# Supplementary material for: Methylation reprogramming associated with aggressive prostate cancer and ancestral disparities
Source: Mol Syst Biol. 2025 Oct 7;21(12):1676–701. doi: 10.1038/s44320-025-00153-x (PMC12673094; doi:10.1038/s44320-025-00153-x)
Supplement: Supplementary file 3 — Data Set EV1 [file 44320_2025_153_MOESM3_ESM.xlsx]

## Sheet: Sheet1
Dataset EV1 African variants overlapping EPICv1 probes at target CpG sites. EPICv1 probes overlapping southern African SNV and indel variants at targeted CpG sites (MAF >0.01, n = 45,669 probes).

## Sheet: Dataset EV1
PROBE	DESIGN_TYPE	CHR	MAPINFO	STRAND	ON_HM450	VARIANT_START	VARIANT_END	VARIANT_ID	REF	ALT	AF	MAX AF
cg12480843	I	8	74791285	R	A	74791286	74791286	8:74791286_G/C	G	C	0.067	0.067
cg19453472	I	7	1139076	R	C	1139076	1139076	7:1139076_C/T	C	T	0.078	0.078
cg19006848	II	5	55810448	F		55810449	55810449	5:55810449_G/A	G	A	0.218	0.218
cg22337977	II	21	31811175	R		31811175	31811175	21:31811175_C/T	C	T	0.014	0.014
cg07267139	II	1	172554747	R		172554747	172554747	1:172554747_C/T	C	T	0.014	0.014
cg26676405	I	16	84963790	R	C	84963791	84963791	16:84963791_G/A	G	A	0.034	0.034
cg23368162	II	6	30314115	F		30314116	30314116	6:30314116_G/A	G	A	0.128	0.128
cg24643105	II	11	113928473	F		113928473	113928473	11:113928473_C/T	C	T	0.145	0.145
cg19651767	II	7	110182105	R		110182105	110182105	7:110182105_C/T	C	T	0.017	0.017
cg13060624	II	1	221061254	R		221061254	221061254	1:221061254_C/T	C	T	0.651	0.651
cg11009100	II	10	24370705	F		24370706	24370706	10:24370706_G/A	G	A	0.098	0.098
cg13793478	II	9	109039	F		109040	109040	9:109040_G/C	G	C	0.075	0.075
cg18949044	II	4	156443804	R		156443804	156443804	4:156443804_C/T	C	T	0.011	0.011
cg00588047	II	1	241308827	R		241308827	241308827	1:241308827_C/T	C	T	0.025	0.025
cg14491776	I	5	507813	F	T	507800	507820	5:507800_CCCACCCCGCAGACGCCCGAA/C	CCCACCCCGCAGACGCCCGAA	C	0.036	0.036
cg09063722	I	7	71802328	F	A	71802329	71802329	7:71802329_G/A	G	A	0.025	0.025
cg02492410	II	22	46716028	R		46716029	46716029	22:46716029_G/A	G	A	0.017	0.017
cg17837371	II	12	9386921	F		9386922	9386922	12:9386922_G/A	G	A	0.025	0.025
cg07277756	I	18	10589357	R	C	10589355	10589365	18:10589355_ACCGCCGCCGC/A	ACCGCCGCCGC	A	0.388	0.388
cg05582160	II	5	172628802	R		172628802	172628802	5:172628802_C/T	C	T	0.028	0.028
cg09492330	II	16	58493428	F		58493429	58493429	16:58493429_G/A	G	A	0.123	0.123
cg10644647	II	8	105520501	R		105520501	105520501	8:105520501_C/T	C	T	0.028	0.028
cg22975352	II	3	142720187	F		142720188	142720188	3:142720188_G/A	G	A	0.039	0.039
cg03152870	II	18	77088134	R		77088134	77088134	18:77088134_C/T	C	T	0.274	0.274
cg07310930	II	3	50269336	R		50269336	50269336	3:50269336_C/T	C	T	0.036	0.036
cg11982081	II	16	28014560	F		28014560	28014560	16:28014560_C/T	C	T	0.279	0.279
cg23036452	I	1	203644735	F	T	203644735	203644735	1:203644735_C/T	C	T	0.059	0.059
cg14509777	II	3	126219626	R		126219627	126219627	3:126219627_G/A	G	A	0.235	0.235
cg04371950	I	22	45602057	F	A	45602057	45602057	22:45602057_C/T	C	T	0.014	0.014
cg17238334	II	5	71920983	R		71920984	71920984	5:71920984_G/A	G	A	0.011	0.011
cg18903099	II	18	67815886	F		67815887	67815887	18:67815887_G/A	G	A	0.025	0.025
cg03761905	II	21	46003273	F		46003273	46003273	21:46003273_C/T	C	T	0.017	0.017
cg26652569	II	3	195427063	R		195427064	195427064	3:195427064_G/C	G	C	0.05	0.05
cg26652569	II	3	195427063	R		195427064	195427064	3:195427064_G/C	G	C	0.055	0.055
cg26652569	II	3	195427063	R		195427064	195427064	3:195427064_G/C	G	C	0.055	0.055
cg26652569	II	3	195427063	R		195427064	195427064	3:195427064_G/C	G	C	0.055	0.055
cg26652569	II	3	195427063	R		195427064	195427064	3:195427064_G/C	G	C	0.05	0.05
cg26652569	II	3	195427063	R		195427064	195427064	3:195427064_G/C	G	C	0.055	0.055
cg26652569	II	3	195427063	R		195427064	195427064	3:195427064_G/C	G	C	0.055	0.055
cg07068554	II	7	100455396	F		100455396	100455396	7:100455396_C/T	C	T	0.022	0.022
cg15843675	I	16	56622936	R	C	56622936	56622936	16:56622936_C/T	C	T	0.081	0.081
cg17878139	I	13	19517986	R	C	19517986	19517986	13:19517986_C/T	C	T	0.022	0.022
cg04282238	II	22	37714176	R		37714176	37714176	22:37714176_C/T	C	T	0.053	0.053
cg11809014	II	17	39067081	R		39067082	39067082	17:39067082_G/A	G	A	0.039	0.039
cg10850444	II	17	39716145	R		39716145	39716145	17:39716145_C/T	C	T	0.017	0.017
cg15042184	I	15	69110058	R	A	69110058	69110058	15:69110058_C/T	C	T	0.014	0.014
cg21063296	II	19	10304422	F		10304422	10304422	19:10304422_C/T	C	T	0.017	0.017
cg14805186	II	6	106174927	R		106174928	106174928	6:106174928_G/A	G	A	0.014	0.014
cg13898384	II	15	42708225	F		42708225	42708225	15:42708225_C/T	C	T	0.011	0.011
cg13898384	II	15	42708225	F		42708226	42708226	15:42708226_G/A	G	A	0.081	0.081
cg21256968	II	4	77136548	R		77136549	77136549	4:77136549_G/A	G	A	0.011	0.011
cg13970092	II	22	24943107	F		24943108	24943108	22:24943108_G/A	G	A	0.017	0.017
cg24731241	II	20	2276663	R		2276663	2276663	20:2276663_C/T	C	T	0.02	0.02
cg01202950	II	15	74943647	F		74943648	74943648	15:74943648_G/A	G	A	0.02	0.02
cg03262887	II	20	29978114	F		29978115	29978115	20:29978115_G/A	G	A	0.221	0.221
cg13303059	II	12	88531059	R		88531059	88531059	12:88531059_C/T	C	T	0.011	0.011
cg19758385	I	13	112981660	R	A	112981660	112981660	13:112981660_C/T	C	T	0.19	0.19
cg22798261	II	19	376653	R		376653	376653	19:376653_C/G	C	G	0.279	0.279
cg02747789	II	5	32531247	F		32531247	32531247	5:32531247_C/T	C	T	0.011	0.011
cg18533473	II	20	62098253	F		62098254	62098254	20:62098254_G/A	G	A	0.042	0.042
cg19781472	II	12	56883202	R		56883203	56883203	12:56883203_G/T	G	T;GT	0.028;0.017	0.028
cg21003931	II	12	132166293	F		132166294	132166294	12:132166294_G/T	G	T;A	0.302;0.131	0.302
cg05868126	II	14	88640376	F		88640376	88640376	14:88640376_C/T	C	T	0.047	0.047
cg24911934	I	18	67873000	R	C	67873001	67873001	18:67873001_G/A	G	A	0.134	0.134
cg00461299	II	17	76472914	F		76472914	76472914	17:76472914_C/T	C	T	0.042	0.042
cg27085107	II	5	121184596	F		121184597	121184597	5:121184597_G/A	G	A	0.014	0.014
cg24338941	II	17	47334802	F		47334803	47334803	17:47334803_G/A	G	A	0.022	0.022
cg06500073	II	4	169186137	F		169186137	169186137	4:169186137_C/T	C	T	0.461	0.461
cg12458361	I	7	108166803	R	T	108166795	108166803	7:108166795_TGTGCGTGC/TGTGC	TGTGCGTGC	TGTGC;T;TGTGCGTGCGTGC	0.634;0.081;0.002793	0.634
cg09113590	II	1	237993724	R		237993724	237993724	1:237993724_C/T	C	T	0.07	0.07
cg09113590	II	1	237993724	R		237993725	237993725	1:237993725_G/A	G	A	0.034	0.034
cg17088031	II	17	50883740	F		50883741	50883741	17:50883741_G/A	G	A	0.053	0.053
cg09404721	II	5	71801074	R		71801075	71801075	5:71801075_G/A	G	A	0.011	0.011
cg07757545	I	11	47660054	R	C	47660055	47660055	11:47660055_G/A	G	A	0.95	0.95
cg06911277	I	4	9693312	F	A	9693296	9693324	4:9693296_CGCTCCGTCTCGGCCCCGCCCCAAGCCCA/C	CGCTCCGTCTCGGCCCCGCCCCAAGCCCA	C	0.547	0.547
cg13461118	II	18	9929439	R		9929440	9929440	18:9929440_G/A	G	A	0.034	0.034
cg02018796	II	1	247845002	F		247845003	247845003	1:247845003_G/A	G	A	0.025	0.025
cg25674027	II	12	103325781	F		103325781	103325781	12:103325781_C/T	C	T	0.592	0.592
cg19586132	I	19	1675848	R	C	1675848	1675848	19:1675848_C/T	C	T	0.011	0.011
cg22200903	II	5	174879312	F		174879313	174879313	5:174879313_G/A	G	A	0.014	0.014
cg06228565	II	3	4356984	F		4356984	4356984	3:4356984_C/T	C	T	0.017	0.017
cg06228565	II	3	4356984	F		4356985	4356985	3:4356985_G/A	G	A	0.508	0.508
cg11813748	II	22	47387186	R		47387186	47387186	22:47387186_C/T	C	T	0.05	0.05
cg22457668	I	8	1318052	R	T	1318053	1318053	8:1318053_G/T	G	T	0.011	0.011
cg15506264	II	14	103560935	F		103560935	103560935	14:103560935_C/T	C	T	0.02	0.02
cg08650784	II	1	35250229	F		35250229	35250229	1:35250229_C/T	C	T	0.014	0.014
cg22804805	II	7	150765472	R		150765472	150765472	7:150765472_C/T	C	T	0.173	0.173
cg07671395	II	17	66224249	R		66224249	66224249	17:66224249_C/T	C	T	0.059	0.059
cg07671395	II	17	66224249	R		66224250	66224250	17:66224250_G/A	G	A	0.293	0.293
cg19412031	I	10	109674378	F	A	109674378	109674378	10:109674378_C/A	C	A	0.265	0.265
cg02017486	I	17	80004854	R	T	80004855	80004855	17:80004855_G/A	G	A	0.039	0.039
cg17251423	I	5	139088815	R	C	139088802	139088819	5:139088802_GCAGGGTAGGGCGCGCGA/G	GCAGGGTAGGGCGCGCGA	G	0.654	0.654
cg19789115	II	8	4091743	F		4091743	4091743	8:4091743_C/T	C	T	0.011	0.011
cg22755816	I	20	55966417	R	A	55966418	55966418	20:55966418_G/GGA	G	GGA	0.994	0.994
cg06828043	II	11	70398862	F		70398863	70398863	11:70398863_G/A	G	A	0.075	0.075
cg22595719	II	3	126328018	F		126328018	126328018	3:126328018_C/T	C	T	0.011	0.011
cg13523718	II	7	158098282	R		158098283	158098283	7:158098283_G/A	G	A	0.838	0.838
cg01322079	II	6	166756591	R		166756591	166756591	6:166756591_C/T	C	T	0.028	0.028
cg04151146	II	19	16144499	R		16144434	16144527	19:16144434_CCTCGTCAGTTAAGGACCTGGCCAGTCAGAATCTCGTCAGTTAAGGACCTGGCCAGTCAGAACCTCGTCAGTTAAGGACCTGGCCAGTCAGAAT/*	CCTCGTCAGTTAAGGACCTGGCCAGTCAGAATCTCGTCAGTTAAGGACCTGGCCAGTCAGAACCTCGTCAGTTAAGGACCTGGCCAGTCAGAAT	*;CCTCGTCAGTTAAGGACCTGGCCAGTCAGAACCTCGTCAGTTAAGGACCTGGCCAGTCAGAAT;C	0.078;0.00838;0.022	0.078
cg04151146	II	19	16144499	R		16144466	16144527	19:16144466_CTCGTCAGTTAAGGACCTGGCCAGTCAGAACCTCGTCAGTTAAGGACCTGGCCAGTCAGAAT/*	CTCGTCAGTTAAGGACCTGGCCAGTCAGAACCTCGTCAGTTAAGGACCTGGCCAGTCAGAAT	*;C	0.025;0.002793	0.025
cg04151146	II	19	16144499	R		16144483	16144544	19:16144483_TGGCCAGTCAGAACCTCGTCAGTTAAGGACCTGGCCAGTCAGAATCTCGTCAGTTAAGGACC/*	TGGCCAGTCAGAACCTCGTCAGTTAAGGACCTGGCCAGTCAGAATCTCGTCAGTTAAGGACC	*;T	0.028;0.017	0.028
cg00736707	II	7	1119827	R		1119827	1119827	7:1119827_C/T	C	T	0.028	0.028
cg20309240	II	12	54495958	R		54495959	54495959	12:54495959_G/A	G	A	0.014	0.014
cg08871011	I	16	4986962	R	A	4986962	4986962	16:4986962_C/T	C	T	0.025	0.025
cg05258937	II	6	722957	R		722957	722957	6:722957_C/T	C	T	0.19	0.19
cg16424926	II	14	101718412	F		101718413	101718413	14:101718413_G/A	G	A	0.042	0.042
cg00955550	II	14	97788164	R		97788164	97788164	14:97788164_C/T	C	T	0.022	0.022
cg01134858	II	7	112055182	R		112055182	112055182	7:112055182_C/T	C	T	0.084	0.084
cg19723528	II	22	22044239	R		22044240	22044240	22:22044240_G/T	G	T;A	0.207;0.047	0.207
cg23963483	II	8	129010287	F		129010288	129010288	8:129010288_G/A	G	A	0.011	0.011
cg19669207	II	19	9892742	F		9892743	9892743	19:9892743_G/A	G	A	0.014	0.014
cg26309566	II	11	68171463	F		68171464	68171464	11:68171464_G/A	G	A	0.028	0.028
cg00370227	II	2	46947009	R		46947009	46947009	2:46947009_C/T	C	T	0.011	0.011
cg00629941	I	15	75287862	R	C	75287858	75287892	15:75287858_GGCGCGCGCAGAGACGGCCTCGGGCGCGCGCGCGC/G	GGCGCGCGCAGAGACGGCCTCGGGCGCGCGCGCGC	G	0.204	0.204
cg24520968	II	6	118821449	R		118821450	118821450	6:118821450_G/A	G	A	0.02	0.02
cg14019746	II	9	116104416	R		116104416	116104416	9:116104416_C/T	C	T	0.274	0.274
cg15385397	I	4	90411303	R	A	90411303	90411303	4:90411303_C/T	C	T	0.034	0.034
cg15385397	I	4	90411303	R	A	90411304	90411304	4:90411304_G/A	G	A	0.017	0.017
cg01425709	II	19	51727982	R		51727982	51727982	19:51727982_C/T	C	T	0.036	0.036
cg12383159	II	11	1262597	F		1262598	1262598	11:1262598_G/A	G	A	0.017	0.017
cg26262746	I	6	1515580	R	A	1515540	1515607	6:1515540_GGAGCTGCTGCTTCACACTGACTTACACGGTGAGCAGCGGCGGCAGGGGAGGAGGTGGAACCCGCGGC/G	GGAGCTGCTGCTTCACACTGACTTACACGGTGAGCAGCGGCGGCAGGGGAGGAGGTGGAACCCGCGGC	G	0.511	0.511
cg26262746	I	6	1515580	R	A	1515581	1515581	6:1515581_G/*	G	*;GGCAGGGGAGGAGGTGGAACCCGCGGCGAGCTGCTGCTTCACACTGACTTACACCGTGAGCAGCGGCA	0.458;0.12	0.458
cg18039556	I	22	23487411	F	A	23487405	23487411	22:23487405_AGGCTCC/A	AGGCTCC	A	0.025	0.025
cg15737177	I	12	8717467	F	A	8717467	8717467	12:8717467_C/G	C	G	0.022	0.022
cg18453965	II	2	175458567	R		175458568	175458568	2:175458568_G/A	G	A	0.011	0.011
cg06417635	II	17	55864634	F		55864635	55864635	17:55864635_G/A	G	A	0.039	0.039
cg03370193	I	X	31284813	F	A	31284795	31284817	X:31284795_CCCAGCCGCCCGGCGCCCCGGGT/C	CCCAGCCGCCCGGCGCCCCGGGT	C	0.011	0.011
cg07138500	II	5	121698215	F		121698215	121698215	5:121698215_C/T	C	T	0.098	0.098
cg06012695	II	6	28770593	F		28770593	28770593	6:28770593_C/T	C	T	0.07	0.07
cg21377340	II	4	73242035	R		73242035	73242035	4:73242035_C/T	C	T	0.053	0.053
cg21377340	II	4	73242035	R		73242036	73242036	4:73242036_G/A	G	A	0.042	0.042
cg08515884	II	1	64622068	F		64622069	64622069	1:64622069_G/A	G	A	0.302	0.302
cg00149117	II	X	71769393	R		71769394	71769394	X:71769394_G/A	G	A	0.134	0.134
cg23391090	I	10	131631850	R	C	131631851	131631851	10:131631851_G/A	G	A	0.031	0.031
cg01697159	II	15	74094663	R		74094664	74094664	15:74094664_G/A	G	A	0.075	0.075
cg26424817	I	1	59424096	F	C	59424097	59424097	1:59424097_G/A	G	A	0.017	0.017
cg02461691	I	2	215674836	R	A	215674767	215674836	2:215674767_TGGCGCGCGGGGCCCAGGGGCGGGGCCTAGGGGCCTCGGGGCAGGACAGGACGGCTGAAACCGAGGTCCC/T	TGGCGCGCGGGGCCCAGGGGCGGGGCCTAGGGGCCTCGGGGCAGGACAGGACGGCTGAAACCGAGGTCCC	T	0.05	0.05
cg02461691	I	2	215674836	R	A	215674836	215674836	2:215674836_C/*	C	*;T	0.05;0.017	0.05
cg05773599	I	16	712872	F	C	712872	712872	16:712872_C/T	C	T	0.031	0.031
cg19423485	II	22	28081950	F		28081950	28081950	22:28081950_C/T	C	T	0.011	0.011
cg00894219	II	2	160107186	F		160107187	160107187	2:160107187_G/A	G	A	0.165	0.165
cg04788627	II	1	169200510	F		169200510	169200510	1:169200510_C/T	C	T	0.089	0.089
cg15665825	II	X	15481219	R		15481219	15481219	X:15481219_C/T	C	T	0.022	0.022
cg07061359	II	1	145303926	F		145303926	145303929	1:145303926_CGAT/TGAT	CGAT	TGAT;C	0.117;0.005587	0.117
cg16246915	I	19	48775232	F	C	48775233	48775233	19:48775233_G/A	G	A	0.159	0.159
cg09071407	II	5	115958234	F		115958234	115958234	5:115958234_C/T	C	T	0.014	0.014
cg02898059	II	4	160264661	F		160264662	160264662	4:160264662_G/A	G	A	0.011	0.011
cg24999679	I	4	159848995	F	A	159848989	159848997	4:159848989_AGCACCCGG/A	AGCACCCGG	A	0.017	0.017
cg15624109	II	1	19816162	F		19816163	19816163	1:19816163_G/A	G	A	0.26	0.26
cg08307107	II	9	124954298	R		124954298	124954298	9:124954298_C/T	C	T	0.039	0.039
cg07829712	II	6	21202184	R		21202185	21202185	6:21202185_G/A	G	A	0.047	0.047
cg18553979	II	5	2078520	F		2078520	2078520	5:2078520_C/T	C	T	0.014	0.014
cg12578563	I	11	1159210	R	A	1159210	1159210	11:1159210_C/T	C	T	0.321	0.321
cg26538164	II	1	154374951	R		154374951	154374951	1:154374951_C/T	C	T	0.017	0.017
cg16400150	II	17	41623302	R		41623302	41623310	17:41623302_CGTGTGTGT/CGTGTGTGTGT	CGTGTGTGT	CGTGTGTGTGT;CGTGTGT;CGTGT;CGTGTGTGTGTGT;C;CGTGTGTGTGTGTGTGTGTGT	0.14;0.254;0.089;0.034;0.022;0.017	0.254
cg24918062	II	12	15142280	F		15142281	15142281	12:15142281_G/A	G	A	0.017	0.017
cg21211977	II	20	37717666	F		37717667	37717667	20:37717667_G/A	G	A	0.014	0.014
cg24152251	II	2	240563218	R		240563219	240563219	2:240563219_G/A	G	A	0.011	0.011
cg19536227	II	17	28886006	F		28886006	28886006	17:28886006_C/T	C	T	0.045	0.045
cg01413796	II	18	24160196	F		24160197	24160197	18:24160197_G/A	G	A	0.497	0.497
cg14876896	II	20	56948217	R		56948218	56948218	20:56948218_G/A	G	A	0.014	0.014
cg06875488	I	4	7657070	R	T	7657071	7657071	4:7657071_G/A	G	A	0.073	0.073
cg23878202	II	11	118924234	F		118924234	118924234	11:118924234_C/T	C	T	0.059	0.059
cg20351160	II	4	95505247	F		95505248	95505248	4:95505248_G/A	G	A	0.017	0.017
cg02537902	I	15	75917955	R	A	75917956	75917956	15:75917956_G/A	G	A	0.106	0.106
cg16931770	I	20	2731371	R	C	2731372	2731372	20:2731372_G/A	G	A	0.251	0.251
cg12129912	II	10	97123120	R		97123121	97123121	10:97123121_G/A	G	A;C	0.123;0.084	0.123
cg10140452	II	8	53810585	R		53810585	53810585	8:53810585_C/G	C	G	0.095	0.095
cg25093471	II	18	49237190	R		49237190	49237190	18:49237190_C/T	C	T	0.017	0.017
cg24932662	I	8	145700268	R	T	145700269	145700269	8:145700269_G/A	G	A	0.014	0.014
cg14790250	II	5	177792931	F		177792931	177792931	5:177792931_C/T	C	T	0.031	0.031
cg02956194	II	6	153455993	R		153455994	153455994	6:153455994_G/A	G	A	0.394	0.394
cg19848140	II	2	168822706	R		168822706	168822706	2:168822706_C/T	C	T	0.014	0.014
cg10513808	II	7	32294758	F		32294758	32294758	7:32294758_C/T	C	T	0.022	0.022
cg06369785	II	4	13527875	R		13527875	13527875	4:13527875_C/T	C	T	0.02	0.02
cg07986019	II	13	108928585	R		108928585	108928585	13:108928585_C/T	C	T	0.014	0.014
cg26520677	II	6	167814314	R		167814314	167814314	6:167814314_C/T	C	T	0.014	0.014
cg23241950	I	1	110233940	F	A	110233941	110233941	1:110233941_G/A	G	A	0.011	0.011
cg18422632	II	11	19618976	R		19618977	19618977	11:19618977_G/A	G	A	0.151	0.151
cg07563020	II	2	43385231	R		43385232	43385232	2:43385232_G/A	G	A	0.02	0.02
cg27586401	II	20	5054189	R		5054190	5054190	20:5054190_G/A	G	A	0.014	0.014
cg07206001	II	6	150263118	F		150263119	150263119	6:150263119_G/A	G	A;T	0.128;0.017	0.128
cg01538397	II	9	32784265	R		32784265	32784265	9:32784265_C/T	C	T	0.011	0.011
cg09116501	II	12	30354142	R		30354142	30354142	12:30354142_C/A	C	A;G	0.14;0.011	0.14
cg27277486	II	11	5223349	R		5223349	5223349	11:5223349_C/T	C	T;G	0.014;0.002793	0.014
cg11698788	II	11	7598125	R		7598126	7598126	11:7598126_G/A	G	A	0.02	0.02
cg04378830	II	16	89965359	R		89965360	89965360	16:89965360_G/T	G	T	0.02	0.02
cg06578063	II	16	57484979	R		57484980	57484980	16:57484980_G/A	G	A	0.034	0.034
cg15725238	II	5	107972199	F		107972199	107972199	5:107972199_C/A	C	A	0.078	0.078
cg13141061	II	18	74729175	F		74729176	74729176	18:74729176_G/A	G	A	0.011	0.011
cg24145109	I	1	5806951	R	A	5806952	5806952	1:5806952_G/A	G	A	0.19	0.19
cg21498905	II	8	91660904	F		91660905	91660905	8:91660905_G/A	G	A	0.022	0.022
cg08214342	II	4	41562902	R		41562903	41562903	4:41562903_G/A	G	A	0.109	0.109
cg09196146	II	14	90042364	R		90042364	90042364	14:90042364_C/A	C	A	0.011	0.011
cg13240763	I	20	17949746	R	C	17949746	17949746	20:17949746_C/T	C	T	0.042	0.042
cg14298777	II	19	28399736	R		28399736	28399736	19:28399736_C/T	C	T	0.053	0.053
cg03461704	II	1	205818484	R		205818484	205818484	1:205818484_C/G	C	G	0.014	0.014
cg14435059	I	12	9557205	R	A	9557205	9557208	12:9557205_CGGG/CGG	CGGG	CGG;C;CG;CGGGG	0.095;0.005587;0.011;0.005587	0.095
cg06134630	II	2	62532445	F		62532446	62532446	2:62532446_G/T	G	T	0.19	0.19
cg04490207	II	2	242927989	F		242927907	242928012	2:242927907_GGTTCTCTGTCTCTCTGCTGCTCATGGGCAGTGCCCCGGCCTCACGTGCCCCGTGGTTCTCTGTCTCTCTCCTGCTCACAGGCGGTGCCCTGGCCTCACGTGGCCC/*	GGTTCTCTGTCTCTCTGCTGCTCATGGGCAGTGCCCCGGCCTCACGTGCCCCGTGGTTCTCTGTCTCTCTCCTGCTCACAGGCGGTGCCCTGGCCTCACGTGGCCC	*;G	0.017;0.002793	0.017
cg04490207	II	2	242927989	F		242927907	242928012	2:242927907_GGTTCTCTGTCTCTCTGCTGCTCATGGGCAGTGCCCCGGCCTCACGTGCCCCGTGGTTCTCTGTCTCTCTCCTGCTCACAGGCGGTGCCCTGGCCTCACGTGGCCC/*	GGTTCTCTGTCTCTCTGCTGCTCATGGGCAGTGCCCCGGCCTCACGTGCCCCGTGGTTCTCTGTCTCTCTCCTGCTCACAGGCGGTGCCCTGGCCTCACGTGGCCC	*;G	0.017;0.002793	0.017
cg04490207	II	2	242927989	F		242927989	242927989	2:242927989_C/T	C	T;*	0.039;0.002793	0.039
cg18050194	I	3	42623358	F	A	42623347	42623364	3:42623347_ACGGCGGCCTTCGGAAGT/A	ACGGCGGCCTTCGGAAGT	A	0.039	0.039
cg13523561	II	12	12970188	F		12970188	12970188	12:12970188_C/G	C	G;T	0.137;0.075	0.137
cg25406442	II	8	94750120	R		94750120	94750120	8:94750120_C/T	C	T	0.014	0.014
cg14848772	I	6	27099813	F	A	27099813	27099813	6:27099813_C/G	C	G	0.05	0.05
cg01662673	II	8	119294602	F		119294603	119294603	8:119294603_G/T	G	T	0.078	0.078
cg16123202	I	7	1287145	F	C	1287145	1287145	7:1287145_C/G	C	G	0.025	0.025
cg05736633	II	10	64131683	F		64131683	64131683	10:64131683_C/T	C	T	0.075	0.075
cg00364753	II	7	5104274	F		5104275	5104275	7:5104275_G/A	G	A	0.115	0.115
cg27436767	II	3	195442228	F		195442229	195442229	3:195442229_G/A	G	A	0.051	0.051
cg27436767	II	3	195442228	F		195442229	195442229	3:195442229_G/A	G	A	0.05	0.05
cg27436767	II	3	195442228	F		195442229	195442229	3:195442229_G/A	G	A	0.049	0.049
cg27436767	II	3	195442228	F		195442229	195442229	3:195442229_G/A	G	A	0.051	0.051
cg27436767	II	3	195442228	F		195442229	195442229	3:195442229_G/A	G	A	0.049	0.049
cg27436767	II	3	195442228	F		195442229	195442229	3:195442229_G/A	G	A	0.049	0.049
cg07153123	II	12	31380909	R		31380909	31380909	12:31380909_C/T	C	T	0.011	0.011
cg19741457	II	22	44304907	F		44304908	44304908	22:44304908_G/A	G	A	0.025	0.025
cg21601493	II	13	110412178	R		110412178	110412178	13:110412178_C/T	C	T	0.14	0.14
cg06258356	II	3	59438006	R		59438007	59438007	3:59438007_G/A	G	A	0.025	0.025
cg23712522	I	8	145754850	R	A	145754851	145754851	8:145754851_G/A	G	A	0.101	0.101
cg20336016	II	19	55038263	F		55038264	55038264	19:55038264_G/GAGATCTTCACCCCAGGAAGGAGACCCGTCCTCTCGCA	G	GAGATCTTCACCCCAGGAAGGAGACCCGTCCTCTCGCA	0.782	0.782
cg06144418	II	2	3888390	R		3888390	3888390	2:3888390_C/T	C	T	0.011	0.011
cg02295574	II	5	1054262	F		1054262	1054262	5:1054262_C/T	C	T;*	0.031;0.002793	0.031
cg23762435	II	13	50432901	R		50432902	50432902	13:50432902_G/A	G	A	0.011	0.011
cg12546355	I	7	155333337	R	C	155333337	155333337	7:155333337_C/T	C	T	0.307	0.307
cg14746884	II	13	28537233	R		28537234	28537234	13:28537234_G/A	G	A	0.101	0.101
cg19624420	II	14	48541885	F		48541885	48541885	14:48541885_C/T	C	T	0.025	0.025
cg14306254	II	11	31377518	F		31377519	31377519	11:31377519_G/A	G	A;T	0.025;0.005587	0.025
cg25050566	II	10	22911577	F		22911577	22911577	10:22911577_C/T	C	T	0.05	0.05
cg02894086	II	12	32028855	R		32028855	32028855	12:32028855_C/T	C	T	0.034	0.034
cg21920560	II	7	1138716	R		1138716	1138716	7:1138716_C/T	C	T	0.302	0.302
cg04540199	II	2	20813684	F		20813684	20813684	2:20813684_C/T	C	T	0.145	0.145
cg04540199	II	2	20813684	F		20813685	20813685	2:20813685_G/C	G	C;T	0.142;0.005587	0.142
cg06060835	I	6	31913809	R	A	31913809	31913810	6:31913809_CG/C	CG	C;TG	0.002793;0.011	0.011
cg11418303	I	1	71511514	R	A	71511515	71511515	1:71511515_G/A	G	A	0.187	0.187
cg02562602	I	7	157694516	F	A	157694393	157694573	7:157694393_TGGGGCCTTCCCGTCCGTGTTTCCTGGGTCCTGAGGTGGGGCCTTCCCGTCCGTGTTTCCTGGGTCCTGAGGCGGGGCCTTCCCGTCCGTGTTTCCTGGGTCCTGAGGCGGGGCCTCCCCGTCCGTGTTTCCTTGGTTCTGAAGTGGGACCTTCCCGTCCGTGTTTCCTGGGTCCTGAGGC/TGGGGCCTTCCCGTCCGTGTTTCCTGGGTCCTGAGGCGGGGCCTCCCCGTCCGTGTTTCCTTGGTTCTGAAGTGGGACCTTCCCGTCCGTGTTTCCTGGGTCCTGAGGC	TGGGGCCTTCCCGTCCGTGTTTCCTGGGTCCTGAGGTGGGGCCTTCCCGTCCGTGTTTCCTGGGTCCTGAGGCGGGGCCTTCCCGTCCGTGTTTCCTGGGTCCTGAGGCGGGGCCTCCCCGTCCGTGTTTCCTTGGTTCTGAAGTGGGACCTTCCCGTCCGTGTTTCCTGGGTCCTGAGGC	TGGGGCCTTCCCGTCCGTGTTTCCTGGGTCCTGAGGCGGGGCCTCCCCGTCCGTGTTTCCTTGGTTCTGAAGTGGGACCTTCCCGTCCGTGTTTCCTGGGTCCTGAGGC;*;T	0.207;0.109;0.005587	0.207
cg02562602	I	7	157694516	F	A	157694393	157694573	7:157694393_TGGGGCCTTCCCGTCCGTGTTTCCTGGGTCCTGAGGTGGGGCCTTCCCGTCCGTGTTTCCTGGGTCCTGAGGCGGGGCCTTCCCGTCCGTGTTTCCTGGGTCCTGAGGCGGGGCCTCCCCGTCCGTGTTTCCTTGGTTCTGAAGTGGGACCTTCCCGTCCGTGTTTCCTGGGTCCTGAGGC/TGGGGCCTTCCCGTCCGTGTTTCCTGGGTCCTGAGGCGGGGCCTCCCCGTCCGTGTTTCCTTGGTTCTGAAGTGGGACCTTCCCGTCCGTGTTTCCTGGGTCCTGAGGC	TGGGGCCTTCCCGTCCGTGTTTCCTGGGTCCTGAGGTGGGGCCTTCCCGTCCGTGTTTCCTGGGTCCTGAGGCGGGGCCTTCCCGTCCGTGTTTCCTGGGTCCTGAGGCGGGGCCTCCCCGTCCGTGTTTCCTTGGTTCTGAAGTGGGACCTTCCCGTCCGTGTTTCCTGGGTCCTGAGGC	TGGGGCCTTCCCGTCCGTGTTTCCTGGGTCCTGAGGCGGGGCCTCCCCGTCCGTGTTTCCTTGGTTCTGAAGTGGGACCTTCCCGTCCGTGTTTCCTGGGTCCTGAGGC;*;T	0.207;0.109;0.005587	0.207
cg02562602	I	7	157694516	F	A	157694393	157694573	7:157694393_TGGGGCCTTCCCGTCCGTGTTTCCTGGGTCCTGAGGTGGGGCCTTCCCGTCCGTGTTTCCTGGGTCCTGAGGCGGGGCCTTCCCGTCCGTGTTTCCTGGGTCCTGAGGCGGGGCCTCCCCGTCCGTGTTTCCTTGGTTCTGAAGTGGGACCTTCCCGTCCGTGTTTCCTGGGTCCTGAGGC/TGGGGCCTTCCCGTCCGTGTTTCCTGGGTCCTGAGGCGGGGCCTCCCCGTCCGTGTTTCCTTGGTTCTGAAGTGGGACCTTCCCGTCCGTGTTTCCTGGGTCCTGAGGC	TGGGGCCTTCCCGTCCGTGTTTCCTGGGTCCTGAGGTGGGGCCTTCCCGTCCGTGTTTCCTGGGTCCTGAGGCGGGGCCTTCCCGTCCGTGTTTCCTGGGTCCTGAGGCGGGGCCTCCCCGTCCGTGTTTCCTTGGTTCTGAAGTGGGACCTTCCCGTCCGTGTTTCCTGGGTCCTGAGGC	TGGGGCCTTCCCGTCCGTGTTTCCTGGGTCCTGAGGCGGGGCCTCCCCGTCCGTGTTTCCTTGGTTCTGAAGTGGGACCTTCCCGTCCGTGTTTCCTGGGTCCTGAGGC;*;T	0.207;0.109;0.005587	0.207
cg02562602	I	7	157694516	F	A	157694433	157694541	7:157694433_GCCTTCCCGTCCGTGTTTCCTGGGTCCTGAGGCGGGGCCTTCCCGTCCGTGTTTCCTGGGTCCTGAGGCGGGGCCTCCCCGTCCGTGTTTCCTTGGTTCTGAAGTGGGA/*	GCCTTCCCGTCCGTGTTTCCTGGGTCCTGAGGCGGGGCCTTCCCGTCCGTGTTTCCTGGGTCCTGAGGCGGGGCCTCCCCGTCCGTGTTTCCTTGGTTCTGAAGTGGGA	*;G	0.441;0.014	0.441
cg00164189	II	22	30821186	R		30821187	30821187	22:30821187_G/A	G	A	0.014	0.014
cg04515127	II	9	89589378	R		89589379	89589379	9:89589379_G/T	G	T	0.011	0.011
cg14287089	II	17	72983046	R		72983047	72983047	17:72983047_G/C	G	C	0.034	0.034
cg11140497	II	6	143447289	R		143447289	143447289	6:143447289_C/A	C	A	0.106	0.106
cg13161025	II	10	42972753	R		42972753	42972753	10:42972753_C/G	C	G	0.098	0.098
cg10700299	II	4	100243181	F		100243182	100243182	4:100243182_G/A	G	A	0.025	0.025
cg21195162	II	1	168514108	R		168514109	168514109	1:168514109_G/A	G	A	0.014	0.014
cg25941274	I	3	187084995	R	A	187084996	187084996	3:187084996_G/C	G	C	0.017	0.017
cg20697066	I	1	18406624	R	C	18406625	18406625	1:18406625_G/A	G	A	0.028	0.028
cg19619592	II	7	21301717	R		21301718	21301718	7:21301718_G/A	G	A	0.676	0.676
cg02012721	II	5	142197168	R		142197168	142197168	5:142197168_C/T	C	T	0.087	0.087
cg15570860	II	11	8986840	F		8986840	8986840	11:8986840_C/CAG	C	CAG	0.464	0.464
cg10438803	II	16	74999712	F		74999712	74999712	16:74999712_C/T	C	T	0.025	0.025
cg03860992	II	5	161273013	R		161273013	161273013	5:161273013_C/T	C	T	0.106	0.106
cg10940144	II	9	131475737	R		131475737	131475737	9:131475737_C/T	C	T	0.056	0.056
cg17009685	II	2	23853981	F		23853981	23853981	2:23853981_C/T	C	T	0.014	0.014
cg11816033	II	5	5658642	F		5658643	5658643	5:5658643_G/T	G	T	0.011	0.011
cg05496900	II	22	47565365	F		47565365	47565365	22:47565365_C/T	C	T	0.011	0.011
cg15571045	II	12	63305284	R		63305284	63305284	12:63305284_C/A	C	A	0.011	0.011
cg26094312	II	7	139137936	F		139137936	139137936	7:139137936_C/T	C	T	0.05	0.05
cg25348888	II	5	102134979	F		102134980	102134980	5:102134980_G/A	G	A	0.017	0.017
cg14941036	II	4	4229392	R		4229392	4229392	4:4229392_C/T	C	T	0.374	0.374
cg22640982	II	10	97197695	F		97197696	97197696	10:97197696_G/A	G	A	0.025	0.025
cg08012354	II	10	27672736	F		27672737	27672737	10:27672737_G/A	G	A	0.011	0.011
cg16515500	I	18	13826508	R	T	13826508	13826508	18:13826508_C/T	C	T	0.265	0.265
cg16991886	I	6	11832079	R	C	11832080	11832080	6:11832080_G/A	G	A	0.042	0.042
cg15392988	II	7	956642	R		956615	956655	7:956615_AGGAGGGGTGCGCAGTGCCAGCTCTACCGGGGAGGTGCACG/A	AGGAGGGGTGCGCAGTGCCAGCTCTACCGGGGAGGTGCACG	A;GGGAGGGGTGCGCAGTGCCAGCTCTACCGGGGAGGTGCACG;*	0.073;0.017;0.002793	0.073
cg19855302	II	5	61576048	F		61576049	61576049	5:61576049_G/A	G	A	0.014	0.014
cg18890615	I	13	112161629	F	A	112161629	112161629	13:112161629_C/T	C	T	0.022	0.022
cg17547541	II	12	87641484	F		87641484	87641484	12:87641484_C/T	C	T	0.031	0.031
cg27070288	II	7	143729883	R		143729883	143729883	7:143729883_C/T	C	T	0.573	0.573
cg15695962	II	8	37620478	R		37620478	37620478	8:37620478_C/T	C	T	0.011	0.011
cg24612124	II	14	93106264	R		93106244	93106270	14:93106244_AGGCTGCCTGACTGTGCGTTCGTCGGG/A	AGGCTGCCTGACTGTGCGTTCGTCGGG	A	0.022	0.022
cg24612124	II	14	93106264	R		93106254	93106279	14:93106254_ACTGTGCGTTCGTCGGGGGCTGCCTG/*	ACTGTGCGTTCGTCGGGGGCTGCCTG	*;A	0.022;0.002793	0.022
cg27370991	I	16	2094602	F	A	2094603	2094603	16:2094603_G/A	G	A	0.011	0.011
cg21711925	II	9	118067726	R		118067727	118067727	9:118067727_G/A	G	A	0.017	0.017
cg19218082	I	13	111111172	R	A	111111173	111111173	13:111111173_G/A	G	A	0.57	0.57
cg12903047	II	11	68928793	F		68928794	68928794	11:68928794_G/A	G	A	0.011	0.011
cg25896894	I	5	115968619	F	C	115968619	115968619	5:115968619_C/G	C	G	0.296	0.296
cg13949334	II	8	23351825	R		23351826	23351826	8:23351826_G/A	G	A	0.02	0.02
cg04035252	II	4	190843006	F		190843006	190843006	4:190843006_C/T	C	T	0.025	0.025
cg18237563	II	7	89900296	R		89900296	89900296	7:89900296_C/T	C	T	0.02	0.02
cg25505551	II	2	3063236	F		3063237	3063237	2:3063237_G/A	G	A	0.277	0.277
cg16265983	II	20	22847419	F		22847420	22847420	20:22847420_G/T	G	T	0.011	0.011
cg02863589	II	5	167993718	R		167993718	167993718	5:167993718_C/T	C	T	0.011	0.011
cg13375518	I	5	107060430	F	A	107060431	107060431	5:107060431_G/A	G	A	0.014	0.014
cg07233483	II	5	153798651	F		153798651	153798651	5:153798651_C/G	C	G	0.098	0.098
cg25496699	II	17	469133	R		469133	469133	17:469133_C/T	C	T	0.014	0.014
cg02028727	II	8	101397867	R		101397867	101397867	8:101397867_C/T	C	T	0.056	0.056
cg02028727	II	8	101397867	R		101397868	101397868	8:101397868_G/A	G	A	0.022	0.022
cg05932517	I	17	2761121	R	A	2761122	2761122	17:2761122_G/C	G	C	0.075	0.075
cg11040238	II	6	31143798	R		31143799	31143799	6:31143799_G/A	G	A	0.025	0.025
cg05596988	II	9	93370090	R		93370090	93370090	9:93370090_C/T	C	T	0.014	0.014
cg08351331	II	20	36975083	R		36975084	36975084	20:36975084_G/T	G	T;A	0.002793;0.014	0.014
cg06866839	II	2	1062495	R		1062495	1062495	2:1062495_C/T	C	T	0.198	0.198
cg25756129	I	3	185655915	F	C	185655916	185655917	3:185655916_GT/G	GT	G	0.02	0.02
cg03399210	II	8	37616064	F		37616065	37616065	8:37616065_G/A	G	A	0.011	0.011
cg08974687	II	5	140246511	F		140246511	140246511	5:140246511_C/T	C	T	0.098	0.098
cg21514997	II	2	159173778	R		159173779	159173779	2:159173779_G/A	G	A	0.718	0.718
cg02197419	I	6	30042206	R	A	30042207	30042207	6:30042207_G/C	G	C	0.036	0.036
cg04841393	II	9	97060688	R		97060688	97060688	9:97060688_C/T	C	T	0.07	0.07
cg06867285	II	7	79642961	F		79642962	79642962	7:79642962_G/A	G	A	0.05	0.05
cg19969067	II	18	77527158	R		77527159	77527163	18:77527159_GCTCA/G	GCTCA	G	0.05	0.05
cg10970349	II	1	1555396	F		1555396	1555396	1:1555396_C/T	C	T	0.059	0.059
cg17263965	II	7	75861947	F		75861947	75861947	7:75861947_C/T	C	T	0.011	0.011
cg13680178	II	19	52387283	F		52387283	52387283	19:52387283_C/T	C	T	0.466	0.466
cg19542548	I	3	11311058	R	T	11311058	11311058	3:11311058_C/T	C	T	0.05	0.05
cg06068179	II	4	7814047	R		7814047	7814047	4:7814047_C/T	C	T	0.075	0.075
cg05973424	II	5	52536202	F		52536202	52536202	5:52536202_C/T	C	T	0.028	0.028
cg23367851	II	7	25165401	F		25165401	25165401	7:25165401_C/G	C	G	0.022	0.022
cg01231472	II	15	33534649	F		33534650	33534650	15:33534650_G/A	G	A	0.017	0.017
cg14406727	II	2	65577769	F		65577770	65577770	2:65577770_G/A	G	A	0.017	0.017
cg12298140	II	22	29168611	R		29168612	29168612	22:29168612_G/T	G	T	0.025	0.025
cg14904814	II	19	29584106	F		29584107	29584107	19:29584107_G/C	G	C	0.011	0.011
cg12017188	II	21	46176956	F		46176956	46176956	21:46176956_C/T	C	T	0.064	0.064
cg13914600	II	19	43442804	F		43442804	43442804	19:43442804_C/A	C	A;T	0.011;0.005587	0.011
cg13914600	II	19	43442804	F		43442805	43442805	19:43442805_G/A	G	A	0.022	0.022
cg27006164	II	18	2112986	F		2112986	2112986	18:2112986_C/T	C	T	0.059	0.059
cg09621618	II	3	71117979	R		71117979	71117979	3:71117979_C/A	C	A	0.022	0.022
cg18048217	II	2	388378	F		388379	388379	2:388379_G/A	G	A	0.045	0.045
cg18873965	I	12	133378609	R	C	133378610	133378610	12:133378610_G/A	G	A	0.151	0.151
cg09063552	II	16	80193029	R		80193030	80193030	16:80193030_G/C	G	C	0.229	0.229
cg11189868	II	2	239342095	R		239342096	239342096	2:239342096_G/A	G	A	0.05	0.05
cg16432125	II	14	87542031	R		87542032	87542032	14:87542032_G/A	G	A	0.014	0.014
cg08369201	II	1	153303815	F		153303815	153303815	1:153303815_C/T	C	T	0.014	0.014
cg04093694	II	14	70951186	R		70951186	70951186	14:70951186_C/T	C	T	0.014	0.014
cg04093694	II	14	70951186	R		70951187	70951187	14:70951187_G/A	G	A	0.025	0.025
cg07396368	II	X	69352056	F		69352057	69352057	X:69352057_G/T	G	T	0.039	0.039
cg25339114	II	16	28986353	R		28986354	28986354	16:28986354_G/A	G	A	0.034	0.034
cg05278651	II	1	220533602	F		220533603	220533603	1:220533603_G/T	G	T	0.017	0.017
cg22460063	II	4	6278407	F		6278408	6278408	4:6278408_G/A	G	A	0.025	0.025
cg27297315	II	2	23704185	R		23704185	23704185	2:23704185_C/T	C	T	0.014	0.014
cg08657228	II	20	170641	R		170642	170642	20:170642_G/A	G	A	0.67	0.67
cg12673666	II	7	65817472	R		65817473	65817473	7:65817473_G/A	G	A;T	0.028;0.002793	0.028
cg02461502	I	16	88941821	R	A	88941822	88941822	16:88941822_G/A	G	A	0.02	0.02
cg09966920	II	6	55921912	R		55921912	55921912	6:55921912_C/T	C	T	0.059	0.059
cg14775821	II	3	111622625	R		111622625	111622625	3:111622625_C/T	C	T	0.022	0.022
cg16597728	II	20	57037440	R		57037441	57037441	20:57037441_G/A	G	A	0.017	0.017
cg07697265	II	1	112098743	F		112098743	112098743	1:112098743_C/T	C	T	0.011	0.011
cg01953431	II	11	20688157	R		20688158	20688158	11:20688158_G/A	G	A	0.02	0.02
cg08101303	I	7	96652222	F	A	96652222	96652222	7:96652222_C/A	C	A	0.014	0.014
cg23321220	II	6	166019640	R		166019641	166019643	6:166019641_GAA/GAAA	GAA	GAAA;GA;GAAAA;G;GAAAAAA;AAA	0.176;0.117;0.112;0.025;0.00838;0.002793	0.176
cg14312959	I	17	79008933	R	C	79008933	79008933	17:79008933_C/T	C	T	0.031	0.031
cg03065516	II	3	42685034	R		42685034	42685034	3:42685034_C/T	C	T	0.022	0.022
cg04488074	II	16	88460610	F		88460610	88460610	16:88460610_C/G	C	G	0.014	0.014
cg04488074	II	16	88460610	F		88460611	88460611	16:88460611_G/A	G	A	0.134	0.134
cg05714853	II	22	23764174	F		23764174	23764174	22:23764174_C/T	C	T	0.064	0.064
cg05819974	II	16	57951048	R		57951049	57951049	16:57951049_G/A	G	A	0.017	0.017
cg10188097	II	21	28141533	R		28141534	28141534	21:28141534_G/A	G	A	0.017	0.017
cg10163211	II	6	43672630	R		43672630	43672630	6:43672630_C/T	C	T	0.022	0.022
cg09569107	II	11	71814733	F		71814733	71814733	11:71814733_C/T	C	T	0.014	0.014
cg10787614	I	12	5998329	F	T	5998330	5998330	12:5998330_G/C	G	C	0.277	0.277
cg06997365	II	1	6409226	R		6409226	6409226	1:6409226_C/T	C	T	0.184	0.184
cg24059143	II	4	164750817	R		164750817	164750817	4:164750817_C/T	C	T	0.011	0.011
cg04432278	II	10	72326192	F		72326192	72326192	10:72326192_C/T	C	T	0.011	0.011
cg16401214	I	16	15982478	F	C	15982479	15982479	16:15982479_G/A	G	A	0.028	0.028
cg25906976	II	2	152148585	F		152148586	152148586	2:152148586_G/A	G	A	0.212	0.212
cg03947317	II	7	105042590	R		105042591	105042591	7:105042591_G/C	G	C	0.028	0.028
cg11885433	II	17	47633686	R		47633687	47633687	17:47633687_G/C	G	C	0.014	0.014
cg02930763	I	6	111277263	R	A	111277263	111277263	6:111277263_C/T	C	T	0.025	0.025
cg21449027	II	19	48884948	F		48884949	48884949	19:48884949_G/A	G	A	0.204	0.204
cg25915539	I	4	114214080	F	T	114214081	114214081	4:114214081_G/A	G	A	0.014	0.014
cg14658518	II	10	134657052	R		134657053	134657053	10:134657053_G/A	G	A	0.022	0.022
cg05417884	II	22	46660637	R		46660638	46660638	22:46660638_G/A	G	A	0.017	0.017
cg19020406	II	7	54683475	R		54683475	54683475	7:54683475_C/T	C	T	0.02	0.02
cg18212276	II	12	132102865	R		132102865	132102865	12:132102865_C/T	C	T	0.034	0.034
cg15897435	II	4	78852682	F		78852682	78852682	4:78852682_C/T	C	T	0.844	0.844
cg15724941	I	4	125261225	F	A	125261225	125261225	4:125261225_C/T	C	T	0.377	0.377
cg06532877	II	12	3580229	R		3580229	3580229	12:3580229_C/G	C	G	0.05	0.05
cg03793818	II	8	19727952	F		19727952	19727952	8:19727952_C/T	C	T	0.039	0.039
cg04143156	II	4	153768250	R		153768191	153768281	4:153768191_ATCTATGTAGAGATGATTTTGTCCTAGCAATCCCTTTGCCAGCAGTTTAGTCATTGCCTCGTATGTTAATGTTTTTAGGTTTGTTCTTTTT/A	ATCTATGTAGAGATGATTTTGTCCTAGCAATCCCTTTGCCAGCAGTTTAGTCATTGCCTCGTATGTTAATGTTTTTAGGTTTGTTCTTTTT	A	0.011	0.011
cg04143156	II	4	153768250	R		153768251	153768251	4:153768251_G/*	G	*;A	0.011;0.002793	0.011
cg22650137	II	18	46102828	R		46102829	46102829	18:46102829_G/A	G	A	0.089	0.089
cg06542429	I	10	33769585	R	A	33769586	33769586	10:33769586_G/C	G	C	0.581	0.581
cg07785145	II	16	9901967	R		9901968	9901968	16:9901968_G/A	G	A	0.039	0.039
cg20372740	II	10	134040318	F		134040319	134040319	10:134040319_G/A	G	A	0.05	0.05
cg10848108	II	5	156810137	R		156810137	156810137	5:156810137_C/T	C	T	0.028	0.028
cg24921912	II	2	130982524	F		130982524	130982524	2:130982524_C/T	C	T	0.106	0.106
cg13836270	I	9	115913781	F	A	115913781	115913781	9:115913781_C/G	C	G	0.017	0.017
cg10042554	II	15	40800292	R		40800292	40800292	15:40800292_C/T	C	T	0.112	0.112
cg09234283	II	4	113207277	F		113207277	113207277	4:113207277_C/T	C	T	0.095	0.095
cg21890241	II	4	112913182	F		112913182	112913182	4:112913182_C/T	C	T	0.031	0.031
cg05379828	II	10	121424090	R		121424090	121424090	10:121424090_C/T	C	T	0.02	0.02
cg02042775	II	5	10612626	F		10612627	10612627	5:10612627_G/A	G	A	0.411	0.411
cg13411311	II	2	241095989	F		241095990	241095990	2:241095990_G/A	G	A	0.014	0.014
cg08004906	II	3	186288418	R		186288418	186288418	3:186288418_C/T	C	T	0.031	0.031
cg13610421	I	7	100134176	R	A	100134177	100134177	7:100134177_G/A	G	A	0.011	0.011
cg15364850	II	X	130210534	F		130210535	130210535	X:130210535_G/A	G	A	0.017	0.017
cg14398592	II	8	139851482	R		139851483	139851483	8:139851483_G/A	G	A	0.017	0.017
cg13881958	II	3	42003503	F		42003504	42003504	3:42003504_G/C	G	C	0.092	0.092
cg06175665	II	8	70438451	R		70438451	70438451	8:70438451_C/T	C	T	0.047	0.047
cg04219001	II	6	30696003	F		30696003	30696003	6:30696003_C/T	C	T	0.101	0.101
cg26810767	II	16	79303841	R		79303841	79303841	16:79303841_C/T	C	T	0.017	0.017
cg13740669	II	4	20780848	F		20780848	20780848	4:20780848_C/T	C	T	0.014	0.014
cg01621422	II	2	3688526	F		3688512	3688541	2:3688512_CGGACACCCACCCCCGTCACATCCCACGGT/C	CGGACACCCACCCCCGTCACATCCCACGGT	C	0.025	0.025
cg03478816	II	X	70154731	F		70154732	70154732	X:70154732_G/A	G	A	0.179	0.179
cg18632581	II	22	44642244	R		44642244	44642248	22:44642244_CGTTT/C	CGTTT	C;*	0.059;0.002793	0.059
cg18632581	II	22	44642244	R		44642245	44642245	22:44642245_G/*	G	*;A	0.059;0.017	0.059
cg00142642	I	10	13200437	R	C	13200435	13200438	10:13200435_CCCG/C	CCCG	C	0.955	0.955
cg18732395	II	13	79553276	F		79553276	79553276	13:79553276_C/T	C	T	0.011	0.011
cg00658007	II	1	211666129	F		211666129	211666129	1:211666129_C/T	C	T	0.014	0.014
cg27032004	II	7	21940997	R		21940997	21940997	7:21940997_C/T	C	T	0.017	0.017
cg13437496	II	17	19324835	R		19324835	19324835	17:19324835_C/T	C	T	0.011	0.011
cg20932241	II	10	30244245	R		30244245	30244245	10:30244245_C/T	C	T	0.031	0.031
cg06228648	II	13	26040175	R		26040176	26040176	13:26040176_G/A	G	A	0.056	0.056
cg19867481	II	5	1282984	F		1282963	1283024	5:1282963_GAGGGCCTGGCGAACTCACCCCGGACCTGCAGCATCCAGACACCACACATCCAGCTCACCGC/G	GAGGGCCTGGCGAACTCACCCCGGACCTGCAGCATCCAGACACCACACATCCAGCTCACCGC	G	0.011	0.011
cg10070328	II	7	27475596	F		27475596	27475596	7:27475596_C/T	C	T	0.128	0.128
cg03344433	I	5	84126213	R	T	84126214	84126214	5:84126214_G/*	G	*;A	0.025;0.005587	0.025
cg08872924	II	10	27634719	R		27634719	27634719	10:27634719_C/T	C	T	0.05	0.05
cg14589586	II	22	36636079	R		36636080	36636080	22:36636080_G/A	G	A	0.011	0.011
cg03110633	I	19	35491265	R	C	35491265	35491265	19:35491265_C/T	C	T	0.02	0.02
cg07593801	II	6	8029270	R		8029270	8029270	6:8029270_C/T	C	T	0.011	0.011
cg07593801	II	6	8029270	R		8029271	8029271	6:8029271_G/A	G	A	0.064	0.064
cg14690467	II	7	148917905	F		148917905	148917905	7:148917905_C/T	C	T	0.02	0.02
cg09918713	I	16	29832663	R	A	29832664	29832664	16:29832664_G/A	G	A	0.02	0.02
cg22059315	II	19	48738794	F		48738794	48738794	19:48738794_C/T	C	T	0.011	0.011
cg18746948	II	1	248599583	R		248599583	248599583	1:248599583_C/A	C	A	0.182	0.182
cg15473481	II	12	56103744	F		56103744	56103744	12:56103744_C/T	C	T	0.137	0.137
cg22946335	II	10	49948301	R		49948302	49948302	10:49948302_G/A	G	A	0.092	0.092
cg04406400	II	2	19975417	F		19975417	19975417	2:19975417_C/T	C	T	0.011	0.011
cg09578146	II	1	159769085	F		159769086	159769086	1:159769086_G/A	G	A	0.011	0.011
cg08936883	II	22	39316229	F		39316230	39316230	22:39316230_G/A	G	A	0.14	0.14
cg27291337	II	10	83679779	F		83679779	83679779	10:83679779_C/T	C	T	0.039	0.039
cg24177030	II	1	11134164	R		11134165	11134165	1:11134165_G/A	G	A	0.022	0.022
cg16527629	II	6	34524698	F		34524698	34524698	6:34524698_C/T	C	T	0.492	0.492
cg26737305	II	6	86575369	R		86575370	86575370	6:86575370_G/A	G	A	0.011	0.011
cg12585833	II	2	30122275	R		30122275	30122275	2:30122275_C/T	C	T	0.011	0.011
cg16526673	II	10	115510718	R		115510719	115510719	10:115510719_G/A	G	A	0.042	0.042
cg16175703	II	2	173106129	F		173106129	173106129	2:173106129_C/T	C	T	0.011	0.011
cg13916633	II	11	35644854	R		35644855	35644855	11:35644855_G/A	G	A	0.101	0.101
cg14354851	II	6	168627268	R		168627268	168627268	6:168627268_C/T	C	T	0.011	0.011
cg06395296	II	3	100920342	F		100920342	100920342	3:100920342_C/T	C	T	0.022	0.022
cg11199827	I	10	49881056	F	C	49881056	49881056	10:49881056_C/T	C	T	0.011	0.011
cg23056433	II	8	21956688	R		21956688	21956688	8:21956688_C/T	C	T	0.014	0.014
cg04605607	II	6	74229257	R		74229258	74229258	6:74229258_G/T	G	T	0.433	0.433
cg17143291	II	1	181458839	R		181458840	181458840	1:181458840_G/A	G	A	0.081	0.081
cg05844788	II	3	10336053	R		10336053	10336053	3:10336053_C/T	C	T	0.059	0.059
cg05413906	II	11	12263787	F		12263787	12263787	11:12263787_C/T	C	T	0.017	0.017
cg27650996	II	10	11942374	R		11942375	11942375	10:11942375_G/A	G	A	0.011	0.011
cg05633925	II	14	66328756	R		66328757	66328757	14:66328757_G/C	G	C	0.109	0.109
cg20281046	I	4	17416010	R	A	17416011	17416011	4:17416011_G/A	G	A	0.165	0.165
cg08885102	II	5	455157	R		455158	455158	5:455158_G/GTGGCTCTCTGTGCAACCC	G	GTGGCTCTCTGTGCAACCC;GGCTCTCTGTGCAACCC	0.626;0.002793	0.626
cg21164300	I	9	136098495	R	A	136098496	136098496	9:136098496_G/A	G	A	0.824	0.824
cg08276993	II	10	83262458	R		83262458	83262458	10:83262458_C/T	C	T	0.036	0.036
cg13957457	I	11	1103876	F	A	1103876	1103876	11:1103876_C/T	C	T	0.123	0.123
cg00692161	II	5	139783776	F		139783776	139783776	5:139783776_C/T	C	T	0.047	0.047
cg07412317	I	16	13983454	F	A	13983454	13983454	16:13983454_C/CG	C	CG;CA	0.567;0.02	0.567
cg11464216	I	19	51293500	R	A	51293500	51293500	19:51293500_C/T	C	T	0.017	0.017
cg06223676	II	1	11970166	F		11970167	11970167	1:11970167_G/GA	G	GA	0.02	0.02
cg27059713	I	6	52694171	R	C	52694171	52694171	6:52694171_C/T	C	T	0.039	0.039
cg14537247	II	9	126656547	R		126656548	126656548	9:126656548_G/A	G	A	0.011	0.011
cg00103785	II	1	155043322	R		155043323	155043323	1:155043323_G/T	G	T	0.022	0.022
cg21682521	II	8	126290327	R		126290327	126290327	8:126290327_C/G	C	G	0.025	0.025
cg09107343	II	17	6161252	R		6161252	6161262	17:6161252_CGTGTGTGTGT/CGTGTGTGTGTGT	CGTGTGTGTGT	CGTGTGTGTGTGT;CGTGTGTGTGTGTGT;CGTGTGTGTGTGTGTGTGT;CGTGTGTGTGTGTGTGT;CGTGT;C	0.391;0.232;0.025;0.053;0.022;0.014	0.391
cg05212716	II	11	27392916	F		27392916	27392916	11:27392916_C/T	C	T	0.034	0.034
cg15800282	II	11	67415829	R		67415829	67415829	11:67415829_C/T	C	T	0.011	0.011
cg25126728	II	16	27242311	F		27242311	27242311	16:27242311_C/T	C	T	0.017	0.017
cg12338202	II	6	32047223	R		32047224	32047224	6:32047224_G/A	G	A	0.014	0.014
cg03651886	II	10	80232179	F		80232180	80232180	10:80232180_G/A	G	A	0.011	0.011
cg26960543	I	7	3256369	R	T	3256369	3256369	7:3256369_C/T	C	T	0.022	0.022
cg10712578	II	8	96619989	F		96619989	96619989	8:96619989_C/T	C	T	0.288	0.288
cg04194884	II	17	43114333	R		43114333	43114333	17:43114333_C/T	C	T	0.045	0.045
cg00829301	II	11	78618834	F		78618834	78618834	11:78618834_C/T	C	T	0.011	0.011
cg14689509	II	20	55147813	F		55147813	55147813	20:55147813_C/T	C	T	0.034	0.034
cg26614418	II	9	137004487	F		137004488	137004488	9:137004488_G/A	G	A	0.034	0.034
cg22409914	II	6	72000436	R		72000437	72000437	6:72000437_G/A	G	A	0.073	0.073
cg16481281	II	19	55880843	F		55880833	55880855	19:55880833_CCGGGAGACACGGACCTCTCCCA/C	CCGGGAGACACGGACCTCTCCCA	C	0.036	0.036
cg05191217	I	5	154070325	R	A	154070325	154070326	5:154070325_CG/C	CG	C	0.83	0.83
cg22627610	II	5	136554565	F		136554565	136554565	5:136554565_C/T	C	T	0.025	0.025
cg13691447	II	16	89643860	R		89643860	89643860	16:89643860_C/T	C	T	0.011	0.011
cg26902781	II	10	80052523	F		80052524	80052524	10:80052524_G/A	G	A	0.017	0.017
cg06467504	I	11	66650500	R	A	66650501	66650501	11:66650501_G/A	G	A	0.092	0.092
cg02345638	I	5	97882690	F	C	97882690	97882690	5:97882690_C/T	C	T	0.061	0.061
cg03371439	II	1	204437594	R		204437594	204437594	1:204437594_C/T	C	T	0.307	0.307
cg16110974	II	1	248260566	R		248260566	248260566	1:248260566_C/T	C	T	0.011	0.011
cg27446385	II	14	38264058	F		38264059	38264059	14:38264059_G/A	G	A	0.028	0.028
cg15865511	I	2	43252424	R	C	43252423	43252425	2:43252423_TCG/*	TCG	*;T	0.002793;0.028	0.028
cg15865511	I	2	43252424	R	C	43252425	43252425	2:43252425_G/*	G	*;A;GCTCTCGCGCTCTCTCGCTCGCTCTCGCGCTCTCTCGCTCGCTCTCGCGCTCTCTCT	0.031;0.005587;0.002793	0.031
cg07057532	II	22	49801164	R		49801165	49801165	22:49801165_G/A	G	A	0.02	0.02
cg25065131	II	10	93100919	R		93100920	93100920	10:93100920_G/A	G	A	0.02	0.02
cg08132303	I	18	657677	F	C	657659	657685	18:657659_CCTGCCTCCGTCCCGCCGCGCCACTTG/*	CCTGCCTCCGTCCCGCCGCGCCACTTG	*;C	0.346;0.00838	0.346
cg23784675	II	18	34837596	R		34837596	34837596	18:34837596_C/T	C	T	0.265	0.265
cg26710404	II	16	87001550	F		87001551	87001551	16:87001551_G/A	G	A	0.028	0.028
cg10360071	I	2	105735617	R	A	105735617	105735617	2:105735617_C/G	C	G	0.022	0.022
cg20757205	II	10	90315422	R		90315422	90315422	10:90315422_C/T	C	T	0.064	0.064
cg26494044	II	10	129760954	F		129760954	129760954	10:129760954_C/T	C	T	0.017	0.017
cg00540941	II	6	32974843	F		32974843	32974843	6:32974843_C/T	C	T	0.123	0.123
cg15209419	I	1	203186092	R	C	203186093	203186093	1:203186093_G/C	G	C;A	0.128;0.061	0.128
cg18744898	II	1	25392295	R		25392295	25392295	1:25392295_C/T	C	T	0.19	0.19
cg17456522	II	5	54786453	F		54786453	54786453	5:54786453_C/T	C	T	0.014	0.014
cg09683392	II	2	127895525	F		127895526	127895526	2:127895526_G/A	G	A	0.064	0.064
cg02680341	II	4	4871525	R		4871526	4871526	4:4871526_G/T	G	T	0.028	0.028
cg00153713	II	9	72459437	R		72459437	72459437	9:72459437_C/T	C	T	0.036	0.036
cg02305961	I	14	105157042	R	C	105157042	105157042	14:105157042_C/T	C	T	0.151	0.151
cg06778639	I	16	71460225	F	A	71460225	71460225	16:71460225_C/A	C	A	0.087	0.087
cg19732057	II	1	74101438	R		74101439	74101439	1:74101439_G/A	G	A	0.036	0.036
cg24493925	I	6	100644677	F	A	100644677	100644677	6:100644677_C/T	C	T	0.02	0.02
cg24493925	I	6	100644677	F	A	100644678	100644678	6:100644678_G/A	G	A	0.034	0.034
cg10257849	II	16	57738710	R		57738710	57738710	16:57738710_C/T	C	T	0.02	0.02
cg16714649	II	2	48661558	F		48661558	48661558	2:48661558_C/T	C	T	0.042	0.042
cg15125076	II	14	73431980	R		73431981	73431981	14:73431981_G/A	G	A	0.02	0.02
cg25638870	II	11	89224717	F		89224718	89224718	11:89224718_G/T	G	T	0.383	0.383
cg26509031	I	6	167313144	F	A	167313144	167313144	6:167313144_C/G	C	G	0.193	0.193
cg17299830	I	3	194393231	F	C	194393232	194393232	3:194393232_G/A	G	A	0.02	0.02
cg15015498	II	5	156561993	F		156561993	156561993	5:156561993_C/T	C	T	0.05	0.05
cg15015498	II	5	156561993	F		156561994	156561994	5:156561994_G/A	G	A	0.045	0.045
cg05551678	II	16	10660619	R		10660619	10660619	16:10660619_C/T	C	T	0.014	0.014
cg25747190	II	7	127295153	F		127295153	127295153	7:127295153_C/T	C	T	0.011	0.011
cg09175462	II	18	56553546	R		56553547	56553547	18:56553547_G/A	G	A	0.031	0.031
cg18858064	II	3	65463611	R		65463612	65463612	3:65463612_G/A	G	A	0.02	0.02
cg05222829	II	4	159431937	R		159431937	159431937	4:159431937_C/T	C	T	0.011	0.011
cg00019880	I	17	53832578	F	A	53832579	53832579	17:53832579_G/A	G	A	0.042	0.042
cg07578439	II	18	61171358	F		61171359	61171359	18:61171359_G/A	G	A	0.036	0.036
cg14607011	I	10	135171746	R	C	135171747	135171747	10:135171747_G/A	G	A	0.042	0.042
cg16725316	I	2	71114934	F	C	71114935	71114935	2:71114935_G/A	G	A	0.025	0.025
cg19282586	II	16	11048193	R		11048194	11048194	16:11048194_G/A	G	A	0.034	0.034
cg04198471	II	2	38325317	F		38325317	38325317	2:38325317_C/T	C	T;G	0.014;0.002793	0.014
cg09649519	II	8	75035222	R		75035222	75035222	8:75035222_C/T	C	T	0.014	0.014
cg14480315	II	17	8090466	R		8090466	8090466	17:8090466_C/G	C	G	0.017	0.017
cg18241962	I	17	75385432	R	T	75385433	75385433	17:75385433_G/A	G	A	0.02	0.02
cg16935971	II	20	32496401	R		32496401	32496401	20:32496401_C/T	C	T	0.014	0.014
cg06813295	II	21	46946981	F		46946981	46946981	21:46946981_C/T	C	T	0.036	0.036
cg16032134	II	15	26031571	R		26031571	26031571	15:26031571_C/T	C	T	0.36	0.36
cg22897878	II	18	12305205	F		12305205	12305205	18:12305205_C/T	C	T	0.128	0.128
cg05382800	II	11	122855413	F		122855413	122855413	11:122855413_C/T	C	T	0.039	0.039
cg15669528	I	11	4208905	R	C	4208906	4208906	11:4208906_G/A	G	A	0.469	0.469
cg14946894	II	8	41660378	F		41660379	41660379	8:41660379_G/C	G	C	0.034	0.034
cg12254179	I	2	2009128	R	T	2009128	2009128	2:2009128_C/T	C	T	0.036	0.036
cg01228193	II	5	149983979	F		149983979	149983979	5:149983979_C/T	C	T	0.014	0.014
cg11395261	I	18	66525879	F	A	66525880	66525880	18:66525880_G/A	G	A	0.014	0.014
cg02494368	II	4	78980193	F		78980194	78980194	4:78980194_G/C	G	C	0.017	0.017
cg08322194	II	5	176292607	R		176292607	176292607	5:176292607_C/T	C	T	0.028	0.028
cg14889167	II	5	132925337	F		132925337	132925337	5:132925337_C/A	C	A	0.388	0.388
cg23517936	II	11	11589700	F		11589700	11589700	11:11589700_C/T	C	T	0.145	0.145
cg17462381	I	3	132441365	R	A	132441361	132441379	3:132441361_TGGGCGGAGCAGCGGGACG/TGGGCGGAGCAGCGGGACGGGGCGGAGCAGCGGGACG	TGGGCGGAGCAGCGGGACG	TGGGCGGAGCAGCGGGACGGGGCGGAGCAGCGGGACG;T;TGGGCGGAGCAGCGGGACTGGGCGGAGCAGCGGGACGGGGCGGAGCAGCGGGACG	0.025;0.005587;0.002793	0.025
cg24494780	II	7	140324475	R		140324475	140324475	7:140324475_C/G	C	G;T	0.028;0.005587	0.028
cg14190889	II	6	29854174	F		29854174	29854174	6:29854174_C/G	C	G	0.042	0.042
cg07968387	II	7	23231802	R		23231803	23231803	7:23231803_G/A	G	A	0.05	0.05
cg20936183	II	1	5357644	R		5357645	5357645	1:5357645_G/T	G	T	0.011	0.011
cg11229715	II	2	225441832	R		225441833	225441833	2:225441833_G/A	G	A	0.866	0.866
cg22595185	II	4	56994580	F		56994581	56994581	4:56994581_G/A	G	A	0.017	0.017
cg18150687	I	1	53388115	F	A	53388116	53388116	1:53388116_G/T	G	T	0.131	0.131
cg24895779	II	19	15938819	F		15938819	15938819	19:15938819_C/T	C	T	0.07	0.07
cg04418936	II	6	152388255	R		152388255	152388255	6:152388255_C/T	C	T	0.025	0.025
cg02697258	I	1	1911120	R	C	1911120	1911120	1:1911120_C/T	C	T	0.014	0.014
cg06055755	II	1	245516276	R		245516276	245516276	1:245516276_C/T	C	T	0.159	0.159
cg11121001	II	6	3015489	R		3015489	3015489	6:3015489_C/T	C	T	0.226	0.226
cg05366982	II	22	23486678	F		23486678	23486678	22:23486678_C/T	C	T	0.025	0.025
cg21163146	II	2	120109700	R		120109698	120109700	2:120109698_TGC/T	TGC	T	0.028	0.028
cg07874983	II	16	62065904	R		62065904	62065904	16:62065904_C/T	C	T	0.011	0.011
cg05012588	II	12	58377067	F		58377067	58377067	12:58377067_C/T	C	T	0.036	0.036
cg06842238	II	17	64401835	R		64401835	64401835	17:64401835_C/T	C	T	0.863	0.863
cg02018040	II	22	27152963	F		27152964	27152964	22:27152964_G/T	G	T	0.455	0.455
cg15476227	II	19	1958034	F		1958034	1958034	19:1958034_C/T	C	T	0.017	0.017
cg13056354	II	11	104441080	F		104441080	104441080	11:104441080_C/T	C	T	0.02	0.02
cg12543139	II	5	100176282	F		100176283	100176283	5:100176283_G/A	G	A	0.022	0.022
cg02998155	I	7	84879464	F	C	84879464	84879464	7:84879464_C/T	C	T	0.089	0.089
cg21206397	II	1	100929452	R		100929453	100929453	1:100929453_G/A	G	A	0.067	0.067
cg14363607	II	12	10794628	F		10794629	10794629	12:10794629_G/A	G	A	0.073	0.073
cg17003395	II	20	16555519	R		16555520	16555520	20:16555520_G/T	G	T	0.011	0.011
cg07278527	II	20	35252381	F		35252382	35252382	20:35252382_G/A	G	A	0.047	0.047
cg03368029	II	8	143122227	F		143122228	143122228	8:143122228_G/A	G	A	0.128	0.128
cg02139853	I	2	236867685	R	C	236867685	236867685	2:236867685_C/T	C	T	0.014	0.014
cg20592940	I	17	933155	F	A	933148	933207	17:933148_GTCCCTCCGTCCGCCACAGCGCTGACCCCTGCGTCCACGACACGGACACACTGTGGCACA/*	GTCCCTCCGTCCGCCACAGCGCTGACCCCTGCGTCCACGACACGGACACACTGTGGCACA	*;G	0.005587;0.011	0.011
cg20592940	I	17	933155	F	A	933148	933207	17:933148_GTCCCTCCGTCCGCCACAGCGCTGACCCCTGCGTCCACGACACGGACACACTGTGGCACA/*	GTCCCTCCGTCCGCCACAGCGCTGACCCCTGCGTCCACGACACGGACACACTGTGGCACA	*;G	0.005587;0.011	0.011
cg11786283	I	8	22497817	F	T	22497817	22497817	8:22497817_C/T	C	T	0.014	0.014
cg21265295	II	4	184931143	F		184931143	184931143	4:184931143_C/T	C	T	0.011	0.011
cg02339805	II	X	105569902	F		105569903	105569903	X:105569903_G/T	G	T	0.022	0.022
cg11905488	II	12	10123604	R		10123605	10123605	12:10123605_G/A	G	A	0.011	0.011
cg23708673	II	12	110765299	F		110765300	110765300	12:110765300_G/A	G	A	0.011	0.011
cg10539002	II	10	117061032	F		117061032	117061032	10:117061032_C/CATT	C	CATT	0.064	0.064
cg16145187	II	17	53684393	R		53684394	53684394	17:53684394_G/T	G	T	0.601	0.601
cg21831931	II	3	5137953	F		5137954	5137954	3:5137954_G/T	G	T	0.011	0.011
cg12794474	I	8	53866689	F	A	53866689	53866689	8:53866689_C/T	C	T	0.022	0.022
cg01512466	II	10	125624685	R		125624686	125624686	10:125624686_G/A	G	A	0.028	0.028
cg18756931	II	1	20095795	R		20095796	20095796	1:20095796_G/A	G	A	0.159	0.159
cg09859756	II	5	149384153	F		149384154	149384154	5:149384154_G/A	G	A	0.034	0.034
cg18860280	II	10	81679850	R		81679851	81679851	10:81679851_G/A	G	A	0.101	0.101
cg19175187	II	2	191115283	F		191115284	191115284	2:191115284_G/A	G	A	0.014	0.014
cg18101028	II	4	71226205	F		71226205	71226205	4:71226205_C/T	C	T	0.031	0.031
cg26072352	II	5	75938513	F		75938513	75938513	5:75938513_C/T	C	T	0.014	0.014
cg17951166	II	18	75847666	F		75847666	75847666	18:75847666_C/A	C	A	0.022	0.022
cg11083511	II	17	80869706	R		80869706	80869706	17:80869706_C/G	C	G	0.07	0.07
cg07356534	II	1	158008055	R		158008056	158008056	1:158008056_G/A	G	A	0.126	0.126
cg08426161	I	15	90931457	R	A	90931457	90931457	15:90931457_C/T	C	T	0.67	0.67
cg13272108	II	20	2634697	R		2634698	2634698	20:2634698_G/C	G	C	0.028	0.028
cg24861191	II	19	2740086	F		2740086	2740086	19:2740086_C/T	C	T	0.017	0.017
cg04367113	II	19	4485385	R		4485385	4485385	19:4485385_C/T	C	T	0.017	0.017
cg08952952	II	9	133836210	R		133836210	133836210	9:133836210_C/T	C	T	0.053	0.053
cg14354663	I	9	137997872	R	A	137997873	137997873	9:137997873_G/A	G	A	0.025	0.025
cg20331765	II	10	126716550	F		126716550	126716550	10:126716550_C/T	C	T	0.02	0.02
cg14506175	II	9	133336854	R		133336855	133336855	9:133336855_G/GC	G	GC;T	0.07;0.061	0.07
cg18015625	II	2	168674479	F		168674480	168674480	2:168674480_G/A	G	A	0.352	0.352
cg04233326	II	6	33564867	F		33564868	33564868	6:33564868_G/T	G	T	0.425	0.425
cg24034459	II	15	51348899	F		51348899	51348899	15:51348899_C/T	C	T	0.025	0.025
cg11065693	II	14	24630380	R		24630381	24630381	14:24630381_G/A	G	A	0.067	0.067
cg10763594	II	2	218258333	F		218258333	218258333	2:218258333_C/T	C	T	0.042	0.042
cg03753371	II	11	7530787	F		7530788	7530788	11:7530788_G/A	G	A	0.073	0.073
cg09799427	II	10	121531941	R		121531941	121531941	10:121531941_C/T	C	T	0.025	0.025
cg09799427	II	10	121531941	R		121531942	121531942	10:121531942_G/A	G	A	0.022	0.022
cg06671703	II	4	58585643	R		58585643	58585643	4:58585643_C/T	C	T	0.344	0.344
cg09227795	II	1	85935133	R		85935134	85935134	1:85935134_G/A	G	A	0.028	0.028
cg19426864	I	17	1083357	R	A	1083357	1083367	17:1083357_CGGGGCGGGGA/C	CGGGGCGGGGA	C	0.061	0.061
cg00300879	I	1	26503847	R	A	26503848	26503848	1:26503848_G/A	G	A	0.014	0.014
cg00556319	II	22	37164649	R		37164650	37164650	22:37164650_G/A	G	A	0.011	0.011
cg13777023	II	22	20964020	F		20964021	20964021	22:20964021_G/A	G	A	0.014	0.014
cg19490761	II	14	72386101	F		72386101	72386101	14:72386101_C/T	C	T	0.022	0.022
cg07879942	I	19	47013270	R	A	47013270	47013270	19:47013270_C/T	C	T	0.098	0.098
cg25891789	II	4	10147606	F		10147607	10147607	4:10147607_G/A	G	A	0.089	0.089
cg19380371	II	11	3534552	F		3534552	3534552	11:3534552_C/*	C	*;T	0.002793;0.123	0.123
cg11844198	I	4	154387428	R	A	154387421	154387441	4:154387421_CGCGGGGCGGGGCGGGGCGGG/CGCGGGGCGGGGCGGG	CGCGGGGCGGGGCGGGGCGGG	CGCGGGGCGGGGCGGG;CGCGGGGCGGG;CGCGGGGCGGGGCGGGGCGGGGCGGG;CGCGGG;CGCGGGGCGGGGCGGGGCGGGGCGGGGCGGG;C	0.123;0.377;0.064;0.064;0.005587;0.005587	0.377
cg16577546	II	20	46798536	R		46798537	46798537	20:46798537_G/A	G	A	0.151	0.151
cg04483506	I	1	23886151	R	C	23886151	23886151	1:23886151_C/T	C	T	0.075	0.075
cg17001333	II	1	213843678	R		213843679	213843679	1:213843679_G/A	G	A	0.352	0.352
cg21037883	II	16	74350427	F		74350428	74350428	16:74350428_G/A	G	A	0.042	0.042
cg23098529	II	19	10216651	R		10216651	10216651	19:10216651_C/T	C	T	0.011	0.011
cg19953972	II	3	17586393	F		17586393	17586393	3:17586393_C/T	C	T	0.02	0.02
cg27245646	II	3	127351538	R		127351538	127351538	3:127351538_C/T	C	T	0.02	0.02
cg25817351	II	10	79977519	F		79977519	79977519	10:79977519_C/T	C	T	0.011	0.011
cg04662079	II	7	943867	R		943868	943868	7:943868_G/A	G	A	0.042	0.042
cg02345420	II	14	60183832	F		60183832	60183832	14:60183832_C/T	C	T	0.028	0.028
cg01745766	II	2	203504161	R		203504161	203504161	2:203504161_C/T	C	T	0.05	0.05
cg07744435	II	11	67768362	R		67768362	67768362	11:67768362_C/T	C	T	0.014	0.014
cg00035689	I	22	43671762	R	T	43671763	43671763	22:43671763_G/A	G	A	0.07	0.07
cg17281658	II	1	174149464	R		174149464	174149464	1:174149464_C/T	C	T	0.254	0.254
cg23344692	I	14	102775248	F	A	102775248	102775248	14:102775248_C/A	C	A	0.036	0.036
cg08745211	II	11	113160070	R		113160071	113160071	11:113160071_G/A	G	A	0.031	0.031
cg14711592	II	1	157839587	R		157839587	157839587	1:157839587_C/T	C	T	0.014	0.014
cg01955745	II	11	131240413	F		131240413	131240415	11:131240413_CGT/C	CGT	C	0.014	0.014
cg02290350	I	8	58132656	F	A	58132657	58132657	8:58132657_G/A	G	A	0.011	0.011
cg01973605	I	1	10815522	F	C	10815523	10815523	1:10815523_G/A	G	A	0.011	0.011
cg09774124	II	10	73329530	R		73329531	73329531	10:73329531_G/A	G	A	0.12	0.12
cg17080234	II	3	42570603	F		42570603	42570603	3:42570603_C/T	C	T	0.017	0.017
cg12139902	II	11	132188543	F		132188544	132188544	11:132188544_G/A	G	A	0.031	0.031
cg12261762	II	18	8730751	F		8730751	8730751	18:8730751_C/T	C	T	0.466	0.466
cg16066661	II	1	222663054	R		222663054	222663054	1:222663054_C/T	C	T	0.045	0.045
cg17157356	II	20	32441411	R		32441412	32441412	20:32441412_G/A	G	A	0.022	0.022
cg10859027	II	13	41638450	R		41638451	41638451	13:41638451_G/A	G	A	0.025	0.025
cg16489924	II	4	322726	R		322726	322726	4:322726_C/G	C	G;T	0.075;0.005587	0.075
cg04160515	II	2	239463147	R		239463148	239463148	2:239463148_G/A	G	A	0.545	0.545
cg05300266	II	5	177378399	F		177378298	177378400	5:177378298_AGTCCTGAGGATGCTCAGGTGTGGCCTATCCAGCCCCTCAGTGTTTTCCTCGGTCCTGGGGATGCTCAGGTGTGGTCCATCCATCCCCTCAGTGTTTCCCTCG/*	AGTCCTGAGGATGCTCAGGTGTGGCCTATCCAGCCCCTCAGTGTTTTCCTCGGTCCTGGGGATGCTCAGGTGTGGTCCATCCATCCCCTCAGTGTTTCCCTCG	*;A;GGTCCTGAGGATGCTCAGGTGTGGCCTATCCAGCCCCTCAGTGTTTTCCTCGGTCCTGGGGATGCTCAGGTGTGGTCCATCCATCCCCTCAGTGTTTCCCTCG	0.126;0.002793;0.00838	0.126
cg05300266	II	5	177378399	F		177378298	177378400	5:177378298_AGTCCTGAGGATGCTCAGGTGTGGCCTATCCAGCCCCTCAGTGTTTTCCTCGGTCCTGGGGATGCTCAGGTGTGGTCCATCCATCCCCTCAGTGTTTCCCTCG/*	AGTCCTGAGGATGCTCAGGTGTGGCCTATCCAGCCCCTCAGTGTTTTCCTCGGTCCTGGGGATGCTCAGGTGTGGTCCATCCATCCCCTCAGTGTTTCCCTCG	*;A;GGTCCTGAGGATGCTCAGGTGTGGCCTATCCAGCCCCTCAGTGTTTTCCTCGGTCCTGGGGATGCTCAGGTGTGGTCCATCCATCCCCTCAGTGTTTCCCTCG	0.126;0.002793;0.00838	0.126
cg16390305	II	5	1728505	R		1728505	1728505	5:1728505_C/T	C	T	0.02	0.02
cg15542608	II	6	12827379	R		12827380	12827380	6:12827380_G/GGA	G	GGA	0.014	0.014
cg04580750	II	1	244199781	F		244199782	244199782	1:244199782_G/A	G	A	0.011	0.011
cg01128851	II	5	170178749	F		170178749	170178749	5:170178749_C/T	C	T	0.011	0.011
cg13777782	II	16	14275130	F		14275130	14275130	16:14275130_C/T	C	T	0.028	0.028
cg17560598	I	17	612456	F	T	612424	612463	17:612424_TCACGCTCTGTCACGGAACCTGCCTGGTATCACGGCGCAG/T	TCACGCTCTGTCACGGAACCTGCCTGGTATCACGGCGCAG	T	0.028	0.028
cg17560598	I	17	612456	F	T	612424	612463	17:612424_TCACGCTCTGTCACGGAACCTGCCTGGTATCACGGCGCAG/T	TCACGCTCTGTCACGGAACCTGCCTGGTATCACGGCGCAG	T	0.028	0.028
cg01460228	II	6	159067022	F		159067022	159067022	6:159067022_C/T	C	T	0.028	0.028
cg08296007	II	7	100941565	R		100941566	100941566	7:100941566_G/A	G	A	0.011	0.011
cg13644052	II	16	3010410	F		3010410	3010410	16:3010410_C/A	C	A	0.017	0.017
cg00775915	II	7	580703	R		580704	580704	7:580704_G/C	G	C	0.327	0.327
cg00793285	II	10	48174700	R		48174701	48174701	10:48174701_G/C	G	C	0.075	0.075
cg27204977	II	22	24220768	F		24220768	24220768	22:24220768_C/T	C	T	0.022	0.022
cg05219829	II	14	77942315	F		77942316	77942316	14:77942316_G/A	G	A	0.042	0.042
cg17918314	II	1	44398100	R		44398100	44398100	1:44398100_C/T	C	T	0.031	0.031
cg10302420	II	1	152689626	F		152689626	152689626	1:152689626_C/T	C	T	0.014	0.014
cg26710469	II	3	37332133	F		37332134	37332134	3:37332134_G/A	G	A	0.02	0.02
cg04157138	II	14	58331898	R		58331898	58331898	14:58331898_C/A	C	A	0.064	0.064
cg02810060	II	19	2087969	R		2087970	2087970	19:2087970_G/A	G	A	0.031	0.031
cg00843182	II	22	45586028	R		45586028	45586028	22:45586028_C/T	C	T	0.025	0.025
cg03757501	II	2	162982430	F		162982430	162982430	2:162982430_C/T	C	T	0.014	0.014
cg09677891	II	10	116371467	R		116371467	116371467	10:116371467_C/T	C	T	0.017	0.017
cg03512439	II	X	69642725	R		69642726	69642728	X:69642726_GCA/G	GCA	G;GCACACACA	0.045;0.005587	0.045
cg27309098	I	2	236619748	F	A	236619749	236619749	2:236619749_G/A	G	A	0.022	0.022
cg01746550	II	2	60543791	R		60543792	60543792	2:60543792_G/A	G	A	0.028	0.028
cg12207367	II	2	151716903	R		151716903	151716903	2:151716903_C/T	C	T	0.036	0.036
cg17171259	II	1	64469027	F		64469027	64469027	1:64469027_C/T	C	T	0.43	0.43
cg10572061	II	19	52196487	F		52196488	52196488	19:52196488_G/A	G	A	0.047	0.047
cg22188345	II	2	181846598	F		181846594	181846598	2:181846594_TGTAC/T	TGTAC	T	0.098	0.098
cg11023392	I	13	37004715	F	A	37004716	37004716	13:37004716_G/C	G	C	0.151	0.151
cg04077168	II	17	49119416	F		49119417	49119417	17:49119417_G/A	G	A	0.014	0.014
cg23703427	II	14	105066731	R		105066732	105066732	14:105066732_G/A	G	A	0.02	0.02
cg25930258	II	6	36690778	F		36690778	36690778	6:36690778_C/T	C	T	0.014	0.014
cg24215263	II	15	65989367	F		65989368	65989368	15:65989368_G/A	G	A	0.039	0.039
cg07500486	II	1	8534629	R		8534629	8534629	1:8534629_C/T	C	T	0.039	0.039
cg13672736	I	9	135114066	F	C	135114066	135114066	9:135114066_C/T	C	T	0.182	0.182
cg17610181	II	3	61582960	R		61582960	61582960	3:61582960_C/T	C	T	0.011	0.011
cg18779103	II	4	72896386	R		72896387	72896387	4:72896387_G/A	G	A	0.151	0.151
cg18682650	II	10	49624804	F		49624805	49624805	10:49624805_G/A	G	A	0.011	0.011
cg19748840	I	12	132864231	R	A	132864232	132864232	12:132864232_G/A	G	A	0.036	0.036
cg00144679	II	2	121197487	R		121197488	121197488	2:121197488_G/A	G	A	0.011	0.011
cg01128042	II	10	115465924	R		115465925	115465925	10:115465925_G/T	G	T	0.12	0.12
cg10589673	I	7	7680871	R	A	7680872	7680872	7:7680872_G/A	G	A	0.014	0.014
cg26777118	II	6	160497102	R		160497102	160497102	6:160497102_C/T	C	T	0.056	0.056
cg21932284	II	14	20846475	R		20846476	20846476	14:20846476_G/A	G	A	0.025	0.025
cg13990751	II	X	133880735	R		133880736	133880736	X:133880736_G/A	G	A	0.014	0.014
cg02305412	II	1	114631672	F		114631673	114631673	1:114631673_G/A	G	A	0.011	0.011
cg04151662	II	16	88582245	R		88582246	88582246	16:88582246_G/A	G	A	0.014	0.014
cg16046769	II	10	50351211	F		50351211	50351211	10:50351211_C/T	C	T	0.011	0.011
cg00490690	II	9	34398024	F		34398025	34398025	9:34398025_G/A	G	A	0.025	0.025
cg18790915	II	3	46718990	F		46718991	46718991	3:46718991_G/A	G	A	0.115	0.115
cg14341315	II	2	205537852	F		205537852	205537852	2:205537852_C/T	C	T	0.025	0.025
cg14341315	II	2	205537852	F		205537853	205537853	2:205537853_G/T	G	T	0.064	0.064
cg00106621	II	7	8300728	R		8300728	8300728	7:8300728_C/A	C	A	0.774	0.774
cg10598816	I	2	71192262	F	A	71192263	71192263	2:71192263_G/A	G	A	0.056	0.056
cg08310608	II	12	133278223	F		133278224	133278224	12:133278224_G/A	G	A	0.017	0.017
cg04465052	II	4	119654623	R		119654624	119654624	4:119654624_G/A	G	A	0.022	0.022
cg19216631	II	7	155131325	R		155131325	155131325	7:155131325_C/T	C	T	0.126	0.126
cg00837330	II	4	57689310	R		57689310	57689310	4:57689310_C/T	C	T	0.025	0.025
cg23493167	I	2	219920195	F	T	219920196	219920196	2:219920196_G/A	G	A	0.059	0.059
cg16942386	II	2	236982185	F		236982186	236982186	2:236982186_G/A	G	A	0.011	0.011
cg19758173	I	10	1516143	R	A	1516143	1516143	10:1516143_C/T	C	T	0.059	0.059
cg01229973	II	12	104136042	R		104136043	104136043	12:104136043_G/T	G	T	0.014	0.014
cg20096820	II	10	73281737	R		73281738	73281738	10:73281738_G/A	G	A	0.087	0.087
cg06538832	II	11	68711240	F		68711240	68711240	11:68711240_C/T	C	T	0.028	0.028
cg00349982	II	17	780838	F		780838	780838	17:780838_C/G	C	G	0.028	0.028
cg27117243	I	6	30723079	R	C	30723080	30723080	6:30723080_G/A	G	A	0.031	0.031
cg13943052	II	15	40987167	F		40987168	40987168	15:40987168_G/T	G	T	0.022	0.022
cg19592003	II	6	49928115	R		49928116	49928116	6:49928116_G/A	G	A	0.059	0.059
cg00396604	II	2	241065467	R		241065467	241065467	2:241065467_C/T	C	T	0.059	0.059
cg11353598	I	15	70740451	R	C	70740451	70740451	15:70740451_C/T	C	T	0.047	0.047
cg00436050	II	8	123916744	R		123916744	123916744	8:123916744_C/T	C	T	0.02	0.02
cg13135577	II	17	78312907	R		78312907	78312907	17:78312907_C/A	C	A	0.045	0.045
cg21195920	II	15	90944458	R		90944458	90944458	15:90944458_C/T	C	T	0.028	0.028
cg25258098	I	11	396794	F	A	396794	396794	11:396794_C/T	C	T	0.028	0.028
cg10841831	II	10	127671070	R		127671071	127671071	10:127671071_G/A	G	A	0.341	0.341
cg25831233	I	7	102119529	F	A	102119530	102119530	7:102119530_G/GCA	G	GCA;T;*	0.38;0.005587;0.011	0.38
cg04360967	II	6	14636504	R		14636505	14636505	6:14636505_G/T	G	T	0.034	0.034
cg10266681	II	2	125183768	F		125183769	125183769	2:125183769_G/A	G	A	0.017	0.017
cg17048834	II	6	30080230	R		30080231	30080231	6:30080231_G/A	G	A	0.059	0.059
cg14048271	II	19	35577342	R		35577343	35577343	19:35577343_G/A	G	A	0.466	0.466
cg16634851	II	X	99551703	R		99551704	99551704	X:99551704_G/A	G	A	0.028	0.028
cg07942783	II	7	150861595	F		150861596	150861596	7:150861596_G/A	G	A	0.042	0.042
cg06894070	II	11	71238205	F		71238205	71238205	11:71238205_C/T	C	T	0.894	0.894
cg08187567	II	2	2146274	F		2146275	2146275	2:2146275_G/T	G	T	0.02	0.02
cg24253221	II	11	66781166	R		66781167	66781167	11:66781167_G/C	G	C;A	0.017;0.002793	0.017
cg01813663	II	4	140854355	F		140854356	140854356	4:140854356_G/A	G	A	0.014	0.014
cg19572849	I	13	49076914	R	T	49076915	49076915	13:49076915_G/A	G	A	0.031	0.031
cg13424137	II	14	89852792	F		89852792	89852792	14:89852792_C/T	C	T	0.047	0.047
cg10785385	I	22	51114364	F	T	51114365	51114365	22:51114365_G/A	G	A	0.045	0.045
cg18201569	II	17	71259141	F		71259141	71259141	17:71259141_C/T	C	T	0.014	0.014
cg05945266	II	17	80545020	F		80545021	80545021	17:80545021_G/A	G	A	0.017	0.017
cg16242238	II	19	49553743	R		49553744	49553744	19:49553744_G/A	G	A	0.028	0.028
cg17162767	II	4	74575931	R		74575931	74575931	4:74575931_C/T	C	T	0.011	0.011
cg23421392	II	2	10942687	R		10942687	10942687	2:10942687_C/T	C	T	0.383	0.383
cg01226797	II	21	47931990	F		47931991	47931991	21:47931991_G/A	G	A	0.291	0.291
cg09195657	II	16	2321187	R		2321187	2321187	16:2321187_C/T	C	T	0.014	0.014
cg03285229	II	5	99983617	R		99983617	99983617	5:99983617_C/T	C	T	0.014	0.014
cg06768399	II	1	223205231	R		223205232	223205232	1:223205232_G/A	G	A	0.047	0.047
cg27286614	I	7	2050401	F	A	2050401	2050401	7:2050401_C/T	C	T	0.249	0.249
cg22559596	I	10	134563955	R	A	134563955	134563955	10:134563955_C/T	C	T	0.059	0.059
cg16045677	II	6	32362678	R		32362679	32362679	6:32362679_G/A	G	A	0.011	0.011
cg21132488	II	10	75141005	R		75141005	75141005	10:75141005_C/T	C	T	0.022	0.022
cg16841265	II	8	19338530	R		19338530	19338530	8:19338530_C/T	C	T	0.031	0.031
cg00208024	II	3	128332741	F		128332742	128332742	3:128332742_G/A	G	A	0.031	0.031
cg01749555	I	17	80709803	F	T	80709803	80709803	17:80709803_C/T	C	T	0.022	0.022
cg04908106	II	16	1010488	F		1010432	1010508	16:1010432_GACCCAGACACAGACTCACGGTGACAGCACGGGATCACGACCCAGACACAGACTCACGGTGACAACACTGGATCACA/*	GACCCAGACACAGACTCACGGTGACAGCACGGGATCACGACCCAGACACAGACTCACGGTGACAACACTGGATCACA	*;AACCCAGACACAGACTCACGGTGACAGCACGGGATCACGACCCAGACACAGACTCACGGTGACAACACTGGATCACA;G	0.165;0.036;0.002793	0.165
cg26294406	II	19	13306702	R		13306702	13306702	19:13306702_C/T	C	T	0.014	0.014
cg01314063	II	15	71863299	R		71863299	71863299	15:71863299_C/T	C	T	0.017	0.017
cg18645527	II	2	38819905	R		38819906	38819906	2:38819906_G/A	G	A	0.098	0.098
cg10479493	II	6	33772694	R		33772695	33772695	6:33772695_G/A	G	A	0.05	0.05
cg16175146	II	7	75783554	R		75783554	75783554	7:75783554_C/T	C	T	0.028	0.028
cg00002000	II	1	116956991	R		116956991	116956991	1:116956991_C/T	C	T	0.014	0.014
cg25648436	I	19	58554527	R	A	58554528	58554528	19:58554528_G/T	G	T	0.014	0.014
cg02418439	II	16	85368973	F		85368974	85368974	16:85368974_G/A	G	A	0.039	0.039
cg16046605	II	1	152596413	R		152596414	152596414	1:152596414_G/A	G	A	0.277	0.277
cg13732130	II	14	30382993	R		30382993	30382993	14:30382993_C/T	C	T	0.148	0.148
cg10136077	II	3	63853226	F		63853226	63853226	3:63853226_C/T	C	T	0.017	0.017
cg24550880	II	17	79420279	R		79420279	79420279	17:79420279_C/T	C	T	0.011	0.011
cg17304188	I	10	133874744	F	T	133874675	133874775	10:133874675_ACACACACACCTGCCGTGACGGCGCACACACACACCTGCCGTGACGGCGCACACATACACCTGCCGTGACGGCGCACACACACACCTGCCGTGATGGCGCG/*	ACACACACACCTGCCGTGACGGCGCACACACACACCTGCCGTGACGGCGCACACATACACCTGCCGTGACGGCGCACACACACACCTGCCGTGATGGCGCG	*;GCACACACACCTGCCGTGACGGCGCACACACACACCTGCCGTGACGGCGCACACATACACCTGCCGTGACGGCGCACACACACACCTGCCGTGATGGCGCG;A	0.103;0.014;0.002793	0.103
cg17304188	I	10	133874744	F	T	133874694	133874769	10:133874694_CGGCGCACACACACACCTGCCGTGACGGCGCACACATACACCTGCCGTGACGGCGCACACACACACCTGCCGTGAT/*	CGGCGCACACACACACCTGCCGTGACGGCGCACACATACACCTGCCGTGACGGCGCACACACACACCTGCCGTGAT	*;C	0.106;0.014	0.106
cg17304188	I	10	133874744	F	T	133874697	133874745	10:133874697_CGCACACACACACCTGCCGTGACGGCGCACACATACACCTGCCGTGACG/*	CGCACACACACACCTGCCGTGACGGCGCACACATACACCTGCCGTGACG	*;CGCGCACACATACACCTGCCGTGACG;C	0.12;0.00838;0.00838	0.12
cg17304188	I	10	133874744	F	T	133874719	133874769	10:133874719_CGGCGCACACATACACCTGCCGTGACGGCGCACACACACACCTGCCGTGAT/*	CGGCGCACACATACACCTGCCGTGACGGCGCACACACACACCTGCCGTGAT	*;C	0.014;0.00838	0.014
cg17304188	I	10	133874744	F	T	133874722	133874745	10:133874722_CGCACACATACACCTGCCGTGACG/C	CGCACACATACACCTGCCGTGACG	C;*	0.514;0.036	0.514
cg17304188	I	10	133874744	F	T	133874724	133874745	10:133874724_CACACATACACCTGCCGTGACG/*	CACACATACACCTGCCGTGACG	*;C	0.542;0.002793	0.542
cg17304188	I	10	133874744	F	T	133874725	133874748	10:133874725_ACACATACACCTGCCGTGACGGCG/*	ACACATACACCTGCCGTGACGGCG	*;A	0.545;0.00838	0.545
cg26653246	II	1	41738284	F		41738285	41738285	1:41738285_G/A	G	A	0.017	0.017
cg04422742	II	6	32527793	R		32527793	32527793	6:32527793_C/T	C	T	0.168	0.168
cg11107675	II	16	5932659	F		5932660	5932660	16:5932660_G/A	G	A	0.427	0.427
cg14858817	II	2	164171437	R		164171438	164171438	2:164171438_G/A	G	A	0.078	0.078
cg09820827	II	13	112022972	R		112022972	112022972	13:112022972_C/T	C	T	0.025	0.025
cg23650606	I	6	53410036	R	C	53410037	53410037	6:53410037_G/A	G	A	0.031	0.031
cg08367465	I	17	79687612	R	C	79687612	79687612	17:79687612_C/T	C	T	0.014	0.014
cg16580955	II	1	90077293	F		90077293	90077293	1:90077293_C/T	C	T	0.011	0.011
cg06894612	II	14	69042922	F		69042922	69042922	14:69042922_C/T	C	T	0.014	0.014
cg00154950	I	8	3974030	F	T	3973958	3974114	8:3973958_CGTATGAGTGCAGGTGCCTGAATGGAACAAACGCGCCATGAATGAACCCTAACGTAAGCTGTACACATCCGACGGCGATGTATGAGTGCAGGTACCTGGATGGAACAAACGCGCCATGAATGAACCCTAACGTAAGCTGTACACATCCGACAGTGAT/C	CGTATGAGTGCAGGTGCCTGAATGGAACAAACGCGCCATGAATGAACCCTAACGTAAGCTGTACACATCCGACGGCGATGTATGAGTGCAGGTACCTGGATGGAACAAACGCGCCATGAATGAACCCTAACGTAAGCTGTACACATCCGACAGTGAT	C	0.02	0.02
cg00154950	I	8	3974030	F	T	3973973	3974051	8:3973973_GCCTGAATGGAACAAACGCGCCATGAATGAACCCTAACGTAAGCTGTACACATCCGACGGCGATGTATGAGTGCAGGTA/G	GCCTGAATGGAACAAACGCGCCATGAATGAACCCTAACGTAAGCTGTACACATCCGACGGCGATGTATGAGTGCAGGTA	G;*	0.089;0.02	0.089
cg01546248	I	22	31477006	F	T	31476991	31477008	22:31476991_GCTCTGAGACTCCTACGA/G	GCTCTGAGACTCCTACGA	G	0.363	0.363
cg01677619	II	8	141275282	F		141275283	141275283	8:141275283_G/A	G	A	0.128	0.128
cg03462714	I	10	1547894	F	A	1547855	1547904	10:1547855_ACCTCCCCATGCCCGTGGTTCTGCCACTTCCGTCCCCACCGTGGCAGCCG/A	ACCTCCCCATGCCCGTGGTTCTGCCACTTCCGTCCCCACCGTGGCAGCCG	A	0.106	0.106
cg20492922	II	1	39194066	R		39194067	39194067	1:39194067_G/A	G	A	0.031	0.031
cg21430814	II	5	147286075	F		147286075	147286075	5:147286075_C/T	C	T	0.011	0.011
cg16916204	II	18	13654049	F		13654049	13654049	18:13654049_C/T	C	T	0.011	0.011
cg10181016	II	5	76087172	R		76087172	76087172	5:76087172_C/T	C	T	0.011	0.011
cg11488290	II	12	71149120	F		71149120	71149120	12:71149120_C/T	C	T	0.02	0.02
cg24166916	II	5	78282669	R		78282670	78282670	5:78282670_G/A	G	A	0.793	0.793
cg05709879	II	5	141067731	R		141067731	141067731	5:141067731_C/G	C	G	0.184	0.184
cg23498445	I	22	18527557	R	A	18527557	18527557	22:18527557_C/T	C	T	0.042	0.042
cg26129587	II	10	64394510	R		64394510	64394510	10:64394510_C/T	C	T	0.011	0.011
cg19488028	II	4	25865291	R		25865292	25865293	4:25865292_GC/G	GC	G	0.028	0.028
cg09034499	II	12	130944553	F		130944553	130944553	12:130944553_C/T	C	T	0.02	0.02
cg12885388	II	1	16505099	F		16505100	16505100	1:16505100_G/A	G	A	0.011	0.011
cg17754783	I	1	31627987	R	C	31627987	31627987	1:31627987_C/CGCGGGG	C	CGCGGGG	0.251	0.251
cg17754783	I	1	31627987	R	C	31627988	31627988	1:31627988_G/GCGGGGA	G	GCGGGGA	0.12	0.12
cg25727977	II	15	61133570	F		61133570	61133570	15:61133570_C/T	C	T	0.014	0.014
cg25717351	I	17	744675	F	C	744621	744698	17:744621_TGCATCTCACGCCGGCGAGCAGGTCCCCCCTGACCACGGCGCATCTCACACGGGCGAGCAGGTCCCCCTGACCACGGC/CGCATCTCACGCCGGCGAGCAGGTCCCCCCTGACCACGGCGCATCTCACACGGGCGAGCAGGTCCCCCTGACCACGGC	TGCATCTCACGCCGGCGAGCAGGTCCCCCCTGACCACGGCGCATCTCACACGGGCGAGCAGGTCCCCCTGACCACGGC	CGCATCTCACGCCGGCGAGCAGGTCCCCCCTGACCACGGCGCATCTCACACGGGCGAGCAGGTCCCCCTGACCACGGC;T;AGCATCTCACGCCGGCGAGCAGGTCCCCCCTGACCACGGCGCATCTCACACGGGCGAGCAGGTCCCCCTGACCACGGC	0.034;0.005587;0.039	0.039
cg25717351	I	17	744675	F	C	744633	744710	17:744633_CGGCGAGCAGGTCCCCCCTGACCACGGCGCATCTCACACGGGCGAGCAGGTCCCCCTGACCACGGCGCATCTCACACG/C	CGGCGAGCAGGTCCCCCCTGACCACGGCGCATCTCACACGGGCGAGCAGGTCCCCCTGACCACGGCGCATCTCACACG	C;TGGCGAGCAGGTCCCCCCTGACCACGGCGCATCTCACACGGGCGAGCAGGTCCCCCTGACCACGGCGCATCTCACACG;*;GGGCGAGCAGGTCCCCCCTGACCACGGCGCATCTCACACGGGCGAGCAGGTCCCCCTGACCACGGCGCATCTCACACG	0.047;0.092;0.002793;0.05	0.092
cg25717351	I	17	744675	F	C	744645	744683	17:744645_CCCCCCTGACCACGGCGCATCTCACACGGGCGAGCAGGT/*	CCCCCCTGACCACGGCGCATCTCACACGGGCGAGCAGGT	*;C	0.047;0.017	0.047
cg25717351	I	17	744675	F	C	744650	744728	17:744650_CTGACCACGGCGCATCTCACACGGGCGAGCAGGTCCCCCTGACCACGGCGCATCTCACACGGGCGAGCAGGTCCCCCCT/*	CTGACCACGGCGCATCTCACACGGGCGAGCAGGTCCCCCTGACCACGGCGCATCTCACACGGGCGAGCAGGTCCCCCCT	*;C;CGACCACGGCGCATCTCACACGGGCGAGCAGGTCCCCCTGACCACGGCGCATCTCACACGGGCGAGCAGGTCCCCCCT	0.061;0.002793;0.017	0.061
cg25717351	I	17	744675	F	C	744671	744683	17:744671_CGGGCGAGCAGGT/*	CGGGCGAGCAGGT	*;C;CCCGCGAGCAGGGCGAGCAGGT	0.061;0.047;0.002793	0.061
cg25717351	I	17	744675	F	C	744672	744787	17:744672_GGGCGAGCAGGTCCCCCTGACCACGGCGCATCTCACACGGGCGAGCAGGTCCCCCCTGACCACGGCGCATCTCACACGGGCGAGCAGGTCCCCCCGACCATGGAGCATCTCACGCC/*	GGGCGAGCAGGTCCCCCTGACCACGGCGCATCTCACACGGGCGAGCAGGTCCCCCCTGACCACGGCGCATCTCACACGGGCGAGCAGGTCCCCCCGACCATGGAGCATCTCACGCC	*;TGGCGAGCAGGTCCCCCTGACCACGGCGCATCTCACACGGGCGAGCAGGTCCCCCCTGACCACGGCGCATCTCACACGGGCGAGCAGGTCCCCCCGACCATGGAGCATCTCACGCC;CGGCGAGCAGGTCCCCCTGACCACGGCGCATCTCACACGGGCGAGCAGGTCCCCCCTGACCACGGCGCATCTCACACGGGCGAGCAGGTCCCCCCGACCATGGAGCATCTCACGCC;G;GTCACACGGGCGAGCAGGTCCCCCCGACCATGGAGCATCTCACGCC	0.103;0.005587;0.151;0.005587;0.002793	0.151
cg25717351	I	17	744675	F	C	744672	744787	17:744672_GGGCGAGCAGGTCCCCCTGACCACGGCGCATCTCACACGGGCGAGCAGGTCCCCCCTGACCACGGCGCATCTCACACGGGCGAGCAGGTCCCCCCGACCATGGAGCATCTCACGCC/*	GGGCGAGCAGGTCCCCCTGACCACGGCGCATCTCACACGGGCGAGCAGGTCCCCCCTGACCACGGCGCATCTCACACGGGCGAGCAGGTCCCCCCGACCATGGAGCATCTCACGCC	*;TGGCGAGCAGGTCCCCCTGACCACGGCGCATCTCACACGGGCGAGCAGGTCCCCCCTGACCACGGCGCATCTCACACGGGCGAGCAGGTCCCCCCGACCATGGAGCATCTCACGCC;CGGCGAGCAGGTCCCCCTGACCACGGCGCATCTCACACGGGCGAGCAGGTCCCCCCTGACCACGGCGCATCTCACACGGGCGAGCAGGTCCCCCCGACCATGGAGCATCTCACGCC;G;GTCACACGGGCGAGCAGGTCCCCCCGACCATGGAGCATCTCACGCC	0.103;0.005587;0.151;0.005587;0.002793	0.151
cg25717351	I	17	744675	F	C	744675	744675	17:744675_C/*	C	*;T	0.098;0.002793	0.098
cg12597614	II	13	113652368	R		113652369	113652369	13:113652369_G/A	G	A	0.075	0.075
cg04862290	II	2	238641962	R		238641963	238641963	2:238641963_G/A	G	A	0.137	0.137
cg25942526	II	19	7911245	R		7911245	7911245	19:7911245_C/T	C	T	0.011	0.011
cg02730303	II	11	103480630	F		103480630	103480630	11:103480630_C/T	C	T	0.659	0.659
cg20120197	II	7	158262395	R		158262396	158262396	7:158262396_G/A	G	A	0.011	0.011
cg00144051	II	2	218658399	R		218658399	218658399	2:218658399_C/A	C	A	0.017	0.017
cg24449463	I	1	168025552	R	C	168025552	168025552	1:168025552_C/T	C	T	0.011	0.011
cg02797685	II	7	105664943	R		105664944	105664944	7:105664944_G/A	G	A	0.017	0.017
cg07439474	II	13	46038954	R		46038955	46038955	13:46038955_G/T	G	T	0.117	0.117
cg17299007	II	1	248814626	R		248814626	248814626	1:248814626_C/G	C	G	0.022	0.022
cg07737211	II	5	179708637	R		179708637	179708637	5:179708637_C/T	C	T	0.017	0.017
cg07788489	II	14	50508478	F		50508478	50508478	14:50508478_C/T	C	T	0.017	0.017
cg13799572	II	11	126382235	F		126382235	126382235	11:126382235_C/T	C	T;A	0.265;0.14	0.265
cg15278374	I	12	131576088	F	T	131576088	131576088	12:131576088_C/T	C	T	0.014	0.014
cg09820721	II	18	76526039	F		76526039	76526039	18:76526039_C/T	C	T	0.011	0.011
cg25953952	II	8	1418893	R		1418894	1418894	8:1418894_G/A	G	A	0.073	0.073
cg11176472	II	10	363662	F		363663	363663	10:363663_G/A	G	A	0.034	0.034
cg14532138	II	14	52312518	R		52312518	52312518	14:52312518_C/T	C	T	0.168	0.168
cg08454110	I	8	88339752	R	A	88339753	88339753	8:88339753_G/A	G	A;T	0.022;0.002793	0.022
cg08326674	I	7	132266446	R	A	132266446	132266446	7:132266446_C/G	C	G	0.014	0.014
cg08138245	II	17	78231489	R		78231455	78231528	17:78231455_GCACAGTTAGTGGAGGCATCCTCAGCAGAAGGCCCGTCAGAACCACAGAAACAAGACCAGGTGCCGGGTGGGCA/G	GCACAGTTAGTGGAGGCATCCTCAGCAGAAGGCCCGTCAGAACCACAGAAACAAGACCAGGTGCCGGGTGGGCA	G;*	0.291;0.109	0.291
cg08138245	II	17	78231489	R		78231455	78231528	17:78231455_GCACAGTTAGTGGAGGCATCCTCAGCAGAAGGCCCGTCAGAACCACAGAAACAAGACCAGGTGCCGGGTGGGCA/G	GCACAGTTAGTGGAGGCATCCTCAGCAGAAGGCCCGTCAGAACCACAGAAACAAGACCAGGTGCCGGGTGGGCA	G;*	0.291;0.109	0.291
cg07865326	II	5	180666187	R		180666187	180666187	5:180666187_C/T	C	T	0.014	0.014
cg02507439	II	6	12159019	R		12159019	12159019	6:12159019_C/T	C	T	0.025	0.025
cg12856939	II	11	78271956	F		78271956	78271956	11:78271956_C/T	C	T	0.187	0.187
cg17330030	II	22	26142061	R		26142061	26142061	22:26142061_C/T	C	T	0.511	0.511
cg08752947	II	5	148807996	F		148807997	148807997	5:148807997_G/A	G	A	0.014	0.014
cg17839232	II	5	36686601	R		36686601	36686601	5:36686601_C/T	C	T	0.106	0.106
cg13206201	I	7	155715135	F	T	155715136	155715136	7:155715136_G/A	G	A	0.05	0.05
cg15011041	II	1	22263936	F		22263937	22263937	1:22263937_G/T	G	T	0.022	0.022
cg24621787	II	X	14890756	R		14890757	14890757	X:14890757_G/GC	G	GC;GCC	0.355;0.00838	0.355
cg06219204	II	16	88299223	R		88299223	88299223	16:88299223_C/A	C	A	0.022	0.022
cg22999620	I	2	239012831	R	A	239012832	239012832	2:239012832_G/A	G	A	0.489	0.489
cg09232316	II	5	156476328	F		156476329	156476329	5:156476329_G/A	G	A	0.014	0.014
cg16105870	II	2	131451075	R		131451075	131451075	2:131451075_C/T	C	T	0.05	0.05
cg22795426	II	11	57193487	R		57193488	57193488	11:57193488_G/A	G	A	0.011	0.011
cg09969776	I	17	507582	F	A	507539	507595	17:507539_ACTGGCGTAAAGCATCAAGAAAACGCAGAGGGTAGGAAGAAGTCGAGCCTACTCTCG/GCTGGCGTAAAGCATCAAGAAAACGCAGAGGGTAGGAAGAAGTCGAGCCTACTCTCG	ACTGGCGTAAAGCATCAAGAAAACGCAGAGGGTAGGAAGAAGTCGAGCCTACTCTCG	GCTGGCGTAAAGCATCAAGAAAACGCAGAGGGTAGGAAGAAGTCGAGCCTACTCTCG;A	0.277;0.002793	0.277
cg09969776	I	17	507582	F	A	507539	507595	17:507539_ACTGGCGTAAAGCATCAAGAAAACGCAGAGGGTAGGAAGAAGTCGAGCCTACTCTCG/GCTGGCGTAAAGCATCAAGAAAACGCAGAGGGTAGGAAGAAGTCGAGCCTACTCTCG	ACTGGCGTAAAGCATCAAGAAAACGCAGAGGGTAGGAAGAAGTCGAGCCTACTCTCG	GCTGGCGTAAAGCATCAAGAAAACGCAGAGGGTAGGAAGAAGTCGAGCCTACTCTCG;A	0.277;0.002793	0.277
cg00447593	II	22	48683172	R		48683172	48683172	22:48683172_C/T	C	T	0.011	0.011
cg00447593	II	22	48683172	R		48683173	48683173	22:48683173_G/A	G	A	0.02	0.02
cg26492712	I	21	46825004	F	A	46824991	46825017	21:46824991_CCCGCGCCCGCCCCGCCCCCTGCCCGG/C	CCCGCGCCCGCCCCGCCCCCTGCCCGG	C;*	0.014;0.005587	0.014
cg26492712	I	21	46825004	F	A	46825001	46825034	21:46825001_CCCCGCCCCCTGCCCGGCCCCTGCCCGGCCCCTG/C	CCCCGCCCCCTGCCCGGCCCCTGCCCGGCCCCTG	C;*;CCCCGCCCCCTGCCCGCCCCCTGCCCGGCCCCTGCCCGGCCCCTG	0.117;0.02;0.02	0.117
cg10687962	II	11	128603403	F		128603403	128603403	11:128603403_C/T	C	T	0.067	0.067
cg17393707	II	8	21973131	F		21973131	21973131	8:21973131_C/A	C	A	0.031	0.031
cg17393707	II	8	21973131	F		21973132	21973132	8:21973132_G/A	G	A	0.017	0.017
cg16398051	I	15	100821466	R	A	100821467	100821467	15:100821467_G/A	G	A	0.514	0.514
cg20805920	II	1	10533753	F		10533753	10533753	1:10533753_C/A	C	A;G	0.011;0.005587	0.011
cg07847748	II	2	239431829	R		239431830	239431830	2:239431830_G/A	G	A	0.073	0.073
cg27210985	II	15	89735484	R		89735484	89735484	15:89735484_C/A	C	A	0.056	0.056
cg27210985	II	15	89735484	R		89735485	89735485	15:89735485_G/A	G	A	0.05	0.05
cg06697073	I	15	91198193	R	C	91198193	91198193	15:91198193_C/T	C	T	0.061	0.061
cg08229103	II	7	129797753	R		129797753	129797753	7:129797753_C/T	C	T	0.011	0.011
cg02457781	II	2	232118108	F		232118109	232118109	2:232118109_G/A	G	A	0.011	0.011
cg14271085	II	10	43048206	F		43048196	43048208	10:43048196_AGGGAGATGCCGG/A	AGGGAGATGCCGG	A	0.011	0.011
cg14161348	I	18	59854265	F	A	59854265	59854265	18:59854265_C/G	C	G	0.017	0.017
cg24107762	II	2	231860926	F		231860927	231860927	2:231860927_G/A	G	A;T	0.07;0.028	0.07
cg26717418	II	10	128606857	R		128606857	128606857	10:128606857_C/T	C	T	0.011	0.011
cg11187452	I	22	49698612	R	C	49698613	49698613	22:49698613_G/A	G	A	0.659	0.659
cg08502383	I	19	1377233	R	C	1377234	1377234	19:1377234_G/T	G	T	0.036	0.036
cg00812839	I	1	146895247	F	A	146895248	146895248	1:146895248_G/T	G	T;A	0.002793;0.05	0.05
cg22890620	II	19	3955729	F		3955730	3955730	19:3955730_G/A	G	A	0.061	0.061
cg26003360	II	17	57476084	F		57476084	57476084	17:57476084_C/T	C	T	0.011	0.011
cg23825905	II	13	27936333	F		27936333	27936333	13:27936333_C/A	C	A	0.176	0.176
cg18540375	II	16	57483866	F		57483867	57483867	16:57483867_G/A	G	A	0.031	0.031
cg03461361	I	7	83624353	R	T	83624354	83624354	7:83624354_G/A	G	A	0.095	0.095
cg27347864	II	18	66644901	F		66644901	66644901	18:66644901_C/T	C	T	0.031	0.031
cg27024200	II	2	105950821	F		105950822	105950822	2:105950822_G/A	G	A	0.05	0.05
cg17379345	II	11	5067927	R		5067928	5067928	11:5067928_G/A	G	A	0.011	0.011
cg06372909	II	15	33256660	R		33256661	33256661	15:33256661_G/A	G	A	0.039	0.039
cg06843231	II	5	32039744	F		32039745	32039745	5:32039745_G/A	G	A	0.053	0.053
cg15223378	II	12	14923347	F		14923347	14923347	12:14923347_C/A	C	A	0.05	0.05
cg17252703	II	6	123701591	R		123701592	123701592	6:123701592_G/A	G	A	0.014	0.014
cg01075872	II	1	241571632	R		241571632	241571632	1:241571632_C/T	C	T	0.226	0.226
cg05692640	II	11	27180545	R		27180546	27180546	11:27180546_G/A	G	A	0.212	0.212
cg05738743	II	8	118750961	F		118750961	118750961	8:118750961_C/T	C	T	0.059	0.059
cg00551157	II	3	30176962	R		30176962	30176962	3:30176962_C/G	C	G	0.168	0.168
cg06360450	II	4	152937654	F		152937655	152937655	4:152937655_G/C	G	C	0.014	0.014
cg10846980	II	10	119306025	F		119306026	119306026	10:119306026_G/GT	G	GT	0.349	0.349
cg10759395	II	2	66467487	F		66467488	66467488	2:66467488_G/A	G	A	0.017	0.017
cg04771980	II	1	164435839	F		164435840	164435840	1:164435840_G/A	G	A	0.011	0.011
cg11560603	II	1	146976245	R		146976246	146976246	1:146976246_G/A	G	A	0.017	0.017
cg23605797	II	2	11759194	R		11759195	11759195	2:11759195_G/A	G	A	0.025	0.025
cg07485720	I	14	102094825	R	C	102094826	102094826	14:102094826_G/A	G	A	0.081	0.081
cg12708867	II	10	12610076	R		12610076	12610076	10:12610076_C/CGCCCTCCCACCTTGCCTGCCT	C	CGCCCTCCCACCTTGCCTGCCT;T;CCCTCCCACCTTGCCTGCCTGCCCTCCCACCTTGCCTGCCT	0.528;0.002793;0.005587	0.528
cg17910358	I	6	3024917	F	A	3024918	3024918	6:3024918_G/A	G	A	0.246	0.246
cg04360875	I	16	89219415	R	C	89219416	89219416	16:89219416_G/A	G	A	0.014	0.014
cg06215447	II	20	35960747	R		35960748	35960748	20:35960748_G/A	G	A	0.047	0.047
cg26664797	I	5	158527458	F	A	158527459	158527459	5:158527459_G/C	G	C	0.011	0.011
cg05590025	I	7	65112418	F	C	65112389	65112427	7:65112389_CCCGCCGCGGCTTTTTGCCCCCGCCCCGGCGGCTTTCTT/C	CCCGCCGCGGCTTTTTGCCCCCGCCCCGGCGGCTTTCTT	C	0.056	0.056
cg07465457	II	7	17955075	R		17955076	17955076	7:17955076_G/A	G	A;C	0.534;0.002793	0.534
cg15998127	I	2	239997987	R	A	239997987	239997987	2:239997987_C/G	C	G	0.277	0.277
cg10148932	II	19	39967363	F		39967363	39967363	19:39967363_C/T	C	T;CGCT	0.176;0.022	0.176
cg14418800	II	6	22237525	R		22237525	22237525	6:22237525_C/T	C	T	0.022	0.022
cg08276693	II	20	51429420	F		51429421	51429421	20:51429421_G/A	G	A	0.034	0.034
cg15950203	II	11	116694341	R		116694341	116694341	11:116694341_C/T	C	T	0.061	0.061
cg00621187	I	12	4758304	F	A	4758305	4758305	12:4758305_G/C	G	C	0.025	0.025
cg00702692	II	12	114383892	F		114383892	114383892	12:114383892_C/A	C	A	0.352	0.352
cg14482923	II	20	4493690	R		4493690	4493690	20:4493690_C/T	C	T	0.02	0.02
cg18955141	II	6	36654979	R		36654979	36654979	6:36654979_C/T	C	T	0.025	0.025
cg11008701	II	7	157938562	R		157938563	157938563	7:157938563_G/A	G	A	0.025	0.025
cg06417823	II	16	76743308	R		76743309	76743309	16:76743309_G/A	G	A	0.444	0.444
cg05952666	I	17	6915644	F	A	6915644	6915644	17:6915644_C/A	C	A	0.014	0.014
cg19818295	II	21	15989366	F		15989366	15989366	21:15989366_C/T	C	T	0.042	0.042
cg00975326	II	X	19989847	R		19989847	19989847	X:19989847_C/T	C	T	0.017	0.017
cg00431450	II	13	111280711	R		111280712	111280712	13:111280712_G/T	G	T	0.198	0.198
cg22539670	II	3	32000667	R		32000668	32000668	3:32000668_G/A	G	A	0.031	0.031
cg22925103	I	4	173403330	F	A	173403330	173403330	4:173403330_C/G	C	G	0.148	0.148
cg07838117	II	10	101063774	F		101063775	101063775	10:101063775_G/A	G	A	0.916	0.916
cg01647942	II	16	84743502	F		84743503	84743503	16:84743503_G/A	G	A	0.201	0.201
cg06085956	II	8	130425565	R		130425566	130425566	8:130425566_G/A	G	A	0.039	0.039
cg25827936	I	8	143437568	F	C	143437569	143437569	8:143437569_G/A	G	A	0.014	0.014
cg01670304	I	19	17890581	F	T	17890582	17890582	19:17890582_G/A	G	A	0.011	0.011
cg22836314	II	10	122551536	R		122551537	122551537	10:122551537_G/A	G	A	0.039	0.039
cg14623372	II	3	17824552	F		17824552	17824552	3:17824552_C/T	C	T	0.02	0.02
cg12475092	I	5	84934437	R	A	84934438	84934438	5:84934438_G/A	G	A;T	0.344;0.00838	0.344
cg16964206	II	7	91795363	F		91795363	91795363	7:91795363_C/T	C	T	0.053	0.053
cg16466270	II	4	122305076	F		122305077	122305077	4:122305077_G/A	G	A	0.017	0.017
cg10345716	II	18	19931103	R		19931104	19931104	18:19931104_G/A	G	A	0.017	0.017
cg13633250	II	14	102062441	F		102062441	102062441	14:102062441_C/T	C	T	0.101	0.101
cg07285621	I	21	37914924	F	A	37914925	37914925	21:37914925_G/C	G	C	0.908	0.908
cg15713378	I	10	709839	R	A	709840	709840	10:709840_G/A	G	A	0.039	0.039
cg01473235	II	11	43352274	F		43352274	43352274	11:43352274_C/T	C	T	0.011	0.011
cg04955856	I	22	47022567	R	A	47022462	47022571	22:47022462_CGTGCCCTGCGTGTGGGAGCTGGCTCGTGGGGCTTGGAGGTGTGTGTGGGAGGGACGGTGGCAGGGCGGGGTCTCTGGGTCGGGGTTTTCTTTGGAAAGCTGGACCGGCT/TGTGCCCTGCGTGTGGGAGCTGGCTCGTGGGGCTTGGAGGTGTGTGTGGGAGGGACGGTGGCAGGGCGGGGTCTCTGGGTCGGGGTTTTCTTTGGAAAGCTGGACCGGCT	CGTGCCCTGCGTGTGGGAGCTGGCTCGTGGGGCTTGGAGGTGTGTGTGGGAGGGACGGTGGCAGGGCGGGGTCTCTGGGTCGGGGTTTTCTTTGGAAAGCTGGACCGGCT	TGTGCCCTGCGTGTGGGAGCTGGCTCGTGGGGCTTGGAGGTGTGTGTGGGAGGGACGGTGGCAGGGCGGGGTCTCTGGGTCGGGGTTTTCTTTGGAAAGCTGGACCGGCT;C	0.142;0.061	0.142
cg04955856	I	22	47022567	R	A	47022462	47022571	22:47022462_CGTGCCCTGCGTGTGGGAGCTGGCTCGTGGGGCTTGGAGGTGTGTGTGGGAGGGACGGTGGCAGGGCGGGGTCTCTGGGTCGGGGTTTTCTTTGGAAAGCTGGACCGGCT/TGTGCCCTGCGTGTGGGAGCTGGCTCGTGGGGCTTGGAGGTGTGTGTGGGAGGGACGGTGGCAGGGCGGGGTCTCTGGGTCGGGGTTTTCTTTGGAAAGCTGGACCGGCT	CGTGCCCTGCGTGTGGGAGCTGGCTCGTGGGGCTTGGAGGTGTGTGTGGGAGGGACGGTGGCAGGGCGGGGTCTCTGGGTCGGGGTTTTCTTTGGAAAGCTGGACCGGCT	TGTGCCCTGCGTGTGGGAGCTGGCTCGTGGGGCTTGGAGGTGTGTGTGGGAGGGACGGTGGCAGGGCGGGGTCTCTGGGTCGGGGTTTTCTTTGGAAAGCTGGACCGGCT;C	0.142;0.061	0.142
cg04955856	I	22	47022567	R	A	47022462	47022571	22:47022462_CGTGCCCTGCGTGTGGGAGCTGGCTCGTGGGGCTTGGAGGTGTGTGTGGGAGGGACGGTGGCAGGGCGGGGTCTCTGGGTCGGGGTTTTCTTTGGAAAGCTGGACCGGCT/TGTGCCCTGCGTGTGGGAGCTGGCTCGTGGGGCTTGGAGGTGTGTGTGGGAGGGACGGTGGCAGGGCGGGGTCTCTGGGTCGGGGTTTTCTTTGGAAAGCTGGACCGGCT	CGTGCCCTGCGTGTGGGAGCTGGCTCGTGGGGCTTGGAGGTGTGTGTGGGAGGGACGGTGGCAGGGCGGGGTCTCTGGGTCGGGGTTTTCTTTGGAAAGCTGGACCGGCT	TGTGCCCTGCGTGTGGGAGCTGGCTCGTGGGGCTTGGAGGTGTGTGTGGGAGGGACGGTGGCAGGGCGGGGTCTCTGGGTCGGGGTTTTCTTTGGAAAGCTGGACCGGCT;C	0.142;0.061	0.142
cg21578644	II	17	100892	F		100893	100893	17:100893_G/A	G	A	0.321	0.321
cg23238631	II	15	25440045	R		25440045	25440045	15:25440045_C/T	C	T	0.025	0.025
cg04381460	I	22	41682084	F	A	41682085	41682085	22:41682085_G/T	G	T	0.011	0.011
cg03221390	II	1	247803637	R		247803638	247803638	1:247803638_G/A	G	A	0.279	0.279
cg19372507	II	15	79722028	R		79722029	79722029	15:79722029_G/A	G	A	0.011	0.011
cg12710220	I	7	151423672	R	T	151423672	151423672	7:151423672_C/T	C	T	0.025	0.025
cg23069295	II	2	1792631	R		1792632	1792632	2:1792632_G/A	G	A	0.017	0.017
cg27394114	II	7	157261038	F		157261038	157261038	7:157261038_C/T	C	T	0.014	0.014
cg04577745	II	16	87240147	F		87240148	87240148	16:87240148_G/T	G	T	0.631	0.631
cg14816776	II	2	27944448	F		27944449	27944449	2:27944449_G/A	G	A	0.014	0.014
cg07220585	II	18	77488697	F		77488698	77488698	18:77488698_G/GTGTTTTGCCAGTCACCCTGGCTCAGTTAGCAAATTCTGATCCA	G	GTGTTTTGCCAGTCACCCTGGCTCAGTTAGCAAATTCTGATCCA	0.201	0.201
cg13347397	II	17	146670	F		146670	146670	17:146670_C/T	C	T	0.067	0.067
cg15594605	II	4	7289763	F		7289763	7289763	4:7289763_C/T	C	T	0.101	0.101
cg24356742	II	3	56358418	R		56358419	56358419	3:56358419_G/A	G	A	0.014	0.014
cg07725064	II	6	112192166	R		112192166	112192166	6:112192166_C/T	C	T	0.031	0.031
cg08813458	II	19	14410450	F		14410451	14410451	19:14410451_G/A	G	A	0.011	0.011
cg16301004	I	10	106082537	R	A	106082538	106082538	10:106082538_G/A	G	A	0.031	0.031
cg02766095	II	2	9921362	F		9921362	9921362	2:9921362_C/T	C	T	0.017	0.017
cg00977063	II	13	26421647	F		26421647	26421647	13:26421647_C/T	C	T	0.02	0.02
cg00473633	II	17	75260903	F		75260903	75260903	17:75260903_C/T	C	T	0.011	0.011
cg22059580	II	10	103732570	R		103732570	103732577	10:103732570_CGCGACAA/C	CGCGACAA	C	0.02	0.02
cg01673068	II	13	113425098	F		113425098	113425098	13:113425098_C/G	C	G	0.617	0.617
cg23064082	II	11	30428652	F		30428652	30428652	11:30428652_C/T	C	T	0.031	0.031
cg11621211	II	8	134115218	F		134115218	134115218	8:134115218_C/T	C	T	0.061	0.061
cg26567385	II	11	5384517	F		5384517	5384517	11:5384517_C/T	C	T	0.316	0.316
cg14472366	I	13	20875915	F	C	20875914	20875921	13:20875914_GCGCCGCT/G	GCGCCGCT	G;GCGCCGCTCGCCGCT	0.014;0.002793	0.014
cg00975624	II	3	159646501	F		159646501	159646501	3:159646501_C/T	C	T	0.011	0.011
cg16821986	II	12	131940193	F		131940194	131940194	12:131940194_G/A	G	A	0.025	0.025
cg13154024	II	15	40209828	F		40209829	40209829	15:40209829_G/A	G	A	0.064	0.064
cg25642069	II	8	144408230	F		144408231	144408231	8:144408231_G/A	G	A	0.014	0.014
cg14565914	II	7	26252611	F		26252612	26252612	7:26252612_G/A	G	A	0.034	0.034
cg17360125	II	7	107600558	R		107600558	107600558	7:107600558_C/T	C	T	0.399	0.399
cg07615781	I	11	71350888	R	A	71350889	71350889	11:71350889_G/A	G	A	0.011	0.011
cg19720702	II	1	53856531	R		53856532	53856532	1:53856532_G/A	G	A	0.022	0.022
cg04060456	I	3	195771573	R	C	195771574	195771574	3:195771574_G/A	G	A	0.047	0.047
cg16403964	II	2	98567115	F		98567115	98567115	2:98567115_C/T	C	T	0.022	0.022
cg26188061	II	1	100681102	R		100681102	100681102	1:100681102_C/T	C	T	0.025	0.025
cg12283393	I	11	1874445	F	T	1874446	1874446	11:1874446_G/A	G	A	0.022	0.022
cg13177972	II	10	62095794	F		62095794	62095794	10:62095794_C/T	C	T	0.022	0.022
cg16119667	I	2	95825387	F	A	95825384	95825406	2:95825384_GCCCGCCACCCCGCGCCAGCCCC/*	GCCCGCCACCCCGCGCCAGCCCC	*;G	0.011;0.00838	0.011
cg16119667	I	2	95825387	F	A	95825387	95825401	2:95825387_CGCCACCCCGCGCCA/C	CGCCACCCCGCGCCA	C;*	0.00838;0.02	0.02
cg03575373	II	3	195425337	R		195425338	195425338	3:195425338_G/A	G	A	0.053	0.053
cg15717760	II	2	121437698	F		121437699	121437699	2:121437699_G/A	G	A	0.372	0.372
cg01864404	I	X	8434367	F	C	8434367	8434367	X:8434367_C/T	C	T	0.078	0.078
cg05171452	II	5	49703188	F		49703188	49703188	5:49703188_C/CGCT	C	CGCT	0.07	0.07
cg26593159	II	8	117891043	R		117891044	117891044	8:117891044_G/A	G	A	0.011	0.011
cg20582547	I	1	32536619	F	A	32536620	32536620	1:32536620_G/A	G	A	0.011	0.011
cg16688533	II	8	23713016	R		23713016	23713016	8:23713016_C/CT	C	CT	0.098	0.098
cg26872151	II	10	22908265	F		22908266	22908266	10:22908266_G/A	G	A	0.425	0.425
cg25203245	II	11	100760935	R		100760936	100760936	11:100760936_G/A	G	A	0.573	0.573
cg03058792	II	21	21751474	F		21751474	21751474	21:21751474_C/T	C	T	0.064	0.064
cg13834017	II	9	132484151	F		132484152	132484152	9:132484152_G/A	G	A	0.017	0.017
cg06736694	II	12	59654145	R		59654145	59654145	12:59654145_C/A	C	A	0.034	0.034
cg08335510	I	7	144966808	R	A	144966802	144966812	7:144966802_AGGATGCGGGG/A	AGGATGCGGGG	A;AGGATGCGGGGGGATGCGGGG;AGGATGCGGGGGGATGCGGGGGGATGCGGGG;AGGATGCGGGGGGATGCGGGGGGATGCGGGGGGATGCGGGG	0.106;0.067;0.022;0.002793	0.106
cg08335510	I	7	144966808	R	A	144966808	144966808	7:144966808_C/CG	C	CG;*	0.221;0.106	0.221
cg21747542	I	9	976813	R	C	976813	976813	9:976813_C/T	C	T	0.042	0.042
cg16589950	I	7	515755	R	A	515756	515756	7:515756_G/A	G	A	0.025	0.025
cg04277319	I	22	20714779	R	C	20714731	20714785	22:20714731_GGAGGACCCCATCCAGGGCGTCGCTAACGAGGTTGAAGTCCAGGGCGTCGCACAC/GGAGGACCCCGTCCAGGGCGTCGCTAACGAGGACCCCATCCAGGGCGTCGCTAACGAGGTTGAAGTCCAGGGCGTCGCACAC	GGAGGACCCCATCCAGGGCGTCGCTAACGAGGTTGAAGTCCAGGGCGTCGCACAC	GGAGGACCCCGTCCAGGGCGTCGCTAACGAGGACCCCATCCAGGGCGTCGCTAACGAGGTTGAAGTCCAGGGCGTCGCACAC;G;*;AGAGGACCCCATCCAGGGCGTCGCTAACGAGGTTGAAGTCCAGGGCGTCGCACAC	0.002793;0.042;0.005587;0.005587	0.042
cg04277319	I	22	20714779	R	C	20714779	20714779	22:20714779_C/*	C	*;T	0.025;0.005587	0.025
cg04231733	II	15	93114452	R		93114451	93114464	15:93114451_TCGCCCCTGGAAAC/T	TCGCCCCTGGAAAC	T	0.547	0.547
cg21730858	II	6	138806320	R		138806320	138806320	6:138806320_C/T	C	T	0.028	0.028
cg05740465	I	6	169825927	R	T	169825899	169825943	6:169825899_TGGCAGCGTGTGGGGAGGCGCCTGGCAGCGTGTGGGGAGGCGCCC/*	TGGCAGCGTGTGGGGAGGCGCCTGGCAGCGTGTGGGGAGGCGCCC	*;T	0.031;0.011	0.031
cg05740465	I	6	169825927	R	T	169825921	169825943	6:169825921_TGGCAGCGTGTGGGGAGGCGCCC/*	TGGCAGCGTGTGGGGAGGCGCCC	*;T	0.148;0.123	0.148
cg00635076	II	16	12729904	F		12729904	12729904	16:12729904_C/T	C	T	0.103	0.103
cg00061811	I	6	170475845	R	A	170475812	170475878	6:170475812_TGGGGGCGTGGCCAGGCAGGTGGGCGGCCCTTCCGGGGGCGTGGCCAGGCAGGTGGGCGGCCCTTCC/CGGGGGCGTGGCCAGGCAGGTGGGCGGCCCTTCCGGGGGCGTGGCCAGGCAGGTGGGCGGCCCTTCC	TGGGGGCGTGGCCAGGCAGGTGGGCGGCCCTTCCGGGGGCGTGGCCAGGCAGGTGGGCGGCCCTTCC	CGGGGGCGTGGCCAGGCAGGTGGGCGGCCCTTCCGGGGGCGTGGCCAGGCAGGTGGGCGGCCCTTCC;*;T	0.377;0.288;0.002793	0.377
cg06819088	I	2	10152012	R	T	10152013	10152013	2:10152013_G/GTGTGTACTGGCGGGTCAGGTGGACAGGAT	G	GTGTGTACTGGCGGGTCAGGTGGACAGGAT;*	0.02;0.045	0.045
cg10706553	I	19	11039446	R	T	11039447	11039447	19:11039447_G/A	G	A	0.025	0.025
cg01007350	I	1	165551424	F	C	165551425	165551425	1:165551425_G/T	G	T	0.02	0.02
cg13156758	II	16	74794317	R		74794318	74794318	16:74794318_G/A	G	A	0.011	0.011
cg13762082	II	5	31640096	R		31640096	31640096	5:31640096_C/T	C	T	0.011	0.011
cg18137779	II	1	56163457	R		56163458	56163458	1:56163458_G/A	G	A	0.215	0.215
cg20234959	II	1	236237760	R		236237761	236237761	1:236237761_G/A	G	A	0.025	0.025
cg25005695	II	19	1715838	R		1715838	1715838	19:1715838_C/G	C	G	0.02	0.02
cg19503462	II	14	47872288	R		47872289	47872289	14:47872289_G/A	G	A	0.282	0.282
cg05801999	II	19	36737202	F		36737203	36737203	19:36737203_G/A	G	A	0.098	0.098
cg16035267	II	6	29342630	F		29342630	29342630	6:29342630_C/T	C	T	0.059	0.059
cg22534898	II	3	52865592	F		52865593	52865593	3:52865593_G/A	G	A	0.123	0.123
cg04424246	II	1	212249681	R		212249682	212249682	1:212249682_G/A	G	A	0.011	0.011
cg20842969	I	1	231322217	R	A	231322217	231322217	1:231322217_C/T	C	T	0.075	0.075
cg02728857	II	11	103508372	F		103508372	103508372	11:103508372_C/T	C	T	0.034	0.034
cg04162316	I	17	78786355	F	A	78786355	78786355	17:78786355_C/T	C	T	0.031	0.031
cg24407607	II	6	116753994	R		116753995	116753995	6:116753995_G/A	G	A	0.268	0.268
cg00498219	II	2	142416800	R		142416801	142416801	2:142416801_G/A	G	A	0.022	0.022
cg24609153	II	10	6812211	F		6812211	6812211	10:6812211_C/T	C	T	0.025	0.025
cg27081107	I	10	438661	R	C	438645	438661	10:438645_TGCCCAGGTACACACGC/T	TGCCCAGGTACACACGC	T	0.025	0.025
cg27081107	I	10	438661	R	C	438658	438664	10:438658_ACGCGCC/*	ACGCGCC	*;A	0.025;0.022	0.025
cg04695109	II	21	30589535	F		30589535	30589535	21:30589535_C/T	C	T	0.05	0.05
cg16999677	I	5	843982	R	A	843981	843982	5:843981_GC/*	GC	*;G	0.014;0.011	0.014
cg16999677	I	5	843982	R	A	843982	843982	5:843982_C/CACACAAA	C	CACACAAA;T;CAA;*	0.159;0.106;0.002793;0.011	0.159
cg16999677	I	5	843982	R	A	843983	843983	5:843983_G/GCAA	G	GCAA	0.014	0.014
cg25154733	I	13	28965632	F	A	28965632	28965632	13:28965632_C/T	C	T	0.014	0.014
cg21132367	II	11	5647387	R		5647388	5647388	11:5647388_G/A	G	A	0.061	0.061
cg04552585	II	11	94464331	F		94464331	94464331	11:94464331_C/T	C	T	0.02	0.02
cg00173322	II	12	127152416	R		127152417	127152417	12:127152417_G/A	G	A	0.022	0.022
cg10926851	II	5	146253830	R		146253831	146253831	5:146253831_G/A	G	A	0.296	0.296
cg07941628	II	10	115510107	R		115510108	115510108	10:115510108_G/T	G	T	0.223	0.223
cg19334224	II	9	98150828	R		98150828	98150828	9:98150828_C/T	C	T	0.022	0.022
cg16646003	II	5	6721777	R		6721777	6721777	5:6721777_C/T	C	T	0.011	0.011
cg20719675	II	2	175628051	R		175628050	175628054	2:175628050_ACGCG/ACG	ACGCG	ACG;A	0.193;0.017	0.193
cg16623734	I	16	89450023	F	A	89450023	89450023	16:89450023_C/T	C	T	0.059	0.059
cg13909076	II	18	77468488	R		77468488	77468488	18:77468488_C/T	C	T	0.011	0.011
cg05175762	II	7	157987088	F		157987088	157987088	7:157987088_C/T	C	T	0.115	0.115
cg13844904	II	6	169238579	R		169238580	169238580	6:169238580_G/A	G	A	0.039	0.039
cg15290803	II	4	170890647	R		170890647	170890647	4:170890647_C/T	C	T	0.042	0.042
cg09790874	II	10	125815510	F		125815511	125815511	10:125815511_G/A	G	A	0.011	0.011
cg06362951	II	19	14524977	R		14524977	14524977	19:14524977_C/T	C	T	0.025	0.025
cg15583241	II	11	8888703	F		8888703	8888703	11:8888703_C/T	C	T	0.025	0.025
cg05006302	II	14	95927930	R		95927930	95927930	14:95927930_C/T	C	T	0.028	0.028
cg13332114	II	3	195530654	R		195530655	195530655	3:195530655_G/A	G	A	0.078	0.078
cg08310748	II	14	77974814	F		77974815	77974815	14:77974815_G/A	G	A	0.011	0.011
cg01682917	I	13	114865944	F	C	114865945	114865945	13:114865945_G/A	G	A;C	0.02;0.002793	0.02
cg04555425	II	8	10657535	R		10657535	10657535	8:10657535_C/T	C	T	0.126	0.126
cg14692952	II	20	39718387	R		39718387	39718387	20:39718387_C/T	C	T	0.045	0.045
cg26556630	II	11	121394778	F		121394778	121394778	11:121394778_C/T	C	T	0.011	0.011
cg24969147	II	7	45995847	F		45995847	45995847	7:45995847_C/T	C	T	0.031	0.031
cg18477117	II	2	127830703	R		127830703	127830703	2:127830703_C/T	C	T	0.081	0.081
cg09925166	I	19	540049	F	T	539974	540049	19:539974_GGTTTAGAATCCGGAGGCCGGGGTGGCCAGGCCCCCAGGTTTAGAATCCGGAGGCCGGGGTGGCCAGGCCCCCCAC/*	GGTTTAGAATCCGGAGGCCGGGGTGGCCAGGCCCCCAGGTTTAGAATCCGGAGGCCGGGGTGGCCAGGCCCCCCAC	*;G	0.017;0.002793	0.017
cg09925166	I	19	540049	F	T	539974	540049	19:539974_GGTTTAGAATCCGGAGGCCGGGGTGGCCAGGCCCCCAGGTTTAGAATCCGGAGGCCGGGGTGGCCAGGCCCCCCAC/*	GGTTTAGAATCCGGAGGCCGGGGTGGCCAGGCCCCCAGGTTTAGAATCCGGAGGCCGGGGTGGCCAGGCCCCCCAC	*;G	0.017;0.002793	0.017
cg09925166	I	19	540049	F	T	540049	540049	19:540049_C/G	C	G;*;CGG	0.293;0.002793;0.002793	0.293
cg25010579	II	15	48799830	F		48799831	48799831	15:48799831_G/A	G	A	0.039	0.039
cg14582632	II	18	61559786	F		61559786	61559786	18:61559786_C/A	C	A	0.268	0.268
cg15225132	I	1	241803818	F	C	241803819	241803819	1:241803819_G/C	G	C	0.036	0.036
cg26894017	II	X	153053119	R		153053119	153053119	X:153053119_C/T	C	T	0.011	0.011
cg10896276	II	1	120315021	R		120315022	120315022	1:120315022_G/A	G	A	0.017	0.017
cg06344265	II	11	120530973	F		120530973	120530973	11:120530973_C/T	C	T	0.349	0.349
cg09137199	II	15	24758163	F		24758163	24758163	15:24758163_C/G	C	G	0.011	0.011
cg17969245	II	12	52463835	R		52463835	52463835	12:52463835_C/T	C	T;A	0.036;0.005587	0.036
cg07851244	I	4	190943979	R	A	190943980	190943980	4:190943980_G/C	G	C	0.07	0.07
cg04072301	I	16	88975960	R	C	88975960	88975960	16:88975960_C/T	C	T	0.017	0.017
cg05152781	I	1	41780807	F	T	41780807	41780807	1:41780807_C/T	C	T	0.128	0.128
cg01320505	II	2	238560570	R		238560571	238560571	2:238560571_G/A	G	A	0.02	0.02
cg00712159	II	1	16401926	R		16401927	16401927	1:16401927_G/A	G	A	0.022	0.022
cg12352605	II	2	143624904	R		143624904	143624904	2:143624904_C/T	C	T	0.087	0.087
cg18315298	II	18	9147620	R		9147620	9147620	18:9147620_C/T	C	T	0.017	0.017
cg12339921	II	14	59823687	R		59823688	59823688	14:59823688_G/A	G	A	0.014	0.014
cg04259892	II	8	130281734	R		130281734	130281734	8:130281734_C/T	C	T	0.02	0.02
cg11555970	II	6	42092030	R		42092030	42092030	6:42092030_C/T	C	T	0.025	0.025
cg18446274	II	19	43361218	R		43361218	43361218	19:43361218_C/T	C	T	0.011	0.011
cg18446274	II	19	43361218	R		43361219	43361219	19:43361219_G/A	G	A	0.014	0.014
cg16043429	II	5	6544833	F		6544833	6544833	5:6544833_C/T	C	T	0.014	0.014
cg19872274	II	10	34779040	F		34779041	34779041	10:34779041_G/A	G	A	0.014	0.014
cg13347452	II	2	198455357	R		198455358	198455358	2:198455358_G/A	G	A	0.011	0.011
cg05073904	II	3	31975169	F		31975169	31975169	3:31975169_C/T	C	T	0.039	0.039
cg06164346	II	16	67742325	R		67742326	67742326	16:67742326_G/A	G	A	0.117	0.117
cg12057368	I	1	28842419	R	C	28842420	28842420	1:28842420_G/A	G	A	0.014	0.014
cg08731817	I	6	158443177	R	A	158443178	158443178	6:158443178_G/A	G	A	0.011	0.011
cg07154356	II	19	41642450	F		41642451	41642451	19:41642451_G/C	G	C	0.02	0.02
cg08067222	II	4	183822647	R		183822647	183822647	4:183822647_C/T	C	T	0.014	0.014
cg12876682	II	1	52000389	R		52000390	52000390	1:52000390_G/A	G	A	0.067	0.067
cg20761844	II	17	20887220	R		20887221	20887221	17:20887221_G/A	G	A	0.011	0.011
cg18348303	I	12	7904267	F	T	7904268	7904268	12:7904268_G/A	G	A	0.02	0.02
cg16187659	I	11	308167	F	A	308168	308168	11:308168_G/A	G	A	0.031	0.031
cg17337670	II	12	110389995	R		110389996	110389996	12:110389996_G/A	G	A	0.011	0.011
cg15363314	I	11	1283970	R	C	1283961	1283973	11:1283961_TTCCTGTCCCGCC/T	TTCCTGTCCCGCC	T	0.399	0.399
cg00906794	II	1	13184214	R		13184214	13184214	1:13184214_C/G	C	G;T	0.011;0.002793	0.011
cg24791105	II	16	5932353	F		5932353	5932353	16:5932353_C/T	C	T	0.022	0.022
cg24891434	I	11	69934031	R	T	69934032	69934032	11:69934032_G/A	G	A	0.011	0.011
cg00760872	II	13	33514837	R		33514838	33514838	13:33514838_G/A	G	A	0.081	0.081
cg21610436	II	8	22658864	R		22658865	22658865	8:22658865_G/A	G	A	0.025	0.025
cg15457899	II	11	123525665	R		123525665	123525665	11:123525665_C/A	C	A	0.011	0.011
cg14639642	II	8	96212024	F		96212024	96212024	8:96212024_C/T	C	T	0.036	0.036
cg12461560	II	20	30657122	F		30657123	30657123	20:30657123_G/A	G	A	0.02	0.02
cg06917785	II	19	8408327	F		8408328	8408328	19:8408328_G/T	G	T	0.061	0.061
cg25499678	II	12	43092238	R		43092239	43092239	12:43092239_G/A	G	A	0.011	0.011
cg04875041	II	1	12514747	R		12514747	12514747	1:12514747_C/T	C	T	0.022	0.022
cg26457878	II	7	5862609	F		5862610	5862610	7:5862610_G/A	G	A	0.011	0.011
cg27398637	II	11	122830231	F		122830232	122830232	11:122830232_G/A	G	A	0.025	0.025
cg07235057	II	7	50700296	R		50700297	50700297	7:50700297_G/A	G	A	0.17	0.17
cg19912332	II	17	78968294	R		78968295	78968295	17:78968295_G/A	G	A	0.011	0.011
cg11114794	II	3	38347632	F		38347633	38347633	3:38347633_G/A	G	A	0.12	0.12
cg19597111	I	9	93779678	F	A	93779678	93779678	9:93779678_C/G	C	G	0.159	0.159
cg16291586	II	1	221402517	R		221402517	221402517	1:221402517_C/T	C	T	0.07	0.07
cg27656667	II	15	80370544	R		80370545	80370545	15:80370545_G/A	G	A	0.034	0.034
cg16327482	II	19	10226339	F		10226340	10226344	19:10226340_GTGCC/G	GTGCC	G	0.218	0.218
cg08373989	II	6	31780239	F		31780240	31780240	6:31780240_G/A	G	A	0.017	0.017
cg00968488	II	5	103876192	R		103876193	103876193	5:103876193_G/A	G	A	0.363	0.363
cg14073115	II	11	4792142	F		4792142	4792142	11:4792142_C/T	C	T	0.025	0.025
cg09286428	II	4	55339975	F		55339975	55339975	4:55339975_C/T	C	T	0.014	0.014
cg09286428	II	4	55339975	F		55339976	55339976	4:55339976_G/A	G	A	0.011	0.011
cg13726345	I	10	129948126	F	A	129948123	129948137	10:129948123_TTCCGAAGCGCCCCC/T	TTCCGAAGCGCCCCC	T	0.017	0.017
cg09824255	II	5	140014002	F		140014003	140014003	5:140014003_G/A	G	A	0.011	0.011
cg06907056	I	16	85532985	R	A	85532985	85532985	16:85532985_C/T	C	T	0.067	0.067
cg06907056	I	16	85532985	R	A	85532986	85532986	16:85532986_G/T	G	T	0.279	0.279
cg13239514	II	1	155150066	F		155150067	155150067	1:155150067_G/T	G	T	0.017	0.017
cg00024198	II	1	2443577	F		2443577	2443577	1:2443577_C/T	C	T	0.025	0.025
cg22362377	I	6	104894401	F	A	104894401	104894401	6:104894401_C/A	C	A	0.039	0.039
cg26839010	II	1	60477321	R		60477322	60477322	1:60477322_G/A	G	A	0.173	0.173
cg16474184	II	12	48111507	F		48111508	48111508	12:48111508_G/A	G	A	0.014	0.014
cg11266570	I	1	150980974	F	C	150980974	150980974	1:150980974_C/A	C	A	0.011	0.011
cg21507367	II	12	27446544	R		27446530	27446560	12:27446530_GGGCCAGACCTTGCCGCTTGGCAGACCGAGC/G	GGGCCAGACCTTGCCGCTTGGCAGACCGAGC	G	0.257	0.257
cg14179220	I	9	135049193	R	A	135049148	135049202	9:135049148_GAACGGAGAGGCAGGCAGGTCGAACCATACTGCGGATGAGACGGACGGACGGACA/AAACGGAGAGGCAGGCAGGTCGAACCATACTGCGGATGAGACGGACGGACGGACA	GAACGGAGAGGCAGGCAGGTCGAACCATACTGCGGATGAGACGGACGGACGGACA	AAACGGAGAGGCAGGCAGGTCGAACCATACTGCGGATGAGACGGACGGACGGACA;G	0.078;0.002793	0.078
cg05850656	I	17	46114620	R	A	46114620	46114620	17:46114620_C/T	C	T	0.212	0.212
cg10480648	I	2	236750693	R	A	236750693	236750693	2:236750693_C/T	C	T	0.031	0.031
cg07623995	II	8	37702581	R		37702581	37702581	8:37702581_C/T	C	T	0.02	0.02
cg11670954	II	1	205763772	F		205763773	205763773	1:205763773_G/A	G	A	0.017	0.017
cg27360593	I	6	65099958	F	T	65099958	65099958	6:65099958_C/T	C	T	0.011	0.011
cg00735586	II	1	1711716	F		1711716	1711716	1:1711716_C/T	C	T	0.02	0.02
cg17651430	II	1	41789399	F		41789399	41789399	1:41789399_C/T	C	T	0.028	0.028
cg00331559	II	12	5053219	F		5053219	5053219	12:5053219_C/T	C	T	0.05	0.05
cg11755635	II	12	8762304	R		8762305	8762305	12:8762305_G/A	G	A	0.184	0.184
cg24635771	I	13	41768676	F	C	41768677	41768677	13:41768677_G/A	G	A	0.036	0.036
cg12538522	II	7	1897374	R		1897375	1897375	7:1897375_G/A	G	A	0.014	0.014
cg13114288	II	16	228478	F		228478	228478	16:228478_C/T	C	T	0.014	0.014
cg06385407	II	10	93140748	R		93140749	93140749	10:93140749_G/A	G	A	0.07	0.07
cg08704881	II	1	20798402	F		20798403	20798403	1:20798403_G/A	G	A	0.011	0.011
cg10995206	II	1	220948286	R		220948286	220948286	1:220948286_C/T	C	T;A	0.064;0.005587	0.064
cg05531409	II	3	131637172	R		131637173	131637173	3:131637173_G/A	G	A	0.154	0.154
cg02322894	II	20	4721532	R		4721533	4721533	20:4721533_G/A	G	A	0.246	0.246
cg23005102	I	14	56979854	F	C	56979854	56979854	14:56979854_C/T	C	T	0.123	0.123
cg23005102	I	14	56979854	F	C	56979855	56979855	14:56979855_G/A	G	A	0.223	0.223
cg07926986	II	4	144829172	F		144829173	144829173	4:144829173_G/C	G	C;A	0.045;0.022	0.045
cg15727053	II	3	150609866	R		150609866	150609866	3:150609866_C/T	C	T	0.609	0.609
cg11722578	II	16	11419616	R		11419616	11419616	16:11419616_C/T	C	T	0.02	0.02
cg02822944	II	8	66949849	F		66949849	66949849	8:66949849_C/T	C	T	0.506	0.506
cg04999756	II	11	117316545	R		117316546	117316546	11:117316546_G/A	G	A	0.352	0.352
cg07620853	II	2	171680715	F		171680715	171680715	2:171680715_C/T	C	T	0.031	0.031
cg22590258	I	17	61615739	F	C	61615739	61615739	17:61615739_C/G	C	G	0.056	0.056
cg05797982	II	5	71764958	F		71764959	71764959	5:71764959_G/A	G	A	0.022	0.022
cg24087438	I	17	3704482	R	A	3704483	3704483	17:3704483_G/A	G	A	0.101	0.101
cg22940575	II	20	61926191	R		61926192	61926192	20:61926192_G/A	G	A	0.025	0.025
cg22807598	I	14	105302637	R	A	105302637	105302637	14:105302637_C/T	C	T	0.087	0.087
cg26204322	I	11	64018687	F	A	64018687	64018687	11:64018687_C/A	C	A	0.173	0.173
cg06715410	II	10	134407912	F		134407912	134407912	10:134407912_C/T	C	T	0.031	0.031
cg08537127	II	2	1481492	R		1481492	1481492	2:1481492_C/T	C	T	0.425	0.425
cg03145274	I	1	8383899	R	A	8383899	8383899	1:8383899_C/T	C	T	0.05	0.05
cg05519187	I	17	35303387	F	A	35303388	35303388	17:35303388_G/A	G	A	0.061	0.061
cg17128417	I	2	20865088	F	C	20865088	20865088	2:20865088_C/T	C	T	0.022	0.022
cg08467229	II	13	26140492	F		26140493	26140493	13:26140493_G/A	G	A	0.053	0.053
cg27528727	II	17	56864423	F		56864423	56864423	17:56864423_C/T	C	T	0.02	0.02
cg22878582	II	2	69944091	R		69944092	69944092	2:69944092_G/A	G	A	0.036	0.036
cg08072458	II	6	29944931	F		29944931	29944931	6:29944931_C/G	C	G	0.056	0.056
cg26253981	II	1	64505336	R		64505336	64505336	1:64505336_C/T	C	T	0.017	0.017
cg17418910	II	14	50449642	F		50449643	50449643	14:50449643_G/A	G	A	0.184	0.184
cg01692057	II	12	6200443	R		6200443	6200443	12:6200443_C/T	C	T	0.182	0.182
cg19423170	II	21	27472122	F		27472122	27472122	21:27472122_C/T	C	T	0.014	0.014
cg22974361	II	16	18881779	R		18881780	18881780	16:18881780_G/A	G	A	0.022	0.022
cg09807201	II	1	15446743	R		15446742	15446758	1:15446742_CCGCTGATTCCCAGTGG/C	CCGCTGATTCCCAGTGG	C	0.02	0.02
cg24451117	II	6	137094444	R		137094444	137094444	6:137094444_C/T	C	T	0.053	0.053
cg17325789	II	10	131763132	F		131763133	131763133	10:131763133_G/A	G	A	0.022	0.022
cg23499516	I	16	18995541	R	C	18995542	18995542	16:18995542_G/A	G	A	0.014	0.014
cg12021535	II	X	137472688	F		137472689	137472689	X:137472689_G/A	G	A	0.022	0.022
cg19647263	II	2	208356992	F		208356992	208356992	2:208356992_C/T	C	T	0.349	0.349
cg00881101	II	9	3930118	R		3930118	3930118	9:3930118_C/T	C	T	0.017	0.017
cg10289460	I	12	117491923	R	A	117491924	117491924	12:117491924_G/A	G	A	0.425	0.425
cg14707961	II	6	129691120	F		129691120	129691120	6:129691120_C/T	C	T	0.017	0.017
cg00537979	I	21	46876731	F	A	46876732	46876732	21:46876732_G/A	G	A	0.036	0.036
cg15385814	I	4	189717818	F	T	189717813	189717832	4:189717813_ACAGACGCCGCGCCACACCT/*	ACAGACGCCGCGCCACACCT	*;A	0.059;0.002793	0.059
cg15385814	I	4	189717818	F	T	189717819	189717819	4:189717819_G/*	G	*;C	0.025;0.036	0.036
cg13989834	II	9	134400392	R		134400392	134400392	9:134400392_C/A	C	A	0.017	0.017
cg13989834	II	9	134400392	R		134400393	134400393	9:134400393_G/A	G	A	0.011	0.011
cg12747467	I	17	1104696	R	C	1104697	1104697	17:1104697_G/A	G	A	0.056	0.056
cg01620538	I	16	830689	R	A	830689	830689	16:830689_C/T	C	T	0.128	0.128
cg26014047	I	6	11417412	R	A	11417413	11417413	6:11417413_G/A	G	A	0.017	0.017
cg17822282	I	12	57880392	R	A	57880350	57880392	12:57880350_GCCTTACTTCTCAATTTCATCTTTTCCCTAGAGATGTTTGGCC/G	GCCTTACTTCTCAATTTCATCTTTTCCCTAGAGATGTTTGGCC	G;*	0.005587;0.014	0.014
cg17822282	I	12	57880392	R	A	57880377	57880403	12:57880377_CTAGAGATGTTTGGCCGGGCGCGGCTG/C	CTAGAGATGTTTGGCCGGGCGCGGCTG	C;*	0.014;0.014	0.014
cg16808922	II	17	64456857	R		64456858	64456858	17:64456858_G/C	G	C	0.148	0.148
cg13972591	II	9	117017345	R		117017345	117017345	9:117017345_C/T	C	T	0.011	0.011
cg13972591	II	9	117017345	R		117017346	117017346	9:117017346_G/A	G	A	0.011	0.011
cg23782583	II	10	133933718	R		133933718	133933718	10:133933718_C/T	C	T	0.24	0.24
cg26864826	II	11	33760479	R		33760480	33760480	11:33760480_G/T	G	T	0.69	0.69
cg00723431	II	1	234743527	R		234743528	234743528	1:234743528_G/A	G	A	0.288	0.288
cg07884470	II	7	62573352	F		62573353	62573353	7:62573353_G/A	G	A	0.053	0.053
cg01193555	II	4	16080097	R		16080098	16080098	4:16080098_G/A	G	A	0.022	0.022
cg12834510	II	2	32573010	R		32573011	32573011	2:32573011_G/A	G	A	0.017	0.017
cg13692836	I	1	869368	R	A	869369	869369	1:869369_G/T	G	T	0.411	0.411
cg00663797	I	7	87505172	F	A	87505173	87505173	7:87505173_G/A	G	A	0.011	0.011
cg11093232	II	19	11521991	R		11521991	11521991	19:11521991_C/T	C	T	0.014	0.014
cg17658888	II	14	99503809	F		99503809	99503809	14:99503809_C/T	C	T	0.014	0.014
cg04824818	I	14	51362208	F	A	51362208	51362208	14:51362208_C/T	C	T	0.182	0.182
cg05081416	II	6	170361242	R		170361243	170361243	6:170361243_G/A	G	A	0.232	0.232
cg24892485	II	8	127853012	F		127853013	127853013	8:127853013_G/A	G	A	0.014	0.014
cg12272413	I	1	213224860	R	A	213224860	213224860	1:213224860_C/T	C	T	0.081	0.081
cg17326597	II	14	59810637	F		59810638	59810638	14:59810638_G/A	G	A	0.014	0.014
cg03910724	II	2	45962284	F		45962285	45962285	2:45962285_G/A	G	A	0.031	0.031
cg17819896	I	19	4688966	R	A	4688967	4688967	19:4688967_G/A	G	A	0.022	0.022
cg04322378	II	4	38524849	F		38524850	38524850	4:38524850_G/A	G	A	0.042	0.042
cg24440658	I	10	82295723	F	A	82295724	82295726	10:82295724_GCA/G	GCA	G	0.02	0.02
cg17973439	II	2	112688481	F		112688481	112688481	2:112688481_C/T	C	T	0.061	0.061
cg19248961	II	1	1054743	F		1054743	1054743	1:1054743_C/G	C	G;A	0.324;0.005587	0.324
cg27643919	I	7	38217582	F	C	38217583	38217583	7:38217583_G/T	G	T	0.02	0.02
cg19416156	II	9	37390629	R		37390630	37390630	9:37390630_G/A	G	A	0.327	0.327
cg25545878	II	21	47604361	F		47604361	47604361	21:47604361_C/A	C	A	0.053	0.053
cg08047759	II	4	20761535	R		20761536	20761536	4:20761536_G/A	G	A	0.022	0.022
cg16846199	II	1	62864111	R		62864112	62864112	1:62864112_G/T	G	T	0.182	0.182
cg22219908	II	19	54621488	R		54621489	54621489	19:54621489_G/A	G	A	0.011	0.011
cg13692482	II	9	130168651	R		130168651	130168651	9:130168651_C/G	C	G	0.285	0.285
cg11734718	II	8	132951510	F		132951511	132951511	8:132951511_G/A	G	A	0.293	0.293
cg04728610	II	2	19693389	R		19693389	19693389	2:19693389_C/T	C	T	0.05	0.05
cg06753273	II	1	211666429	R		211666430	211666430	1:211666430_G/A	G	A	0.042	0.042
cg00018792	I	7	63667463	R	A	63667463	63667463	7:63667463_C/G	C	G	0.011	0.011
cg18613772	II	15	52582609	F		52582610	52582610	15:52582610_G/A	G	A	0.777	0.777
cg11164659	II	8	144457677	R		144457678	144457678	8:144457678_G/A	G	A	0.117	0.117
cg13195461	II	22	22057272	R		22057273	22057273	22:22057273_G/A	G	A	0.648	0.648
cg21095881	II	3	20710024	R		20710025	20710025	3:20710025_G/A	G	A	0.031	0.031
cg09480289	I	3	126746109	R	A	126746109	126746109	3:126746109_C/G	C	G	0.011	0.011
cg03272886	II	20	46636475	R		46636476	46636476	20:46636476_G/A	G	A	0.02	0.02
cg22946888	II	5	157166598	R		157166598	157166598	5:157166598_C/T	C	T	0.358	0.358
cg21572631	II	1	239414815	F		239414815	239414815	1:239414815_C/A	C	A	0.045	0.045
cg12646972	I	1	201196197	F	A	201196198	201196198	1:201196198_G/A	G	A	0.025	0.025
cg07458308	I	5	134827512	R	A	134827513	134827513	5:134827513_G/T	G	T	0.011	0.011
cg12921337	II	2	174373837	F		174373837	174373837	2:174373837_C/T	C	T	0.014	0.014
cg17930361	I	13	100621697	R	C	100621698	100621698	13:100621698_G/A	G	A	0.098	0.098
cg07578313	II	16	11363854	F		11363854	11363854	16:11363854_C/A	C	A	0.05	0.05
cg14760401	II	9	138243864	F		138243865	138243865	9:138243865_G/A	G	A	0.011	0.011
cg15042891	II	13	24736480	F		24736480	24736480	13:24736480_C/T	C	T	0.011	0.011
cg20503432	II	19	51715345	R		51715345	51715345	19:51715345_C/T	C	T	0.117	0.117
cg11337053	II	1	232651485	R		232651485	232651485	1:232651485_C/T	C	T	0.047	0.047
cg25730351	I	11	69924352	R	A	69924352	69924352	11:69924352_C/G	C	G	0.366	0.366
cg06581791	II	5	72450250	F		72450250	72450250	5:72450250_C/T	C	T	0.352	0.352
cg17131875	II	14	62032938	F		62032938	62032938	14:62032938_C/T	C	T	0.059	0.059
cg09247979	II	6	128530306	R		128530307	128530307	6:128530307_G/A	G	A	0.668	0.668
cg07737363	II	3	53283930	F		53283930	53283930	3:53283930_C/T	C	T	0.011	0.011
cg27084952	II	16	980146	R		980147	980265	16:980147_GGGGGCGCAGGACCCTGGGACACAGAGCCCAGGACAGCAGCGGTCGTGTTCGTCTGAACAGGGGTGCAGGGCCCTGGGACACAGAGCCCAGGACAGCAGCAGTCGCGTCCGTCTGAACA/AGGGGCGCAGGACCCTGGGACACAGAGCCCAGGACAGCAGCGGTCGTGTTCGTCTGAACAGGGGTGCAGGGCCCTGGGACACAGAGCCCAGGACAGCAGCAGTCGCGTCCGTCTGAACA	GGGGGCGCAGGACCCTGGGACACAGAGCCCAGGACAGCAGCGGTCGTGTTCGTCTGAACAGGGGTGCAGGGCCCTGGGACACAGAGCCCAGGACAGCAGCAGTCGCGTCCGTCTGAACA	AGGGGCGCAGGACCCTGGGACACAGAGCCCAGGACAGCAGCGGTCGTGTTCGTCTGAACAGGGGTGCAGGGCCCTGGGACACAGAGCCCAGGACAGCAGCAGTCGCGTCCGTCTGAACA;G	0.408;0.031	0.408
cg05320460	II	15	63179548	R		63179549	63179549	15:63179549_G/A	G	A	0.397	0.397
cg05390685	II	6	168765998	R		168765999	168765999	6:168765999_G/T	G	T	0.061	0.061
cg11133678	II	9	113312452	F		113312452	113312452	9:113312452_C/T	C	T	0.011	0.011
cg23285459	I	7	2802560	F	T	2802560	2802560	7:2802560_C/T	C	T	0.031	0.031
cg23463680	II	14	104770790	R		104770790	104770790	14:104770790_C/T	C	T	0.162	0.162
cg08021120	I	3	195498017	R	A	195498017	195498209	3:195498017_CGGGTTGGGGTATTCCTGGTCAGTCTCGTGGTTGGGTTGGGGTATTCCTGGTCAGTCTCGTGGTTGGGTTGGTGTATTCCTGGTCAGTCTCGTGGTTGGGTTGGGGTATTCCTGGTCAGTCTCGTGGTTGGGTTGGGGTATTCCTGGTCAGTCTCGTGGTTGGGTTGGGGTATTCCTGGTCAGTCTCGTGGTT/CGGGTTGGGGTATTCCTGGTCAGTCTCGTGGTTGGGTTGGTGTATTCCTGGTCAGTCTCGTGGTTGGGTTGGGGTATTCCTGGTCAGTCTCGTGGTTGGGTTGGGGTATTCCTGGTCAGTCTCGTGGTTGGGTTGGGGTATTCCTGGTCAGTCTCGTGGTT	CGGGTTGGGGTATTCCTGGTCAGTCTCGTGGTTGGGTTGGGGTATTCCTGGTCAGTCTCGTGGTTGGGTTGGTGTATTCCTGGTCAGTCTCGTGGTTGGGTTGGGGTATTCCTGGTCAGTCTCGTGGTTGGGTTGGGGTATTCCTGGTCAGTCTCGTGGTTGGGTTGGGGTATTCCTGGTCAGTCTCGTGGTT	CGGGTTGGGGTATTCCTGGTCAGTCTCGTGGTTGGGTTGGTGTATTCCTGGTCAGTCTCGTGGTTGGGTTGGGGTATTCCTGGTCAGTCTCGTGGTTGGGTTGGGGTATTCCTGGTCAGTCTCGTGGTTGGGTTGGGGTATTCCTGGTCAGTCTCGTGGTT;C;TGGGTTGGGGTATTCCTGGTCAGTCTCGTGGTTGGGTTGGGGTATTCCTGGTCAGTCTCGTGGTTGGGTTGGTGTATTCCTGGTCAGTCTCGTGGTTGGGTTGGGGTATTCCTGGTCAGTCTCGTGGTTGGGTTGGGGTATTCCTGGTCAGTCTCGTGGTTGGGTTGGGGTATTCCTGGTCAGTCTCGTGGTT	0.042;0.002793;0.002793	0.042
cg11916248	II	11	95214092	R		95214092	95214092	11:95214092_C/T	C	T	0.011	0.011
cg04199227	II	1	6218084	R		6218084	6218084	1:6218084_C/T	C	T	0.028	0.028
cg21352719	I	1	100315462	R	C	100315463	100315463	1:100315463_G/T	G	T	0.011	0.011
cg27060340	I	17	43502999	R	A	43503000	43503000	17:43503000_G/A	G	A;C	0.059;0.025	0.059
cg00711584	I	16	89373295	F	T	89373084	89373304	16:89373084_CACCTCCCACTCCGCAGACACGTGCCACCTCCCACTCCGCAGACACGCGCCACCCACCTCCCACTCCGCAGACACGCGCCACTTACCTCCCACTCCGCAGACACGCGCCACCTACCTCCCACTCCGCAGACACGCGCCACCTCCCATTCCACAGACACGCGCCACTTACCTCCCACTCCGCAGACACGCGCCACCTCCCACTCCACAGACACGCGCCACCT/CACCTCCCACTCCGCAGACACGCGCCACCTACCTCCCACTCCGCAGACACGCGCCACCTCCCATTCCACAGACACGCGCCACTTACCTCCCACTCCGCAGACACGCGCCACCTCCCACTCCACAGACACGCGCCACCT	CACCTCCCACTCCGCAGACACGTGCCACCTCCCACTCCGCAGACACGCGCCACCCACCTCCCACTCCGCAGACACGCGCCACTTACCTCCCACTCCGCAGACACGCGCCACCTACCTCCCACTCCGCAGACACGCGCCACCTCCCATTCCACAGACACGCGCCACTTACCTCCCACTCCGCAGACACGCGCCACCTCCCACTCCACAGACACGCGCCACCT	CACCTCCCACTCCGCAGACACGCGCCACCTACCTCCCACTCCGCAGACACGCGCCACCTCCCATTCCACAGACACGCGCCACTTACCTCCCACTCCGCAGACACGCGCCACCTCCCACTCCACAGACACGCGCCACCT;*;C	0.031;0.061;0.002793	0.061
cg21921996	I	20	55685638	R	T	55685507	55685649	20:55685507_CGCTGTGCTAAGTCTTCCGGCTGGGCGTGTGCGGGGCGCTGTGCTAAGTCTTCCGGCTGGGCGTGTGCGGGGCGCTGTGCTGTCTTCCGGTTCGGCGTGTGCGGGGCGCTGTGCTAAGTCTTCCGGCTGGGCGTGTGCGGGGT/C	CGCTGTGCTAAGTCTTCCGGCTGGGCGTGTGCGGGGCGCTGTGCTAAGTCTTCCGGCTGGGCGTGTGCGGGGCGCTGTGCTGTCTTCCGGTTCGGCGTGTGCGGGGCGCTGTGCTAAGTCTTCCGGCTGGGCGTGTGCGGGGT	C	0.075	0.075
cg21921996	I	20	55685638	R	T	55685543	55685649	20:55685543_CGCTGTGCTAAGTCTTCCGGCTGGGCGTGTGCGGGGCGCTGTGCTGTCTTCCGGTTCGGCGTGTGCGGGGCGCTGTGCTAAGTCTTCCGGCTGGGCGTGTGCGGGGT/*	CGCTGTGCTAAGTCTTCCGGCTGGGCGTGTGCGGGGCGCTGTGCTGTCTTCCGGTTCGGCGTGTGCGGGGCGCTGTGCTAAGTCTTCCGGCTGGGCGTGTGCGGGGT	*;C	0.078;0.092	0.092
cg21921996	I	20	55685638	R	T	55685622	55685706	20:55685622_AAGTCTTCCGGCTGGGCGTGTGCGGGGTGCTGTGCTAAGTCTTCCGGCTGGGCGTGTGCGGGGCGCTGTGCTGTCTTCCGGTTCG/*	AAGTCTTCCGGCTGGGCGTGTGCGGGGTGCTGTGCTAAGTCTTCCGGCTGGGCGTGTGCGGGGCGCTGTGCTGTCTTCCGGTTCG	*;A	0.151;0.002793	0.151
cg26486246	II	10	73191212	R		73191213	73191213	10:73191213_G/A	G	A	0.042	0.042
cg13218304	II	5	16095699	R		16095699	16095699	5:16095699_C/T	C	T	0.017	0.017
cg06753055	I	15	40228656	R	A	40228656	40228656	15:40228656_C/T	C	T	0.187	0.187
cg23884954	II	8	59537462	R		59537462	59537462	8:59537462_C/T	C	T	0.036	0.036
cg04339275	II	5	72552988	F		72552989	72552989	5:72552989_G/T	G	T;A	0.011;0.002793	0.011
cg15674162	II	4	58131577	F		58131577	58131577	4:58131577_C/T	C	T	0.036	0.036
cg05999731	II	19	732849	R		732850	732850	19:732850_G/A	G	A	0.014	0.014
cg06347789	II	11	78036524	R		78036525	78036525	11:78036525_G/A	G	A	0.031	0.031
cg05307298	II	20	31472435	R		31472436	31472436	20:31472436_G/A	G	A	0.031	0.031
cg16327489	I	2	73425337	F	A	73425337	73425337	2:73425337_C/T	C	T	0.011	0.011
cg14782256	II	4	110911427	F		110911427	110911427	4:110911427_C/T	C	T	0.067	0.067
cg11767442	I	21	45584432	F	T	45584411	45584439	21:45584411_GCCTGGAACCTCGGGAAGGGACGCGTCCA/A	GCCTGGAACCTCGGGAAGGGACGCGTCCA	A;GCCTGGAACCTCGGGAAGGGACGCGTCCG;*	0.022;0.017;0.002793	0.022
cg24492694	I	11	2595605	R	T	2595606	2595606	11:2595606_G/A	G	A	0.045	0.045
cg25578822	I	6	32937381	R	C	32937381	32937381	6:32937381_C/A	C	A;G	0.067;0.00838	0.067
cg27532171	II	1	46952054	R		46952054	46952054	1:46952054_C/T	C	T	0.011	0.011
cg05634057	II	1	113556786	F		113556787	113556787	1:113556787_G/A	G	A	0.034	0.034
cg02205409	I	17	77784595	R	C	77784596	77784597	17:77784596_GC/G	GC	G;GCC;GGCCCC;GCCC;GGCCCCC;GCCCC	0.005587;0.26;0.002793;0.005587;0.005587;0.002793	0.26
cg02159489	I	17	79459563	R	T	79459564	79459564	17:79459564_G/A	G	A	0.36	0.36
cg00711529	II	11	73175876	R		73175877	73175877	11:73175877_G/A	G	A	0.064	0.064
cg23049142	I	5	3386533	F	C	3386534	3386534	5:3386534_G/A	G	A	0.106	0.106
cg07414422	II	10	14504379	R		14504380	14504380	10:14504380_G/A	G	A;C	0.036;0.02	0.036
cg05674221	II	2	16189539	R		16189540	16189540	2:16189540_G/A	G	A	0.022	0.022
cg07388661	II	6	158663595	R		158663596	158663596	6:158663596_G/A	G	A	0.011	0.011
cg00114966	II	1	197893920	R		197893921	197893921	1:197893921_G/A	G	A	0.011	0.011
cg06708331	I	22	49761906	R	A	49761870	49761942	22:49761870_GGAGGGCGGCTGAGCACACACAGTGAGGAGGGCGGCCGAGCACCACCCAGGGGTCCTCGGCACACACAGTGAA/G	GGAGGGCGGCTGAGCACACACAGTGAGGAGGGCGGCCGAGCACCACCCAGGGGTCCTCGGCACACACAGTGAA	G	0.02	0.02
cg14799540	II	X	3414097	R		3414098	3414098	X:3414098_G/A	G	A	0.011	0.011
cg21357331	II	8	62697056	R		62697056	62697056	8:62697056_C/A	C	A	0.014	0.014
cg13289413	II	8	11303828	F		11303828	11303828	8:11303828_C/T	C	T	0.115	0.115
cg24480277	II	11	12420687	R		12420688	12420688	11:12420688_G/A	G	A	0.025	0.025
cg24426391	II	11	20384886	F		20384886	20384886	11:20384886_C/CGT	C	CGT	0.419	0.419
cg27264172	II	6	169622298	R		169622298	169622298	6:169622298_C/T	C	T	0.011	0.011
cg12791245	II	17	78085644	F		78085644	78085644	17:78085644_C/T	C	T	0.011	0.011
cg02719415	II	15	65426919	R		65426919	65426919	15:65426919_C/T	C	T	0.031	0.031
cg21697769	II	2	236436519	R		236436519	236436519	2:236436519_C/T	C	T	0.615	0.615
cg05064668	II	22	17175553	F		17175554	17175554	22:17175554_G/A	G	A	0.64	0.64
cg07672509	II	5	143310904	F		143310905	143310905	5:143310905_G/A	G	A	0.131	0.131
cg20100002	II	8	42028574	R		42028575	42028575	8:42028575_G/A	G	A	0.039	0.039
cg03746875	II	11	9701819	F		9701819	9701819	11:9701819_C/T	C	T	0.014	0.014
cg12786023	II	8	103044960	F		103044961	103044961	8:103044961_G/A	G	A	0.363	0.363
cg13261753	II	11	76021111	R		76021112	76021112	11:76021112_G/A	G	A	0.24	0.24
cg08469752	II	22	50243719	F		50243719	50243719	22:50243719_C/G	C	G	0.151	0.151
cg25426867	II	10	29892649	R		29892650	29892650	10:29892650_G/A	G	A	0.095	0.095
cg07183320	II	20	35626352	F		35626353	35626353	20:35626353_G/T	G	T	0.014	0.014
cg11532182	I	7	834669	R	A	834669	834669	7:834669_C/G	C	G;CAGGGCGGGGTCCGCACCCGCGGACTGTAACCTGGACCG	0.081;0.00838	0.081
cg11532182	I	7	834669	R	A	834670	834670	7:834670_G/A	G	A	0.011	0.011
cg03600395	II	21	43887690	R		43887690	43887690	21:43887690_C/T	C	T	0.028	0.028
cg14061270	I	5	178960377	R	C	178960378	178960378	5:178960378_G/A	G	A	0.346	0.346
cg10148727	II	9	36278300	F		36278301	36278301	9:36278301_G/A	G	A	0.039	0.039
cg10135464	II	15	92960137	R		92960137	92960137	15:92960137_C/T	C	T	0.061	0.061
cg25586160	II	13	113496073	F		113496073	113496073	13:113496073_C/T	C	T	0.034	0.034
cg24431693	II	6	101597928	R		101597929	101597929	6:101597929_G/A	G	A	0.039	0.039
cg11022062	II	3	117307343	R		117307344	117307344	3:117307344_G/A	G	A	0.061	0.061
cg15831820	I	10	88214335	R	C	88214336	88214336	10:88214336_G/A	G	A	0.017	0.017
cg02925039	II	12	43945213	R		43945213	43945213	12:43945213_C/T	C	T	0.014	0.014
cg16555030	II	11	18065144	R		18065144	18065144	11:18065144_C/T	C	T	0.011	0.011
cg23505044	I	17	9129824	R	T	9129757	9129835	17:9129757_TCTCGTGGGGAGGCTGTCTCGTGGGGAGGCTGTCTCGTGGGGAGGCGGTCTCGTGGGGAGGTGGTCTCGTGGGGAGGTG/T	TCTCGTGGGGAGGCTGTCTCGTGGGGAGGCTGTCTCGTGGGGAGGCGGTCTCGTGGGGAGGTGGTCTCGTGGGGAGGTG	T;*	0.327;0.374	0.374
cg23505044	I	17	9129824	R	T	9129767	9129857	17:9129767_AGGCTGTCTCGTGGGGAGGCTGTCTCGTGGGGAGGCGGTCTCGTGGGGAGGTGGTCTCGTGGGGAGGTGGTCTCGTGGGGAGGCGGTCTCG/*	AGGCTGTCTCGTGGGGAGGCTGTCTCGTGGGGAGGCGGTCTCGTGGGGAGGTGGTCTCGTGGGGAGGTGGTCTCGTGGGGAGGCGGTCTCG	*;A	0.656;0.00838	0.656
cg23505044	I	17	9129824	R	T	9129815	9129857	17:9129815_AGGTGGTCTCGTGGGGAGGTGGTCTCGTGGGGAGGCGGTCTCG/*	AGGTGGTCTCGTGGGGAGGTGGTCTCGTGGGGAGGCGGTCTCG	*;A	0.338;0.388	0.388
cg13282977	II	12	133309523	R		133309485	133309599	12:133309485_CGTGTGAAGCGCTCTGCATCCTGGTGTCTGATATGCACCGTGTGAAGCTCTCTGCGTCCTGGTGTCTGAAATACACTGTGTGAAGCGCTCTGCGTCCTGGTGTCTGATATGCACT/C	CGTGTGAAGCGCTCTGCATCCTGGTGTCTGATATGCACCGTGTGAAGCTCTCTGCGTCCTGGTGTCTGAAATACACTGTGTGAAGCGCTCTGCGTCCTGGTGTCTGATATGCACT	C	0.098	0.098
cg13282977	II	12	133309523	R		133309523	133309525	12:133309523_CGT/*	CGT	*;C	0.089;0.002793	0.089
cg23939782	II	2	18111464	F		18111465	18111465	2:18111465_G/A	G	A	0.05	0.05
cg06302877	II	17	45930106	R		45930106	45930106	17:45930106_C/T	C	T	0.212	0.212
cg17678719	I	6	29910273	R	C	29910274	29910274	6:29910274_G/C	G	C	0.159	0.159
cg27078676	I	5	473978	R	A	473979	473979	5:473979_G/A	G	A	0.053	0.053
cg01772439	II	5	149012102	R		149012103	149012103	5:149012103_G/A	G	A	0.014	0.014
cg08891920	I	1	12089874	F	A	12089874	12089874	1:12089874_C/T	C	T	0.014	0.014
cg01118640	II	14	52816915	R		52816916	52816916	14:52816916_G/A	G	A	0.215	0.215
cg25953453	II	20	30697017	F		30697018	30697018	20:30697018_G/A	G	A	0.025	0.025
cg13251533	I	12	132286017	R	T	132285971	132286070	12:132285971_TTCGTGTTTGCCGTGGCCCGTGTTTGCCGTGGCTGTTCATGTTTGCCGTGGCTCGTGTTTGCCGTGGCTCGTGTTTGCCGTGGCTCGTGTTTGCCGTGGC/T	TTCGTGTTTGCCGTGGCCCGTGTTTGCCGTGGCTGTTCATGTTTGCCGTGGCTCGTGTTTGCCGTGGCTCGTGTTTGCCGTGGCTCGTGTTTGCCGTGGC	T	0.14	0.14
cg13251533	I	12	132286017	R	T	132285971	132286070	12:132285971_TTCGTGTTTGCCGTGGCCCGTGTTTGCCGTGGCTGTTCATGTTTGCCGTGGCTCGTGTTTGCCGTGGCTCGTGTTTGCCGTGGCTCGTGTTTGCCGTGGC/T	TTCGTGTTTGCCGTGGCCCGTGTTTGCCGTGGCTGTTCATGTTTGCCGTGGCTCGTGTTTGCCGTGGCTCGTGTTTGCCGTGGCTCGTGTTTGCCGTGGC	T	0.14	0.14
cg13251533	I	12	132286017	R	T	132285971	132286070	12:132285971_TTCGTGTTTGCCGTGGCCCGTGTTTGCCGTGGCTGTTCATGTTTGCCGTGGCTCGTGTTTGCCGTGGCTCGTGTTTGCCGTGGCTCGTGTTTGCCGTGGC/T	TTCGTGTTTGCCGTGGCCCGTGTTTGCCGTGGCTGTTCATGTTTGCCGTGGCTCGTGTTTGCCGTGGCTCGTGTTTGCCGTGGCTCGTGTTTGCCGTGGC	T	0.14	0.14
cg13251533	I	12	132286017	R	T	132286008	132286023	12:132286008_CATGTTTGCCGTGGCT/*	CATGTTTGCCGTGGCT	*;C	0.142;0.031	0.142
cg13251533	I	12	132286017	R	T	132286009	132286041	12:132286009_ATGTTTGCCGTGGCTCGTGTTTGCCGTGGCTCG/A	ATGTTTGCCGTGGCTCGTGTTTGCCGTGGCTCG	A;*;GTGTTTGCCGTGGCTCGTGTTTGCCGTGGCTCG;ATGTTTGCCGTGGCTCG	0.165;0.173;0.011;0.011	0.173
cg13251533	I	12	132286017	R	T	132286009	132286041	12:132286009_ATGTTTGCCGTGGCTCGTGTTTGCCGTGGCTCG/A	ATGTTTGCCGTGGCTCGTGTTTGCCGTGGCTCG	A;*;GTGTTTGCCGTGGCTCGTGTTTGCCGTGGCTCG;ATGTTTGCCGTGGCTCG	0.165;0.173;0.011;0.011	0.173
cg13251533	I	12	132286017	R	T	132286016	132286018	12:132286016_CCG/*	CCG	*;C	0.31;0.022	0.31
cg13251533	I	12	132286017	R	T	132286017	132286017	12:132286017_C/*	C	*;T	0.335;0.00838	0.335
cg20412287	II	2	240311564	F		240311564	240311564	2:240311564_C/T	C	T	0.022	0.022
cg24524522	I	4	185662426	R	T	185662426	185662426	4:185662426_C/T	C	T	0.162	0.162
cg26336935	II	17	39769213	R		39769214	39769214	17:39769214_G/A	G	A	0.011	0.011
cg20540566	I	8	63998327	R	A	63998328	63998328	8:63998328_G/C	G	C	0.047	0.047
cg02281821	II	10	129692341	R		129692342	129692342	10:129692342_G/A	G	A	0.02	0.02
cg10523442	II	7	30856832	R		30856832	30856832	7:30856832_C/T	C	T	0.02	0.02
cg01102471	II	2	58584770	F		58584770	58584770	2:58584770_C/T	C	T	0.031	0.031
cg10389371	II	15	85965059	F		85965059	85965059	15:85965059_C/T	C	T	0.011	0.011
cg06922212	II	6	29840936	F		29840937	29840937	6:29840937_G/A	G	A	0.668	0.668
cg26966124	II	6	100912168	F		100912169	100912169	6:100912169_G/T	G	T	0.014	0.014
cg20643675	II	19	54173727	F		54173728	54173728	19:54173728_G/A	G	A	0.011	0.011
cg16906555	II	7	54728016	R		54728017	54728017	7:54728017_G/A	G	A	0.299	0.299
cg06086816	II	3	125400059	R		125400060	125400060	3:125400060_G/A	G	A	0.232	0.232
cg06882829	II	6	170396223	R		170396224	170396224	6:170396224_G/A	G	A	0.084	0.084
cg03493520	II	11	82535460	R		82535461	82535461	11:82535461_G/A	G	A	0.411	0.411
cg08860610	I	19	43385100	R	A	43385101	43385101	19:43385101_G/A	G	A	0.109	0.109
cg15346134	II	1	16460218	F		16460218	16460218	1:16460218_C/T	C	T	0.02	0.02
cg06205922	I	1	1473141	R	A	1473142	1473142	1:1473142_G/A	G	A	0.034	0.034
cg04311686	I	5	1179328	R	A	1179328	1179328	5:1179328_C/T	C	T	0.014	0.014
cg24881129	II	12	31938588	R		31938588	31938588	12:31938588_C/T	C	T	0.02	0.02
cg01739431	II	16	70326013	R		70326013	70326013	16:70326013_C/T	C	T	0.02	0.02
cg06763641	II	2	110275142	R		110275142	110275142	2:110275142_C/T	C	T	0.109	0.109
cg13385016	II	4	111538826	R		111538827	111538827	4:111538827_G/A	G	A	0.103	0.103
cg00935234	II	20	1426685	R		1426685	1426685	20:1426685_C/T	C	T	0.145	0.145
cg01578164	I	12	125243251	F	A	125243251	125243251	12:125243251_C/T	C	T	0.017	0.017
cg01578164	I	12	125243251	F	A	125243252	125243252	12:125243252_G/A	G	A	0.036	0.036
cg26639146	I	12	6323224	F	A	6323224	6323224	12:6323224_C/T	C	T	0.011	0.011
cg06398129	II	2	46246083	R		46246084	46246084	2:46246084_G/A	G	A	0.02	0.02
cg16930438	II	3	72846958	R		72846959	72846959	3:72846959_G/A	G	A	0.022	0.022
cg11956573	II	22	49595311	F		49595311	49595311	22:49595311_C/A	C	A	0.036	0.036
cg02571492	II	12	18145413	F		18145413	18145413	12:18145413_C/A	C	A	0.025	0.025
cg18116607	II	2	188708376	F		188708377	188708377	2:188708377_G/A	G	A	0.022	0.022
cg16098957	I	4	159011152	R	A	159011152	159011152	4:159011152_C/T	C	T	0.196	0.196
cg04184683	II	11	3187446	R		3187447	3187447	11:3187447_G/A	G	A	0.017	0.017
cg26590106	II	6	32548321	R		32548321	32548321	6:32548321_C/T	C	T	0.117	0.117
cg17082366	I	4	110524473	F	A	110524474	110524474	4:110524474_G/A	G	A	0.506	0.506
cg01977756	II	16	58021912	F		58021913	58021913	16:58021913_G/A	G	A	0.025	0.025
cg26987671	II	8	49319520	F		49319521	49319521	8:49319521_G/A	G	A	0.011	0.011
cg13641645	II	9	6932042	F		6932042	6932042	9:6932042_C/T	C	T	0.168	0.168
cg01844751	II	1	2827681	R		2827682	2827682	1:2827682_G/T	G	T	0.011	0.011
cg19084508	II	5	150530152	F		150530153	150530153	5:150530153_G/A	G	A	0.039	0.039
cg23854988	II	22	45330438	F		45330439	45330439	22:45330439_G/A	G	A	0.55	0.55
cg26790823	II	18	35118703	F		35118703	35118703	18:35118703_C/G	C	G	0.039	0.039
cg16709217	II	7	107444440	R		107444440	107444440	7:107444440_C/T	C	T	0.011	0.011
cg15612807	II	16	84063808	R		84063809	84063809	16:84063809_G/A	G	A	0.011	0.011
cg16077353	II	6	147197022	R		147197023	147197023	6:147197023_G/GT	G	GT	0.034	0.034
cg03850460	II	1	117667237	F		117667237	117667237	1:117667237_C/G	C	G;T	0.002793;0.028	0.028
cg10204409	II	14	92932650	R		92932650	92932650	14:92932650_C/T	C	T	0.073	0.073
cg08385164	II	12	6689542	F		6689543	6689543	12:6689543_G/T	G	T	0.011	0.011
cg03878961	II	8	110594147	F		110594148	110594148	8:110594148_G/A	G	A	0.142	0.142
cg10794724	II	19	53898224	F		53898225	53898225	19:53898225_G/GA	G	GA	0.067	0.067
cg10149013	II	5	136996852	F		136996852	136996852	5:136996852_C/T	C	T	0.128	0.128
cg08260245	I	22	51016501	F	A	51016501	51016501	22:51016501_C/G	C	G	0.025	0.025
cg25141642	II	10	5807561	R		5807561	5807561	10:5807561_C/T	C	T	0.017	0.017
cg08055597	II	17	47517749	F		47517749	47517749	17:47517749_C/T	C	T	0.142	0.142
cg15515843	II	17	22191802	R		22191803	22191803	17:22191803_G/A	G	A	0.022	0.022
cg10773881	II	22	38019812	F		38019813	38019813	22:38019813_G/GC	G	GC	0.028	0.028
cg16221008	II	1	224828538	R		224828538	224828538	1:224828538_C/T	C	T	0.014	0.014
cg08289134	II	16	2154838	F		2154838	2154838	16:2154838_C/T	C	T	0.02	0.02
cg15153068	I	2	2009035	R	T	2009032	2009048	2:2009032_ATACGTTCTTTCCTGTG/A	ATACGTTCTTTCCTGTG	A	0.042	0.042
cg02533724	II	10	130279912	F		130279912	130279912	10:130279912_C/T	C	T	0.327	0.327
cg16700110	II	9	26266684	F		26266685	26266685	9:26266685_G/A	G	A	0.014	0.014
cg09880745	II	5	68316966	R		68316964	68316967	5:68316964_ATCG/A	ATCG	A	0.087	0.087
cg09880745	II	5	68316966	R		68316966	68316966	5:68316966_C/*	C	*;T	0.087;0.002793	0.087
cg09880745	II	5	68316966	R		68316967	68316967	5:68316967_G/*	G	*;A	0.087;0.002793	0.087
cg08954923	II	14	76007118	F		76007119	76007119	14:76007119_G/A	G	A	0.045	0.045
cg04434557	II	3	140845524	R		140845525	140845525	3:140845525_G/A	G	A	0.07	0.07
cg23543596	II	8	142502474	R		142502336	142502580	8:142502336_CTGTGTCCCAGGGGGTGGGTAGGACCCACAGAAGTGTCCGTCTGTGTCCCAGGAGGCGGGTAGGACCCACAGAAGTGTCCGTCTGTGTCCCAGGGGGCGGGTAGGACCCACAGAAGTGTCCCTCTGTGTCCCAGGCAGCGGGTAGGACCCACAGAAGTGTCCGTCTGTGTCCCAGGGGGCGGGTAGGACCCACAGAAGTGTCCGTCTGTGTCCCAGGGGGCGGGTAGGACCCACAGAAGTGTCCG/CTCTGTGTCCCAGGAGGCGGGTAGGACCCACAGAAGTGTCCGTCTGTGTCCCAGGGGGCGGGTAGGACCCACAGAAGTGTCCCTCTGTGTCCCAGGCAGCGGGTAGGACCCACAGAAGTGTCCGTCTGTGTCCCAGGGGGC…	CTGTGTCCCAGGGGGTGGGTAGGACCCACAGAAGTGTCCGTCTGTGTCCCAGGAGGCGGGTAGGACCCACAGAAGTGTCCGTCTGTGTCCCAGGGGGCGGGTAGGACCCACAGAAGTGTCCCTCTGTGTCCCAGGCAGCGGGTAGGACCCACAGAAGTGTCCGTCTGTGTCCCAGGGGGCGGGTAGGACCCACAGAAGTGTCCGTCTGTGTCCCAGGGGGCGGGTAGGACCCACAGAAGTGTCCG	CTCTGTGTCCCAGGAGGCGGGTAGGACCCACAGAAGTGTCCGTCTGTGTCCCAGGGGGCGGGTAGGACCCACAGAAGTGTCCCTCTGTGTCCCAGGCAGCGGGTAGGACCCACAGAAGTGTCCGTCTGTGTCCCAGGGGGCGGGTAGGACCCACAGAAGTGTCCGTCTGTGTCCCAGGGGGCGGGTAGGACCCACAGAAGTGTCCG;CTCTGTGTCCCAGGGGGCGGGTAGGACCCACAGAAGTGTCCCTCTGTGTCCCAGGCAGCGGGTAGGACCCACAGAAGTGTCCGTCTGTGTCCCAGGGGGCGGGTAGGACCCACAGAAGTGTCCGTCTGTGTCCCAGGGGGCGGGTAGGACCCACAGAAGTGTCCG;C	0.131;0.005587;0.002793	0.131
cg23543596	II	8	142502474	R		142502351	142502474	8:142502351_TGGGTAGGACCCACAGAAGTGTCCGTCTGTGTCCCAGGAGGCGGGTAGGACCCACAGAAGTGTCCGTCTGTGTCCCAGGGGGCGGGTAGGACCCACAGAAGTGTCCCTCTGTGTCCCAGGCAGC/*	TGGGTAGGACCCACAGAAGTGTCCGTCTGTGTCCCAGGAGGCGGGTAGGACCCACAGAAGTGTCCGTCTGTGTCCCAGGGGGCGGGTAGGACCCACAGAAGTGTCCCTCTGTGTCCCAGGCAGC	*;CGGGTAGGACCCACAGAAGTGTCCGTCTGTGTCCCAGGAGGCGGGTAGGACCCACAGAAGTGTCCGTCTGTGTCCCAGGGGGCGGGTAGGACCCACAGAAGTGTCCCTCTGTGTCCCAGGCAGC;TGGGTAGGACCCACAGAAGTGTCCCTCTGTGTCCCAGGCAGC;T	0.156;0.075;0.005587;0.00838	0.156
cg23543596	II	8	142502474	R		142502377	142502498	8:142502377_CTGTGTCCCAGGAGGCGGGTAGGACCCACAGAAGTGTCCGTCTGTGTCCCAGGGGGCGGGTAGGACCCACAGAAGTGTCCCTCTGTGTCCCAGGCAGCGGGTAGGACCCACAGAAGTGTCCG/*	CTGTGTCCCAGGAGGCGGGTAGGACCCACAGAAGTGTCCGTCTGTGTCCCAGGGGGCGGGTAGGACCCACAGAAGTGTCCCTCTGTGTCCCAGGCAGCGGGTAGGACCCACAGAAGTGTCCG	*;C	0.056;0.002793	0.056
cg23543596	II	8	142502474	R		142502389	142502594	8:142502389_AGGCGGGTAGGACCCACAGAAGTGTCCGTCTGTGTCCCAGGGGGCGGGTAGGACCCACAGAAGTGTCCCTCTGTGTCCCAGGCAGCGGGTAGGACCCACAGAAGTGTCCGTCTGTGTCCCAGGGGGCGGGTAGGACCCACAGAAGTGTCCGTCTGTGTCCCAGGGGGCGGGTAGGACCCACAGAAGTGTCCGTCTGTGTCCCAGGG/GGGCGGGTAGGACCCACAGAAGTGTCCGTCTGTGTCCCAGGGGGCGGGTAGGACCCACAGAAGTGTCCCTCTGTGTCCCAGGCAGCGGGTAGGACCCACAGAAGTGTCCGTCTGTGTCCCAGGGGGCGGGTAGGACCCACAGAAGTGTCCGTCTGTGTCCCAGGGGGCGGGTAGGACCCA…	AGGCGGGTAGGACCCACAGAAGTGTCCGTCTGTGTCCCAGGGGGCGGGTAGGACCCACAGAAGTGTCCCTCTGTGTCCCAGGCAGCGGGTAGGACCCACAGAAGTGTCCGTCTGTGTCCCAGGGGGCGGGTAGGACCCACAGAAGTGTCCGTCTGTGTCCCAGGGGGCGGGTAGGACCCACAGAAGTGTCCGTCTGTGTCCCAGGG	GGGCGGGTAGGACCCACAGAAGTGTCCGTCTGTGTCCCAGGGGGCGGGTAGGACCCACAGAAGTGTCCCTCTGTGTCCCAGGCAGCGGGTAGGACCCACAGAAGTGTCCGTCTGTGTCCCAGGGGGCGGGTAGGACCCACAGAAGTGTCCGTCTGTGTCCCAGGGGGCGGGTAGGACCCACAGAAGTGTCCGTCTGTGTCCCAGGG;CGGCGGGTAGGACCCACAGAAGTGTCCGTCTGTGTCCCAGGGGGCGGGTAGGACCCACAGAAGTGTCCCTCTGTGTCCCAGGCAGCGGGTAGGACCCACAGAAGTGTCCGTCTGTGTCCCAGGGGGCGGGTAGGACCCACAGAAGTGTCCGTCTGTGTCCCAGGGGGCGGGTAGGACCCACAGAAGTGTCCG…	0.047;0.047;0.002793;0.061;0.002793	0.061
cg23543596	II	8	142502474	R		142502471	142502512	8:142502471_CAGCGGGTAGGACCCACAGAAGTGTCCGTCTGTGTCCCAGGG/GAGCGGGTAGGACCCACAGAAGTGTCCGTCTGTGTCCCAGGG	CAGCGGGTAGGACCCACAGAAGTGTCCGTCTGTGTCCCAGGG	GAGCGGGTAGGACCCACAGAAGTGTCCGTCTGTGTCCCAGGG;*;AAGCGGGTAGGACCCACAGAAGTGTCCGTCTGTGTCCCAGGG;C	0.00838;0.042;0.002793;0.002793	0.042
cg23543596	II	8	142502474	R		142502472	142502636	8:142502472_AGCGGGTAGGACCCACAGAAGTGTCCGTCTGTGTCCCAGGGGGCGGGTAGGACCCACAGAAGTGTCCGTCTGTGTCCCAGGGGGCGGGTAGGACCCACAGAAGTGTCCGTCTGTGTCCCAGGGGGCGGGTAGGACCCACAGAAGTGTCCGTCTGTGTCCCAGGGG/AGCGGGTAGGACCCACAGAAGTGTCCGTCTGTGTCCCAGGGG	AGCGGGTAGGACCCACAGAAGTGTCCGTCTGTGTCCCAGGGGGCGGGTAGGACCCACAGAAGTGTCCGTCTGTGTCCCAGGGGGCGGGTAGGACCCACAGAAGTGTCCGTCTGTGTCCCAGGGGGCGGGTAGGACCCACAGAAGTGTCCGTCTGTGTCCCAGGGG	AGCGGGTAGGACCCACAGAAGTGTCCGTCTGTGTCCCAGGGG;AGCGGGTAGGACCCACAGAAGTGTCCGTCTGTGTCCCAGGGGGCGGGTAGGACCCACAGAAGTGTCCGTCTGTGTCCCAGGGG;*;A;GGCGGGTAGGACCCACAGAAGTGTCCGTCTGTGTCCCAGGGGGCGGGTAGGACCCACAGAAGTGTCCGTCTGTGTCCCAGGGGGCGGGTAGGACCCACAGAAGTGTCCGTCTGTGTCCCAGGGGGCGGGTAGGACCCACAGAAGTGTCCGTCTGTGTCCCAGGGG	0.00838;0.011;0.042;0.00838;0.00838	0.042
cg12362432	II	9	139165778	R		139165778	139165778	9:139165778_C/T	C	T	0.014	0.014
cg09742952	I	11	133853958	R	C	133853959	133853959	11:133853959_G/A	G	A	0.028	0.028
cg18078491	II	14	78635941	F		78635941	78635941	14:78635941_C/T	C	T	0.028	0.028
cg02484469	I	20	61051036	R	A	61051036	61051036	20:61051036_C/G	C	G	0.036	0.036
cg23987257	I	1	3029035	R	A	3029035	3029035	1:3029035_C/T	C	T	0.036	0.036
cg10937529	I	4	1505458	F	A	1505459	1505459	4:1505459_G/C	G	C	0.014	0.014
cg06845262	II	11	102163255	F		102163256	102163256	11:102163256_G/T	G	T	0.145	0.145
cg13058786	I	17	77097868	F	A	77097868	77097868	17:77097868_C/G	C	G	0.039	0.039
cg00428125	II	16	737792	F		737793	737793	16:737793_G/A	G	A	0.492	0.492
cg17714861	I	7	151423659	R	A	151423659	151423659	7:151423659_C/T	C	T	0.098	0.098
cg17714861	I	7	151423659	R	A	151423660	151423660	7:151423660_G/A	G	A	0.02	0.02
cg16892430	II	8	20798647	F		20798648	20798648	8:20798648_G/A	G	A	0.028	0.028
cg02254800	II	17	78924086	F		78924087	78924087	17:78924087_G/A	G	A	0.022	0.022
cg24778576	II	12	130335752	R		130335753	130335753	12:130335753_G/A	G	A	0.025	0.025
cg13547352	II	5	2182526	F		2182526	2182526	5:2182526_C/T	C	T	0.02	0.02
cg10204320	II	1	32708276	F		32708277	32708277	1:32708277_G/A	G	A	0.042	0.042
cg21106719	II	3	55361528	R		55361528	55361528	3:55361528_C/T	C	T	0.064	0.064
cg12143241	II	12	2301297	F		2301297	2301297	12:2301297_C/T	C	T	0.022	0.022
cg07354556	I	4	56502529	F	A	56502529	56502529	4:56502529_C/A	C	A	0.028	0.028
cg12089698	II	8	145086882	R		145086883	145086883	8:145086883_G/A	G	A	0.061	0.061
cg15891645	II	7	126984590	R		126984590	126984590	7:126984590_C/T	C	T	0.014	0.014
cg19527157	II	3	193723612	R		193723612	193723612	3:193723612_C/T	C	T	0.017	0.017
cg24694947	I	13	111981262	F	C	111981262	111981262	13:111981262_C/T	C	T	0.039	0.039
cg27413183	II	3	58117680	R		58117680	58117680	3:58117680_C/T	C	T	0.011	0.011
cg18582979	I	7	65264459	F	A	65264433	65264468	7:65264433_GCTGGGATTGCAGACATGAGCCACCTCGCCTAGCCA/G	GCTGGGATTGCAGACATGAGCCACCTCGCCTAGCCA	G	0.073	0.073
cg00568296	II	20	48675540	F		48675541	48675541	20:48675541_G/A	G	A	0.014	0.014
cg02593048	I	19	4724720	R	A	4724721	4724721	19:4724721_G/A	G	A	0.031	0.031
cg26444086	II	7	1162748	F		1162748	1162748	7:1162748_C/T	C	T	0.131	0.131
cg26435540	II	11	5197493	F		5197493	5197493	11:5197493_C/T	C	T	0.073	0.073
cg12168219	II	21	47831534	R		47831534	47831534	21:47831534_C/A	C	A	0.02	0.02
cg08383015	II	1	246946076	R		246946077	246946077	1:246946077_G/A	G	A	0.112	0.112
cg15984790	II	3	65941175	F		65941175	65941175	3:65941175_C/T	C	T	0.011	0.011
cg16422602	II	5	140078523	F		140078523	140078523	5:140078523_C/T	C	T	0.042	0.042
cg19917915	I	19	52035146	F	A	52035146	52035146	19:52035146_C/G	C	G;T	0.014;0.002793	0.014
cg09070882	II	12	67850140	F		67850140	67850140	12:67850140_C/T	C	T	0.24	0.24
cg25701564	I	2	132121733	F	C	132121734	132121734	2:132121734_G/T	G	T;A	0.039;0.034	0.039
cg14460215	II	9	72132995	R		72132996	72132996	9:72132996_G/A	G	A	0.212	0.212
cg10526897	II	5	140184441	R		140184441	140184441	5:140184441_C/A	C	A	0.039	0.039
cg10526897	II	5	140184441	R		140184442	140184442	5:140184442_G/A	G	A	0.567	0.567
cg04889166	II	5	122345726	F		122345727	122345727	5:122345727_G/A	G	A	0.101	0.101
cg10078645	I	12	124903668	R	C	124903668	124903668	12:124903668_C/T	C	T	0.011	0.011
cg10796400	II	8	143129203	R		143129204	143129204	8:143129204_G/A	G	A	0.011	0.011
cg10091792	II	1	2844356	R		2844357	2844357	1:2844357_G/A	G	A	0.304	0.304
cg04908013	I	16	82173104	F	T	82173105	82173105	16:82173105_G/T	G	T	0.106	0.106
cg03168615	II	1	68664666	R		68664667	68664667	1:68664667_G/A	G	A	0.115	0.115
cg01682370	II	15	79218994	F		79218994	79218994	15:79218994_C/T	C	T	0.137	0.137
cg09219575	II	6	47890537	R		47890538	47890538	6:47890538_G/A	G	A	0.045	0.045
cg17188017	II	16	16220858	R		16220858	16220858	16:16220858_C/T	C	T	0.383	0.383
cg07612367	I	6	43021573	F	A	43021573	43021573	6:43021573_C/T	C	T	0.014	0.014
cg01406836	I	13	42145979	F	A	42145980	42145980	13:42145980_G/A	G	A	0.036	0.036
cg17985555	II	1	12681145	R		12681146	12681146	1:12681146_G/C	G	C	0.089	0.089
cg21083023	I	2	3648549	R	A	3648550	3648550	2:3648550_G/A	G	A	0.025	0.025
cg27353054	II	11	5951956	F		5951957	5951957	11:5951957_G/A	G	A	0.022	0.022
cg27024127	II	8	27522576	R		27522576	27522576	8:27522576_C/A	C	A	0.277	0.277
cg27024127	II	8	27522576	R		27522577	27522577	8:27522577_G/A	G	A	0.207	0.207
cg12027647	II	8	10573327	R		10573328	10573328	8:10573328_G/A	G	A	0.02	0.02
cg10713875	II	19	16994089	F		16994090	16994090	19:16994090_G/A	G	A	0.355	0.355
cg04169328	I	19	1020409	R	A	1020409	1020409	19:1020409_C/A	C	A	0.064	0.064
cg25265234	II	3	106955668	F		106955669	106955669	3:106955669_G/A	G	A	0.011	0.011
cg10634728	I	19	418906	F	T	418906	418906	19:418906_C/T	C	T	0.022	0.022
cg00484179	II	14	54317408	R		54317408	54317408	14:54317408_C/T	C	T	0.307	0.307
cg03437963	II	1	149879545	F		149879545	149879545	1:149879545_C/T	C	T	0.053	0.053
cg09493607	II	20	3231134	R		3231134	3231134	20:3231134_C/T	C	T	0.332	0.332
cg14876463	II	7	139989127	F		139989128	139989128	7:139989128_G/A	G	A	0.056	0.056
cg15835792	II	8	32409008	R		32409008	32409008	8:32409008_C/T	C	T	0.025	0.025
cg22203033	I	2	101767902	F	T	101767903	101767903	2:101767903_G/GTGGCCCCGCCCCGCACCCGCCCC	G	GTGGCCCCGCCCCGCACCCGCCCC	0.011	0.011
cg20139290	II	5	159036690	F		159036689	159036695	5:159036689_ACGGCTC/A	ACGGCTC	A	0.313	0.313
cg19394828	II	14	23631932	F		23631932	23631932	14:23631932_C/T	C	T	0.028	0.028
cg02363653	I	17	78815421	F	A	78815422	78815422	17:78815422_G/A	G	A	0.064	0.064
cg02113543	II	1	240342977	R		240342977	240342977	1:240342977_C/A	C	A	0.025	0.025
cg18629560	II	11	113461947	F		113461947	113461947	11:113461947_C/T	C	T	0.031	0.031
cg17786496	I	17	22051566	F	C	22051567	22051567	17:22051567_G/A	G	A	0.011	0.011
cg07424785	I	1	3204078	F	T	3204073	3204122	1:3204073_CGCCACGCGGGCATCCAGGATTGCATTTACCGGGGCTGGAGCCGCCCCCT/*	CGCCACGCGGGCATCCAGGATTGCATTTACCGGGGCTGGAGCCGCCCCCT	*;C	0.00838;0.047	0.047
cg15303329	I	4	1305315	F	A	1305315	1305315	4:1305315_C/T	C	T	0.042	0.042
cg14584450	II	3	72955743	R		72955737	72955743	3:72955737_TGCAGGC/T	TGCAGGC	T	0.087	0.087
cg15930041	II	19	15162971	R		15162972	15162972	19:15162972_G/A	G	A	0.011	0.011
cg12065579	II	5	134871948	R		134871949	134871949	5:134871949_G/A	G	A	0.011	0.011
cg09982918	II	22	26137852	R		26137852	26137852	22:26137852_C/A	C	A	0.02	0.02
cg04989686	II	6	168440687	R		168440688	168440688	6:168440688_G/A	G	A	0.045	0.045
cg22821472	II	8	70743568	F		70743568	70743568	8:70743568_C/T	C	T	0.017	0.017
cg19241670	I	17	45134721	R	A	45134721	45134721	17:45134721_C/T	C	T	0.02	0.02
cg09164316	II	6	44432673	F		44432674	44432674	6:44432674_G/A	G	A	0.017	0.017
cg00207244	II	7	157916580	R		157916580	157916580	7:157916580_C/T	C	T	0.087	0.087
cg13009011	II	7	4964940	F		4964941	4964942	7:4964941_GC/G	GC	G	0.131	0.131
cg22503024	II	15	25100974	F		25100975	25100975	15:25100975_G/GT	G	GT	0.201	0.201
cg16204066	I	6	33638922	F	A	33638922	33638922	6:33638922_C/A	C	A	0.011	0.011
cg17529716	II	6	31380600	R		31380601	31380601	6:31380601_G/A	G	A	0.042	0.042
cg16403860	II	21	34394412	F		34394412	34394412	21:34394412_C/T	C	T	0.014	0.014
cg10520070	II	10	45922222	R		45922223	45922223	10:45922223_G/A	G	A	0.011	0.011
cg24193543	II	1	185119862	R		185119863	185119863	1:185119863_G/A	G	A	0.031	0.031
cg20559215	II	6	36076933	R		36076934	36076934	6:36076934_G/A	G	A	0.053	0.053
cg09356193	I	14	105816327	R	T	105816235	105816386	14:105816235_GAGAACTTCCAGGAGAGCGTGGCTAATGCAGGACCCCGAGAACTTCCAGGAGAGCGTGGCTAATAGCAGGACCCCGAGAACTTCCGGGAGCGCGTGGCTAATAGCAGGACCCCGAGAACTTCCGGGAGCGCGTGGCTAATAGCAGGACCCCA/*	GAGAACTTCCAGGAGAGCGTGGCTAATGCAGGACCCCGAGAACTTCCAGGAGAGCGTGGCTAATAGCAGGACCCCGAGAACTTCCGGGAGCGCGTGGCTAATAGCAGGACCCCGAGAACTTCCGGGAGCGCGTGGCTAATAGCAGGACCCCA	*;AAGAACTTCCAGGAGAGCGTGGCTAATGCAGGACCCCGAGAACTTCCAGGAGAGCGTGGCTAATAGCAGGACCCCGAGAACTTCCGGGAGCGCGTGGCTAATAGCAGGACCCCGAGAACTTCCGGGAGCGCGTGGCTAATAGCAGGACCCCA;G	0.011;0.002793;0.002793	0.011
cg09356193	I	14	105816327	R	T	105816235	105816386	14:105816235_GAGAACTTCCAGGAGAGCGTGGCTAATGCAGGACCCCGAGAACTTCCAGGAGAGCGTGGCTAATAGCAGGACCCCGAGAACTTCCGGGAGCGCGTGGCTAATAGCAGGACCCCGAGAACTTCCGGGAGCGCGTGGCTAATAGCAGGACCCCA/*	GAGAACTTCCAGGAGAGCGTGGCTAATGCAGGACCCCGAGAACTTCCAGGAGAGCGTGGCTAATAGCAGGACCCCGAGAACTTCCGGGAGCGCGTGGCTAATAGCAGGACCCCGAGAACTTCCGGGAGCGCGTGGCTAATAGCAGGACCCCA	*;AAGAACTTCCAGGAGAGCGTGGCTAATGCAGGACCCCGAGAACTTCCAGGAGAGCGTGGCTAATAGCAGGACCCCGAGAACTTCCGGGAGCGCGTGGCTAATAGCAGGACCCCGAGAACTTCCGGGAGCGCGTGGCTAATAGCAGGACCCCA;G	0.011;0.002793;0.002793	0.011
cg00401237	II	11	129830796	F		129830796	129830796	11:129830796_C/T	C	T	0.355	0.355
cg24164284	II	1	116722737	R		116722738	116722738	1:116722738_G/T	G	T	0.047	0.047
cg21999563	I	13	25593228	R	A	25593229	25593229	13:25593229_G/A	G	A	0.472	0.472
cg06738260	II	3	16282763	R		16282763	16282763	3:16282763_C/T	C	T	0.095	0.095
cg17771100	II	15	37091422	R		37091422	37091422	15:37091422_C/T	C	T	0.028	0.028
cg03565013	II	2	242699031	F		242699032	242699032	2:242699032_G/A	G	A	0.246	0.246
cg03834261	II	12	96336532	F		96336533	96336533	12:96336533_G/A	G	A	0.218	0.218
cg17522386	II	20	36737846	R		36737846	36737846	20:36737846_C/T	C	T	0.059	0.059
cg26262988	II	7	97620777	R		97620778	97620778	7:97620778_G/A	G	A	0.089	0.089
cg03734794	II	16	88485429	R		88485430	88485430	16:88485430_G/A	G	A	0.02	0.02
cg01159559	II	4	72969128	F		72969129	72969129	4:72969129_G/A	G	A	0.011	0.011
cg17406915	I	19	52456033	F	A	52456033	52456033	19:52456033_C/T	C	T	0.335	0.335
cg14629010	II	X	47229908	F		47229909	47229909	X:47229909_G/A	G	A	0.45	0.45
cg08771408	I	7	154677084	F	A	154677085	154677085	7:154677085_G/A	G	A	0.064	0.064
cg14100304	II	X	132263506	F		132263506	132263506	X:132263506_C/T	C	T	0.014	0.014
cg07543711	II	2	30482168	R		30482169	30482169	2:30482169_G/T	G	T	0.014	0.014
cg09359592	II	7	78568309	R		78568309	78568309	7:78568309_C/T	C	T	0.025	0.025
cg06924895	II	1	193506757	R		193506757	193506757	1:193506757_C/T	C	T	0.014	0.014
cg18086763	II	21	43087259	F		43087259	43087259	21:43087259_C/T	C	T	0.042	0.042
cg12356266	II	8	99984350	R		99984350	99984350	8:99984350_C/T	C	T	0.014	0.014
cg14408416	I	21	45196136	R	C	45196136	45196136	21:45196136_C/A	C	A	0.042	0.042
cg00167455	II	4	76277795	R		76277795	76277795	4:76277795_C/T	C	T	0.134	0.134
cg16803232	II	16	29196538	R		29196539	29196539	16:29196539_G/T	G	T;A	0.156;0.002793	0.156
cg25979829	II	22	24998181	R		24998182	24998182	22:24998182_G/A	G	A	0.142	0.142
cg01831904	II	17	28903510	R		28903510	28903510	17:28903510_C/T	C	T	0.025	0.025
cg14041264	I	1	228113046	F	C	228113046	228113046	1:228113046_C/T	C	T	0.073	0.073
cg10804090	I	2	111878447	R	A	111878448	111878448	2:111878448_G/C	G	C	0.056	0.056
cg19818925	II	X	100677490	F		100677491	100677491	X:100677491_G/A	G	A	0.067	0.067
cg11433866	II	12	115126908	R		115126909	115126909	12:115126909_G/A	G	A	0.017	0.017
cg11590807	II	20	23165441	R		23165441	23165441	20:23165441_C/G	C	G	0.575	0.575
cg13848711	II	6	35482035	R		35482036	35482036	6:35482036_G/A	G	A	0.02	0.02
cg08933160	II	12	112944601	R		112944601	112944602	12:112944601_CG/C	CG	C	0.034	0.034
cg17664833	II	X	8432782	F		8432783	8432783	X:8432783_G/C	G	C	0.726	0.726
cg22758846	II	22	30869112	F		30869113	30869113	22:30869113_G/A	G	A	0.022	0.022
cg09727210	I	7	2962240	R	C	2962241	2962241	7:2962241_G/A	G	A	0.263	0.263
cg18538501	II	8	136304116	R		136304116	136304116	8:136304116_C/T	C	T	0.014	0.014
cg22092126	II	2	100371023	R		100371024	100371024	2:100371024_G/A	G	A	0.025	0.025
cg04023872	I	5	310073	F	A	310048	310104	5:310048_CCCCGTGCACCCCAGTGATGGCCGCCGTCCCCGTGCACACCAGTGATGGCCGCCGTG/C	CCCCGTGCACCCCAGTGATGGCCGCCGTCCCCGTGCACACCAGTGATGGCCGCCGTG	C	0.025	0.025
cg17255672	II	1	11230105	F		11230106	11230106	1:11230106_G/A	G	A	0.014	0.014
cg08860314	I	16	11680891	F	C	11680891	11680891	16:11680891_C/G	C	G	0.034	0.034
cg03592135	II	10	89711074	R		89711075	89711075	10:89711075_G/A	G	A	0.014	0.014
cg04814784	II	3	10182561	R		10182562	10182562	3:10182562_G/A	G	A	0.5	0.5
cg20009356	I	21	47711966	F	T	47711967	47711967	21:47711967_G/A	G	A	0.162	0.162
cg07725318	I	6	30227326	F	C	30227325	30227339	6:30227325_GCGATCCCGGCACTA/G	GCGATCCCGGCACTA	G;GCGATCCCGGCACTACGATCCCGGCACTA	0.014;0.005587	0.014
cg00668358	II	6	33081798	R		33081798	33081798	6:33081798_C/T	C	T	0.341	0.341
cg14957671	II	12	128092394	R		128092394	128092394	12:128092394_C/T	C	T	0.014	0.014
cg06274138	II	11	66665774	R		66665774	66665774	11:66665774_C/T	C	T	0.031	0.031
cg00799637	I	5	178835980	R	C	178835980	178835980	5:178835980_C/T	C	T	0.031	0.031
cg06185593	II	15	55348912	F		55348912	55348912	15:55348912_C/T	C	T	0.022	0.022
cg24709257	II	11	115266354	R		115266355	115266355	11:115266355_G/A	G	A	0.02	0.02
cg14696804	I	12	751753	F	A	751753	751753	12:751753_C/T	C	T	0.575	0.575
cg12776173	II	9	4726758	R		4726759	4726759	9:4726759_G/A	G	A	0.148	0.148
cg11233468	II	19	5831171	R		5831172	5831172	19:5831172_G/A	G	A	0.025	0.025
cg27175143	II	13	113280259	R		113280259	113280259	13:113280259_C/G	C	G	0.028	0.028
cg07025994	I	5	75542	R	A	75529	75606	5:75529_AGGCGGCAGAGGGCGAGGCGGGAGGCGGCAGAGGGCGAGGCGGGAGGCGGCAGAGCGTGGGGTGAGGGGCGGCTGAGT/*	AGGCGGCAGAGGGCGAGGCGGGAGGCGGCAGAGGGCGAGGCGGGAGGCGGCAGAGCGTGGGGTGAGGGGCGGCTGAGT	*;A	0.358;0.025	0.358
cg15011364	II	19	46532470	F		46532471	46532471	19:46532471_G/A	G	A	0.02	0.02
cg26614134	II	10	127475733	F		127475733	127475733	10:127475733_C/T	C	T	0.045	0.045
cg04098640	II	6	138771618	F		138771619	138771619	6:138771619_G/A	G	A	0.103	0.103
cg24732348	II	12	50582358	R		50582359	50582359	12:50582359_G/A	G	A	0.02	0.02
cg15768148	II	11	69319274	F		69319274	69319274	11:69319274_C/T	C	T	0.087	0.087
cg11581658	II	9	100333931	F		100333931	100333931	9:100333931_C/T	C	T	0.02	0.02
cg15792358	I	3	131048864	F	T	131048864	131048864	3:131048864_C/T	C	T	0.053	0.053
cg27438832	II	17	77919434	R		77919435	77919435	17:77919435_G/A	G	A	0.022	0.022
cg12496455	II	17	41994096	R		41994096	41994096	17:41994096_C/G	C	G	0.092	0.092
cg12126686	II	19	35821634	F		35821635	35821635	19:35821635_G/A	G	A	0.011	0.011
cg01062842	II	10	7584573	R		7584574	7584574	10:7584574_G/A	G	A	0.031	0.031
cg04547488	I	6	11537185	F	A	11537186	11537186	6:11537186_G/T	G	T	0.025	0.025
cg14053701	II	11	71313838	R		71313834	71313914	11:71313834_CCCGCGATGCGGGGAGTAAGAGCCAGCCCCTCTTCCCCTCCTGGCTCTTAGGACCCCCATCGCAGGGGGCTGAGGCACCCT/C	CCCGCGATGCGGGGAGTAAGAGCCAGCCCCTCTTCCCCTCCTGGCTCTTAGGACCCCCATCGCAGGGGGCTGAGGCACCCT	C	0.042	0.042
cg03230769	II	7	30791030	F		30791030	30791030	7:30791030_C/T	C	T	0.042	0.042
cg24485354	II	1	46797622	F		46797622	46797622	1:46797622_C/T	C	T	0.02	0.02
cg20491388	II	2	65522455	R		65522456	65522456	2:65522456_G/A	G	A	0.042	0.042
cg19353006	II	8	15397237	F		15397238	15397238	8:15397238_G/A	G	A	0.092	0.092
cg18647879	II	2	129207858	R		129207858	129207858	2:129207858_C/T	C	T	0.011	0.011
cg03148458	II	8	22942032	R		22942032	22942032	8:22942032_C/T	C	T	0.011	0.011
cg07091544	II	12	12938161	R		12938162	12938162	12:12938162_G/A	G	A	0.064	0.064
cg25394452	I	12	133140449	F	T	133140302	133140464	12:133140302_CCCCGTCGCCCCTGAACCCCCGAGCTCCTGTGCACCCCCTGCACCCCTCCGGCTGACACATACCTACGACTGTACACTCACCCCCGTCGCCCCTGAACCCCCGAGCTTGTGTGCACCCCCTGCACCCCTCCGGCTGACACATACCTACGACTGTACACTCACT/*	CCCCGTCGCCCCTGAACCCCCGAGCTCCTGTGCACCCCCTGCACCCCTCCGGCTGACACATACCTACGACTGTACACTCACCCCCGTCGCCCCTGAACCCCCGAGCTTGTGTGCACCCCCTGCACCCCTCCGGCTGACACATACCTACGACTGTACACTCACT	*;C;TCCCGTCGCCCCTGAACCCCCGAGCTCCTGTGCACCCCCTGCACCCCTCCGGCTGACACATACCTACGACTGTACACTCACCCCCGTCGCCCCTGAACCCCCGAGCTTGTGTGCACCCCCTGCACCCCTCCGGCTGACACATACCTACGACTGTACACTCACT	0.036;0.042;0.014	0.042
cg25394452	I	12	133140449	F	T	133140302	133140464	12:133140302_CCCCGTCGCCCCTGAACCCCCGAGCTCCTGTGCACCCCCTGCACCCCTCCGGCTGACACATACCTACGACTGTACACTCACCCCCGTCGCCCCTGAACCCCCGAGCTTGTGTGCACCCCCTGCACCCCTCCGGCTGACACATACCTACGACTGTACACTCACT/*	CCCCGTCGCCCCTGAACCCCCGAGCTCCTGTGCACCCCCTGCACCCCTCCGGCTGACACATACCTACGACTGTACACTCACCCCCGTCGCCCCTGAACCCCCGAGCTTGTGTGCACCCCCTGCACCCCTCCGGCTGACACATACCTACGACTGTACACTCACT	*;C;TCCCGTCGCCCCTGAACCCCCGAGCTCCTGTGCACCCCCTGCACCCCTCCGGCTGACACATACCTACGACTGTACACTCACCCCCGTCGCCCCTGAACCCCCGAGCTTGTGTGCACCCCCTGCACCCCTCCGGCTGACACATACCTACGACTGTACACTCACT	0.036;0.042;0.014	0.042
cg25394452	I	12	133140449	F	T	133140314	133140470	12:133140314_TGAACCCCCGAGCTCCTGTGCACCCCCTGCACCCCTCCGGCTGACACATACCTACGACTGTACACTCACCCCCGTCGCCCCTGAACCCCCGAGCTTGTGTGCACCCCCTGCACCCCTCCGGCTGACACATACCTACGACTGTACACTCACTCCCGTC/*	TGAACCCCCGAGCTCCTGTGCACCCCCTGCACCCCTCCGGCTGACACATACCTACGACTGTACACTCACCCCCGTCGCCCCTGAACCCCCGAGCTTGTGTGCACCCCCTGCACCCCTCCGGCTGACACATACCTACGACTGTACACTCACTCCCGTC	*;T	0.078;0.002793	0.078
cg25394452	I	12	133140449	F	T	133140327	133140489	12:133140327_TCCTGTGCACCCCCTGCACCCCTCCGGCTGACACATACCTACGACTGTACACTCACCCCCGTCGCCCCTGAACCCCCGAGCTTGTGTGCACCCCCTGCACCCCTCCGGCTGACACATACCTACGACTGTACACTCACTCCCGTCGCCCCTGAACCCCCGAGCA/T	TCCTGTGCACCCCCTGCACCCCTCCGGCTGACACATACCTACGACTGTACACTCACCCCCGTCGCCCCTGAACCCCCGAGCTTGTGTGCACCCCCTGCACCCCTCCGGCTGACACATACCTACGACTGTACACTCACTCCCGTCGCCCCTGAACCCCCGAGCA	T;*;ACCTGTGCACCCCCTGCACCCCTCCGGCTGACACATACCTACGACTGTACACTCACCCCCGTCGCCCCTGAACCCCCGAGCTTGTGTGCACCCCCTGCACCCCTCCGGCTGACACATACCTACGACTGTACACTCACTCCCGTCGCCCCTGAACCCCCGAGCA	0.109;0.078;0.011	0.109
cg25394452	I	12	133140449	F	T	133140352	133140514	12:133140352_GGCTGACACATACCTACGACTGTACACTCACCCCCGTCGCCCCTGAACCCCCGAGCTTGTGTGCACCCCCTGCACCCCTCCGGCTGACACATACCTACGACTGTACACTCACTCCCGTCGCCCCTGAACCCCCGAGCACCTGTGCACCCCCTGCACCCCTCCA/*	GGCTGACACATACCTACGACTGTACACTCACCCCCGTCGCCCCTGAACCCCCGAGCTTGTGTGCACCCCCTGCACCCCTCCGGCTGACACATACCTACGACTGTACACTCACTCCCGTCGCCCCTGAACCCCCGAGCACCTGTGCACCCCCTGCACCCCTCCA	*;AGCTGACACATACCTACGACTGTACACTCACCCCCGTCGCCCCTGAACCCCCGAGCTTGTGTGCACCCCCTGCACCCCTCCGGCTGACACATACCTACGACTGTACACTCACTCCCGTCGCCCCTGAACCCCCGAGCACCTGTGCACCCCCTGCACCCCTCCA;G	0.209;0.165;0.002793	0.209
cg25394452	I	12	133140449	F	T	133140370	133140532	12:133140370_ACTGTACACTCACCCCCGTCGCCCCTGAACCCCCGAGCTTGTGTGCACCCCCTGCACCCCTCCGGCTGACACATACCTACGACTGTACACTCACTCCCGTCGCCCCTGAACCCCCGAGCACCTGTGCACCCCCTGCACCCCTCCAGCTGACACATACCTACGT/*	ACTGTACACTCACCCCCGTCGCCCCTGAACCCCCGAGCTTGTGTGCACCCCCTGCACCCCTCCGGCTGACACATACCTACGACTGTACACTCACTCCCGTCGCCCCTGAACCCCCGAGCACCTGTGCACCCCCTGCACCCCTCCAGCTGACACATACCTACGT	*;GCTGTACACTCACCCCCGTCGCCCCTGAACCCCCGAGCTTGTGTGCACCCCCTGCACCCCTCCGGCTGACACATACCTACGACTGTACACTCACTCCCGTCGCCCCTGAACCCCCGAGCACCTGTGCACCCCCTGCACCCCTCCAGCTGACACATACCTACGT;TCTGTACACTCACCCCCGTCGCCCCTGAACCCCCGAGCTTGTGTGCACCCCCTGCACCCCTCCGGCTGACACATACCTACGACTGTACACTCACTCCCGTCGCCCCTGAACCCCCGAGCACCTGTGCACCCCCTGCACCCCTCCAGCTGACACATACCTACGT;A	0.304;0.005587;0.02;0.005587	0.304
cg25394452	I	12	133140449	F	T	133140408	133140489	12:133140408_TTGTGTGCACCCCCTGCACCCCTCCGGCTGACACATACCTACGACTGTACACTCACTCCCGTCGCCCCTGAACCCCCGAGCA/*	TTGTGTGCACCCCCTGCACCCCTCCGGCTGACACATACCTACGACTGTACACTCACTCCCGTCGCCCCTGAACCCCCGAGCA	*;T	0.288;0.193	0.288
cg25394452	I	12	133140449	F	T	133140410	133140491	12:133140410_GTGTGCACCCCCTGCACCCCTCCGGCTGACACATACCTACGACTGTACACTCACTCCCGTCGCCCCTGAACCCCCGAGCACC/*	GTGTGCACCCCCTGCACCCCTCCGGCTGACACATACCTACGACTGTACACTCACTCCCGTCGCCCCTGAACCCCCGAGCACC	*;CTGTGCACCCCCTGCACCCCTCCGGCTGACACATACCTACGACTGTACACTCACTCCCGTCGCCCCTGAACCCCCGAGCACC;G	0.483;0.067;0.002809	0.483
cg25394452	I	12	133140449	F	T	133140433	133140514	12:133140433_GGCTGACACATACCTACGACTGTACACTCACTCCCGTCGCCCCTGAACCCCCGAGCACCTGTGCACCCCCTGCACCCCTCCA/*	GGCTGACACATACCTACGACTGTACACTCACTCCCGTCGCCCCTGAACCCCCGAGCACCTGTGCACCCCCTGCACCCCTCCA	*;AGCTGACACATACCTACGACTGTACACTCACTCCCGTCGCCCCTGAACCCCCGAGCACCTGTGCACCCCCTGCACCCCTCCA;G	0.469;0.014;0.00838	0.469
cg15264399	II	8	104084136	F		104084137	104084137	8:104084137_G/A	G	A	0.092	0.092
cg12474980	II	11	103210371	F		103210371	103210372	11:103210371_CG/C	CG	C	0.201	0.201
cg19990229	I	5	54530436	F	A	54530436	54530436	5:54530436_C/T	C	T	0.796	0.796
cg04669470	I	16	428475	F	A	428342	428516	16:428342_CGCCACTCTGACTGCCATCCCCACCCGCACTGCCATCGCCACCCTGACTGCCATCGCCACCCGCACTGCCATCGCCACCCACACTGCCATCCCCACCCGCACTGCCATCGCCACCCACACTGCCATCGCCACCCGCACTGCCATCGCCACTCTGACTGCCATCCCCACCCGCACT/C	CGCCACTCTGACTGCCATCCCCACCCGCACTGCCATCGCCACCCTGACTGCCATCGCCACCCGCACTGCCATCGCCACCCACACTGCCATCCCCACCCGCACTGCCATCGCCACCCACACTGCCATCGCCACCCGCACTGCCATCGCCACTCTGACTGCCATCCCCACCCGCACT	C	0.014	0.014
cg04669470	I	16	428475	F	A	428468	428516	16:428468_CGCCACCCGCACTGCCATCGCCACTCTGACTGCCATCCCCACCCGCACT/C	CGCCACCCGCACTGCCATCGCCACTCTGACTGCCATCCCCACCCGCACT	C;*	0.095;0.011	0.095
cg04669470	I	16	428475	F	A	428476	428476	16:428476_G/*	G	*;T	0.103;0.002793	0.103
cg02176056	II	15	40638620	F		40638621	40638621	15:40638621_G/A	G	A	0.145	0.145
cg06080825	II	9	2875933	R		2875933	2875933	9:2875933_C/G	C	G	0.036	0.036
cg17340511	II	12	69225573	R		69225573	69225573	12:69225573_C/T	C	T	0.011	0.011
cg24128998	II	13	107145933	R		107145933	107145933	13:107145933_C/T	C	T	0.061	0.061
cg11547405	II	5	143251840	R		143251840	143251840	5:143251840_C/T	C	T	0.036	0.036
cg03830265	II	11	36471278	F		36471279	36471279	11:36471279_G/A	G	A	0.05	0.05
cg03245880	II	10	101551919	R		101551920	101551920	10:101551920_G/A	G	A	0.011	0.011
cg02091781	II	14	94808883	R		94808884	94808884	14:94808884_G/A	G	A	0.022	0.022
cg05280944	II	6	11374554	R		11374555	11374555	6:11374555_G/A	G	A	0.039	0.039
cg11268327	II	6	31380198	F		31380198	31380198	6:31380198_C/T	C	T	0.277	0.277
cg20179730	II	13	22111377	R		22111378	22111378	13:22111378_G/A	G	A	0.02	0.02
cg11060905	II	3	119322035	F		119322036	119322036	3:119322036_G/A	G	A	0.017	0.017
cg25003628	II	16	83092927	F		83092928	83092928	16:83092928_G/A	G	A	0.05	0.05
cg01884445	II	1	61798718	R		61798719	61798721	1:61798719_GCA/GCACACACACACA	GCA	GCACACACACACA;GCACACA;GCACACACA;GCACA;G;GCACACACACA	0.002793;0.087;0.014;0.042;0.151;0.002793	0.151
cg09255473	II	7	4169306	R		4169306	4169306	7:4169306_C/T	C	T	0.081	0.081
cg13338836	II	5	175222027	F		175222028	175222028	5:175222028_G/A	G	A	0.011	0.011
cg05476692	II	9	132305312	F		132305312	132305312	9:132305312_C/T	C	T	0.028	0.028
cg03378057	II	1	26166667	F		26166667	26166667	1:26166667_C/T	C	T	0.05	0.05
cg03378057	II	1	26166667	F		26166668	26166668	1:26166668_G/A	G	A	0.025	0.025
cg26324324	I	2	11295427	R	A	11295411	11295440	2:11295411_GGGGGCGGGGCGGGCCCGGGCGGGAGGGGC/GGGGGC	GGGGGCGGGGCGGGCCCGGGCGGGAGGGGC	GGGGGC;G;GGGGGCGGGGCGGGGCGGGCCCGGGCGGGAGGGGC;GGGGGCGGGGCGGGCCCGGGCGGGAGGGGCGGGGCGGGGCGGGCCCGGGCGGGAGGGGC	0.092;0.00838;0.056;0.028	0.092
cg26324324	I	2	11295427	R	A	11295421	11295435	2:11295421_CGGGCCCGGGCGGGA/*	CGGGCCCGGGCGGGA	*;C	0.103;0.002793	0.103
cg11594791	II	11	117954980	R		117954980	117954980	11:117954980_C/T	C	T;A	0.036;0.011	0.036
cg08786858	II	2	43603637	R		43603637	43603637	2:43603637_C/T	C	T	0.061	0.061
cg23836570	II	12	133078117	R		133078118	133078118	12:133078118_G/A	G	A	0.184	0.184
cg13857217	II	6	30045936	F		30045937	30045937	6:30045937_G/A	G	A	0.034	0.034
cg06089146	II	X	48013961	R		48013961	48013961	X:48013961_C/G	C	G	0.039	0.039
cg08683790	II	4	81243757	R		81243757	81243757	4:81243757_C/T	C	T	0.022	0.022
cg12640713	I	9	139971854	R	A	139971849	139971859	9:139971849_TGGGGCGGGGC/TGGGGCGGGGCGGGGC	TGGGGCGGGGC	TGGGGCGGGGCGGGGC;T;TGGGGC;TGGGGCGGGGCGGGGCGGGGC	0.142;0.095;0.036;0.00838	0.142
cg12640713	I	9	139971854	R	A	139971854	139971854	9:139971854_C/*	C	*;CGGGGCGGGGCGGGAT	0.14;0.011	0.14
cg05847196	II	2	103626032	R		103626032	103626032	2:103626032_C/G	C	G	0.022	0.022
cg11128956	II	7	158280771	F		158280771	158280771	7:158280771_C/T	C	T	0.014	0.014
cg07968629	I	9	111696795	F	A	111696795	111696795	9:111696795_C/T	C	T	0.025	0.025
cg19980260	II	3	171858472	F		171858472	171858472	3:171858472_C/T	C	T	0.025	0.025
cg17683003	II	16	951399	R		951400	951400	16:951400_G/A	G	A	0.02	0.02
cg20473881	II	1	94738849	F		94738849	94738849	1:94738849_C/T	C	T	0.02	0.02
cg15063150	II	2	239133353	R		239133354	239133354	2:239133354_G/A	G	A	0.014	0.014
cg14080480	II	17	27378999	R		27379000	27379000	17:27379000_G/A	G	A	0.07	0.07
cg13611121	I	9	137711918	R	T	137711918	137711918	9:137711918_C/T	C	T	0.011	0.011
cg11746806	II	17	62737464	R		62737464	62737464	17:62737464_C/T	C	T	0.017	0.017
cg22215836	I	17	81026716	R	A	81026543	81026717	17:81026543_CGGGGGCGGCAGCGGGGGTCCCGGGAGGCGACAGCGGGGGGCGACAATGGGGGTCCCGGGAGGCGACAGCGGGGGGCGACAATGGGGGTCCCGGGAGGCGACAGCGGGGGGCGACAACGGGGGTCCCGGGAGGCGACAGCGGGGGCGACAATGGGGGTCCCGGGAGGCGACAGCG/C	CGGGGGCGGCAGCGGGGGTCCCGGGAGGCGACAGCGGGGGGCGACAATGGGGGTCCCGGGAGGCGACAGCGGGGGGCGACAATGGGGGTCCCGGGAGGCGACAGCGGGGGGCGACAACGGGGGTCCCGGGAGGCGACAGCGGGGGCGACAATGGGGGTCCCGGGAGGCGACAGCG	C;CGGGGGCGGCAGCGGGGGTCCCGGGAGGCGACAGCGGGGGGCGGCAGCGGGGGTCCCGGGAGGCGACAGCGGGGGGCGACAATGGGGGTCCCGGGAGGCGACAGCGGGGGGCGACAATGGGGGTCCCGGGAGGCGACAGCGGGGGGCGACAACGGGGGTCCCGGGAGGCGACAGCGGGGGCGACAATGGGGGTCCCGGGAGGCGACAGCG	0.02;0.002793	0.02
cg22215836	I	17	81026716	R	A	81026578	81026751	17:81026578_GGGGGGCGACAATGGGGGTCCCGGGAGGCGACAGCGGGGGGCGACAATGGGGGTCCCGGGAGGCGACAGCGGGGGGCGACAACGGGGGTCCCGGGAGGCGACAGCGGGGGCGACAATGGGGGTCCCGGGAGGCGACAGCGGGGGGCGGCAGCGGGGGTCCCGGGAGGCGACAGC/*	GGGGGGCGACAATGGGGGTCCCGGGAGGCGACAGCGGGGGGCGACAATGGGGGTCCCGGGAGGCGACAGCGGGGGGCGACAACGGGGGTCCCGGGAGGCGACAGCGGGGGCGACAATGGGGGTCCCGGGAGGCGACAGCGGGGGGCGGCAGCGGGGGTCCCGGGAGGCGACAGC	*;G	0.031;0.014	0.031
cg22215836	I	17	81026716	R	A	81026590	81026729	17:81026590_TGGGGGTCCCGGGAGGCGACAGCGGGGGGCGACAATGGGGGTCCCGGGAGGCGACAGCGGGGGGCGACAACGGGGGTCCCGGGAGGCGACAGCGGGGGCGACAATGGGGGTCCCGGGAGGCGACAGCGGGGGGCGGCAGC/*	TGGGGGTCCCGGGAGGCGACAGCGGGGGGCGACAATGGGGGTCCCGGGAGGCGACAGCGGGGGGCGACAACGGGGGTCCCGGGAGGCGACAGCGGGGGCGACAATGGGGGTCCCGGGAGGCGACAGCGGGGGGCGGCAGC	*;CGGGGGTCCCGGGAGGCGACAGCGGGGGGCGACAATGGGGGTCCCGGGAGGCGACAGCGGGGGGCGACAACGGGGGTCCCGGGAGGCGACAGCGGGGGCGACAATGGGGGTCCCGGGAGGCGACAGCGGGGGGCGGCAGC;T	0.034;0.011;0.005618	0.034
cg22215836	I	17	81026716	R	A	81026613	81026751	17:81026613_GGGGGGCGACAATGGGGGTCCCGGGAGGCGACAGCGGGGGGCGACAACGGGGGTCCCGGGAGGCGACAGCGGGGGCGACAATGGGGGTCCCGGGAGGCGACAGCGGGGGGCGGCAGCGGGGGTCCCGGGAGGCGACAGC/*	GGGGGGCGACAATGGGGGTCCCGGGAGGCGACAGCGGGGGGCGACAACGGGGGTCCCGGGAGGCGACAGCGGGGGCGACAATGGGGGTCCCGGGAGGCGACAGCGGGGGGCGGCAGCGGGGGTCCCGGGAGGCGACAGC	*;G	0.061;0.005587	0.061
cg22215836	I	17	81026716	R	A	81026621	81026725	17:81026621_ACAATGGGGGTCCCGGGAGGCGACAGCGGGGGGCGACAACGGGGGTCCCGGGAGGCGACAGCGGGGGCGACAATGGGGGTCCCGGGAGGCGACAGCGGGGGGCGG/*	ACAATGGGGGTCCCGGGAGGCGACAGCGGGGGGCGACAACGGGGGTCCCGGGAGGCGACAGCGGGGGCGACAATGGGGGTCCCGGGAGGCGACAGCGGGGGGCGG	*;A;GCAATGGGGGTCCCGGGAGGCGACAGCGGGGGGCGACAACGGGGGTCCCGGGAGGCGACAGCGGGGGCGACAATGGGGGTCCCGGGAGGCGACAGCGGGGGGCGG	0.047;0.005587;0.011	0.047
cg22215836	I	17	81026716	R	A	81026625	81026729	17:81026625_TGGGGGTCCCGGGAGGCGACAGCGGGGGGCGACAACGGGGGTCCCGGGAGGCGACAGCGGGGGCGACAATGGGGGTCCCGGGAGGCGACAGCGGGGGGCGGCAGC/T	TGGGGGTCCCGGGAGGCGACAGCGGGGGGCGACAACGGGGGTCCCGGGAGGCGACAGCGGGGGCGACAATGGGGGTCCCGGGAGGCGACAGCGGGGGGCGGCAGC	T;CGGGGGTCCCGGGAGGCGACAGCGGGGGGCGACAACGGGGGTCCCGGGAGGCGACAGCGGGGGCGACAATGGGGGTCCCGGGAGGCGACAGCGGGGGGCGGCAGC;*	0.039;0.011;0.053	0.053
cg22215836	I	17	81026716	R	A	81026647	81026717	17:81026647_CGGGGGGCGACAACGGGGGTCCCGGGAGGCGACAGCGGGGGCGACAATGGGGGTCCCGGGAGGCGACAGCG/*	CGGGGGGCGACAACGGGGGTCCCGGGAGGCGACAGCGGGGGCGACAATGGGGGTCCCGGGAGGCGACAGCG	*;CGGGGGCGACAACGGGGGTCCCGGGAGGCGACAGCGGGGGCGACAATGGGGGTCCCGGGAGGCGACAGCG;C	0.092;0.02;0.005587	0.092
cg22215836	I	17	81026716	R	A	81026690	81026725	17:81026690_ACAATGGGGGTCCCGGGAGGCGACAGCGGGGGGCGG/*	ACAATGGGGGTCCCGGGAGGCGACAGCGGGGGGCGG	*;GCAATGGGGGTCCCGGGAGGCGACAGCGGGGGGCGG;A	0.103;0.002793;0.005587	0.103
cg22215836	I	17	81026716	R	A	81026716	81026717	17:81026716_CG/*	CG	*;C	0.101;0.005587	0.101
cg22215836	I	17	81026716	R	A	81026717	81026751	17:81026717_GGGGGGCGGCAGCGGGGGTCCCGGGAGGCGACAGC/*	GGGGGGCGGCAGCGGGGGTCCCGGGAGGCGACAGC	*;GGGGGGCGGCAGCGGGGGTCCCGGGAGGCGACAGCGGGGGCGGCAGCGGGGGTCCCGGGAGGCGACAGC;GGGAGGCGACAGCGGGGGTCCCGGGAGGCGACAGCGGGGGGCGGCAGCGGGGGTCCCGGGAGGCGACAGCGGGGGCGGCAGCGGGGGTCCCGGGAGGCGACAGC;G	0.106;0.002793;0.005587;0.002793	0.106
cg21501305	I	7	157280713	F	C	157280674	157280713	7:157280674_ACACGGGAGAGCCGGGGAGAGCACACGGGAGAGCCGGGGC/*	ACACGGGAGAGCCGGGGAGAGCACACGGGAGAGCCGGGGC	*;AAGAGCCGGGGAGAGCACACGGGAGAGCCGGGGC;A	0.028;0.00838;0.002793	0.028
cg21501305	I	7	157280713	F	C	157280714	157280714	7:157280714_G/GGGAGAGCCGGGGAGA	G	GGGAGAGCCGGGGAGA;GA;GGCACACGGGAGAGCCGGGGAGGGAACACGGGAGAGCCGGGAAAGGCACACGGGAGAGCCGGGGAGA	0.011;0.002793;0.002793	0.011
cg01944883	II	11	76835226	R		76835227	76835227	11:76835227_G/A	G	A	0.028	0.028
cg22495155	II	1	19243384	F		19243385	19243385	1:19243385_G/C	G	C	0.028	0.028
cg22318989	II	1	153650317	R		153650317	153650317	1:153650317_C/A	C	A	0.025	0.025
cg16623098	II	16	56374383	R		56374384	56374384	16:56374384_G/A	G	A	0.087	0.087
cg19563671	II	17	43224158	F		43224158	43224160	17:43224158_CGG/CGGG	CGG	CGGG;CG;CGGGG;C	0.182;0.626;0.005587;0.002793	0.626
cg21899940	II	15	65372140	R		65372141	65372141	15:65372141_G/A	G	A	0.011	0.011
cg05111645	II	6	29427519	R		29427520	29427520	6:29427520_G/A	G	A;T	0.134;0.00838	0.134
cg25553128	I	8	12237900	R	C	12237901	12237901	8:12237901_G/C	G	C	0.385	0.385
cg13496167	II	1	151833775	R		151833776	151833776	1:151833776_G/T	G	T	0.034	0.034
cg20482466	II	1	20883247	R		20883247	20883247	1:20883247_C/T	C	T	0.011	0.011
cg23217965	II	1	155048476	F		155048477	155048477	1:155048477_G/A	G	A	0.025	0.025
cg23828763	II	10	123873748	R		123873749	123873749	10:123873749_G/A	G	A	0.601	0.601
cg10699986	I	8	1197144	R	A	1196947	1197196	8:1196947_CCAGGAACACCTTTGAGATTAGTGTGGAAGTGATGGTCCATGTTGGTGGCTGGCAAGACCTTTGAGATCAGTGTGGAGTGATGGTCCACATCGGTGGCCGGGAAGACCTTTGAGATCAGTGTGTGGAGTGATGGTCCACGTCGGTGGCCGGCAAGACCTTTGAGATCAGAGTGGGAGTGATGGCCCACGTCGGTGGCCGGGAAGACCTTTGAGATCAGTGTGGGAGTGATGGCCCACGTCGGTGGCTGGG/*	CCAGGAACACCTTTGAGATTAGTGTGGAAGTGATGGTCCATGTTGGTGGCTGGCAAGACCTTTGAGATCAGTGTGGAGTGATGGTCCACATCGGTGGCCGGGAAGACCTTTGAGATCAGTGTGTGGAGTGATGGTCCACGTCGGTGGCCGGCAAGACCTTTGAGATCAGAGTGGGAGTGATGGCCCACGTCGGTGGCCGGGAAGACCTTTGAGATCAGTGTGGGAGTGATGGCCCACGTCGGTGGCTGGG	*;TCAGGAACACCTTTGAGATTAGTGTGGAAGTGATGGTCCATGTTGGTGGCTGGCAAGACCTTTGAGATCAGTGTGGAGTGATGGTCCACATCGGTGGCCGGGAAGACCTTTGAGATCAGTGTGTGGAGTGATGGTCCACGTCGGTGGCCGGCAAGACCTTTGAGATCAGAGTGGGAGTGATGGCCCACGTCGGTGGCCGGGAAGACCTTTGAGATCAGTGTGGGAGTGATGGCCCACGTCGGTGGCTGGG;C	0.028;0.014;0.002793	0.028
cg10699986	I	8	1197144	R	A	1197045	1197193	8:1197045_CGGGAAGACCTTTGAGATCAGTGTGTGGAGTGATGGTCCACGTCGGTGGCCGGCAAGACCTTTGAGATCAGAGTGGGAGTGATGGCCCACGTCGGTGGCCGGGAAGACCTTTGAGATCAGTGTGGGAGTGATGGCCCACGTCGGTGGCT/*	CGGGAAGACCTTTGAGATCAGTGTGTGGAGTGATGGTCCACGTCGGTGGCCGGCAAGACCTTTGAGATCAGAGTGGGAGTGATGGCCCACGTCGGTGGCCGGGAAGACCTTTGAGATCAGTGTGGGAGTGATGGCCCACGTCGGTGGCT	*;C;TGGGAAGACCTTTGAGATCAGTGTGTGGAGTGATGGTCCACGTCGGTGGCCGGCAAGACCTTTGAGATCAGAGTGGGAGTGATGGCCCACGTCGGTGGCCGGGAAGACCTTTGAGATCAGTGTGGGAGTGATGGCCCACGTCGGTGGCT	0.014;0.002793;0.014	0.014
cg10699986	I	8	1197144	R	A	1197105	1197144	8:1197105_TTTGAGATCAGAGTGGGAGTGATGGCCCACGTCGGTGGCC/*	TTTGAGATCAGAGTGGGAGTGATGGCCCACGTCGGTGGCC	*;T	0.00838;0.014	0.014
cg26771783	II	13	97600186	F		97600187	97600187	13:97600187_G/A	G	A	0.028	0.028
cg25423317	II	16	50725602	R		50725602	50725602	16:50725602_C/T	C	T	0.014	0.014
cg05450034	II	12	25830239	F		25830239	25830239	12:25830239_C/T	C	T	0.274	0.274
cg27536755	II	7	8330720	R		8330721	8330721	7:8330721_G/A	G	A	0.028	0.028
cg04803676	I	12	130936310	F	A	130936311	130936311	12:130936311_G/A	G	A	0.031	0.031
cg12545805	II	7	42701676	F		42701676	42701676	7:42701676_C/T	C	T	0.022	0.022
cg06043360	II	13	74785598	F		74785598	74785598	13:74785598_C/T	C	T	0.042	0.042
cg23248168	II	1	33691130	R		33691131	33691131	1:33691131_G/A	G	A	0.017	0.017
cg26141944	II	5	133973132	R		133973131	133973132	5:133973131_AC/A	AC	A	0.031	0.031
cg25277462	II	4	137199590	F		137199590	137199590	4:137199590_C/G	C	G	0.025	0.025
cg11431044	II	15	79055560	F		79055561	79055561	15:79055561_G/T	G	T	0.014	0.014
cg08183793	II	8	893659	F		893660	893660	8:893660_G/A	G	A	0.115	0.115
cg26616932	I	1	115333490	R	A	115333491	115333491	1:115333491_G/A	G	A	0.089	0.089
cg23352245	I	14	44002338	R	C	44002339	44002339	14:44002339_G/A	G	A	0.405	0.405
cg09449947	II	3	38694294	F		38694295	38694295	3:38694295_G/A	G	A	0.031	0.031
cg02030212	II	14	80018860	F		80018861	80018861	14:80018861_G/A	G	A	0.014	0.014
cg07182616	II	14	33409812	F		33409812	33409812	14:33409812_C/T	C	T	0.196	0.196
cg02154728	I	14	51934657	R	A	51934657	51934657	14:51934657_C/T	C	T	0.095	0.095
cg16318994	II	12	27234550	R		27234550	27234550	12:27234550_C/T	C	T	0.047	0.047
cg24430871	II	17	28592047	R		28592047	28592047	17:28592047_C/T	C	T	0.209	0.209
cg15832847	I	6	72130647	R	A	72130648	72130648	6:72130648_G/A	G	A	0.212	0.212
cg05868677	II	10	115034087	F		115034087	115034087	10:115034087_C/T	C	T	0.011	0.011
cg25258258	I	7	157415380	R	A	157415381	157415381	7:157415381_G/A	G	A	0.011	0.011
cg21219252	II	9	135901963	F		135901964	135901964	9:135901964_G/A	G	A	0.011	0.011
cg26682922	II	1	50880150	R		50880150	50880150	1:50880150_C/T	C	T	0.017	0.017
cg20855001	I	13	114761326	R	A	114761263	114761342	13:114761263_CGGGGGGTCCGGCTGATGGGGGTCCGGCTGACGGGGGGCCCGGCTGACGGGGGGCCCGGCTGACGGGGGGCCCGGCTGAT/*	CGGGGGGTCCGGCTGATGGGGGTCCGGCTGACGGGGGGCCCGGCTGACGGGGGGCCCGGCTGACGGGGGGCCCGGCTGAT	*;TGGGGGGTCCGGCTGATGGGGGTCCGGCTGACGGGGGGCCCGGCTGACGGGGGGCCCGGCTGACGGGGGGCCCGGCTGAT;GGGGGGGTCCGGCTGATGGGGGTCCGGCTGACGGGGGGCCCGGCTGACGGGGGGCCCGGCTGACGGGGGGCCCGGCTGAT;C	0.011;0.002793;0.031;0.005587	0.031
cg20855001	I	13	114761326	R	A	114761326	114761342	13:114761326_CGGGGGGCCCGGCTGAT/TGGGGGGCCCGGCTGAT	CGGGGGGCCCGGCTGAT	TGGGGGGCCCGGCTGAT;C	0.011;0.002793	0.011
cg01053213	II	1	6694826	R		6694826	6694826	1:6694826_C/T	C	T	0.017	0.017
cg24612923	I	10	6257417	R	A	6257418	6257418	10:6257418_G/GT	G	GT	0.168	0.168
cg13345783	I	14	95047616	R	A	95047617	95047617	14:95047617_G/A	G	A	0.011	0.011
cg02210279	II	16	88133346	R		88133347	88133347	16:88133347_G/A	G	A	0.028	0.028
cg22287211	II	X	125556554	R		125556555	125556555	X:125556555_G/T	G	T	0.556	0.556
cg18398702	II	2	170998578	F		170998578	170998578	2:170998578_C/G	C	G	0.034	0.034
cg12380054	II	12	3676778	R		3676779	3676779	12:3676779_G/A	G	A	0.025	0.025
cg02985250	II	10	80714322	F		80714323	80714323	10:80714323_G/A	G	A	0.028	0.028
cg08596858	II	4	187148316	R		187148317	187148317	4:187148317_G/A	G	A	0.017	0.017
cg26957855	II	4	139859157	R		139859158	139859158	4:139859158_G/A	G	A	0.014	0.014
cg03639185	II	4	144207789	R		144207790	144207790	4:144207790_G/A	G	A	0.324	0.324
cg01606973	II	5	177656852	F		177656853	177656853	5:177656853_G/A	G	A	0.064	0.064
cg11149824	II	2	80209843	R		80209844	80209844	2:80209844_G/A	G	A	0.056	0.056
cg16310192	II	12	11966066	F		11966067	11966067	12:11966067_G/A	G	A	0.24	0.24
cg15297521	II	20	49928139	F		49928140	49928140	20:49928140_G/A	G	A	0.011	0.011
cg10920926	II	2	108316438	R		108316438	108316438	2:108316438_C/T	C	T	0.028	0.028
cg10118210	I	13	108519554	F	A	108519554	108519554	13:108519554_C/T	C	T	0.014	0.014
cg25599641	II	22	42456139	R		42456140	42456140	22:42456140_G/A	G	A	0.073	0.073
cg06596613	I	13	100738922	R	A	100738922	100738922	13:100738922_C/T	C	T	0.117	0.117
cg22744587	II	11	129321693	F		129321693	129321693	11:129321693_C/T	C	T	0.145	0.145
cg00131745	II	4	77906241	R		77906241	77906241	4:77906241_C/T	C	T	0.02	0.02
cg11927651	II	22	42834232	F		42834233	42834233	22:42834233_G/A	G	A	0.064	0.064
cg04794393	I	1	1018118	R	T	1018119	1018119	1:1018119_G/A	G	A	0.036	0.036
cg10449091	II	7	1783609	F		1783610	1783610	7:1783610_G/A	G	A	0.014	0.014
cg12532275	II	5	59544771	R		59544772	59544772	5:59544772_G/A	G	A	0.025	0.025
cg10181180	II	2	48648025	R		48648026	48648026	2:48648026_G/A	G	A	0.12	0.12
cg11078107	II	8	19643682	F		19643682	19643682	8:19643682_C/T	C	T	0.045	0.045
cg03358370	II	15	69617716	F		69617716	69617716	15:69617716_C/T	C	T	0.131	0.131
cg21903049	II	4	17537815	F		17537815	17537815	4:17537815_C/T	C	T	0.089	0.089
cg18353180	II	1	183132422	F		183132422	183132422	1:183132422_C/G	C	G	0.045	0.045
cg14911101	II	2	240046629	R		240046502	240046661	2:240046502_CACGTTATGTGACATTCCGGTGTGCTGGCGTGCGGCCGCGTTATATGACATTCTGGTGTGCTGGCGTGTGGCCGCGTTATATGACATTCCATGTTATGTGACATTCCGGTGTGCTGGCGTGTGGCTGCGTTATATGACATTCCACGTTATGTGACATTCT/*	CACGTTATGTGACATTCCGGTGTGCTGGCGTGCGGCCGCGTTATATGACATTCTGGTGTGCTGGCGTGTGGCCGCGTTATATGACATTCCATGTTATGTGACATTCCGGTGTGCTGGCGTGTGGCTGCGTTATATGACATTCCACGTTATGTGACATTCT	*;C	0.128;0.005587	0.128
cg14911101	II	2	240046629	R		240046502	240046661	2:240046502_CACGTTATGTGACATTCCGGTGTGCTGGCGTGCGGCCGCGTTATATGACATTCTGGTGTGCTGGCGTGTGGCCGCGTTATATGACATTCCATGTTATGTGACATTCCGGTGTGCTGGCGTGTGGCTGCGTTATATGACATTCCACGTTATGTGACATTCT/*	CACGTTATGTGACATTCCGGTGTGCTGGCGTGCGGCCGCGTTATATGACATTCTGGTGTGCTGGCGTGTGGCCGCGTTATATGACATTCCATGTTATGTGACATTCCGGTGTGCTGGCGTGTGGCTGCGTTATATGACATTCCACGTTATGTGACATTCT	*;C	0.128;0.005587	0.128
cg14911101	II	2	240046629	R		240046530	240046669	2:240046530_CGTGCGGCCGCGTTATATGACATTCTGGTGTGCTGGCGTGTGGCCGCGTTATATGACATTCCATGTTATGTGACATTCCGGTGTGCTGGCGTGTGGCTGCGTTATATGACATTCCACGTTATGTGACATTCTGGTGTGCT/*	CGTGCGGCCGCGTTATATGACATTCTGGTGTGCTGGCGTGTGGCCGCGTTATATGACATTCCATGTTATGTGACATTCCGGTGTGCTGGCGTGTGGCTGCGTTATATGACATTCCACGTTATGTGACATTCTGGTGTGCT	*;C;CGGCGTGTGGCCGCGTTATATGACATTCCATGTTATGTGACATTCCGGTGTGCTGGCGTGTGGCTGCGTTATATGACATTCCACGTTATGTGACATTCTGGTGTGCT	0.084;0.053;0.005587	0.084
cg26445189	I	10	1102710	R	A	1102710	1102710	10:1102710_C/A	C	A	0.346	0.346
cg03163525	II	10	2357283	R		2357265	2357305	10:2357265_TCCTCTGGAAGGACTGGGCGTGCCCGGCGTGCTGTGCGTCC/T	TCCTCTGGAAGGACTGGGCGTGCCCGGCGTGCTGTGCGTCC	T;*;CCCTCTGGAAGGACTGGGCGTGCCCGGCGTGCTGTGCGTCC	0.095;0.017;0.017	0.095
cg03163525	II	10	2357283	R		2357266	2357345	10:2357266_CCTCTGGAAGGACTGGGCGTGCCCGGCGTGCTGTGCGTCCCCTCCGGAAGGACTGGGCGTGCCCGGCGTGCTGTGCGTCT/*	CCTCTGGAAGGACTGGGCGTGCCCGGCGTGCTGTGCGTCCCCTCCGGAAGGACTGGGCGTGCCCGGCGTGCTGTGCGTCT	*;C	0.101;0.002793	0.101
cg01629940	II	16	67190539	F		67190540	67190540	16:67190540_G/A	G	A	0.017	0.017
cg19371746	II	4	54798685	F		54798685	54798685	4:54798685_C/T	C	T	0.022	0.022
cg24145369	II	5	112930120	R		112930121	112930121	5:112930121_G/A	G	A	0.014	0.014
cg20011234	II	5	56834040	F		56834040	56834040	5:56834040_C/T	C	T	0.022	0.022
cg01848660	II	2	68269960	R		68269960	68269968	2:68269960_CGGGGGGGG/CGG	CGGGGGGGG	CGG;CGGGGGGG;CG;C;CGGGG;CGGG	0.216;0.045;0.053;0.115;0.011;0.011	0.216
cg21390682	II	13	113743751	F		113743698	113743768	13:113743698_CCCGTCCGGGTTTAACTTAGAAGTGTGTGGCCCCTCAGAAGCAGGAGGGTGGGCGTCTGCTCTCATCCAGT/C	CCCGTCCGGGTTTAACTTAGAAGTGTGTGGCCCCTCAGAAGCAGGAGGGTGGGCGTCTGCTCTCATCCAGT	C;TCCGTCCGGGTTTAACTTAGAAGTGTGTGGCCCCTCAGAAGCAGGAGGGTGGGCGTCTGCTCTCATCCAGT;*	0.034;0.022;0.00838	0.034
cg25228562	II	17	64718121	F		64718122	64718122	17:64718122_G/A	G	A	0.011	0.011
cg24401199	II	19	3159786	F		3159786	3159786	19:3159786_C/T	C	T	0.126	0.126
cg24831110	II	3	157003521	F		157003522	157003522	3:157003522_G/A	G	A	0.014	0.014
cg25173341	II	11	2828525	R		2828525	2828525	11:2828525_C/T	C	T	0.103	0.103
cg05351360	II	8	95176562	R		95176563	95176563	8:95176563_G/A	G	A	0.612	0.612
cg18090229	II	17	69526716	R		69526717	69526717	17:69526717_G/GT	G	GT	0.022	0.022
cg20559059	II	10	134178970	F		134178971	134178971	10:134178971_G/A	G	A	0.011	0.011
cg04036065	II	2	43552334	F		43552335	43552335	2:43552335_G/A	G	A	0.017	0.017
cg22346297	II	1	1240439	R		1240440	1240440	1:1240440_G/T	G	T	0.014	0.014
cg13353152	II	1	158465963	F		158465964	158465964	1:158465964_G/A	G	A	0.031	0.031
cg18506794	II	7	36102229	R		36102230	36102230	7:36102230_G/A	G	A	0.014	0.014
cg00833614	II	1	46958049	R		46958050	46958050	1:46958050_G/A	G	A	0.126	0.126
cg05268478	II	1	232278568	R		232278569	232278569	1:232278569_G/A	G	A	0.142	0.142
cg10466631	II	4	147144652	F		147144652	147144652	4:147144652_C/T	C	T	0.237	0.237
cg24136385	I	7	1054092	F	T	1054092	1054092	7:1054092_C/T	C	T	0.028	0.028
cg25395812	I	17	43306344	F	A	43306345	43306345	17:43306345_G/C	G	C	0.349	0.349
cg01688195	II	20	2083050	R		2083050	2083050	20:2083050_C/A	C	A	0.039	0.039
cg14797580	II	17	80053635	F		80053635	80053635	17:80053635_C/T	C	T	0.022	0.022
cg14797580	II	17	80053635	F		80053636	80053636	17:80053636_G/A	G	A	0.064	0.064
cg25249394	I	8	6692959	R	C	6692959	6692959	8:6692959_C/T	C	T	0.02	0.02
cg00366190	I	19	33622942	R	A	33622942	33622942	19:33622942_C/T	C	T	0.246	0.246
cg08906747	II	6	126306643	R		126306644	126306644	6:126306644_G/C	G	C	0.835	0.835
cg23562993	II	19	18986624	F		18986625	18986625	19:18986625_G/A	G	A	0.017	0.017
cg10243679	II	14	91556670	F		91556671	91556671	14:91556671_G/A	G	A	0.017	0.017
cg14861778	II	2	86715020	R		86715020	86715020	2:86715020_C/T	C	T	0.061	0.061
cg00525288	II	10	1236072	F		1236073	1236139	10:1236073_GCAGGAGTCTGAACTCAGAAAACATGAGCATCAGCAGCTGAGCTCCGAGGAGAAACGCGTCCTCCCA/G	GCAGGAGTCTGAACTCAGAAAACATGAGCATCAGCAGCTGAGCTCCGAGGAGAAACGCGTCCTCCCA	G;*	0.014;0.002793	0.014
cg07478454	II	7	94142783	R		94142783	94142783	7:94142783_C/T	C	T	0.084	0.084
cg27627038	I	6	475038	F	T	475038	475038	6:475038_C/G	C	G	0.011	0.011
cg27627038	I	6	475038	F	T	475039	475039	6:475039_G/A	G	A	0.011	0.011
cg20561928	II	15	79191209	F		79191209	79191209	15:79191209_C/T	C	T	0.092	0.092
cg09087020	II	7	48040275	R		48040275	48040275	7:48040275_C/A	C	A	0.475	0.475
cg19223064	II	10	30351259	R		30351259	30351259	10:30351259_C/T	C	T	0.017	0.017
cg03885028	II	X	118890879	F		118890879	118890879	X:118890879_C/T	C	T	0.221	0.221
cg15803065	I	6	29973988	F	T	29973988	29973988	6:29973988_C/G	C	G	0.056	0.056
cg15803065	I	6	29973988	F	T	29973989	29973989	6:29973989_G/C	G	C	0.173	0.173
cg19064304	II	15	63400452	R		63400452	63400452	15:63400452_C/T	C	T	0.039	0.039
cg15258299	II	6	93039290	F		93039290	93039290	6:93039290_C/T	C	T	0.011	0.011
cg19038293	II	3	100360456	R		100360457	100360457	3:100360457_G/A	G	A	0.045	0.045
cg09542154	II	4	128778193	R		128778193	128778193	4:128778193_C/T	C	T	0.014	0.014
cg09184385	I	14	105170889	R	C	105170889	105170889	14:105170889_C/T	C	T;*	0.02;0.002793	0.02
cg06362582	II	7	37286864	F		37286864	37286864	7:37286864_C/T	C	T	0.545	0.545
cg07867650	II	10	7339068	R		7339069	7339069	10:7339069_G/A	G	A	0.017	0.017
cg05209483	II	17	7482986	R		7482986	7482986	17:7482986_C/T	C	T	0.045	0.045
cg24038396	II	5	68484493	F		68484494	68484494	5:68484494_G/A	G	A	0.014	0.014
cg05377753	II	1	47514752	F		47514753	47514753	1:47514753_G/A	G	A	0.045	0.045
cg00841768	II	12	31223310	F		31223311	31223311	12:31223311_G/A	G	A	0.045	0.045
cg07501414	II	6	10688571	R		10688572	10688572	6:10688572_G/A	G	A	0.017	0.017
cg16295302	II	6	157731789	F		157731769	157731803	6:157731769_TGTCCCAGTGTGCACTCACCCGGCCTCATCATAGG/T	TGTCCCAGTGTGCACTCACCCGGCCTCATCATAGG	T	0.011	0.011
cg16295302	II	6	157731789	F		157731789	157731789	6:157731789_C/T	C	T;*	0.005587;0.011	0.011
cg16295302	II	6	157731789	F		157731790	157731790	6:157731790_G/A	G	A;*	0.002793;0.011	0.011
cg06366376	II	2	236424362	F		236424362	236424362	2:236424362_C/T	C	T	0.014	0.014
cg26753121	II	2	8577492	F		8577492	8577492	2:8577492_C/T	C	T	0.017	0.017
cg05171761	I	15	25432321	R	A	25432322	25432322	15:25432322_G/A	G	A	0.034	0.034
cg03348965	II	4	120427279	R		120427279	120427279	4:120427279_C/T	C	T	0.031	0.031
cg23851359	I	20	30602775	R	T	30602775	30602775	20:30602775_C/T	C	T	0.098	0.098
cg26705599	II	13	111745598	R		111745599	111745599	13:111745599_G/T	G	T	0.271	0.271
cg27656286	II	19	21933268	R		21933269	21933269	19:21933269_G/C	G	C	0.103	0.103
cg12335116	II	3	114392010	R		114392011	114392011	3:114392011_G/A	G	A	0.02	0.02
cg12719661	II	12	27233397	R		27233398	27233398	12:27233398_G/A	G	A	0.011	0.011
cg15911024	II	1	89652292	F		89652293	89652293	1:89652293_G/A	G	A	0.022	0.022
cg27058356	I	5	172207206	R	C	172207207	172207207	5:172207207_G/A	G	A	0.042	0.042
cg22163966	I	2	164766116	R	C	164766116	164766116	2:164766116_C/T	C	T	0.022	0.022
cg10674293	II	13	34252418	R		34252418	34252418	13:34252418_C/T	C	T	0.034	0.034
cg20466307	II	14	22562824	F		22562825	22562825	14:22562825_G/A	G	A	0.017	0.017
cg00091742	I	7	23796949	F	C	23796949	23796949	7:23796949_C/T	C	T	0.022	0.022
cg11555335	I	2	242175421	R	A	242175421	242175421	2:242175421_C/G	C	G	0.084	0.084
cg09706742	II	17	42630020	R		42630020	42630020	17:42630020_C/T	C	T	0.017	0.017
cg25866634	I	10	131641580	F	A	131641581	131641581	10:131641581_G/A	G	A	0.025	0.025
cg07381885	II	14	62589035	F		62589035	62589035	14:62589035_C/T	C	T	0.011	0.011
cg12694372	I	6	32064582	F	A	32064583	32064583	6:32064583_G/C	G	C	0.014	0.014
cg20933299	II	6	134304023	R		134304023	134304023	6:134304023_C/T	C	T	0.271	0.271
cg11866851	II	5	31532348	R		31532348	31532348	5:31532348_C/G	C	G	0.011	0.011
cg03909191	II	5	157353414	F		157353415	157353415	5:157353415_G/A	G	A	0.02	0.02
cg21508039	II	12	120784604	R		120784605	120784605	12:120784605_G/A	G	A	0.017	0.017
cg05534403	II	20	61583830	R		61583831	61583831	20:61583831_G/A	G	A	0.126	0.126
cg14177257	II	8	126730053	R		126730053	126730053	8:126730053_C/T	C	T	0.025	0.025
cg20569129	I	12	21814783	F	T	21814783	21814783	12:21814783_C/G	C	G	0.106	0.106
cg18054526	II	6	168167789	R		168167789	168167789	6:168167789_C/T	C	T	0.017	0.017
cg07015947	II	8	130744225	F		130744226	130744226	8:130744226_G/A	G	A	0.014	0.014
cg20684110	I	10	64565750	R	A	64565751	64565751	10:64565751_G/A	G	A	0.011	0.011
cg00591646	II	1	19110562	R		19110562	19110562	1:19110562_C/A	C	A	0.05	0.05
cg06700330	II	17	37306448	R		37306449	37306449	17:37306449_G/A	G	A	0.042	0.042
cg12324318	II	16	11751005	F		11751005	11751005	16:11751005_C/T	C	T	0.271	0.271
cg17098997	II	18	60499174	F		60499174	60499174	18:60499174_C/T	C	T	0.014	0.014
cg26736055	II	14	100627507	R		100627496	100627514	14:100627496_ATCAGAGCCTTCGCCCCTG/A	ATCAGAGCCTTCGCCCCTG	A	0.159	0.159
cg02962797	II	6	157089438	R		157089438	157089438	6:157089438_C/A	C	A	0.053	0.053
cg03150319	II	16	3832959	F		3832959	3832959	16:3832959_C/A	C	A	0.201	0.201
cg19225798	II	9	123165816	F		123165817	123165817	9:123165817_G/T	G	T	0.011	0.011
cg01203678	II	13	103786397	F		103786397	103786397	13:103786397_C/A	C	A	0.014	0.014
cg01562540	II	14	56274296	F		56274297	56274297	14:56274297_G/A	G	A	0.025	0.025
cg08837449	II	10	60723897	R		60723897	60723897	10:60723897_C/T	C	T	0.02	0.02
cg16491680	II	20	60528285	R		60528285	60528285	20:60528285_C/T	C	T	0.022	0.022
cg11344572	I	1	10702712	R	C	10702712	10702712	1:10702712_C/T	C	T	0.19	0.19
cg22135752	I	5	6583380	R	C	6583367	6583397	5:6583367_CGCGGCCGGGGTGCGCGGTAGAGGGGGCGGA/*	CGCGGCCGGGGTGCGCGGTAGAGGGGGCGGA	*;C	0.092;0.002793	0.092
cg22135752	I	5	6583380	R	C	6583367	6583397	5:6583367_CGCGGCCGGGGTGCGCGGTAGAGGGGGCGGA/*	CGCGGCCGGGGTGCGCGGTAGAGGGGGCGGA	*;C	0.092;0.002793	0.092
cg10723851	I	16	85061186	R	A	85061187	85061187	16:85061187_G/T	G	T	0.159	0.159
cg22122331	II	8	127680630	R		127680630	127680630	8:127680630_C/T	C	T	0.011	0.011
cg22122331	II	8	127680630	R		127680631	127680631	8:127680631_G/A	G	A	0.022	0.022
cg00939391	I	4	1005384	R	A	1005384	1005385	4:1005384_CG/C	CG	C;GG;CGGGGGGGGGGGG;CGGGGGGGGGGGGGGG;*;CGGGGGGGGGGGGGGGGG	0.765;0.017;0.014;0.014;0.011;0.02	0.765
cg27112983	I	16	89147812	R	A	89147812	89147812	16:89147812_C/A	C	A	0.489	0.489
cg16626875	II	2	75093247	R		75093247	75093247	2:75093247_C/T	C	T	0.05	0.05
cg26786615	II	16	86593603	R		86593604	86593604	16:86593604_G/A	G	A	0.419	0.419
cg04485371	II	16	81703901	F		81703902	81703902	16:81703902_G/T	G	T	0.237	0.237
cg04727458	II	19	54269519	R		54269519	54269519	19:54269519_C/T	C	T	0.606	0.606
cg22750960	II	21	26472812	R		26472813	26472813	21:26472813_G/A	G	A	0.014	0.014
cg06759739	I	6	45389535	F	A	45389535	45389535	6:45389535_C/T	C	T	0.014	0.014
cg08043442	II	9	132657076	R		132657077	132657077	9:132657077_G/A	G	A	0.014	0.014
cg03554550	II	21	16374564	R		16374565	16374565	21:16374565_G/A	G	A	0.078	0.078
cg08258782	I	6	29987727	F	C	29987727	29987727	6:29987727_C/T	C	T	0.034	0.034
cg23550380	II	X	40280620	R		40280620	40280620	X:40280620_C/T	C	T	0.011	0.011
cg04414917	I	16	28889971	F	A	28889971	28889971	16:28889971_C/T	C	T	0.137	0.137
cg05260346	II	6	158013621	R		158013621	158013621	6:158013621_C/T	C	T	0.014	0.014
cg05260346	II	6	158013621	R		158013622	158013622	6:158013622_G/A	G	A	0.053	0.053
cg10678801	II	5	147695455	R		147695456	147695456	5:147695456_G/A	G	A	0.011	0.011
cg09282866	II	6	131097667	F		131097667	131097667	6:131097667_C/T	C	T	0.469	0.469
cg26554353	II	16	55791706	R		55791706	55791706	16:55791706_C/A	C	A	0.075	0.075
cg16544989	II	16	85600639	R		85600640	85600652	16:85600640_GCCCCCACCCCCA/G	GCCCCCACCCCCA	G;GCCCCCA;GCCCCCACCCCCACCCCCACCCCCA;GCCCCCACCCCCACCCCCA;GCCCCCCACCCCCA	0.039;0.014;0.00838;0.002793;0.002793	0.039
cg02073887	II	15	96531851	F		96531852	96531852	15:96531852_G/T	G	T	0.064	0.064
cg19842546	II	5	32949003	R		32949004	32949004	5:32949004_G/A	G	A	0.022	0.022
cg18548165	II	2	1712318	R		1712319	1712319	2:1712319_G/A	G	A	0.05	0.05
cg10088790	II	10	106029337	R		106029338	106029338	10:106029338_G/A	G	A	0.209	0.209
cg00211625	I	3	169554913	F	C	169554914	169554914	3:169554914_G/A	G	A	0.045	0.045
cg07217750	II	9	91538680	F		91538680	91538680	9:91538680_C/A	C	A	0.025	0.025
cg14541225	II	16	10579027	R		10579028	10579028	16:10579028_G/A	G	A	0.101	0.101
cg17132004	II	11	47387845	R		47387845	47387845	11:47387845_C/T	C	T	0.014	0.014
cg24954296	II	19	47343506	F		47343507	47343507	19:47343507_G/A	G	A	0.017	0.017
cg03295251	II	16	78601911	R		78601912	78601912	16:78601912_G/A	G	A	0.014	0.014
cg24763059	II	3	133180257	F		133180257	133180257	3:133180257_C/T	C	T	0.344	0.344
cg03437311	II	7	7155166	R		7155166	7155166	7:7155166_C/T	C	T	0.014	0.014
cg02826959	II	16	65681676	R		65681677	65681677	16:65681677_G/A	G	A	0.017	0.017
cg00304631	II	1	246132849	R		246132850	246132850	1:246132850_G/A	G	A	0.022	0.022
cg05214462	II	6	7996936	R		7996937	7996937	6:7996937_G/C	G	C	0.022	0.022
cg16007004	II	1	205335474	F		205335474	205335474	1:205335474_C/G	C	G	0.707	0.707
cg11779973	II	22	39895733	R		39895733	39895733	22:39895733_C/T	C	T	0.014	0.014
cg26261358	II	15	24043142	R		24043143	24043143	15:24043143_G/A	G	A	0.609	0.609
cg27087956	I	5	122430153	F	A	122430154	122430154	5:122430154_G/A	G	A	0.02	0.02
cg11760644	II	6	53405057	F		53405057	53405057	6:53405057_C/T	C	T	0.011	0.011
cg14906843	II	16	86564792	F		86564793	86564793	16:86564793_G/A	G	A	0.011	0.011
cg19389973	II	7	36692197	F		36692197	36692197	7:36692197_C/A	C	A	0.316	0.316
cg21279944	II	7	11453475	F		11453476	11453476	7:11453476_G/A	G	A	0.025	0.025
cg09241561	II	14	103969691	R		103969692	103969692	14:103969692_G/A	G	A	0.064	0.064
cg17107691	I	19	11289376	R	A	11289377	11289377	19:11289377_G/A	G	A	0.011	0.011
cg04134965	II	22	44423205	R		44423206	44423206	22:44423206_G/T	G	T	0.014	0.014
cg01547926	II	9	99621966	R		99621966	99621966	9:99621966_C/G	C	G	0.159	0.159
cg14531637	I	7	6460272	F	T	6460273	6460273	7:6460273_G/A	G	A	0.02	0.02
cg27396192	II	17	80851107	R		80851107	80851107	17:80851107_C/T	C	T	0.036	0.036
cg04708790	II	12	113355675	R		113355675	113355675	12:113355675_C/G	C	G	0.011	0.011
cg18627179	II	19	17970627	R		17970627	17970627	19:17970627_C/G	C	G	0.173	0.173
cg10194325	II	10	64414074	R		64414075	64414075	10:64414075_G/A	G	A	0.011	0.011
cg24439623	I	17	925669	R	A	925669	925669	17:925669_C/T	C	T	0.022	0.022
cg24439623	I	17	925669	R	A	925670	925670	17:925670_G/A	G	A	0.101	0.101
cg24901939	II	2	242987741	R		242987554	242987774	2:242987554_TGGGGGTGTCCCATGAACTCAGTGGGGGTGTCCCGTGAACTGAGCAATGGTGTTTCGTGAACTGAGTGGGGGTGTCCCATGAACTGAGCGGGGGTGTCCTGCGAACTGAGCGGGGGTGTCCCATGAACTGAGCGGGGGTGTCCCGTGAACTGAGTGGGGGTGTCCCATGAACTGAGCGGGGGTGTCCCGTGAACTGAGCGATGGTGTCCCGTGAACTGAGC/*	TGGGGGTGTCCCATGAACTCAGTGGGGGTGTCCCGTGAACTGAGCAATGGTGTTTCGTGAACTGAGTGGGGGTGTCCCATGAACTGAGCGGGGGTGTCCTGCGAACTGAGCGGGGGTGTCCCATGAACTGAGCGGGGGTGTCCCGTGAACTGAGTGGGGGTGTCCCATGAACTGAGCGGGGGTGTCCCGTGAACTGAGCGATGGTGTCCCGTGAACTGAGC	*;T;TGGGGGTGTCCCATGAACTGAGCGGGGGTGTCCCGTGAACTGAGTGGGGGTGTCCCATGAACTGAGCGGGGGTGTCCCGTGAACTGAGCGATGGTGTCCCGTGAACTGAGC	0.134;0.017;0.011	0.134
cg24901939	II	2	242987741	R		242987554	242987774	2:242987554_TGGGGGTGTCCCATGAACTCAGTGGGGGTGTCCCGTGAACTGAGCAATGGTGTTTCGTGAACTGAGTGGGGGTGTCCCATGAACTGAGCGGGGGTGTCCTGCGAACTGAGCGGGGGTGTCCCATGAACTGAGCGGGGGTGTCCCGTGAACTGAGTGGGGGTGTCCCATGAACTGAGCGGGGGTGTCCCGTGAACTGAGCGATGGTGTCCCGTGAACTGAGC/*	TGGGGGTGTCCCATGAACTCAGTGGGGGTGTCCCGTGAACTGAGCAATGGTGTTTCGTGAACTGAGTGGGGGTGTCCCATGAACTGAGCGGGGGTGTCCTGCGAACTGAGCGGGGGTGTCCCATGAACTGAGCGGGGGTGTCCCGTGAACTGAGTGGGGGTGTCCCATGAACTGAGCGGGGGTGTCCCGTGAACTGAGCGATGGTGTCCCGTGAACTGAGC	*;T;TGGGGGTGTCCCATGAACTGAGCGGGGGTGTCCCGTGAACTGAGTGGGGGTGTCCCATGAACTGAGCGGGGGTGTCCCGTGAACTGAGCGATGGTGTCCCGTGAACTGAGC	0.134;0.017;0.011	0.134
cg24901939	II	2	242987741	R		242987655	242987765	2:242987655_CGAACTGAGCGGGGGTGTCCCATGAACTGAGCGGGGGTGTCCCGTGAACTGAGTGGGGGTGTCCCATGAACTGAGCGGGGGTGTCCCGTGAACTGAGCGATGGTGTCCCGT/*	CGAACTGAGCGGGGGTGTCCCATGAACTGAGCGGGGGTGTCCCGTGAACTGAGTGGGGGTGTCCCATGAACTGAGCGGGGGTGTCCCGTGAACTGAGCGATGGTGTCCCGT	*;C;AGAACTGAGCGGGGGTGTCCCATGAACTGAGCGGGGGTGTCCCGTGAACTGAGTGGGGGTGTCCCATGAACTGAGCGGGGGTGTCCCGTGAACTGAGCGATGGTGTCCCGT	0.145;0.005587;0.002793	0.145
cg24901939	II	2	242987741	R		242987655	242987765	2:242987655_CGAACTGAGCGGGGGTGTCCCATGAACTGAGCGGGGGTGTCCCGTGAACTGAGTGGGGGTGTCCCATGAACTGAGCGGGGGTGTCCCGTGAACTGAGCGATGGTGTCCCGT/*	CGAACTGAGCGGGGGTGTCCCATGAACTGAGCGGGGGTGTCCCGTGAACTGAGTGGGGGTGTCCCATGAACTGAGCGGGGGTGTCCCGTGAACTGAGCGATGGTGTCCCGT	*;C;AGAACTGAGCGGGGGTGTCCCATGAACTGAGCGGGGGTGTCCCGTGAACTGAGTGGGGGTGTCCCATGAACTGAGCGGGGGTGTCCCGTGAACTGAGCGATGGTGTCCCGT	0.145;0.005587;0.002793	0.145
cg24901939	II	2	242987741	R		242987689	242987799	2:242987689_GGGTGTCCCGTGAACTGAGTGGGGGTGTCCCATGAACTGAGCGGGGGTGTCCCGTGAACTGAGCGATGGTGTCCCGTGAACTGAGCGGGGGTGTCCCATGAACTGAGCGAT/*	GGGTGTCCCGTGAACTGAGTGGGGGTGTCCCATGAACTGAGCGGGGGTGTCCCGTGAACTGAGCGATGGTGTCCCGTGAACTGAGCGGGGGTGTCCCATGAACTGAGCGAT	*;G;TGGTGTCCCGTGAACTGAGTGGGGGTGTCCCATGAACTGAGCGGGGGTGTCCCGTGAACTGAGCGATGGTGTCCCGTGAACTGAGCGGGGGTGTCCCATGAACTGAGCGAT	0.137;0.002793;0.00838	0.137
cg24901939	II	2	242987741	R		242987689	242987799	2:242987689_GGGTGTCCCGTGAACTGAGTGGGGGTGTCCCATGAACTGAGCGGGGGTGTCCCGTGAACTGAGCGATGGTGTCCCGTGAACTGAGCGGGGGTGTCCCATGAACTGAGCGAT/*	GGGTGTCCCGTGAACTGAGTGGGGGTGTCCCATGAACTGAGCGGGGGTGTCCCGTGAACTGAGCGATGGTGTCCCGTGAACTGAGCGGGGGTGTCCCATGAACTGAGCGAT	*;G;TGGTGTCCCGTGAACTGAGTGGGGGTGTCCCATGAACTGAGCGGGGGTGTCCCGTGAACTGAGCGATGGTGTCCCGTGAACTGAGCGGGGGTGTCCCATGAACTGAGCGAT	0.137;0.002793;0.00838	0.137
cg24901939	II	2	242987741	R		242987708	242987796	2:242987708_TGGGGGTGTCCCATGAACTGAGCGGGGGTGTCCCGTGAACTGAGCGATGGTGTCCCGTGAACTGAGCGGGGGTGTCCCATGAACTGAGC/*	TGGGGGTGTCCCATGAACTGAGCGGGGGTGTCCCGTGAACTGAGCGATGGTGTCCCGTGAACTGAGCGGGGGTGTCCCATGAACTGAGC	*;TGATGGTGTCCCGTGAACTGAGCGGGGGTGTCCCATGAACTGAGC;T	0.025;0.00838;0.002793	0.025
cg24901939	II	2	242987741	R		242987742	242987786	2:242987742_GTGAACTGAGCGATGGTGTCCCGTGAACTGAGCGGGGGTGTCCCA/G	GTGAACTGAGCGATGGTGTCCCGTGAACTGAGCGGGGGTGTCCCA	G;*	0.025;0.036	0.036
cg19909996	II	1	214550503	F		214550503	214550503	1:214550503_C/T	C	T	0.017	0.017
cg19909996	II	1	214550503	F		214550504	214550504	1:214550504_G/A	G	A	0.028	0.028
cg03581997	II	2	24586318	R		24586319	24586319	2:24586319_G/A	G	A	0.014	0.014
cg05899064	I	11	67225897	R	A	67225898	67225898	11:67225898_G/C	G	C	0.014	0.014
cg18137275	II	6	114753742	R		114753743	114753743	6:114753743_G/A	G	A	0.011	0.011
cg20156810	II	9	4769837	R		4769838	4769838	9:4769838_G/A	G	A	0.017	0.017
cg03876514	II	16	81881697	F		81881697	81881697	16:81881697_C/T	C	T	0.025	0.025
cg14934574	II	11	123951753	R		123951753	123951753	11:123951753_C/A	C	A	0.034	0.034
cg10822242	II	13	61157457	R		61157458	61157458	13:61157458_G/A	G	A	0.26	0.26
cg03073381	II	8	220205	R		220206	220206	8:220206_G/A	G	A	0.011	0.011
cg25134647	II	12	25454990	R		25454990	25454990	12:25454990_C/CA	C	CA	0.31	0.31
cg19768026	II	13	25659559	F		25659560	25659560	13:25659560_G/A	G	A	0.02	0.02
cg15810996	II	19	4045686	F		4045687	4045687	19:4045687_G/T	G	T	0.011	0.011
cg04105966	II	18	908745	F		908745	908745	18:908745_C/A	C	A	0.025	0.025
cg02717503	II	7	157213736	F		157213736	157213736	7:157213736_C/T	C	T	0.011	0.011
cg11170544	II	1	55265060	F		55265059	55265061	1:55265059_ACG/A	ACG	A	0.014	0.014
cg11067224	II	1	152780139	R		152780139	152780139	1:152780139_C/T	C	T	0.084	0.084
cg03590545	II	4	145955982	F		145955982	145955982	4:145955982_C/A	C	A	0.025	0.025
cg25838060	II	7	139932729	R		139932730	139932730	7:139932730_G/A	G	A	0.045	0.045
cg12223217	II	7	7400589	R		7400590	7400590	7:7400590_G/A	G	A	0.059	0.059
cg03325648	I	6	33136061	F	A	33136061	33136061	6:33136061_C/T	C	T	0.036	0.036
cg13248473	II	16	50874072	R		50874073	50874073	16:50874073_G/A	G	A	0.011	0.011
cg11924796	II	X	47513194	F		47513194	47513194	X:47513194_C/T	C	T	0.017	0.017
cg00909958	II	6	28497278	F		28497279	28497279	6:28497279_G/A	G	A	0.036	0.036
cg08867067	II	1	241840773	R		241840774	241840774	1:241840774_G/A	G	A	0.022	0.022
cg18516609	II	10	31747241	R		31747242	31747265	10:31747242_GTGTGTGTGTGTGTGTGTGTGTGT/*	GTGTGTGTGTGTGTGTGTGTGTGT	*;G	0.011;0.002793	0.011
cg02336568	II	10	22546215	F		22546216	22546216	10:22546216_G/C	G	C	0.039	0.039
cg08444728	II	5	37686078	R		37686079	37686079	5:37686079_G/A	G	A	0.014	0.014
cg00513811	II	17	30895614	F		30895614	30895614	17:30895614_C/T	C	T	0.209	0.209
cg20667825	I	12	6420034	R	C	6420035	6420036	12:6420035_GC/G	GC	G	0.053	0.053
cg25691825	I	18	74499511	F	A	74499512	74499512	18:74499512_G/A	G	A	0.047	0.047
cg23026886	I	10	6019718	F	A	6019719	6019719	10:6019719_G/T	G	T	0.017	0.017
cg19301501	II	10	22768167	R		22768168	22768168	10:22768168_G/A	G	A	0.053	0.053
cg06248237	II	7	140136183	F		140136184	140136184	7:140136184_G/A	G	A	0.02	0.02
cg14961385	II	20	34204167	R		34204168	34204168	20:34204168_G/A	G	A	0.028	0.028
cg19712277	I	1	2537838	R	A	2537838	2537838	1:2537838_C/T	C	T	0.45	0.45
cg25670567	I	12	132694774	F	C	132694775	132694775	12:132694775_G/A	G	A	0.056	0.056
cg24409151	II	3	189275801	F		189275801	189275801	3:189275801_C/T	C	T	0.017	0.017
cg05187322	II	17	78152328	F		78152328	78152328	17:78152328_C/T	C	T	0.064	0.064
cg13245624	II	7	152570080	R		152570080	152570080	7:152570080_C/T	C	T	0.017	0.017
cg15773746	II	10	21174847	F		21174847	21174847	10:21174847_C/T	C	T	0.014	0.014
cg02914063	I	1	205042927	F	T	205042928	205042928	1:205042928_G/A	G	A	0.011	0.011
cg24478387	II	7	56131848	R		56131848	56131848	7:56131848_C/G	C	G	0.025	0.025
cg00829125	II	3	193041878	F		193041878	193041878	3:193041878_C/T	C	T	0.014	0.014
cg23623882	II	3	10592555	F		10592556	10592556	3:10592556_G/A	G	A	0.011	0.011
cg04318200	II	19	7768344	F		7768345	7768345	19:7768345_G/A	G	A	0.017	0.017
cg06815705	II	7	123439081	F		123439082	123439082	7:123439082_G/A	G	A	0.212	0.212
cg08635368	II	11	61352437	F		61352438	61352438	11:61352438_G/A	G	A	0.179	0.179
cg26282526	II	9	31304163	R		31304164	31304164	9:31304164_G/A	G	A	0.028	0.028
cg07273003	II	11	16955416	F		16955417	16955417	11:16955417_G/A	G	A	0.017	0.017
cg26459904	II	1	64380706	R		64380707	64380707	1:64380707_G/A	G	A	0.011	0.011
cg11258982	II	12	80030118	R		80030118	80030118	12:80030118_C/CAT	C	CAT	0.511	0.511
cg03640807	II	4	47925413	F		47925341	47925441	4:47925341_TTCTGCAGAAATGCAGAAGTCACGTTTCTGCAGAAATGCAGAAGTCACGTTTCTGCAGAAATGCAGAAGTCACGTTTCTGCAGAAATGCAGAAGTCACGTA/T	TTCTGCAGAAATGCAGAAGTCACGTTTCTGCAGAAATGCAGAAGTCACGTTTCTGCAGAAATGCAGAAGTCACGTTTCTGCAGAAATGCAGAAGTCACGTA	T	0.025	0.025
cg03640807	II	4	47925413	F		47925366	47925441	4:47925366_TTCTGCAGAAATGCAGAAGTCACGTTTCTGCAGAAATGCAGAAGTCACGTTTCTGCAGAAATGCAGAAGTCACGTA/*	TTCTGCAGAAATGCAGAAGTCACGTTTCTGCAGAAATGCAGAAGTCACGTTTCTGCAGAAATGCAGAAGTCACGTA	*;T;ATCTGCAGAAATGCAGAAGTCACGTTTCTGCAGAAATGCAGAAGTCACGTTTCTGCAGAAATGCAGAAGTCACGTA	0.028;0.002793;0.002793	0.028
cg09283157	II	11	126168104	R		126168105	126168105	11:126168105_G/A	G	A	0.014	0.014
cg04489104	II	6	31832313	R		31832314	31832314	6:31832314_G/A	G	A	0.045	0.045
cg26702001	I	16	3185100	R	A	3185099	3185105	16:3185099_TCGGGGG/T	TCGGGGG	T;TCGGGGGCGGGGG;TCGGGGGCGGGGGCGGGGGCGGGGG	0.084;0.131;0.005587	0.131
cg04636881	I	11	27241542	F	C	27241542	27241542	11:27241542_C/T	C	T	0.011	0.011
cg20000539	II	8	38119097	R		38119097	38119097	8:38119097_C/T	C	T	0.017	0.017
cg14629612	II	21	38224537	R		38224537	38224537	21:38224537_C/T	C	T	0.575	0.575
cg12284763	II	11	129194597	F		129194598	129194598	11:129194598_G/A	G	A	0.095	0.095
cg23807913	II	5	146770497	R		146770498	146770498	5:146770498_G/A	G	A	0.067	0.067
cg05316650	II	7	2774474	F		2774474	2774474	7:2774474_C/T	C	T	0.031	0.031
cg08021348	II	2	20280676	F		20280677	20280677	2:20280677_G/A	G	A	0.017	0.017
cg18525632	II	8	1690477	R		1690477	1690477	8:1690477_C/T	C	T	0.117	0.117
cg04819054	II	6	138028152	F		138028152	138028152	6:138028152_C/T	C	T	0.187	0.187
cg08458711	II	1	55473553	F		55473553	55473553	1:55473553_C/T	C	T	0.011	0.011
cg23528975	II	2	128403133	F		128403133	128403133	2:128403133_C/T	C	T	0.045	0.045
cg02924234	II	2	420061	R		420050	420157	2:420050_GACGAGGTTCCCGTGGGTTTGCCTGGAGGCGTTGCTGCACGCAGCCTGTGGCTAGACGAGGTTCACGTGGGTTTGCCTGGAGGCGTTGCTGCGCGCGGCCTGTGGCTA/*	GACGAGGTTCCCGTGGGTTTGCCTGGAGGCGTTGCTGCACGCAGCCTGTGGCTAGACGAGGTTCACGTGGGTTTGCCTGGAGGCGTTGCTGCGCGCGGCCTGTGGCTA	*;G	0.00838;0.011	0.011
cg02924234	II	2	420061	R		420050	420157	2:420050_GACGAGGTTCCCGTGGGTTTGCCTGGAGGCGTTGCTGCACGCAGCCTGTGGCTAGACGAGGTTCACGTGGGTTTGCCTGGAGGCGTTGCTGCGCGCGGCCTGTGGCTA/*	GACGAGGTTCCCGTGGGTTTGCCTGGAGGCGTTGCTGCACGCAGCCTGTGGCTAGACGAGGTTCACGTGGGTTTGCCTGGAGGCGTTGCTGCGCGCGGCCTGTGGCTA	*;G	0.00838;0.011	0.011
cg02924234	II	2	420061	R		420060	420222	2:420060_CCGTGGGTTTGCCTGGAGGCGTTGCTGCACGCAGCCTGTGGCTAGACGAGGTTCACGTGGGTTTGCCTGGAGGCGTTGCTGCGCGCGGCCTGTGGCTAGACGAGGTTCACGTGGGTTTGCCTGGAGGCATTGCTGCACACGGCCTGTGGCTAGACGAGGTTCA/CCGTGGGTTTGCCTGGAGGCGTTGCTGCGCGCGGCCTGTGGCTAGACGAGGTTCACGTGGGTTTGCCTGGAGGCATTGCTGCACACGGCCTGTGGCTAGACGAGGTTCA	CCGTGGGTTTGCCTGGAGGCGTTGCTGCACGCAGCCTGTGGCTAGACGAGGTTCACGTGGGTTTGCCTGGAGGCGTTGCTGCGCGCGGCCTGTGGCTAGACGAGGTTCACGTGGGTTTGCCTGGAGGCATTGCTGCACACGGCCTGTGGCTAGACGAGGTTCA	CCGTGGGTTTGCCTGGAGGCGTTGCTGCGCGCGGCCTGTGGCTAGACGAGGTTCACGTGGGTTTGCCTGGAGGCATTGCTGCACACGGCCTGTGGCTAGACGAGGTTCA;*;GCGTGGGTTTGCCTGGAGGCGTTGCTGCACGCAGCCTGTGGCTAGACGAGGTTCACGTGGGTTTGCCTGGAGGCGTTGCTGCGCGCGGCCTGTGGCTAGACGAGGTTCACGTGGGTTTGCCTGGAGGCATTGCTGCACACGGCCTGTGGCTAGACGAGGTTCA;ACGTGGGTTTGCCTGGAGGCGTTGCTGCACGCAGCCTGTGGCTAGACGAGGTTCACGTGGGTTTGCCTGGAGGCGTTGCTGCGCGCGGCCTGTGGCTAGACGAGGTTCACGTGGGTTTGCCTG…	0.005587;0.025;0.053;0.005587;0.002793	0.053
cg05683776	II	4	20522754	R		20522754	20522754	4:20522754_C/A	C	A	0.031	0.031
cg23749005	I	7	158362339	R	C	158362340	158362340	7:158362340_G/T	G	T	0.106	0.106
cg21481811	II	6	25448910	R		25448910	25448910	6:25448910_C/T	C	T	0.039	0.039
cg24443367	II	10	61496187	R		61496188	61496188	10:61496188_G/A	G	A	0.014	0.014
cg18745465	I	2	220041609	F	A	220041609	220041609	2:220041609_C/A	C	A	0.017	0.017
cg21712459	II	5	135168067	F		135168068	135168068	5:135168068_G/A	G	A	0.017	0.017
cg25852095	I	11	68866783	F	C	68866783	68866783	11:68866783_C/T	C	T	0.014	0.014
cg25725823	I	1	1142254	R	A	1142254	1142254	1:1142254_C/G	C	G	0.047	0.047
cg04305691	II	3	361226	F		361226	361226	3:361226_C/T	C	T	0.151	0.151
cg17075502	I	12	125412366	R	A	125412367	125412367	12:125412367_G/C	G	C;A	0.059;0.005587	0.059
cg06813297	I	12	132537251	R	A	132537252	132537252	12:132537252_G/A	G	A	0.162	0.162
cg07318313	II	9	130616620	R		130616621	130616621	9:130616621_G/A	G	A	0.092	0.092
cg26592560	I	11	93895866	F	T	93895866	93895866	11:93895866_C/T	C	T	0.123	0.123
cg00077586	I	21	18884876	R	T	18884876	18884876	21:18884876_C/G	C	G	0.025	0.025
cg11807238	II	6	32814942	F		32814942	32814942	6:32814942_C/T	C	T	0.201	0.201
cg11807238	II	6	32814942	F		32814942	32814942	6:32814942_C/T	C	T	0.02	0.02
cg03157605	I	6	30685409	R	T	30685410	30685410	6:30685410_G/T	G	T	0.034	0.034
cg15995935	II	2	111871839	R		111871840	111871840	2:111871840_G/A	G	A	0.011	0.011
cg17931529	I	19	2080023	R	C	2080021	2080032	19:2080021_ACCGCGCGTGTG/A	ACCGCGCGTGTG	A	0.031	0.031
cg17931529	I	19	2080023	R	C	2080023	2080023	19:2080023_C/T	C	T;*	0.002793;0.031	0.031
cg18000391	I	8	145003776	F	A	145003777	145003777	8:145003777_G/A	G	A	0.162	0.162
cg14568328	II	10	52122257	R		52122258	52122258	10:52122258_G/A	G	A	0.067	0.067
cg23099265	II	7	1515564	F		1515565	1515565	7:1515565_G/A	G	A	0.025	0.025
cg23964375	II	19	6433768	R		6433768	6433768	19:6433768_C/T	C	T	0.014	0.014
cg19075506	I	5	136386319	F	A	136386319	136386319	5:136386319_C/T	C	T	0.014	0.014
cg24850769	II	6	15817600	F		15817601	15817601	6:15817601_G/A	G	A	0.014	0.014
cg02473287	II	2	9752386	R		9752386	9752386	2:9752386_C/T	C	T	0.014	0.014
cg14367494	II	2	61101593	F		61101593	61101593	2:61101593_C/A	C	A	0.025	0.025
cg21770322	I	7	97807741	F	A	97807742	97807742	7:97807742_G/A	G	A	0.011	0.011
cg11623216	II	8	125274098	F		125274098	125274098	8:125274098_C/T	C	T	0.011	0.011
cg14247310	II	11	69937260	R		69937260	69937260	11:69937260_C/T	C	T	0.201	0.201
cg26664254	I	10	131589189	F	A	131589190	131589190	10:131589190_G/T	G	T	0.014	0.014
cg24587119	II	1	210441396	F		210441396	210441396	1:210441396_C/T	C	T	0.011	0.011
cg14833412	II	9	31382083	F		31382083	31382083	9:31382083_C/T	C	T	0.034	0.034
cg18229384	I	1	144520156	F	T	144520155	144520156	1:144520155_AC/A	AC	A	0.014	0.014
cg26533406	II	10	93111611	F		93111612	93111612	10:93111612_G/A	G	A	0.017	0.017
cg27366162	II	17	66375195	F		66375196	66375196	17:66375196_G/A	G	A;T	0.011;0.002793	0.011
cg09083742	II	8	59043488	R		59043489	59043489	8:59043489_G/A	G	A	0.011	0.011
cg10240127	II	9	90036219	R		90036219	90036219	9:90036219_C/T	C	T	0.26	0.26
cg01485439	I	11	67225937	F	T	67225937	67225937	11:67225937_C/T	C	T	0.011	0.011
cg26781092	II	12	105004560	R		105004561	105004561	12:105004561_G/A	G	A	0.011	0.011
cg12536217	II	10	111763330	R		111763331	111763331	10:111763331_G/A	G	A	0.011	0.011
cg17350632	II	6	33045735	R		33045735	33045735	6:33045735_C/T	C	T	0.014	0.014
cg02614080	II	12	88538200	R		88538200	88538200	12:88538200_C/T	C	T	0.031	0.031
cg00663946	II	7	134374944	R		134374945	134374945	7:134374945_G/A	G	A	0.039	0.039
[truncated: 43,670 more rows]
