# Supplementary material for: Methylation reprogramming associated with aggressive prostate cancer and ancestral disparities
Source: Mol Syst Biol. 2025 Oct 7;21(12):1676–701. doi: 10.1038/s44320-025-00153-x (PMC12673094; doi:10.1038/s44320-025-00153-x)
Supplement: Supplementary file 4 — Data Set EV2 [file 44320_2025_153_MOESM4_ESM.xlsx]

## Sheet: Sheet1
Dataset EV2 African variants overlapping EPICv1 probes at single base extension sites. EPICv1 probes overlapping southern African SNV and indel variants at single base extension sites (for Infinium type I probes) (MAF >0.01, n = 2,359 probes).

## Sheet: Dataset EV2
PROBE	DESIGN_TYPE	CHR	MAPINFO	STRAND	ON_HM450	VARIANT_START	VARIANT_END	VARIANT_ID	REF	ALT	AF	MAX AF
cg13773083	I	2	220197274	F	A	220197273	220197273	2:220197273_C/T	C	T	0.017	0.017
cg14491776	I	5	507813	F	T	507800	507820	5:507800_CCCACCCCGCAGACGCCCGAA/C	CCCACCCCGCAGACGCCCGAA	C	0.036	0.036
cg07277756	I	18	10589357	R	C	10589355	10589365	18:10589355_ACCGCCGCCGC/A	ACCGCCGCCGC	A	0.388	0.388
cg11413800	I	19	12949381	F	A	12949380	12949380	19:12949380_C/A	C	A	0.014	0.014
cg13168129	I	19	50432990	R	A	50432992	50432992	19:50432992_G/A	G	A	0.067	0.067
cg06911277	I	4	9693312	F	A	9693296	9693324	4:9693296_CGCTCCGTCTCGGCCCCGCCCCAAGCCCA/C	CGCTCCGTCTCGGCCCCGCCCCAAGCCCA	C	0.547	0.547
cg17251423	I	5	139088815	R	C	139088802	139088819	5:139088802_GCAGGGTAGGGCGCGCGA/G	GCAGGGTAGGGCGCGCGA	G	0.654	0.654
cg20339553	I	2	75937889	F	C	75937888	75937888	2:75937888_G/C	G	C	0.179	0.179
cg00629941	I	15	75287862	R	C	75287858	75287892	15:75287858_GGCGCGCGCAGAGACGGCCTCGGGCGCGCGCGCGC/G	GGCGCGCGCAGAGACGGCCTCGGGCGCGCGCGCGC	G	0.204	0.204
cg26262746	I	6	1515580	R	A	1515540	1515607	6:1515540_GGAGCTGCTGCTTCACACTGACTTACACGGTGAGCAGCGGCGGCAGGGGAGGAGGTGGAACCCGCGGC/G	GGAGCTGCTGCTTCACACTGACTTACACGGTGAGCAGCGGCGGCAGGGGAGGAGGTGGAACCCGCGGC	G	0.511	0.511
cg18039556	I	22	23487411	F	A	23487405	23487411	22:23487405_AGGCTCC/A	AGGCTCC	A	0.025	0.025
cg18655113	I	17	78152199	R	T	78152201	78152202	17:78152201_TC/T	TC	T	0.036	0.036
cg03370193	I	X	31284813	F	A	31284795	31284817	X:31284795_CCCAGCCGCCCGGCGCCCCGGGT/C	CCCAGCCGCCCGGCGCCCCGGGT	C	0.011	0.011
cg24999679	I	4	159848995	F	A	159848989	159848997	4:159848989_AGCACCCGG/A	AGCACCCGG	A	0.017	0.017
cg15244183	I	18	11143	F	C	11142	11142	18:11142_G/C	G	C	0.014	0.014
cg14445507	I	7	152890360	R	C	152890362	152890362	7:152890362_C/T	C	T	0.101	0.101
cg14435059	I	12	9557205	R	A	9557205	9557208	12:9557205_CGGG/CGG	CGGG	CGG;C;CG;CGGGG	0.095;0.005587;0.011;0.005587	0.095
cg14435059	I	12	9557205	R	A	9557207	9557207	12:9557207_G/*	G	*;GGGGGGGGGGCAGGTACACACCGCGAGGC	0.014;0.002793	0.014
cg18050194	I	3	42623358	F	A	42623347	42623364	3:42623347_ACGGCGGCCTTCGGAAGT/A	ACGGCGGCCTTCGGAAGT	A	0.039	0.039
cg26328502	I	13	31051417	R	A	31051419	31051420	13:31051419_AT/A	AT	A	0.221	0.221
cg09294347	I	2	1286397	R	C	1286399	1286399	2:1286399_C/A	C	A	0.106	0.106
cg18170879	I	17	27169527	F	C	27169526	27169526	17:27169526_G/A	G	A	0.103	0.103
cg02562602	I	7	157694516	F	A	157694393	157694573	7:157694393_TGGGGCCTTCCCGTCCGTGTTTCCTGGGTCCTGAGGTGGGGCCTTCCCGTCCGTGTTTCCTGGGTCCTGAGGCGGGGCCTTCCCGTCCGTGTTTCCTGGGTCCTGAGGCGGGGCCTCCCCGTCCGTGTTTCCTTGGTTCTGAAGTGGGACCTTCCCGTCCGTGTTTCCTGGGTCCTGAGGC/TGGGGCCTTCCCGTCCGTGTTTCCTGGGTCCTGAGGCGGGGCCTCCCCGTCCGTGTTTCCTTGGTTCTGAAGTGGGACCTTCCCGTCCGTGTTTCCTGGGTCCTGAGGC	TGGGGCCTTCCCGTCCGTGTTTCCTGGGTCCTGAGGTGGGGCCTTCCCGTCCGTGTTTCCTGGGTCCTGAGGCGGGGCCTTCCCGTCCGTGTTTCCTGGGTCCTGAGGCGGGGCCTCCCCGTCCGTGTTTCCTTGGTTCTGAAGTGGGACCTTCCCGTCCGTGTTTCCTGGGTCCTGAGGC	TGGGGCCTTCCCGTCCGTGTTTCCTGGGTCCTGAGGCGGGGCCTCCCCGTCCGTGTTTCCTTGGTTCTGAAGTGGGACCTTCCCGTCCGTGTTTCCTGGGTCCTGAGGC;*;T	0.207;0.109;0.005587	0.207
cg02562602	I	7	157694516	F	A	157694393	157694573	7:157694393_TGGGGCCTTCCCGTCCGTGTTTCCTGGGTCCTGAGGTGGGGCCTTCCCGTCCGTGTTTCCTGGGTCCTGAGGCGGGGCCTTCCCGTCCGTGTTTCCTGGGTCCTGAGGCGGGGCCTCCCCGTCCGTGTTTCCTTGGTTCTGAAGTGGGACCTTCCCGTCCGTGTTTCCTGGGTCCTGAGGC/TGGGGCCTTCCCGTCCGTGTTTCCTGGGTCCTGAGGCGGGGCCTCCCCGTCCGTGTTTCCTTGGTTCTGAAGTGGGACCTTCCCGTCCGTGTTTCCTGGGTCCTGAGGC	TGGGGCCTTCCCGTCCGTGTTTCCTGGGTCCTGAGGTGGGGCCTTCCCGTCCGTGTTTCCTGGGTCCTGAGGCGGGGCCTTCCCGTCCGTGTTTCCTGGGTCCTGAGGCGGGGCCTCCCCGTCCGTGTTTCCTTGGTTCTGAAGTGGGACCTTCCCGTCCGTGTTTCCTGGGTCCTGAGGC	TGGGGCCTTCCCGTCCGTGTTTCCTGGGTCCTGAGGCGGGGCCTCCCCGTCCGTGTTTCCTTGGTTCTGAAGTGGGACCTTCCCGTCCGTGTTTCCTGGGTCCTGAGGC;*;T	0.207;0.109;0.005587	0.207
cg02562602	I	7	157694516	F	A	157694393	157694573	7:157694393_TGGGGCCTTCCCGTCCGTGTTTCCTGGGTCCTGAGGTGGGGCCTTCCCGTCCGTGTTTCCTGGGTCCTGAGGCGGGGCCTTCCCGTCCGTGTTTCCTGGGTCCTGAGGCGGGGCCTCCCCGTCCGTGTTTCCTTGGTTCTGAAGTGGGACCTTCCCGTCCGTGTTTCCTGGGTCCTGAGGC/TGGGGCCTTCCCGTCCGTGTTTCCTGGGTCCTGAGGCGGGGCCTCCCCGTCCGTGTTTCCTTGGTTCTGAAGTGGGACCTTCCCGTCCGTGTTTCCTGGGTCCTGAGGC	TGGGGCCTTCCCGTCCGTGTTTCCTGGGTCCTGAGGTGGGGCCTTCCCGTCCGTGTTTCCTGGGTCCTGAGGCGGGGCCTTCCCGTCCGTGTTTCCTGGGTCCTGAGGCGGGGCCTCCCCGTCCGTGTTTCCTTGGTTCTGAAGTGGGACCTTCCCGTCCGTGTTTCCTGGGTCCTGAGGC	TGGGGCCTTCCCGTCCGTGTTTCCTGGGTCCTGAGGCGGGGCCTCCCCGTCCGTGTTTCCTTGGTTCTGAAGTGGGACCTTCCCGTCCGTGTTTCCTGGGTCCTGAGGC;*;T	0.207;0.109;0.005587	0.207
cg02562602	I	7	157694516	F	A	157694433	157694541	7:157694433_GCCTTCCCGTCCGTGTTTCCTGGGTCCTGAGGCGGGGCCTTCCCGTCCGTGTTTCCTGGGTCCTGAGGCGGGGCCTCCCCGTCCGTGTTTCCTTGGTTCTGAAGTGGGA/*	GCCTTCCCGTCCGTGTTTCCTGGGTCCTGAGGCGGGGCCTTCCCGTCCGTGTTTCCTGGGTCCTGAGGCGGGGCCTCCCCGTCCGTGTTTCCTTGGTTCTGAAGTGGGA	*;G	0.441;0.014	0.441
cg20746422	I	11	77012748	R	A	77012750	77012750	11:77012750_G/A	G	A	0.101	0.101
cg09885502	I	20	57463991	R	C	57463993	57463993	20:57463993_C/T	C	T	0.735	0.735
cg16849041	I	8	25042340	R	C	25042342	25042342	8:25042342_C/G	C	G	0.011	0.011
cg10455995	I	14	103801130	F	C	103801129	103801129	14:103801129_G/C	G	C	0.011	0.011
cg08132303	I	18	657677	F	C	657659	657685	18:657659_CCTGCCTCCGTCCCGCCGCGCCACTTG/*	CCTGCCTCCGTCCCGCCGCGCCACTTG	*;C	0.346;0.00838	0.346
cg11367354	I	7	96651983	R	A	96651985	96651985	7:96651985_G/A	G	A	0.106	0.106
cg14607011	I	10	135171746	R	C	135171748	135171748	10:135171748_C/A	C	A	0.042	0.042
cg09357750	I	6	156188073	R	C	156188075	156188075	6:156188075_C/A	C	A	0.011	0.011
cg24940885	I	1	48173972	F	C	48173971	48173971	1:48173971_G/A	G	A	0.075	0.075
cg17462381	I	3	132441365	R	A	132441361	132441379	3:132441361_TGGGCGGAGCAGCGGGACG/TGGGCGGAGCAGCGGGACGGGGCGGAGCAGCGGGACG	TGGGCGGAGCAGCGGGACG	TGGGCGGAGCAGCGGGACGGGGCGGAGCAGCGGGACG;T;TGGGCGGAGCAGCGGGACTGGGCGGAGCAGCGGGACGGGGCGGAGCAGCGGGACG	0.025;0.005587;0.002793	0.025
cg20592940	I	17	933155	F	A	933148	933207	17:933148_GTCCCTCCGTCCGCCACAGCGCTGACCCCTGCGTCCACGACACGGACACACTGTGGCACA/*	GTCCCTCCGTCCGCCACAGCGCTGACCCCTGCGTCCACGACACGGACACACTGTGGCACA	*;G	0.005587;0.011	0.011
cg20592940	I	17	933155	F	A	933148	933207	17:933148_GTCCCTCCGTCCGCCACAGCGCTGACCCCTGCGTCCACGACACGGACACACTGTGGCACA/*	GTCCCTCCGTCCGCCACAGCGCTGACCCCTGCGTCCACGACACGGACACACTGTGGCACA	*;G	0.005587;0.011	0.011
cg19426864	I	17	1083357	R	A	1083357	1083367	17:1083357_CGGGGCGGGGA/C	CGGGGCGGGGA	C	0.061	0.061
cg11844198	I	4	154387428	R	A	154387421	154387441	4:154387421_CGCGGGGCGGGGCGGGGCGGG/CGCGGGGCGGGGCGGG	CGCGGGGCGGGGCGGGGCGGG	CGCGGGGCGGGGCGGG;CGCGGGGCGGG;CGCGGGGCGGGGCGGGGCGGGGCGGG;CGCGGG;CGCGGGGCGGGGCGGGGCGGGGCGGGGCGGG;C	0.123;0.377;0.064;0.064;0.005587;0.005587	0.377
cg17560598	I	17	612456	F	T	612424	612463	17:612424_TCACGCTCTGTCACGGAACCTGCCTGGTATCACGGCGCAG/T	TCACGCTCTGTCACGGAACCTGCCTGGTATCACGGCGCAG	T	0.028	0.028
cg17560598	I	17	612456	F	T	612424	612463	17:612424_TCACGCTCTGTCACGGAACCTGCCTGGTATCACGGCGCAG/T	TCACGCTCTGTCACGGAACCTGCCTGGTATCACGGCGCAG	T	0.028	0.028
cg06255955	I	6	32632639	F	A	32632638	32632638	6:32632638_C/A	C	A	0.271	0.271
cg21938123	I	13	52733373	R	A	52733375	52733375	13:52733375_G/A	G	A	0.022	0.022
cg11353598	I	15	70740451	R	C	70740453	70740453	15:70740453_C/T	C	T	0.042	0.042
cg17304188	I	10	133874744	F	T	133874675	133874775	10:133874675_ACACACACACCTGCCGTGACGGCGCACACACACACCTGCCGTGACGGCGCACACATACACCTGCCGTGACGGCGCACACACACACCTGCCGTGATGGCGCG/*	ACACACACACCTGCCGTGACGGCGCACACACACACCTGCCGTGACGGCGCACACATACACCTGCCGTGACGGCGCACACACACACCTGCCGTGATGGCGCG	*;GCACACACACCTGCCGTGACGGCGCACACACACACCTGCCGTGACGGCGCACACATACACCTGCCGTGACGGCGCACACACACACCTGCCGTGATGGCGCG;A	0.103;0.014;0.002793	0.103
cg17304188	I	10	133874744	F	T	133874694	133874769	10:133874694_CGGCGCACACACACACCTGCCGTGACGGCGCACACATACACCTGCCGTGACGGCGCACACACACACCTGCCGTGAT/*	CGGCGCACACACACACCTGCCGTGACGGCGCACACATACACCTGCCGTGACGGCGCACACACACACCTGCCGTGAT	*;C	0.106;0.014	0.106
cg17304188	I	10	133874744	F	T	133874697	133874745	10:133874697_CGCACACACACACCTGCCGTGACGGCGCACACATACACCTGCCGTGACG/*	CGCACACACACACCTGCCGTGACGGCGCACACATACACCTGCCGTGACG	*;CGCGCACACATACACCTGCCGTGACG;C	0.12;0.00838;0.00838	0.12
cg17304188	I	10	133874744	F	T	133874719	133874769	10:133874719_CGGCGCACACATACACCTGCCGTGACGGCGCACACACACACCTGCCGTGAT/*	CGGCGCACACATACACCTGCCGTGACGGCGCACACACACACCTGCCGTGAT	*;C	0.014;0.00838	0.014
cg17304188	I	10	133874744	F	T	133874722	133874745	10:133874722_CGCACACATACACCTGCCGTGACG/C	CGCACACATACACCTGCCGTGACG	C;*	0.514;0.036	0.514
cg17304188	I	10	133874744	F	T	133874724	133874745	10:133874724_CACACATACACCTGCCGTGACG/*	CACACATACACCTGCCGTGACG	*;C	0.542;0.002793	0.542
cg17304188	I	10	133874744	F	T	133874725	133874748	10:133874725_ACACATACACCTGCCGTGACGGCG/*	ACACATACACCTGCCGTGACGGCG	*;A	0.545;0.00838	0.545
cg03246105	I	4	683106	R	A	683108	683108	4:683108_G/A	G	A	0.011	0.011
cg00154950	I	8	3974030	F	T	3973958	3974114	8:3973958_CGTATGAGTGCAGGTGCCTGAATGGAACAAACGCGCCATGAATGAACCCTAACGTAAGCTGTACACATCCGACGGCGATGTATGAGTGCAGGTACCTGGATGGAACAAACGCGCCATGAATGAACCCTAACGTAAGCTGTACACATCCGACAGTGAT/C	CGTATGAGTGCAGGTGCCTGAATGGAACAAACGCGCCATGAATGAACCCTAACGTAAGCTGTACACATCCGACGGCGATGTATGAGTGCAGGTACCTGGATGGAACAAACGCGCCATGAATGAACCCTAACGTAAGCTGTACACATCCGACAGTGAT	C	0.02	0.02
cg00154950	I	8	3974030	F	T	3973973	3974051	8:3973973_GCCTGAATGGAACAAACGCGCCATGAATGAACCCTAACGTAAGCTGTACACATCCGACGGCGATGTATGAGTGCAGGTA/G	GCCTGAATGGAACAAACGCGCCATGAATGAACCCTAACGTAAGCTGTACACATCCGACGGCGATGTATGAGTGCAGGTA	G;*	0.089;0.02	0.089
cg01546248	I	22	31477006	F	T	31476991	31477008	22:31476991_GCTCTGAGACTCCTACGA/G	GCTCTGAGACTCCTACGA	G	0.363	0.363
cg03462714	I	10	1547894	F	A	1547855	1547904	10:1547855_ACCTCCCCATGCCCGTGGTTCTGCCACTTCCGTCCCCACCGTGGCAGCCG/A	ACCTCCCCATGCCCGTGGTTCTGCCACTTCCGTCCCCACCGTGGCAGCCG	A	0.106	0.106
cg25717351	I	17	744675	F	C	744621	744698	17:744621_TGCATCTCACGCCGGCGAGCAGGTCCCCCCTGACCACGGCGCATCTCACACGGGCGAGCAGGTCCCCCTGACCACGGC/CGCATCTCACGCCGGCGAGCAGGTCCCCCCTGACCACGGCGCATCTCACACGGGCGAGCAGGTCCCCCTGACCACGGC	TGCATCTCACGCCGGCGAGCAGGTCCCCCCTGACCACGGCGCATCTCACACGGGCGAGCAGGTCCCCCTGACCACGGC	CGCATCTCACGCCGGCGAGCAGGTCCCCCCTGACCACGGCGCATCTCACACGGGCGAGCAGGTCCCCCTGACCACGGC;T;AGCATCTCACGCCGGCGAGCAGGTCCCCCCTGACCACGGCGCATCTCACACGGGCGAGCAGGTCCCCCTGACCACGGC	0.034;0.005587;0.039	0.039
cg25717351	I	17	744675	F	C	744633	744710	17:744633_CGGCGAGCAGGTCCCCCCTGACCACGGCGCATCTCACACGGGCGAGCAGGTCCCCCTGACCACGGCGCATCTCACACG/C	CGGCGAGCAGGTCCCCCCTGACCACGGCGCATCTCACACGGGCGAGCAGGTCCCCCTGACCACGGCGCATCTCACACG	C;TGGCGAGCAGGTCCCCCCTGACCACGGCGCATCTCACACGGGCGAGCAGGTCCCCCTGACCACGGCGCATCTCACACG;*;GGGCGAGCAGGTCCCCCCTGACCACGGCGCATCTCACACGGGCGAGCAGGTCCCCCTGACCACGGCGCATCTCACACG	0.047;0.092;0.002793;0.05	0.092
cg25717351	I	17	744675	F	C	744645	744683	17:744645_CCCCCCTGACCACGGCGCATCTCACACGGGCGAGCAGGT/*	CCCCCCTGACCACGGCGCATCTCACACGGGCGAGCAGGT	*;C	0.047;0.017	0.047
cg25717351	I	17	744675	F	C	744650	744728	17:744650_CTGACCACGGCGCATCTCACACGGGCGAGCAGGTCCCCCTGACCACGGCGCATCTCACACGGGCGAGCAGGTCCCCCCT/*	CTGACCACGGCGCATCTCACACGGGCGAGCAGGTCCCCCTGACCACGGCGCATCTCACACGGGCGAGCAGGTCCCCCCT	*;C;CGACCACGGCGCATCTCACACGGGCGAGCAGGTCCCCCTGACCACGGCGCATCTCACACGGGCGAGCAGGTCCCCCCT	0.061;0.002793;0.017	0.061
cg25717351	I	17	744675	F	C	744671	744683	17:744671_CGGGCGAGCAGGT/*	CGGGCGAGCAGGT	*;C;CCCGCGAGCAGGGCGAGCAGGT	0.061;0.047;0.002793	0.061
cg25717351	I	17	744675	F	C	744672	744787	17:744672_GGGCGAGCAGGTCCCCCTGACCACGGCGCATCTCACACGGGCGAGCAGGTCCCCCCTGACCACGGCGCATCTCACACGGGCGAGCAGGTCCCCCCGACCATGGAGCATCTCACGCC/*	GGGCGAGCAGGTCCCCCTGACCACGGCGCATCTCACACGGGCGAGCAGGTCCCCCCTGACCACGGCGCATCTCACACGGGCGAGCAGGTCCCCCCGACCATGGAGCATCTCACGCC	*;TGGCGAGCAGGTCCCCCTGACCACGGCGCATCTCACACGGGCGAGCAGGTCCCCCCTGACCACGGCGCATCTCACACGGGCGAGCAGGTCCCCCCGACCATGGAGCATCTCACGCC;CGGCGAGCAGGTCCCCCTGACCACGGCGCATCTCACACGGGCGAGCAGGTCCCCCCTGACCACGGCGCATCTCACACGGGCGAGCAGGTCCCCCCGACCATGGAGCATCTCACGCC;G;GTCACACGGGCGAGCAGGTCCCCCCGACCATGGAGCATCTCACGCC	0.103;0.005587;0.151;0.005587;0.002793	0.151
cg25717351	I	17	744675	F	C	744672	744787	17:744672_GGGCGAGCAGGTCCCCCTGACCACGGCGCATCTCACACGGGCGAGCAGGTCCCCCCTGACCACGGCGCATCTCACACGGGCGAGCAGGTCCCCCCGACCATGGAGCATCTCACGCC/*	GGGCGAGCAGGTCCCCCTGACCACGGCGCATCTCACACGGGCGAGCAGGTCCCCCCTGACCACGGCGCATCTCACACGGGCGAGCAGGTCCCCCCGACCATGGAGCATCTCACGCC	*;TGGCGAGCAGGTCCCCCTGACCACGGCGCATCTCACACGGGCGAGCAGGTCCCCCCTGACCACGGCGCATCTCACACGGGCGAGCAGGTCCCCCCGACCATGGAGCATCTCACGCC;CGGCGAGCAGGTCCCCCTGACCACGGCGCATCTCACACGGGCGAGCAGGTCCCCCCTGACCACGGCGCATCTCACACGGGCGAGCAGGTCCCCCCGACCATGGAGCATCTCACGCC;G;GTCACACGGGCGAGCAGGTCCCCCCGACCATGGAGCATCTCACGCC	0.103;0.005587;0.151;0.005587;0.002793	0.151
cg05779148	I	4	41646467	F	C	41646466	41646466	4:41646466_G/A	G	A	0.02	0.02
cg01606538	I	20	3214849	R	T	3214851	3214851	20:3214851_T/C	T	C	0.036	0.036
cg09969776	I	17	507582	F	A	507539	507595	17:507539_ACTGGCGTAAAGCATCAAGAAAACGCAGAGGGTAGGAAGAAGTCGAGCCTACTCTCG/GCTGGCGTAAAGCATCAAGAAAACGCAGAGGGTAGGAAGAAGTCGAGCCTACTCTCG	ACTGGCGTAAAGCATCAAGAAAACGCAGAGGGTAGGAAGAAGTCGAGCCTACTCTCG	GCTGGCGTAAAGCATCAAGAAAACGCAGAGGGTAGGAAGAAGTCGAGCCTACTCTCG;A	0.277;0.002793	0.277
cg09969776	I	17	507582	F	A	507539	507595	17:507539_ACTGGCGTAAAGCATCAAGAAAACGCAGAGGGTAGGAAGAAGTCGAGCCTACTCTCG/GCTGGCGTAAAGCATCAAGAAAACGCAGAGGGTAGGAAGAAGTCGAGCCTACTCTCG	ACTGGCGTAAAGCATCAAGAAAACGCAGAGGGTAGGAAGAAGTCGAGCCTACTCTCG	GCTGGCGTAAAGCATCAAGAAAACGCAGAGGGTAGGAAGAAGTCGAGCCTACTCTCG;A	0.277;0.002793	0.277
cg26492712	I	21	46825004	F	A	46824991	46825017	21:46824991_CCCGCGCCCGCCCCGCCCCCTGCCCGG/C	CCCGCGCCCGCCCCGCCCCCTGCCCGG	C;*	0.014;0.005587	0.014
cg26492712	I	21	46825004	F	A	46825001	46825034	21:46825001_CCCCGCCCCCTGCCCGGCCCCTGCCCGGCCCCTG/C	CCCCGCCCCCTGCCCGGCCCCTGCCCGGCCCCTG	C;*;CCCCGCCCCCTGCCCGCCCCCTGCCCGGCCCCTGCCCGGCCCCTG	0.117;0.02;0.02	0.117
cg11187452	I	22	49698612	R	C	49698614	49698680	22:49698614_CGTGTTTACTGTCCGGCACAGGGGAGACCCACGTGTGTTTACTGTCCGGCACAGGGAAGACCCACGT/C	CGTGTTTACTGTCCGGCACAGGGGAGACCCACGTGTGTTTACTGTCCGGCACAGGGAAGACCCACGT	C	0.112	0.112
cg10849676	I	19	6739624	R	A	6739626	6739626	19:6739626_G/T	G	T	0.022	0.022
cg04360875	I	16	89219415	R	C	89219417	89219417	16:89219417_C/A	C	A	0.02	0.02
cg05590025	I	7	65112418	F	C	65112389	65112427	7:65112389_CCCGCCGCGGCTTTTTGCCCCCGCCCCGGCGGCTTTCTT/C	CCCGCCGCGGCTTTTTGCCCCCGCCCCGGCGGCTTTCTT	C	0.056	0.056
cg04955856	I	22	47022567	R	A	47022462	47022571	22:47022462_CGTGCCCTGCGTGTGGGAGCTGGCTCGTGGGGCTTGGAGGTGTGTGTGGGAGGGACGGTGGCAGGGCGGGGTCTCTGGGTCGGGGTTTTCTTTGGAAAGCTGGACCGGCT/TGTGCCCTGCGTGTGGGAGCTGGCTCGTGGGGCTTGGAGGTGTGTGTGGGAGGGACGGTGGCAGGGCGGGGTCTCTGGGTCGGGGTTTTCTTTGGAAAGCTGGACCGGCT	CGTGCCCTGCGTGTGGGAGCTGGCTCGTGGGGCTTGGAGGTGTGTGTGGGAGGGACGGTGGCAGGGCGGGGTCTCTGGGTCGGGGTTTTCTTTGGAAAGCTGGACCGGCT	TGTGCCCTGCGTGTGGGAGCTGGCTCGTGGGGCTTGGAGGTGTGTGTGGGAGGGACGGTGGCAGGGCGGGGTCTCTGGGTCGGGGTTTTCTTTGGAAAGCTGGACCGGCT;C	0.142;0.061	0.142
cg04955856	I	22	47022567	R	A	47022462	47022571	22:47022462_CGTGCCCTGCGTGTGGGAGCTGGCTCGTGGGGCTTGGAGGTGTGTGTGGGAGGGACGGTGGCAGGGCGGGGTCTCTGGGTCGGGGTTTTCTTTGGAAAGCTGGACCGGCT/TGTGCCCTGCGTGTGGGAGCTGGCTCGTGGGGCTTGGAGGTGTGTGTGGGAGGGACGGTGGCAGGGCGGGGTCTCTGGGTCGGGGTTTTCTTTGGAAAGCTGGACCGGCT	CGTGCCCTGCGTGTGGGAGCTGGCTCGTGGGGCTTGGAGGTGTGTGTGGGAGGGACGGTGGCAGGGCGGGGTCTCTGGGTCGGGGTTTTCTTTGGAAAGCTGGACCGGCT	TGTGCCCTGCGTGTGGGAGCTGGCTCGTGGGGCTTGGAGGTGTGTGTGGGAGGGACGGTGGCAGGGCGGGGTCTCTGGGTCGGGGTTTTCTTTGGAAAGCTGGACCGGCT;C	0.142;0.061	0.142
cg04955856	I	22	47022567	R	A	47022462	47022571	22:47022462_CGTGCCCTGCGTGTGGGAGCTGGCTCGTGGGGCTTGGAGGTGTGTGTGGGAGGGACGGTGGCAGGGCGGGGTCTCTGGGTCGGGGTTTTCTTTGGAAAGCTGGACCGGCT/TGTGCCCTGCGTGTGGGAGCTGGCTCGTGGGGCTTGGAGGTGTGTGTGGGAGGGACGGTGGCAGGGCGGGGTCTCTGGGTCGGGGTTTTCTTTGGAAAGCTGGACCGGCT	CGTGCCCTGCGTGTGGGAGCTGGCTCGTGGGGCTTGGAGGTGTGTGTGGGAGGGACGGTGGCAGGGCGGGGTCTCTGGGTCGGGGTTTTCTTTGGAAAGCTGGACCGGCT	TGTGCCCTGCGTGTGGGAGCTGGCTCGTGGGGCTTGGAGGTGTGTGTGGGAGGGACGGTGGCAGGGCGGGGTCTCTGGGTCGGGGTTTTCTTTGGAAAGCTGGACCGGCT;C	0.142;0.061	0.142
cg14472366	I	13	20875915	F	C	20875914	20875921	13:20875914_GCGCCGCT/G	GCGCCGCT	G;GCGCCGCTCGCCGCT	0.014;0.002793	0.014
cg24617568	I	7	89748647	R	T	89748649	89748649	7:89748649_T/C	T	C;TGGGGGAACACGC	0.005587;0.011	0.011
cg16119667	I	2	95825387	F	A	95825384	95825406	2:95825384_GCCCGCCACCCCGCGCCAGCCCC/*	GCCCGCCACCCCGCGCCAGCCCC	*;G	0.011;0.00838	0.011
cg08335510	I	7	144966808	R	A	144966802	144966812	7:144966802_AGGATGCGGGG/A	AGGATGCGGGG	A;AGGATGCGGGGGGATGCGGGG;AGGATGCGGGGGGATGCGGGGGGATGCGGGG;AGGATGCGGGGGGATGCGGGGGGATGCGGGGGGATGCGGGG	0.106;0.067;0.022;0.002793	0.106
cg04277319	I	22	20714779	R	C	20714731	20714785	22:20714731_GGAGGACCCCATCCAGGGCGTCGCTAACGAGGTTGAAGTCCAGGGCGTCGCACAC/GGAGGACCCCGTCCAGGGCGTCGCTAACGAGGACCCCATCCAGGGCGTCGCTAACGAGGTTGAAGTCCAGGGCGTCGCACAC	GGAGGACCCCATCCAGGGCGTCGCTAACGAGGTTGAAGTCCAGGGCGTCGCACAC	GGAGGACCCCGTCCAGGGCGTCGCTAACGAGGACCCCATCCAGGGCGTCGCTAACGAGGTTGAAGTCCAGGGCGTCGCACAC;G;*;AGAGGACCCCATCCAGGGCGTCGCTAACGAGGTTGAAGTCCAGGGCGTCGCACAC	0.002793;0.042;0.005587;0.005587	0.042
cg05740465	I	6	169825927	R	T	169825899	169825943	6:169825899_TGGCAGCGTGTGGGGAGGCGCCTGGCAGCGTGTGGGGAGGCGCCC/*	TGGCAGCGTGTGGGGAGGCGCCTGGCAGCGTGTGGGGAGGCGCCC	*;T	0.031;0.011	0.031
cg05740465	I	6	169825927	R	T	169825921	169825943	6:169825921_TGGCAGCGTGTGGGGAGGCGCCC/*	TGGCAGCGTGTGGGGAGGCGCCC	*;T	0.148;0.123	0.148
cg00061811	I	6	170475845	R	A	170475812	170475878	6:170475812_TGGGGGCGTGGCCAGGCAGGTGGGCGGCCCTTCCGGGGGCGTGGCCAGGCAGGTGGGCGGCCCTTCC/CGGGGGCGTGGCCAGGCAGGTGGGCGGCCCTTCCGGGGGCGTGGCCAGGCAGGTGGGCGGCCCTTCC	TGGGGGCGTGGCCAGGCAGGTGGGCGGCCCTTCCGGGGGCGTGGCCAGGCAGGTGGGCGGCCCTTCC	CGGGGGCGTGGCCAGGCAGGTGGGCGGCCCTTCCGGGGGCGTGGCCAGGCAGGTGGGCGGCCCTTCC;*;T	0.377;0.288;0.002793	0.377
cg27081107	I	10	438661	R	C	438658	438664	10:438658_ACGCGCC/*	ACGCGCC	*;A	0.025;0.022	0.025
cg16999677	I	5	843982	R	A	843984	843984	5:843984_G/GCA	G	GCA	0.168	0.168
cg06490968	I	16	15974524	R	A	15974526	15974526	16:15974526_A/G	A	G	0.12	0.12
cg23182573	I	2	9983397	R	A	9983399	9983399	2:9983399_G/C	G	C	0.02	0.02
cg09925166	I	19	540049	F	T	539974	540049	19:539974_GGTTTAGAATCCGGAGGCCGGGGTGGCCAGGCCCCCAGGTTTAGAATCCGGAGGCCGGGGTGGCCAGGCCCCCCAC/*	GGTTTAGAATCCGGAGGCCGGGGTGGCCAGGCCCCCAGGTTTAGAATCCGGAGGCCGGGGTGGCCAGGCCCCCCAC	*;G	0.017;0.002793	0.017
cg09925166	I	19	540049	F	T	539974	540049	19:539974_GGTTTAGAATCCGGAGGCCGGGGTGGCCAGGCCCCCAGGTTTAGAATCCGGAGGCCGGGGTGGCCAGGCCCCCCAC/*	GGTTTAGAATCCGGAGGCCGGGGTGGCCAGGCCCCCAGGTTTAGAATCCGGAGGCCGGGGTGGCCAGGCCCCCCAC	*;G	0.017;0.002793	0.017
cg22062432	I	5	180634502	F	T	180634501	180634501	5:180634501_A/G	A	G	0.084	0.084
cg17707635	I	12	48153133	F	A	48153132	48153132	12:48153132_C/T	C	T	0.028	0.028
cg02061626	I	2	233274167	R	T	233274169	233274169	2:233274169_T/C	T	C	0.282	0.282
cg15363314	I	11	1283970	R	C	1283961	1283973	11:1283961_TTCCTGTCCCGCC/T	TTCCTGTCCCGCC	T	0.399	0.399
cg13726345	I	10	129948126	F	A	129948123	129948137	10:129948123_TTCCGAAGCGCCCCC/T	TTCCGAAGCGCCCCC	T	0.017	0.017
cg14179220	I	9	135049193	R	A	135049148	135049202	9:135049148_GAACGGAGAGGCAGGCAGGTCGAACCATACTGCGGATGAGACGGACGGACGGACA/AAACGGAGAGGCAGGCAGGTCGAACCATACTGCGGATGAGACGGACGGACGGACA	GAACGGAGAGGCAGGCAGGTCGAACCATACTGCGGATGAGACGGACGGACGGACA	AAACGGAGAGGCAGGCAGGTCGAACCATACTGCGGATGAGACGGACGGACGGACA;G	0.078;0.002793	0.078
cg15385814	I	4	189717818	F	T	189717813	189717832	4:189717813_ACAGACGCCGCGCCACACCT/*	ACAGACGCCGCGCCACACCT	*;A	0.059;0.002793	0.059
cg17822282	I	12	57880392	R	A	57880377	57880403	12:57880377_CTAGAGATGTTTGGCCGGGCGCGGCTG/C	CTAGAGATGTTTGGCCGGGCGCGGCTG	C;*	0.014;0.014	0.014
cg25996553	I	8	13133084	R	C	13133086	13133086	8:13133086_C/T	C	T	0.176	0.176
cg08021120	I	3	195498017	R	A	195498017	195498209	3:195498017_CGGGTTGGGGTATTCCTGGTCAGTCTCGTGGTTGGGTTGGGGTATTCCTGGTCAGTCTCGTGGTTGGGTTGGTGTATTCCTGGTCAGTCTCGTGGTTGGGTTGGGGTATTCCTGGTCAGTCTCGTGGTTGGGTTGGGGTATTCCTGGTCAGTCTCGTGGTTGGGTTGGGGTATTCCTGGTCAGTCTCGTGGTT/CGGGTTGGGGTATTCCTGGTCAGTCTCGTGGTTGGGTTGGTGTATTCCTGGTCAGTCTCGTGGTTGGGTTGGGGTATTCCTGGTCAGTCTCGTGGTTGGGTTGGGGTATTCCTGGTCAGTCTCGTGGTTGGGTTGGGGTATTCCTGGTCAGTCTCGTGGTT	CGGGTTGGGGTATTCCTGGTCAGTCTCGTGGTTGGGTTGGGGTATTCCTGGTCAGTCTCGTGGTTGGGTTGGTGTATTCCTGGTCAGTCTCGTGGTTGGGTTGGGGTATTCCTGGTCAGTCTCGTGGTTGGGTTGGGGTATTCCTGGTCAGTCTCGTGGTTGGGTTGGGGTATTCCTGGTCAGTCTCGTGGTT	CGGGTTGGGGTATTCCTGGTCAGTCTCGTGGTTGGGTTGGTGTATTCCTGGTCAGTCTCGTGGTTGGGTTGGGGTATTCCTGGTCAGTCTCGTGGTTGGGTTGGGGTATTCCTGGTCAGTCTCGTGGTTGGGTTGGGGTATTCCTGGTCAGTCTCGTGGTT;C;TGGGTTGGGGTATTCCTGGTCAGTCTCGTGGTTGGGTTGGGGTATTCCTGGTCAGTCTCGTGGTTGGGTTGGTGTATTCCTGGTCAGTCTCGTGGTTGGGTTGGGGTATTCCTGGTCAGTCTCGTGGTTGGGTTGGGGTATTCCTGGTCAGTCTCGTGGTTGGGTTGGGGTATTCCTGGTCAGTCTCGTGGTT	0.042;0.002793;0.002793	0.042
cg00711584	I	16	89373295	F	T	89373084	89373304	16:89373084_CACCTCCCACTCCGCAGACACGTGCCACCTCCCACTCCGCAGACACGCGCCACCCACCTCCCACTCCGCAGACACGCGCCACTTACCTCCCACTCCGCAGACACGCGCCACCTACCTCCCACTCCGCAGACACGCGCCACCTCCCATTCCACAGACACGCGCCACTTACCTCCCACTCCGCAGACACGCGCCACCTCCCACTCCACAGACACGCGCCACCT/CACCTCCCACTCCGCAGACACGCGCCACCTACCTCCCACTCCGCAGACACGCGCCACCTCCCATTCCACAGACACGCGCCACTTACCTCCCACTCCGCAGACACGCGCCACCTCCCACTCCACAGACACGCGCCACCT	CACCTCCCACTCCGCAGACACGTGCCACCTCCCACTCCGCAGACACGCGCCACCCACCTCCCACTCCGCAGACACGCGCCACTTACCTCCCACTCCGCAGACACGCGCCACCTACCTCCCACTCCGCAGACACGCGCCACCTCCCATTCCACAGACACGCGCCACTTACCTCCCACTCCGCAGACACGCGCCACCTCCCACTCCACAGACACGCGCCACCT	CACCTCCCACTCCGCAGACACGCGCCACCTACCTCCCACTCCGCAGACACGCGCCACCTCCCATTCCACAGACACGCGCCACTTACCTCCCACTCCGCAGACACGCGCCACCTCCCACTCCACAGACACGCGCCACCT;*;C	0.031;0.061;0.002793	0.061
cg21921996	I	20	55685638	R	T	55685507	55685649	20:55685507_CGCTGTGCTAAGTCTTCCGGCTGGGCGTGTGCGGGGCGCTGTGCTAAGTCTTCCGGCTGGGCGTGTGCGGGGCGCTGTGCTGTCTTCCGGTTCGGCGTGTGCGGGGCGCTGTGCTAAGTCTTCCGGCTGGGCGTGTGCGGGGT/C	CGCTGTGCTAAGTCTTCCGGCTGGGCGTGTGCGGGGCGCTGTGCTAAGTCTTCCGGCTGGGCGTGTGCGGGGCGCTGTGCTGTCTTCCGGTTCGGCGTGTGCGGGGCGCTGTGCTAAGTCTTCCGGCTGGGCGTGTGCGGGGT	C	0.075	0.075
cg21921996	I	20	55685638	R	T	55685543	55685649	20:55685543_CGCTGTGCTAAGTCTTCCGGCTGGGCGTGTGCGGGGCGCTGTGCTGTCTTCCGGTTCGGCGTGTGCGGGGCGCTGTGCTAAGTCTTCCGGCTGGGCGTGTGCGGGGT/*	CGCTGTGCTAAGTCTTCCGGCTGGGCGTGTGCGGGGCGCTGTGCTGTCTTCCGGTTCGGCGTGTGCGGGGCGCTGTGCTAAGTCTTCCGGCTGGGCGTGTGCGGGGT	*;C	0.078;0.092	0.092
cg21921996	I	20	55685638	R	T	55685622	55685706	20:55685622_AAGTCTTCCGGCTGGGCGTGTGCGGGGTGCTGTGCTAAGTCTTCCGGCTGGGCGTGTGCGGGGCGCTGTGCTGTCTTCCGGTTCG/*	AAGTCTTCCGGCTGGGCGTGTGCGGGGTGCTGTGCTAAGTCTTCCGGCTGGGCGTGTGCGGGGCGCTGTGCTGTCTTCCGGTTCG	*;A	0.151;0.002793	0.151
cg11767442	I	21	45584432	F	T	45584411	45584439	21:45584411_GCCTGGAACCTCGGGAAGGGACGCGTCCA/A	GCCTGGAACCTCGGGAAGGGACGCGTCCA	A;GCCTGGAACCTCGGGAAGGGACGCGTCCG;*	0.022;0.017;0.002793	0.022
cg02205409	I	17	77784595	R	C	77784596	77784597	17:77784596_GC/G	GC	G;GCC;GGCCCC;GCCC;GGCCCCC;GCCCC	0.005587;0.26;0.002793;0.005587;0.005587;0.002793	0.26
cg21746294	I	10	99625949	F	A	99625948	99625948	10:99625948_C/T	C	T	0.017	0.017
cg03160883	I	6	36628713	F	A	36628712	36628712	6:36628712_C/G	C	G	0.045	0.045
cg04965500	I	7	75508301	R	A	75508303	75508303	7:75508303_G/C	G	C	0.022	0.022
cg06708331	I	22	49761906	R	A	49761870	49761942	22:49761870_GGAGGGCGGCTGAGCACACACAGTGAGGAGGGCGGCCGAGCACCACCCAGGGGTCCTCGGCACACACAGTGAA/G	GGAGGGCGGCTGAGCACACACAGTGAGGAGGGCGGCCGAGCACCACCCAGGGGTCCTCGGCACACACAGTGAA	G	0.02	0.02
cg23505044	I	17	9129824	R	T	9129757	9129835	17:9129757_TCTCGTGGGGAGGCTGTCTCGTGGGGAGGCTGTCTCGTGGGGAGGCGGTCTCGTGGGGAGGTGGTCTCGTGGGGAGGTG/T	TCTCGTGGGGAGGCTGTCTCGTGGGGAGGCTGTCTCGTGGGGAGGCGGTCTCGTGGGGAGGTGGTCTCGTGGGGAGGTG	T;*	0.327;0.374	0.374
cg23505044	I	17	9129824	R	T	9129767	9129857	17:9129767_AGGCTGTCTCGTGGGGAGGCTGTCTCGTGGGGAGGCGGTCTCGTGGGGAGGTGGTCTCGTGGGGAGGTGGTCTCGTGGGGAGGCGGTCTCG/*	AGGCTGTCTCGTGGGGAGGCTGTCTCGTGGGGAGGCGGTCTCGTGGGGAGGTGGTCTCGTGGGGAGGTGGTCTCGTGGGGAGGCGGTCTCG	*;A	0.656;0.00838	0.656
cg23505044	I	17	9129824	R	T	9129815	9129857	17:9129815_AGGTGGTCTCGTGGGGAGGTGGTCTCGTGGGGAGGCGGTCTCG/*	AGGTGGTCTCGTGGGGAGGTGGTCTCGTGGGGAGGCGGTCTCG	*;A	0.338;0.388	0.388
cg13251533	I	12	132286017	R	T	132285971	132286070	12:132285971_TTCGTGTTTGCCGTGGCCCGTGTTTGCCGTGGCTGTTCATGTTTGCCGTGGCTCGTGTTTGCCGTGGCTCGTGTTTGCCGTGGCTCGTGTTTGCCGTGGC/T	TTCGTGTTTGCCGTGGCCCGTGTTTGCCGTGGCTGTTCATGTTTGCCGTGGCTCGTGTTTGCCGTGGCTCGTGTTTGCCGTGGCTCGTGTTTGCCGTGGC	T	0.14	0.14
cg13251533	I	12	132286017	R	T	132285971	132286070	12:132285971_TTCGTGTTTGCCGTGGCCCGTGTTTGCCGTGGCTGTTCATGTTTGCCGTGGCTCGTGTTTGCCGTGGCTCGTGTTTGCCGTGGCTCGTGTTTGCCGTGGC/T	TTCGTGTTTGCCGTGGCCCGTGTTTGCCGTGGCTGTTCATGTTTGCCGTGGCTCGTGTTTGCCGTGGCTCGTGTTTGCCGTGGCTCGTGTTTGCCGTGGC	T	0.14	0.14
cg13251533	I	12	132286017	R	T	132285971	132286070	12:132285971_TTCGTGTTTGCCGTGGCCCGTGTTTGCCGTGGCTGTTCATGTTTGCCGTGGCTCGTGTTTGCCGTGGCTCGTGTTTGCCGTGGCTCGTGTTTGCCGTGGC/T	TTCGTGTTTGCCGTGGCCCGTGTTTGCCGTGGCTGTTCATGTTTGCCGTGGCTCGTGTTTGCCGTGGCTCGTGTTTGCCGTGGCTCGTGTTTGCCGTGGC	T	0.14	0.14
cg13251533	I	12	132286017	R	T	132286008	132286023	12:132286008_CATGTTTGCCGTGGCT/*	CATGTTTGCCGTGGCT	*;C	0.142;0.031	0.142
cg13251533	I	12	132286017	R	T	132286009	132286041	12:132286009_ATGTTTGCCGTGGCTCGTGTTTGCCGTGGCTCG/A	ATGTTTGCCGTGGCTCGTGTTTGCCGTGGCTCG	A;*;GTGTTTGCCGTGGCTCGTGTTTGCCGTGGCTCG;ATGTTTGCCGTGGCTCG	0.165;0.173;0.011;0.011	0.173
cg13251533	I	12	132286017	R	T	132286009	132286041	12:132286009_ATGTTTGCCGTGGCTCGTGTTTGCCGTGGCTCG/A	ATGTTTGCCGTGGCTCGTGTTTGCCGTGGCTCG	A;*;GTGTTTGCCGTGGCTCGTGTTTGCCGTGGCTCG;ATGTTTGCCGTGGCTCG	0.165;0.173;0.011;0.011	0.173
cg13251533	I	12	132286017	R	T	132286019	132286033	12:132286019_TGGCTCGTGTTTGCC/*	TGGCTCGTGTTTGCC	*;T	0.313;0.022	0.313
cg15153068	I	2	2009035	R	T	2009032	2009048	2:2009032_ATACGTTCTTTCCTGTG/A	ATACGTTCTTTCCTGTG	A	0.042	0.042
cg18582979	I	7	65264459	F	A	65264433	65264468	7:65264433_GCTGGGATTGCAGACATGAGCCACCTCGCCTAGCCA/G	GCTGGGATTGCAGACATGAGCCACCTCGCCTAGCCA	G	0.073	0.073
cg18813035	I	7	158792364	R	C	158792366	158792366	7:158792366_C/T	C	T	0.031	0.031
cg07424785	I	1	3204078	F	T	3204073	3204122	1:3204073_CGCCACGCGGGCATCCAGGATTGCATTTACCGGGGCTGGAGCCGCCCCCT/*	CGCCACGCGGGCATCCAGGATTGCATTTACCGGGGCTGGAGCCGCCCCCT	*;C	0.00838;0.047	0.047
cg00369786	I	16	719818	R	A	719820	719825	16:719820_GCAGTC/G	GCAGTC	G	0.028	0.028
cg09356193	I	14	105816327	R	T	105816235	105816386	14:105816235_GAGAACTTCCAGGAGAGCGTGGCTAATGCAGGACCCCGAGAACTTCCAGGAGAGCGTGGCTAATAGCAGGACCCCGAGAACTTCCGGGAGCGCGTGGCTAATAGCAGGACCCCGAGAACTTCCGGGAGCGCGTGGCTAATAGCAGGACCCCA/*	GAGAACTTCCAGGAGAGCGTGGCTAATGCAGGACCCCGAGAACTTCCAGGAGAGCGTGGCTAATAGCAGGACCCCGAGAACTTCCGGGAGCGCGTGGCTAATAGCAGGACCCCGAGAACTTCCGGGAGCGCGTGGCTAATAGCAGGACCCCA	*;AAGAACTTCCAGGAGAGCGTGGCTAATGCAGGACCCCGAGAACTTCCAGGAGAGCGTGGCTAATAGCAGGACCCCGAGAACTTCCGGGAGCGCGTGGCTAATAGCAGGACCCCGAGAACTTCCGGGAGCGCGTGGCTAATAGCAGGACCCCA;G	0.011;0.002793;0.002793	0.011
cg09356193	I	14	105816327	R	T	105816235	105816386	14:105816235_GAGAACTTCCAGGAGAGCGTGGCTAATGCAGGACCCCGAGAACTTCCAGGAGAGCGTGGCTAATAGCAGGACCCCGAGAACTTCCGGGAGCGCGTGGCTAATAGCAGGACCCCGAGAACTTCCGGGAGCGCGTGGCTAATAGCAGGACCCCA/*	GAGAACTTCCAGGAGAGCGTGGCTAATGCAGGACCCCGAGAACTTCCAGGAGAGCGTGGCTAATAGCAGGACCCCGAGAACTTCCGGGAGCGCGTGGCTAATAGCAGGACCCCGAGAACTTCCGGGAGCGCGTGGCTAATAGCAGGACCCCA	*;AAGAACTTCCAGGAGAGCGTGGCTAATGCAGGACCCCGAGAACTTCCAGGAGAGCGTGGCTAATAGCAGGACCCCGAGAACTTCCGGGAGCGCGTGGCTAATAGCAGGACCCCGAGAACTTCCGGGAGCGCGTGGCTAATAGCAGGACCCCA;G	0.011;0.002793;0.002793	0.011
cg04023872	I	5	310073	F	A	310048	310104	5:310048_CCCCGTGCACCCCAGTGATGGCCGCCGTCCCCGTGCACACCAGTGATGGCCGCCGTG/C	CCCCGTGCACCCCAGTGATGGCCGCCGTCCCCGTGCACACCAGTGATGGCCGCCGTG	C	0.025	0.025
cg07725318	I	6	30227326	F	C	30227325	30227339	6:30227325_GCGATCCCGGCACTA/G	GCGATCCCGGCACTA	G;GCGATCCCGGCACTACGATCCCGGCACTA	0.014;0.005587	0.014
cg12564102	I	2	108086048	F	C	108086047	108086047	2:108086047_G/A	G	A	0.763	0.763
cg07025994	I	5	75542	R	A	75529	75606	5:75529_AGGCGGCAGAGGGCGAGGCGGGAGGCGGCAGAGGGCGAGGCGGGAGGCGGCAGAGCGTGGGGTGAGGGGCGGCTGAGT/*	AGGCGGCAGAGGGCGAGGCGGGAGGCGGCAGAGGGCGAGGCGGGAGGCGGCAGAGCGTGGGGTGAGGGGCGGCTGAGT	*;A	0.358;0.025	0.358
cg11828070	I	8	110657193	F	A	110657192	110657192	8:110657192_C/T	C	T	0.193	0.193
cg25394452	I	12	133140449	F	T	133140302	133140464	12:133140302_CCCCGTCGCCCCTGAACCCCCGAGCTCCTGTGCACCCCCTGCACCCCTCCGGCTGACACATACCTACGACTGTACACTCACCCCCGTCGCCCCTGAACCCCCGAGCTTGTGTGCACCCCCTGCACCCCTCCGGCTGACACATACCTACGACTGTACACTCACT/*	CCCCGTCGCCCCTGAACCCCCGAGCTCCTGTGCACCCCCTGCACCCCTCCGGCTGACACATACCTACGACTGTACACTCACCCCCGTCGCCCCTGAACCCCCGAGCTTGTGTGCACCCCCTGCACCCCTCCGGCTGACACATACCTACGACTGTACACTCACT	*;C;TCCCGTCGCCCCTGAACCCCCGAGCTCCTGTGCACCCCCTGCACCCCTCCGGCTGACACATACCTACGACTGTACACTCACCCCCGTCGCCCCTGAACCCCCGAGCTTGTGTGCACCCCCTGCACCCCTCCGGCTGACACATACCTACGACTGTACACTCACT	0.036;0.042;0.014	0.042
cg25394452	I	12	133140449	F	T	133140302	133140464	12:133140302_CCCCGTCGCCCCTGAACCCCCGAGCTCCTGTGCACCCCCTGCACCCCTCCGGCTGACACATACCTACGACTGTACACTCACCCCCGTCGCCCCTGAACCCCCGAGCTTGTGTGCACCCCCTGCACCCCTCCGGCTGACACATACCTACGACTGTACACTCACT/*	CCCCGTCGCCCCTGAACCCCCGAGCTCCTGTGCACCCCCTGCACCCCTCCGGCTGACACATACCTACGACTGTACACTCACCCCCGTCGCCCCTGAACCCCCGAGCTTGTGTGCACCCCCTGCACCCCTCCGGCTGACACATACCTACGACTGTACACTCACT	*;C;TCCCGTCGCCCCTGAACCCCCGAGCTCCTGTGCACCCCCTGCACCCCTCCGGCTGACACATACCTACGACTGTACACTCACCCCCGTCGCCCCTGAACCCCCGAGCTTGTGTGCACCCCCTGCACCCCTCCGGCTGACACATACCTACGACTGTACACTCACT	0.036;0.042;0.014	0.042
cg25394452	I	12	133140449	F	T	133140314	133140470	12:133140314_TGAACCCCCGAGCTCCTGTGCACCCCCTGCACCCCTCCGGCTGACACATACCTACGACTGTACACTCACCCCCGTCGCCCCTGAACCCCCGAGCTTGTGTGCACCCCCTGCACCCCTCCGGCTGACACATACCTACGACTGTACACTCACTCCCGTC/*	TGAACCCCCGAGCTCCTGTGCACCCCCTGCACCCCTCCGGCTGACACATACCTACGACTGTACACTCACCCCCGTCGCCCCTGAACCCCCGAGCTTGTGTGCACCCCCTGCACCCCTCCGGCTGACACATACCTACGACTGTACACTCACTCCCGTC	*;T	0.078;0.002793	0.078
cg25394452	I	12	133140449	F	T	133140327	133140489	12:133140327_TCCTGTGCACCCCCTGCACCCCTCCGGCTGACACATACCTACGACTGTACACTCACCCCCGTCGCCCCTGAACCCCCGAGCTTGTGTGCACCCCCTGCACCCCTCCGGCTGACACATACCTACGACTGTACACTCACTCCCGTCGCCCCTGAACCCCCGAGCA/T	TCCTGTGCACCCCCTGCACCCCTCCGGCTGACACATACCTACGACTGTACACTCACCCCCGTCGCCCCTGAACCCCCGAGCTTGTGTGCACCCCCTGCACCCCTCCGGCTGACACATACCTACGACTGTACACTCACTCCCGTCGCCCCTGAACCCCCGAGCA	T;*;ACCTGTGCACCCCCTGCACCCCTCCGGCTGACACATACCTACGACTGTACACTCACCCCCGTCGCCCCTGAACCCCCGAGCTTGTGTGCACCCCCTGCACCCCTCCGGCTGACACATACCTACGACTGTACACTCACTCCCGTCGCCCCTGAACCCCCGAGCA	0.109;0.078;0.011	0.109
cg25394452	I	12	133140449	F	T	133140352	133140514	12:133140352_GGCTGACACATACCTACGACTGTACACTCACCCCCGTCGCCCCTGAACCCCCGAGCTTGTGTGCACCCCCTGCACCCCTCCGGCTGACACATACCTACGACTGTACACTCACTCCCGTCGCCCCTGAACCCCCGAGCACCTGTGCACCCCCTGCACCCCTCCA/*	GGCTGACACATACCTACGACTGTACACTCACCCCCGTCGCCCCTGAACCCCCGAGCTTGTGTGCACCCCCTGCACCCCTCCGGCTGACACATACCTACGACTGTACACTCACTCCCGTCGCCCCTGAACCCCCGAGCACCTGTGCACCCCCTGCACCCCTCCA	*;AGCTGACACATACCTACGACTGTACACTCACCCCCGTCGCCCCTGAACCCCCGAGCTTGTGTGCACCCCCTGCACCCCTCCGGCTGACACATACCTACGACTGTACACTCACTCCCGTCGCCCCTGAACCCCCGAGCACCTGTGCACCCCCTGCACCCCTCCA;G	0.209;0.165;0.002793	0.209
cg25394452	I	12	133140449	F	T	133140370	133140532	12:133140370_ACTGTACACTCACCCCCGTCGCCCCTGAACCCCCGAGCTTGTGTGCACCCCCTGCACCCCTCCGGCTGACACATACCTACGACTGTACACTCACTCCCGTCGCCCCTGAACCCCCGAGCACCTGTGCACCCCCTGCACCCCTCCAGCTGACACATACCTACGT/*	ACTGTACACTCACCCCCGTCGCCCCTGAACCCCCGAGCTTGTGTGCACCCCCTGCACCCCTCCGGCTGACACATACCTACGACTGTACACTCACTCCCGTCGCCCCTGAACCCCCGAGCACCTGTGCACCCCCTGCACCCCTCCAGCTGACACATACCTACGT	*;GCTGTACACTCACCCCCGTCGCCCCTGAACCCCCGAGCTTGTGTGCACCCCCTGCACCCCTCCGGCTGACACATACCTACGACTGTACACTCACTCCCGTCGCCCCTGAACCCCCGAGCACCTGTGCACCCCCTGCACCCCTCCAGCTGACACATACCTACGT;TCTGTACACTCACCCCCGTCGCCCCTGAACCCCCGAGCTTGTGTGCACCCCCTGCACCCCTCCGGCTGACACATACCTACGACTGTACACTCACTCCCGTCGCCCCTGAACCCCCGAGCACCTGTGCACCCCCTGCACCCCTCCAGCTGACACATACCTACGT;A	0.304;0.005587;0.02;0.005587	0.304
cg25394452	I	12	133140449	F	T	133140408	133140489	12:133140408_TTGTGTGCACCCCCTGCACCCCTCCGGCTGACACATACCTACGACTGTACACTCACTCCCGTCGCCCCTGAACCCCCGAGCA/*	TTGTGTGCACCCCCTGCACCCCTCCGGCTGACACATACCTACGACTGTACACTCACTCCCGTCGCCCCTGAACCCCCGAGCA	*;T	0.288;0.193	0.288
cg25394452	I	12	133140449	F	T	133140410	133140491	12:133140410_GTGTGCACCCCCTGCACCCCTCCGGCTGACACATACCTACGACTGTACACTCACTCCCGTCGCCCCTGAACCCCCGAGCACC/*	GTGTGCACCCCCTGCACCCCTCCGGCTGACACATACCTACGACTGTACACTCACTCCCGTCGCCCCTGAACCCCCGAGCACC	*;CTGTGCACCCCCTGCACCCCTCCGGCTGACACATACCTACGACTGTACACTCACTCCCGTCGCCCCTGAACCCCCGAGCACC;G	0.483;0.067;0.002809	0.483
cg25394452	I	12	133140449	F	T	133140433	133140514	12:133140433_GGCTGACACATACCTACGACTGTACACTCACTCCCGTCGCCCCTGAACCCCCGAGCACCTGTGCACCCCCTGCACCCCTCCA/*	GGCTGACACATACCTACGACTGTACACTCACTCCCGTCGCCCCTGAACCCCCGAGCACCTGTGCACCCCCTGCACCCCTCCA	*;AGCTGACACATACCTACGACTGTACACTCACTCCCGTCGCCCCTGAACCCCCGAGCACCTGTGCACCCCCTGCACCCCTCCA;G	0.469;0.014;0.00838	0.469
cg04669470	I	16	428475	F	A	428342	428516	16:428342_CGCCACTCTGACTGCCATCCCCACCCGCACTGCCATCGCCACCCTGACTGCCATCGCCACCCGCACTGCCATCGCCACCCACACTGCCATCCCCACCCGCACTGCCATCGCCACCCACACTGCCATCGCCACCCGCACTGCCATCGCCACTCTGACTGCCATCCCCACCCGCACT/C	CGCCACTCTGACTGCCATCCCCACCCGCACTGCCATCGCCACCCTGACTGCCATCGCCACCCGCACTGCCATCGCCACCCACACTGCCATCCCCACCCGCACTGCCATCGCCACCCACACTGCCATCGCCACCCGCACTGCCATCGCCACTCTGACTGCCATCCCCACCCGCACT	C	0.014	0.014
cg04669470	I	16	428475	F	A	428468	428516	16:428468_CGCCACCCGCACTGCCATCGCCACTCTGACTGCCATCCCCACCCGCACT/C	CGCCACCCGCACTGCCATCGCCACTCTGACTGCCATCCCCACCCGCACT	C;*	0.095;0.011	0.095
cg26324324	I	2	11295427	R	A	11295411	11295440	2:11295411_GGGGGCGGGGCGGGCCCGGGCGGGAGGGGC/GGGGGC	GGGGGCGGGGCGGGCCCGGGCGGGAGGGGC	GGGGGC;G;GGGGGCGGGGCGGGGCGGGCCCGGGCGGGAGGGGC;GGGGGCGGGGCGGGCCCGGGCGGGAGGGGCGGGGCGGGGCGGGCCCGGGCGGGAGGGGC	0.092;0.00838;0.056;0.028	0.092
cg26324324	I	2	11295427	R	A	11295421	11295435	2:11295421_CGGGCCCGGGCGGGA/*	CGGGCCCGGGCGGGA	*;C	0.103;0.002793	0.103
cg12640713	I	9	139971854	R	A	139971849	139971859	9:139971849_TGGGGCGGGGC/TGGGGCGGGGCGGGGC	TGGGGCGGGGC	TGGGGCGGGGCGGGGC;T;TGGGGC;TGGGGCGGGGCGGGGCGGGGC	0.142;0.095;0.036;0.00838	0.142
cg13437164	I	1	22890048	R	C	22890050	22890050	1:22890050_C/T	C	T	0.022	0.022
cg22215836	I	17	81026716	R	A	81026578	81026751	17:81026578_GGGGGGCGACAATGGGGGTCCCGGGAGGCGACAGCGGGGGGCGACAATGGGGGTCCCGGGAGGCGACAGCGGGGGGCGACAACGGGGGTCCCGGGAGGCGACAGCGGGGGCGACAATGGGGGTCCCGGGAGGCGACAGCGGGGGGCGGCAGCGGGGGTCCCGGGAGGCGACAGC/*	GGGGGGCGACAATGGGGGTCCCGGGAGGCGACAGCGGGGGGCGACAATGGGGGTCCCGGGAGGCGACAGCGGGGGGCGACAACGGGGGTCCCGGGAGGCGACAGCGGGGGCGACAATGGGGGTCCCGGGAGGCGACAGCGGGGGGCGGCAGCGGGGGTCCCGGGAGGCGACAGC	*;G	0.031;0.014	0.031
cg22215836	I	17	81026716	R	A	81026590	81026729	17:81026590_TGGGGGTCCCGGGAGGCGACAGCGGGGGGCGACAATGGGGGTCCCGGGAGGCGACAGCGGGGGGCGACAACGGGGGTCCCGGGAGGCGACAGCGGGGGCGACAATGGGGGTCCCGGGAGGCGACAGCGGGGGGCGGCAGC/*	TGGGGGTCCCGGGAGGCGACAGCGGGGGGCGACAATGGGGGTCCCGGGAGGCGACAGCGGGGGGCGACAACGGGGGTCCCGGGAGGCGACAGCGGGGGCGACAATGGGGGTCCCGGGAGGCGACAGCGGGGGGCGGCAGC	*;CGGGGGTCCCGGGAGGCGACAGCGGGGGGCGACAATGGGGGTCCCGGGAGGCGACAGCGGGGGGCGACAACGGGGGTCCCGGGAGGCGACAGCGGGGGCGACAATGGGGGTCCCGGGAGGCGACAGCGGGGGGCGGCAGC;T	0.034;0.011;0.005618	0.034
cg22215836	I	17	81026716	R	A	81026613	81026751	17:81026613_GGGGGGCGACAATGGGGGTCCCGGGAGGCGACAGCGGGGGGCGACAACGGGGGTCCCGGGAGGCGACAGCGGGGGCGACAATGGGGGTCCCGGGAGGCGACAGCGGGGGGCGGCAGCGGGGGTCCCGGGAGGCGACAGC/*	GGGGGGCGACAATGGGGGTCCCGGGAGGCGACAGCGGGGGGCGACAACGGGGGTCCCGGGAGGCGACAGCGGGGGCGACAATGGGGGTCCCGGGAGGCGACAGCGGGGGGCGGCAGCGGGGGTCCCGGGAGGCGACAGC	*;G	0.061;0.005587	0.061
cg22215836	I	17	81026716	R	A	81026621	81026725	17:81026621_ACAATGGGGGTCCCGGGAGGCGACAGCGGGGGGCGACAACGGGGGTCCCGGGAGGCGACAGCGGGGGCGACAATGGGGGTCCCGGGAGGCGACAGCGGGGGGCGG/*	ACAATGGGGGTCCCGGGAGGCGACAGCGGGGGGCGACAACGGGGGTCCCGGGAGGCGACAGCGGGGGCGACAATGGGGGTCCCGGGAGGCGACAGCGGGGGGCGG	*;A;GCAATGGGGGTCCCGGGAGGCGACAGCGGGGGGCGACAACGGGGGTCCCGGGAGGCGACAGCGGGGGCGACAATGGGGGTCCCGGGAGGCGACAGCGGGGGGCGG	0.047;0.005587;0.011	0.047
cg22215836	I	17	81026716	R	A	81026625	81026729	17:81026625_TGGGGGTCCCGGGAGGCGACAGCGGGGGGCGACAACGGGGGTCCCGGGAGGCGACAGCGGGGGCGACAATGGGGGTCCCGGGAGGCGACAGCGGGGGGCGGCAGC/T	TGGGGGTCCCGGGAGGCGACAGCGGGGGGCGACAACGGGGGTCCCGGGAGGCGACAGCGGGGGCGACAATGGGGGTCCCGGGAGGCGACAGCGGGGGGCGGCAGC	T;CGGGGGTCCCGGGAGGCGACAGCGGGGGGCGACAACGGGGGTCCCGGGAGGCGACAGCGGGGGCGACAATGGGGGTCCCGGGAGGCGACAGCGGGGGGCGGCAGC;*	0.039;0.011;0.053	0.053
cg22215836	I	17	81026716	R	A	81026690	81026725	17:81026690_ACAATGGGGGTCCCGGGAGGCGACAGCGGGGGGCGG/*	ACAATGGGGGTCCCGGGAGGCGACAGCGGGGGGCGG	*;GCAATGGGGGTCCCGGGAGGCGACAGCGGGGGGCGG;A	0.103;0.002793;0.005587	0.103
cg22215836	I	17	81026716	R	A	81026717	81026751	17:81026717_GGGGGGCGGCAGCGGGGGTCCCGGGAGGCGACAGC/*	GGGGGGCGGCAGCGGGGGTCCCGGGAGGCGACAGC	*;GGGGGGCGGCAGCGGGGGTCCCGGGAGGCGACAGCGGGGGCGGCAGCGGGGGTCCCGGGAGGCGACAGC;GGGAGGCGACAGCGGGGGTCCCGGGAGGCGACAGCGGGGGGCGGCAGCGGGGGTCCCGGGAGGCGACAGCGGGGGCGGCAGCGGGGGTCCCGGGAGGCGACAGC;G	0.106;0.002793;0.005587;0.002793	0.106
cg21501305	I	7	157280713	F	C	157280647	157280712	7:157280647_AGGGCACACGGGAGAGCCGGGGAGGGAACACGGGAGAGCCGGGGAGAGCACACGGGAGAGCCGGGG/*	AGGGCACACGGGAGAGCCGGGGAGGGAACACGGGAGAGCCGGGGAGAGCACACGGGAGAGCCGGGG	*;CGGGCACACGGGAGAGCCGGGGAGGGAACACGGGAGAGCCGGGGAGAGCACACGGGAGAGCCGGGG;A	0.067;0.005587;0.002793	0.067
cg21501305	I	7	157280713	F	C	157280674	157280713	7:157280674_ACACGGGAGAGCCGGGGAGAGCACACGGGAGAGCCGGGGC/*	ACACGGGAGAGCCGGGGAGAGCACACGGGAGAGCCGGGGC	*;AAGAGCCGGGGAGAGCACACGGGAGAGCCGGGGC;A	0.028;0.00838;0.002793	0.028
cg21501305	I	7	157280713	F	C	157280712	157280712	7:157280712_G/*	G	*;GGCACA	0.005587;0.011	0.011
cg01137907	I	7	56879374	R	T	56879376	56879376	7:56879376_T/A	T	A	0.034	0.034
cg10699986	I	8	1197144	R	A	1196947	1197196	8:1196947_CCAGGAACACCTTTGAGATTAGTGTGGAAGTGATGGTCCATGTTGGTGGCTGGCAAGACCTTTGAGATCAGTGTGGAGTGATGGTCCACATCGGTGGCCGGGAAGACCTTTGAGATCAGTGTGTGGAGTGATGGTCCACGTCGGTGGCCGGCAAGACCTTTGAGATCAGAGTGGGAGTGATGGCCCACGTCGGTGGCCGGGAAGACCTTTGAGATCAGTGTGGGAGTGATGGCCCACGTCGGTGGCTGGG/*	CCAGGAACACCTTTGAGATTAGTGTGGAAGTGATGGTCCATGTTGGTGGCTGGCAAGACCTTTGAGATCAGTGTGGAGTGATGGTCCACATCGGTGGCCGGGAAGACCTTTGAGATCAGTGTGTGGAGTGATGGTCCACGTCGGTGGCCGGCAAGACCTTTGAGATCAGAGTGGGAGTGATGGCCCACGTCGGTGGCCGGGAAGACCTTTGAGATCAGTGTGGGAGTGATGGCCCACGTCGGTGGCTGGG	*;TCAGGAACACCTTTGAGATTAGTGTGGAAGTGATGGTCCATGTTGGTGGCTGGCAAGACCTTTGAGATCAGTGTGGAGTGATGGTCCACATCGGTGGCCGGGAAGACCTTTGAGATCAGTGTGTGGAGTGATGGTCCACGTCGGTGGCCGGCAAGACCTTTGAGATCAGAGTGGGAGTGATGGCCCACGTCGGTGGCCGGGAAGACCTTTGAGATCAGTGTGGGAGTGATGGCCCACGTCGGTGGCTGGG;C	0.028;0.014;0.002793	0.028
cg10699986	I	8	1197144	R	A	1197045	1197193	8:1197045_CGGGAAGACCTTTGAGATCAGTGTGTGGAGTGATGGTCCACGTCGGTGGCCGGCAAGACCTTTGAGATCAGAGTGGGAGTGATGGCCCACGTCGGTGGCCGGGAAGACCTTTGAGATCAGTGTGGGAGTGATGGCCCACGTCGGTGGCT/*	CGGGAAGACCTTTGAGATCAGTGTGTGGAGTGATGGTCCACGTCGGTGGCCGGCAAGACCTTTGAGATCAGAGTGGGAGTGATGGCCCACGTCGGTGGCCGGGAAGACCTTTGAGATCAGTGTGGGAGTGATGGCCCACGTCGGTGGCT	*;C;TGGGAAGACCTTTGAGATCAGTGTGTGGAGTGATGGTCCACGTCGGTGGCCGGCAAGACCTTTGAGATCAGAGTGGGAGTGATGGCCCACGTCGGTGGCCGGGAAGACCTTTGAGATCAGTGTGGGAGTGATGGCCCACGTCGGTGGCT	0.014;0.002793;0.014	0.014
cg20855001	I	13	114761326	R	A	114761263	114761342	13:114761263_CGGGGGGTCCGGCTGATGGGGGTCCGGCTGACGGGGGGCCCGGCTGACGGGGGGCCCGGCTGACGGGGGGCCCGGCTGAT/*	CGGGGGGTCCGGCTGATGGGGGTCCGGCTGACGGGGGGCCCGGCTGACGGGGGGCCCGGCTGACGGGGGGCCCGGCTGAT	*;TGGGGGGTCCGGCTGATGGGGGTCCGGCTGACGGGGGGCCCGGCTGACGGGGGGCCCGGCTGACGGGGGGCCCGGCTGAT;GGGGGGGTCCGGCTGATGGGGGTCCGGCTGACGGGGGGCCCGGCTGACGGGGGGCCCGGCTGACGGGGGGCCCGGCTGAT;C	0.011;0.002793;0.031;0.005587	0.031
cg20855001	I	13	114761326	R	A	114761326	114761342	13:114761326_CGGGGGGCCCGGCTGAT/TGGGGGGCCCGGCTGAT	CGGGGGGCCCGGCTGAT	TGGGGGGCCCGGCTGAT;C	0.011;0.002793	0.011
cg24612923	I	10	6257417	R	A	6257419	6257419	10:6257419_G/GT	G	GT	0.168	0.168
cg20403644	I	17	707141	R	C	707143	707143	17:707143_C/T	C	T	0.022	0.022
cg01203972	I	22	24093146	R	A	24093148	24093148	22:24093148_G/A	G	A	0.073	0.073
cg15803065	I	6	29973988	F	T	29973986	29973987	6:29973986_GA/G	GA	G	0.034	0.034
cg11502198	I	6	26597334	F	T	26597333	26597333	6:26597333_A/G	A	G	0.704	0.704
cg10434261	I	1	156358059	F	A	156358058	156358058	1:156358058_C/G	C	G	0.087	0.087
cg00442205	I	2	10984512	R	A	10984514	10984514	2:10984514_A/G	A	G	0.07	0.07
cg22135752	I	5	6583380	R	C	6583367	6583397	5:6583367_CGCGGCCGGGGTGCGCGGTAGAGGGGGCGGA/*	CGCGGCCGGGGTGCGCGGTAGAGGGGGCGGA	*;C	0.092;0.002793	0.092
cg22135752	I	5	6583380	R	C	6583367	6583397	5:6583367_CGCGGCCGGGGTGCGCGGTAGAGGGGGCGGA/*	CGCGGCCGGGGTGCGCGGTAGAGGGGGCGGA	*;C	0.092;0.002793	0.092
cg04363536	I	3	49466872	F	T	49466871	49466871	3:49466871_A/G	A	G	0.254	0.254
cg10348756	I	8	27348671	R	C	27348673	27348673	8:27348673_C/T	C	T	0.025	0.025
cg17473923	I	12	89745478	F	A	89745477	89745477	12:89745477_C/A	C	A	0.377	0.377
cg20667825	I	12	6420034	R	C	6420035	6420036	12:6420035_GC/G	GC	G	0.053	0.053
cg26702001	I	16	3185100	R	A	3185099	3185105	16:3185099_TCGGGGG/T	TCGGGGG	T;TCGGGGGCGGGGG;TCGGGGGCGGGGGCGGGGGCGGGGG	0.084;0.131;0.005587	0.131
cg11142944	I	22	35653622	F	A	35653621	35653621	22:35653621_T/C	T	C	0.022	0.022
cg17931529	I	19	2080023	R	C	2080021	2080032	19:2080021_ACCGCGCGTGTG/A	ACCGCGCGTGTG	A	0.031	0.031
cg26299763	I	1	148765331	R	A	148765333	148765333	1:148765333_G/A	G	A	0.165	0.165
cg18229384	I	1	144520156	F	T	144520155	144520156	1:144520155_AC/A	AC	A	0.014	0.014
cg17780995	I	17	61905253	F	A	61905252	61905252	17:61905252_T/C	T	C	0.025	0.025
cg20970111	I	3	195934604	F	A	195934468	195934613	3:195934468_GCCCGCCCCTCAGGCCCGACTCCGCCCCGAGCCCCGCCCCGCCCCTGGCCCCGCCCCCAGGCCCGACTCCGCCCCGAGCCCCGCCCCGCCCCCGGACGCCCGCCCCTCAGGCCCGACTCCGCCCCGAGCCCCGCCCCGCCCCTGGC/*	GCCCGCCCCTCAGGCCCGACTCCGCCCCGAGCCCCGCCCCGCCCCTGGCCCCGCCCCCAGGCCCGACTCCGCCCCGAGCCCCGCCCCGCCCCCGGACGCCCGCCCCTCAGGCCCGACTCCGCCCCGAGCCCCGCCCCGCCCCTGGC	*;G	0.028;0.017	0.028
cg20970111	I	3	195934604	F	A	195934555	195934654	3:195934555_GCCCCCGGACGCCCGCCCCTCAGGCCCGACTCCGCCCCGAGCCCCGCCCCGCCCCTGGCCCCGCCCCTCAGGCCCGACTCCGCCCCGAGCCCCGCCCCGC/*	GCCCCCGGACGCCCGCCCCTCAGGCCCGACTCCGCCCCGAGCCCCGCCCCGCCCCTGGCCCCGCCCCTCAGGCCCGACTCCGCCCCGAGCCCCGCCCCGC	*;G	0.017;0.036	0.036
cg02861082	I	2	136633712	F	C	136633711	136633711	2:136633711_G/T	G	T	0.061	0.061
cg00520876	I	16	1207981	F	C	1207968	1207998	16:1207968_GCCTTGCCCGTGGCGCCCTTGCCCGTGGCAC/G	GCCTTGCCCGTGGCGCCCTTGCCCGTGGCAC	G	0.031	0.031
cg11812906	I	14	75593930	R	A	75593932	75593932	14:75593932_A/C	A	C	0.017	0.017
cg02477557	I	21	45770390	R	C	45770368	45770417	21:45770368_GGGGCGCAGGCGGGGTTCGGGGCGCTGGTGCAGGGCGCGGTGGGGTGCAA/G	GGGGCGCAGGCGGGGTTCGGGGCGCTGGTGCAGGGCGCGGTGGGGTGCAA	G	0.017	0.017
cg27614120	I	17	77386099	F	A	77386072	77386099	17:77386072_TCCAGGTCTCCGCAGCCTCCAGGTCTCC/*	TCCAGGTCTCCGCAGCCTCCAGGTCTCC	*;T	0.799;0.002793	0.799
cg27614120	I	17	77386099	F	A	77386084	77386118	17:77386084_CAGCCTCCAGGTCTCCGCAGCCTCCAGGTCTCCGT/C	CAGCCTCCAGGTCTCCGCAGCCTCCAGGTCTCCGT	C;*	0.045;0.184	0.184
cg27614120	I	17	77386099	F	A	77386093	77386109	17:77386093_GGTCTCCGCAGCCTCCA/*	GGTCTCCGCAGCCTCCA	*;G	0.061;0.00838	0.061
cg08228856	I	8	144069849	F	A	144069848	144069848	8:144069848_T/A	T	A	0.268	0.268
cg21741223	I	5	1257903	R	C	1257905	1257905	5:1257905_C/T	C	T	0.109	0.109
cg23548728	I	12	53559182	R	C	53559184	53559184	12:53559184_C/G	C	G	0.053	0.053
cg01354455	I	10	3870178	F	C	3870177	3870177	10:3870177_G/A	G	A	0.017	0.017
cg07628577	I	5	140772408	R	C	140772410	140772410	5:140772410_C/T	C	T	0.053	0.053
cg07763483	I	12	70132354	R	A	70132356	70132377	12:70132356_GCGAAACAGAGCGCGGGCCCGA/G	GCGAAACAGAGCGCGGGCCCGA	G;GCGAAACAGAGCGCGGGCCCGACGAAACAGAGCGCGGGCCCGA	0.165;0.005587	0.165
cg07763483	I	12	70132354	R	A	70132356	70132377	12:70132356_GCGAAACAGAGCGCGGGCCCGA/G	GCGAAACAGAGCGCGGGCCCGA	G;GCGAAACAGAGCGCGGGCCCGACGAAACAGAGCGCGGGCCCGA	0.165;0.005587	0.165
cg02342533	I	17	1953829	R	T	1953831	1953831	17:1953831_T/TG	T	TG	0.089	0.089
cg26751406	I	13	21951631	F	A	21951616	21951782	13:21951616_CGATCTGACTCTGCCCGACGTGACCTCCACCCCTAGTGCCTGCGATCTGACTCTGCCCGACATGACCTCCACCCCTAGTGCCTGCGATCTGACTGCCCGACGTGACCTCCACCCCTAGTGCCTGTGATCTGACTCTGCCCGACGTGACCTCCACCCCTAGTGCCTGT/C	CGATCTGACTCTGCCCGACGTGACCTCCACCCCTAGTGCCTGCGATCTGACTCTGCCCGACATGACCTCCACCCCTAGTGCCTGCGATCTGACTGCCCGACGTGACCTCCACCCCTAGTGCCTGTGATCTGACTCTGCCCGACGTGACCTCCACCCCTAGTGCCTGT	C;TGATCTGACTCTGCCCGACGTGACCTCCACCCCTAGTGCCTGCGATCTGACTCTGCCCGACATGACCTCCACCCCTAGTGCCTGCGATCTGACTGCCCGACGTGACCTCCACCCCTAGTGCCTGTGATCTGACTCTGCCCGACGTGACCTCCACCCCTAGTGCCTGT;*	0.011;0.002793;0.002793	0.011
cg26751406	I	13	21951631	F	A	21951625	21951707	13:21951625_TCTGCCCGACGTGACCTCCACCCCTAGTGCCTGCGATCTGACTCTGCCCGACATGACCTCCACCCCTAGTGCCTGCGATCTGA/*	TCTGCCCGACGTGACCTCCACCCCTAGTGCCTGCGATCTGACTCTGCCCGACATGACCTCCACCCCTAGTGCCTGCGATCTGA	*;T	0.014;0.002793	0.014
cg09934894	I	14	95982881	F	A	95982871	95982885	14:95982871_GCCCGGCCCCCGGCC/GCCCGGCCCCCGGCCCCCGGCC	GCCCGGCCCCCGGCC	GCCCGGCCCCCGGCCCCCGGCC;GCCCGGCC;*;G	0.112;0.031;0.002793;0.002793	0.112
cg09934894	I	14	95982881	F	A	95982871	95982885	14:95982871_GCCCGGCCCCCGGCC/GCCCGGCCCCCGGCCCCCGGCC	GCCCGGCCCCCGGCC	GCCCGGCCCCCGGCCCCCGGCC;GCCCGGCC;*;G	0.112;0.031;0.002793;0.002793	0.112
cg14776016	I	18	61034565	F	A	61034563	61034569	18:61034563_GCCGCCA/G	GCCGCCA	G	0.014	0.014
cg07151047	I	16	670341	F	A	670336	670371	16:670336_TGAGCCGAGATTGTGCCATTGCACGCCAACCTGGGC/T	TGAGCCGAGATTGTGCCATTGCACGCCAACCTGGGC	T	0.031	0.031
cg23073032	I	1	214724414	F	C	214724413	214724413	1:214724413_G/C	G	C	0.455	0.455
cg18029031	I	2	242035523	R	T	242035524	242035530	2:242035524_GTCATCC/G	GTCATCC	G	0.022	0.022
cg23282363	I	4	77610508	R	A	77610509	77610520	4:77610509_GAGCGCCGAGCC/G	GAGCGCCGAGCC	G;GAGCGCCGAGCCAGCGCCGAGCC;GAGCGCCGAGCCAGCGCCGAGCCAGCGCCGAGCCAGCGCCGAGCCAGCGCCGAGCCAGCGCCGAGCC;GAGCGCCGAGCCAGCGCCGAGCCAGCGCCGAGCC;GAGCGCCGAGCCAGCGCCGAGCCAGCGCCGAGCCAGCGCCGAGCCAGCGCCGAGCC;GAGCGCCGAGCCAGCGCCGAGCCAGCGCCGAGCCAGCGCCGAGCC	0.193;0.145;0.011;0.017;0.002793;0.002793	0.193
cg14545602	I	19	57050141	R	A	57050136	57050176	19:57050136_AGGGGCGGGGCGGGGCGGGGCGGGGCGGGGCGGGGCGGGGC/AGGGGCGGGGCGGGGC	AGGGGCGGGGCGGGGCGGGGCGGGGCGGGGCGGGGCGGGGC	AGGGGCGGGGCGGGGC;AGGGGCGGGGCGGGGCGGGGC;AGGGGCGGGGCGGGGCGGGGCGGGGCGGGGC;A;AGGGGC;AGGGGCGGGGCGGGGCGGGGCGGGGCGGGGCGGGGC	0.254;0.12;0.073;0.061;0.00838;0.00838	0.254
cg09987243	I	7	56896000	R	C	56896002	56896002	7:56896002_C/A	C	A	0.07	0.07
cg08023458	I	14	101438461	F	A	101438460	101438460	14:101438460_C/T	C	T	0.011	0.011
cg13876135	I	1	211872318	F	A	211872317	211872317	1:211872317_C/T	C	T	0.011	0.011
cg14164252	I	22	51066919	R	A	51066921	51066921	22:51066921_G/A	G	A	0.201	0.201
cg24849831	I	17	17389971	F	C	17389970	17389970	17:17389970_G/A	G	A	0.017	0.017
cg02872767	I	19	1525453	F	A	1525447	1525454	19:1525447_ACAGTCCG/A	ACAGTCCG	A	0.514	0.514
cg02872767	I	19	1525453	F	A	1525450	1525453	19:1525450_GTCC/*	GTCC	*;G	0.514;0.014	0.514
cg04361279	I	1	3560965	F	A	3560934	3560985	1:3560934_CAGTGGCCCCGCTGAGCCCCGGACATGGGGTCGCGCCTTCAGAAGGGGACCT/C	CAGTGGCCCCGCTGAGCCCCGGACATGGGGTCGCGCCTTCAGAAGGGGACCT	C;*	0.263;0.005587	0.263
cg04361279	I	1	3560965	F	A	3560947	3560998	1:3560947_GAGCCCCGGACATGGGGTCGCGCCTTCAGAAGGGGACCTAGTGGCCCCGCTA/*	GAGCCCCGGACATGGGGTCGCGCCTTCAGAAGGGGACCTAGTGGCCCCGCTA	*;G	0.243;0.005587	0.243
cg24583179	I	5	180229965	F	A	180229964	180229964	5:180229964_C/G	C	G	0.165	0.165
cg16006296	I	10	38738647	F	A	38738628	38738775	10:38738628_TGAGCCCCTTGCCTCACACCGGCCCCTCCCACGCTGACAGAAGTCAGCCTGAGCCCCTTGCCTCACACCGGCCCCTCCCTCGCTGACAGAAGTCAGCGTGAGCCCCTTGCCTCACACCGGCCCCTCCCACGCTGACAGAGGTCAGCGG/T	TGAGCCCCTTGCCTCACACCGGCCCCTCCCACGCTGACAGAAGTCAGCCTGAGCCCCTTGCCTCACACCGGCCCCTCCCTCGCTGACAGAAGTCAGCGTGAGCCCCTTGCCTCACACCGGCCCCTCCCACGCTGACAGAGGTCAGCGG	T;*;GGAGCCCCTTGCCTCACACCGGCCCCTCCCACGCTGACAGAAGTCAGCCTGAGCCCCTTGCCTCACACCGGCCCCTCCCTCGCTGACAGAAGTCAGCGTGAGCCCCTTGCCTCACACCGGCCCCTCCCACGCTGACAGAGGTCAGCGG	0.011;0.011;0.005587	0.011
cg04789650	I	17	78892295	F	C	78892240	78892348	17:78892240_GCCGGAGTCATAGCCACGAGCACCCTCGCCGGAGTCATAGCCACGAGCACCCTCGCGGGGGTCATAGCCATGAGCACCCTCGCGGGGGTCATAGCCATGAGCACCCTCA/*	GCCGGAGTCATAGCCACGAGCACCCTCGCCGGAGTCATAGCCACGAGCACCCTCGCGGGGGTCATAGCCATGAGCACCCTCGCGGGGGTCATAGCCATGAGCACCCTCA	*;G	0.182;0.002793	0.182
cg04789650	I	17	78892295	F	C	78892245	78892299	17:78892245_AGTCATAGCCACGAGCACCCTCGCCGGAGTCATAGCCACGAGCACCCTCGCGGGG/*	AGTCATAGCCACGAGCACCCTCGCCGGAGTCATAGCCACGAGCACCCTCGCGGGG	*;AGTCATAGCCACGAGCACCCTCGCGGGGGTCATAGCCACGAGCACCCTCGCCGGAGTCATAGCCACGAGCACCCTCGCGGGG;GGTCATAGCCACGAGCACCCTCGCCGGAGTCATAGCCACGAGCACCCTCGCGGGG;A	0.182;0.151;0.005587;0.005587	0.182
cg04789650	I	17	78892295	F	C	78892256	78892310	17:78892256_CGAGCACCCTCGCCGGAGTCATAGCCACGAGCACCCTCGCGGGGGTCATAGCCAT/*	CGAGCACCCTCGCCGGAGTCATAGCCACGAGCACCCTCGCGGGGGTCATAGCCAT	*;CGAGCACCCTCGCGGGGGTCATAGCCATGAGCACCCTCGCCGGAGTCATAGCCACGAGCACCCTCGCGGGGGTCATAGCCAT;C	0.045;0.005587;0.002793	0.045
cg04789650	I	17	78892295	F	C	78892267	78892348	17:78892267_GCCGGAGTCATAGCCACGAGCACCCTCGCGGGGGTCATAGCCATGAGCACCCTCGCGGGGGTCATAGCCATGAGCACCCTCA/G	GCCGGAGTCATAGCCACGAGCACCCTCGCGGGGGTCATAGCCATGAGCACCCTCGCGGGGGTCATAGCCATGAGCACCCTCA	G;*	0.159;0.05	0.159
cg04789650	I	17	78892295	F	C	78892274	78892294	17:78892274_TCATAGCCACGAGCACCCTCG/*	TCATAGCCACGAGCACCCTCG	*;T	0.165;0.002793	0.165
cg04789650	I	17	78892295	F	C	78892283	78892310	17:78892283_CGAGCACCCTCGCGGGGGTCATAGCCAT/*	CGAGCACCCTCGCGGGGGTCATAGCCAT	*;C	0.165;0.002793	0.165
cg04789650	I	17	78892295	F	C	78892294	78892348	17:78892294_GCGGGGGTCATAGCCATGAGCACCCTCGCGGGGGTCATAGCCATGAGCACCCTCA/*	GCGGGGGTCATAGCCATGAGCACCCTCGCGGGGGTCATAGCCATGAGCACCCTCA	*;G;GCCGGGGGTCATAGCCATGAGCACCCTCGCGGGGGTCATAGCCATGAGCACCCTCA	0.179;0.002793;0.005587	0.179
cg16817413	I	4	113879618	R	T	113879620	113879620	4:113879620_T/C	T	C	0.148	0.148
cg06160295	I	2	74212049	F	T	74212048	74212048	2:74212048_A/G	A	G	0.014	0.014
cg26308330	I	1	170633873	F	C	170633872	170633872	1:170633872_G/T	G	T	0.02	0.02
cg24046689	I	7	922235	R	A	922214	922251	7:922214_AGGGATGGCGCGGGTTGTGGGCGGCCGACCTTGCCCCG/GGGGATGGCGCGGGTTGTGGGCGGCCGACCTTGCCCCG	AGGGATGGCGCGGGTTGTGGGCGGCCGACCTTGCCCCG	GGGGATGGCGCGGGTTGTGGGCGGCCGACCTTGCCCCG;A	0.05;0.042	0.05
cg13976876	I	1	192778160	F	T	192778159	192778159	1:192778159_A/T	A	T	0.064	0.064
cg01909982	I	1	6320450	F	A	6320449	6320449	1:6320449_C/CG	C	CG	0.022	0.022
cg10804726	I	17	72270433	F	A	72270423	72270433	17:72270423_GAGCCGCGACC/G	GAGCCGCGACC	G	0.237	0.237
cg20496693	I	7	1177635	F	T	1177634	1177643	7:1177634_ACGCACCGGC/A	ACGCACCGGC	A	0.651	0.651
cg20279327	I	13	107222835	F	A	107222814	107222846	13:107222814_TGCCCCGCCTCCTAATACCATCGTCTCCCGGCA/T	TGCCCCGCCTCCTAATACCATCGTCTCCCGGCA	T	0.036	0.036
cg00446925	I	8	41348205	R	C	41348200	41348210	8:41348200_AGGCCCGCGGT/A	AGGCCCGCGGT	A	0.02	0.02
cg10068432	I	13	52586372	F	T	52586371	52586371	13:52586371_A/T	A	T	0.031	0.031
cg18890112	I	1	18367799	F	A	18367766	18367801	1:18367766_GCGTGGTAAGCCTCCCCCTGTACAGTCTGTCCTCGT/G	GCGTGGTAAGCCTCCCCCTGTACAGTCTGTCCTCGT	G	0.034	0.034
cg21807849	I	X	147062757	R	A	147062754	147062781	X:147062754_TCACGGACTGCCCCGGAAGCTTCTGGGC/T	TCACGGACTGCCCCGGAAGCTTCTGGGC	T	0.056	0.056
cg04245402	I	19	751241	R	T	751243	751244	19:751243_TG/T	TG	T	0.022	0.022
cg00036534	I	9	71789080	R	C	71789082	71789082	9:71789082_C/G	C	G	0.034	0.034
cg07546814	I	10	33294777	F	C	33294776	33294776	10:33294776_G/A	G	A	0.017	0.017
cg09649198	I	7	158134520	F	T	158134374	158134556	7:158134374_GCCCGCAGAGGTCACTCACACCCACACTCTCACCATAGAGCTGACGCCCGCAGACGTCACTCACACCGACACTCTCACCATAAGAGCTGACACCTGCAGACGTCACTCACACCCACACTCTCACCGTAAGAGGTGACACCAGCAGACGTCACTCACACCCACACTCTCACCATAAGAGTGTGC/*	GCCCGCAGAGGTCACTCACACCCACACTCTCACCATAGAGCTGACGCCCGCAGACGTCACTCACACCGACACTCTCACCATAAGAGCTGACACCTGCAGACGTCACTCACACCCACACTCTCACCGTAAGAGGTGACACCAGCAGACGTCACTCACACCCACACTCTCACCATAAGAGTGTGC	*;G	0.059;0.002793	0.059
cg09649198	I	7	158134520	F	T	158134460	158134687	7:158134460_CTGACACCTGCAGACGTCACTCACACCCACACTCTCACCGTAAGAGGTGACACCAGCAGACGTCACTCACACCCACACTCTCACCATAAGAGTGTGCCCCGCAGGCGTCACTCACACCCACACTCACCATATGAGCTGACACCTGCAGACGTCACTCACACCCACATTCTCACCATAAGAGCTGTCGCCCGCAGACGTCACTCACACCCACACTCTCACCATAAGAGG/*	CTGACACCTGCAGACGTCACTCACACCCACACTCTCACCGTAAGAGGTGACACCAGCAGACGTCACTCACACCCACACTCTCACCATAAGAGTGTGCCCCGCAGGCGTCACTCACACCCACACTCACCATATGAGCTGACACCTGCAGACGTCACTCACACCCACATTCTCACCATAAGAGCTGTCGCCCGCAGACGTCACTCACACCCACACTCTCACCATAAGAGG	*;GTGACACCTGCAGACGTCACTCACACCCACACTCTCACCGTAAGAGGTGACACCAGCAGACGTCACTCACACCCACACTCTCACCATAAGAGTGTGCCCCGCAGGCGTCACTCACACCCACACTCACCATATGAGCTGACACCTGCAGACGTCACTCACACCCACATTCTCACCATAAGAGCTGTCGCCCGCAGACGTCACTCACACCCACACTCTCACCATAAGAGG;C	0.014;0.00838;0.031	0.031
cg11020475	I	5	2180418	F	T	2180393	2180418	5:2180393_TCCACGCGGCCCCCCACCACCTTCAC/T	TCCACGCGGCCCCCCACCACCTTCAC	T	0.031	0.031
cg06784448	I	22	37099804	R	C	37099805	37099815	22:37099805_GCTCTCTCTCT/G	GCTCTCTCTCT	G;GCTCTCTCT;GCTCGCTCTCTCTCTCTCTCTCTCT;GCTCTCTCTCTCTCT;GCTCTCTCTCTCTCTCTCT;GCTCGCTCTCTCTCTCTCTCTCT	0.022;0.034;0.014;0.022;0.014;0.008427	0.034
cg19360675	I	17	53046073	F	A	53046072	53046072	17:53046072_C/G	C	G	0.12	0.12
cg03582982	I	2	32673206	R	A	32673138	32673218	2:32673138_GACGCTCCTCACTTCCTAAATGGGATGGCGGCGGGGAATAGGCGCTCCTCGCTTCCTAGATGGGATGGCGGCCGGGCAAAA/G	GACGCTCCTCACTTCCTAAATGGGATGGCGGCGGGGAATAGGCGCTCCTCGCTTCCTAGATGGGATGGCGGCCGGGCAAAA	G	0.036	0.036
cg03582982	I	2	32673206	R	A	32673162	32673238	2:32673162_ATGGCGGCGGGGAATAGGCGCTCCTCGCTTCCTAGATGGGATGGCGGCCGGGCAAAAACGCTCCTCACTTTCCAGAC/*	ATGGCGGCGGGGAATAGGCGCTCCTCGCTTCCTAGATGGGATGGCGGCCGGGCAAAAACGCTCCTCACTTTCCAGAC	*;CTGGCGGCGGGGAATAGGCGCTCCTCGCTTCCTAGATGGGATGGCGGCCGGGCAAAAACGCTCCTCACTTTCCAGAC;A	0.02;0.005587;0.005587	0.02
cg26133736	I	6	108879314	F	C	108879291	108879314	6:108879291_GTCCCCGCCCCCTCGGCGGGTCGC/G	GTCCCCGCCCCCTCGGCGGGTCGC	G	0.017	0.017
cg01636599	I	19	639386	F	T	639385	639385	19:639385_A/G	A	G	0.729	0.729
cg19877741	I	7	644219	F	T	644218	644218	7:644218_A/G	A	G	0.221	0.221
cg07646467	I	10	130844899	F	T	130844898	130844898	10:130844898_A/C	A	C	1	1
cg09906558	I	6	170482254	F	C	170482253	170482253	6:170482253_G/A	G	A	0.014	0.014
cg15029475	I	5	3028202	R	C	3028167	3028271	5:3028167_GGCTCGTGGCCGTGGCTCTTCTCTCCATCTGGAGCCGCCTCGCCTCCCTGCGCACTCGTGGCCATGGCTCTCCTCTTTGTGCGGAGCCGCCTCACCTTGCTGTGC/G	GGCTCGTGGCCGTGGCTCTTCTCTCCATCTGGAGCCGCCTCGCCTCCCTGCGCACTCGTGGCCATGGCTCTCCTCTTTGTGCGGAGCCGCCTCACCTTGCTGTGC	G	0.017	0.017
cg04101960	I	8	923511	R	A	923513	923513	8:923513_A/T	A	T	0.064	0.064
cg14712846	I	8	38239917	R	A	38239919	38239919	8:38239919_G/A	G	A	0.047	0.047
cg13004587	I	5	180017349	R	A	180017351	180017351	5:180017351_G/A	G	A	0.034	0.034
cg18477943	I	3	66002958	R	C	66002960	66002960	3:66002960_C/T	C	T	0.084	0.084
cg22795307	I	2	242519343	F	T	242519337	242519352	2:242519337_TACCCACGGCCAGCTA/*	TACCCACGGCCAGCTA	*;AACCCACGGCCAGCTA;T	0.014;0.005587;0.002793	0.014
cg26549650	I	13	112818509	F	T	112818407	112818521	13:112818407_ACTGAGTCCACCTCCGAGCCTGGAGACGCTCCCCCCGCGCTGAGTCCACCTCCGAGCCTGGAGACGTTCCCCCCTCGCTGAGTCCACCTCCGAGCCTGGAGACGTTCCCCCTTCG/GCTGAGTCCACCTCCGAGCCTGGAGACGCTCCCCCCGCGCTGAGTCCACCTCCGAGCCTGGAGACGTTCCCCCCTCGCTGAGTCCACCTCCGAGCCTGGAGACGTTCCCCCTTCG	ACTGAGTCCACCTCCGAGCCTGGAGACGCTCCCCCCGCGCTGAGTCCACCTCCGAGCCTGGAGACGTTCCCCCCTCGCTGAGTCCACCTCCGAGCCTGGAGACGTTCCCCCTTCG	GCTGAGTCCACCTCCGAGCCTGGAGACGCTCCCCCCGCGCTGAGTCCACCTCCGAGCCTGGAGACGTTCCCCCCTCGCTGAGTCCACCTCCGAGCCTGGAGACGTTCCCCCTTCG;A	0.017;0.00838	0.017
cg26549650	I	13	112818509	F	T	112818489	112818641	13:112818489_TCCACCTCCGAGCCTGGAGACGTTCCCCCTTCGCTGAGTCCACTTGCGAGCCTGGAGACGCTCCCCCCGCGCTGAGCCCACCTCCGAGCGTGGAGACGTTCCCCCCTCGCTGAGTCCACCTCCGAGCCTGGAGACGTTCCGCCCGCCCTGAGC/T	TCCACCTCCGAGCCTGGAGACGTTCCCCCTTCGCTGAGTCCACTTGCGAGCCTGGAGACGCTCCCCCCGCGCTGAGCCCACCTCCGAGCGTGGAGACGTTCCCCCCTCGCTGAGTCCACCTCCGAGCCTGGAGACGTTCCGCCCGCCCTGAGC	T;*;CCCACCTCCGAGCCTGGAGACGTTCCCCCTTCGCTGAGTCCACTTGCGAGCCTGGAGACGCTCCCCCCGCGCTGAGCCCACCTCCGAGCGTGGAGACGTTCCCCCCTCGCTGAGTCCACCTCCGAGCCTGGAGACGTTCCGCCCGCCCTGAGC	0.005587;0.011;0.002793	0.011
cg26549650	I	13	112818509	F	T	112818489	112818641	13:112818489_TCCACCTCCGAGCCTGGAGACGTTCCCCCTTCGCTGAGTCCACTTGCGAGCCTGGAGACGCTCCCCCCGCGCTGAGCCCACCTCCGAGCGTGGAGACGTTCCCCCCTCGCTGAGTCCACCTCCGAGCCTGGAGACGTTCCGCCCGCCCTGAGC/T	TCCACCTCCGAGCCTGGAGACGTTCCCCCTTCGCTGAGTCCACTTGCGAGCCTGGAGACGCTCCCCCCGCGCTGAGCCCACCTCCGAGCGTGGAGACGTTCCCCCCTCGCTGAGTCCACCTCCGAGCCTGGAGACGTTCCGCCCGCCCTGAGC	T;*;CCCACCTCCGAGCCTGGAGACGTTCCCCCTTCGCTGAGTCCACTTGCGAGCCTGGAGACGCTCCCCCCGCGCTGAGCCCACCTCCGAGCGTGGAGACGTTCCCCCCTCGCTGAGTCCACCTCCGAGCCTGGAGACGTTCCGCCCGCCCTGAGC	0.005587;0.011;0.002793	0.011
cg18480974	I	14	104668827	F	C	104668826	104668826	14:104668826_G/A	G	A	0.154	0.154
cg17600851	I	1	85462857	F	A	85462852	85462857	1:85462852_TGCCCC/TGCCCCGCCCC	TGCCCC	TGCCCCGCCCC;*;T	0.408;0.022;0.011	0.408
cg23772395	I	20	34652742	F	A	34652725	34652743	20:34652725_AGAACGAAGCCCCGCCCCG/AGAACGAAGCCCCGCCCCGGAACGAAGCCCCGCCCCG	AGAACGAAGCCCCGCCCCG	AGAACGAAGCCCCGCCCCGGAACGAAGCCCCGCCCCG;A	0.056;0.005587	0.056
cg08457232	I	10	1135600	F	A	1135582	1135608	10:1135582_AGCCTTCCCGTGCTCACCCGCAGTTCG/A	AGCCTTCCCGTGCTCACCCGCAGTTCG	A;AGCCTTCCCGTGCTCACCCGCAGTTCGGCCTTCCCGTGCTCACCCGCAGTTCG	0.458;0.02	0.458
cg23540282	I	11	128445	R	T	128429	128526	11:128429_CGCTGACCTCTCTCAGCGTGGGAGGGGCCGGGGTGAGGCAAGGGGCTCACGCTGACCTCTCTCCGCGTGGGAGGGGCTGGTGTGAGGCAAGGGCTCAG/C	CGCTGACCTCTCTCAGCGTGGGAGGGGCCGGGGTGAGGCAAGGGGCTCACGCTGACCTCTCTCCGCGTGGGAGGGGCTGGTGTGAGGCAAGGGCTCAG	C;*	0.229;0.014	0.229
cg23540282	I	11	128445	R	T	128429	128526	11:128429_CGCTGACCTCTCTCAGCGTGGGAGGGGCCGGGGTGAGGCAAGGGGCTCACGCTGACCTCTCTCCGCGTGGGAGGGGCTGGTGTGAGGCAAGGGCTCAG/C	CGCTGACCTCTCTCAGCGTGGGAGGGGCCGGGGTGAGGCAAGGGGCTCACGCTGACCTCTCTCCGCGTGGGAGGGGCTGGTGTGAGGCAAGGGCTCAG	C;*	0.229;0.014	0.229
cg15718583	I	3	184231385	R	A	184231345	184231389	3:184231345_TGGCGCTTCGGCAGATCCTGGATGGCGCTTCGGCAGATCCCGGAC/AGGCGCTTCGGCAGATCCTGGATGGCGCTTCGGCAGATCCCGGAC	TGGCGCTTCGGCAGATCCTGGATGGCGCTTCGGCAGATCCCGGAC	AGGCGCTTCGGCAGATCCTGGATGGCGCTTCGGCAGATCCCGGAC;*;T	0.282;0.00838;0.005587	0.282
cg15718583	I	3	184231385	R	A	184231375	184231396	3:184231375_CGGCAGATCCCGGACGGCGCTT/CCAGATCCCGGACGGCGCTT	CGGCAGATCCCGGACGGCGCTT	CCAGATCCCGGACGGCGCTT;*	0.277;0.00838	0.277
cg15718583	I	3	184231385	R	A	184231375	184231396	3:184231375_CGGCAGATCCCGGACGGCGCTT/C	CGGCAGATCCCGGACGGCGCTT	C	0.017	0.017
cg15718583	I	3	184231385	R	A	184231378	184231398	3:184231378_CAGATCCCGGACGGCGCTTCG/C	CAGATCCCGGACGGCGCTTCG	C;*	0.277;0.00838	0.277
cg08784311	I	16	89632724	F	T	89632723	89632723	16:89632723_A/G	A	G	0.011	0.011
cg12223502	I	10	5658492	F	A	5658473	5658528	10:5658473_CGCCCACCCCCCCGAGTGCCGCCCACCCCCCGAGTGCCGTCCACCCCCCGAGTGCT/*	CGCCCACCCCCCCGAGTGCCGCCCACCCCCCGAGTGCCGTCCACCCCCCGAGTGCT	*;C	0.07;0.002793	0.07
cg06517984	I	8	143407646	F	T	143407641	143407791	8:143407641_CGAGACGGATGACGAACCAGCACCAACGAAGGGGAGGGCCCCAGAGACCACGAGACAGATGAGGAACCAGCATCAGCGAAGGGGAGGGCCCCAGAGAGCACGAGACGGATGAGGAACCAGCACCAGCGAAGGGGAGGGCCCCGGAGACCAT/C	CGAGACGGATGACGAACCAGCACCAACGAAGGGGAGGGCCCCAGAGACCACGAGACAGATGAGGAACCAGCATCAGCGAAGGGGAGGGCCCCAGAGAGCACGAGACGGATGAGGAACCAGCACCAGCGAAGGGGAGGGCCCCGGAGACCAT	C	0.025	0.025
cg06517984	I	8	143407646	F	T	143407641	143407791	8:143407641_CGAGACGGATGACGAACCAGCACCAACGAAGGGGAGGGCCCCAGAGACCACGAGACAGATGAGGAACCAGCATCAGCGAAGGGGAGGGCCCCAGAGAGCACGAGACGGATGAGGAACCAGCACCAGCGAAGGGGAGGGCCCCGGAGACCAT/C	CGAGACGGATGACGAACCAGCACCAACGAAGGGGAGGGCCCCAGAGACCACGAGACAGATGAGGAACCAGCATCAGCGAAGGGGAGGGCCCCAGAGAGCACGAGACGGATGAGGAACCAGCACCAGCGAAGGGGAGGGCCCCGGAGACCAT	C	0.025	0.025
cg11518846	I	6	133562246	F	A	133562231	133562248	6:133562231_GGACATCCAGGGCCCCGA/G	GGACATCCAGGGCCCCGA	G	0.101	0.101
cg21381395	I	15	95194368	R	T	95194370	95194370	15:95194370_T/A	T	A	0.595	0.595
cg08686425	I	11	67722909	F	A	67722904	67722913	11:67722904_GTCCCCGGCA/G	GTCCCCGGCA	G	0.031	0.031
cg08686425	I	11	67722909	F	A	67722905	67722914	11:67722905_TCCCCGGCAC/*	TCCCCGGCAC	*;CCCCCGGCAC;T	0.031;0.002793;0.002793	0.031
cg19504006	I	13	113855061	F	A	113854995	113855087	13:113854995_GGTAAACAATAATTTCTTTTTTTTTTTTTTTTTTTTTGAGACGGAGTCTCGCTCTGTCGCCCAGGTCGGACTGCGGACTGCAGTGGCGCAATC/G	GGTAAACAATAATTTCTTTTTTTTTTTTTTTTTTTTTGAGACGGAGTCTCGCTCTGTCGCCCAGGTCGGACTGCGGACTGCAGTGGCGCAATC	G	0.047	0.047
cg15584790	I	6	29692475	F	A	29692462	29692477	6:29692462_TGGAATACCGATCCGC/T	TGGAATACCGATCCGC	T	0.05	0.05
cg04460093	I	12	132879967	F	A	132879963	132879971	12:132879963_TCTCCGGGG/T	TCTCCGGGG	T	0.017	0.017
cg01233215	I	16	1021001	R	A	1021000	1021019	16:1021000_CCGGAGGCCCCGCCCATTCT/C	CCGGAGGCCCCGCCCATTCT	C;CAGGCCCCGCCCATTCT;CCGGAGGCCCCGCCCATTCTCGGAGGCCCCGCCCATTCT	0.254;0.274;0.00838	0.274
cg03631459	I	10	54631369	F	A	54631368	54631368	10:54631368_C/G	C	G	0.014	0.014
cg20977660	I	18	657672	F	A	657645	657673	18:657645_ACCGCGCCACTTGGCCTGCCTCCGTCCCG/A	ACCGCGCCACTTGGCCTGCCTCCGTCCCG	A;ACCGCGCCACTTGGCCTGCCTCCGTCCCGCCGCGCCACTTGGCCTGCCTCCGTCCCG	0.346;0.034	0.346
cg20977660	I	18	657672	F	A	657645	657673	18:657645_ACCGCGCCACTTGGCCTGCCTCCGTCCCG/A	ACCGCGCCACTTGGCCTGCCTCCGTCCCG	A;ACCGCGCCACTTGGCCTGCCTCCGTCCCGCCGCGCCACTTGGCCTGCCTCCGTCCCG	0.346;0.034	0.346
cg20977660	I	18	657672	F	A	657659	657685	18:657659_CCTGCCTCCGTCCCGCCGCGCCACTTG/*	CCTGCCTCCGTCCCGCCGCGCCACTTG	*;C	0.346;0.00838	0.346
cg24060874	I	10	134460304	F	T	134460303	134460303	10:134460303_A/G	A	G	0.02	0.02
cg11875917	I	8	4980497	R	T	4980261	4980517	8:4980261_ACCGTGGAGGTTCATTACATAGGTACCCACGTGCCGTGGTGCTTCGTTACATAGGTACGCGCGTGCCGTGGTGCTTTGTTACATAGGTACGCGGGTACCGTGGCGGTTCATTACATAGGTACCCGCGTGCCGTGGTGCTTCGTTACATAGGTACGCAGGTGCCGTGGTGGTTCGTTACATAGGTACGCGGGTACCGTGGTGGTTAGTTACATAGGTACGCGCGTGCCGTGGTGCTTCGTTACATAGGTACGCGGGTG/ACCGTGGTGGTTCGTTACATAGGTACGCGGGTACCGTGGTGGTTAGTTACATAGGTACGCGCGTGCCGTGGTGCTTCGTTACATAGGTACGCGGGTG	ACCGTGGAGGTTCATTACATAGGTACCCACGTGCCGTGGTGCTTCGTTACATAGGTACGCGCGTGCCGTGGTGCTTTGTTACATAGGTACGCGGGTACCGTGGCGGTTCATTACATAGGTACCCGCGTGCCGTGGTGCTTCGTTACATAGGTACGCAGGTGCCGTGGTGGTTCGTTACATAGGTACGCGGGTACCGTGGTGGTTAGTTACATAGGTACGCGCGTGCCGTGGTGCTTCGTTACATAGGTACGCGGGTG	ACCGTGGTGGTTCGTTACATAGGTACGCGGGTACCGTGGTGGTTAGTTACATAGGTACGCGCGTGCCGTGGTGCTTCGTTACATAGGTACGCGGGTG;*;A	0.011;0.002793;0.002793	0.011
cg11875917	I	8	4980497	R	T	4980453	4980549	8:4980453_ACCGTGGTGGTTAGTTACATAGGTACGCGCGTGCCGTGGTGCTTCGTTACATAGGTACGCGGGTGCCGTGGTGGTTCGTTACATAGGTACGCGCGTG/*	ACCGTGGTGGTTAGTTACATAGGTACGCGCGTGCCGTGGTGCTTCGTTACATAGGTACGCGGGTGCCGTGGTGGTTCGTTACATAGGTACGCGCGTG	*;A;GCCGTGGTGGTTAGTTACATAGGTACGCGCGTGCCGTGGTGCTTCGTTACATAGGTACGCGGGTGCCGTGGTGGTTCGTTACATAGGTACGCGCGTG;ACCGTGGTGGTTCGTTACATAGGTACGCGCGTG	0.02;0.002793;0.011;0.011	0.02
cg26403151	I	10	132001268	F	A	132001244	132001293	10:132001244_AGCACACACAGCACACACGGTGCCCGCACAGCCCACACAGCACACACGGT/*	AGCACACACAGCACACACGGTGCCCGCACAGCCCACACAGCACACACGGT	*;A	0.88;0.067	0.88
cg04725474	I	3	100428357	F	T	100428356	100428356	3:100428356_A/G	A	G	0.011	0.011
cg25637261	I	16	28875217	R	C	28875214	28875226	16:28875214_AGCCGCCGCCGCC/AGCC	AGCCGCCGCCGCC	AGCC;A;AGCCGCCGCCGCCGCCGCCGCC;AGCCGCC	0.263;0.025;0.00838;0.005587	0.263
cg01300682	I	7	156734640	R	A	156734625	156734661	7:156734625_TTGGGTGACGAGGCGCGAATGGGTGACGAGGCGCGAC/CTGGGTGACGAGGCGCGAATGGGTGACGAGGCGCGAC	TTGGGTGACGAGGCGCGAATGGGTGACGAGGCGCGAC	CTGGGTGACGAGGCGCGAATGGGTGACGAGGCGCGAC;*;T	0.028;0.00838;0.002793	0.028
cg01300682	I	7	156734640	R	A	156734641	156734642	7:156734641_GA/*	GA	*;G	0.011;0.002793	0.011
cg12943837	I	16	83964873	R	A	83964875	83964875	16:83964875_G/C	G	C	0.02	0.02
cg05453648	I	22	41347152	F	A	41347151	41347161	22:41347151_TCGGCCCCGCC/T	TCGGCCCCGCC	T;TCGGCCCCGCCCGGCCCCGCC	0.156;0.002793	0.156
cg02892357	I	21	45789379	R	A	45789347	45789463	21:45789347_CGCTGTGGGGAGCAGGCGGAGTGTGCGGGGGCCGGGGTGTGGGTGACGTCTGACCGGGTGCTGCGGGGAGCAGGTGGAGTGTGCGGGGGCCGGGGTGTGGGTGAGTTCTGACCGGGT/C	CGCTGTGGGGAGCAGGCGGAGTGTGCGGGGGCCGGGGTGTGGGTGACGTCTGACCGGGTGCTGCGGGGAGCAGGTGGAGTGTGCGGGGGCCGGGGTGTGGGTGAGTTCTGACCGGGT	C;*;TGCTGTGGGGAGCAGGCGGAGTGTGCGGGGGCCGGGGTGTGGGTGACGTCTGACCGGGTGCTGCGGGGAGCAGGTGGAGTGTGCGGGGGCCGGGGTGTGGGTGAGTTCTGACCGGGT;CGCTGCGGGGAGCAGGTGGAGTGTGCGGGGGCCGGGGTGTGGGTGAGTTCTGACCGGGT	0.064;0.067;0.00838;0.002793	0.067
cg02892357	I	21	45789379	R	A	45789347	45789463	21:45789347_CGCTGTGGGGAGCAGGCGGAGTGTGCGGGGGCCGGGGTGTGGGTGACGTCTGACCGGGTGCTGCGGGGAGCAGGTGGAGTGTGCGGGGGCCGGGGTGTGGGTGAGTTCTGACCGGGT/C	CGCTGTGGGGAGCAGGCGGAGTGTGCGGGGGCCGGGGTGTGGGTGACGTCTGACCGGGTGCTGCGGGGAGCAGGTGGAGTGTGCGGGGGCCGGGGTGTGGGTGAGTTCTGACCGGGT	C;*;TGCTGTGGGGAGCAGGCGGAGTGTGCGGGGGCCGGGGTGTGGGTGACGTCTGACCGGGTGCTGCGGGGAGCAGGTGGAGTGTGCGGGGGCCGGGGTGTGGGTGAGTTCTGACCGGGT;CGCTGCGGGGAGCAGGTGGAGTGTGCGGGGGCCGGGGTGTGGGTGAGTTCTGACCGGGT	0.064;0.067;0.00838;0.002793	0.067
cg02892357	I	21	45789379	R	A	45789363	45789421	21:45789363_CGGAGTGTGCGGGGGCCGGGGTGTGGGTGACGTCTGACCGGGTGCTGCGGGGAGCAGGT/*	CGGAGTGTGCGGGGGCCGGGGTGTGGGTGACGTCTGACCGGGTGCTGCGGGGAGCAGGT	*;TGGAGTGTGCGGGGGCCGGGGTGTGGGTGACGTCTGACCGGGTGCTGCGGGGAGCAGGT;C	0.128;0.061;0.011	0.128
cg02892357	I	21	45789379	R	A	45789363	45789421	21:45789363_CGGAGTGTGCGGGGGCCGGGGTGTGGGTGACGTCTGACCGGGTGCTGCGGGGAGCAGGT/*	CGGAGTGTGCGGGGGCCGGGGTGTGGGTGACGTCTGACCGGGTGCTGCGGGGAGCAGGT	*;TGGAGTGTGCGGGGGCCGGGGTGTGGGTGACGTCTGACCGGGTGCTGCGGGGAGCAGGT;C	0.128;0.061;0.011	0.128
cg16970737	I	12	132286049	R	T	132285971	132286070	12:132285971_TTCGTGTTTGCCGTGGCCCGTGTTTGCCGTGGCTGTTCATGTTTGCCGTGGCTCGTGTTTGCCGTGGCTCGTGTTTGCCGTGGCTCGTGTTTGCCGTGGC/T	TTCGTGTTTGCCGTGGCCCGTGTTTGCCGTGGCTGTTCATGTTTGCCGTGGCTCGTGTTTGCCGTGGCTCGTGTTTGCCGTGGCTCGTGTTTGCCGTGGC	T	0.14	0.14
cg16970737	I	12	132286049	R	T	132285971	132286070	12:132285971_TTCGTGTTTGCCGTGGCCCGTGTTTGCCGTGGCTGTTCATGTTTGCCGTGGCTCGTGTTTGCCGTGGCTCGTGTTTGCCGTGGCTCGTGTTTGCCGTGGC/T	TTCGTGTTTGCCGTGGCCCGTGTTTGCCGTGGCTGTTCATGTTTGCCGTGGCTCGTGTTTGCCGTGGCTCGTGTTTGCCGTGGCTCGTGTTTGCCGTGGC	T	0.14	0.14
cg16970737	I	12	132286049	R	T	132285971	132286070	12:132285971_TTCGTGTTTGCCGTGGCCCGTGTTTGCCGTGGCTGTTCATGTTTGCCGTGGCTCGTGTTTGCCGTGGCTCGTGTTTGCCGTGGCTCGTGTTTGCCGTGGC/T	TTCGTGTTTGCCGTGGCCCGTGTTTGCCGTGGCTGTTCATGTTTGCCGTGGCTCGTGTTTGCCGTGGCTCGTGTTTGCCGTGGCTCGTGTTTGCCGTGGC	T	0.14	0.14
cg02737268	I	20	3780182	F	C	3780181	3780181	20:3780181_G/GCT	G	GCT;GCGCGCGCGCGCT;GCGCGCGCGCGCGCT;GCGCGCGCGCT;GCGCGCT	0.022;0.00838;0.002793;0.002793;0.005587	0.022
cg14087921	I	9	138660958	R	T	138660945	138660985	9:138660945_ATGCGTGTGCACACGTGGGTGTCGGTGCGTCTGGGGCAGGG/A	ATGCGTGTGCACACGTGGGTGTCGGTGCGTCTGGGGCAGGG	A;*;GTGCGTGTGCACACGTGGGTGTCGGTGCGTCTGGGGCAGGG	0.087;0.002793;0.002793	0.087
cg14087921	I	9	138660958	R	T	138660949	138660989	9:138660949_GTGTGCACACGTGGGTGTCGGTGCGTCTGGGGCAGGGCGCA/G	GTGTGCACACGTGGGTGTCGGTGCGTCTGGGGCAGGGCGCA	G;*	0.151;0.07	0.151
cg25708755	I	7	157951411	F	A	157951349	157951553	7:157951349_TGCTTTCTGAATGAATGAGTGAACTCGGGAGAATCAGGAGCCCGTGTGATTGGCCGGGACTTCGCAAGGGCTTTCTGAATGAATGAGTGAACTCGGAAGAATCAGGAGCCCGTGTGATTGGCCGGGACTTCGCAAGTGCTTCCTGAATGAATGAGTGAACGCGGGAGAATCAGGAGCCCGTGTGATTGGCCGGGACTTCGCAAGG/T	TGCTTTCTGAATGAATGAGTGAACTCGGGAGAATCAGGAGCCCGTGTGATTGGCCGGGACTTCGCAAGGGCTTTCTGAATGAATGAGTGAACTCGGAAGAATCAGGAGCCCGTGTGATTGGCCGGGACTTCGCAAGTGCTTCCTGAATGAATGAGTGAACGCGGGAGAATCAGGAGCCCGTGTGATTGGCCGGGACTTCGCAAGG	T;*	0.011;0.011	0.011
cg25708755	I	7	157951411	F	A	157951349	157951553	7:157951349_TGCTTTCTGAATGAATGAGTGAACTCGGGAGAATCAGGAGCCCGTGTGATTGGCCGGGACTTCGCAAGGGCTTTCTGAATGAATGAGTGAACTCGGAAGAATCAGGAGCCCGTGTGATTGGCCGGGACTTCGCAAGTGCTTCCTGAATGAATGAGTGAACGCGGGAGAATCAGGAGCCCGTGTGATTGGCCGGGACTTCGCAAGG/T	TGCTTTCTGAATGAATGAGTGAACTCGGGAGAATCAGGAGCCCGTGTGATTGGCCGGGACTTCGCAAGGGCTTTCTGAATGAATGAGTGAACTCGGAAGAATCAGGAGCCCGTGTGATTGGCCGGGACTTCGCAAGTGCTTCCTGAATGAATGAGTGAACGCGGGAGAATCAGGAGCCCGTGTGATTGGCCGGGACTTCGCAAGG	T;*	0.011;0.011	0.011
cg25708755	I	7	157951411	F	A	157951354	157951490	7:157951354_TCTGAATGAATGAGTGAACTCGGGAGAATCAGGAGCCCGTGTGATTGGCCGGGACTTCGCAAGGGCTTTCTGAATGAATGAGTGAACTCGGAAGAATCAGGAGCCCGTGTGATTGGCCGGGACTTCGCAAGTGCTTC/CCTGAATGAATGAGTGAACTCGGGAGAATCAGGAGCCCGTGTGATTGGCCGGGACTTCGCAAGGGCTTTCTGAATGAATGAGTGAACTCGGAAGAATCAGGAGCCCGTGTGATTGGCCGGGACTTCGCAAGTGCTTC	TCTGAATGAATGAGTGAACTCGGGAGAATCAGGAGCCCGTGTGATTGGCCGGGACTTCGCAAGGGCTTTCTGAATGAATGAGTGAACTCGGAAGAATCAGGAGCCCGTGTGATTGGCCGGGACTTCGCAAGTGCTTC	CCTGAATGAATGAGTGAACTCGGGAGAATCAGGAGCCCGTGTGATTGGCCGGGACTTCGCAAGGGCTTTCTGAATGAATGAGTGAACTCGGAAGAATCAGGAGCCCGTGTGATTGGCCGGGACTTCGCAAGTGCTTC;*;T	0.00838;0.02;0.005587	0.02
cg25708755	I	7	157951411	F	A	157951354	157951490	7:157951354_TCTGAATGAATGAGTGAACTCGGGAGAATCAGGAGCCCGTGTGATTGGCCGGGACTTCGCAAGGGCTTTCTGAATGAATGAGTGAACTCGGAAGAATCAGGAGCCCGTGTGATTGGCCGGGACTTCGCAAGTGCTTC/CCTGAATGAATGAGTGAACTCGGGAGAATCAGGAGCCCGTGTGATTGGCCGGGACTTCGCAAGGGCTTTCTGAATGAATGAGTGAACTCGGAAGAATCAGGAGCCCGTGTGATTGGCCGGGACTTCGCAAGTGCTTC	TCTGAATGAATGAGTGAACTCGGGAGAATCAGGAGCCCGTGTGATTGGCCGGGACTTCGCAAGGGCTTTCTGAATGAATGAGTGAACTCGGAAGAATCAGGAGCCCGTGTGATTGGCCGGGACTTCGCAAGTGCTTC	CCTGAATGAATGAGTGAACTCGGGAGAATCAGGAGCCCGTGTGATTGGCCGGGACTTCGCAAGGGCTTTCTGAATGAATGAGTGAACTCGGAAGAATCAGGAGCCCGTGTGATTGGCCGGGACTTCGCAAGTGCTTC;*;T	0.00838;0.02;0.005587	0.02
cg24740576	I	5	4870142	R	T	4870144	4870144	5:4870144_T/C	T	C	0.14	0.14
cg07015749	I	1	6085995	F	A	6085900	6086002	1:6085900_AGCACACAGCCGATCCCGGCACACAGCCGATCCCGGCACACAGCCGATCCCGGCACACAGCCGATCCCGGCACACAGCCGATCCCGGCACACAGCCGATCCCG/GGCACACAGCCGATCCCGGCACACAGCCGATCCCGGCACACAGCCGATCCCGGCACACAGCCGATCCCGGCACACAGCCGATCCCGGCACACAGCCGATCCCG	AGCACACAGCCGATCCCGGCACACAGCCGATCCCGGCACACAGCCGATCCCGGCACACAGCCGATCCCGGCACACAGCCGATCCCGGCACACAGCCGATCCCG	GGCACACAGCCGATCCCGGCACACAGCCGATCCCGGCACACAGCCGATCCCGGCACACAGCCGATCCCGGCACACAGCCGATCCCGGCACACAGCCGATCCCG;AGCACACAGCCGATCCCGGCACACAGCCGATCCCGGCACACAGCCGATCCCG;*;AGCACACAGCCGATCCCGGCACACAGCCGATCCCGGCACACAGCCGATCCCGGCACACAGCCGATCCCG;AGCACACAGCCGATCCCGGCACACAGCCGATCCCGGCACACAGCCGATCCCGGCACACAGCCGATCCCGGCACACAGCCGATCCCG;A	0.117;0.00838;0.002793;0.039;0.047;0.002793	0.117
cg07015749	I	1	6085995	F	A	6085925	6086026	1:6085925_GCCGATCCCGGCACACAGCCGATCCCGGCACACAGCCGATCCCGGCACACAGCCGATCCCGGCACACAGCCGATCCCGGCACACAGCCGATCCCGGCACACA/*	GCCGATCCCGGCACACAGCCGATCCCGGCACACAGCCGATCCCGGCACACAGCCGATCCCGGCACACAGCCGATCCCGGCACACAGCCGATCCCGGCACACA	*;G	0.064;0.005587	0.064
cg07015749	I	1	6085995	F	A	6085964	6085999	1:6085964_TCCCGGCACACAGCCGATCCCGGCACACAGCCGATC/T	TCCCGGCACACAGCCGATCCCGGCACACAGCCGATC	T;*	0.002793;0.014	0.014
cg27454946	I	8	145133526	R	A	145133528	145133528	8:145133528_G/C	G	C	0.089	0.089
cg20755651	I	6	168841574	R	T	168841574	168841578	6:168841574_CGTGT/C	CGTGT	C	0.034	0.034
cg05571558	I	3	10436304	F	T	10436303	10436303	3:10436303_A/G	A	G	0.142	0.142
cg16917193	I	12	54089295	R	A	54089297	54089297	12:54089297_A/C	A	C;T	0.791;0.005587	0.791
cg15245122	I	19	14196728	R	T	14196728	14196730	19:14196728_CGT/C	CGT	C	0.078	0.078
cg20311868	I	7	73256971	R	C	73256972	73256976	7:73256972_GCCCC/GCCC	GCCCC	GCCC;GCCCCC;GCCCCCCCCCCTCCCCC;G;GC;GCCCCCCCCCCTCCCCCC	0.076;0.047;0.008721;0.015;0.07;0.012	0.076
cg00854591	I	2	503097	R	C	503061	503109	2:503061_AGGACGCGGGAATCACGGGACGCAGGAATCACGGGACGCGGGAATCACG/A	AGGACGCGGGAATCACGGGACGCAGGAATCACGGGACGCGGGAATCACG	A;AGGACGCGGGAATCACG	0.022;0.005587	0.022
cg00854591	I	2	503097	R	C	503061	503109	2:503061_AGGACGCGGGAATCACGGGACGCAGGAATCACGGGACGCGGGAATCACG/A	AGGACGCGGGAATCACGGGACGCAGGAATCACGGGACGCGGGAATCACG	A;AGGACGCGGGAATCACG	0.022;0.005587	0.022
cg00854591	I	2	503097	R	C	503084	503132	2:503084_AGGAATCACGGGACGCGGGAATCACGGGACGCGGGAATCACGGGACGCG/A	AGGAATCACGGGACGCGGGAATCACGGGACGCGGGAATCACGGGACGCG	A;GGGAATCACGGGACGCGGGAATCACGGGACGCGGGAATCACGGGACGCG;AGGAATCACGGGACGCGGGAATCACGGGACGCG;*;AGGAATCACGGGACGCGGGAATCACGGGACGCGGGAATCACGGGACGCGGGAATCACGGGACGCG;AATCACGGGACGCGGGAATCACGGGACGCGGGAATCACGGGACGCGGGAATCACGGGACGCG	0.265;0.148;0.059;0.12;0.00838;0.002793	0.265
cg00854591	I	2	503097	R	C	503099	503099	2:503099_C/*	C	*;T	0.33;0.014	0.33
cg03064249	I	13	113299697	R	A	113299697	113299706	13:113299697_CGAGGACAGT/C	CGAGGACAGT	C	0.07	0.07
cg26124560	I	17	78064152	F	C	78063996	78064153	17:78063996_ACGCAGGCACGTGCACGAAGAACACGGGACGCGCGCAGGCACGTGCACGAACAACACGGGACGCGCGCGGGCACGTGCACGAACAACACGGGACGCGCGCAGGCACGTGCACGAACAACACGGGACGCGCGCAGGCACGTGCACGAACAAGGGACGCG/GCGCAGGCACGTGCACGAAGAACACGGGACGCGCGCAGGCACGTGCACGAACAACACGGGACGCGCGCGGGCACGTGCACGAACAACACGGGACGCGCGCAGGCACGTGCACGAACAACACGGGACGCGCGCAGGCACGTGCACGAACAAGGGACGCG	ACGCAGGCACGTGCACGAAGAACACGGGACGCGCGCAGGCACGTGCACGAACAACACGGGACGCGCGCGGGCACGTGCACGAACAACACGGGACGCGCGCAGGCACGTGCACGAACAACACGGGACGCGCGCAGGCACGTGCACGAACAAGGGACGCG	GCGCAGGCACGTGCACGAAGAACACGGGACGCGCGCAGGCACGTGCACGAACAACACGGGACGCGCGCGGGCACGTGCACGAACAACACGGGACGCGCGCAGGCACGTGCACGAACAACACGGGACGCGCGCAGGCACGTGCACGAACAAGGGACGCG;ACGCAGGCACGTGCACGAACAACACGGGACGCGCGCGGGCACGTGCACGAACAACACGGGACGCGCGCAGGCACGTGCACGAACAACACGGGACGCGCGCAGGCACGTGCACGAACAAGGGACGCG;*;A	0.165;0.017;0.014;0.002793	0.165
cg26124560	I	17	78064152	F	C	78064135	78064152	17:78064135_TGCACGAACAAGGGACGC/*	TGCACGAACAAGGGACGC	*;T	0.031;0.002793	0.031
cg26124560	I	17	78064152	F	C	78064140	78064200	17:78064140_GAACAAGGGACGCGCGCAGGCACGTGCACGAACACAGGACACACACAGCACGTGCATGAAC/*	GAACAAGGGACGCGCGCAGGCACGTGCACGAACACAGGACACACACAGCACGTGCATGAAC	*;G	0.034;0.011	0.034
cg26124560	I	17	78064152	F	C	78064145	78064159	17:78064145_AGGGACGCGCGCAGG/*	AGGGACGCGCGCAGG	*;A;ACACGGGACGCGCGCAGG	0.045;0.005587;0.005587	0.045
cg14024328	I	4	719362	R	A	719310	719394	4:719310_CGTGGGCTGCCGAGGGCTGCTGTGGGCTCTGCGCTGTGGCTCCGTGGGCTGCCGAAGGCTGCTGTGGGCTCTGCGCTGTGGCTGT/C	CGTGGGCTGCCGAGGGCTGCTGTGGGCTCTGCGCTGTGGCTCCGTGGGCTGCCGAAGGCTGCTGTGGGCTCTGCGCTGTGGCTGT	C;CGTGGGCTGCCGAGGGCTGCTGTGGGCTCTGCGCTGTGGCTGTGTGGGCTGCCGAGGGCTGCTGTGGGCTCTGCGCTGTGGCTCCGTGGGCTGCCGAAGGCTGCTGTGGGCTCTGCGCTGTGGCTGT	0.017;0.005587	0.017
cg14024328	I	4	719362	R	A	719323	719365	4:719323_GGGCTGCTGTGGGCTCTGCGCTGTGGCTCCGTGGGCTGCCGAA/*	GGGCTGCTGTGGGCTCTGCGCTGTGGCTCCGTGGGCTGCCGAA	*;G	0.02;0.034	0.034
cg14024328	I	4	719362	R	A	719364	719364	4:719364_A/*	A	*;AGGGCTGCTGTGGGCTCTGCGCTGTGGCTCCGTGGGCTGCCG	0.05;0.002793	0.05
cg16866567	I	8	38759261	R	C	38759263	38759263	8:38759263_C/T	C	T	0.427	0.427
cg03627931	I	16	982866	F	T	982861	982935	16:982861_ACACACGCTTCCTCACGTCTACTCGCTCCCACACGCGTGAGCACTCTAGGGGAGGCCTGGGGACTCAGGCCGCCG/A	ACACACGCTTCCTCACGTCTACTCGCTCCCACACGCGTGAGCACTCTAGGGGAGGCCTGGGGACTCAGGCCGCCG	A	0.011	0.011
cg15915602	I	2	114737459	R	T	114737385	114737461	2:114737385_CGTCCCGGTGTATCCGCAGCGCGCCCTGGCCGACCCCTGGTGGCCGGAGGCCGTTACTGTCGCGGCTGAAGGGGCGT/C	CGTCCCGGTGTATCCGCAGCGCGCCCTGGCCGACCCCTGGTGGCCGGAGGCCGTTACTGTCGCGGCTGAAGGGGCGT	C	0.101	0.101
cg15915602	I	2	114737459	R	T	114737461	114737535	2:114737461_TGTCCCGGTGTATCCGCAGCGCGCCCTGGCTGCCCCCTGGTGGCCGGAGGCCGTTACTGTCGCGGCTGAGGGGGC/*	TGTCCCGGTGTATCCGCAGCGCGCCCTGGCTGCCCCCTGGTGGCCGGAGGCCGTTACTGTCGCGGCTGAGGGGGC	*;T	0.028;0.011	0.028
cg15915602	I	2	114737459	R	T	114737461	114737535	2:114737461_TGTCCCGGTGTATCCGCAGCGCGCCCTGGCTGCCCCCTGGTGGCCGGAGGCCGTTACTGTCGCGGCTGAGGGGGC/*	TGTCCCGGTGTATCCGCAGCGCGCCCTGGCTGCCCCCTGGTGGCCGGAGGCCGTTACTGTCGCGGCTGAGGGGGC	*;T	0.028;0.011	0.028
cg11591535	I	6	170755857	F	T	170755803	170755859	6:170755803_TCCCCCTCCCGAATCACGCGAGTTCTCCTGATCAGATTCTCCTGACCGAGTGAACGA/*	TCCCCCTCCCGAATCACGCGAGTTCTCCTGATCAGATTCTCCTGACCGAGTGAACGA	*;T	0.017;0.002793	0.017
cg11591535	I	6	170755857	F	T	170755816	170755859	6:170755816_TCACGCGAGTTCTCCTGATCAGATTCTCCTGACCGAGTGAACGA/*	TCACGCGAGTTCTCCTGATCAGATTCTCCTGACCGAGTGAACGA	*;T	0.005587;0.011	0.011
cg11591535	I	6	170755857	F	T	170755856	170755858	6:170755856_ACG/AAGTCCCCCCACCCCGGATCACGCG	ACG	AAGTCCCCCCACCCCGGATCACGCG;A;*	0.005587;0.002793;0.017	0.017
cg04227238	I	6	29894005	R	A	29894007	29894007	6:29894007_A/T	A	T	0.196	0.196
cg12742395	I	7	156917722	R	A	156917724	156917724	7:156917724_A/G	A	G	0.229	0.229
cg12451436	I	20	388650	F	A	388585	388654	20:388585_GCCCCCGGCCCCGCCCCCGGCCCCGGCCCCGGCCCCCGGCCCACCCCGGCCCCGCCCCCAGCCCCCGGCC/G	GCCCCCGGCCCCGCCCCCGGCCCCGGCCCCGGCCCCCGGCCCACCCCGGCCCCGCCCCCAGCCCCCGGCC	G;GCCCCCCGGCCCCGCCCCCGGCCCCGGCCCCGGCCCCCGGCCCACCCCGGCCCCGCCCCCAGCCCCCGGCC	0.155;0.002825	0.155
cg12451436	I	20	388650	F	A	388627	388673	20:388627_ACCCCGGCCCCGCCCCCAGCCCCCGGCCCCCCCGGCCCCGCCCCCGG/*	ACCCCGGCCCCGCCCCCAGCCCCCGGCCCCCCCGGCCCCGCCCCCGG	*;ACCCCGCCTCGCGGCCCCCGGCCCCGCCCCCAGCCCCCGGCCCCCCCGGCCCCGCCCCCGG;CCCCCGGCCCCGCCCCCAGCCCCCGGCCCCCCCGGCCCCGCCCCCGG;A;ACCCCGCCTCGCGGCCCCCGGCCCCCGGCCCCGCCCCCAGCCCCCGGCCCCCCCGGCCCCGCCCCCGG	0.228;0.23;0.067;0.011;0.002809	0.23
cg12451436	I	20	388650	F	A	388627	388673	20:388627_ACCCCGGCCCCGCCCCCAGCCCCCGGCCCCCCCGGCCCCGCCCCCGG/*	ACCCCGGCCCCGCCCCCAGCCCCCGGCCCCCCCGGCCCCGCCCCCGG	*;ACCCCGCCTCGCGGCCCCCGGCCCCGCCCCCAGCCCCCGGCCCCCCCGGCCCCGCCCCCGG;CCCCCGGCCCCGCCCCCAGCCCCCGGCCCCCCCGGCCCCGCCCCCGG;A;ACCCCGCCTCGCGGCCCCCGGCCCCCGGCCCCGCCCCCAGCCCCCGGCCCCCCCGGCCCCGCCCCCGG	0.228;0.23;0.067;0.011;0.002809	0.23
cg12451436	I	20	388650	F	A	388638	388694	20:388638_GCCCCCAGCCCCCGGCCCCCCCGGCCCCGCCCCCGGCCCCGCCCCGGCCCCGCCCAC/*	GCCCCCAGCCCCCGGCCCCCCCGGCCCCGCCCCCGGCCCCGCCCCGGCCCCGCCCAC	*;GCAGCCCCCGGCCCCCCCGGCCCCGCCCCCGGCCCCGCCCCGGCCCCGCCCAC;GCCCAGCCCCCGGCCCCCCCGGCCCCGCCCCCGGCCCCGCCCCGGCCCCGCCCAC;G	0.168;0.026;0.005682;0.002841	0.168
cg12451436	I	20	388650	F	A	388638	388694	20:388638_GCCCCCAGCCCCCGGCCCCCCCGGCCCCGCCCCCGGCCCCGCCCCGGCCCCGCCCAC/*	GCCCCCAGCCCCCGGCCCCCCCGGCCCCGCCCCCGGCCCCGCCCCGGCCCCGCCCAC	*;GCAGCCCCCGGCCCCCCCGGCCCCGCCCCCGGCCCCGCCCCGGCCCCGCCCAC;GCCCAGCCCCCGGCCCCCCCGGCCCCGCCCCCGGCCCCGCCCCGGCCCCGCCCAC;G	0.168;0.026;0.005682;0.002841	0.168
cg12451436	I	20	388650	F	A	388639	388678	20:388639_CCCCCAGCCCCCGGCCCCCCCGGCCCCGCCCCCGGCCCCG/*	CCCCCAGCCCCCGGCCCCCCCGGCCCCGCCCCCGGCCCCG	*;C	0.196;0.002841	0.196
cg12451436	I	20	388650	F	A	388639	388678	20:388639_CCCCCAGCCCCCGGCCCCCCCGGCCCCGCCCCCGGCCCCG/*	CCCCCAGCCCCCGGCCCCCCCGGCCCCGCCCCCGGCCCCG	*;C	0.196;0.002841	0.196
cg12451436	I	20	388650	F	A	388640	388678	20:388640_CCCCAGCCCCCGGCCCCCCCGGCCCCGCCCCCGGCCCCG/*	CCCCAGCCCCCGGCCCCCCCGGCCCCGCCCCCGGCCCCG	*;CTCCCAGCCCCCGGCCCCCCCGGCCCCGCCCCCGGCCCCG;CCACCCAGCCCCCGGCCCCCCCGGCCCCGCCCCCGGCCCCG;CCCCGGCCCCGCCCAGCCCCCGGCCCCCCCGGCCCCGCCCCCGGCCCCG;C;CCCGCCCAGCCCCCGGCCCCCCCGGCCCCGCCCCCGGCCCCG	0.211;0.034;0.066;0.017;0.014;0.005714	0.211
cg12451436	I	20	388650	F	A	388640	388678	20:388640_CCCCAGCCCCCGGCCCCCCCGGCCCCGCCCCCGGCCCCG/*	CCCCAGCCCCCGGCCCCCCCGGCCCCGCCCCCGGCCCCG	*;CTCCCAGCCCCCGGCCCCCCCGGCCCCGCCCCCGGCCCCG;CCACCCAGCCCCCGGCCCCCCCGGCCCCGCCCCCGGCCCCG;CCCCGGCCCCGCCCAGCCCCCGGCCCCCCCGGCCCCGCCCCCGGCCCCG;C;CCCGCCCAGCCCCCGGCCCCCCCGGCCCCGCCCCCGGCCCCG	0.211;0.034;0.066;0.017;0.014;0.005714	0.211
cg12451436	I	20	388650	F	A	388649	388649	20:388649_C/*	C	*;CGCCCACCCCGCCTCG;G	0.195;0.212;0.065	0.212
cg25472897	I	8	145560555	R	A	145560551	145560560	8:145560551_ACGGCGGCGG/ACGGCGGCGGCGG	ACGGCGGCGG	ACGGCGGCGGCGG;ACGGCGG;A;ACGGCGGCGGCGGCGG	0.031;0.005587;0.005587;0.002793	0.031
cg01101527	I	3	176080292	F	C	176080291	176080291	3:176080291_G/C	G	C	0.028	0.028
cg10047502	I	X	117479900	F	A	117479899	117479899	X:117479899_T/C	T	C	0.084	0.084
cg23404573	I	19	7991114	R	A	7991116	7991116	19:7991116_G/C	G	C	0.011	0.011
cg12937950	I	5	398247	F	A	398216	398325	5:398216_GTAGCTCCTGACCATCCACGTAGCTCCTGACCGTCCATGTTAGCCCCTGACCATCCACGTAGCCCCTGACCATCCACGTAGCTCCTGACCATCCACGTAGCTCCTGACCA/ATAGCTCCTGACCATCCACGTAGCTCCTGACCGTCCATGTTAGCCCCTGACCATCCACGTAGCCCCTGACCATCCACGTAGCTCCTGACCATCCACGTAGCTCCTGACCA	GTAGCTCCTGACCATCCACGTAGCTCCTGACCGTCCATGTTAGCCCCTGACCATCCACGTAGCCCCTGACCATCCACGTAGCTCCTGACCATCCACGTAGCTCCTGACCA	ATAGCTCCTGACCATCCACGTAGCTCCTGACCGTCCATGTTAGCCCCTGACCATCCACGTAGCCCCTGACCATCCACGTAGCTCCTGACCATCCACGTAGCTCCTGACCA;*;G;GTCCACGTAGCTCCTGACCGTCCATGTTAGCCCCTGACCATCCACGTAGCCCCTGACCATCCACGTAGCTCCTGACCATCCACGTAGCTCCTGACCA	0.045;0.036;0.005587;0.002793	0.045
cg12937950	I	5	398247	F	A	398229	398248	5:398229_ATCCACGTAGCTCCTGACCG/*	ATCCACGTAGCTCCTGACCG	*;A	0.045;0.025	0.045
cg14314026	I	14	93170534	R	A	93170526	93170538	14:93170526_TCCTGGAGCGAGC/T	TCCTGGAGCGAGC	T	0.039	0.039
cg01094213	I	16	21000183	R	C	21000185	21000185	16:21000185_C/G	C	G	0.011	0.011
cg14343890	I	1	228135758	F	C	228135757	228135757	1:228135757_G/GCGCCAGCC	G	GCGCCAGCC	0.014	0.014
cg14390489	I	10	7709073	F	T	7709072	7709072	10:7709072_A/G	A	G	0.017	0.017
cg01396391	I	1	246670940	R	T	246670933	246670947	1:246670933_GTATTGTCGTTAAAC/G	GTATTGTCGTTAAAC	G	0.134	0.134
cg03761210	I	20	32251509	R	A	32251507	32251522	20:32251507_TGCGGCGGCAAGAGGC/T	TGCGGCGGCAAGAGGC	T	0.064	0.064
cg22743525	I	2	87141088	R	A	87141090	87141090	2:87141090_G/GCGGCC	G	GCGGCC	0.014	0.014
cg16835101	I	17	406380	F	A	406323	406415	17:406323_TGAATGGCTTCCGGCTTCCGCACACCGAGACCCGCCGGTGCAGGGGTGAATGGCTTCCGGCTTCCGCACACCGAGACCCACCTGAGCAGCAGA/T	TGAATGGCTTCCGGCTTCCGCACACCGAGACCCGCCGGTGCAGGGGTGAATGGCTTCCGGCTTCCGCACACCGAGACCCACCTGAGCAGCAGA	T	0.025	0.025
cg16835101	I	17	406380	F	A	406356	406402	17:406356_GCCGGTGCAGGGGTGAATGGCTTCCGGCTTCCGCACACCGAGACCCA/G	GCCGGTGCAGGGGTGAATGGCTTCCGGCTTCCGCACACCGAGACCCA	G;*	0.017;0.025	0.025
cg16835101	I	17	406380	F	A	406369	406461	17:406369_TGAATGGCTTCCGGCTTCCGCACACCGAGACCCACCTGAGCAGCAGAGAATGGCTTCCGGCTTCCGCACACCGAGACCCGCCTGAGCAGCAGA/*	TGAATGGCTTCCGGCTTCCGCACACCGAGACCCACCTGAGCAGCAGAGAATGGCTTCCGGCTTCCGCACACCGAGACCCGCCTGAGCAGCAGA	*;TGAATGGCTTCCGGCTTCCGCACACCGAGACCCGCCTGAGCAGCAGA;T;TGAATGGCTTCCGGCTTCCGCACACCGAGACCCACCTGAGCAGCAGAGAATGGCTTCCGGCTTCCGCACACCGAGACCCACCTGAGCAGCAGAGAATGGCTTCCGGCTTCCGCACACCGAGACCCGCCTGAGCAGCAGA	0.042;0.045;0.002793;0.002793	0.045
cg16835101	I	17	406380	F	A	406369	406461	17:406369_TGAATGGCTTCCGGCTTCCGCACACCGAGACCCACCTGAGCAGCAGAGAATGGCTTCCGGCTTCCGCACACCGAGACCCGCCTGAGCAGCAGA/*	TGAATGGCTTCCGGCTTCCGCACACCGAGACCCACCTGAGCAGCAGAGAATGGCTTCCGGCTTCCGCACACCGAGACCCGCCTGAGCAGCAGA	*;TGAATGGCTTCCGGCTTCCGCACACCGAGACCCGCCTGAGCAGCAGA;T;TGAATGGCTTCCGGCTTCCGCACACCGAGACCCACCTGAGCAGCAGAGAATGGCTTCCGGCTTCCGCACACCGAGACCCACCTGAGCAGCAGAGAATGGCTTCCGGCTTCCGCACACCGAGACCCGCCTGAGCAGCAGA	0.042;0.045;0.002793;0.002793	0.045
cg05494080	I	4	185886383	R	A	185886333	185886563	4:185886333_GGGATGGAGTGCCGGGATGAGAGCCGGGATGGAGCGCCAGGATGGAGTGCCGGGATGGAGCGCCGGGATGAGTGCCGGGATGGAGCGCCGGGATGGAGTGCCAGGATGGAGTGGCAGGATGAGTCCCGGGATGGAGTGCCAGGATGGAGTGCCAGGATGAGTGCCGGGATGGAGCGCCAGGATGGAGTGCCGGGATGGAGCGCCGGGATGGAGTGCCGGGATGGAGTGCCA/AGGATGGAGTGCCGGGATGAGAGCCGGGATGGAGCGCCAGGATGGAGTGCCGGGATGGAGCGCCGGGATGAGTGCCGGGATGGAGCGCCGGGATGGAGTGCCAGGATGGAGTGGCAGGATGAGTCCCGGGATGGAGTGCCAGGATGGAGTGCCAG…	GGGATGGAGTGCCGGGATGAGAGCCGGGATGGAGCGCCAGGATGGAGTGCCGGGATGGAGCGCCGGGATGAGTGCCGGGATGGAGCGCCGGGATGGAGTGCCAGGATGGAGTGGCAGGATGAGTCCCGGGATGGAGTGCCAGGATGGAGTGCCAGGATGAGTGCCGGGATGGAGCGCCAGGATGGAGTGCCGGGATGGAGCGCCGGGATGGAGTGCCGGGATGGAGTGCCA	AGGATGGAGTGCCGGGATGAGAGCCGGGATGGAGCGCCAGGATGGAGTGCCGGGATGGAGCGCCGGGATGAGTGCCGGGATGGAGCGCCGGGATGGAGTGCCAGGATGGAGTGGCAGGATGAGTCCCGGGATGGAGTGCCAGGATGGAGTGCCAGGATGAGTGCCGGGATGGAGCGCCAGGATGGAGTGCCGGGATGGAGCGCCGGGATGGAGTGCCGGGATGGAGTGCCA;G	0.48;0.002793	0.48
cg05494080	I	4	185886383	R	A	185886354	185886393	4:185886354_AGCCGGGATGGAGCGCCAGGATGGAGTGCCGGGATGGAGC/A	AGCCGGGATGGAGCGCCAGGATGGAGTGCCGGGATGGAGC	A;TGCCGGGATGGAGCGCCAGGATGGAGTGCCGGGATGGAGC;*	0.461;0.025;0.005587	0.461
cg04344532	I	2	740151	R	C	739994	740183	2:739994_CAGGATCTTCCCTCAGAGCCTAGCGAGGGGGCGCGGCCCAGCCAGGAGAGCTGGAGAGGCAGCGAGGATGTTCCCTCAGAGCCTGGCGAGGGGGCGTGGCCCAGCCAGGAGGGCGGGAGAGGCAGTGAAGATCTTCCCTCAGAGCCTGGCGAGGGGGCGCGGCCCAGCCAGGAGAGCTGGAGAGGCCCGG/*	CAGGATCTTCCCTCAGAGCCTAGCGAGGGGGCGCGGCCCAGCCAGGAGAGCTGGAGAGGCAGCGAGGATGTTCCCTCAGAGCCTGGCGAGGGGGCGTGGCCCAGCCAGGAGGGCGGGAGAGGCAGTGAAGATCTTCCCTCAGAGCCTGGCGAGGGGGCGCGGCCCAGCCAGGAGAGCTGGAGAGGCCCGG	*;GAGGATCTTCCCTCAGAGCCTAGCGAGGGGGCGCGGCCCAGCCAGGAGAGCTGGAGAGGCAGCGAGGATGTTCCCTCAGAGCCTGGCGAGGGGGCGTGGCCCAGCCAGGAGGGCGGGAGAGGCAGTGAAGATCTTCCCTCAGAGCCTGGCGAGGGGGCGCGGCCCAGCCAGGAGAGCTGGAGAGGCCCGG;C	0.128;0.028;0.002793	0.128
cg04344532	I	2	740151	R	C	739994	740183	2:739994_CAGGATCTTCCCTCAGAGCCTAGCGAGGGGGCGCGGCCCAGCCAGGAGAGCTGGAGAGGCAGCGAGGATGTTCCCTCAGAGCCTGGCGAGGGGGCGTGGCCCAGCCAGGAGGGCGGGAGAGGCAGTGAAGATCTTCCCTCAGAGCCTGGCGAGGGGGCGCGGCCCAGCCAGGAGAGCTGGAGAGGCCCGG/*	CAGGATCTTCCCTCAGAGCCTAGCGAGGGGGCGCGGCCCAGCCAGGAGAGCTGGAGAGGCAGCGAGGATGTTCCCTCAGAGCCTGGCGAGGGGGCGTGGCCCAGCCAGGAGGGCGGGAGAGGCAGTGAAGATCTTCCCTCAGAGCCTGGCGAGGGGGCGCGGCCCAGCCAGGAGAGCTGGAGAGGCCCGG	*;GAGGATCTTCCCTCAGAGCCTAGCGAGGGGGCGCGGCCCAGCCAGGAGAGCTGGAGAGGCAGCGAGGATGTTCCCTCAGAGCCTGGCGAGGGGGCGTGGCCCAGCCAGGAGGGCGGGAGAGGCAGTGAAGATCTTCCCTCAGAGCCTGGCGAGGGGGCGCGGCCCAGCCAGGAGAGCTGGAGAGGCCCGG;C	0.128;0.028;0.002793	0.128
cg24411948	I	11	5706406	F	A	5706405	5706405	11:5706405_C/G	C	G	0.064	0.064
cg11318906	I	3	129035019	R	T	129035021	129035021	3:129035021_T/C	T	C	0.399	0.399
cg02809028	I	2	495143	R	A	495114	495174	2:495114_GGACACAGGAACTATTCTACCATCCCACACGGACACAGGAACTATTACACCATCCCATACA/G	GGACACAGGAACTATTCTACCATCCCACACGGACACAGGAACTATTACACCATCCCATACA	G	0.053	0.053
cg02809028	I	2	495143	R	A	495144	495174	2:495144_GGACACAGGAACTATTACACCATCCCATACA/*	GGACACAGGAACTATTACACCATCCCATACA	*;G	0.05;0.002793	0.05
cg17582545	I	7	157647847	R	A	157647841	157647887	7:157647841_CGGGGCCGGATCGGGGAGGATGGCTGCACCATTGCAGGGGTGTGTGT/C	CGGGGCCGGATCGGGGAGGATGGCTGCACCATTGCAGGGGTGTGTGT	C;*	0.011;0.017	0.017
cg03242668	I	16	86556405	F	A	86556356	86556439	16:86556356_TGTTCTCGGCCTTTCTGATTTCTCGGTGATTCTGTTCCGCCGCTGTTCTCGGCCTTTCTGATTTCTCGGTGATTCTGTTCCACC/T	TGTTCTCGGCCTTTCTGATTTCTCGGTGATTCTGTTCCGCCGCTGTTCTCGGCCTTTCTGATTTCTCGGTGATTCTGTTCCACC	T;TGCTGTTCTCGGCCTTTCTGATTTCTCGGTGATTCTGTTCCACC	0.031;0.002793	0.031
cg03242668	I	16	86556405	F	A	86556356	86556439	16:86556356_TGTTCTCGGCCTTTCTGATTTCTCGGTGATTCTGTTCCGCCGCTGTTCTCGGCCTTTCTGATTTCTCGGTGATTCTGTTCCACC/T	TGTTCTCGGCCTTTCTGATTTCTCGGTGATTCTGTTCCGCCGCTGTTCTCGGCCTTTCTGATTTCTCGGTGATTCTGTTCCACC	T;TGCTGTTCTCGGCCTTTCTGATTTCTCGGTGATTCTGTTCCACC	0.031;0.002793	0.031
cg03242668	I	16	86556405	F	A	86556373	86556439	16:86556373_ATTTCTCGGTGATTCTGTTCCGCCGCTGTTCTCGGCCTTTCTGATTTCTCGGTGATTCTGTTCCACC/*	ATTTCTCGGTGATTCTGTTCCGCCGCTGTTCTCGGCCTTTCTGATTTCTCGGTGATTCTGTTCCACC	*;A	0.034;0.002793	0.034
cg03242668	I	16	86556405	F	A	86556373	86556439	16:86556373_ATTTCTCGGTGATTCTGTTCCGCCGCTGTTCTCGGCCTTTCTGATTTCTCGGTGATTCTGTTCCACC/*	ATTTCTCGGTGATTCTGTTCCGCCGCTGTTCTCGGCCTTTCTGATTTCTCGGTGATTCTGTTCCACC	*;A	0.034;0.002793	0.034
cg03242668	I	16	86556405	F	A	86556394	86556437	16:86556394_GCCGCTGTTCTCGGCCTTTCTGATTTCTCGGTGATTCTGTTCCA/*	GCCGCTGTTCTCGGCCTTTCTGATTTCTCGGTGATTCTGTTCCA	*;G;ACCGCTGTTCTCGGCCTTTCTGATTTCTCGGTGATTCTGTTCCA;GCTGTTCTTGGCCTTTCTGATTTCTCGGTGATTCTGTTCCACAGCTGTTCTCGGCCCTTCTGATTTCTCGGTGATTCTGTTCCACCGCTGTTCTCGGCCTTTCTGATTTCTCGGTGATTCTGTTCCA;GCTGTTCTCGGCCTTTCTGATTTCTTGGTGATTCTGTTCCACCGCTGTTCTCGGCGTTTCTGATTTCTCGGTGATTCTGTTCCACCGCTGTTCTCGGCCTTTCTGATTTCTCGGTGATTCTGTTCCA	0.036;0.02;0.036;0.002793;0.002793	0.036
cg00102561	I	9	138799260	R	C	138799262	138799262	9:138799262_C/A	C	A	0.014	0.014
cg20029657	I	13	25472185	F	T	25472184	25472184	13:25472184_A/G	A	G	0.089	0.089
cg21993464	I	19	14041305	F	C	14041304	14041304	19:14041304_G/T	G	T	0.017	0.017
cg07004744	I	8	641479	R	C	641481	641481	8:641481_C/T	C	T	0.011	0.011
cg15108048	I	13	112054496	R	A	112054455	112054504	13:112054455_GGGAAGACTCTGTGTGCACACGCCAGGGAAGACGCTGGCCCCGGATCCTA/G	GGGAAGACTCTGTGTGCACACGCCAGGGAAGACGCTGGCCCCGGATCCTA	G;*	0.313;0.00838	0.313
cg10279794	I	8	143751204	F	C	143751203	143751203	8:143751203_G/A	G	A	0.073	0.073
cg12133962	I	1	3090134	R	T	3090136	3090136	1:3090136_T/C	T	C	0.078	0.078
cg22197616	I	7	2559420	R	C	2559422	2559422	7:2559422_C/G	C	G	0.011	0.011
cg11611950	I	6	24667276	F	C	24667264	24667297	6:24667264_AGCGCGCATGCGCGCTTCGTCACAAGGGTGCGAG/A	AGCGCGCATGCGCGCTTCGTCACAAGGGTGCGAG	A;*	0.039;0.005587	0.039
cg05371322	I	2	308873	R	A	308780	308955	2:308780_GGCGTTAATACACACACAGGTAGCGAGGAGGCCGGGATGTTAATACACACACAGGTAGCGAGGAGGCCGGCGTGTTAATACACACACAGGGAGCGAGGAGGCCGGGGTGTTAATACACACACAGGGAGCGAGGAGGCCGGCGTGTTAATACACACACAGGTAGCGAGGAGGCCGGC/*	GGCGTTAATACACACACAGGTAGCGAGGAGGCCGGGATGTTAATACACACACAGGTAGCGAGGAGGCCGGCGTGTTAATACACACACAGGGAGCGAGGAGGCCGGGGTGTTAATACACACACAGGGAGCGAGGAGGCCGGCGTGTTAATACACACACAGGTAGCGAGGAGGCCGGC	*;CGCGTTAATACACACACAGGTAGCGAGGAGGCCGGGATGTTAATACACACACAGGTAGCGAGGAGGCCGGCGTGTTAATACACACACAGGGAGCGAGGAGGCCGGGGTGTTAATACACACACAGGGAGCGAGGAGGCCGGCGTGTTAATACACACACAGGTAGCGAGGAGGCCGGC;G;TGCGTTAATACACACACAGGTAGCGAGGAGGCCGGGATGTTAATACACACACAGGTAGCGAGGAGGCCGGCGTGTTAATACACACACAGGGAGCGAGGAGGCCGGGGTGTTAATACACACACAGGGAGCGAGGAGGCCGGCGTGTTAATACACACACAGGTAGCGAGGAGGCCGGC	0.047;0.00838;0.017;0.005587	0.047
cg05371322	I	2	308873	R	A	308784	308978	2:308784_TTAATACACACACAGGTAGCGAGGAGGCCGGGATGTTAATACACACACAGGTAGCGAGGAGGCCGGCGTGTTAATACACACACAGGGAGCGAGGAGGCCGGGGTGTTAATACACACACAGGGAGCGAGGAGGCCGGCGTGTTAATACACACACAGGTAGCGAGGAGGCCGGCGTGTTAATACACACACAGGTAGC/TCGGGGTGTTAATACACACACAGGGAGCGAGGAGGCCGGCGTGTTAATACACACACAGGTAGCGAGGAGGCCGGCGTGTTAATACACACACAGGTAGC	TTAATACACACACAGGTAGCGAGGAGGCCGGGATGTTAATACACACACAGGTAGCGAGGAGGCCGGCGTGTTAATACACACACAGGGAGCGAGGAGGCCGGGGTGTTAATACACACACAGGGAGCGAGGAGGCCGGCGTGTTAATACACACACAGGTAGCGAGGAGGCCGGCGTGTTAATACACACACAGGTAGC	TCGGGGTGTTAATACACACACAGGGAGCGAGGAGGCCGGCGTGTTAATACACACACAGGTAGCGAGGAGGCCGGCGTGTTAATACACACACAGGTAGC;T;*;TGTGTTAATACACACACAGGTAGC	0.014;0.053;0.025;0.005587	0.053
cg05371322	I	2	308873	R	A	308817	308908	2:308817_TGTTAATACACACACAGGTAGCGAGGAGGCCGGCGTGTTAATACACACACAGGGAGCGAGGAGGCCGGGGTGTTAATACACACACAGGGAGC/*	TGTTAATACACACACAGGTAGCGAGGAGGCCGGCGTGTTAATACACACACAGGGAGCGAGGAGGCCGGGGTGTTAATACACACACAGGGAGC	*;CGTTAATACACACACAGGTAGCGAGGAGGCCGGCGTGTTAATACACACACAGGGAGCGAGGAGGCCGGGGTGTTAATACACACACAGGGAGC;T	0.092;0.005587;0.00838	0.092
cg05371322	I	2	308873	R	A	308850	308885	2:308850_CGTGTTAATACACACACAGGGAGCGAGGAGGCCGGG/*	CGTGTTAATACACACACAGGGAGCGAGGAGGCCGGG	*;C	0.109;0.002793	0.109
cg22258045	I	8	145002534	R	A	145002536	145002536	8:145002536_G/A	G	A	0.165	0.165
cg22426938	I	7	1423890	R	A	1423836	1423911	7:1423836_CGGGCGCAGGGAGCCAGGGGTCAGGGCTGCGCCTTCCCCAGAGGCCGAGGAGCCCGGGCGGGTCCGGCTGGGGCAG/C	CGGGCGCAGGGAGCCAGGGGTCAGGGCTGCGCCTTCCCCAGAGGCCGAGGAGCCCGGGCGGGTCCGGCTGGGGCAG	C	0.028	0.028
cg22426938	I	7	1423890	R	A	1423867	1423942	7:1423867_CCTTCCCCAGAGGCCGAGGAGCCCGGGCGGGTCCGGCTGGGGCAGGGGCGCAGGGAGCCAGGGGTCAGGGCTGCGG/*	CCTTCCCCAGAGGCCGAGGAGCCCGGGCGGGTCCGGCTGGGGCAGGGGCGCAGGGAGCCAGGGGTCAGGGCTGCGG	*;C	0.028;0.011	0.028
cg22426938	I	7	1423890	R	A	1423867	1423942	7:1423867_CCTTCCCCAGAGGCCGAGGAGCCCGGGCGGGTCCGGCTGGGGCAGGGGCGCAGGGAGCCAGGGGTCAGGGCTGCGG/*	CCTTCCCCAGAGGCCGAGGAGCCCGGGCGGGTCCGGCTGGGGCAGGGGCGCAGGGAGCCAGGGGTCAGGGCTGCGG	*;C	0.028;0.011	0.028
cg05750910	I	6	4135844	R	A	4135818	4135908	6:4135818_GGGGGCTCGGGGGTGGGGCCGGGTCTCGGGGGCGGGGCCTAGCTCGGTCTGCGGGGGCTCGGGGGTGGGGCCGGGTCTCGGGGGTGGAGCC/*	GGGGGCTCGGGGGTGGGGCCGGGTCTCGGGGGCGGGGCCTAGCTCGGTCTGCGGGGGCTCGGGGGTGGGGCCGGGTCTCGGGGGTGGAGCC	*;G	0.005587;0.031	0.031
cg05750910	I	6	4135844	R	A	4135822	4135912	6:4135822_GCTCGGGGGTGGGGCCGGGTCTCGGGGGCGGGGCCTAGCTCGGTCTGCGGGGGCTCGGGGGTGGGGCCGGGTCTCGGGGGTGGAGCCGGGA/*	GCTCGGGGGTGGGGCCGGGTCTCGGGGGCGGGGCCTAGCTCGGTCTGCGGGGGCTCGGGGGTGGGGCCGGGTCTCGGGGGTGGAGCCGGGA	*;ACTCGGGGGTGGGGCCGGGTCTCGGGGGCGGGGCCTAGCTCGGTCTGCGGGGGCTCGGGGGTGGGGCCGGGTCTCGGGGGTGGAGCCGGGA;G	0.036;0.005587;0.017	0.036
cg24533989	I	4	42659536	R	A	42659538	42659538	4:42659538_G/C	G	C	0.327	0.327
cg04915780	I	12	59989742	R	A	59989744	59989744	12:59989744_G/A	G	A	0.031	0.031
cg18043157	I	6	150390308	R	T	150390310	150390310	6:150390310_T/TC	T	TC	0.028	0.028
cg17182540	I	12	124086654	R	C	124086656	124086656	12:124086656_C/T	C	T	0.12	0.12
cg07067672	I	14	64194822	F	C	64194821	64194821	14:64194821_G/GCGCCC	G	GCGCCC	0.047	0.047
cg23050178	I	14	35761831	R	A	35761833	35761833	14:35761833_G/T	G	T	0.017	0.017
cg06632086	I	4	9604780	F	A	9604779	9604779	4:9604779_C/T	C	T	0.045	0.045
cg09614415	I	10	129535509	R	C	129535511	129535511	10:129535511_C/G	C	G	0.031	0.031
cg02542103	I	6	16217067	R	A	16217069	16217069	6:16217069_G/T	G	T	0.285	0.285
cg02989230	I	10	127588031	F	A	127588030	127588030	10:127588030_T/A	T	A	0.047	0.047
cg17286790	I	17	80096513	R	A	80096510	80096538	17:80096510_AGTCGGAAGAGACGCATGGCCTGCCCCGG/AGTCGGAAGAGACGCATGGCCTGCCCCGGGTCGGAAGAGACGCATGGCCTGCCCCGG	AGTCGGAAGAGACGCATGGCCTGCCCCGG	AGTCGGAAGAGACGCATGGCCTGCCCCGGGTCGGAAGAGACGCATGGCCTGCCCCGG;A	0.002793;0.045	0.045
cg19738904	I	6	160010790	R	A	160010792	160010792	6:160010792_G/A	G	A	0.017	0.017
cg07163026	I	14	99810642	F	T	99810641	99810641	14:99810641_A/G	A	G	0.014	0.014
cg21006301	I	16	28875220	R	C	28875214	28875226	16:28875214_AGCCGCCGCCGCC/AGCC	AGCCGCCGCCGCC	AGCC;A;AGCCGCCGCCGCCGCCGCCGCC;AGCCGCC	0.263;0.025;0.00838;0.005587	0.263
cg00350371	I	20	2633324	R	A	2633325	2633331	20:2633325_GGGGCGC/G	GGGGCGC	G	0.288	0.288
cg06550200	I	5	1325588	R	T	1325590	1325590	5:1325590_T/C	T	C	0.453	0.453
cg00220429	I	12	133163425	R	A	133163419	133163449	12:133163419_ACCCAGCGGCGAGGAGGAGGCAGGGCCAGGG/A	ACCCAGCGGCGAGGAGGAGGCAGGGCCAGGG	A;GCCCAGCGGCGAGGAGGAGGCAGGGCCAGGG;ACCCAGCGGCGAGGAGGAGGCAGGGCCAGGGCCCAGCGGCGAGGAGGAGGCAGGGCCAGGG	0.232;0.246;0.014	0.246
cg16211959	I	12	127067952	F	A	127067902	127067996	12:127067902_GCTCGATGGCTTATGGGAAGGATGTAACCAACATTTTCGGGGTATGGGCTCGATGGCTTATGGGAAGGATGTAACCAGCATTTTCGGGGTATGGA/G	GCTCGATGGCTTATGGGAAGGATGTAACCAACATTTTCGGGGTATGGGCTCGATGGCTTATGGGAAGGATGTAACCAGCATTTTCGGGGTATGGA	G	0.349	0.349
cg16211959	I	12	127067952	F	A	127067929	127067961	12:127067929_CCAACATTTTCGGGGTATGGGCTCGATGGCTTA/*	CCAACATTTTCGGGGTATGGGCTCGATGGCTTA	*;C	0.341;0.002793	0.341
cg24090399	I	4	190731709	R	A	190731676	190731753	4:190731676_TGGGCGTGTTCCCGCGGTGTCCCGGGCTGAGGCCGGGCGTGTTCTTCCGGTGTTCTTCCGGTGTTCCGAGCTGAGGCC/CGGGCGTGTTCCCGCGGTGTCCCGGGCTGAGGCCGGGCGTGTTCTTCCGGTGTTCTTCCGGTGTTCCGAGCTGAGGCC	TGGGCGTGTTCCCGCGGTGTCCCGGGCTGAGGCCGGGCGTGTTCTTCCGGTGTTCTTCCGGTGTTCCGAGCTGAGGCC	CGGGCGTGTTCCCGCGGTGTCCCGGGCTGAGGCCGGGCGTGTTCTTCCGGTGTTCTTCCGGTGTTCCGAGCTGAGGCC;*;T	0.017;0.002793;0.002793	0.017
cg26932054	I	1	1606361	F	C	1606360	1606360	1:1606360_G/A	G	A	0.034	0.034
cg05398487	I	6	8064678	F	C	8064677	8064677	6:8064677_G/A	G	A	0.059	0.059
cg08663092	I	14	74181037	F	C	74181036	74181036	14:74181036_G/A	G	A	0.022	0.022
cg24391931	I	4	1234067	R	A	1233924	1234089	4:1233924_TGGGTGCTGGGTGAGTGGGAACCGGGTCCCTCGTCAGAACCGCGTGGGGGACTCCCGGGTGCTGGGTGAGTGGGAACCGGGTCCCTCGTCGGAACCGTGTGGGGCACTCCCGGGTGCTGGGTGAGTGGGACCGGGTCCCTCGTCGGAACCGCCTGGGGGGACTCCC/T	TGGGTGCTGGGTGAGTGGGAACCGGGTCCCTCGTCAGAACCGCGTGGGGGACTCCCGGGTGCTGGGTGAGTGGGAACCGGGTCCCTCGTCGGAACCGTGTGGGGCACTCCCGGGTGCTGGGTGAGTGGGACCGGGTCCCTCGTCGGAACCGCCTGGGGGGACTCCC	T	0.025	0.025
cg24391931	I	4	1234067	R	A	1233968	1234078	4:1233968_TGGGGGACTCCCGGGTGCTGGGTGAGTGGGAACCGGGTCCCTCGTCGGAACCGTGTGGGGCACTCCCGGGTGCTGGGTGAGTGGGACCGGGTCCCTCGTCGGAACCGCCTG/T	TGGGGGACTCCCGGGTGCTGGGTGAGTGGGAACCGGGTCCCTCGTCGGAACCGTGTGGGGCACTCCCGGGTGCTGGGTGAGTGGGACCGGGTCCCTCGTCGGAACCGCCTG	T;*	0.017;0.017	0.017
cg24391931	I	4	1234067	R	A	1234021	1234131	4:1234021_TGTGGGGCACTCCCGGGTGCTGGGTGAGTGGGACCGGGTCCCTCGTCGGAACCGCCTGGGGGGACTCCCGGGTGCTGGGTGAGTGGGAACCGGGTCCCTCGTCGGAACCGC/T	TGTGGGGCACTCCCGGGTGCTGGGTGAGTGGGACCGGGTCCCTCGTCGGAACCGCCTGGGGGGACTCCCGGGTGCTGGGTGAGTGGGAACCGGGTCCCTCGTCGGAACCGC	T;CGTGGGGCACTCCCGGGTGCTGGGTGAGTGGGACCGGGTCCCTCGTCGGAACCGCCTGGGGGGACTCCCGGGTGCTGGGTGAGTGGGAACCGGGTCCCTCGTCGGAACCGC;*	0.002793;0.039;0.034	0.039
cg09593385	I	16	407217	R	C	407219	407219	16:407219_C/T	C	T	0.011	0.011
cg13560068	I	7	99070416	F	C	99070415	99070415	7:99070415_G/T	G	T	0.12	0.12
cg12409601	I	1	45265955	R	C	45265957	45265957	1:45265957_C/T	C	T	0.011	0.011
cg16123774	I	13	52733565	R	C	52733560	52733579	13:52733560_AGGGGCGCGGCCGCGCGTCC/A	AGGGGCGCGGCCGCGCGTCC	A	0.047	0.047
cg15744492	I	19	55880984	R	A	55880985	55881003	19:55880985_GGCGGGGGGCGCGGGGGGC/G	GGCGGGGGGCGCGGGGGGC	G;GGCGGGGGGC;GGCGGGGGGCGCGGGGGGCGCGGGGGGC	0.36;0.002793;0.005587	0.36
cg14720138	I	17	61851591	R	A	61851582	61851606	17:61851582_TGGCGGCGGCGGTGGTGGTGGTGGC/TGGCGGCGGTGGTGGTGGTGGC	TGGCGGCGGCGGTGGTGGTGGTGGC	TGGCGGCGGTGGTGGTGGTGGC;T	0.251;0.039	0.251
cg14720138	I	17	61851591	R	A	61851588	61851603	17:61851588_CGGCGGTGGTGGTGGT/TGGCGGTGGTGGTGGT	CGGCGGTGGTGGTGGT	TGGCGGTGGTGGTGGT;*;C	0.492;0.047;0.002793	0.492
cg09178470	I	19	35596864	F	A	35596838	35596868	19:35596838_TATCACCACCGTGACCACGCCGCCACCGTTA/TATCACCACCGTGACCACGCCACCACCGTTAATCACCACCGTGACCACGCCGCCACCGTTA	TATCACCACCGTGACCACGCCGCCACCGTTA	TATCACCACCGTGACCACGCCACCACCGTTAATCACCACCGTGACCACGCCGCCACCGTTA;T;TATCACCACCGTGACCACGCCACCACCGTTATCACCACCGTGACCACGCCGCCACCGTTAATCACCACCGTGACCACGCCGCCACCGTTA;TATCACCACCGTGACCACGCCACCACCGTTAATCACCACCGTGACCACGCCGCCACCGTTAATCACCACCGTGACCACGCCGCCACCGTTAATCACCACCGTGACCACGCCGCCACCGTTA;TATCACCACCGTGACCACGCCACCACCGTTATCACCACCGTGACCACGCCACCACCGTTATCACCACCGTGACCACGCCGCCACCGTTAATCACCACCGTGACCACGCCACCACCGTTATCA…	0.011;0.005587;0.005587;0.017;0.005587;0.005587	0.017
cg10449276	I	X	132352392	R	T	132352378	132352420	X:132352378_GGTGCGTGGCGTAACGTGCGTGGCGTAACGTGCGTGGCGTAAC/GGTGCGTGGCGTAACGTGCGTGGCGTAAC	GGTGCGTGGCGTAACGTGCGTGGCGTAACGTGCGTGGCGTAAC	GGTGCGTGGCGTAACGTGCGTGGCGTAAC;GGTGCGTGGCGTAAC;GGTGCGTGGCGTAACGTGCGTGGCGTAACGTGCGTGGCGTAACGTGCGTGGCGTAAC;G	0.279;0.061;0.039;0.017	0.279
cg10449276	I	X	132352392	R	T	132352378	132352420	X:132352378_GGTGCGTGGCGTAACGTGCGTGGCGTAACGTGCGTGGCGTAAC/GGTGCGTGGCGTAACGTGCGTGGCGTAAC	GGTGCGTGGCGTAACGTGCGTGGCGTAACGTGCGTGGCGTAAC	GGTGCGTGGCGTAACGTGCGTGGCGTAAC;GGTGCGTGGCGTAAC;GGTGCGTGGCGTAACGTGCGTGGCGTAACGTGCGTGGCGTAACGTGCGTGGCGTAAC;G	0.279;0.061;0.039;0.017	0.279
cg10449276	I	X	132352392	R	T	132352378	132352420	X:132352378_GGTGCGTGGCGTAACGTGCGTGGCGTAACGTGCGTGGCGTAAC/GGTGCGTGGCGTAACGTGCGTGGCGTAAC	GGTGCGTGGCGTAACGTGCGTGGCGTAACGTGCGTGGCGTAAC	GGTGCGTGGCGTAACGTGCGTGGCGTAAC;GGTGCGTGGCGTAAC;GGTGCGTGGCGTAACGTGCGTGGCGTAACGTGCGTGGCGTAACGTGCGTGGCGTAAC;G	0.279;0.061;0.039;0.017	0.279
cg00519463	I	10	94352821	R	C	94352823	94352823	10:94352823_C/G	C	G	0.126	0.126
cg11307478	I	2	241562898	R	C	241562784	241562917	2:241562784_CGCAAACAGGTCGTGAGGGCGCAAACAGGTCGTGAGGGCGCAAACAGATCGTGAGGGCGCAAACAGGTCGTGAGGGCGCAAACAGGTCGTGAGGGTGCAAACAGGTCGTGAGGGCGCAAACAGGTCGTGAGGGT/CGCAAACAGGTCGTGAGGGCGCAAACAGGTCGTGAGGGT	CGCAAACAGGTCGTGAGGGCGCAAACAGGTCGTGAGGGCGCAAACAGATCGTGAGGGCGCAAACAGGTCGTGAGGGCGCAAACAGGTCGTGAGGGTGCAAACAGGTCGTGAGGGCGCAAACAGGTCGTGAGGGT	CGCAAACAGGTCGTGAGGGCGCAAACAGGTCGTGAGGGT;TGCAAACAGGTCGTGAGGGCGCAAACAGGTCGTGAGGGCGCAAACAGATCGTGAGGGCGCAAACAGGTCGTGAGGGCGCAAACAGGTCGTGAGGGTGCAAACAGGTCGTGAGGGCGCAAACAGGTCGTGAGGGT;*;C	0.011;0.087;0.084;0.002793	0.087
cg11307478	I	2	241562898	R	C	241562803	241562917	2:241562803_CGCAAACAGGTCGTGAGGGCGCAAACAGATCGTGAGGGCGCAAACAGGTCGTGAGGGCGCAAACAGGTCGTGAGGGTGCAAACAGGTCGTGAGGGCGCAAACAGGTCGTGAGGGT/*	CGCAAACAGGTCGTGAGGGCGCAAACAGATCGTGAGGGCGCAAACAGGTCGTGAGGGCGCAAACAGGTCGTGAGGGTGCAAACAGGTCGTGAGGGCGCAAACAGGTCGTGAGGGT	*;TGCAAACAGGTCGTGAGGGCGCAAACAGATCGTGAGGGCGCAAACAGGTCGTGAGGGCGCAAACAGGTCGTGAGGGTGCAAACAGGTCGTGAGGGCGCAAACAGGTCGTGAGGGT;C;CGCAAACAGGTCGTGAGGGCGCAAACAGGTCGTGAGGGT	0.173;0.036;0.005587;0.025	0.173
cg11307478	I	2	241562898	R	C	241562822	241562917	2:241562822_CGCAAACAGATCGTGAGGGCGCAAACAGGTCGTGAGGGCGCAAACAGGTCGTGAGGGTGCAAACAGGTCGTGAGGGCGCAAACAGGTCGTGAGGGT/*	CGCAAACAGATCGTGAGGGCGCAAACAGGTCGTGAGGGCGCAAACAGGTCGTGAGGGTGCAAACAGGTCGTGAGGGCGCAAACAGGTCGTGAGGGT	*;CGCAAACAGGTCGTGAGGGCGCAAACAGGTCGTGAGGGT;TGCAAACAGATCGTGAGGGCGCAAACAGGTCGTGAGGGCGCAAACAGGTCGTGAGGGTGCAAACAGGTCGTGAGGGCGCAAACAGGTCGTGAGGGT;C	0.341;0.011;0.025;0.017	0.341
cg11307478	I	2	241562898	R	C	241562860	241562917	2:241562860_CGCAAACAGGTCGTGAGGGTGCAAACAGGTCGTGAGGGCGCAAACAGGTCGTGAGGGT/*	CGCAAACAGGTCGTGAGGGTGCAAACAGGTCGTGAGGGCGCAAACAGGTCGTGAGGGT	*;CGCAAACAGGTCGTGAGGGCGCAAACAGGTCGTGAGGGT;TGCAAACAGGTCGTGAGGGTGCAAACAGGTCGTGAGGGCGCAAACAGGTCGTGAGGGT;C	0.358;0.014;0.022;0.005587	0.358
cg11307478	I	2	241562898	R	C	241562898	241562917	2:241562898_CGCAAACAGGTCGTGAGGGT/TGCAAACAGGTCGTGAGGGT	CGCAAACAGGTCGTGAGGGT	TGCAAACAGGTCGTGAGGGT;*;C;CGCAAACAGGTCGTGAGGGTGCAAACAGGTCGTGAGGGT	0.02;0.285;0.022;0.036	0.285
cg05612616	I	5	96143890	R	T	96143890	96143918	5:96143890_CGTGTGTGTGTGTGTGTGTGTGTGTGTGT/*	CGTGTGTGTGTGTGTGTGTGTGTGTGTGT	*;CGTGTGTGT;CGTGTGTGTGTGTGTGTGTGTGTGTGTGTGTGT;C;CGTGTGTGTGTGTGTGTGTGTGTGTGT;CGTGTGTGTGTGTGT	0.031;0.039;0.031;0.011;0.031;0.022	0.039
cg17506739	I	13	50159779	F	A	50159765	50159779	13:50159765_GGACGCTACCCAGCC/G	GGACGCTACCCAGCC	G	0.02	0.02
cg17506739	I	13	50159779	F	A	50159765	50159779	13:50159765_GGACGCTACCCAGCC/G	GGACGCTACCCAGCC	G	0.02	0.02
cg21273584	I	2	503065	R	C	503061	503109	2:503061_AGGACGCGGGAATCACGGGACGCAGGAATCACGGGACGCGGGAATCACG/A	AGGACGCGGGAATCACGGGACGCAGGAATCACGGGACGCGGGAATCACG	A;AGGACGCGGGAATCACG	0.022;0.005587	0.022
cg21273584	I	2	503065	R	C	503061	503109	2:503061_AGGACGCGGGAATCACGGGACGCAGGAATCACGGGACGCGGGAATCACG/A	AGGACGCGGGAATCACGGGACGCAGGAATCACGGGACGCGGGAATCACG	A;AGGACGCGGGAATCACG	0.022;0.005587	0.022
cg20677240	I	20	5931232	F	A	5931227	5931231	20:5931227_CCTCT/C	CCTCT	C	0.017	0.017
cg20677240	I	20	5931232	F	A	5931227	5931231	20:5931227_CCTCT/C	CCTCT	C	0.017	0.017
cg02301128	I	7	127792165	R	T	127792064	127792172	7:127792064_ATGTGTTTAGGTCCACAGCACATTATCACCGTGCACGCGTGTTTAGGTCCACAGCACATTATCACCGTGTACGCGTGTTTAGGTCCACAGCACTTTATCACCGTGCACG/A	ATGTGTTTAGGTCCACAGCACATTATCACCGTGCACGCGTGTTTAGGTCCACAGCACATTATCACCGTGTACGCGTGTTTAGGTCCACAGCACTTTATCACCGTGCACG	A	0.148	0.148
cg02301128	I	7	127792165	R	T	127792157	127792193	7:127792157_TTTATCACCGTGCACGCGTGTTTAGGTCCACAGCACA/*	TTTATCACCGTGCACGCGTGTTTAGGTCCACAGCACA	*;T	0.145;0.002793	0.145
cg04395230	I	13	113687579	R	T	113687561	113687633	13:113687561_CGTGACATTAGTGGACCCCGTGGCGTGAGTGGCCCCTGTGACATTAGTGGACCCCGTGGCGTGAGTGGCCCCT/*	CGTGACATTAGTGGACCCCGTGGCGTGAGTGGCCCCTGTGACATTAGTGGACCCCGTGGCGTGAGTGGCCCCT	*;TGTGACATTAGTGGACCCCGTGGCGTGAGTGGCCCCTGTGACATTAGTGGACCCCGTGGCGTGAGTGGCCCCT;C;CGTGACATTAGTGGACCCCGTGGCGTGAGTGGCCCCT	0.014;0.039;0.02;0.02	0.039
cg04395230	I	13	113687579	R	T	113687565	113687583	13:113687565_ACATTAGTGGACCCCGTGG/A	ACATTAGTGGACCCCGTGG	A;*	0.056;0.053	0.056
cg15896182	I	6	169242769	R	T	169242760	169242802	6:169242760_TGGGGCCGGCGTGTCCCTGCTGTGACAAGTGTGACACCACGTG/T	TGGGGCCGGCGTGTCCCTGCTGTGACAAGTGTGACACCACGTG	T	0.447	0.447
cg15896182	I	6	169242769	R	T	169242760	169242802	6:169242760_TGGGGCCGGCGTGTCCCTGCTGTGACAAGTGTGACACCACGTG/T	TGGGGCCGGCGTGTCCCTGCTGTGACAAGTGTGACACCACGTG	T	0.047	0.047
cg16575075	I	2	52600101	F	T	52600099	52600100	2:52600099_CA/C	CA	C	0.017	0.017
cg16378243	I	10	134550922	F	A	134550917	134550955	10:134550917_GCTGCCGTGGGTTAATGTTAGCGCAGCCCTGTCCTCCTA/G	GCTGCCGTGGGTTAATGTTAGCGCAGCCCTGTCCTCCTA	G	0.067	0.067
cg23286105	I	8	2078387	F	A	2078313	2078405	8:2078313_GCTATACCCAGGGCGCCCACACCCCGCCTTTAGTTAACGCCCCTCACTACGCTATACCCAGGGTGCCCACACCCCGCCTTTAGTTAACGCCCA/G	GCTATACCCAGGGCGCCCACACCCCGCCTTTAGTTAACGCCCCTCACTACGCTATACCCAGGGTGCCCACACCCCGCCTTTAGTTAACGCCCA	G	0.187	0.187
cg14264159	I	9	138416390	F	C	138416389	138416389	9:138416389_G/A	G	A	0.056	0.056
cg10112599	I	16	428288	F	A	428250	428302	16:428250_ATCCCCACCCGCACTGCCATCCCCACCCACACTGCCATCGCCACCCGCACTGC/*	ATCCCCACCCGCACTGCCATCCCCACCCACACTGCCATCGCCACCCGCACTGC	*;A	0.025;0.002793	0.025
cg13573295	I	9	140704398	R	A	140704362	140704503	9:140704362_TGTGTGGACCGTCGGTGATGGGTCCGGAGGTGGTTCCGATGCCGCCCTGTGTGGACCGTCGGTGATGGGTCCGGAGGCGGTTCCGATGCTGCCCCTCGTGGACTGTGGGTGATGGGTCCGGAGGCGGTTCCGATGCCGCCCC/CGTGTGGACCGTCGGTGATGGGTCCGGAGGTGGTTCCGATGCCGCCCTGTGTGGACCGTCGGTGATGGGTCCGGAGGCGGTTCCGATGCTGCCCCTCGTGGACTGTGGGTGATGGGTCCGGAGGCGGTTCCGATGCCGCCCC	TGTGTGGACCGTCGGTGATGGGTCCGGAGGTGGTTCCGATGCCGCCCTGTGTGGACCGTCGGTGATGGGTCCGGAGGCGGTTCCGATGCTGCCCCTCGTGGACTGTGGGTGATGGGTCCGGAGGCGGTTCCGATGCCGCCCC	CGTGTGGACCGTCGGTGATGGGTCCGGAGGTGGTTCCGATGCCGCCCTGTGTGGACCGTCGGTGATGGGTCCGGAGGCGGTTCCGATGCTGCCCCTCGTGGACTGTGGGTGATGGGTCCGGAGGCGGTTCCGATGCCGCCCC;T;*	0.179;0.017;0.005587	0.179
cg13573295	I	9	140704398	R	A	140704385	140704525	9:140704385_CCGGAGGTGGTTCCGATGCCGCCCTGTGTGGACCGTCGGTGATGGGTCCGGAGGCGGTTCCGATGCTGCCCCTCGTGGACTGTGGGTGATGGGTCCGGAGGCGGTTCCGATGCCGCCCCGTGTGGACCGTCGGTGATGGGT/*	CCGGAGGTGGTTCCGATGCCGCCCTGTGTGGACCGTCGGTGATGGGTCCGGAGGCGGTTCCGATGCTGCCCCTCGTGGACTGTGGGTGATGGGTCCGGAGGCGGTTCCGATGCCGCCCCGTGTGGACCGTCGGTGATGGGT	*;C	0.017;0.002793	0.017
cg09825575	I	6	31465556	R	A	31465558	31465558	6:31465558_G/C	G	C	0.405	0.405
cg06581710	I	17	64188160	F	T	64188159	64188159	17:64188159_A/ACGCCGCCGC	A	ACGCCGCCGC	0.017	0.017
cg04297152	I	1	179262983	F	A	179262982	179262982	1:179262982_C/T	C	T	0.056	0.056
cg01518755	I	16	88066718	F	A	88066717	88066717	16:88066717_C/T	C	T	0.123	0.123
cg18264753	I	6	138188625	R	A	138188622	138188646	6:138188622_GCCCGGAGAGGTAACCGCCGCGCCT/G	GCCCGGAGAGGTAACCGCCGCGCCT	G	0.061	0.061
cg04390096	I	16	81111008	F	A	81111007	81111007	16:81111007_T/C	T	C	0.179	0.179
cg14022523	I	6	166756177	R	C	166756179	166756179	6:166756179_C/G	C	G	0.19	0.19
cg11317459	I	13	21872234	R	C	21872236	21872236	13:21872236_C/T	C	T	0.715	0.715
cg20065216	I	12	12625652	F	A	12625640	12625667	12:12625640_CCACCTGGAACTCGCACTGGCCTGCAAG/C	CCACCTGGAACTCGCACTGGCCTGCAAG	C	0.07	0.07
cg27383537	I	10	31190599	R	A	31190587	31190606	10:31190587_GGTCTCACCGCTCGGCGATA/G	GGTCTCACCGCTCGGCGATA	G	0.014	0.014
cg12170787	I	19	1130965	R	A	1130967	1130967	19:1130967_A/G	A	G	0.036	0.036
cg19860759	I	17	80961174	F	A	80961142	80961185	17:80961142_CTCCGCGTGTGGGATTCCTGAGCCCGCCCTCCCGCCCTCCGCAG/C	CTCCGCGTGTGGGATTCCTGAGCCCGCCCTCCCGCCCTCCGCAG	C;*	0.017;0.002793	0.017
cg21703056	I	20	60697448	R	A	60697445	60697455	20:60697445_GGGCGGTGCGT/G	GGGCGGTGCGT	G	0.723	0.723
cg12902033	I	9	2622150	R	A	2622146	2622155	9:2622146_ACGGCGGCGG/A	ACGGCGGCGG	A;ACGGCGGCGGCGG;ACGGCGG	0.237;0.123;0.002793	0.237
cg09920531	I	7	157533168	F	A	157533116	157533169	7:157533116_ATCCACGGCAAGGCAGGGGGAGCCTCACCAGCTCCGGAACCCCGTCTCCCTCCG/A	ATCCACGGCAAGGCAGGGGGAGCCTCACCAGCTCCGGAACCCCGTCTCCCTCCG	A;GTCCACGGCAAGGCAGGGGGAGCCTCACCAGCTCCGGAACCCCGTCTCCCTCCG;*	0.042;0.115;0.005587	0.115
cg09920531	I	7	157533168	F	A	157533116	157533169	7:157533116_ATCCACGGCAAGGCAGGGGGAGCCTCACCAGCTCCGGAACCCCGTCTCCCTCCG/A	ATCCACGGCAAGGCAGGGGGAGCCTCACCAGCTCCGGAACCCCGTCTCCCTCCG	A	0.028	0.028
cg11123583	I	17	744766	F	A	744672	744787	17:744672_GGGCGAGCAGGTCCCCCTGACCACGGCGCATCTCACACGGGCGAGCAGGTCCCCCCTGACCACGGCGCATCTCACACGGGCGAGCAGGTCCCCCCGACCATGGAGCATCTCACGCC/*	GGGCGAGCAGGTCCCCCTGACCACGGCGCATCTCACACGGGCGAGCAGGTCCCCCCTGACCACGGCGCATCTCACACGGGCGAGCAGGTCCCCCCGACCATGGAGCATCTCACGCC	*;TGGCGAGCAGGTCCCCCTGACCACGGCGCATCTCACACGGGCGAGCAGGTCCCCCCTGACCACGGCGCATCTCACACGGGCGAGCAGGTCCCCCCGACCATGGAGCATCTCACGCC;CGGCGAGCAGGTCCCCCTGACCACGGCGCATCTCACACGGGCGAGCAGGTCCCCCCTGACCACGGCGCATCTCACACGGGCGAGCAGGTCCCCCCGACCATGGAGCATCTCACGCC;G;GTCACACGGGCGAGCAGGTCCCCCCGACCATGGAGCATCTCACGCC	0.103;0.005587;0.151;0.005587;0.002793	0.151
cg11123583	I	17	744766	F	A	744672	744787	17:744672_GGGCGAGCAGGTCCCCCTGACCACGGCGCATCTCACACGGGCGAGCAGGTCCCCCCTGACCACGGCGCATCTCACACGGGCGAGCAGGTCCCCCCGACCATGGAGCATCTCACGCC/*	GGGCGAGCAGGTCCCCCTGACCACGGCGCATCTCACACGGGCGAGCAGGTCCCCCCTGACCACGGCGCATCTCACACGGGCGAGCAGGTCCCCCCGACCATGGAGCATCTCACGCC	*;TGGCGAGCAGGTCCCCCTGACCACGGCGCATCTCACACGGGCGAGCAGGTCCCCCCTGACCACGGCGCATCTCACACGGGCGAGCAGGTCCCCCCGACCATGGAGCATCTCACGCC;CGGCGAGCAGGTCCCCCTGACCACGGCGCATCTCACACGGGCGAGCAGGTCCCCCCTGACCACGGCGCATCTCACACGGGCGAGCAGGTCCCCCCGACCATGGAGCATCTCACGCC;G;GTCACACGGGCGAGCAGGTCCCCCCGACCATGGAGCATCTCACGCC	0.103;0.005587;0.151;0.005587;0.002793	0.151
cg11123583	I	17	744766	F	A	744698	744775	17:744698_CGCATCTCACACGGGCGAGCAGGTCCCCCCTGACCACGGCGCATCTCACACGGGCGAGCAGGTCCCCCCGACCATGGA/*	CGCATCTCACACGGGCGAGCAGGTCCCCCCTGACCACGGCGCATCTCACACGGGCGAGCAGGTCCCCCCGACCATGGA	*;AGCATCTCACACGGGCGAGCAGGTCCCCCCTGACCACGGCGCATCTCACACGGGCGAGCAGGTCCCCCCGACCATGGA;C;CATCTCACGCCGGCGAGCAGGTCCCCCCGACCACAGAGCATCTCACACGGGCGAGCAGGTCCCCCCTGACCACGGCGCATCTCACACGGGCGAGCAGGTCCCCCCGACCATGGA;TGCATCTCACACGGGCGAGCAGGTCCCCCCTGACCACGGCGCATCTCACACGGGCGAGCAGGTCCCCCCGACCATGGA	0.092;0.156;0.002793;0.002793;0.002793	0.156
cg11123583	I	17	744766	F	A	744734	744772	17:744734_CGGCGCATCTCACACGGGCGAGCAGGTCCCCCCGACCAT/*	CGGCGCATCTCACACGGGCGAGCAGGTCCCCCCGACCAT	*;C	0.022;0.005587	0.022
cg11123583	I	17	744766	F	A	744735	744850	17:744735_GGCGCATCTCACACGGGCGAGCAGGTCCCCCCGACCATGGAGCATCTCACGCCGGCGAGCAGGTCCCCCCTGACCACGGAGCATCTCACGCCGGCGAGCAGGTCCCCCCGACCACA/*	GGCGCATCTCACACGGGCGAGCAGGTCCCCCCGACCATGGAGCATCTCACGCCGGCGAGCAGGTCCCCCCTGACCACGGAGCATCTCACGCCGGCGAGCAGGTCCCCCCGACCACA	*;AGCGCATCTCACACGGGCGAGCAGGTCCCCCCGACCATGGAGCATCTCACGCCGGCGAGCAGGTCCCCCCTGACCACGGAGCATCTCACGCCGGCGAGCAGGTCCCCCCGACCACA;G	0.025;0.002793;0.002793	0.025
cg11123583	I	17	744766	F	A	744735	744850	17:744735_GGCGCATCTCACACGGGCGAGCAGGTCCCCCCGACCATGGAGCATCTCACGCCGGCGAGCAGGTCCCCCCTGACCACGGAGCATCTCACGCCGGCGAGCAGGTCCCCCCGACCACA/*	GGCGCATCTCACACGGGCGAGCAGGTCCCCCCGACCATGGAGCATCTCACGCCGGCGAGCAGGTCCCCCCTGACCACGGAGCATCTCACGCCGGCGAGCAGGTCCCCCCGACCACA	*;AGCGCATCTCACACGGGCGAGCAGGTCCCCCCGACCATGGAGCATCTCACGCCGGCGAGCAGGTCCCCCCTGACCACGGAGCATCTCACGCCGGCGAGCAGGTCCCCCCGACCACA;G	0.025;0.002793;0.002793	0.025
cg11123583	I	17	744766	F	A	744735	744850	17:744735_GGCGCATCTCACACGGGCGAGCAGGTCCCCCCGACCATGGAGCATCTCACGCCGGCGAGCAGGTCCCCCCTGACCACGGAGCATCTCACGCCGGCGAGCAGGTCCCCCCGACCACA/*	GGCGCATCTCACACGGGCGAGCAGGTCCCCCCGACCATGGAGCATCTCACGCCGGCGAGCAGGTCCCCCCTGACCACGGAGCATCTCACGCCGGCGAGCAGGTCCCCCCGACCACA	*;AGCGCATCTCACACGGGCGAGCAGGTCCCCCCGACCATGGAGCATCTCACGCCGGCGAGCAGGTCCCCCCTGACCACGGAGCATCTCACGCCGGCGAGCAGGTCCCCCCGACCACA;G	0.025;0.002793;0.002793	0.025
cg11123583	I	17	744766	F	A	744749	744826	17:744749_GGGCGAGCAGGTCCCCCCGACCATGGAGCATCTCACGCCGGCGAGCAGGTCCCCCCTGACCACGGAGCATCTCACGCC/GGGCGAGCAGGTCCCCCCTGACCACGGAGCATCTCACGCC	GGGCGAGCAGGTCCCCCCGACCATGGAGCATCTCACGCCGGCGAGCAGGTCCCCCCTGACCACGGAGCATCTCACGCC	GGGCGAGCAGGTCCCCCCTGACCACGGAGCATCTCACGCC;CGGCGAGCAGGTCCCCCCGACCATGGAGCATCTCACGCCGGCGAGCAGGTCCCCCCTGACCACGGAGCATCTCACGCC;G;*	0.017;0.017;0.002793;0.025	0.025
cg11123583	I	17	744766	F	A	744749	744826	17:744749_GGGCGAGCAGGTCCCCCCGACCATGGAGCATCTCACGCCGGCGAGCAGGTCCCCCCTGACCACGGAGCATCTCACGCC/GGGCGAGCAGGTCCCCCCTGACCACGGAGCATCTCACGCC	GGGCGAGCAGGTCCCCCCGACCATGGAGCATCTCACGCCGGCGAGCAGGTCCCCCCTGACCACGGAGCATCTCACGCC	GGGCGAGCAGGTCCCCCCTGACCACGGAGCATCTCACGCC;CGGCGAGCAGGTCCCCCCGACCATGGAGCATCTCACGCCGGCGAGCAGGTCCCCCCTGACCACGGAGCATCTCACGCC;G;*	0.017;0.017;0.002793;0.025	0.025
cg11123583	I	17	744766	F	A	744762	744767	17:744762_CCCCCG/*	CCCCCG	*;C;CACCCCG	0.036;0.034;0.005587	0.036
cg11123583	I	17	744766	F	A	744763	744805	17:744763_CCCCGACCATGGAGCATCTCACGCCGGCGAGCAGGTCCCCCCT/*	CCCCGACCATGGAGCATCTCACGCCGGCGAGCAGGTCCCCCCT	*;TCCCGACCATGGAGCATCTCACGCCGGCGAGCAGGTCCCCCCT;C	0.07;0.05;0.00838	0.07
cg00813378	I	1	1475209	R	A	1475211	1475211	1:1475211_G/A	G	A	0.017	0.017
cg21412865	I	1	95285888	F	A	95285887	95285887	1:95285887_C/G	C	G	0.084	0.084
cg13377102	I	17	7832764	R	A	7832766	7832766	17:7832766_A/G	A	G	0.595	0.595
cg09753648	I	16	87251723	F	A	87251709	87251728	16:87251709_ACGTACCTGATCCCCGAGCT/A	ACGTACCTGATCCCCGAGCT	A	0.053	0.053
cg13509954	I	10	30638275	R	T	30638277	30638278	10:30638277_TC/T	TC	T	0.011	0.011
cg02305149	I	19	2819808	R	C	2819810	2819810	19:2819810_C/T	C	T	0.039	0.039
cg06338235	I	1	7844467	R	A	7844469	7844469	1:7844469_G/A	G	A	0.036	0.036
cg20101012	I	6	168570436	R	T	168570432	168570464	6:168570432_GTGGCGTGTTGGTGATTTTCCACGTGGGTTGAA/G	GTGGCGTGTTGGTGATTTTCCACGTGGGTTGAA	G	0.165	0.165
cg05524767	I	7	1059784	R	A	1059761	1059786	7:1059761_CCAGGCCCAGCAGTGCATGGATGCGG/C	CCAGGCCCAGCAGTGCATGGATGCGG	C	0.025	0.025
cg00174845	I	18	76556804	R	A	76556774	76556887	18:76556774_ACGTCATCACCGAGGCTCTCACTGTGCTCACGGCCTCATGAGCCCATAAAGGGAAGCGGACACGAAGGCGGGACGGAAGCGCGTCATCGGCGGACAGAAGGCGTGACGGAAGCG/GCGTCATCACCGAGGCTCTCACTGTGCTCACGGCCTCATGAGCCCATAAAGGGAAGCGGACACGAAGGCGGGACGGAAGCGCGTCATCGGCGGACAGAAGGCGTGACGGAAGCG	ACGTCATCACCGAGGCTCTCACTGTGCTCACGGCCTCATGAGCCCATAAAGGGAAGCGGACACGAAGGCGGGACGGAAGCGCGTCATCGGCGGACAGAAGGCGTGACGGAAGCG	GCGTCATCACCGAGGCTCTCACTGTGCTCACGGCCTCATGAGCCCATAAAGGGAAGCGGACACGAAGGCGGGACGGAAGCGCGTCATCGGCGGACAGAAGGCGTGACGGAAGCG;A	0.042;0.002793	0.042
cg04605143	I	10	390339	R	A	390339	390341	10:390339_CGG/C	CGG	C;CG	0.799;0.002793	0.799
cg05049822	I	4	103171630	R	C	103171632	103171632	4:103171632_C/T	C	T	0.709	0.709
cg16585919	I	1	201285273	F	T	201285261	201285285	1:201285261_CGGACGGATGGACGGACGGATGGAT/CGGATGGACGGATGGACGGACGGATGGAT	CGGACGGATGGACGGACGGATGGAT	CGGATGGACGGATGGACGGACGGATGGAT;C;CGGATGGATGGACGGATGGACGGACGGATGGAT	0.067;0.215;0.002793	0.215
cg05557209	I	4	149366913	F	C	149366912	149366912	4:149366912_G/A	G	A	0.028	0.028
cg16255914	I	19	53832438	F	C	53832437	53832437	19:53832437_G/C	G	C	0.073	0.073
cg17577701	I	10	134925902	R	C	134925881	134925908	10:134925881_GGTTATTTGGGGTCTACGGGCCGCGTCC/G	GGTTATTTGGGGTCTACGGGCCGCGTCC	G	0.047	0.047
cg17577701	I	10	134925902	R	C	134925891	134926107	10:134925891_GGTCTACGGGCCGCGTCCGTTATTTGGGGTCTGCGGGCCATGTCGGTTATTTGGGGTCTACGGGCCACGTCAGTTATTTGGGGTCTGCGGGCCGCGTCGGTTATTTGGGGTCTGTAAGCAGTGTTGGTTATTTGGGGTCTGCAGGCCGCGTCGGTTATTTGAGGTCTGTGGGCCGCATCGGTTATTTGAGGTCTGCGGGCCGTGTCGGTTATTTGGA/*	GGTCTACGGGCCGCGTCCGTTATTTGGGGTCTGCGGGCCATGTCGGTTATTTGGGGTCTACGGGCCACGTCAGTTATTTGGGGTCTGCGGGCCGCGTCGGTTATTTGGGGTCTGTAAGCAGTGTTGGTTATTTGGGGTCTGCAGGCCGCGTCGGTTATTTGAGGTCTGTGGGCCGCATCGGTTATTTGAGGTCTGCGGGCCGTGTCGGTTATTTGGA	*;G	0.042;0.002793	0.042
cg17577701	I	10	134925902	R	C	134925896	134925923	10:134925896_ACGGGCCGCGTCCGTTATTTGGGGTCTG/*	ACGGGCCGCGTCCGTTATTTGGGGTCTG	*;A;GCGGGCCGCGTCCGTTATTTGGGGTCTG	0.05;0.002793;0.005587	0.05
cg17577701	I	10	134925902	R	C	134925901	134925910	10:134925901_CCGCGTCCGT/*	CCGCGTCCGT	*;C	0.053;0.002793	0.053
cg07255158	I	13	112321885	R	A	112321886	112321914	13:112321886_GGCCGCCTGCCCCCTGCCCCCTGCCCCCT/GGCCCCCT	GGCCGCCTGCCCCCTGCCCCCTGCCCCCT	GGCCCCCT;G	0.00838;0.02	0.02
cg26304147	I	11	69924046	R	A	69924048	69924048	11:69924048_G/A	G	A	0.011	0.011
cg21843262	I	2	44513757	R	A	44513714	44513784	2:44513714_CCTGTGACGGTGAGCTGTGCGGTGTCTGTGACGGTGAGCTGTGCGGTGTCTGTGACTGAGCTGTGCACTGT/CCTGTGACGGTGAGCTGTGCGGTGTCTGTGACTGAGCTGTGCACTGT	CCTGTGACGGTGAGCTGTGCGGTGTCTGTGACGGTGAGCTGTGCGGTGTCTGTGACTGAGCTGTGCACTGT	CCTGTGACGGTGAGCTGTGCGGTGTCTGTGACTGAGCTGTGCACTGT;C;TCTGTGACGGTGAGCTGTGCGGTGTCTGTGACGGTGAGCTGTGCGGTGTCTGTGACTGAGCTGTGCACTGT	0.017;0.005587;0.005587	0.017
cg06643849	I	19	57742421	R	C	57742423	57742423	19:57742423_C/A	C	A	0.017	0.017
cg25166168	I	3	23924085	R	A	23924085	23924126	3:23924085_CGGGGAGGCTCAGGCCACGTGGGAGCCCACTGCAGGGGTGGA/C	CGGGGAGGCTCAGGCCACGTGGGAGCCCACTGCAGGGGTGGA	C	0.028	0.028
cg12114599	I	X	132352401	R	T	132352378	132352420	X:132352378_GGTGCGTGGCGTAACGTGCGTGGCGTAACGTGCGTGGCGTAAC/GGTGCGTGGCGTAACGTGCGTGGCGTAAC	GGTGCGTGGCGTAACGTGCGTGGCGTAACGTGCGTGGCGTAAC	GGTGCGTGGCGTAACGTGCGTGGCGTAAC;GGTGCGTGGCGTAAC;GGTGCGTGGCGTAACGTGCGTGGCGTAACGTGCGTGGCGTAACGTGCGTGGCGTAAC;G	0.279;0.061;0.039;0.017	0.279
cg12114599	I	X	132352401	R	T	132352378	132352420	X:132352378_GGTGCGTGGCGTAACGTGCGTGGCGTAACGTGCGTGGCGTAAC/GGTGCGTGGCGTAACGTGCGTGGCGTAAC	GGTGCGTGGCGTAACGTGCGTGGCGTAACGTGCGTGGCGTAAC	GGTGCGTGGCGTAACGTGCGTGGCGTAAC;GGTGCGTGGCGTAAC;GGTGCGTGGCGTAACGTGCGTGGCGTAACGTGCGTGGCGTAACGTGCGTGGCGTAAC;G	0.279;0.061;0.039;0.017	0.279
cg12114599	I	X	132352401	R	T	132352378	132352420	X:132352378_GGTGCGTGGCGTAACGTGCGTGGCGTAACGTGCGTGGCGTAAC/GGTGCGTGGCGTAACGTGCGTGGCGTAAC	GGTGCGTGGCGTAACGTGCGTGGCGTAACGTGCGTGGCGTAAC	GGTGCGTGGCGTAACGTGCGTGGCGTAAC;GGTGCGTGGCGTAAC;GGTGCGTGGCGTAACGTGCGTGGCGTAACGTGCGTGGCGTAACGTGCGTGGCGTAAC;G	0.279;0.061;0.039;0.017	0.279
cg13534892	I	6	30704998	R	T	30704988	30705005	6:30704988_TCCGTCCGTCCGTCCGTC/*	TCCGTCCGTCCGTCCGTC	*;TCGTCCGTCCGTC;TCGTCCGTCCGTCCGTC;T	0.126;0.011;0.017;0.002793	0.126
cg13534892	I	6	30704998	R	T	30704996	30705002	6:30704996_TCCGTCC/*	TCCGTCC	*;T	0.014;0.002793	0.014
cg17866667	I	19	54465596	R	A	54465598	54465598	19:54465598_A/AGCGGTGT	A	AGCGGTGT	0.02	0.02
cg08885265	I	16	1212927	R	A	1212929	1212929	16:1212929_G/A	G	A	0.036	0.036
cg01719095	I	1	93811362	R	A	93811364	93811364	1:93811364_G/C	G	C	0.036	0.036
cg18568647	I	15	90174826	F	C	90174825	90174825	15:90174825_G/A	G	A	0.02	0.02
cg12902803	I	12	78486615	R	C	78486617	78486617	12:78486617_C/A	C	A	0.011	0.011
cg27613473	I	6	169240458	R	A	169240453	169240552	6:169240453_GGACGCGGTGCTGATGAGGACAGGGTGCTGATGAGGACGCGGTGCTGATGAGGACAGGGTGCTGATGAGGACAGGGTGCTGATGAGGACAGGGTGCTGAT/G	GGACGCGGTGCTGATGAGGACAGGGTGCTGATGAGGACGCGGTGCTGATGAGGACAGGGTGCTGATGAGGACAGGGTGCTGATGAGGACAGGGTGCTGAT	G	0.011	0.011
cg02168525	I	7	143533804	R	A	143533806	143533806	7:143533806_A/AGGCGG	A	AGGCGG	0.034	0.034
cg06125462	I	8	69243288	R	C	69243290	69243290	8:69243290_C/T	C	T	0.034	0.034
cg16422365	I	14	106041833	F	A	106041798	106041850	14:106041798_AACAGCGTGGCCAGGCTGGCTCAGGCCTCCAGATTCGGGGACACCCCCCCACC/*	AACAGCGTGGCCAGGCTGGCTCAGGCCTCCAGATTCGGGGACACCCCCCCACC	*;A;AACAGCGTGGCCAGGCTGGCTCAGGCCTCCAGATTCGGGGACACCCCCCCACCACAGCGTGGCCAGGCTGGCTCAGGCCTCCAGATTCGGGGACACCCCCCCACC;ACCACAGCGTGGCCAGGCTGGCTCAGGCCTCCAGATTCGGGGACACCCCCCCACC	0.034;0.00838;0.002793;0.017	0.034
cg15424882	I	12	89257656	R	C	89257657	89257667	12:89257657_GCACACACACA/G	GCACACACACA	G;GCACA;GCACACACACACA;GCACACACA;GCACACA;GCACACACACACACA	0.059;0.095;0.109;0.061;0.179;0.045	0.179
cg23479778	I	15	80793988	F	A	80793987	80793987	15:80793987_C/T	C	T	0.014	0.014
cg10436877	I	7	150924351	F	C	150924350	150924350	7:150924350_G/GCGC	G	GCGC	1	1
cg10887386	I	7	64700309	R	T	64700311	64700311	7:64700311_T/C	T	C	0.022	0.022
cg09112760	I	6	29760675	R	A	29760677	29760677	6:29760677_A/G	A	G	0.458	0.458
cg06874656	I	11	131780353	R	C	131780354	131780361	11:131780354_GCCCGCGC/GCCCGCGCCCCGCGC	GCCCGCGC	GCCCGCGCCCCGCGC;G	0.092;0.002793	0.092
cg09512973	I	11	1682139	F	T	1682133	1682143	11:1682133_TCCCCACGGCC/T	TCCCCACGGCC	T	0.014	0.014
cg22575498	I	6	168813965	R	A	168813953	168813985	6:168813953_TGGCGGGCCCTGCGGGAGCGTGTACGTGAGCGC/T	TGGCGGGCCCTGCGGGAGCGTGTACGTGAGCGC	T;*	0.444;0.005587	0.444
cg01373262	I	20	44034880	R	A	44034882	44034882	20:44034882_G/A	G	A	0.011	0.011
cg06942314	I	18	29523271	R	A	29523261	29523273	18:29523261_TGGGCGGGGGCGG/TGGGCGGGGGCGGGGGCGG	TGGGCGGGGGCGG	TGGGCGGGGGCGGGGGCGG;T;TGGGCGGGGGCGGGGGCGGGGGCGGGGGCGGGGGCGG;TGGGCGGGGGCGGGGGCGGGGGCGG;TGGGCGG;TGGGCGGGGGCGGGGGCGGGGGCGGGGGCGGGGGCGGGGGCGGGGGCGG	0.034;0.123;0.011;0.005587;0.014;0.02	0.123
cg21836418	I	1	3111280	F	A	3111279	3111279	1:3111279_C/T	C	T	0.053	0.053
cg26105660	I	4	1388414	F	A	1388388	1388419	4:1388388_TGGAGTGCCCGCCTGCTCACACATGTCGATGC/*	TGGAGTGCCCGCCTGCTCACACATGTCGATGC	*;T	0.011;0.002793	0.011
cg26105660	I	4	1388414	F	A	1388413	1388413	4:1388413_T/C	T	C;*	0.182;0.014	0.182
cg00843105	I	19	44645597	R	T	44645561	44645602	19:44645561_GTCCCATCGCTTTTCCCTGAAGGGTGAGATTCTGAACGTTTT/G	GTCCCATCGCTTTTCCCTGAAGGGTGAGATTCTGAACGTTTT	G	0.419	0.419
cg19243788	I	21	47431526	R	A	47431488	47431556	21:47431488_CTCACGGGAGTGACCTCTCCGGGGGAGTGACCTCCTCACGGGAGTGACCTCTCCGGGGGAGTGACCTCT/C	CTCACGGGAGTGACCTCTCCGGGGGAGTGACCTCCTCACGGGAGTGACCTCTCCGGGGGAGTGACCTCT	C	0.073	0.073
cg19243788	I	21	47431526	R	A	47431522	47431556	21:47431522_CTCACGGGAGTGACCTCTCCGGGGGAGTGACCTCT/C	CTCACGGGAGTGACCTCTCCGGGGGAGTGACCTCT	C;*	0.45;0.073	0.45
cg19243788	I	21	47431526	R	A	47431526	47431559	21:47431526_CGGGAGTGACCTCTCCGGGGGAGTGACCTCTTCA/*	CGGGAGTGACCTCTCCGGGGGAGTGACCTCTTCA	*;C	0.408;0.002793	0.408
cg27096032	I	16	12210910	R	T	12210903	12210947	16:12210903_TTCAATACGTGCTTCAATGCGGACGAACCATGGAAACAGGCGTGG/T	TTCAATACGTGCTTCAATGCGGACGAACCATGGAAACAGGCGTGG	T;GTCAATACGTGCTTCAATGCGGACGAACCATGGAAACAGGCGTGG;*	0.039;0.005587;0.00838	0.039
cg27096032	I	16	12210910	R	T	12210910	12210989	16:12210910_CGTGCTTCAATGCGGACGAACCATGGAAACAGGCGTGGTCAATACGTGCTTCAGTGCGGACGAACCATGGAAACAGGCGT/*	CGTGCTTCAATGCGGACGAACCATGGAAACAGGCGTGGTCAATACGTGCTTCAGTGCGGACGAACCATGGAAACAGGCGT	*;C;TGTGCTTCAATGCGGACGAACCATGGAAACAGGCGTGGTCAATACGTGCTTCAGTGCGGACGAACCATGGAAACAGGCGT	0.045;0.002793;0.002793	0.045
cg16797575	I	15	100340195	F	A	100340051	100340207	15:100340051_CTGCCTGCTCCGCCGACTCCTGCAGGAGTGTCTTCTTGTCCCTACGCGAGTGCAGGTTGGACAGCAGCTCCGAGAAGATGAACTCCTTGGTCTGCCTGCTCTGCCGACTCCTCCAGGAGTGTCTTCTCGTTCCCACGCGAGTCTCGTCGCGCCGCTG/*	CTGCCTGCTCCGCCGACTCCTGCAGGAGTGTCTTCTTGTCCCTACGCGAGTGCAGGTTGGACAGCAGCTCCGAGAAGATGAACTCCTTGGTCTGCCTGCTCTGCCGACTCCTCCAGGAGTGTCTTCTCGTTCCCACGCGAGTCTCGTCGCGCCGCTG	*;C	0.059;0.002793	0.059
cg16797575	I	15	100340195	F	A	100340061	100340217	15:100340061_CGCCGACTCCTGCAGGAGTGTCTTCTTGTCCCTACGCGAGTGCAGGTTGGACAGCAGCTCCGAGAAGATGAACTCCTTGGTCTGCCTGCTCTGCCGACTCCTCCAGGAGTGTCTTCTCGTTCCCACGCGAGTCTCGTCGCGCCGCTGTGCCTGCTCT/*	CGCCGACTCCTGCAGGAGTGTCTTCTTGTCCCTACGCGAGTGCAGGTTGGACAGCAGCTCCGAGAAGATGAACTCCTTGGTCTGCCTGCTCTGCCGACTCCTCCAGGAGTGTCTTCTCGTTCCCACGCGAGTCTCGTCGCGCCGCTGTGCCTGCTCT	*;C;TGCCGACTCCTGCAGGAGTGTCTTCTTGTCCCTACGCGAGTGCAGGTTGGACAGCAGCTCCGAGAAGATGAACTCCTTGGTCTGCCTGCTCTGCCGACTCCTCCAGGAGTGTCTTCTCGTTCCCACGCGAGTCTCGTCGCGCCGCTGTGCCTGCTCT	0.059;0.005587;0.00838	0.059
cg16797575	I	15	100340195	F	A	100340142	100340272	15:100340142_CTGCCTGCTCTGCCGACTCCTCCAGGAGTGTCTTCTCGTTCCCACGCGAGTCTCGTCGCGCCGCTGTGCCTGCTCTGCCGACTCCTCCAGGAGTGTCTATTTCTTCCCACGCGAGTCTCGTCGCGCCGCTG/CTGCCTGCTCTGCCGACTCCTCCAGGAGTGTCTATTTCTTCCCACGCGAGTCTCGTCGCGCCGCTG	CTGCCTGCTCTGCCGACTCCTCCAGGAGTGTCTTCTCGTTCCCACGCGAGTCTCGTCGCGCCGCTGTGCCTGCTCTGCCGACTCCTCCAGGAGTGTCTATTTCTTCCCACGCGAGTCTCGTCGCGCCGCTG	CTGCCTGCTCTGCCGACTCCTCCAGGAGTGTCTATTTCTTCCCACGCGAGTCTCGTCGCGCCGCTG;*;C;CTGCCTGCTCTGCCGACGCCTCCAGGAGTGTCTTCTCGTTCCCACGCGAGTCTCGTCACGCCGCTGTGCCTGCTCTGCCGACTCCTCCAGGAGTGTCTTCTCGTTCCCACGCGAGTCTCGTCGCGCCGCTGTGCCTGCTCTGCCGACTCCTCCAGGAGTGTCTATTTCTTCCCACGCGAGTCTCGTCGCGCCGCTG	0.075;0.00838;0.005587;0.002793	0.075
cg16797575	I	15	100340195	F	A	100340142	100340272	15:100340142_CTGCCTGCTCTGCCGACTCCTCCAGGAGTGTCTTCTCGTTCCCACGCGAGTCTCGTCGCGCCGCTGTGCCTGCTCTGCCGACTCCTCCAGGAGTGTCTATTTCTTCCCACGCGAGTCTCGTCGCGCCGCTG/CTGCCTGCTCTGCCGACTCCTCCAGGAGTGTCTATTTCTTCCCACGCGAGTCTCGTCGCGCCGCTG	CTGCCTGCTCTGCCGACTCCTCCAGGAGTGTCTTCTCGTTCCCACGCGAGTCTCGTCGCGCCGCTGTGCCTGCTCTGCCGACTCCTCCAGGAGTGTCTATTTCTTCCCACGCGAGTCTCGTCGCGCCGCTG	CTGCCTGCTCTGCCGACTCCTCCAGGAGTGTCTATTTCTTCCCACGCGAGTCTCGTCGCGCCGCTG;*;C;CTGCCTGCTCTGCCGACGCCTCCAGGAGTGTCTTCTCGTTCCCACGCGAGTCTCGTCACGCCGCTGTGCCTGCTCTGCCGACTCCTCCAGGAGTGTCTTCTCGTTCCCACGCGAGTCTCGTCGCGCCGCTGTGCCTGCTCTGCCGACTCCTCCAGGAGTGTCTATTTCTTCCCACGCGAGTCTCGTCGCGCCGCTG	0.075;0.00838;0.005587;0.002793	0.075
cg16797575	I	15	100340195	F	A	100340154	100340218	15:100340154_CCGACTCCTCCAGGAGTGTCTTCTCGTTCCCACGCGAGTCTCGTCGCGCCGCTGTGCCTGCTCTG/*	CCGACTCCTCCAGGAGTGTCTTCTCGTTCCCACGCGAGTCTCGTCGCGCCGCTGTGCCTGCTCTG	*;C	0.087;0.002793	0.087
cg16797575	I	15	100340195	F	A	100340166	100340296	15:100340166_GGAGTGTCTTCTCGTTCCCACGCGAGTCTCGTCGCGCCGCTGTGCCTGCTCTGCCGACTCCTCCAGGAGTGTCTATTTCTTCCCACGCGAGTCTCGTCGCGCCGCTGTGCCTGCTCTGCCGACTCCTCCAC/*	GGAGTGTCTTCTCGTTCCCACGCGAGTCTCGTCGCGCCGCTGTGCCTGCTCTGCCGACTCCTCCAGGAGTGTCTATTTCTTCCCACGCGAGTCTCGTCGCGCCGCTGTGCCTGCTCTGCCGACTCCTCCAC	*;G;TGAGTGTCTTCTCGTTCCCACGCGAGTCTCGTCGCGCCGCTGTGCCTGCTCTGCCGACTCCTCCAGGAGTGTCTATTTCTTCCCACGCGAGTCTCGTCGCGCCGCTGTGCCTGCTCTGCCGACTCCTCCAC;CGAGTGTCTTCTCGTTCCCACGCGAGTCTCGTCGCGCCGCTGTGCCTGCTCTGCCGACTCCTCCAGGAGTGTCTATTTCTTCCCACGCGAGTCTCGTCGCGCCGCTGTGCCTGCTCTGCCGACTCCTCCAC;GGAGTGTCTATTTCTTCCCACGCGAGTCTCGTCACGCCGCTGTGCCTGCTCTGCCGACTCCTCCATGAGTGTCTTCTCGTTCCCACGCGAGTCTCGTCGCGCCGCTGTGCCTGCTCTGCCGACTCCTCCAG…	0.081;0.064;0.002793;0.011;0.002793	0.081
cg16797575	I	15	100340195	F	A	100340166	100340296	15:100340166_GGAGTGTCTTCTCGTTCCCACGCGAGTCTCGTCGCGCCGCTGTGCCTGCTCTGCCGACTCCTCCAGGAGTGTCTATTTCTTCCCACGCGAGTCTCGTCGCGCCGCTGTGCCTGCTCTGCCGACTCCTCCAC/*	GGAGTGTCTTCTCGTTCCCACGCGAGTCTCGTCGCGCCGCTGTGCCTGCTCTGCCGACTCCTCCAGGAGTGTCTATTTCTTCCCACGCGAGTCTCGTCGCGCCGCTGTGCCTGCTCTGCCGACTCCTCCAC	*;G;TGAGTGTCTTCTCGTTCCCACGCGAGTCTCGTCGCGCCGCTGTGCCTGCTCTGCCGACTCCTCCAGGAGTGTCTATTTCTTCCCACGCGAGTCTCGTCGCGCCGCTGTGCCTGCTCTGCCGACTCCTCCAC;CGAGTGTCTTCTCGTTCCCACGCGAGTCTCGTCGCGCCGCTGTGCCTGCTCTGCCGACTCCTCCAGGAGTGTCTATTTCTTCCCACGCGAGTCTCGTCGCGCCGCTGTGCCTGCTCTGCCGACTCCTCCAC;GGAGTGTCTATTTCTTCCCACGCGAGTCTCGTCACGCCGCTGTGCCTGCTCTGCCGACTCCTCCATGAGTGTCTTCTCGTTCCCACGCGAGTCTCGTCGCGCCGCTGTGCCTGCTCTGCCGACTCCTCCAG…	0.081;0.064;0.002793;0.011;0.002793	0.081
cg16797575	I	15	100340195	F	A	100340179	100340244	15:100340179_GTTCCCACGCGAGTCTCGTCGCGCCGCTGTGCCTGCTCTGCCGACTCCTCCAGGAGTGTCTATTTC/*	GTTCCCACGCGAGTCTCGTCGCGCCGCTGTGCCTGCTCTGCCGACTCCTCCAGGAGTGTCTATTTC	*;G;CTTCCCACGCGAGTCTCGTCGCGCCGCTGTGCCTGCTCTGCCGACTCCTCCAGGAGTGTCTATTTC;GTTCCCACGCGAGTCTCGTCGCGCCGCTGTGCCTGCTCTGCCGACTCCTCCAGGAGTGTCTATTTCTTCCCACGCGAGTCTCGTCGCGCCGCTGTGCCTGCTCTGCCGACTCCTCCAGGAGTGTCTATTTC	0.182;0.017;0.005587;0.014	0.182
cg03990906	I	5	15096743	R	A	15096727	15096747	5:15096727_GGGCGGGGGGTGGGGGCGGGC/G	GGGCGGGGGGTGGGGGCGGGC	G	0.017	0.017
cg03990906	I	5	15096743	R	A	15096743	15096752	5:15096743_CGGGCGGGGG/CGGGGCGGGGG	CGGGCGGGGG	CGGGGCGGGGG;*;C	0.02;0.017;0.002793	0.02
cg03990906	I	5	15096743	R	A	15096745	15096747	5:15096745_GGC/*	GGC	*;G	0.02;0.005587	0.02
cg07726457	I	2	293814	F	T	293774	293822	2:293774_GCCTTCCTCATAGATGGCGCTTTCTCACTGAGTCCTCACACGAGGCCCA/ACCTTCCTCATAGATGGCGCTTTCTCACTGAGTCCTCACACGAGGCCCA	GCCTTCCTCATAGATGGCGCTTTCTCACTGAGTCCTCACACGAGGCCCA	ACCTTCCTCATAGATGGCGCTTTCTCACTGAGTCCTCACACGAGGCCCA;CCCTTCCTCATAGATGGCGCTTTCTCACTGAGTCCTCACACGAGGCCCA;*;G	0.034;0.002793;0.014;0.00838	0.034
cg08717414	I	16	71523259	R	C	71523261	71523261	16:71523261_C/T	C	T	0.053	0.053
cg03285219	I	7	1499161	F	A	1499160	1499160	7:1499160_C/CG	C	CG	0.039	0.039
cg10242703	I	14	58714141	F	A	58714140	58714140	14:58714140_T/C	T	C	0.651	0.651
cg08185061	I	6	519197	F	A	519072	519222	6:519072_TCACCCACCGAGCGCCGACACTCACCGTCCACACTCGGAGACGAAAACCACCACCCACCGAGCGCCGACACTCACCGTCCACACTCGGAGACGAGAACCACCACCCACTGAGCGCCGACACTCACCGTCCACACTCGGAGACGAGAACCAA/T	TCACCCACCGAGCGCCGACACTCACCGTCCACACTCGGAGACGAAAACCACCACCCACCGAGCGCCGACACTCACCGTCCACACTCGGAGACGAGAACCACCACCCACTGAGCGCCGACACTCACCGTCCACACTCGGAGACGAGAACCAA	T;TCACCCACCGAGCGCCGACACTCACCGTCCACACTCGGAGACGAAAACCACCACCCACCGAGCGCCGACACTCACCGTCCACACTCGGAGACGAAAACCACCACCCACCGAGCGCCGACACTCACCGTCCACACTCGGAGACGAGAACCACCACCCACTGAGCGCCGACACTCACCGTCCACACTCGGAGACGAGAACCAA	0.036;0.002793	0.036
cg08185061	I	6	519197	F	A	519116	519266	6:519116_AAACCACCACCCACCGAGCGCCGACACTCACCGTCCACACTCGGAGACGAGAACCACCACCCACTGAGCGCCGACACTCACCGTCCACACTCGGAGACGAGAACCAACACCCACCGAGCGCCGACACTCACCGTCCACACTCGGAGACGAG/*	AAACCACCACCCACCGAGCGCCGACACTCACCGTCCACACTCGGAGACGAGAACCACCACCCACTGAGCGCCGACACTCACCGTCCACACTCGGAGACGAGAACCAACACCCACCGAGCGCCGACACTCACCGTCCACACTCGGAGACGAG	*;A;GAACCACCACCCACCGAGCGCCGACACTCACCGTCCACACTCGGAGACGAGAACCACCACCCACTGAGCGCCGACACTCACCGTCCACACTCGGAGACGAGAACCAACACCCACCGAGCGCCGACACTCACCGTCCACACTCGGAGACGAG	0.053;0.028;0.025	0.053
cg08185061	I	6	519197	F	A	519122	519222	6:519122_CCACCCACCGAGCGCCGACACTCACCGTCCACACTCGGAGACGAGAACCACCACCCACTGAGCGCCGACACTCACCGTCCACACTCGGAGACGAGAACCAA/C	CCACCCACCGAGCGCCGACACTCACCGTCCACACTCGGAGACGAGAACCACCACCCACTGAGCGCCGACACTCACCGTCCACACTCGGAGACGAGAACCAA	C;*	0.095;0.056	0.095
cg08185061	I	6	519197	F	A	519167	519316	6:519167_AACCACCACCCACTGAGCGCCGACACTCACCGTCCACACTCGGAGACGAGAACCAACACCCACCGAGCGCCGACACTCACCGTCCACACTCGGAGACGAGAACCACCACCCACCGAGCGCCGACACTCACCGTCCACACTCGGAGACGAG/*	AACCACCACCCACTGAGCGCCGACACTCACCGTCCACACTCGGAGACGAGAACCAACACCCACCGAGCGCCGACACTCACCGTCCACACTCGGAGACGAGAACCACCACCCACCGAGCGCCGACACTCACCGTCCACACTCGGAGACGAG	*;A	0.117;0.005587	0.117
cg09454613	I	16	77233327	R	C	77233329	77233329	16:77233329_C/A	C	A	0.028	0.028
cg14456004	I	13	21872349	F	T	21872348	21872348	13:21872348_A/G	A	G	0.715	0.715
cg03517226	I	16	89408322	F	T	89408249	89408378	16:89408249_GGGAGTGCTGCACCTCCACCCACAGCGGCCACGGCCCACGGCAGGAGTGCTGCACCTCCACCCACAGCGGCCACGGCCCACGGCGGGAGTGCTGCACCTCCTCCACGAACAGCAGCCACGGCCCATGGCA/G	GGGAGTGCTGCACCTCCACCCACAGCGGCCACGGCCCACGGCAGGAGTGCTGCACCTCCACCCACAGCGGCCACGGCCCACGGCGGGAGTGCTGCACCTCCTCCACGAACAGCAGCCACGGCCCATGGCA	G;AGGAGTGCTGCACCTCCACCCACAGCGGCCACGGCCCACGGCAGGAGTGCTGCACCTCCACCCACAGCGGCCACGGCCCACGGCGGGAGTGCTGCACCTCCTCCACGAACAGCAGCCACGGCCCATGGCA;*	0.002793;0.022;0.005587	0.022
cg03517226	I	16	89408322	F	T	89408249	89408378	16:89408249_GGGAGTGCTGCACCTCCACCCACAGCGGCCACGGCCCACGGCAGGAGTGCTGCACCTCCACCCACAGCGGCCACGGCCCACGGCGGGAGTGCTGCACCTCCTCCACGAACAGCAGCCACGGCCCATGGCA/G	GGGAGTGCTGCACCTCCACCCACAGCGGCCACGGCCCACGGCAGGAGTGCTGCACCTCCACCCACAGCGGCCACGGCCCACGGCGGGAGTGCTGCACCTCCTCCACGAACAGCAGCCACGGCCCATGGCA	G;AGGAGTGCTGCACCTCCACCCACAGCGGCCACGGCCCACGGCAGGAGTGCTGCACCTCCACCCACAGCGGCCACGGCCCACGGCGGGAGTGCTGCACCTCCTCCACGAACAGCAGCCACGGCCCATGGCA;*	0.002793;0.022;0.005587	0.022
cg00523683	I	17	78748471	R	T	78748473	78748473	17:78748473_T/C	T	C	0.321	0.321
cg25922909	I	3	15643221	F	C	15643220	15643220	3:15643220_G/C	G	C	0.011	0.011
cg25215885	I	18	77794317	F	A	77794310	77794328	18:77794310_CTCGCCCCGCCCTGCATCA/C	CTCGCCCCGCCCTGCATCA	C;CTCGCCCCGCCCTGCATCATCGCCCCGCCCTGCATCA	0.17;0.002793	0.17
cg03126713	I	16	89299480	F	A	89299432	89299593	16:89299432_GTCGCACTGCGTATGCAACTCAGCTCGCTCTGCGTATGCAACTCAGCTCGCACTGCGTATGCAACTCAGCTCGCACTGCGTATGCAAGTCAGCTCGCTCTGCGTATGCAACTCAGCTCGCTCTGCGTATGCAACTCAGCTCGCACTGCGTATGCAACTCAGC/CTCGCACTGCGTATGCAACTCAGCTCGCTCTGCGTATGCAACTCAGCTCGCACTGCGTATGCAACTCAGCTCGCACTGCGTATGCAAGTCAGCTCGCTCTGCGTATGCAACTCAGCTCGCTCTGCGTATGCAACTCAGCTCGCACTGCGTATGCAACTCAGC	GTCGCACTGCGTATGCAACTCAGCTCGCTCTGCGTATGCAACTCAGCTCGCACTGCGTATGCAACTCAGCTCGCACTGCGTATGCAAGTCAGCTCGCTCTGCGTATGCAACTCAGCTCGCTCTGCGTATGCAACTCAGCTCGCACTGCGTATGCAACTCAGC	CTCGCACTGCGTATGCAACTCAGCTCGCTCTGCGTATGCAACTCAGCTCGCACTGCGTATGCAACTCAGCTCGCACTGCGTATGCAAGTCAGCTCGCTCTGCGTATGCAACTCAGCTCGCTCTGCGTATGCAACTCAGCTCGCACTGCGTATGCAACTCAGC;G	0.047;0.002793	0.047
cg03126713	I	16	89299480	F	A	89299460	89299575	16:89299460_TCTGCGTATGCAACTCAGCTCGCACTGCGTATGCAACTCAGCTCGCACTGCGTATGCAAGTCAGCTCGCTCTGCGTATGCAACTCAGCTCGCTCTGCGTATGCAACTCAGCTCGCA/T	TCTGCGTATGCAACTCAGCTCGCACTGCGTATGCAACTCAGCTCGCACTGCGTATGCAAGTCAGCTCGCTCTGCGTATGCAACTCAGCTCGCTCTGCGTATGCAACTCAGCTCGCA	T;*	0.098;0.005587	0.098
cg08643855	I	10	1416142	F	C	1416126	1416159	10:1416126_CTTCCTAGTGAAACCGCGTGGGCTCCGCGCACCT/C	CTTCCTAGTGAAACCGCGTGGGCTCCGCGCACCT	C	0.022	0.022
cg20704381	I	10	1416008	R	C	1415994	1416027	10:1415994_TTTCCTAGTGAGACCGCGTGGACTCCGCGCACCC/*	TTTCCTAGTGAGACCGCGTGGACTCCGCGCACCC	*;T;CTTCCTAGTGAGACCGCGTGGACTCCGCGCACCC	0.235;0.005587;0.087	0.235
cg08686293	I	17	85360	R	A	85342	85542	17:85342_CGGGTTCAAAGCTGGGGTCGGTGGAGGCTCCACACTAACAAGACGGATCCCGGGTTCAAAGCTGGGGTCGGCGGAGGCTCCACACTAACAAGATGGATCCAGGGTTCAAAGCTGGGGTCAGCGGAGGCTCTACACTAACAAGACAGGTCCCGGGTTCAAAGCTGGGGTCAGCGGAGGTTCCACACTAACAAGACGGATCCA/*	CGGGTTCAAAGCTGGGGTCGGTGGAGGCTCCACACTAACAAGACGGATCCCGGGTTCAAAGCTGGGGTCGGCGGAGGCTCCACACTAACAAGATGGATCCAGGGTTCAAAGCTGGGGTCAGCGGAGGCTCTACACTAACAAGACAGGTCCCGGGTTCAAAGCTGGGGTCAGCGGAGGTTCCACACTAACAAGACGGATCCA	*;C;AGGGTTCAAAGCTGGGGTCGGTGGAGGCTCCACACTAACAAGACGGATCCCGGGTTCAAAGCTGGGGTCGGCGGAGGCTCCACACTAACAAGATGGATCCAGGGTTCAAAGCTGGGGTCAGCGGAGGCTCTACACTAACAAGACAGGTCCCGGGTTCAAAGCTGGGGTCAGCGGAGGTTCCACACTAACAAGACGGATCCA	0.017;0.002793;0.005587	0.017
cg08686293	I	17	85360	R	A	85342	85542	17:85342_CGGGTTCAAAGCTGGGGTCGGTGGAGGCTCCACACTAACAAGACGGATCCCGGGTTCAAAGCTGGGGTCGGCGGAGGCTCCACACTAACAAGATGGATCCAGGGTTCAAAGCTGGGGTCAGCGGAGGCTCTACACTAACAAGACAGGTCCCGGGTTCAAAGCTGGGGTCAGCGGAGGTTCCACACTAACAAGACGGATCCA/*	CGGGTTCAAAGCTGGGGTCGGTGGAGGCTCCACACTAACAAGACGGATCCCGGGTTCAAAGCTGGGGTCGGCGGAGGCTCCACACTAACAAGATGGATCCAGGGTTCAAAGCTGGGGTCAGCGGAGGCTCTACACTAACAAGACAGGTCCCGGGTTCAAAGCTGGGGTCAGCGGAGGTTCCACACTAACAAGACGGATCCA	*;C;AGGGTTCAAAGCTGGGGTCGGTGGAGGCTCCACACTAACAAGACGGATCCCGGGTTCAAAGCTGGGGTCGGCGGAGGCTCCACACTAACAAGATGGATCCAGGGTTCAAAGCTGGGGTCAGCGGAGGCTCTACACTAACAAGACAGGTCCCGGGTTCAAAGCTGGGGTCAGCGGAGGTTCCACACTAACAAGACGGATCCA	0.017;0.002793;0.005587	0.017
cg08686293	I	17	85360	R	A	85342	85542	17:85342_CGGGTTCAAAGCTGGGGTCGGTGGAGGCTCCACACTAACAAGACGGATCCCGGGTTCAAAGCTGGGGTCGGCGGAGGCTCCACACTAACAAGATGGATCCAGGGTTCAAAGCTGGGGTCAGCGGAGGCTCTACACTAACAAGACAGGTCCCGGGTTCAAAGCTGGGGTCAGCGGAGGTTCCACACTAACAAGACGGATCCA/*	CGGGTTCAAAGCTGGGGTCGGTGGAGGCTCCACACTAACAAGACGGATCCCGGGTTCAAAGCTGGGGTCGGCGGAGGCTCCACACTAACAAGATGGATCCAGGGTTCAAAGCTGGGGTCAGCGGAGGCTCTACACTAACAAGACAGGTCCCGGGTTCAAAGCTGGGGTCAGCGGAGGTTCCACACTAACAAGACGGATCCA	*;C;AGGGTTCAAAGCTGGGGTCGGTGGAGGCTCCACACTAACAAGACGGATCCCGGGTTCAAAGCTGGGGTCGGCGGAGGCTCCACACTAACAAGATGGATCCAGGGTTCAAAGCTGGGGTCAGCGGAGGCTCTACACTAACAAGACAGGTCCCGGGTTCAAAGCTGGGGTCAGCGGAGGTTCCACACTAACAAGACGGATCCA	0.017;0.002793;0.005587	0.017
cg25655251	I	4	3531794	F	C	3531793	3531793	4:3531793_G/T	G	T	0.056	0.056
cg27626185	I	17	73056755	R	C	73056757	73056757	17:73056757_C/T	C	T	0.123	0.123
cg23685967	I	11	1308758	F	A	1308621	1308775	11:1308621_TGCTGCCTCCCCGCCGCAGCCTCCCCGCCGCACCCTCCCCGCCGCAGCCTCCCCGCCGCACCCTCCCCGCCGCAGCCTCCCCGCCGCACCCTCCCCGCCGCACCCTCCCCGCCGCAGCCTCCCCGCCGCAGCCTCCCCGCCGCAGCCTCACCGCC/CGCTGCCTCCCCGCCGCAGCCTCCCCGCCGCACCCTCCCCGCCGCAGCCTCCCCGCCGCACCCTCCCCGCCGCAGCCTCCCCGCCGCACCCTCCCCGCCGCACCCTCCCCGCCGCAGCCTCCCCGCCGCAGCCTCCCCGCCGCAGCCTCACCGCC	TGCTGCCTCCCCGCCGCAGCCTCCCCGCCGCACCCTCCCCGCCGCAGCCTCCCCGCCGCACCCTCCCCGCCGCAGCCTCCCCGCCGCACCCTCCCCGCCGCACCCTCCCCGCCGCAGCCTCCCCGCCGCAGCCTCCCCGCCGCAGCCTCACCGCC	CGCTGCCTCCCCGCCGCAGCCTCCCCGCCGCACCCTCCCCGCCGCAGCCTCCCCGCCGCACCCTCCCCGCCGCAGCCTCCCCGCCGCACCCTCCCCGCCGCACCCTCCCCGCCGCAGCCTCCCCGCCGCAGCCTCCCCGCCGCAGCCTCACCGCC;TGCAGCCTCCCCGCCGCACCCTCCCCGCCGCAGCCTCCCCGCCGCACCCTCCCCGCCGCAGCCTCCCCGCCGCACCCTCCCCGCCGCACCCTCCCCGCCGCAGCCTCCCCGCCGCAGCCTCCCCGCCGCAGCCTCACCGCC;*;TGCAGCCTCCCCGCCGCAGCCTCCCCGCCGCAGCCTCACCGCC;T	0.056;0.092;0.056;0.017;0.005587	0.092
cg23685967	I	11	1308758	F	A	1308639	1308835	11:1308639_GCCTCCCCGCCGCACCCTCCCCGCCGCAGCCTCCCCGCCGCACCCTCCCCGCCGCAGCCTCCCCGCCGCACCCTCCCCGCCGCACCCTCCCCGCCGCAGCCTCCCCGCCGCAGCCTCCCCGCCGCAGCCTCACCGCCGCAGCCTCCCCGCCGCAGCCTCCCCGCCGCACCCTCCCCGCCGCAGCCTCCCCGCCGCAC/GCCTCCCCGCCGCAGCCTCCCCGCCGCACCCTCCCCGCCGCAGCCTCCCCGCCGCACCCTCCCCGCCGCACCCTCCCCGCCGCAGCCTCCCCGCCGCAGCCTCCCCGCCGCAGCCTCACCGCCGCAGCCTCCCCGCCGCAGCCTCCCCGCCGCACCCTCCCCGCCGCAGCCTCCCCGCCGCAC	GCCTCCCCGCCGCACCCTCCCCGCCGCAGCCTCCCCGCCGCACCCTCCCCGCCGCAGCCTCCCCGCCGCACCCTCCCCGCCGCACCCTCCCCGCCGCAGCCTCCCCGCCGCAGCCTCCCCGCCGCAGCCTCACCGCCGCAGCCTCCCCGCCGCAGCCTCCCCGCCGCACCCTCCCCGCCGCAGCCTCCCCGCCGCAC	GCCTCCCCGCCGCAGCCTCCCCGCCGCACCCTCCCCGCCGCAGCCTCCCCGCCGCACCCTCCCCGCCGCACCCTCCCCGCCGCAGCCTCCCCGCCGCAGCCTCCCCGCCGCAGCCTCACCGCCGCAGCCTCCCCGCCGCAGCCTCCCCGCCGCACCCTCCCCGCCGCAGCCTCCCCGCCGCAC;GCCTCCCCGCCGCAGCCTCCCCGCCGCAGCCTCCCCGCCGCAGCCTCACCGCCGCAGCCTCCCCGCCGCAGCCTCCCCGCCGCACCCTCCCCGCCGCAGCCTCCCCGCCGCAC;*;G;GCCTCCCCGCCGCAGCCTCCCCGCCGCAC	0.025;0.02;0.025;0.022;0.002793	0.025
cg23685967	I	11	1308758	F	A	1308644	1308770	11:1308644_CCCGCCGCACCCTCCCCGCCGCAGCCTCCCCGCCGCACCCTCCCCGCCGCAGCCTCCCCGCCGCACCCTCCCCGCCGCACCCTCCCCGCCGCAGCCTCCCCGCCGCAGCCTCCCCGCCGCAGCCTCA/*	CCCGCCGCACCCTCCCCGCCGCAGCCTCCCCGCCGCACCCTCCCCGCCGCAGCCTCCCCGCCGCACCCTCCCCGCCGCACCCTCCCCGCCGCAGCCTCCCCGCCGCAGCCTCCCCGCCGCAGCCTCA	*;C	0.095;0.017	0.095
cg23685967	I	11	1308758	F	A	1308737	1308807	11:1308737_GCCTCCCCGCCGCAGCCTCCCCGCCGCAGCCTCACCGCCGCAGCCTCCCCGCCGCAGCCTCCCCGCCGCAC/CCCTCCCCGCCGCAGCCTCCCCGCCGCAGCCTCACCGCCGCAGCCTCCCCGCCGCAGCCTCCCCGCCGCAC	GCCTCCCCGCCGCAGCCTCCCCGCCGCAGCCTCACCGCCGCAGCCTCCCCGCCGCAGCCTCCCCGCCGCAC	CCCTCCCCGCCGCAGCCTCCCCGCCGCAGCCTCACCGCCGCAGCCTCCCCGCCGCAGCCTCCCCGCCGCAC;*;G	0.025;0.047;0.002793	0.047
cg23685967	I	11	1308758	F	A	1308756	1308770	11:1308756_CCCGCCGCAGCCTCA/C	CCCGCCGCAGCCTCA	C;*	0.036;0.039	0.039
cg09141300	I	5	30346020	F	A	30346019	30346019	5:30346019_C/A	C	A	0.047	0.047
cg07564088	I	5	95170684	F	A	95170683	95170683	5:95170683_C/T	C	T	0.123	0.123
cg02249911	I	4	185570676	F	C	185570675	185570675	4:185570675_G/C	G	C	0.363	0.363
cg21158163	I	20	59542578	R	A	59542559	59542599	20:59542559_GCTGTGTTGCGGGGTTGGGCGGGCGGAGGGCGCGTCCCGTT/G	GCTGTGTTGCGGGGTTGGGCGGGCGGAGGGCGCGTCCCGTT	G;*	0.011;0.00838	0.011
cg21158163	I	20	59542578	R	A	59542559	59542599	20:59542559_GCTGTGTTGCGGGGTTGGGCGGGCGGAGGGCGCGTCCCGTT/G	GCTGTGTTGCGGGGTTGGGCGGGCGGAGGGCGCGTCCCGTT	G;*	0.011;0.00838	0.011
cg21158163	I	20	59542578	R	A	59542564	59542599	20:59542564_GTTGCGGGGTTGGGCGGGCGGAGGGCGCGTCCCGTT/*	GTTGCGGGGTTGGGCGGGCGGAGGGCGCGTCCCGTT	*;G	0.011;0.00838	0.011
cg21158163	I	20	59542578	R	A	59542564	59542599	20:59542564_GTTGCGGGGTTGGGCGGGCGGAGGGCGCGTCCCGTT/*	GTTGCGGGGTTGGGCGGGCGGAGGGCGCGTCCCGTT	*;G	0.011;0.00838	0.011
cg06969979	I	1	3557200	R	A	3557176	3557213	1:3557176_GTCAGCAGGGCGGGGTGGAGCGCCCGAGGCTCTGAGCA/G	GTCAGCAGGGCGGGGTGGAGCGCCCGAGGCTCTGAGCA	G;*	0.014;0.011	0.014
cg06969979	I	1	3557200	R	A	3557194	3557235	1:3557194_AGCGCCCGAGGCTCTGAGCATCAGCAGGGCAGGGTGGAGCGC/*	AGCGCCCGAGGCTCTGAGCATCAGCAGGGCAGGGTGGAGCGC	*;A	0.014;0.011	0.014
cg03954425	I	8	87520894	R	A	87520896	87520896	8:87520896_G/A	G	A	0.022	0.022
cg16100147	I	2	241350523	R	A	241350496	241350525	2:241350496_CTCCCACCATCGCAGGTGTGAGGGAGGCGG/*	CTCCCACCATCGCAGGTGTGAGGGAGGCGG	*;CCCCACCATCGCAGGTGTGAGGGAGGCGG;C	0.039;0.002793;0.002793	0.039
cg07512236	I	6	168591133	F	C	168591096	168591147	6:168591096_GTCCCGCCTGCAAAGGTCGGCCACCTCACGTGTCCTGCGCTGTGCACCTGAC/G	GTCCCGCCTGCAAAGGTCGGCCACCTCACGTGTCCTGCGCTGTGCACCTGAC	G	0.142	0.142
cg07512236	I	6	168591133	F	C	168591109	168591161	6:168591109_AGGTCGGCCACCTCACGTGTCCTGCGCTGTGCACCTGACGTCCCGCCTGCGAG/*	AGGTCGGCCACCTCACGTGTCCTGCGCTGTGCACCTGACGTCCCGCCTGCGAG	*;A;GGGTCGGCCACCTCACGTGTCCTGCGCTGTGCACCTGACGTCCCGCCTGCGAG	0.14;0.00838;0.00838	0.14
cg12329407	I	2	194955439	F	C	194955438	194955438	2:194955438_G/C	G	C	0.067	0.067
cg15414828	I	11	71791511	F	C	71791510	71791510	11:71791510_G/A	G	A	0.07	0.07
cg24293976	I	12	111843567	F	C	111843566	111843566	12:111843566_G/A	G	A	0.011	0.011
cg00408315	I	13	114886700	F	C	114886699	114886699	13:114886699_G/A	G	A	0.02	0.02
cg18003234	I	17	78121154	R	A	78121156	78121156	17:78121156_A/G	A	G	0.014	0.014
cg09899665	I	13	76123907	R	A	76123901	76123916	13:76123901_CGGCGGCGGCGGCGAA/C	CGGCGGCGGCGGCGAA	C	0.391	0.391
cg11825621	I	10	28034792	F	C	28034791	28034791	10:28034791_G/T	G	T	0.022	0.022
cg23827950	I	17	39240789	F	A	39240781	39240796	17:39240781_CCTGCTGCCGCCCCAG/C	CCTGCTGCCGCCCCAG	C	0.025	0.025
cg13159023	I	21	45161285	R	C	45161137	45161288	21:45161137_CGGGGGGCTCGCGGGGGGGCTCGCGGGGGGGCTCGCGGGGGGGCTCGCGGGGGGCTCGCGGGGGGGCTCGCGGGGGGCTCGCGGGGGGGCTCGCGGGGGGGCTCGCGGGGGGCTGGCGGGGGGCTGGCGGGGGGCTCGCGGGGGGGCTCGCG/C	CGGGGGGCTCGCGGGGGGGCTCGCGGGGGGGCTCGCGGGGGGGCTCGCGGGGGGCTCGCGGGGGGGCTCGCGGGGGGCTCGCGGGGGGGCTCGCGGGGGGGCTCGCGGGGGGCTGGCGGGGGGCTGGCGGGGGGCTCGCGGGGGGGCTCGCG	C;*	0.005618;0.022	0.022
cg13159023	I	21	45161285	R	C	45161137	45161288	21:45161137_CGGGGGGCTCGCGGGGGGGCTCGCGGGGGGGCTCGCGGGGGGGCTCGCGGGGGGCTCGCGGGGGGGCTCGCGGGGGGCTCGCGGGGGGGCTCGCGGGGGGGCTCGCGGGGGGCTGGCGGGGGGCTGGCGGGGGGCTCGCGGGGGGGCTCGCG/C	CGGGGGGCTCGCGGGGGGGCTCGCGGGGGGGCTCGCGGGGGGGCTCGCGGGGGGCTCGCGGGGGGGCTCGCGGGGGGCTCGCGGGGGGGCTCGCGGGGGGGCTCGCGGGGGGCTGGCGGGGGGCTGGCGGGGGGCTCGCGGGGGGGCTCGCG	C;*	0.005618;0.022	0.022
cg13159023	I	21	45161285	R	C	45161287	45161323	21:45161287_CGGGGGGGCTCGCGGGGGGGCTCGCGGGGGGCTCGCG/*	CGGGGGGGCTCGCGGGGGGGCTCGCGGGGGGCTCGCG	*;CGGGGGGCTCGCGGGGGGCTCGCG;C	0.005587;0.011;0.002793	0.011
cg13159023	I	21	45161285	R	C	45161287	45161323	21:45161287_CGGGGGGGCTCGCGGGGGGGCTCGCGGGGGGCTCGCG/*	CGGGGGGGCTCGCGGGGGGGCTCGCGGGGGGCTCGCG	*;CGGGGGGCTCGCGGGGGGCTCGCG;C	0.005587;0.011;0.002793	0.011
cg04699312	I	21	45161297	R	C	45161287	45161323	21:45161287_CGGGGGGGCTCGCGGGGGGGCTCGCGGGGGGCTCGCG/*	CGGGGGGGCTCGCGGGGGGGCTCGCGGGGGGCTCGCG	*;CGGGGGGCTCGCGGGGGGCTCGCG;C	0.005587;0.011;0.002793	0.011
cg04699312	I	21	45161297	R	C	45161287	45161323	21:45161287_CGGGGGGGCTCGCGGGGGGGCTCGCGGGGGGCTCGCG/*	CGGGGGGGCTCGCGGGGGGGCTCGCGGGGGGCTCGCG	*;CGGGGGGCTCGCGGGGGGCTCGCG;C	0.005587;0.011;0.002793	0.011
cg04699312	I	21	45161297	R	C	45161299	45161300	21:45161299_CG/C	CG	C;*	0.005587;0.014	0.014
cg12845895	I	18	77676008	R	C	77675971	77676066	18:77675971_TCCCACAGTGCTTCTGTACCCGCGGTGCTCTCATAGCCGCAGTGCTCCCGTACCCTCCCATACCCACGGTGCTCCCGTACCCATGGCGCTCCCATA/T	TCCCACAGTGCTTCTGTACCCGCGGTGCTCTCATAGCCGCAGTGCTCCCGTACCCTCCCATACCCACGGTGCTCCCGTACCCATGGCGCTCCCATA	T	0.017	0.017
cg26997553	I	8	143333382	F	A	143333361	143333405	8:143333361_GCGTTCTCTATCTGCAGGGCCCGGGCACCATGTACCCGCCGCCCA/G	GCGTTCTCTATCTGCAGGGCCCGGGCACCATGTACCCGCCGCCCA	G	0.028	0.028
cg17777034	I	19	15490804	F	A	15490794	15490811	19:15490794_ATGCGCACCCCGCCCCTC/A	ATGCGCACCCCGCCCCTC	A	0.011	0.011
cg06944096	I	12	124787364	R	A	124787359	124787386	12:124787359_GGGGCCGAGGTCAGGGGCCGAGGTCAGA/GGGGCCGAGGTCAGGGGCCGAGGTCAGAGGGCCGAGGTCAGGGGCCGAGGTCAGA	GGGGCCGAGGTCAGGGGCCGAGGTCAGA	GGGGCCGAGGTCAGGGGCCGAGGTCAGAGGGCCGAGGTCAGGGGCCGAGGTCAGA;GGGGCCGAGGTCAGAGGGCCGAGGTCAGGGGCCGAGGTCAGA;GGGGCCGAGGTCAGGGGCCGAGGTCAGAGGGCCGAGGTCAGGGGGCCGAGGTCAGGGGCCGAGGTCAGGGGCCGAGGTCAGGGGCCGAGGTCAGAGGGCCGAGGTCAGGGGCCGAGGTCAGA;*;GAGGGCCGAGGTCAGGGGCCGAGGTCAGA;G	0.059;0.201;0.002793;0.014;0.002793;0.00838	0.201
cg09121569	I	17	213675	R	T	213670	213682	17:213670_CCGGGCGTGGTGG/C	CCGGGCGTGGTGG	C	0.02	0.02
cg26097549	I	2	36582467	F	A	36582466	36582466	2:36582466_C/A	C	A	0.014	0.014
cg14654471	I	1	5937169	F	C	5937168	5937168	1:5937168_G/A	G	A	0.335	0.335
cg17764818	I	4	190750967	F	T	190750966	190750976	4:190750966_ACGCAGAGCCG/A	ACGCAGAGCCG	A;*;ATGCGCAGAGCCG	0.765;0.002793;0.002793	0.765
cg06340707	I	6	3024919	F	C	3024918	3024918	6:3024918_G/A	G	A	0.246	0.246
cg05201317	I	10	10202925	R	C	10202927	10202927	10:10202927_C/T	C	T	0.011	0.011
cg01230154	I	3	154843068	F	T	154843066	154843093	3:154843066_CACGCACGGTGCGTGCACCCACTGGCCT/C	CACGCACGGTGCGTGCACCCACTGGCCT	C	0.182	0.182
cg01230154	I	3	154843068	F	T	154843067	154843067	3:154843067_A/G	A	G;*	0.411;0.182	0.411
cg17146638	I	1	198553388	F	C	198553379	198553416	1:198553379_GGGCAGAGGCGCCCCCCACCTCCCAGACGGAGCGGCCT/TGGCAGAGGCGCCCCCCACCTCCCAGACGGAGCGGCCT	GGGCAGAGGCGCCCCCCACCTCCCAGACGGAGCGGCCT	TGGCAGAGGCGCCCCCCACCTCCCAGACGGAGCGGCCT;G	0.028;0.002793	0.028
cg08291433	I	11	69813290	F	C	69813257	69813294	11:69813257_TGTATCGCACGTTAGCTAGCATCAGGCTCTGAGCGCCC/T	TGTATCGCACGTTAGCTAGCATCAGGCTCTGAGCGCCC	T	0.567	0.567
cg04364060	I	4	189717802	F	C	189717769	189717808	4:189717769_CCATCACAGACGCCGCGCCCCTCACAGACGCCGCGCCGCA/*	CCATCACAGACGCCGCGCCCCTCACAGACGCCGCGCCGCA	*;C;CGCATCACAGACGCCGCGCCCCTCACAGACGCCGCGCCGCA	0.603;0.017;0.00838	0.603
cg15340709	I	7	157863100	R	T	157863099	157863114	7:157863099_ACGTGCTCGTGGTGGT/A	ACGTGCTCGTGGTGGT	A	0.011	0.011
cg27310771	I	22	50354009	R	A	50354011	50354011	22:50354011_G/A	G	A	0.313	0.313
cg26557242	I	4	2302622	F	A	2302621	2302621	4:2302621_C/T	C	T	0.025	0.025
cg13734953	I	10	13708059	R	T	13708061	13708061	10:13708061_T/C	T	C	0.134	0.134
cg25308354	I	8	1048765	F	A	1048590	1048775	8:1048590_ACCAGGCTCCCGGCCGCCCACGGGCGCCGCCACCCACGCCAGGCTCCCGGCCGCCCACGGACGCCGCCACCCACGCCAGGCTCCCGGCCGCCCACGGGCGCCGCCACCCACGCCAGGCTCCCGGCCGCCCACGGGCGCCGCCACCCACGCCAGGCTCCCGGCCGCCCACGGGCGCCGCCACCCACG/ACCAGGCTCCCGGCCGCCCACGGACGCCGCCACCCACGCCAGGCTCCCGGCCGCCCACGGGCGCCGCCACCCACGCCAGGCTCCCGGCCGCCCACGGGCGCCGCCACCCACGCCAGGCTCCCGGCCGCCCACGGGCGCCGCCACCCACG	ACCAGGCTCCCGGCCGCCCACGGGCGCCGCCACCCACGCCAGGCTCCCGGCCGCCCACGGACGCCGCCACCCACGCCAGGCTCCCGGCCGCCCACGGGCGCCGCCACCCACGCCAGGCTCCCGGCCGCCCACGGGCGCCGCCACCCACGCCAGGCTCCCGGCCGCCCACGGGCGCCGCCACCCACG	ACCAGGCTCCCGGCCGCCCACGGACGCCGCCACCCACGCCAGGCTCCCGGCCGCCCACGGGCGCCGCCACCCACGCCAGGCTCCCGGCCGCCCACGGGCGCCGCCACCCACGCCAGGCTCCCGGCCGCCCACGGGCGCCGCCACCCACG;ACCAGGCTCCCGGCCGCCCACGGGCGCCGCCACCCACGCCAGGCTCCCGGCCGCCCACGGGCGCCGCCACCCACGCCAGGCTCCCGGCCGCCCACGGGCGCCGCCACCCACG;GCCAGGCTCCCGGCCGCCCACGGGCGCCGCCACCCACGCCAGGCTCCCGGCCGCCCACGGACGCCGCCACCCACGCCAGGCTCCCGGCCGCCCACGGGCGCCGCCACCCACGCCAGGCTCCCGGCCGCCCACGGGC…	0.00838;0.087;0.014;0.00838;0.002793;0.005587	0.087
cg25308354	I	8	1048765	F	A	1048738	1048812	8:1048738_GCCAGGCTCCCGGCCGCCCACGGGCGCCGCCACCCACGCCAGGCTCCCGGCCGCCCACGGACGCCGCCACCCACT/*	GCCAGGCTCCCGGCCGCCCACGGGCGCCGCCACCCACGCCAGGCTCCCGGCCGCCCACGGACGCCGCCACCCACT	*;G	0.002793;0.025	0.025
cg25308354	I	8	1048765	F	A	1048761	1048798	8:1048761_GCGCCGCCACCCACGCCAGGCTCCCGGCCGCCCACGGA/G	GCGCCGCCACCCACGCCAGGCTCCCGGCCGCCCACGGA	G;*;GCGCCGCCACCCACGCCAGGCTCCCGGCCGCCCACGGACGCCGCCACCCACGCCAGGCTCCCGGCCGCCCACGGA	0.00838;0.025;0.011	0.025
cg05815255	I	16	49317169	F	C	49317168	49317168	16:49317168_G/A	G	A	0.034	0.034
cg14853169	I	1	11113080	F	A	11113076	11113080	1:11113076_GGGCC/G	GGGCC	G	0.207	0.207
cg01101400	I	1	3566704	R	A	3566706	3566706	1:3566706_G/A	G	A	0.57	0.57
cg27452185	I	11	92648753	R	T	92648755	92648755	11:92648755_T/A	T	A	0.011	0.011
cg15853814	I	18	77676141	F	A	77676098	77676159	18:77676098_ATACCCGCAGTGCTCCCGTACCCTCCCATACCCACGGTGCTCCCGTACCCGCGGCGCTCTCG/A	ATACCCGCAGTGCTCCCGTACCCTCCCATACCCACGGTGCTCCCGTACCCGCGGCGCTCTCG	A	0.064	0.064
cg15853814	I	18	77676141	F	A	77676106	77676165	18:77676106_AGTGCTCCCGTACCCTCCCATACCCACGGTGCTCCCGTACCCGCGGCGCTCTCGTACCCG/A	AGTGCTCCCGTACCCTCCCATACCCACGGTGCTCCCGTACCCGCGGCGCTCTCGTACCCG	A;*;GGTGCTCCCGTACCCTCCCATACCCACGGTGCTCCCGTACCCGCGGCGCTCTCGTACCCG	0.014;0.059;0.017	0.059
cg15853814	I	18	77676141	F	A	77676131	77676165	18:77676131_ACGGTGCTCCCGTACCCGCGGCGCTCTCGTACCCG/*	ACGGTGCTCCCGTACCCGCGGCGCTCTCGTACCCG	*;GCGGTGCTCCCGTACCCGCGGCGCTCTCGTACCCG;A	0.061;0.011;0.002793	0.061
cg09623286	I	4	154605468	F	C	154605463	154605486	4:154605463_CCAGGCGGCTGCTCGGCGTTCTCT/C	CCAGGCGGCTGCTCGGCGTTCTCT	C	0.24	0.24
cg10634317	I	19	56657854	R	A	56657856	56657856	19:56657856_G/T	G	T	0.036	0.036
cg06427821	I	16	899090	R	T	899081	899139	16:899081_ACGTGCAGACGTGGAGTTGCGGGGTCACGTGGTCCCCGTTTCTAGCTCTCCCGGGTCTC/CCGTGCAGACGTGGAGTTGCGGGGTCACGTGGTCCCCGTTTCTAGCTCTCCCGGGTCTC	ACGTGCAGACGTGGAGTTGCGGGGTCACGTGGTCCCCGTTTCTAGCTCTCCCGGGTCTC	CCGTGCAGACGTGGAGTTGCGGGGTCACGTGGTCCCCGTTTCTAGCTCTCCCGGGTCTC;A	0.025;0.07	0.07
cg06427821	I	16	899090	R	T	899081	899139	16:899081_ACGTGCAGACGTGGAGTTGCGGGGTCACGTGGTCCCCGTTTCTAGCTCTCCCGGGTCTC/CCGTGCAGACGTGGAGTTGCGGGGTCACGTGGTCCCCGTTTCTAGCTCTCCCGGGTCTC	ACGTGCAGACGTGGAGTTGCGGGGTCACGTGGTCCCCGTTTCTAGCTCTCCCGGGTCTC	CCGTGCAGACGTGGAGTTGCGGGGTCACGTGGTCCCCGTTTCTAGCTCTCCCGGGTCTC;A	0.025;0.07	0.07
cg24210742	I	15	88380383	F	A	88380382	88380382	15:88380382_C/T	C	T	0.101	0.101
cg03199564	I	4	5021084	R	A	5021086	5021086	4:5021086_G/T	G	T	0.134	0.134
cg18723572	I	12	130195476	F	T	130195396	130195508	12:130195396_CGCACGCTGCCTCTCCCATACCCACGCGCATTCCCCGGCTGTGTTCAGCCTCAGTGCGCACGCTGCCTCTCCCCTACCCACGCGCATTCCCCGGCTGTGTTTAGCCTCGGTGT/*	CGCACGCTGCCTCTCCCATACCCACGCGCATTCCCCGGCTGTGTTCAGCCTCAGTGCGCACGCTGCCTCTCCCCTACCCACGCGCATTCCCCGGCTGTGTTTAGCCTCGGTGT	*;C	0.039;0.002793	0.039
cg07161162	I	16	86556439	F	A	86556356	86556439	16:86556356_TGTTCTCGGCCTTTCTGATTTCTCGGTGATTCTGTTCCGCCGCTGTTCTCGGCCTTTCTGATTTCTCGGTGATTCTGTTCCACC/T	TGTTCTCGGCCTTTCTGATTTCTCGGTGATTCTGTTCCGCCGCTGTTCTCGGCCTTTCTGATTTCTCGGTGATTCTGTTCCACC	T;TGCTGTTCTCGGCCTTTCTGATTTCTCGGTGATTCTGTTCCACC	0.031;0.002793	0.031
cg07161162	I	16	86556439	F	A	86556356	86556439	16:86556356_TGTTCTCGGCCTTTCTGATTTCTCGGTGATTCTGTTCCGCCGCTGTTCTCGGCCTTTCTGATTTCTCGGTGATTCTGTTCCACC/T	TGTTCTCGGCCTTTCTGATTTCTCGGTGATTCTGTTCCGCCGCTGTTCTCGGCCTTTCTGATTTCTCGGTGATTCTGTTCCACC	T;TGCTGTTCTCGGCCTTTCTGATTTCTCGGTGATTCTGTTCCACC	0.031;0.002793	0.031
cg07161162	I	16	86556439	F	A	86556373	86556439	16:86556373_ATTTCTCGGTGATTCTGTTCCGCCGCTGTTCTCGGCCTTTCTGATTTCTCGGTGATTCTGTTCCACC/*	ATTTCTCGGTGATTCTGTTCCGCCGCTGTTCTCGGCCTTTCTGATTTCTCGGTGATTCTGTTCCACC	*;A	0.034;0.002793	0.034
cg07161162	I	16	86556439	F	A	86556373	86556439	16:86556373_ATTTCTCGGTGATTCTGTTCCGCCGCTGTTCTCGGCCTTTCTGATTTCTCGGTGATTCTGTTCCACC/*	ATTTCTCGGTGATTCTGTTCCGCCGCTGTTCTCGGCCTTTCTGATTTCTCGGTGATTCTGTTCCACC	*;A	0.034;0.002793	0.034
cg19156104	I	2	198669113	F	C	198669112	198669112	2:198669112_G/A	G	A	0.028	0.028
cg16649048	I	19	46088136	F	T	46088135	46088135	19:46088135_A/G	A	G	0.017	0.017
cg19526184	I	19	56136057	R	A	56136059	56136059	19:56136059_G/T	G	T	0.372	0.372
cg01430970	I	17	79905219	R	A	79905190	79905236	17:79905190_AGGGTTGGAGGACGCCCAGCGGGTGTCCGCGGAGACTGGATGGAACC/A	AGGGTTGGAGGACGCCCAGCGGGTGTCCGCGGAGACTGGATGGAACC	A	0.355	0.355
cg01430970	I	17	79905219	R	A	79905213	79905255	17:79905213_TGTCCGCGGAGACTGGATGGAACCGGGTTGGAGGACGCCCAGC/*	TGTCCGCGGAGACTGGATGGAACCGGGTTGGAGGACGCCCAGC	*;T	0.355;0.002793	0.355
cg01430970	I	17	79905219	R	A	79905213	79905255	17:79905213_TGTCCGCGGAGACTGGATGGAACCGGGTTGGAGGACGCCCAGC/*	TGTCCGCGGAGACTGGATGGAACCGGGTTGGAGGACGCCCAGC	*;T	0.355;0.002793	0.355
cg19764769	I	20	60522664	F	A	60522638	60522738	20:60522638_TCTGCACCGTGGCCGCCCCTTCTCACCGATGACGAGGAGCACTGCGACTGTCTGCACCCTGGCTGCCCCTTCTCACCGATGCTGAGGAGCACTGAGACTGA/T	TCTGCACCGTGGCCGCCCCTTCTCACCGATGACGAGGAGCACTGCGACTGTCTGCACCCTGGCTGCCCCTTCTCACCGATGCTGAGGAGCACTGAGACTGA	T	0.017	0.017
cg19764769	I	20	60522664	F	A	60522638	60522738	20:60522638_TCTGCACCGTGGCCGCCCCTTCTCACCGATGACGAGGAGCACTGCGACTGTCTGCACCCTGGCTGCCCCTTCTCACCGATGCTGAGGAGCACTGAGACTGA/T	TCTGCACCGTGGCCGCCCCTTCTCACCGATGACGAGGAGCACTGCGACTGTCTGCACCCTGGCTGCCCCTTCTCACCGATGCTGAGGAGCACTGAGACTGA	T	0.017	0.017
cg19764769	I	20	60522664	F	A	60522651	60522701	20:60522651_CGCCCCTTCTCACCGATGACGAGGAGCACTGCGACTGTCTGCACCCTGGCT/C	CGCCCCTTCTCACCGATGACGAGGAGCACTGCGACTGTCTGCACCCTGGCT	C;*	0.162;0.017	0.162
cg14508391	I	2	219861150	R	C	219861152	219861152	2:219861152_C/T	C	T	0.081	0.081
cg10122103	I	6	169286588	F	C	169286587	169286587	6:169286587_G/A	G	A	0.05	0.05
cg07508773	I	2	160143020	F	C	160143010	160143033	2:160143010_ACGCCCCGCGCGAGCAGGCCCAGC/A	ACGCCCCGCGCGAGCAGGCCCAGC	A	0.165	0.165
cg11481687	I	14	105499998	F	C	105499885	105500009	14:105499885_CGTCAGGCTCTCGGTTTCCGCGTTCGCTCCCCGTCAGGCTCTCGGTTTCCGCGTTCGCTCCCGGTCGCGCTCTCGGTTTCCGCGTTCGCTCCCCGTCGCGCTCTCGGTTTCCGCGTTCGCTCCCG/*	CGTCAGGCTCTCGGTTTCCGCGTTCGCTCCCCGTCAGGCTCTCGGTTTCCGCGTTCGCTCCCGGTCGCGCTCTCGGTTTCCGCGTTCGCTCCCCGTCGCGCTCTCGGTTTCCGCGTTCGCTCCCG	*;GGTCAGGCTCTCGGTTTCCGCGTTCGCTCCCCGTCAGGCTCTCGGTTTCCGCGTTCGCTCCCGGTCGCGCTCTCGGTTTCCGCGTTCGCTCCCCGTCGCGCTCTCGGTTTCCGCGTTCGCTCCCG;C	0.137;0.00838;0.002793	0.137
cg11481687	I	14	105499998	F	C	105499978	105500009	14:105499978_CGTCGCGCTCTCGGTTTCCGCGTTCGCTCCCG/C	CGTCGCGCTCTCGGTTTCCGCGTTCGCTCCCG	C;*;GGTCGCGCTCTCGGTTTCCGCGTTCGCTCCCG	0.081;0.145;0.02	0.145
cg22631918	I	5	1080383	F	T	1080301	1080411	5:1080301_CGGAGCCACGCAGAGGCTCTACCCCCACGCCCTCCACCCGCGGCGCGGAGACACCAGGAGCCACGCAGAGGCTCTGCCCCCACGCCCTCCACCCACGGCGCGGAGACACCA/C	CGGAGCCACGCAGAGGCTCTACCCCCACGCCCTCCACCCGCGGCGCGGAGACACCAGGAGCCACGCAGAGGCTCTGCCCCCACGCCCTCCACCCACGGCGCGGAGACACCA	C;*;CGGAGCCACGCAGAGGCTCTGCCCCCACGCCCTCCACCCACGGCGCGGAGACACCA	0.455;0.00838;0.002793	0.455
cg22631918	I	5	1080383	F	T	1080318	1080411	5:1080318_TCTACCCCCACGCCCTCCACCCGCGGCGCGGAGACACCAGGAGCCACGCAGAGGCTCTGCCCCCACGCCCTCCACCCACGGCGCGGAGACACCA/*	TCTACCCCCACGCCCTCCACCCGCGGCGCGGAGACACCAGGAGCCACGCAGAGGCTCTGCCCCCACGCCCTCCACCCACGGCGCGGAGACACCA	*;T	0.464;0.002793	0.464
cg05169812	I	7	56880815	R	A	56880815	56880817	7:56880815_CGA/C	CGA	C;CA	0.036;0.002793	0.036
cg05169812	I	7	56880815	R	A	56880817	56880818	7:56880817_AG/*	AG	*;A	0.036;0.002793	0.036
cg20487860	I	13	113571525	F	A	113571524	113571524	13:113571524_C/T	C	T	0.017	0.017
cg25249558	I	17	80186956	R	A	80186951	80186959	17:80186951_AGAGGCGGG/A	AGAGGCGGG	A	0.022	0.022
cg01726870	I	4	1989369	F	C	1989331	1989371	4:1989331_CTGTCCTCAGATCCCGGCCTTCCTGTCTCCATGCCCAGCGG/C	CTGTCCTCAGATCCCGGCCTTCCTGTCTCCATGCCCAGCGG	C	0.095	0.095
cg19388782	I	16	77224683	R	C	77224685	77224685	16:77224685_C/T	C	T	0.293	0.293
cg04151384	I	11	10315732	R	C	10315734	10315734	11:10315734_C/A	C	A	0.014	0.014
cg22517653	I	1	2918612	F	C	2918596	2918676	1:2918596_CGCCCACACTCTCGGGCGCCCACACTCTCGGGCACCCACACTCTCGGGCGCCCACACTCTTGGACGTCCACACTCTTGGAT/C	CGCCCACACTCTCGGGCGCCCACACTCTCGGGCACCCACACTCTCGGGCGCCCACACTCTTGGACGTCCACACTCTTGGAT	C	0.109	0.109
cg22517653	I	1	2918612	F	C	2918611	2918611	1:2918611_G/*	G	*;A	0.109;0.002793	0.109
cg20271692	I	21	45789363	R	A	45789313	45789371	21:45789313_ACGGGGGCCGGGGTGTGGGTGACGTCTGACCGGGCGCTGTGGGGAGCAGGCGGAGTGTG/A	ACGGGGGCCGGGGTGTGGGTGACGTCTGACCGGGCGCTGTGGGGAGCAGGCGGAGTGTG	A	0.061	0.061
cg20271692	I	21	45789363	R	A	45789347	45789463	21:45789347_CGCTGTGGGGAGCAGGCGGAGTGTGCGGGGGCCGGGGTGTGGGTGACGTCTGACCGGGTGCTGCGGGGAGCAGGTGGAGTGTGCGGGGGCCGGGGTGTGGGTGAGTTCTGACCGGGT/C	CGCTGTGGGGAGCAGGCGGAGTGTGCGGGGGCCGGGGTGTGGGTGACGTCTGACCGGGTGCTGCGGGGAGCAGGTGGAGTGTGCGGGGGCCGGGGTGTGGGTGAGTTCTGACCGGGT	C;*;TGCTGTGGGGAGCAGGCGGAGTGTGCGGGGGCCGGGGTGTGGGTGACGTCTGACCGGGTGCTGCGGGGAGCAGGTGGAGTGTGCGGGGGCCGGGGTGTGGGTGAGTTCTGACCGGGT;CGCTGCGGGGAGCAGGTGGAGTGTGCGGGGGCCGGGGTGTGGGTGAGTTCTGACCGGGT	0.064;0.067;0.00838;0.002793	0.067
cg20271692	I	21	45789363	R	A	45789347	45789463	21:45789347_CGCTGTGGGGAGCAGGCGGAGTGTGCGGGGGCCGGGGTGTGGGTGACGTCTGACCGGGTGCTGCGGGGAGCAGGTGGAGTGTGCGGGGGCCGGGGTGTGGGTGAGTTCTGACCGGGT/C	CGCTGTGGGGAGCAGGCGGAGTGTGCGGGGGCCGGGGTGTGGGTGACGTCTGACCGGGTGCTGCGGGGAGCAGGTGGAGTGTGCGGGGGCCGGGGTGTGGGTGAGTTCTGACCGGGT	C;*;TGCTGTGGGGAGCAGGCGGAGTGTGCGGGGGCCGGGGTGTGGGTGACGTCTGACCGGGTGCTGCGGGGAGCAGGTGGAGTGTGCGGGGGCCGGGGTGTGGGTGAGTTCTGACCGGGT;CGCTGCGGGGAGCAGGTGGAGTGTGCGGGGGCCGGGGTGTGGGTGAGTTCTGACCGGGT	0.064;0.067;0.00838;0.002793	0.067
cg20271692	I	21	45789363	R	A	45789363	45789421	21:45789363_CGGAGTGTGCGGGGGCCGGGGTGTGGGTGACGTCTGACCGGGTGCTGCGGGGAGCAGGT/*	CGGAGTGTGCGGGGGCCGGGGTGTGGGTGACGTCTGACCGGGTGCTGCGGGGAGCAGGT	*;TGGAGTGTGCGGGGGCCGGGGTGTGGGTGACGTCTGACCGGGTGCTGCGGGGAGCAGGT;C	0.128;0.061;0.011	0.128
cg20271692	I	21	45789363	R	A	45789363	45789421	21:45789363_CGGAGTGTGCGGGGGCCGGGGTGTGGGTGACGTCTGACCGGGTGCTGCGGGGAGCAGGT/*	CGGAGTGTGCGGGGGCCGGGGTGTGGGTGACGTCTGACCGGGTGCTGCGGGGAGCAGGT	*;TGGAGTGTGCGGGGGCCGGGGTGTGGGTGACGTCTGACCGGGTGCTGCGGGGAGCAGGT;C	0.128;0.061;0.011	0.128
cg23273453	I	7	43966159	R	C	43966161	43966161	7:43966161_C/A	C	A	0.148	0.148
cg03748858	I	X	69502014	R	A	69502016	69502016	X:69502016_G/A	G	A	0.011	0.011
cg23299919	I	7	157406096	R	A	157406098	157406098	7:157406098_G/A	G	A	0.011	0.011
cg15174440	I	11	368956	F	A	368955	368955	11:368955_T/C	T	C	0.025	0.025
cg09887862	I	6	161694613	F	A	161694612	161694612	6:161694612_C/G	C	G	0.056	0.056
cg03282993	I	22	17602259	R	A	17602260	17602270	22:17602260_GGGGGCGGGGC/G	GGGGGCGGGGC	G;GGGGGCGGGGCGGGGC	0.036;0.005587	0.036
cg07424927	I	1	28559575	F	A	28559574	28559574	1:28559574_C/G	C	G	0.433	0.433
cg08192683	I	7	157551275	R	C	157551277	157551277	7:157551277_C/T	C	T	0.017	0.017
cg05116382	I	11	66327000	R	C	66327002	66327002	11:66327002_C/T	C	T	0.034	0.034
cg07578611	I	18	77627476	R	T	77627453	77627596	18:77627453_TGGGGGGGGGACCGTGAGCCCGGCGTTGTGTCGTGTCTGGGGGGGGGATCGTGAGCCCGGCGTGTGTCGTGTCTGGGGGGGGACCGTGAGCTCGTCGTGTGTCGTGTCTGGGAGGGACCGTGAGCTCAGTGTGTGTCGTGTCTG/TGGGGGGGGACCGTGAGCCCGGCGTTGTGTCGTGTCTGGGGGGGGGATCGTGAGCCCGGCGTGTGTCGTGTCTGGGGGGGGACCGTGAGCTCGTCGTGTGTCGTGTCTGGGAGGGACCGTGAGCTCAGTGTGTGTCGTGTCTG	TGGGGGGGGGACCGTGAGCCCGGCGTTGTGTCGTGTCTGGGGGGGGGATCGTGAGCCCGGCGTGTGTCGTGTCTGGGGGGGGACCGTGAGCTCGTCGTGTGTCGTGTCTGGGAGGGACCGTGAGCTCAGTGTGTGTCGTGTCTG	TGGGGGGGGACCGTGAGCCCGGCGTTGTGTCGTGTCTGGGGGGGGGATCGTGAGCCCGGCGTGTGTCGTGTCTGGGGGGGGACCGTGAGCTCGTCGTGTGTCGTGTCTGGGAGGGACCGTGAGCTCAGTGTGTGTCGTGTCTG;TGGGGGACCGTGAGCCCGGCGTTGTGTCGTGTCTGGGGGGGGGATCGTGAGCCCGGCGTGTGTCGTGTCTGGGGGGGGACCGTGAGCTCGTCGTGTGTCGTGTCTGGGAGGGACCGTGAGCTCAGTGTGTGTCGTGTCTG;*;T;TGGGGGGGACCGTGAGCCCGGCGTTGTGTCGTGTCTGGGGGGGGGATCGTGAGCCCGGCGTGTGTCGTGTCTGGGGGGGGACCGTGAGCTCGTCGTGTGTCGTGTCTGGG…	0.617;0.059;0.005587;0.002793;0.005587	0.617
cg13316407	I	11	71709725	F	T	71709724	71709724	11:71709724_A/C	A	C	0.302	0.302
cg24481802	I	1	245836446	F	A	245836431	245836462	1:245836431_CTTAGGCCCAGTCCCCGCTGCGCGCTGCCATA/C	CTTAGGCCCAGTCCCCGCTGCGCGCTGCCATA	C;*	0.112;0.00838	0.112
cg24481802	I	1	245836446	F	A	245836444	245836447	1:245836444_CCCG/*	CCCG	*;C	0.117;0.002793	0.117
cg26558461	I	16	89170857	F	A	89170856	89170856	16:89170856_C/T	C	T	0.564	0.564
cg27170268	I	14	104171695	R	T	104171696	104171697	14:104171696_GT/G	GT	G	0.042	0.042
cg07930192	I	7	1003750	F	T	1003728	1003761	7:1003728_AAGAGCCTGCCGAGGCGGGAAACGGTTCCCCCCC/A	AAGAGCCTGCCGAGGCGGGAAACGGTTCCCCCCC	A;CAGAGCCTGCCGAGGCGGGAAACGGTTCCCCCCC	0.028;0.00838	0.028
cg13503382	I	1	4726757	R	C	4726758	4726790	1:4726758_GCGGGAGGGGTGCGGAGAGGGGCCTGTGAATCA/G	GCGGGAGGGGTGCGGAGAGGGGCCTGTGAATCA	G	0.466	0.466
cg21356851	I	13	114180126	F	A	114180087	114180189	13:114180087_GGACAGCTCTGTGCCGGTTATTCTAGAACAAGCCATCGTCGTCGTAGGAGACGACAGCTCTGTGCCTGTTATTCTAGAACAAGCCATCGTCGTCGTAGGAGAC/G	GGACAGCTCTGTGCCGGTTATTCTAGAACAAGCCATCGTCGTCGTAGGAGACGACAGCTCTGTGCCTGTTATTCTAGAACAAGCCATCGTCGTCGTAGGAGAC	G;CGACAGCTCTGTGCCGGTTATTCTAGAACAAGCCATCGTCGTCGTAGGAGACGACAGCTCTGTGCCTGTTATTCTAGAACAAGCCATCGTCGTCGTAGGAGAC	0.014;0.034	0.034
cg03428581	I	4	1340937	R	A	1340939	1340939	4:1340939_G/A	G	A	0.134	0.134
cg05412045	I	2	3337680	F	C	3337679	3337679	2:3337679_G/A	G	A	0.056	0.056
cg07333231	I	8	1051728	F	T	1051698	1051741	8:1051698_GTCCTCGTCACCCCGGAGCCGAACACGACACGACGATGGGAAGC/G	GTCCTCGTCACCCCGGAGCCGAACACGACACGACGATGGGAAGC	G;*;GTCCTTGTCACCCCTGAGCCGAACACGACACGACGATGGGAAGCTCCTCGTCACCCCGGAGCCGAACACGACACGACGATGGGAAGC;CTCCTCGTCACCCCGGAGCCGAACACGACACGACGATGGGAAGC	0.002793;0.011;0.002793;0.002793	0.011
cg07333231	I	8	1051728	F	T	1051698	1051741	8:1051698_GTCCTCGTCACCCCGGAGCCGAACACGACACGACGATGGGAAGC/G	GTCCTCGTCACCCCGGAGCCGAACACGACACGACGATGGGAAGC	G;*;GTCCTTGTCACCCCTGAGCCGAACACGACACGACGATGGGAAGCTCCTCGTCACCCCGGAGCCGAACACGACACGACGATGGGAAGC;CTCCTCGTCACCCCGGAGCCGAACACGACACGACGATGGGAAGC	0.002793;0.011;0.002793;0.002793	0.011
cg07333231	I	8	1051728	F	T	1051705	1051746	8:1051705_TCACCCCGGAGCCGAACACGACACGACGATGGGAAGCTCCTC/T	TCACCCCGGAGCCGAACACGACACGACGATGGGAAGCTCCTC	T;*	0.081;0.017	0.081
cg07333231	I	8	1051728	F	T	1051705	1051746	8:1051705_TCACCCCGGAGCCGAACACGACACGACGATGGGAAGCTCCTC/T	TCACCCCGGAGCCGAACACGACACGACGATGGGAAGCTCCTC	T;*	0.081;0.017	0.081
cg07333231	I	8	1051728	F	T	1051724	1051853	8:1051724_GACACGACGATGGGAAGCTCCTCGTCACCCCTGAGCCGAACACGACACGACGATGGGAAGGTCCTCGTCACCCCTGAGCCGAACACGACACGACGATGGGAAGCTCCTCGTCACCCCTGAGCCGAACACA/*	GACACGACGATGGGAAGCTCCTCGTCACCCCTGAGCCGAACACGACACGACGATGGGAAGGTCCTCGTCACCCCTGAGCCGAACACGACACGACGATGGGAAGCTCCTCGTCACCCCTGAGCCGAACACA	*;G	0.095;0.005587	0.095
cg07333231	I	8	1051728	F	T	1051724	1051853	8:1051724_GACACGACGATGGGAAGCTCCTCGTCACCCCTGAGCCGAACACGACACGACGATGGGAAGGTCCTCGTCACCCCTGAGCCGAACACGACACGACGATGGGAAGCTCCTCGTCACCCCTGAGCCGAACACA/*	GACACGACGATGGGAAGCTCCTCGTCACCCCTGAGCCGAACACGACACGACGATGGGAAGGTCCTCGTCACCCCTGAGCCGAACACGACACGACGATGGGAAGCTCCTCGTCACCCCTGAGCCGAACACA	*;G	0.095;0.005587	0.095
cg03966785	I	4	55097476	R	A	55097478	55097478	4:55097478_A/G	A	G	0.014	0.014
cg07542287	I	2	240046312	F	A	240046267	240046315	2:240046267_TGTGCCGGCATGTGGCCGCACGTCATTCCACGTTATATGACATTCCGGC/*	TGTGCCGGCATGTGGCCGCACGTCATTCCACGTTATATGACATTCCGGC	*;CGTGCCGGCATGTGGCCGCACGTCATTCCACGTTATATGACATTCCGGC;T	0.011;0.00838;0.087	0.087
cg07542287	I	2	240046312	F	A	240046276	240046372	2:240046276_ATGTGGCCGCACGTCATTCCACGTTATATGACATTCCGGCGTGCCGGCATGTGGCCGCACATCATTCCACGTTATATGACATTCCGGTGTGCCGGCG/*	ATGTGGCCGCACGTCATTCCACGTTATATGACATTCCGGCGTGCCGGCATGTGGCCGCACATCATTCCACGTTATATGACATTCCGGTGTGCCGGCG	*;GTGTGGCCGCACGTCATTCCACGTTATATGACATTCCGGCGTGCCGGCATGTGGCCGCACATCATTCCACGTTATATGACATTCCGGTGTGCCGGCG;A	0.098;0.014;0.005587	0.098
cg07542287	I	2	240046312	F	A	240046284	240046344	2:240046284_GCACGTCATTCCACGTTATATGACATTCCGGCGTGCCGGCATGTGGCCGCACATCATTCCA/*	GCACGTCATTCCACGTTATATGACATTCCGGCGTGCCGGCATGTGGCCGCACATCATTCCA	*;G;GCGTTATATGACATTCCGGCGTGCCGGCATGTGGCCGCACATCATTCCA	0.103;0.011;0.002793	0.103
cg12090654	I	8	6424636	R	A	6424636	6424728	8:6424636_CGGTGCGGTGACCGTGTGTGATCGGCAAGGCCATGGATAGTGCCCGTGGCGTGGTGTCCATGTATGATCAGCAAGGCCATGGATAGTGCACGT/C	CGGTGCGGTGACCGTGTGTGATCGGCAAGGCCATGGATAGTGCCCGTGGCGTGGTGTCCATGTATGATCAGCAAGGCCATGGATAGTGCACGT	C	0.067	0.067
cg12090654	I	8	6424636	R	A	6424636	6424728	8:6424636_CGGTGCGGTGACCGTGTGTGATCGGCAAGGCCATGGATAGTGCCCGTGGCGTGGTGTCCATGTATGATCAGCAAGGCCATGGATAGTGCACGT/C	CGGTGCGGTGACCGTGTGTGATCGGCAAGGCCATGGATAGTGCCCGTGGCGTGGTGTCCATGTATGATCAGCAAGGCCATGGATAGTGCACGT	C	0.067	0.067
cg13243661	I	4	189717968	F	C	189717924	189717987	4:189717924_TGCGCCCCACCTCACAGACGCCGCGCCACACCTCACAGACCCCGCGCCCCACCTCACAGACCCC/*	TGCGCCCCACCTCACAGACGCCGCGCCACACCTCACAGACCCCGCGCCCCACCTCACAGACCCC	*;CGCGCCCCACCTCACAGACGCCGCGCCACACCTCACAGACCCCGCGCCCCACCTCACAGACCCC;TGCGCCCCACCTCACAGACGCCGCGCCACACCTCACAGACCCCGCGCCCCACCTCACAGACCCCGCGCCCCACCTCACAGACGCCGCGCCACACCTCACAGACCCCGCGCCCCACCTCACAGACCCC;T	0.011;0.005587;0.005587;0.002793	0.011
cg13243661	I	4	189717968	F	C	189717951	189717972	4:189717951_ACACCTCACAGACCCCGCGCCC/CCACCTCACAGACCCCGCGCCC	ACACCTCACAGACCCCGCGCCC	CCACCTCACAGACCCCGCGCCC;A;*	0.002793;0.028;0.002793	0.028
cg27064063	I	6	117869287	F	C	117869286	117869286	6:117869286_G/T	G	T	0.095	0.095
cg23015118	I	1	2232527	F	C	2232526	2232526	1:2232526_G/T	G	T	0.039	0.039
cg17527814	I	6	32135061	R	A	32135052	32135069	6:32135052_CGGGCCACCCGAGGGACT/C	CGGGCCACCCGAGGGACT	C	0.089	0.089
cg17527814	I	6	32135061	R	A	32135052	32135069	6:32135052_CGGGCCACCCGAGGGACT/C	CGGGCCACCCGAGGGACT	C	0.089	0.089
cg17527814	I	6	32135061	R	A	32135052	32135069	6:32135052_CGGGCCACCCGAGGGACT/C	CGGGCCACCCGAGGGACT	C	0.089	0.089
cg06073535	I	11	733406	R	C	733408	733408	11:733408_C/T	C	T	0.209	0.209
cg03111498	I	20	25062860	R	C	25062856	25062862	20:25062856_TGGGCGC/T	TGGGCGC	T	0.014	0.014
cg06790425	I	8	101225245	F	C	101225241	101225250	8:101225241_CCCGCGGCCT/CCCGCGGCCTCCGCGGCCT	CCCGCGGCCT	CCCGCGGCCTCCGCGGCCT;CCCGCGGCCTCCGCGGCCTCCGCGGCCTCCGCGGCCT;C;CCCGCGGCCTCCGCGGCCTCCGCGGCCT	0.659;0.002793;0.103;0.005587	0.659
cg07890573	I	20	62439285	F	T	62439263	62439335	20:62439263_CCCTTCCCACAGGGGACACTCACGGAAGCTGAACGGACCTTCCCACAGGAGACACTCACGGAAGCTGAACGGA/CCCTTCCCACAAGGGACACTCACGGAAGCTGAACGGACCTTCCCACAGGGGACACTCACGGAAGCTGAACGGACCTTCCCACAGGAGACACTCACGGAAGCTGAACGGA	CCCTTCCCACAGGGGACACTCACGGAAGCTGAACGGACCTTCCCACAGGAGACACTCACGGAAGCTGAACGGA	CCCTTCCCACAAGGGACACTCACGGAAGCTGAACGGACCTTCCCACAGGGGACACTCACGGAAGCTGAACGGACCTTCCCACAGGAGACACTCACGGAAGCTGAACGGA;C	0.034;0.005587	0.034
cg07890573	I	20	62439285	F	T	62439263	62439335	20:62439263_CCCTTCCCACAGGGGACACTCACGGAAGCTGAACGGACCTTCCCACAGGAGACACTCACGGAAGCTGAACGGA/CCCTTCCCACAAGGGACACTCACGGAAGCTGAACGGACCTTCCCACAGGGGACACTCACGGAAGCTGAACGGACCTTCCCACAGGAGACACTCACGGAAGCTGAACGGA	CCCTTCCCACAGGGGACACTCACGGAAGCTGAACGGACCTTCCCACAGGAGACACTCACGGAAGCTGAACGGA	CCCTTCCCACAAGGGACACTCACGGAAGCTGAACGGACCTTCCCACAGGGGACACTCACGGAAGCTGAACGGACCTTCCCACAGGAGACACTCACGGAAGCTGAACGGA;C	0.034;0.005587	0.034
cg07890573	I	20	62439285	F	T	62439273	62439308	20:62439273_AGGGGACACTCACGGAAGCTGAACGGACCTTCCCAC/A	AGGGGACACTCACGGAAGCTGAACGGACCTTCCCAC	A;AACACTCACGGAAGCTGAACGGACCTTCCCAC	0.022;0.011	0.022
cg07890573	I	20	62439285	F	T	62439273	62439308	20:62439273_AGGGGACACTCACGGAAGCTGAACGGACCTTCCCAC/A	AGGGGACACTCACGGAAGCTGAACGGACCTTCCCAC	A;AACACTCACGGAAGCTGAACGGACCTTCCCAC	0.022;0.011	0.022
cg07890573	I	20	62439285	F	T	62439278	62439346	20:62439278_ACACTCACGGAAGCTGAACGGACCTTCCCACAGGAGACACTCACGGAAGCTGAACGGACCTTCCCACAG/*	ACACTCACGGAAGCTGAACGGACCTTCCCACAGGAGACACTCACGGAAGCTGAACGGACCTTCCCACAG	*;A	0.025;0.011	0.025
cg07890573	I	20	62439285	F	T	62439278	62439346	20:62439278_ACACTCACGGAAGCTGAACGGACCTTCCCACAGGAGACACTCACGGAAGCTGAACGGACCTTCCCACAG/*	ACACTCACGGAAGCTGAACGGACCTTCCCACAGGAGACACTCACGGAAGCTGAACGGACCTTCCCACAG	*;A	0.025;0.011	0.025
cg08990626	I	10	685091	R	A	685065	685163	10:685065_AGTCCACACATGGGGACGCGTCAGGTCGGGAGGGTGCTGCCCGGCTCCCGGTCCACACATGTGGACGCGTCAGGCCATCAGGGTGCTGCCCGGCTCACG/AGTCCACACATGGGGACACGTCAGGTCGGGAGGGTGCTGCCCGGCTCACGGTCCACACATGGGGACGCGTCAGGTCGGGAGGGTGCTGCCCGGCTCCCGGTCCACACATGTGGACGCGTCAGGCCATCAGGGTGCTGCCCGGCTCACG	AGTCCACACATGGGGACGCGTCAGGTCGGGAGGGTGCTGCCCGGCTCCCGGTCCACACATGTGGACGCGTCAGGCCATCAGGGTGCTGCCCGGCTCACG	AGTCCACACATGGGGACACGTCAGGTCGGGAGGGTGCTGCCCGGCTCACGGTCCACACATGGGGACGCGTCAGGTCGGGAGGGTGCTGCCCGGCTCCCGGTCCACACATGTGGACGCGTCAGGCCATCAGGGTGCTGCCCGGCTCACG;AGTCCACACATGGGGACGCGTCAGGTCGGGAGGGTGCTGCCCGGCTCACGGTCCACACATGGGGACGCGTCAGGTCGGGAGGGTGCTGCCCGGCTCCCGGTCCACACATGTGGACGCGTCAGGCCATCAGGGTGCTGCCCGGCTCACG;GGTCCACACATGGGGACGCGTCAGGTCGGGAGGGTGCTGCCCGGCTCCCGGTCCACACATGTGGACGCGTCAGGCCATCAGGGTGCTGCCCGGCTCACG;A	0.002793;0.223;0.017;0.005587	0.223
cg12642297	I	22	17565889	F	A	17565888	17565888	22:17565888_C/A	C	A	0.226	0.226
cg04515480	I	2	20250672	R	A	20250674	20250674	2:20250674_G/A	G	A	0.042	0.042
cg24117185	I	5	1858105	R	A	1857960	1858113	5:1857960_CGGTTGCAGGGTGACCCGAGGTCACGTAGGCAAGGTCAAAGGACGATGTGGCGGTTGCAGGGTGACCCGAGGTCACGTAGGGAAGGTCAAAGGACGATGTGGTGGTTGCAGGGTGACCCGAGGTCACGTAGGCAAGGTCAAAGGACGATGTGGG/C	CGGTTGCAGGGTGACCCGAGGTCACGTAGGCAAGGTCAAAGGACGATGTGGCGGTTGCAGGGTGACCCGAGGTCACGTAGGGAAGGTCAAAGGACGATGTGGTGGTTGCAGGGTGACCCGAGGTCACGTAGGCAAGGTCAAAGGACGATGTGGG	C	0.028	0.028
cg27210166	I	17	78574692	F	T	78574662	78574727	17:78574662_ACGTGCCCTCTCTGCAGTGTAACTGTGAAACGCCTCCCAAGATGACCGCAGCAGCGTCTCCCGCCG/A	ACGTGCCCTCTCTGCAGTGTAACTGTGAAACGCCTCCCAAGATGACCGCAGCAGCGTCTCCCGCCG	A	0.226	0.226
cg27210166	I	17	78574692	F	T	78574662	78574727	17:78574662_ACGTGCCCTCTCTGCAGTGTAACTGTGAAACGCCTCCCAAGATGACCGCAGCAGCGTCTCCCGCCG/A	ACGTGCCCTCTCTGCAGTGTAACTGTGAAACGCCTCCCAAGATGACCGCAGCAGCGTCTCCCGCCG	A	0.226	0.226
cg24996565	I	14	96180643	R	C	96180645	96180645	14:96180645_C/T	C	T	0.014	0.014
cg19929029	I	8	77912673	R	C	77912675	77912675	8:77912675_C/T	C	T	0.022	0.022
cg18237999	I	4	177116464	R	A	177116466	177116466	4:177116466_G/C	G	C	0.014	0.014
cg19431009	I	17	78339332	F	A	78339315	78339343	17:78339315_GGAGGTAGAGGACAGGCCGTTTTCCTTAA/G	GGAGGTAGAGGACAGGCCGTTTTCCTTAA	G	0.126	0.126
cg06156640	I	2	3704363	R	A	3704363	3704405	2:3704363_CGGTGTGGAGGGCAGAGGTCAGGGTGTGGAGGGCAGGGGTCAG/CGGTGTGGAGGGCAGAGGTCAGGGTGTGGAGGGCAGAGGTCAGGGTGTGGAGGGCAGGGGTCAG	CGGTGTGGAGGGCAGAGGTCAGGGTGTGGAGGGCAGGGGTCAG	CGGTGTGGAGGGCAGAGGTCAGGGTGTGGAGGGCAGAGGTCAGGGTGTGGAGGGCAGGGGTCAG;C	0.002793;0.042	0.042
cg07473023	I	5	72921899	R	A	72921897	72921906	5:72921897_CGCGGGGGGA/C	CGCGGGGGGA	C;CGCGGGGGGAGCGGGGGGA	0.103;0.00838	0.103
cg05468251	I	3	122920710	R	T	122920712	122920712	3:122920712_T/TGGTTTGATTCCGCGGGCGC	T	TGGTTTGATTCCGCGGGCGC	0.148	0.148
cg12973017	I	2	240008082	R	C	240008054	240008119	2:240008054_TGTACATGAAGGAGAATCTGCTCTAACACGCGGATCTGACTATCTCTCACGTACAGTCTCCTCCCC/*	TGTACATGAAGGAGAATCTGCTCTAACACGCGGATCTGACTATCTCTCACGTACAGTCTCCTCCCC	*;T	0.002793;0.02	0.02
cg10960439	I	18	29523265	R	A	29523261	29523273	18:29523261_TGGGCGGGGGCGG/TGGGCGGGGGCGGGGGCGG	TGGGCGGGGGCGG	TGGGCGGGGGCGGGGGCGG;T;TGGGCGGGGGCGGGGGCGGGGGCGGGGGCGGGGGCGG;TGGGCGGGGGCGGGGGCGGGGGCGG;TGGGCGG;TGGGCGGGGGCGGGGGCGGGGGCGGGGGCGGGGGCGGGGGCGGGGGCGG	0.034;0.123;0.011;0.005587;0.014;0.02	0.123
cg06937395	I	10	131718323	F	A	131718233	131718331	10:131718233_AGTCTAGGGCGAGTATCTCCAGGAGGGCCATAAACCCGCCCCACTGTGCGGTCTAGGGCCAGTATCTCCAGGAGGGCCACAAACCCGCCCCGCTGTGCG/A	AGTCTAGGGCGAGTATCTCCAGGAGGGCCATAAACCCGCCCCACTGTGCGGTCTAGGGCCAGTATCTCCAGGAGGGCCACAAACCCGCCCCGCTGTGCG	A	0.025	0.025
cg06170657	I	2	225449973	F	C	225449972	225449972	2:225449972_G/C	G	C	0.028	0.028
cg14789841	I	3	194824130	F	C	194824094	194824145	3:194824094_AGCGGCCTGCGTCCATCACCCCACGCCAGCGGCCTGCGTCCATCACCCCACG/A	AGCGGCCTGCGTCCATCACCCCACGCCAGCGGCCTGCGTCCATCACCCCACG	A;*	0.02;0.034	0.034
cg24081764	I	19	54402116	R	A	54402118	54402118	19:54402118_A/T	A	T	0.148	0.148
cg17189465	I	3	77089110	F	T	77089109	77089109	3:77089109_A/C	A	C	0.089	0.089
cg03376029	I	16	89133406	R	T	89133291	89133428	16:89133291_TCCTGGCTGGAAGGGCTGTGAGCCGTGTCCCTCCTGGTACCCCCGATCCTGGCTGGACGGGCTGTGAGCCATGTCGCTCCTGGTCCCTCTGATCCTAGCTGGACGGGCTGTGAGCCGTGTCCCGCCTGGTCCCCCGAC/T	TCCTGGCTGGAAGGGCTGTGAGCCGTGTCCCTCCTGGTACCCCCGATCCTGGCTGGACGGGCTGTGAGCCATGTCGCTCCTGGTCCCTCTGATCCTAGCTGGACGGGCTGTGAGCCGTGTCCCGCCTGGTCCCCCGAC	T	0.162	0.162
cg03376029	I	16	89133406	R	T	89133368	89133414	16:89133368_TCCTGGTCCCTCTGATCCTAGCTGGACGGGCTGTGAGCCGTGTCCCG/*	TCCTGGTCCCTCTGATCCTAGCTGGACGGGCTGTGAGCCGTGTCCCG	*;T	0.142;0.002793	0.142
cg07051373	I	10	126304064	R	A	126304049	126304066	10:126304049_CGTGATGCCGGGCTGCGG/C	CGTGATGCCGGGCTGCGG	C;CGTGATGCCGGGCTGCGGGTGATGCCGGGCTGCGG	0.045;0.00838	0.045
cg04204831	I	5	6583394	R	A	6583367	6583397	5:6583367_CGCGGCCGGGGTGCGCGGTAGAGGGGGCGGA/*	CGCGGCCGGGGTGCGCGGTAGAGGGGGCGGA	*;C	0.092;0.002793	0.092
cg04204831	I	5	6583394	R	A	6583367	6583397	5:6583367_CGCGGCCGGGGTGCGCGGTAGAGGGGGCGGA/*	CGCGGCCGGGGTGCGCGGTAGAGGGGGCGGA	*;C	0.092;0.002793	0.092
cg20338397	I	7	155916316	F	C	155916315	155916315	7:155916315_G/A	G	A	0.075	0.075
cg00554640	I	5	65799168	R	C	65799170	65799170	5:65799170_C/T	C	T	0.022	0.022
cg00348692	I	17	80687738	F	A	80687694	80687739	17:80687694_AGGTAGGTCCATCCCGACAGCACCTGTGCCGCTCACCTCCCCACCG/A	AGGTAGGTCCATCCCGACAGCACCTGTGCCGCTCACCTCCCCACCG	A	0.112	0.112
cg02474183	I	11	34937484	R	A	34937486	34937486	11:34937486_G/C	G	C	0.291	0.291
cg14821500	I	12	70132367	R	C	70132356	70132377	12:70132356_GCGAAACAGAGCGCGGGCCCGA/G	GCGAAACAGAGCGCGGGCCCGA	G;GCGAAACAGAGCGCGGGCCCGACGAAACAGAGCGCGGGCCCGA	0.165;0.005587	0.165
cg14821500	I	12	70132367	R	C	70132356	70132377	12:70132356_GCGAAACAGAGCGCGGGCCCGA/G	GCGAAACAGAGCGCGGGCCCGA	G;GCGAAACAGAGCGCGGGCCCGACGAAACAGAGCGCGGGCCCGA	0.165;0.005587	0.165
cg21404045	I	7	27232412	F	A	27232409	27232414	7:27232409_CTCCGT/C	CTCCGT	C	0.218	0.218
cg15237265	I	18	53257153	R	A	53257155	53257155	18:53257155_G/A	G	A	0.034	0.034
cg01886004	I	7	1923613	F	A	1923612	1923612	7:1923612_C/A	C	A	0.017	0.017
cg17509989	I	5	176798049	R	A	176798047	176798057	5:176798047_CGCGGGGCGGG/CGCGGG	CGCGGGGCGGG	CGCGGG;CGCGGGGCGGGGCGGG;C	0.011;0.00838;0.002793	0.011
cg08475853	I	4	9492758	F	C	9492680	9492843	4:9492680_TGGAGTAAGAGCCAGCCCCTCTTCCCCCTCTGGCTCTTAGGACCCCCATCGCAGGGGGGTGAGGCACCCCCCGCGATGCGGGGAGTAAGAGCCAGCCCCTCATACCCCCCGCCGGCTCTTAGGACCCACATCGCAGGGGGAGTGAGGCACCCCCCGCGATGCGG/T	TGGAGTAAGAGCCAGCCCCTCTTCCCCCTCTGGCTCTTAGGACCCCCATCGCAGGGGGGTGAGGCACCCCCCGCGATGCGGGGAGTAAGAGCCAGCCCCTCATACCCCCCGCCGGCTCTTAGGACCCACATCGCAGGGGGAGTGAGGCACCCCCCGCGATGCGG	T;TGGAGTAAGAGCCAGCCCCTCATACCCCCCGCCGGCTCTTAGGACCCACATCGCAGGGGGAGTGAGGCACCCCCCGCGATGCGG;*;GGGAGTAAGAGCCAGCCCCTCTTCCCCCTCTGGCTCTTAGGACCCCCATCGCAGGGGGGTGAGGCACCCCCCGCGATGCGGGGAGTAAGAGCCAGCCCCTCATACCCCCCGCCGGCTCTTAGGACCCACATCGCAGGGGGAGTGAGGCACCCCCCGCGATGCGG	0.002793;0.017;0.036;0.002793	0.036
cg08475853	I	4	9492758	F	C	9492725	9492807	4:9492725_CCATCGCAGGGGGGTGAGGCACCCCCCGCGATGCGGGGAGTAAGAGCCAGCCCCTCATACCCCCCGCCGGCTCTTAGGACCCA/*	CCATCGCAGGGGGGTGAGGCACCCCCCGCGATGCGGGGAGTAAGAGCCAGCCCCTCATACCCCCCGCCGGCTCTTAGGACCCA	*;C	0.017;0.056	0.056
cg08475853	I	4	9492758	F	C	9492737	9492820	4:9492737_GGTGAGGCACCCCCCGCGATGCGGGGAGTAAGAGCCAGCCCCTCATACCCCCCGCCGGCTCTTAGGACCCACATCGCAGGGGGA/G	GGTGAGGCACCCCCCGCGATGCGGGGAGTAAGAGCCAGCCCCTCATACCCCCCGCCGGCTCTTAGGACCCACATCGCAGGGGGA	G;*	0.025;0.07	0.07
cg24652318	I	16	20453630	R	T	20453632	20453632	16:20453632_T/A	T	A	0.045	0.045
cg07588442	I	11	60673866	R	T	60673868	60673868	11:60673868_T/C	T	C	0.352	0.352
cg08461247	I	3	13134432	F	A	13134431	13134431	3:13134431_C/T	C	T	0.07	0.07
cg09354553	I	16	85242446	R	T	85242404	85242504	16:85242404_CTGTGTTGGGGTTTGCCACGTGTTGGGGTTCGTCTGTGTTGGCGTTCGCCTGTGTTGGGGTTCACCATATGTTGGGGTTCACCACGTGTTGGGGTTTGCCG/C	CTGTGTTGGGGTTTGCCACGTGTTGGGGTTCGTCTGTGTTGGCGTTCGCCTGTGTTGGGGTTCACCATATGTTGGGGTTCACCACGTGTTGGGGTTTGCCG	C;*	0.212;0.002793	0.212
cg09354553	I	16	85242446	R	T	85242404	85242504	16:85242404_CTGTGTTGGGGTTTGCCACGTGTTGGGGTTCGTCTGTGTTGGCGTTCGCCTGTGTTGGGGTTCACCATATGTTGGGGTTCACCACGTGTTGGGGTTTGCCG/C	CTGTGTTGGGGTTTGCCACGTGTTGGGGTTCGTCTGTGTTGGCGTTCGCCTGTGTTGGGGTTCACCATATGTTGGGGTTCACCACGTGTTGGGGTTTGCCG	C;*	0.212;0.002793	0.212
cg24912415	I	20	33585435	R	C	33585437	33585437	20:33585437_C/T	C	T	0.073	0.073
cg16778382	I	22	37493863	R	T	37493856	37493952	22:37493856_CGGCCACCGTCCTGTAACGGAGGGGGAAGAGCGGGCCACCGTCCTGTAACGGAGGGGGAGGAGAGGGCCACCGTCCTGTTACGGAGGGGGAGGAGAG/C	CGGCCACCGTCCTGTAACGGAGGGGGAAGAGCGGGCCACCGTCCTGTAACGGAGGGGGAGGAGAGGGCCACCGTCCTGTTACGGAGGGGGAGGAGAG	C;*	0.002793;0.053	0.053
cg26977846	I	12	122631194	F	C	122631193	122631193	12:122631193_G/A	G	A	0.067	0.067
cg26352439	I	17	157043	F	T	156990	157166	17:156990_CCCCACGGCAGGTCCATCCCACGGCAGGTCCATCCCACGGCAGGTCCTCCCCACGGCAGGTCCATCCCACGGCAGGTCCATCCCGCGGCAGGTCCATCCCACGGCAGGTCCTCCCCACGGCAGGTCCTCCCCACGGCAGGTCCTCCCCGCGGCAGGTCCATCCTACGGCAGGTCCAT/*	CCCCACGGCAGGTCCATCCCACGGCAGGTCCATCCCACGGCAGGTCCTCCCCACGGCAGGTCCATCCCACGGCAGGTCCATCCCGCGGCAGGTCCATCCCACGGCAGGTCCTCCCCACGGCAGGTCCTCCCCACGGCAGGTCCTCCCCGCGGCAGGTCCATCCTACGGCAGGTCCAT	*;CCCCACGGCAGGTCCATCCCGCGGCAGGTCCATCCCACGGCAGGTCCTCCCCACGGCAGGTCCTCCCCACGGCAGGTCCTCCCCGCGGCAGGTCCATCCTACGGCAGGTCCAT;C	0.388;0.039;0.002793	0.388
cg26352439	I	17	157043	F	T	156990	157166	17:156990_CCCCACGGCAGGTCCATCCCACGGCAGGTCCATCCCACGGCAGGTCCTCCCCACGGCAGGTCCATCCCACGGCAGGTCCATCCCGCGGCAGGTCCATCCCACGGCAGGTCCTCCCCACGGCAGGTCCTCCCCACGGCAGGTCCTCCCCGCGGCAGGTCCATCCTACGGCAGGTCCAT/*	CCCCACGGCAGGTCCATCCCACGGCAGGTCCATCCCACGGCAGGTCCTCCCCACGGCAGGTCCATCCCACGGCAGGTCCATCCCGCGGCAGGTCCATCCCACGGCAGGTCCTCCCCACGGCAGGTCCTCCCCACGGCAGGTCCTCCCCGCGGCAGGTCCATCCTACGGCAGGTCCAT	*;CCCCACGGCAGGTCCATCCCGCGGCAGGTCCATCCCACGGCAGGTCCTCCCCACGGCAGGTCCTCCCCACGGCAGGTCCTCCCCGCGGCAGGTCCATCCTACGGCAGGTCCAT;C	0.388;0.039;0.002793	0.388
cg26352439	I	17	157043	F	T	157022	157102	17:157022_TCCCACGGCAGGTCCTCCCCACGGCAGGTCCATCCCACGGCAGGTCCATCCCGCGGCAGGTCCATCCCACGGCAGGTCCTC/*	TCCCACGGCAGGTCCTCCCCACGGCAGGTCCATCCCACGGCAGGTCCATCCCGCGGCAGGTCCATCCCACGGCAGGTCCTC	*;T;TCCCACGGCAGGTCCATCCCACGGCAGGTCCATCCCGCGGCAGGTCCATCCCACGGCAGGTCCTC	0.416;0.078;0.002793	0.416
cg15168497	I	5	391455	R	A	391424	391619	5:391424_GGGCCAGAGCGTGCACGGGCGCAGGGCGAGGCGGGCGCAGGGCGAGGCAGGGCCAGAGCGTGCATGGGCGCAGGGCGAGGAGGGCGCAGGGCGAGGCAGGGCCAGAGCGTGCACGGGGGCAGGGCGAGGCGGGCGCAGGGCGAGGCAGGGCCAGAGCGTGCACGGGGGCAGGGCGAGGCGGGCGCAGGGTGAGGCA/GGGGCCAGAGCGTGCACGGGGGCAGGGCGAGGCGGGCGCAGGGTGAGGCA	GGGCCAGAGCGTGCACGGGCGCAGGGCGAGGCGGGCGCAGGGCGAGGCAGGGCCAGAGCGTGCATGGGCGCAGGGCGAGGAGGGCGCAGGGCGAGGCAGGGCCAGAGCGTGCACGGGGGCAGGGCGAGGCGGGCGCAGGGCGAGGCAGGGCCAGAGCGTGCACGGGGGCAGGGCGAGGCGGGCGCAGGGTGAGGCA	GGGGCCAGAGCGTGCACGGGGGCAGGGCGAGGCGGGCGCAGGGTGAGGCA;G;GGGGCCAGAGCGTGCATGGGCGCAGGGCGAGGAGGGCGCAGGGCGAGGCAGGGCCAGAGCGTGCACGGGGGCAGGGCGAGGCGGGCGCAGGGCGAGGCAGGGCCAGAGCGTGCACGGGGGCAGGGCGAGGCGGGCGCAGGGTGAGGCA;*;GGGGCCAGAGCGTGCACGGGGGCAGGGCGAGGCGGGCGCAGGGCGAGGCAGGGCCAGAGCGTGCACGGGGGCAGGGCGAGGCGGGCGCAGGGTGAGGCA	0.002793;0.00838;0.011;0.005587;0.002793	0.011
cg15168497	I	5	391455	R	A	391434	391521	5:391434_GTGCACGGGCGCAGGGCGAGGCGGGCGCAGGGCGAGGCAGGGCCAGAGCGTGCATGGGCGCAGGGCGAGGAGGGCGCAGGGCGAGGCA/*	GTGCACGGGCGCAGGGCGAGGCGGGCGCAGGGCGAGGCAGGGCCAGAGCGTGCATGGGCGCAGGGCGAGGAGGGCGCAGGGCGAGGCA	*;G	0.025;0.00838	0.025
cg15168497	I	5	391455	R	A	391439	391488	5:391439_CGGGCGCAGGGCGAGGCGGGCGCAGGGCGAGGCAGGGCCAGAGCGTGCAT/*	CGGGCGCAGGGCGAGGCGGGCGCAGGGCGAGGCAGGGCCAGAGCGTGCAT	*;TGGGCGCAGGGCGAGGCGGGCGCAGGGCGAGGCAGGGCCAGAGCGTGCAT;C	0.036;0.022;0.00838	0.036
cg15168497	I	5	391455	R	A	391443	391639	5:391443_CGCAGGGCGAGGCGGGCGCAGGGCGAGGCAGGGCCAGAGCGTGCATGGGCGCAGGGCGAGGAGGGCGCAGGGCGAGGCAGGGCCAGAGCGTGCACGGGGGCAGGGCGAGGCGGGCGCAGGGCGAGGCAGGGCCAGAGCGTGCACGGGGGCAGGGCGAGGCGGGCGCAGGGTGAGGCAGGGCCAGAGCGTGCATGGGG/GGCAGGGCGAGGCGGGCGCAGGGCGAGGCAGGGCCAGAGCGTGCATGGGCGCAGGGCGAGGAGGGCGCAGGGCGAGGCAGGGCCAGAGCGTGCACGGGGGCAGGGCGAGGCGGGCGCAGGGCGAGGCAGGGCCAGAGCGTGCACGGGGGCAGGGCGAGGCGGGCGCAGGGTGAGGCAGGGCCAGAGCGTGCA…	CGCAGGGCGAGGCGGGCGCAGGGCGAGGCAGGGCCAGAGCGTGCATGGGCGCAGGGCGAGGAGGGCGCAGGGCGAGGCAGGGCCAGAGCGTGCACGGGGGCAGGGCGAGGCGGGCGCAGGGCGAGGCAGGGCCAGAGCGTGCACGGGGGCAGGGCGAGGCGGGCGCAGGGTGAGGCAGGGCCAGAGCGTGCATGGGG	GGCAGGGCGAGGCGGGCGCAGGGCGAGGCAGGGCCAGAGCGTGCATGGGCGCAGGGCGAGGAGGGCGCAGGGCGAGGCAGGGCCAGAGCGTGCACGGGGGCAGGGCGAGGCGGGCGCAGGGCGAGGCAGGGCCAGAGCGTGCACGGGGGCAGGGCGAGGCGGGCGCAGGGTGAGGCAGGGCCAGAGCGTGCATGGGG;*;C	0.036;0.045;0.005587	0.045
cg15168497	I	5	391455	R	A	391455	391651	5:391455_CGGGCGCAGGGCGAGGCAGGGCCAGAGCGTGCATGGGCGCAGGGCGAGGAGGGCGCAGGGCGAGGCAGGGCCAGAGCGTGCACGGGGGCAGGGCGAGGCGGGCGCAGGGCGAGGCAGGGCCAGAGCGTGCACGGGGGCAGGGCGAGGCGGGCGCAGGGTGAGGCAGGGCCAGAGCGTGCATGGGGGCAGGGCGAGGA/AGGGCGCAGGGCGAGGCAGGGCCAGAGCGTGCATGGGCGCAGGGCGAGGAGGGCGCAGGGCGAGGCAGGGCCAGAGCGTGCACGGGGGCAGGGCGAGGCGGGCGCAGGGCGAGGCAGGGCCAGAGCGTGCACGGGGGCAGGGCGAGGCGGGCGCAGGGTGAGGCAGGGCCAGAGCGTGCATGGGGGCAGGGC…	CGGGCGCAGGGCGAGGCAGGGCCAGAGCGTGCATGGGCGCAGGGCGAGGAGGGCGCAGGGCGAGGCAGGGCCAGAGCGTGCACGGGGGCAGGGCGAGGCGGGCGCAGGGCGAGGCAGGGCCAGAGCGTGCACGGGGGCAGGGCGAGGCGGGCGCAGGGTGAGGCAGGGCCAGAGCGTGCATGGGGGCAGGGCGAGGA	AGGGCGCAGGGCGAGGCAGGGCCAGAGCGTGCATGGGCGCAGGGCGAGGAGGGCGCAGGGCGAGGCAGGGCCAGAGCGTGCACGGGGGCAGGGCGAGGCGGGCGCAGGGCGAGGCAGGGCCAGAGCGTGCACGGGGGCAGGGCGAGGCGGGCGCAGGGTGAGGCAGGGCCAGAGCGTGCATGGGGGCAGGGCGAGGA;CGGGCGCAGGGCGAGGCAGGGCCAGAGCGTGCACGGGGGCAGGGCGAGGCGGGCGCAGGGCGAGGCAGGGCCAGAGCGTGCACGGGGGCAGGGCGAGGCGGGCGCAGGGTGAGGCAGGGCCAGAGCGTGCATGGGGGCAGGGCGAGGA;*;C;CGCAGGGCGAGGCAGGGCCAGAGCGTGCACGGACGCAGGGCGATGAGG…	0.154;0.014;0.05;0.017;0.002793	0.154
cg13099644	I	6	32097877	F	C	32097876	32097876	6:32097876_G/A	G	A	0.148	0.148
cg11579907	I	6	151412213	F	C	151412172	151412247	6:151412172_GCAGCATCGCCCCATGCGACTGGGTGCAGCATCGTTCCATGCGACTGGGTGCAGCATCGTTCCATGCGACTGGGTA/*	GCAGCATCGCCCCATGCGACTGGGTGCAGCATCGTTCCATGCGACTGGGTGCAGCATCGTTCCATGCGACTGGGTA	*;G	0.031;0.028	0.031
cg05804170	I	1	3121514	F	A	3121513	3121513	1:3121513_C/T	C	T	0.028	0.028
cg14048880	I	9	139069897	R	T	139069867	139069912	9:139069867_CAGCACTGGGGGAACTGGGATCAGCGTGGCCGTGGAGAGCGGGGGG/GAGCACTGGGGGAACTGGGATCAGCGTGGCCGTGGAGAGCGGGGGG	CAGCACTGGGGGAACTGGGATCAGCGTGGCCGTGGAGAGCGGGGGG	GAGCACTGGGGGAACTGGGATCAGCGTGGCCGTGGAGAGCGGGGGG;C	0.034;0.002793	0.034
cg02290578	I	8	1579108	R	A	1579078	1579168	8:1579078_GGGCGGGAGGTCCGGGTGTCCCGAGGGTCTCGGCGGGAGGTCCCAGTGTCCCGAGGGTCTCGGCGGGAGGTCCGGGTGTCCCGAGGGTCTC/G	GGGCGGGAGGTCCGGGTGTCCCGAGGGTCTCGGCGGGAGGTCCCAGTGTCCCGAGGGTCTCGGCGGGAGGTCCGGGTGTCCCGAGGGTCTC	G;*;CGGCGGGAGGTCCGGGTGTCCCGAGGGTCTCGGCGGGAGGTCCCAGTGTCCCGAGGGTCTCGGCGGGAGGTCCGGGTGTCCCGAGGGTCTC	0.022;0.075;0.00838	0.075
cg20962297	I	19	14800979	R	A	14800979	14800988	19:14800979_CGGGAGGGCG/CGGGAGGGCGGGGAGGGCG	CGGGAGGGCG	CGGGAGGGCGGGGAGGGCG;C	0.464;0.002793	0.464
cg05261700	I	2	240964759	R	A	240964761	240964761	2:240964761_G/T	G	T;A	0.014;0.002793	0.014
cg06793967	I	11	464665	R	T	464667	464667	11:464667_T/C	T	C	0.427	0.427
cg11953399	I	7	787948	F	C	787947	787947	7:787947_G/C	G	C	0.011	0.011
cg16453901	I	6	170730693	R	A	170730665	170730727	6:170730665_GTGCTATTGAGGACCTGCGTCCAGTGTGCGGGAGGCGGAGATGAACCCACAGAGCAGGGCGCC/G	GTGCTATTGAGGACCTGCGTCCAGTGTGCGGGAGGCGGAGATGAACCCACAGAGCAGGGCGCC	G	0.05	0.05
cg16453901	I	6	170730693	R	A	170730665	170730727	6:170730665_GTGCTATTGAGGACCTGCGTCCAGTGTGCGGGAGGCGGAGATGAACCCACAGAGCAGGGCGCC/G	GTGCTATTGAGGACCTGCGTCCAGTGTGCGGGAGGCGGAGATGAACCCACAGAGCAGGGCGCC	G	0.05	0.05
cg25917621	I	6	33085031	R	T	33085033	33085033	6:33085033_T/G	T	G	0.134	0.134
cg04873014	I	9	70179501	R	C	70179503	70179503	9:70179503_C/T	C	T	0.042	0.042
cg18054956	I	17	40021788	F	C	40021783	40021809	17:40021783_AGCAGCGCCGCCTCGCCTCCAGCAGCG/*	AGCAGCGCCGCCTCGCCTCCAGCAGCG	*;A	0.765;0.002793	0.765
cg14071762	I	20	61904060	R	T	61904062	61904063	20:61904062_TC/T	TC	T	0.022	0.022
cg11797994	I	11	44330731	F	A	44330722	44330730	11:44330722_CCGCAGCCT/C	CCGCAGCCT	C;*	0.042;0.005587	0.042
cg11797994	I	11	44330731	F	A	44330730	44330730	11:44330730_T/C	T	C;*;TCGCAGCCCCGCAGCCC;TCGCAGCCC;TCGCAGCCCCGCAGCCCCGCAGCCCCGCAGCCC;TCGCAGCCCCGCAGCCCCGCAGCCC	0.872;0.047;0.02;0.017;0.002793;0.005587	0.872
cg20624830	I	10	22725885	F	C	22725884	22725900	10:22725884_GCGGCTCTATAAAGCCT/GCGGCTCTATAAAGCCTCGGCTCTATAAAGCCT	GCGGCTCTATAAAGCCT	GCGGCTCTATAAAGCCTCGGCTCTATAAAGCCT;GCGGCTCTATAAAGCCTCGGCTCTATAAAGCCTCGGCTCTATAAAGCCT;G	0.02;0.002793;0.005587	0.02
cg14343017	I	7	1632867	F	A	1632866	1632866	7:1632866_C/G	C	G	0.042	0.042
cg08189100	I	17	2057082	R	T	2057045	2057122	17:2057045_CTAGAGTGTGACGGTGACTGGGAAACCTGGGGATGCACGTAGAGTGTGATGGTGACTGGGGGAACCTGGGGATGCATG/C	CTAGAGTGTGACGGTGACTGGGAAACCTGGGGATGCACGTAGAGTGTGATGGTGACTGGGGGAACCTGGGGATGCATG	C;*;GTAGAGTGTGACGGTGACTGGGAAACCTGGGGATGCACGTAGAGTGTGATGGTGACTGGGGGAACCTGGGGATGCATG	0.168;0.002793;0.005587	0.168
cg12095067	I	19	9929835	R	A	9929837	9929837	19:9929837_G/A	G	A	0.022	0.022
cg18376472	I	1	148556046	R	A	148556048	148556048	1:148556048_G/A	G	A	0.168	0.168
cg05160381	I	7	156740259	R	A	156740261	156740272	7:156740261_GGGGGAAGCGGC/G	GGGGGAAGCGGC	G	0.011	0.011
cg13613167	I	10	7709160	F	T	7709103	7709246	10:7709103_GGTCCCCTCCTGGACTCCGCCCACCCCACGGACCCAGCCCGGACCCCGCCCACCCCACGGACCCAGCCCGGACCCCGCCCACCCCGCGTCCCAGCCCGGACCCCGCCCACCCCACGGACCCAGCCCGGACCCCGCCCACCCTGC/G	GGTCCCCTCCTGGACTCCGCCCACCCCACGGACCCAGCCCGGACCCCGCCCACCCCACGGACCCAGCCCGGACCCCGCCCACCCCGCGTCCCAGCCCGGACCCCGCCCACCCCACGGACCCAGCCCGGACCCCGCCCACCCTGC	G	0.221	0.221
cg21949229	I	11	9529385	F	A	9529384	9529384	11:9529384_T/C	T	C	0.036	0.036
cg25473981	I	6	34433676	R	A	34433678	34433678	6:34433678_G/T	G	T;GTGCCCC;GGGGCCCC	0.257;0.002793;0.002793	0.257
cg02041497	I	7	132300110	F	C	132300109	132300109	7:132300109_G/C	G	C	0.07	0.07
cg27550372	I	12	132286040	R	T	132285971	132286070	12:132285971_TTCGTGTTTGCCGTGGCCCGTGTTTGCCGTGGCTGTTCATGTTTGCCGTGGCTCGTGTTTGCCGTGGCTCGTGTTTGCCGTGGCTCGTGTTTGCCGTGGC/T	TTCGTGTTTGCCGTGGCCCGTGTTTGCCGTGGCTGTTCATGTTTGCCGTGGCTCGTGTTTGCCGTGGCTCGTGTTTGCCGTGGCTCGTGTTTGCCGTGGC	T	0.14	0.14
cg27550372	I	12	132286040	R	T	132285971	132286070	12:132285971_TTCGTGTTTGCCGTGGCCCGTGTTTGCCGTGGCTGTTCATGTTTGCCGTGGCTCGTGTTTGCCGTGGCTCGTGTTTGCCGTGGCTCGTGTTTGCCGTGGC/T	TTCGTGTTTGCCGTGGCCCGTGTTTGCCGTGGCTGTTCATGTTTGCCGTGGCTCGTGTTTGCCGTGGCTCGTGTTTGCCGTGGCTCGTGTTTGCCGTGGC	T	0.14	0.14
cg27550372	I	12	132286040	R	T	132285971	132286070	12:132285971_TTCGTGTTTGCCGTGGCCCGTGTTTGCCGTGGCTGTTCATGTTTGCCGTGGCTCGTGTTTGCCGTGGCTCGTGTTTGCCGTGGCTCGTGTTTGCCGTGGC/T	TTCGTGTTTGCCGTGGCCCGTGTTTGCCGTGGCTGTTCATGTTTGCCGTGGCTCGTGTTTGCCGTGGCTCGTGTTTGCCGTGGCTCGTGTTTGCCGTGGC	T	0.14	0.14
cg22764591	I	12	58329936	F	C	58329935	58329935	12:58329935_G/C	G	C	0.413	0.413
cg12726277	I	7	973190	R	A	973100	973287	7:973100_AGGGGTCAGTGGTGCTGGAGAGCCGGGGGCCGGGGTCAGTGGTGCTGGAGAGCCGGGGGCCGGGGGCCGGGGTCAGTGGTGCTGGAGAGCCGGGGGCCGGGGTCAGTGGTGGTGCAGAGCCGGGGACCGGGGTCAGTGGTGCTGGAGAGCCGGGGACCGGGGTCAGTGGTGCTGGAGAGCCGGGGGCC/*	AGGGGTCAGTGGTGCTGGAGAGCCGGGGGCCGGGGTCAGTGGTGCTGGAGAGCCGGGGGCCGGGGGCCGGGGTCAGTGGTGCTGGAGAGCCGGGGGCCGGGGTCAGTGGTGGTGCAGAGCCGGGGACCGGGGTCAGTGGTGCTGGAGAGCCGGGGACCGGGGTCAGTGGTGCTGGAGAGCCGGGGGCC	*;AGGGGTCAGTGGTGCTGGAGAGCCGGGGGCCGGGGGCCGGGGTCAGTGGTGCTGGAGAGCCGGGGGCCGGGGTCAGTGGTGGTGCAGAGCCGGGGACCGGGGTCAGTGGTGCTGGAGAGCCGGGGACCGGGGTCAGTGGTGCTGGAGAGCCGGGGGCC;A;CGGGGTCAGTGGTGCTGGAGAGCCGGGGGCCGGGGTCAGTGGTGCTGGAGAGCCGGGGGCCGGGGGCCGGGGTCAGTGGTGCTGGAGAGCCGGGGGCCGGGGTCAGTGGTGGTGCAGAGCCGGGGACCGGGGTCAGTGGTGCTGGAGAGCCGGGGACCGGGGTCAGTGGTGCTGGAGAGCCGGGGGCC	0.14;0.176;0.017;0.017	0.176
cg12726277	I	7	973190	R	A	973174	973195	7:973174_AGTGGTGCTGGAGAGCCGGGGG/*	AGTGGTGCTGGAGAGCCGGGGG	*;A	0.039;0.00838	0.039
cg21402521	I	16	1822795	R	C	1822797	1822797	16:1822797_C/CACCT	C	CACCT	0.394	0.394
cg16650443	I	7	1909927	F	A	1909877	1909928	7:1909877_ATAACACCTGCCACGCTGAACCCAACATATGCCTGCCACGCTGAACCGACCG/ATTAACACCTGCCACGCTGAACCCAACATATGCCTGCCACGCTGAACCGACCG	ATAACACCTGCCACGCTGAACCCAACATATGCCTGCCACGCTGAACCGACCG	ATTAACACCTGCCACGCTGAACCCAACATATGCCTGCCACGCTGAACCGACCG;A	0.02;0.002793	0.02
cg15057747	I	10	1205673	R	T	1205627	1205675	10:1205627_CAGATGAGGGATGACGCAGGCACAGGCCTGAGCGTCGCACGCTTTGCGT/C	CAGATGAGGGATGACGCAGGCACAGGCCTGAGCGTCGCACGCTTTGCGT	C;CAGATGAGGGATGACGCAGGCACAGGCCTGAGCGTCGCACGCTTTGCGTAGATGAGGGATGACGCAGGCACAGGCCTGAGCGTCGCACGCTTTGCGT	0.034;0.005587	0.034
cg15057747	I	10	1205673	R	T	1205627	1205675	10:1205627_CAGATGAGGGATGACGCAGGCACAGGCCTGAGCGTCGCACGCTTTGCGT/C	CAGATGAGGGATGACGCAGGCACAGGCCTGAGCGTCGCACGCTTTGCGT	C;CAGATGAGGGATGACGCAGGCACAGGCCTGAGCGTCGCACGCTTTGCGTAGATGAGGGATGACGCAGGCACAGGCCTGAGCGTCGCACGCTTTGCGT	0.034;0.005587	0.034
cg15057747	I	10	1205673	R	T	1205648	1205696	10:1205648_ACAGGCCTGAGCGTCGCACGCTTTGCGTAGATGAGGGATGGCGCCGGCG/A	ACAGGCCTGAGCGTCGCACGCTTTGCGTAGATGAGGGATGGCGCCGGCG	A;*;GCAGGCCTGAGCGTCGCACGCTTTGCGTAGATGAGGGATGGCGCCGGCG;ACAGGCCTGAGCGTCGCACGCTTTGCGTAGATGAGGGATGGCGCCGGCGCAGGCCTGAGCGTCGCACGCTTTGCGTAGATGAGGGATGGCGCCGGCG	0.005587;0.034;0.002793;0.017	0.034
cg18009359	I	8	112636625	F	T	112636593	112636625	8:112636593_TGGGCGTGCTCTTCCACGGGCGTGCTCTTCCAC/TGGGCGTGCTCTTCCAC	TGGGCGTGCTCTTCCACGGGCGTGCTCTTCCAC	TGGGCGTGCTCTTCCAC;T	0.137;0.00838	0.137
cg18009359	I	8	112636625	F	T	112636593	112636625	8:112636593_TGGGCGTGCTCTTCCACGGGCGTGCTCTTCCAC/TGGGCGTGCTCTTCCAC	TGGGCGTGCTCTTCCACGGGCGTGCTCTTCCAC	TGGGCGTGCTCTTCCAC;T	0.137;0.00838	0.137
cg18009359	I	8	112636625	F	T	112636613	112636626	8:112636613_CGTGCTCTTCCACG/CCTCTTCCACG	CGTGCTCTTCCACG	CCTCTTCCACG;*;C	0.011;0.011;0.005587	0.011
cg18009359	I	8	112636625	F	T	112636613	112636626	8:112636613_CGTGCTCTTCCACG/CCTCTTCCACG	CGTGCTCTTCCACG	CCTCTTCCACG;*;C	0.011;0.011;0.005587	0.011
cg18009359	I	8	112636625	F	T	112636617	112636630	8:112636617_CTCTTCCACGGGCG/C	CTCTTCCACGGGCG	C;*	0.011;0.017	0.017
cg26468049	I	16	4817196	R	T	4817198	4817198	16:4817198_T/C	T	C	0.053	0.053
cg26227225	I	1	2121039	R	A	2121037	2121065	1:2121037_TGCGGGGGAGCCGAGAGGCGGGGCTGCTG/T	TGCGGGGGAGCCGAGAGGCGGGGCTGCTG	T	0.17	0.17
cg23750200	I	22	47254976	R	C	47254888	47254986	22:47254888_CCCCTTCCCGGGACCAGAATCCTTTTCGATAGAGGTCCGCGCAGTGCTGTGCCCCTTCCCGGGACCAGAATCCTTTTCGATAGAGGTCCGCGCAGTGCT/C	CCCCTTCCCGGGACCAGAATCCTTTTCGATAGAGGTCCGCGCAGTGCTGTGCCCCTTCCCGGGACCAGAATCCTTTTCGATAGAGGTCCGCGCAGTGCT	C;*;CGTGCCCCTTCCCGGGACCAGAATCCTTTTCGATAGAGGTCCGCGCAGTGCT	0.005587;0.017;0.025	0.025
cg23750200	I	22	47254976	R	C	47254965	47255068	22:47254965_CGATAGAGGTCCGCGCAGTGCTGTGCCCCTTCCCGGGACCAGAATCCTTTTCCATAGAGGTCCGCGCAGTGCCGTGCCCCTTCCCGGGACCAGAATCCTTTTTT/C	CGATAGAGGTCCGCGCAGTGCTGTGCCCCTTCCCGGGACCAGAATCCTTTTCCATAGAGGTCCGCGCAGTGCCGTGCCCCTTCCCGGGACCAGAATCCTTTTTT	C;*	0.002793;0.014	0.014
cg08652300	I	3	125094313	R	A	125094315	125094315	3:125094315_G/T	G	T	0.123	0.123
cg15245292	I	10	1120601	F	C	1120600	1120600	10:1120600_G/A	G	A	0.156	0.156
cg05785424	I	17	21226409	F	A	21226407	21226408	17:21226407_GC/AC	GC	AC;G	0.207;0.005587	0.207
cg06563149	I	19	47778116	R	A	47778107	47778123	19:47778107_GGGTGGGGGCGGGGCCT/G	GGGTGGGGGCGGGGCCT	G	0.036	0.036
cg17981943	I	4	187810502	F	C	187810501	187810501	4:187810501_G/A	G	A	0.142	0.142
cg09118017	I	1	10704886	R	A	10704888	10704888	1:10704888_G/C	G	C	0.042	0.042
cg21467930	I	17	80759522	R	A	80759501	80759544	17:80759501_AGAGTCAGCGTGGCAGGAGGGCGGCGTGTGCGTTGTGTGGGTCG/A	AGAGTCAGCGTGGCAGGAGGGCGGCGTGTGCGTTGTGTGGGTCG	A;*	0.201;0.002793	0.201
cg21467930	I	17	80759522	R	A	80759523	80759525	17:80759523_GGC/*	GGC	*;G	0.201;0.034	0.201
cg22672078	I	12	132628386	F	C	132628363	132628399	12:132628363_CGGCGCCTCCTCGCTGCTCCCTGCGCTGGGCTCCCCT/C	CGGCGCCTCCTCGCTGCTCCCTGCGCTGGGCTCCCCT	C	0.159	0.159
cg22785556	I	7	1081061	R	C	1081047	1081075	7:1081047_CGGGACCTGGGGTCCGCGCTGCGGGGAAG/C	CGGGACCTGGGGTCCGCGCTGCGGGGAAG	C;*	0.025;0.002793	0.025
cg22785556	I	7	1081061	R	C	1081047	1081075	7:1081047_CGGGACCTGGGGTCCGCGCTGCGGGGAAG/C	CGGGACCTGGGGTCCGCGCTGCGGGGAAG	C;*	0.025;0.002793	0.025
cg26949829	I	17	40333464	F	C	40333463	40333463	17:40333463_G/C	G	C	0.296	0.296
cg19977011	I	3	48754875	R	A	48754877	48754877	3:48754877_G/T	G	T	0.142	0.142
cg08334154	I	12	127068845	F	A	127068771	127068865	12:127068771_GTAACCAGCATTTTCGGGGTATGGGCTTGATGGCTTATGGGAAGGATGTAACCAGCATTTTCGGGGTATGGGCTCGATGGCTTATGGGAAGGATA/G	GTAACCAGCATTTTCGGGGTATGGGCTTGATGGCTTATGGGAAGGATGTAACCAGCATTTTCGGGGTATGGGCTCGATGGCTTATGGGAAGGATA	G	0.575	0.575
cg08072101	I	16	7855274	F	A	7855273	7855273	16:7855273_C/G	C	G	0.369	0.369
cg06027927	I	5	50259733	R	A	50259725	50259736	5:50259725_TGGGGGGGCGGG/TGGGGGCGGG	TGGGGGGGCGGG	TGGGGGCGGG;TGGG;TG;TGG;T	0.207;0.106;0.073;0.115;0.005587	0.207
cg06027927	I	5	50259733	R	A	50259732	50259747	5:50259732_GCGGGGGGGGGGGGGC/*	GCGGGGGGGGGGGGGC	*;GGGGGGGGGGGGGGC;G	0.447;0.187;0.014	0.447
cg06027927	I	5	50259733	R	A	50259733	50259741	5:50259733_CGGGGGGGG/C	CGGGGGGGG	C;CGGGGGG;GGGGGGGGG;*;CGGGGG;CGGGGGGG	0.207;0.089;0.014;0.575;0.02;0.022	0.575
cg06027927	I	5	50259733	R	A	50259734	50259747	5:50259734_GGGGGGGGGGGGGC/*	GGGGGGGGGGGGGC	*;G	0.55;0.002793	0.55
cg06027927	I	5	50259733	R	A	50259735	50259747	5:50259735_GGGGGGGGGGGGC/*	GGGGGGGGGGGGC	*;G	0.472;0.002793	0.472
cg21649051	I	1	85514340	R	A	85514342	85514342	1:85514342_G/A	G	A	0.014	0.014
cg00984474	I	5	7850922	F	A	7850898	7850922	5:7850898_TGCCCAGCCGCCCAGCCGCCCAGCC/TGCCCAGCC	TGCCCAGCCGCCCAGCCGCCCAGCC	TGCCCAGCC;T;TGCCCAGCCGCCCAGCC;TGCCCAGCCGCCCAGCCGCCCAGCCGCCCAGCC	0.427;0.137;0.391;0.022	0.427
cg17733824	I	5	1099592	F	A	1099531	1099611	5:1099531_TGGGGCACGGACATCAACCCAGCCCCGACCCAGTCCACCTCCTCCGGGGGACGGCAGGGCCCGACCCAGTCCACCTCCTCC/T	TGGGGCACGGACATCAACCCAGCCCCGACCCAGTCCACCTCCTCCGGGGGACGGCAGGGCCCGACCCAGTCCACCTCCTCC	T	0.123	0.123
cg17733824	I	5	1099592	F	A	1099531	1099611	5:1099531_TGGGGCACGGACATCAACCCAGCCCCGACCCAGTCCACCTCCTCCGGGGGACGGCAGGGCCCGACCCAGTCCACCTCCTCC/T	TGGGGCACGGACATCAACCCAGCCCCGACCCAGTCCACCTCCTCCGGGGGACGGCAGGGCCCGACCCAGTCCACCTCCTCC	T	0.017	0.017
cg00369908	I	12	6772357	R	C	6772353	6772374	12:6772353_TTTCCGCCCTTAAAAGGAGAAC/T	TTTCCGCCCTTAAAAGGAGAAC	T	0.022	0.022
cg03782437	I	11	71295908	F	C	71295840	71295983	11:71295840_TGCAAGGAGTAAGAGCCAGCCCCTCTTGCCTCCCTGGCTCTTAGGACCCCCATCGCAGGGGGGCGAGGCGCCCCCCGCCATGCAAGGAGTAAGAGCCAGCACCTCTTGCCCCCCTGGCTCTTAGGACCCCAATCGCAGGGGGCG/T	TGCAAGGAGTAAGAGCCAGCCCCTCTTGCCTCCCTGGCTCTTAGGACCCCCATCGCAGGGGGGCGAGGCGCCCCCCGCCATGCAAGGAGTAAGAGCCAGCACCTCTTGCCCCCCTGGCTCTTAGGACCCCAATCGCAGGGGGCG	T;*	0.011;0.002793	0.011
cg03782437	I	11	71295908	F	C	71295846	71295924	11:71295846_GAGTAAGAGCCAGCCCCTCTTGCCTCCCTGGCTCTTAGGACCCCCATCGCAGGGGGGCGAGGCGCCCCCCGCCATGCAA/*	GAGTAAGAGCCAGCCCCTCTTGCCTCCCTGGCTCTTAGGACCCCCATCGCAGGGGGGCGAGGCGCCCCCCGCCATGCAA	*;G	0.011;0.059	0.059
cg03782437	I	11	71295908	F	C	71295860	71295940	11:71295860_CCCTCTTGCCTCCCTGGCTCTTAGGACCCCCATCGCAGGGGGGCGAGGCGCCCCCCGCCATGCAAGGAGTAAGAGCCAGCA/ACCTCTTGCCTCCCTGGCTCTTAGGACCCCCATCGCAGGGGGGCGAGGCGCCCCCCGCCATGCAAGGAGTAAGAGCCAGCA	CCCTCTTGCCTCCCTGGCTCTTAGGACCCCCATCGCAGGGGGGCGAGGCGCCCCCCGCCATGCAAGGAGTAAGAGCCAGCA	ACCTCTTGCCTCCCTGGCTCTTAGGACCCCCATCGCAGGGGGGCGAGGCGCCCCCCGCCATGCAAGGAGTAAGAGCCAGCA;*;C	0.011;0.067;0.005587	0.067
cg03782437	I	11	71295908	F	C	71295867	71295948	11:71295867_GCCTCCCTGGCTCTTAGGACCCCCATCGCAGGGGGGCGAGGCGCCCCCCGCCATGCAAGGAGTAAGAGCCAGCACCTCTTGC/G	GCCTCCCTGGCTCTTAGGACCCCCATCGCAGGGGGGCGAGGCGCCCCCCGCCATGCAAGGAGTAAGAGCCAGCACCTCTTGC	G;*	0.034;0.073	0.073
cg03782437	I	11	71295908	F	C	71295870	71295950	11:71295870_TCCCTGGCTCTTAGGACCCCCATCGCAGGGGGGCGAGGCGCCCCCCGCCATGCAAGGAGTAAGAGCCAGCACCTCTTGCCC/*	TCCCTGGCTCTTAGGACCCCCATCGCAGGGGGGCGAGGCGCCCCCCGCCATGCAAGGAGTAAGAGCCAGCACCTCTTGCCC	*;T;CCCCTGGCTCTTAGGACCCCCATCGCAGGGGGGCGAGGCGCCCCCCGCCATGCAAGGAGTAAGAGCCAGCACCTCTTGCCC	0.109;0.014;0.022	0.109
cg03782437	I	11	71295908	F	C	71295890	71295970	11:71295890_CATCGCAGGGGGGCGAGGCGCCCCCCGCCATGCAAGGAGTAAGAGCCAGCACCTCTTGCCCCCCTGGCTCTTAGGACCCCA/C	CATCGCAGGGGGGCGAGGCGCCCCCCGCCATGCAAGGAGTAAGAGCCAGCACCTCTTGCCCCCCTGGCTCTTAGGACCCCA	C;*;AATCGCAGGGGGGCGAGGCGCCCCCCGCCATGCAAGGAGTAAGAGCCAGCACCTCTTGCCCCCCTGGCTCTTAGGACCCCA	0.002793;0.12;0.00838	0.12
cg03782437	I	11	71295908	F	C	71295903	71295919	11:71295903_CGAGGCGCCCCCCGCCA/*	CGAGGCGCCCCCCGCCA	*;C	0.084;0.002793	0.084
cg16185152	I	17	77142186	F	T	77142185	77142185	17:77142185_A/C	A	C	0.282	0.282
cg01885963	I	11	6947628	R	A	6947627	6947646	11:6947627_GCGGGGCCTGCAGAAAGGGA/G	GCGGGGCCTGCAGAAAGGGA	G	0.835	0.835
cg01885963	I	11	6947628	R	A	6947627	6947646	11:6947627_GCGGGGCCTGCAGAAAGGGA/G	GCGGGGCCTGCAGAAAGGGA	G	0.835	0.835
cg04749453	I	16	29153300	R	T	29153254	29153312	16:29153254_TGTGGAATAATCCTCCGTGGCACGAGGGGGTGGTGGAATAATCCTCCGTGGCACGGGGG/T	TGTGGAATAATCCTCCGTGGCACGAGGGGGTGGTGGAATAATCCTCCGTGGCACGGGGG	T	0.24	0.24
cg08131736	I	19	51223739	F	C	51223722	51223742	19:51223722_CCACACACGCACGTGCGCGCG/C	CCACACACGCACGTGCGCGCG	C	0.02	0.02
cg22291580	I	8	144154130	R	T	144154004	144154140	8:144154004_GTTCCTGTTTGAGGAGACAGCCGTCGTCCTCGGGGTTCCTGTTTGAGGAGACAGCCGTCGTCCTCGGGGTCCCTGTTTGAGGAGACAGCCGTCGTCCCCGGGGTCCCTGTTTGAGGAGACAGTCGTCGTCCTCGGGA/G	GTTCCTGTTTGAGGAGACAGCCGTCGTCCTCGGGGTTCCTGTTTGAGGAGACAGCCGTCGTCCTCGGGGTCCCTGTTTGAGGAGACAGCCGTCGTCCCCGGGGTCCCTGTTTGAGGAGACAGTCGTCGTCCTCGGGA	G	0.025	0.025
cg23768505	I	18	13262434	R	T	13262424	13262454	18:13262424_TGGCCCTGTGCGTGGAAACTGAGTCCCGTGC/CGGCCCTGTGCGTGGAAACTGAGTCCCGTGC	TGGCCCTGTGCGTGGAAACTGAGTCCCGTGC	CGGCCCTGTGCGTGGAAACTGAGTCCCGTGC;*;TGTGGAAACTGAGTCCCGTGC;T	0.017;0.00838;0.002793;0.005587	0.017
cg12014753	I	20	50384822	F	T	50384821	50384821	20:50384821_A/G	A	G	0.408	0.408
cg22729335	I	19	2427816	F	T	2427815	2427815	19:2427815_A/G	A	G	0.489	0.489
cg10838001	I	10	97850094	R	A	97850096	97850096	10:97850096_G/C	G	C	0.302	0.302
cg15564246	I	13	114818422	F	A	114818303	114818441	13:114818303_CCCACTGCTGACTGTGCGTAGAGTCCTCGCTCCTGGGGGAGAGACCCCCGCTGCTGACTGTGCTTAGAGTCCTGGCTCCTGGGGGAGAGACCCCCGCTGCTGACTGTACTTAGAGTCCTCGCTCCTGGGGGAGAAATCG/GCCACTGCTGACTGTGCGTAGAGTCCTCGCTCCTGGGGGAGAGACCCCCGCTGCTGACTGTGCTTAGAGTCCTGGCTCCTGGGGGAGAGACCCCCGCTGCTGACTGTACTTAGAGTCCTCGCTCCTGGGGGAGAAATCG	CCCACTGCTGACTGTGCGTAGAGTCCTCGCTCCTGGGGGAGAGACCCCCGCTGCTGACTGTGCTTAGAGTCCTGGCTCCTGGGGGAGAGACCCCCGCTGCTGACTGTACTTAGAGTCCTCGCTCCTGGGGGAGAAATCG	GCCACTGCTGACTGTGCGTAGAGTCCTCGCTCCTGGGGGAGAGACCCCCGCTGCTGACTGTGCTTAGAGTCCTGGCTCCTGGGGGAGAGACCCCCGCTGCTGACTGTACTTAGAGTCCTCGCTCCTGGGGGAGAAATCG;C;*	0.031;0.002793;0.005587	0.031
cg15564246	I	13	114818422	F	A	114818421	114818442	13:114818421_TCGCTCCTGGGGGAGAAATCGC/*	TCGCTCCTGGGGGAGAAATCGC	*;T	0.002793;0.011	0.011
cg03933756	I	16	86565719	R	A	86565721	86565721	16:86565721_G/A	G	A	0.011	0.011
cg13050556	I	17	80180068	F	T	80179986	80180080	17:80179986_GGAGCGTCGCCCTGGGACCCCCAACTCCGCTCCCACGTTCGTGGAGAGGAGCGTCGCCCTGGGACCCCCAACTCCGCTCCCACGTTCGTGGAGAC/G	GGAGCGTCGCCCTGGGACCCCCAACTCCGCTCCCACGTTCGTGGAGAGGAGCGTCGCCCTGGGACCCCCAACTCCGCTCCCACGTTCGTGGAGAC	G	0.028	0.028
cg13050556	I	17	80180068	F	T	80180050	80180095	17:80180050_CCCCCAACTCCGCTCCCACGTTCGTGGAGACGAGCGTCGCCCTGGG/C	CCCCCAACTCCGCTCCCACGTTCGTGGAGACGAGCGTCGCCCTGGG	C;*	0.039;0.031	0.039
cg20789954	I	3	132441258	R	A	132441248	132441276	3:132441248_CGGAACGGAACGGGACGGGGTGGGGCAGA/C	CGGAACGGAACGGGACGGGGTGGGGCAGA	C	0.031	0.031
cg20789954	I	3	132441258	R	A	132441248	132441276	3:132441248_CGGAACGGAACGGGACGGGGTGGGGCAGA/C	CGGAACGGAACGGGACGGGGTGGGGCAGA	C	0.031	0.031
cg19237421	I	12	31479356	R	C	31479357	31479359	12:31479357_GCC/GCCC	GCC	GCCC;GCCCC;GC;GCCCCC;G	0.209;0.031;0.042;0.002793;0.00838	0.209
cg22548831	I	19	398562	F	T	398519	398601	19:398519_GCGTGCAGACGACACGTGTGACCCTCACCGCGTGCAGACGACACGTGTGACCCTCACCGCGTGCAGACGACACGTGAGACCCT/*	GCGTGCAGACGACACGTGTGACCCTCACCGCGTGCAGACGACACGTGTGACCCTCACCGCGTGCAGACGACACGTGAGACCCT	*;G	0.045;0.014	0.045
cg22548831	I	19	398562	F	T	398537	398595	19:398537_TGACCCTCACCGCGTGCAGACGACACGTGTGACCCTCACCGCGTGCAGACGACACGTGA/T	TGACCCTCACCGCGTGCAGACGACACGTGTGACCCTCACCGCGTGCAGACGACACGTGA	T;*	0.514;0.059	0.514
cg22548831	I	19	398562	F	T	398551	398576	19:398551_TGCAGACGACACGTGTGACCCTCACC/*	TGCAGACGACACGTGTGACCCTCACC	*;T	0.52;0.07	0.52
cg22864475	I	6	160148409	R	A	160148406	160148413	6:160148406_TGGCGGGA/TGGCAGGAGGCGGGAGGCGGGAGGCGGGA	TGGCGGGA	TGGCAGGAGGCGGGAGGCGGGAGGCGGGA;TGGCAGGAGGCGGGAGGCGGGAGGCGGGAGGCGGGA;TGGCGGGAGGCGGGA;T;TGGCAGGAGGCGGGAGGCGGGAGGCGGGAGGCGGGAGGCGGGA;TGGCGGGAGGCGGGAGGCGGGAGGCGGGAGGCGGGA	0.235;0.02;0.137;0.005587;0.022;0.014	0.235
cg00164301	I	17	80351457	R	T	80351459	80351459	17:80351459_T/A	T	A	0.014	0.014
cg01667350	I	14	21457946	F	A	21457945	21457945	14:21457945_C/T	C	T	0.128	0.128
cg22496339	I	2	162101262	F	C	162101261	162101261	2:162101261_G/A	G	A	0.288	0.288
cg03462329	I	10	28035178	R	C	28035180	28035180	10:28035180_C/A	C	A	0.022	0.022
cg24168083	I	8	144389669	R	C	144389654	144389671	8:144389654_GGCGGCAGAGGGTCCCGC/*	GGCGGCAGAGGGTCCCGC	*;G	0.02;0.084	0.084
cg24168083	I	8	144389669	R	C	144389657	144389718	8:144389657_GGCAGAGGGTCCCGCGTGGCAGAGGAGAGGGCGGCAGAGGGTCCCGCGTGGCAGAGAGGGCA/*	GGCAGAGGGTCCCGCGTGGCAGAGGAGAGGGCGGCAGAGGGTCCCGCGTGGCAGAGAGGGCA	*;G	0.103;0.002793	0.103
cg07617768	I	3	159818742	F	A	159818741	159818741	3:159818741_C/G	C	G	0.145	0.145
cg21493951	I	6	32632338	R	A	32632340	32632340	6:32632340_G/A	G	A;*	0.215;0.00838	0.215
cg05929553	I	1	1086836	F	A	1086817	1087023	1:1086817_CCCCACCCAGCAGGAGTGCCGCCTGCCTCCCGCACGGCCGGCCTCCGTGTCCCAGACAGGGTTTGCCTCCAGGGTCCCCTCCCCACAGTCTCTTGGGGCAGGACCCCTGGCGAGTTCCCCGGAGTCGAGGCGGCAACCCCAGCAGACAACACGTGGAGGTGACGGTGGCACTGCCAAGCCCAGGCCAGGCTCTCAAGAATGCTCGGG/C	CCCCACCCAGCAGGAGTGCCGCCTGCCTCCCGCACGGCCGGCCTCCGTGTCCCAGACAGGGTTTGCCTCCAGGGTCCCCTCCCCACAGTCTCTTGGGGCAGGACCCCTGGCGAGTTCCCCGGAGTCGAGGCGGCAACCCCAGCAGACAACACGTGGAGGTGACGGTGGCACTGCCAAGCCCAGGCCAGGCTCTCAAGAATGCTCGGG	C	0.014	0.014
cg09058471	I	1	245628978	R	A	245628980	245628980	1:245628980_G/A	G	A;*	0.749;0.002793	0.749
cg27298526	I	5	1273939	F	A	1273804	1273939	5:1273804_TCCACAGTCACCACATCAGACCCCACGACCGCCATCCACAGTCACCACATCAGACCCCACGACCGCCATCCACAGTCACCACACATCAGACCCCTGTGACCAACCGCCATCCACAGTCACCACACATCAGACCCCC/*	TCCACAGTCACCACATCAGACCCCACGACCGCCATCCACAGTCACCACATCAGACCCCACGACCGCCATCCACAGTCACCACACATCAGACCCCTGTGACCAACCGCCATCCACAGTCACCACACATCAGACCCCC	*;T	0.042;0.002793	0.042
cg02061948	I	16	90015428	R	A	90015388	90015448	16:90015388_CCGGCGGGGACGGGGCCGGCGGGGTCGGGGCTGGGAGGGACGGGGCCGGCGGGGACGGGGT/C	CCGGCGGGGACGGGGCCGGCGGGGTCGGGGCTGGGAGGGACGGGGCCGGCGGGGACGGGGT	C;*	0.002809;0.02	0.02
cg02061948	I	16	90015428	R	A	90015403	90015448	16:90015403_CCGGCGGGGTCGGGGCTGGGAGGGACGGGGCCGGCGGGGACGGGGT/*	CCGGCGGGGTCGGGGCTGGGAGGGACGGGGCCGGCGGGGACGGGGT	*;TCGGCGGGGTCGGGGCTGGGAGGGACGGGGCCGGCGGGGACGGGGT;C	0.025;0.00838;0.002793	0.025
cg15461550	I	8	4644719	R	C	4644721	4644746	8:4644721_CGGGGCCCCGCCAGGGGGCGCGCCTG/C	CGGGGCCCCGCCAGGGGGCGCGCCTG	C	0.017	0.017
cg15461550	I	8	4644719	R	C	4644721	4644746	8:4644721_CGGGGCCCCGCCAGGGGGCGCGCCTG/C	CGGGGCCCCGCCAGGGGGCGCGCCTG	C	0.017	0.017
cg19632805	I	14	76880315	F	A	76880297	76880314	14:76880297_TCGCCCCTGCACCGTCCC/T	TCGCCCCTGCACCGTCCC	T;CCGCCCCTGCACCGTCCC;*	0.042;0.02;0.002793	0.042
cg19632805	I	14	76880315	F	A	76880313	76880331	14:76880313_CCCGCCCCTGCACCGTCCG/*	CCCGCCCCTGCACCGTCCG	*;CGCCGCCCCTGCACCGTCCG;C	0.042;0.014;0.002793	0.042
cg00488829	I	19	41531916	F	C	41531915	41531915	19:41531915_G/A	G	A	0.399	0.399
cg10690152	I	6	31698089	F	A	31698088	31698088	6:31698088_T/G	T	G	0.615	0.615
cg01909103	I	12	129572610	F	A	129572605	129572640	12:129572605_ATGACCGGGGTGTCCTCCCTGACCGGGTGTCCTCCC/CTGACCGGGGTGTCCTCCCTGACCGGGTGTCCTCCC	ATGACCGGGGTGTCCTCCCTGACCGGGTGTCCTCCC	CTGACCGGGGTGTCCTCCCTGACCGGGTGTCCTCCC;ATGACCGGGTGTCCTCCC;A	0.014;0.002793;0.002793	0.014
cg20944647	I	7	64974953	R	C	64974955	64974955	7:64974955_C/T	C	T	0.022	0.022
cg08493338	I	16	354269	R	A	354258	354276	16:354258_CAGCACGACACCGACGCGG/C	CAGCACGACACCGACGCGG	C	0.02	0.02
cg00489213	I	6	170686956	F	A	170686941	170687002	6:170686941_TGCCTGGGAGAGCACCGGCTCACGCTGCTCGGTGCTGTGCACACGCGTCCCTAAACCCAGAC/T	TGCCTGGGAGAGCACCGGCTCACGCTGCTCGGTGCTGTGCACACGCGTCCCTAAACCCAGAC	T;*	0.355;0.005587	0.355
cg00489213	I	6	170686956	F	A	170686941	170687002	6:170686941_TGCCTGGGAGAGCACCGGCTCACGCTGCTCGGTGCTGTGCACACGCGTCCCTAAACCCAGAC/T	TGCCTGGGAGAGCACCGGCTCACGCTGCTCGGTGCTGTGCACACGCGTCCCTAAACCCAGAC	T;*	0.355;0.005587	0.355
cg16471864	I	4	38666270	R	A	38666272	38666272	4:38666272_G/A	G	A	0.02	0.02
cg02186315	I	2	197471	R	A	197443	197651	2:197443_AGGGCCTTTTCCCTTCTGTCTGCCTTTCCGGCCTCTGGACACAGAAACGCGCGGGGCCTTTTCCCTTCTGTCTGCCTTTCCGGCCTCTTGACATGGAAACACGCGGAGCGTTTTCCCTTCTGTCTTCCTTTCCGGCCTGTTGACATGGAAACGCGCGGAGCCTTTTCCCTTCTGTCTGCCTTTCCGGCCTGTTGACGTGGAAACGCGCG/*	AGGGCCTTTTCCCTTCTGTCTGCCTTTCCGGCCTCTGGACACAGAAACGCGCGGGGCCTTTTCCCTTCTGTCTGCCTTTCCGGCCTCTTGACATGGAAACACGCGGAGCGTTTTCCCTTCTGTCTTCCTTTCCGGCCTGTTGACATGGAAACGCGCGGAGCCTTTTCCCTTCTGTCTGCCTTTCCGGCCTGTTGACGTGGAAACGCGCG	*;GGGGCCTTTTCCCTTCTGTCTGCCTTTCCGGCCTCTGGACACAGAAACGCGCGGGGCCTTTTCCCTTCTGTCTGCCTTTCCGGCCTCTTGACATGGAAACACGCGGAGCGTTTTCCCTTCTGTCTTCCTTTCCGGCCTGTTGACATGGAAACGCGCGGAGCCTTTTCCCTTCTGTCTGCCTTTCCGGCCTGTTGACGTGGAAACGCGCG;A	0.285;0.031;0.002793	0.285
cg02186315	I	2	197471	R	A	197443	197651	2:197443_AGGGCCTTTTCCCTTCTGTCTGCCTTTCCGGCCTCTGGACACAGAAACGCGCGGGGCCTTTTCCCTTCTGTCTGCCTTTCCGGCCTCTTGACATGGAAACACGCGGAGCGTTTTCCCTTCTGTCTTCCTTTCCGGCCTGTTGACATGGAAACGCGCGGAGCCTTTTCCCTTCTGTCTGCCTTTCCGGCCTGTTGACGTGGAAACGCGCG/*	AGGGCCTTTTCCCTTCTGTCTGCCTTTCCGGCCTCTGGACACAGAAACGCGCGGGGCCTTTTCCCTTCTGTCTGCCTTTCCGGCCTCTTGACATGGAAACACGCGGAGCGTTTTCCCTTCTGTCTTCCTTTCCGGCCTGTTGACATGGAAACGCGCGGAGCCTTTTCCCTTCTGTCTGCCTTTCCGGCCTGTTGACGTGGAAACGCGCG	*;GGGGCCTTTTCCCTTCTGTCTGCCTTTCCGGCCTCTGGACACAGAAACGCGCGGGGCCTTTTCCCTTCTGTCTGCCTTTCCGGCCTCTTGACATGGAAACACGCGGAGCGTTTTCCCTTCTGTCTTCCTTTCCGGCCTGTTGACATGGAAACGCGCGGAGCCTTTTCCCTTCTGTCTGCCTTTCCGGCCTGTTGACGTGGAAACGCGCG;A	0.285;0.031;0.002793	0.285
cg02186315	I	2	197471	R	A	197443	197651	2:197443_AGGGCCTTTTCCCTTCTGTCTGCCTTTCCGGCCTCTGGACACAGAAACGCGCGGGGCCTTTTCCCTTCTGTCTGCCTTTCCGGCCTCTTGACATGGAAACACGCGGAGCGTTTTCCCTTCTGTCTTCCTTTCCGGCCTGTTGACATGGAAACGCGCGGAGCCTTTTCCCTTCTGTCTGCCTTTCCGGCCTGTTGACGTGGAAACGCGCG/*	AGGGCCTTTTCCCTTCTGTCTGCCTTTCCGGCCTCTGGACACAGAAACGCGCGGGGCCTTTTCCCTTCTGTCTGCCTTTCCGGCCTCTTGACATGGAAACACGCGGAGCGTTTTCCCTTCTGTCTTCCTTTCCGGCCTGTTGACATGGAAACGCGCGGAGCCTTTTCCCTTCTGTCTGCCTTTCCGGCCTGTTGACGTGGAAACGCGCG	*;GGGGCCTTTTCCCTTCTGTCTGCCTTTCCGGCCTCTGGACACAGAAACGCGCGGGGCCTTTTCCCTTCTGTCTGCCTTTCCGGCCTCTTGACATGGAAACACGCGGAGCGTTTTCCCTTCTGTCTTCCTTTCCGGCCTGTTGACATGGAAACGCGCGGAGCCTTTTCCCTTCTGTCTGCCTTTCCGGCCTGTTGACGTGGAAACGCGCG;A	0.285;0.031;0.002793	0.285
cg18944924	I	2	38265394	R	C	38265396	38265396	2:38265396_C/T	C	T	1	1
cg02666627	I	1	18931477	F	A	18931382	18931496	1:18931382_CGCCTGAGCCACCATTCCCCGCCTGAGCCACCACGCCCGGCCTGAGCCACCATTCCCCGCCTGCGCCACCATTCCCCGCCTGAGCCACCATTCCCCGCCTGAGCCACCACGCCCG/*	CGCCTGAGCCACCATTCCCCGCCTGAGCCACCACGCCCGGCCTGAGCCACCATTCCCCGCCTGCGCCACCATTCCCCGCCTGAGCCACCATTCCCCGCCTGAGCCACCACGCCCG	*;C;CAGCCACCATTCCCCGCCTGAGCCACCACGCCCGGCCTGAGCCACCATTCCCCGCCTGCGCCACCATTCCCCGCCTGAGCCACCATTCCCCGCCTGAGCCACCACGCCCG	0.02;0.022;0.002793	0.022
cg02666627	I	1	18931477	F	A	18931386	18931496	1:18931386_TGAGCCACCATTCCCCGCCTGAGCCACCACGCCCGGCCTGAGCCACCATTCCCCGCCTGCGCCACCATTCCCCGCCTGAGCCACCATTCCCCGCCTGAGCCACCACGCCCG/*	TGAGCCACCATTCCCCGCCTGAGCCACCACGCCCGGCCTGAGCCACCATTCCCCGCCTGCGCCACCATTCCCCGCCTGAGCCACCATTCCCCGCCTGAGCCACCACGCCCG	*;T	0.036;0.005587	0.036
cg02666627	I	1	18931477	F	A	18931424	18931496	1:18931424_TGAGCCACCATTCCCCGCCTGCGCCACCATTCCCCGCCTGAGCCACCATTCCCCGCCTGAGCCACCACGCCCG/*	TGAGCCACCATTCCCCGCCTGCGCCACCATTCCCCGCCTGAGCCACCATTCCCCGCCTGAGCCACCACGCCCG	*;T	0.095;0.002793	0.095
cg02666627	I	1	18931477	F	A	18931426	18931492	1:18931426_AGCCACCATTCCCCGCCTGCGCCACCATTCCCCGCCTGAGCCACCATTCCCCGCCTGAGCCACCACG/*	AGCCACCATTCCCCGCCTGCGCCACCATTCCCCGCCTGAGCCACCATTCCCCGCCTGAGCCACCACG	*;A	0.031;0.053	0.053
cg02666627	I	1	18931477	F	A	18931458	18931496	1:18931458_CGCCTGAGCCACCATTCCCCGCCTGAGCCACCACGCCCG/C	CGCCTGAGCCACCATTCCCCGCCTGAGCCACCACGCCCG	C;*	0.02;0.078	0.078
cg24815792	I	6	42927959	R	T	42927956	42927964	6:42927956_CACCGTGTT/C	CACCGTGTT	C;CACCGTGTTACCGTGTT	0.02;0.002793	0.02
cg16088277	I	10	7708986	F	T	7708985	7708985	10:7708985_A/G	A	G;*	0.017;0.011	0.017
cg20706766	I	6	33589030	R	A	33589032	33589032	6:33589032_G/C	G	C	0.916	0.916
cg04463397	I	6	168556793	F	A	168556784	168556813	6:168556784_CCCAACCCCCGGTGCACACGCTGTGTTGCT/CCCCCCGGTGCACACGCTGTGTTGCT	CCCAACCCCCGGTGCACACGCTGTGTTGCT	CCCCCCGGTGCACACGCTGTGTTGCT;C;*	0.011;0.078;0.005587	0.078
cg04463397	I	6	168556793	F	A	168556788	168556824	6:168556788_ACCCCCGGTGCACACGCTGTGTTGCTGCATCTCACAT/*	ACCCCCGGTGCACACGCTGTGTTGCTGCATCTCACAT	*;CCCCCCGGTGCACACGCTGTGTTGCTGCATCTCACAT;A	0.098;0.218;0.002793	0.218
cg06819687	I	6	31165567	F	A	31165566	31165566	6:31165566_T/C	T	C	0.908	0.908
cg04144673	I	3	30537431	R	A	30537432	30537433	3:30537432_GA/GAA	GA	GAA;G	0.067;0.017	0.067
cg27558411	I	13	113663245	R	T	113663247	113663300	13:113663247_TGGAGAGGGAGCGCAGCTCTGGAGACGGCCCCCAGGGCTTGCGGGCGGGCGGGC/T	TGGAGAGGGAGCGCAGCTCTGGAGACGGCCCCCAGGGCTTGCGGGCGGGCGGGC	T;*	0.064;0.002793	0.064
cg12300498	I	18	43913565	R	T	43913567	43913567	18:43913567_T/C	T	C	0.02	0.02
cg04410003	I	1	844499	R	C	844343	844524	1:844343_ATCGGGGTCAGGCCCCCGGGCGCACCTTTGCTGGTATATGCGGGGGTCGGGGTCAGGCCCCCGGGCGCACCGTTGCTGGTATATGCGGGGGTCGGGGTCAGGCCCCCGGGCGCACCGTTGCTGGTATATGCGGTGGTCGGGGTCAGGCCCCCCGGGCGCACTGTTGCTGGTATATGCGGTGG/GTCGGGGTCAGGCCCCCGGGCGCACCTTTGCTGGTATATGCGGGGGTCGGGGTCAGGCCCCCGGGCGCACCGTTGCTGGTATATGCGGGGGTCGGGGTCAGGCCCCCGGGCGCACCGTTGCTGGTATATGCGGTGGTCGGGGTCAGGCCCCCCGGGCGCACTGTTGCTGGTATATGCGGTGG	ATCGGGGTCAGGCCCCCGGGCGCACCTTTGCTGGTATATGCGGGGGTCGGGGTCAGGCCCCCGGGCGCACCGTTGCTGGTATATGCGGGGGTCGGGGTCAGGCCCCCGGGCGCACCGTTGCTGGTATATGCGGTGGTCGGGGTCAGGCCCCCCGGGCGCACTGTTGCTGGTATATGCGGTGG	GTCGGGGTCAGGCCCCCGGGCGCACCTTTGCTGGTATATGCGGGGGTCGGGGTCAGGCCCCCGGGCGCACCGTTGCTGGTATATGCGGGGGTCGGGGTCAGGCCCCCGGGCGCACCGTTGCTGGTATATGCGGTGGTCGGGGTCAGGCCCCCCGGGCGCACTGTTGCTGGTATATGCGGTGG;*;ATCGGGGTCAGGCCCCCGGGCGCACCTTTGCTGGTATATGCGGTGGTCGGGGTCAGGCCCCCGGGCGCACCTTTGCTGGTATATGCGGGGGTCGGGGTCAGGCCCCCGGGCGCACCGTTGCTGGTATATGCGGGGGTCGGGGTCAGGCCCCCGGGCGCACCGTTGCTGGTATATGCGGTGGTCGGGGTCAGGCCCCCCGGGCGCACTGTTGCTG…	0.131;0.042;0.02;0.011;0.002793	0.131
cg22885795	I	17	15466936	R	A	15466916	15467006	17:15466916_AGGGGCGGGGCGAGCGGGGGCGGGGCGAGCGGGGGCGGGGCGAGCGGGGGCGGGGCGAGCGGGGGCGGGGCGAGCGGGGGCGGGGCGAGCG/AGGGGCGGGGCGAGCGGGGGCGGGGCGAGCGGGGGCGGGGCGAGCGGGGGCGGGGCGAGCGGGGGCGGGGCGAGCG	AGGGGCGGGGCGAGCGGGGGCGGGGCGAGCGGGGGCGGGGCGAGCGGGGGCGGGGCGAGCGGGGGCGGGGCGAGCGGGGGCGGGGCGAGCG	AGGGGCGGGGCGAGCGGGGGCGGGGCGAGCGGGGGCGGGGCGAGCGGGGGCGGGGCGAGCGGGGGCGGGGCGAGCG;AGGGGCGGGGCGAGCGGGGGCGGGGCGAGCG;AGGGGCGGGGCGAGCGGGGGCGGGGCGAGCGGGGGCGGGGCGAGCG;AGGGGCGGGGCGAGCGGGGGCGGGGCGAGCGGGGGCGGGGCGAGCGGGGGCGGGGCGAGCG;AGGGGCGGGGCGAGCG;A	0.031;0.017;0.05;0.05;0.025;0.002793	0.05
cg22885795	I	17	15466936	R	A	15466916	15467006	17:15466916_AGGGGCGGGGCGAGCGGGGGCGGGGCGAGCGGGGGCGGGGCGAGCGGGGGCGGGGCGAGCGGGGGCGGGGCGAGCGGGGGCGGGGCGAGCG/AGGGGCGGGGCGAGCGGGGGCGGGGCGAGCGGGGGCGGGGCGAGCGGGGGCGGGGCGAGCGGGGGCGGGGCGAGCG	AGGGGCGGGGCGAGCGGGGGCGGGGCGAGCGGGGGCGGGGCGAGCGGGGGCGGGGCGAGCGGGGGCGGGGCGAGCGGGGGCGGGGCGAGCG	AGGGGCGGGGCGAGCGGGGGCGGGGCGAGCGGGGGCGGGGCGAGCGGGGGCGGGGCGAGCGGGGGCGGGGCGAGCG;AGGGGCGGGGCGAGCGGGGGCGGGGCGAGCG;AGGGGCGGGGCGAGCGGGGGCGGGGCGAGCGGGGGCGGGGCGAGCG;AGGGGCGGGGCGAGCGGGGGCGGGGCGAGCGGGGGCGGGGCGAGCGGGGGCGGGGCGAGCG;AGGGGCGGGGCGAGCG;A	0.031;0.017;0.05;0.05;0.025;0.002793	0.05
cg25774148	I	1	964497	F	A	964376	964498	1:964376_CAAGGAACCGAGCCCCAGCCCCTCGTGGGCCAAGGGCGCCCACACCCACGCCACCCTCTCCCAAGGAACCGAGCCCCAGCCCCTCGTGGGCCAAGGGCGCCCACAGCCACGCCACCCTTTCCG/*	CAAGGAACCGAGCCCCAGCCCCTCGTGGGCCAAGGGCGCCCACACCCACGCCACCCTCTCCCAAGGAACCGAGCCCCAGCCCCTCGTGGGCCAAGGGCGCCCACAGCCACGCCACCCTTTCCG	*;C	0.047;0.017	0.047
cg20048602	I	1	1310743	F	A	1310742	1310742	1:1310742_T/C	T	C	0.031	0.031
cg19712078	I	1	150036519	R	C	150036514	150036521	1:150036514_GTACCCGC/G	GTACCCGC	G	0.056	0.056
cg03820689	I	13	112818596	F	A	112818489	112818641	13:112818489_TCCACCTCCGAGCCTGGAGACGTTCCCCCTTCGCTGAGTCCACTTGCGAGCCTGGAGACGCTCCCCCCGCGCTGAGCCCACCTCCGAGCGTGGAGACGTTCCCCCCTCGCTGAGTCCACCTCCGAGCCTGGAGACGTTCCGCCCGCCCTGAGC/T	TCCACCTCCGAGCCTGGAGACGTTCCCCCTTCGCTGAGTCCACTTGCGAGCCTGGAGACGCTCCCCCCGCGCTGAGCCCACCTCCGAGCGTGGAGACGTTCCCCCCTCGCTGAGTCCACCTCCGAGCCTGGAGACGTTCCGCCCGCCCTGAGC	T;*;CCCACCTCCGAGCCTGGAGACGTTCCCCCTTCGCTGAGTCCACTTGCGAGCCTGGAGACGCTCCCCCCGCGCTGAGCCCACCTCCGAGCGTGGAGACGTTCCCCCCTCGCTGAGTCCACCTCCGAGCCTGGAGACGTTCCGCCCGCCCTGAGC	0.005587;0.011;0.002793	0.011
cg03820689	I	13	112818596	F	A	112818489	112818641	13:112818489_TCCACCTCCGAGCCTGGAGACGTTCCCCCTTCGCTGAGTCCACTTGCGAGCCTGGAGACGCTCCCCCCGCGCTGAGCCCACCTCCGAGCGTGGAGACGTTCCCCCCTCGCTGAGTCCACCTCCGAGCCTGGAGACGTTCCGCCCGCCCTGAGC/T	TCCACCTCCGAGCCTGGAGACGTTCCCCCTTCGCTGAGTCCACTTGCGAGCCTGGAGACGCTCCCCCCGCGCTGAGCCCACCTCCGAGCGTGGAGACGTTCCCCCCTCGCTGAGTCCACCTCCGAGCCTGGAGACGTTCCGCCCGCCCTGAGC	T;*;CCCACCTCCGAGCCTGGAGACGTTCCCCCTTCGCTGAGTCCACTTGCGAGCCTGGAGACGCTCCCCCCGCGCTGAGCCCACCTCCGAGCGTGGAGACGTTCCCCCCTCGCTGAGTCCACCTCCGAGCCTGGAGACGTTCCGCCCGCCCTGAGC	0.005587;0.011;0.002793	0.011
cg03820689	I	13	112818596	F	A	112818595	112818747	13:112818595_TCGCTGAGTCCACCTCCGAGCCTGGAGACGTTCCGCCCGCCCTGAGCCCACCTCCGAGCCTGGAGACGTTCCCCCTTCGCTGAGTCCACCTCCGAGCCTGGAGACGTTCCCCCCGCGCTGAGCCCACCTCCGAGCGTGGAGACGCTCCCCCCG/*	TCGCTGAGTCCACCTCCGAGCCTGGAGACGTTCCGCCCGCCCTGAGCCCACCTCCGAGCCTGGAGACGTTCCCCCTTCGCTGAGTCCACCTCCGAGCCTGGAGACGTTCCCCCCGCGCTGAGCCCACCTCCGAGCGTGGAGACGCTCCCCCCG	*;GCGCTGAGTCCACCTCCGAGCCTGGAGACGTTCCGCCCGCCCTGAGCCCACCTCCGAGCCTGGAGACGTTCCCCCTTCGCTGAGTCCACCTCCGAGCCTGGAGACGTTCCCCCCGCGCTGAGCCCACCTCCGAGCGTGGAGACGCTCCCCCCG;T	0.00838;0.022;0.002793	0.022
cg11775595	I	19	1453909	R	T	1453911	1453911	19:1453911_T/A	T	A	0.081	0.081
cg17644247	I	3	133292645	R	A	133292644	133292653	3:133292644_GCGGCAGCCC/G	GCGGCAGCCC	G	0.011	0.011
cg17911318	I	18	74962000	R	C	74962002	74962002	18:74962002_C/T	C	T	0.034	0.034
cg20626144	I	17	157107	F	T	156990	157166	17:156990_CCCCACGGCAGGTCCATCCCACGGCAGGTCCATCCCACGGCAGGTCCTCCCCACGGCAGGTCCATCCCACGGCAGGTCCATCCCGCGGCAGGTCCATCCCACGGCAGGTCCTCCCCACGGCAGGTCCTCCCCACGGCAGGTCCTCCCCGCGGCAGGTCCATCCTACGGCAGGTCCAT/*	CCCCACGGCAGGTCCATCCCACGGCAGGTCCATCCCACGGCAGGTCCTCCCCACGGCAGGTCCATCCCACGGCAGGTCCATCCCGCGGCAGGTCCATCCCACGGCAGGTCCTCCCCACGGCAGGTCCTCCCCACGGCAGGTCCTCCCCGCGGCAGGTCCATCCTACGGCAGGTCCAT	*;CCCCACGGCAGGTCCATCCCGCGGCAGGTCCATCCCACGGCAGGTCCTCCCCACGGCAGGTCCTCCCCACGGCAGGTCCTCCCCGCGGCAGGTCCATCCTACGGCAGGTCCAT;C	0.388;0.039;0.002793	0.388
cg20626144	I	17	157107	F	T	156990	157166	17:156990_CCCCACGGCAGGTCCATCCCACGGCAGGTCCATCCCACGGCAGGTCCTCCCCACGGCAGGTCCATCCCACGGCAGGTCCATCCCGCGGCAGGTCCATCCCACGGCAGGTCCTCCCCACGGCAGGTCCTCCCCACGGCAGGTCCTCCCCGCGGCAGGTCCATCCTACGGCAGGTCCAT/*	CCCCACGGCAGGTCCATCCCACGGCAGGTCCATCCCACGGCAGGTCCTCCCCACGGCAGGTCCATCCCACGGCAGGTCCATCCCGCGGCAGGTCCATCCCACGGCAGGTCCTCCCCACGGCAGGTCCTCCCCACGGCAGGTCCTCCCCGCGGCAGGTCCATCCTACGGCAGGTCCAT	*;CCCCACGGCAGGTCCATCCCGCGGCAGGTCCATCCCACGGCAGGTCCTCCCCACGGCAGGTCCTCCCCACGGCAGGTCCTCCCCGCGGCAGGTCCATCCTACGGCAGGTCCAT;C	0.388;0.039;0.002793	0.388
cg20626144	I	17	157107	F	T	157086	157118	17:157086_TCCCACGGCAGGTCCTCCCCACGGCAGGTCCTC/TCCCACGGCAGGTCCTC	TCCCACGGCAGGTCCTCCCCACGGCAGGTCCTC	TCCCACGGCAGGTCCTC;*;T	0.832;0.092;0.002793	0.832
cg25166820	I	11	68177631	R	T	68177633	68177633	11:68177633_T/A	T	A	0.02	0.02
cg19265641	I	15	85113338	F	C	85113337	85113337	15:85113337_G/T	G	T	0.103	0.103
cg03189756	I	1	241803820	F	C	241803819	241803819	1:241803819_G/C	G	C	0.036	0.036
cg03720854	I	4	189718094	F	C	189718073	189718283	4:189718073_TGCCACACCTCACAGACCCTGCGCCGCACCTCACAGACCCTGCGCCCTACGTCACAGACGCCGCGCCACACCTCACAGACGCCGCGCCACACCTCACAGACGCCGCGCCACACCTCACAGACGCCGTGCCACACCTCACAGACCCTGCGCCGCACCTCACAGACGCCGCGCCGCACCTCACAGACGCCGCGCCACACCTCACAGACGCCGC/CGCCACACCTCACAGACCCTGCGCCGCACCTCACAGACCCTGCGCCCTACGTCACAGACGCCGCGCCACACCTCACAGACGCCGCGCCACACCTCACAGACGCCGCGCCACACCTCACAGACGCCGTGCCACACCTCACAGACCCTGCGCCGCACCTCACAGACGCCGCGCCGCA…	TGCCACACCTCACAGACCCTGCGCCGCACCTCACAGACCCTGCGCCCTACGTCACAGACGCCGCGCCACACCTCACAGACGCCGCGCCACACCTCACAGACGCCGCGCCACACCTCACAGACGCCGTGCCACACCTCACAGACCCTGCGCCGCACCTCACAGACGCCGCGCCGCACCTCACAGACGCCGCGCCACACCTCACAGACGCCGC	CGCCACACCTCACAGACCCTGCGCCGCACCTCACAGACCCTGCGCCCTACGTCACAGACGCCGCGCCACACCTCACAGACGCCGCGCCACACCTCACAGACGCCGCGCCACACCTCACAGACGCCGTGCCACACCTCACAGACCCTGCGCCGCACCTCACAGACGCCGCGCCGCACCTCACAGACGCCGCGCCACACCTCACAGACGCCGC;T;TGCCGCACCTCACAGACCCTGCGCCCTACGTCACAGACGCCGCGCCACACCTCACAGACGCCGCGCCACACCTCACAGACGCCGCGCCACACCTCACAGACGCCGTGCCACACCTCACAGACCCTGCGCCGCACCTCACAGACGCCGCGCCGCACCTCACAGACGCCGCGCCACACCTCACAGAC…	0.084;0.154;0.002793;0.011	0.154
cg13444583	I	10	132600162	R	T	132600164	132600164	10:132600164_T/C	T	C	0.02	0.02
cg08023962	I	13	45694523	F	A	45694522	45694522	13:45694522_T/A	T	A	0.327	0.327
cg07641284	I	16	29756951	F	C	29756950	29756950	16:29756950_G/A	G	A;C	0.047;0.005587	0.047
cg08379726	I	22	44351092	R	C	44351094	44351094	22:44351094_C/T	C	T	0.02	0.02
cg13229345	I	4	187984633	F	A	187984571	187984683	4:187984571_GTGGGGAGCTTCCTTCGTGGTACCCAGGGCCGTCCCGGGGCTTCCTTCGTGGTTCTCAGGGCCGTCCCGGGGCTTCCTTCGTGGTTCTCAGGGCCGTACTGGGGCTTCCTTCA/*	GTGGGGAGCTTCCTTCGTGGTACCCAGGGCCGTCCCGGGGCTTCCTTCGTGGTTCTCAGGGCCGTCCCGGGGCTTCCTTCGTGGTTCTCAGGGCCGTACTGGGGCTTCCTTCA	*;G	0.101;0.005587	0.101
cg10521403	I	4	1763211	F	C	1763158	1763239	4:1763158_GCACCCCGACCACCCCGTCCACCCCGCCCACCCCGCCCACCCCGCCCACCCCGCGCGCCCCACCCAGCCGGCGCACCCCGTC/GCACCCCGTCCACCCCGCCCACCCCGCCCACCCCGCCCACCCCGCGCGCCCCACCCAGCCGGCGCACCCCGTC	GCACCCCGACCACCCCGTCCACCCCGCCCACCCCGCCCACCCCGCCCACCCCGCGCGCCCCACCCAGCCGGCGCACCCCGTC	GCACCCCGTCCACCCCGCCCACCCCGCCCACCCCGCCCACCCCGCGCGCCCCACCCAGCCGGCGCACCCCGTC;G	0.14;0.011	0.14
cg10521403	I	4	1763211	F	C	1763185	1763230	4:1763185_CCACCCCGCCCACCCCGCCCACCCCGCGCGCCCCACCCAGCCGGCG/GCACCCCGCCCACCCCGCCCACCCCGCGCGCCCCACCCAGCCGGCG	CCACCCCGCCCACCCCGCCCACCCCGCGCGCCCCACCCAGCCGGCG	GCACCCCGCCCACCCCGCCCACCCCGCGCGCCCCACCCAGCCGGCG;C;*;CACCCCGTGCACCCCGCCCACCCCGCCCACCCCGCGCGCCCCACCCAGCCGGCG	0.12;0.014;0.011;0.005587	0.12
cg10521403	I	4	1763211	F	C	1763210	1763210	4:1763210_G/GTC	G	GTC;A;*;GTCTGCCC	0.002793;0.022;0.02;0.002793	0.022
cg26540808	I	3	108837066	F	C	108837065	108837065	3:108837065_G/A	G	A	0.02	0.02
cg01495122	I	8	41167087	F	C	41167086	41167086	8:41167086_G/C	G	C	0.011	0.011
cg07075387	I	4	14451768	R	A	14451763	14451787	4:14451763_GGGCTCGGGCTCTGGCTCGGGCTCT/G	GGGCTCGGGCTCTGGCTCGGGCTCT	G	0.106	0.106
cg26362491	I	1	229706215	F	C	229706214	229706214	1:229706214_G/A	G	A	0.092	0.092
cg19181528	I	20	59542589	R	C	59542559	59542599	20:59542559_GCTGTGTTGCGGGGTTGGGCGGGCGGAGGGCGCGTCCCGTT/G	GCTGTGTTGCGGGGTTGGGCGGGCGGAGGGCGCGTCCCGTT	G;*	0.011;0.00838	0.011
cg19181528	I	20	59542589	R	C	59542559	59542599	20:59542559_GCTGTGTTGCGGGGTTGGGCGGGCGGAGGGCGCGTCCCGTT/G	GCTGTGTTGCGGGGTTGGGCGGGCGGAGGGCGCGTCCCGTT	G;*	0.011;0.00838	0.011
cg19181528	I	20	59542589	R	C	59542564	59542599	20:59542564_GTTGCGGGGTTGGGCGGGCGGAGGGCGCGTCCCGTT/*	GTTGCGGGGTTGGGCGGGCGGAGGGCGCGTCCCGTT	*;G	0.011;0.00838	0.011
cg19181528	I	20	59542589	R	C	59542564	59542599	20:59542564_GTTGCGGGGTTGGGCGGGCGGAGGGCGCGTCCCGTT/*	GTTGCGGGGTTGGGCGGGCGGAGGGCGCGTCCCGTT	*;G	0.011;0.00838	0.011
cg22620274	I	13	96705847	F	A	96705833	96705847	13:96705833_TGCTCCCGCGGGTCC/T	TGCTCCCGCGGGTCC	T;TGCTCCCGCGGGTCCGCTCCCGCGGGTCC	0.288;0.005587	0.288
cg02626909	I	8	27168910	R	A	27168912	27168912	8:27168912_A/AG	A	AG	0.02	0.02
cg08411881	I	7	1963104	F	C	1963090	1963122	7:1963090_CCCTGGCACCCCCGCGCTCTTCCGCCCCGGCAG/C	CCCTGGCACCCCCGCGCTCTTCCGCCCCGGCAG	C	0.036	0.036
cg08411881	I	7	1963104	F	C	1963103	1963103	7:1963103_G/*	G	*;A	0.036;0.002793	0.036
cg26251069	I	18	657649	F	C	657645	657673	18:657645_ACCGCGCCACTTGGCCTGCCTCCGTCCCG/A	ACCGCGCCACTTGGCCTGCCTCCGTCCCG	A;ACCGCGCCACTTGGCCTGCCTCCGTCCCGCCGCGCCACTTGGCCTGCCTCCGTCCCG	0.346;0.034	0.346
cg26251069	I	18	657649	F	C	657645	657673	18:657645_ACCGCGCCACTTGGCCTGCCTCCGTCCCG/A	ACCGCGCCACTTGGCCTGCCTCCGTCCCG	A;ACCGCGCCACTTGGCCTGCCTCCGTCCCGCCGCGCCACTTGGCCTGCCTCCGTCCCG	0.346;0.034	0.346
cg26464207	I	15	100340260	F	A	100340142	100340272	15:100340142_CTGCCTGCTCTGCCGACTCCTCCAGGAGTGTCTTCTCGTTCCCACGCGAGTCTCGTCGCGCCGCTGTGCCTGCTCTGCCGACTCCTCCAGGAGTGTCTATTTCTTCCCACGCGAGTCTCGTCGCGCCGCTG/CTGCCTGCTCTGCCGACTCCTCCAGGAGTGTCTATTTCTTCCCACGCGAGTCTCGTCGCGCCGCTG	CTGCCTGCTCTGCCGACTCCTCCAGGAGTGTCTTCTCGTTCCCACGCGAGTCTCGTCGCGCCGCTGTGCCTGCTCTGCCGACTCCTCCAGGAGTGTCTATTTCTTCCCACGCGAGTCTCGTCGCGCCGCTG	CTGCCTGCTCTGCCGACTCCTCCAGGAGTGTCTATTTCTTCCCACGCGAGTCTCGTCGCGCCGCTG;*;C;CTGCCTGCTCTGCCGACGCCTCCAGGAGTGTCTTCTCGTTCCCACGCGAGTCTCGTCACGCCGCTGTGCCTGCTCTGCCGACTCCTCCAGGAGTGTCTTCTCGTTCCCACGCGAGTCTCGTCGCGCCGCTGTGCCTGCTCTGCCGACTCCTCCAGGAGTGTCTATTTCTTCCCACGCGAGTCTCGTCGCGCCGCTG	0.075;0.00838;0.005587;0.002793	0.075
cg26464207	I	15	100340260	F	A	100340142	100340272	15:100340142_CTGCCTGCTCTGCCGACTCCTCCAGGAGTGTCTTCTCGTTCCCACGCGAGTCTCGTCGCGCCGCTGTGCCTGCTCTGCCGACTCCTCCAGGAGTGTCTATTTCTTCCCACGCGAGTCTCGTCGCGCCGCTG/CTGCCTGCTCTGCCGACTCCTCCAGGAGTGTCTATTTCTTCCCACGCGAGTCTCGTCGCGCCGCTG	CTGCCTGCTCTGCCGACTCCTCCAGGAGTGTCTTCTCGTTCCCACGCGAGTCTCGTCGCGCCGCTGTGCCTGCTCTGCCGACTCCTCCAGGAGTGTCTATTTCTTCCCACGCGAGTCTCGTCGCGCCGCTG	CTGCCTGCTCTGCCGACTCCTCCAGGAGTGTCTATTTCTTCCCACGCGAGTCTCGTCGCGCCGCTG;*;C;CTGCCTGCTCTGCCGACGCCTCCAGGAGTGTCTTCTCGTTCCCACGCGAGTCTCGTCACGCCGCTGTGCCTGCTCTGCCGACTCCTCCAGGAGTGTCTTCTCGTTCCCACGCGAGTCTCGTCGCGCCGCTGTGCCTGCTCTGCCGACTCCTCCAGGAGTGTCTATTTCTTCCCACGCGAGTCTCGTCGCGCCGCTG	0.075;0.00838;0.005587;0.002793	0.075
cg26464207	I	15	100340260	F	A	100340166	100340296	15:100340166_GGAGTGTCTTCTCGTTCCCACGCGAGTCTCGTCGCGCCGCTGTGCCTGCTCTGCCGACTCCTCCAGGAGTGTCTATTTCTTCCCACGCGAGTCTCGTCGCGCCGCTGTGCCTGCTCTGCCGACTCCTCCAC/*	GGAGTGTCTTCTCGTTCCCACGCGAGTCTCGTCGCGCCGCTGTGCCTGCTCTGCCGACTCCTCCAGGAGTGTCTATTTCTTCCCACGCGAGTCTCGTCGCGCCGCTGTGCCTGCTCTGCCGACTCCTCCAC	*;G;TGAGTGTCTTCTCGTTCCCACGCGAGTCTCGTCGCGCCGCTGTGCCTGCTCTGCCGACTCCTCCAGGAGTGTCTATTTCTTCCCACGCGAGTCTCGTCGCGCCGCTGTGCCTGCTCTGCCGACTCCTCCAC;CGAGTGTCTTCTCGTTCCCACGCGAGTCTCGTCGCGCCGCTGTGCCTGCTCTGCCGACTCCTCCAGGAGTGTCTATTTCTTCCCACGCGAGTCTCGTCGCGCCGCTGTGCCTGCTCTGCCGACTCCTCCAC;GGAGTGTCTATTTCTTCCCACGCGAGTCTCGTCACGCCGCTGTGCCTGCTCTGCCGACTCCTCCATGAGTGTCTTCTCGTTCCCACGCGAGTCTCGTCGCGCCGCTGTGCCTGCTCTGCCGACTCCTCCAG…	0.081;0.064;0.002793;0.011;0.002793	0.081
cg26464207	I	15	100340260	F	A	100340166	100340296	15:100340166_GGAGTGTCTTCTCGTTCCCACGCGAGTCTCGTCGCGCCGCTGTGCCTGCTCTGCCGACTCCTCCAGGAGTGTCTATTTCTTCCCACGCGAGTCTCGTCGCGCCGCTGTGCCTGCTCTGCCGACTCCTCCAC/*	GGAGTGTCTTCTCGTTCCCACGCGAGTCTCGTCGCGCCGCTGTGCCTGCTCTGCCGACTCCTCCAGGAGTGTCTATTTCTTCCCACGCGAGTCTCGTCGCGCCGCTGTGCCTGCTCTGCCGACTCCTCCAC	*;G;TGAGTGTCTTCTCGTTCCCACGCGAGTCTCGTCGCGCCGCTGTGCCTGCTCTGCCGACTCCTCCAGGAGTGTCTATTTCTTCCCACGCGAGTCTCGTCGCGCCGCTGTGCCTGCTCTGCCGACTCCTCCAC;CGAGTGTCTTCTCGTTCCCACGCGAGTCTCGTCGCGCCGCTGTGCCTGCTCTGCCGACTCCTCCAGGAGTGTCTATTTCTTCCCACGCGAGTCTCGTCGCGCCGCTGTGCCTGCTCTGCCGACTCCTCCAC;GGAGTGTCTATTTCTTCCCACGCGAGTCTCGTCACGCCGCTGTGCCTGCTCTGCCGACTCCTCCATGAGTGTCTTCTCGTTCCCACGCGAGTCTCGTCGCGCCGCTGTGCCTGCTCTGCCGACTCCTCCAG…	0.081;0.064;0.002793;0.011;0.002793	0.081
cg26464207	I	15	100340260	F	A	100340222	100340264	15:100340222_ACTCCTCCAGGAGTGTCTATTTCTTCCCACGCGAGTCTCGTCG/*	ACTCCTCCAGGAGTGTCTATTTCTTCCCACGCGAGTCTCGTCG	*;A	0.106;0.002793	0.106
cg26464207	I	15	100340260	F	A	100340227	100340269	15:100340227_TCCAGGAGTGTCTATTTCTTCCCACGCGAGTCTCGTCGCGCCG/*	TCCAGGAGTGTCTATTTCTTCCCACGCGAGTCTCGTCGCGCCG	*;T	0.106;0.002793	0.106
cg26464207	I	15	100340260	F	A	100340231	100340296	15:100340231_GGAGTGTCTATTTCTTCCCACGCGAGTCTCGTCGCGCCGCTGTGCCTGCTCTGCCGACTCCTCCAC/*	GGAGTGTCTATTTCTTCCCACGCGAGTCTCGTCGCGCCGCTGTGCCTGCTCTGCCGACTCCTCCAC	*;G;CGAGTGTCTATTTCTTCCCACGCGAGTCTCGTCGCGCCGCTGTGCCTGCTCTGCCGACTCCTCCAC;TGAGTGTCTATTTCTTCCCACGCGAGTCTCGTCGCGCCGCTGTGCCTGCTCTGCCGACTCCTCCAC	0.106;0.011;0.011;0.002793	0.106
cg26464207	I	15	100340260	F	A	100340258	100340274	15:100340258_CTCGTCGCGCCGCTGTG/*	CTCGTCGCGCCGCTGTG	*;C	0.07;0.005587	0.07
cg20916068	I	15	75614965	R	A	75614965	75614987	15:75614965_CGGCGGCGCGGTCCTGGGTGGCG/C	CGGCGGCGCGGTCCTGGGTGGCG	C;AGGCGGCGCGGTCCTGGGTGGCG	0.229;0.002793	0.229
cg18349306	I	4	146267385	R	A	146267373	146267390	4:146267373_TGGCGGGGCTGGCGGGGC/TGCTGGCGGGGC	TGGCGGGGCTGGCGGGGC	TGCTGGCGGGGC;T	0.014;0.005587	0.014
cg18349306	I	4	146267385	R	A	146267382	146267390	4:146267382_TGGCGGGGC/TC	TGGCGGGGC	TC;T;*	0.014;0.215;0.005587	0.215
cg03728197	I	12	133335817	R	T	133335609	133335827	12:133335609_TGGATCGCTGCGGAGTGGCACCCCGGGGCACCCACGTGGCAGAGAGGATCGCTGCGGAGTGGCACCCCGGGGCACCCACGTGGCAGAGTGGATCACGCAGAGTGGCACCCCGGGGCACCCACGTGGCAGAGAGGATCGCTGCGGAGTGGCACCCCGGGGCACCCACGTGGCAGAGTGGATCATGCAGAGTGGCACCCCGGGGCACCCACGTGGCAGAGA/*	TGGATCGCTGCGGAGTGGCACCCCGGGGCACCCACGTGGCAGAGAGGATCGCTGCGGAGTGGCACCCCGGGGCACCCACGTGGCAGAGTGGATCACGCAGAGTGGCACCCCGGGGCACCCACGTGGCAGAGAGGATCGCTGCGGAGTGGCACCCCGGGGCACCCACGTGGCAGAGTGGATCATGCAGAGTGGCACCCCGGGGCACCCACGTGGCAGAGA	*;TGGATCGCTGCGGAGTGGCACCCCGGGGCACCCACGTGGCAGAGTGGATCACGCAGAGTGGCACCCCGGGGCACCCACGTGGCAGAGAGGATCGCTGCGGAGTGGCACCCCGGGGCACCCACGTGGCAGAGTGGATCATGCAGAGTGGCACCCCGGGGCACCCACGTGGCAGAGA;T	0.02;0.028;0.002793	0.028
cg03728197	I	12	133335817	R	T	133335697	133335827	12:133335697_TGGATCACGCAGAGTGGCACCCCGGGGCACCCACGTGGCAGAGAGGATCGCTGCGGAGTGGCACCCCGGGGCACCCACGTGGCAGAGTGGATCATGCAGAGTGGCACCCCGGGGCACCCACGTGGCAGAGA/TGGATCGCTGCGGAGTGGCACCCCGGGGCACCCACGTGGCAGAGTGGATCATGCAGAGTGGCACCCCGGGGCACCCACGTGGCAGAGA	TGGATCACGCAGAGTGGCACCCCGGGGCACCCACGTGGCAGAGAGGATCGCTGCGGAGTGGCACCCCGGGGCACCCACGTGGCAGAGTGGATCATGCAGAGTGGCACCCCGGGGCACCCACGTGGCAGAGA	TGGATCGCTGCGGAGTGGCACCCCGGGGCACCCACGTGGCAGAGTGGATCATGCAGAGTGGCACCCCGGGGCACCCACGTGGCAGAGA;AGGATCACGCAGAGTGGCACCCCGGGGCACCCACGTGGCAGAGAGGATCGCTGCGGAGTGGCACCCCGGGGCACCCACGTGGCAGAGTGGATCATGCAGAGTGGCACCCCGGGGCACCCACGTGGCAGAGA;*;T	0.002793;0.02;0.053;0.002793	0.053
cg03728197	I	12	133335817	R	T	133335755	133335837	12:133335755_TGGCACCCCGGGGCACCCACGTGGCAGAGTGGATCATGCAGAGTGGCACCCCGGGGCACCCACGTGGCAGAGAGGATCGCTGC/*	TGGCACCCCGGGGCACCCACGTGGCAGAGTGGATCATGCAGAGTGGCACCCCGGGGCACCCACGTGGCAGAGAGGATCGCTGC	*;T	0.19;0.002793	0.19
cg03728197	I	12	133335817	R	T	133335769	133335851	12:133335769_ACCCACGTGGCAGAGTGGATCATGCAGAGTGGCACCCCGGGGCACCCACGTGGCAGAGAGGATCGCTGCGGAGTGGCACCCCG/*	ACCCACGTGGCAGAGTGGATCATGCAGAGTGGCACCCCGGGGCACCCACGTGGCAGAGAGGATCGCTGCGGAGTGGCACCCCG	*;AGGGCACCCACGTGGCAGAGAGGATCGCTGCGGAGTGGCACCCCG;A	0.173;0.002793;0.002793	0.173
cg03728197	I	12	133335817	R	T	133335769	133335851	12:133335769_ACCCACGTGGCAGAGTGGATCATGCAGAGTGGCACCCCGGGGCACCCACGTGGCAGAGAGGATCGCTGCGGAGTGGCACCCCG/*	ACCCACGTGGCAGAGTGGATCATGCAGAGTGGCACCCCGGGGCACCCACGTGGCAGAGAGGATCGCTGCGGAGTGGCACCCCG	*;AGGGCACCCACGTGGCAGAGAGGATCGCTGCGGAGTGGCACCCCG;A	0.173;0.002793;0.002793	0.173
cg03728197	I	12	133335817	R	T	133335784	133335827	12:133335784_TGGATCATGCAGAGTGGCACCCCGGGGCACCCACGTGGCAGAGA/*	TGGATCATGCAGAGTGGCACCCCGGGGCACCCACGTGGCAGAGA	*;T	0.184;0.005587	0.184
cg03728197	I	12	133335817	R	T	133335793	133335835	12:133335793_CAGAGTGGCACCCCGGGGCACCCACGTGGCAGAGAGGATCGCT/*	CAGAGTGGCACCCCGGGGCACCCACGTGGCAGAGAGGATCGCT	*;C	0.075;0.002793	0.075
cg16626012	I	17	19437181	F	C	19437178	19437200	17:19437178_GCGCGGTACTCACTGCCGGCCTC/G	GCGCGGTACTCACTGCCGGCCTC	G;*	0.042;0.002793	0.042
cg03160526	I	17	80928410	R	C	80928402	80928426	17:80928402_AGCGTGGCCGCGACCTCCGCACCCG/AGCGTGGCCGCGACCTCCCCACCCGGCGTGGCCGCGACCTCCCCACCCGGCGTGGCCGCGACCTCCCCACCCGGCGTGGCCGCGACCTCCGCACCCG	AGCGTGGCCGCGACCTCCGCACCCG	AGCGTGGCCGCGACCTCCCCACCCGGCGTGGCCGCGACCTCCCCACCCGGCGTGGCCGCGACCTCCCCACCCGGCGTGGCCGCGACCTCCGCACCCG;GGCGTGGCCGCGACCTCCGCACCCG;A;AGCGTGGCCGCGACCTCCCCACCCGGCGTGGCCGCGACCTCCCCACCCGGCGTGGCCGCGACCTCCCCACCCGGCGTGGACGCGACCTCCGCACCCGGCGTGGACGCGACCTCCGCACCCGGCGTGGACGCGACCTCCGCACCCGGCGTGGACGCGACCTCCGCACCCGGCGTGGCCGCGACCTCCGCACCCG;AGCGTGGACATGACCTCCGCACCCGGCGTGGCCGCGACCTCCGCACCCG	0.002793;0.002793;0.034;0.005587;0.002793	0.034
cg03160526	I	17	80928410	R	C	80928407	80928412	17:80928407_GGCCGC/G	GGCCGC	G;*	0.151;0.034	0.151
cg03160526	I	17	80928410	R	C	80928412	80928412	17:80928412_C/T	C	T;CGACCTCCCCACCCGGCGTGGCCGT;*	0.095;0.002793;0.179	0.179
cg09614721	I	12	111866819	R	A	111866819	111866828	12:111866819_CGAGGAGGAG/CGAGGAGGAGGAG	CGAGGAGGAG	CGAGGAGGAGGAG;CGAGGAG;CGAGGAGGAGGAGGAGGAGGAG;CGAG;C	0.064;0.19;0.002793;0.005587;0.002793	0.19
cg15935070	I	6	29944146	R	C	29944148	29944148	6:29944148_C/A	C	A	0.288	0.288
cg20852286	I	3	93781624	F	C	93781623	93781623	3:93781623_G/A	G	A	0.045	0.045
cg12893780	I	6	33048752	R	C	33048754	33048754	6:33048754_C/T	C	T	0.039	0.039
cg02688393	I	13	111109497	R	T	111109498	111109540	13:111109498_GTGCGTCTGCGTGGGACCCCAGGCGTCCGTGGGGCTGATGCCC/G	GTGCGTCTGCGTGGGACCCCAGGCGTCCGTGGGGCTGATGCCC	G;CTGCGTCTGCGTGGGACCCCAGGCGTCCGTGGGGCTGATGCCC;*	0.005587;0.014;0.005587	0.014
cg10907025	I	2	554647	R	C	554649	554649	2:554649_C/T	C	T;CGGGGCTTGGAGACCGGGCCCTTCTTCCTGGGGGTGACGTGGGCCTGCTCCGT	0.005587;0.089	0.089
cg13419867	I	22	20879097	F	T	20879085	20879101	22:20879085_TTTTAGTAGAGACGGGA/T	TTTTAGTAGAGACGGGA	T	0.014	0.014
cg20585227	I	2	119605761	F	T	119605760	119605760	2:119605760_A/C	A	C	0.927	0.927
cg05477246	I	16	601244	R	A	601224	601258	16:601224_GGTCAGTGAGGGTCCCCGGTCGGTGAGGGTCCCCT/*	GGTCAGTGAGGGTCCCCGGTCGGTGAGGGTCCCCT	*;G	0.05;0.002793	0.05
cg05477246	I	16	601244	R	A	601228	601278	16:601228_AGTGAGGGTCCCCGGTCGGTGAGGGTCCCCTGTCGGTGAGGGTCCCGGTCG/A	AGTGAGGGTCCCCGGTCGGTGAGGGTCCCCTGTCGGTGAGGGTCCCGGTCG	A;GGTGAGGGTCCCCGGTCGGTGAGGGTCCCCTGTCGGTGAGGGTCCCGGTCG;*	0.002793;0.115;0.056	0.115
cg05341252	I	6	32632715	F	C	32632714	32632714	6:32632714_G/C	G	C	0.726	0.726
cg03145999	I	19	58629828	R	A	58629830	58629830	19:58629830_A/T	A	T	0.665	0.665
cg13253637	I	12	10876057	R	A	10876059	10876059	12:10876059_G/T	G	T	0.112	0.112
cg26061548	I	3	132441248	R	A	132441248	132441276	3:132441248_CGGAACGGAACGGGACGGGGTGGGGCAGA/C	CGGAACGGAACGGGACGGGGTGGGGCAGA	C	0.031	0.031
cg26061548	I	3	132441248	R	A	132441248	132441276	3:132441248_CGGAACGGAACGGGACGGGGTGGGGCAGA/C	CGGAACGGAACGGGACGGGGTGGGGCAGA	C	0.031	0.031
cg05530133	I	16	3726365	R	A	3726365	3726380	16:3726365_CGGGCGGGGGGCGGGG/C	CGGGCGGGGGGCGGGG	C	0.388	0.388
cg13760670	I	20	32274378	R	A	32274380	32274380	20:32274380_G/A	G	A	0.215	0.215
cg13264183	I	3	126194992	R	A	126194948	126195048	3:126194948_AGGGCGGGGCGCGGGGTCGGGGGGCGGGGCGCGGGGTCGGGGGGCGGGGCGCGGGGTCGGGGGGCGGGGCGCGGGGTCGGGGGGCGGGGCGCGGGGTCGGG/A	AGGGCGGGGCGCGGGGTCGGGGGGCGGGGCGCGGGGTCGGGGGGCGGGGCGCGGGGTCGGGGGGCGGGGCGCGGGGTCGGGGGGCGGGGCGCGGGGTCGGG	A;AGGGCGGGGCGCGGGGTCGGG;AGGGCGGGGCGCGGGGTCGGGGGGCGGGGCGCGGGGTCGGGGGGCGGGGCGCGGGGTCGGG;AGGGCGGGGCGCGGGGTCGGGGGGCGGGGCGCGGGGTCGGGGGGCGGGGCGCGGGGTCGGGGGGCGGGGCGCGGGGTCGGG;AGGGCGGGGCGCGGGGTCGGGGGGCGGGGCGCGGGGTCGGG	0.031;0.405;0.053;0.034;0.011	0.405
cg08220596	I	4	1140842	R	C	1140736	1140871	4:1140736_TGGGGAGAGTTTAGAACGCCGTGGATATTATGGAAATGGCACCGATGGGGAGAGTTTAGAACGCCGTGGATATCATGGAAATGTCACCGACGGGGAGAGCTTAGAACGCCATGGATATCATGGAAATGGCACCGAC/T	TGGGGAGAGTTTAGAACGCCGTGGATATTATGGAAATGGCACCGATGGGGAGAGTTTAGAACGCCGTGGATATCATGGAAATGTCACCGACGGGGAGAGCTTAGAACGCCATGGATATCATGGAAATGGCACCGAC	T;*	0.005587;0.017	0.017
cg27282922	I	7	158799041	F	T	158799022	158799060	7:158799022_GGCTTCCTCAGGAAGAGGACGGCCTCCCGCGCGCTGCCT/G	GGCTTCCTCAGGAAGAGGACGGCCTCCCGCGCGCTGCCT	G	0.017	0.017
cg27282922	I	7	158799041	F	T	158799022	158799060	7:158799022_GGCTTCCTCAGGAAGAGGACGGCCTCCCGCGCGCTGCCT/G	GGCTTCCTCAGGAAGAGGACGGCCTCCCGCGCGCTGCCT	G	0.017	0.017
cg02334370	I	1	11751781	F	A	11751780	11751780	1:11751780_C/T	C	T	0.061	0.061
cg04768745	I	16	12211098	R	A	12211033	12211121	16:12211033_CGGTCAATACGTGCTTCAACGCGGATGAACCGTGGAAACAGGCATGGTCAATACGTGCTTCAATGCGGACGAACCGTGGAAACAGGCGT/C	CGGTCAATACGTGCTTCAACGCGGATGAACCGTGGAAACAGGCATGGTCAATACGTGCTTCAATGCGGACGAACCGTGGAAACAGGCGT	C;CGGTCAATACGTGCTTCAATGCGGACGAACCGTGGAAACAGGCGT;*;TGGTCAATACGTGCTTCAACGCGGATGAACCGTGGAAACAGGCATGGTCAATACGTGCTTCAATGCGGACGAACCGTGGAAACAGGCGT;CGGTCAATACGTGCTTCAACGCGGATGAACCGTGGAAACAGGCATGGTCAATACGTGCTTCAACGCGGATGAACCGTGGAAACAGGCATGGTCAATACGTGCTTCAATGCGGACGAACCGTGGAAACAGGCGT	0.014;0.011;0.014;0.005587;0.002793	0.014
cg04768745	I	16	12211098	R	A	12211058	12211102	16:12211058_TGAACCGTGGAAACAGGCATGGTCAATACGTGCTTCAATGCGGAC/*	TGAACCGTGGAAACAGGCATGGTCAATACGTGCTTCAATGCGGAC	*;CGAACCGTGGAAACAGGCATGGTCAATACGTGCTTCAATGCGGAC;GGAACCGTGGAAACAGGCATGGTCAATACGTGCTTCAATGCGGAC;T;TGAACCGTGGAAACAGGCATGGTCAATACGTGCTTCAATGCGGACGAACTGTGGAAACAGGCGTGGTCAATACGTGCTTCAACGCGGACGAACCGTGGAAACAGGCATGGTCAATACGTGCTTCAATGCGGAC	0.059;0.045;0.002793;0.005587;0.002793	0.059
cg04768745	I	16	12211098	R	A	12211076	12211252	16:12211076_ATGGTCAATACGTGCTTCAATGCGGACGAACCGTGGAAACAGGCGTGGTCAATACGTGCTTCAACGCGGACGAACCGTGGAAACAGGCGTGGTCAATACGTGCTTCAATGCGGACGAACCGTGGAAACAGGCGTGGTCAATACGTGCTTCAGTGCGGACGAACCGTGGAAACAGGCG/GTGGTCAATACGTGCTTCAATGCGGACGAACCGTGGAAACAGGCGTGGTCAATACGTGCTTCAACGCGGACGAACCGTGGAAACAGGCGTGGTCAATACGTGCTTCAATGCGGACGAACCGTGGAAACAGGCGTGGTCAATACGTGCTTCAGTGCGGACGAACCGTGGAAACAGGCG	ATGGTCAATACGTGCTTCAATGCGGACGAACCGTGGAAACAGGCGTGGTCAATACGTGCTTCAACGCGGACGAACCGTGGAAACAGGCGTGGTCAATACGTGCTTCAATGCGGACGAACCGTGGAAACAGGCGTGGTCAATACGTGCTTCAGTGCGGACGAACCGTGGAAACAGGCG	GTGGTCAATACGTGCTTCAATGCGGACGAACCGTGGAAACAGGCGTGGTCAATACGTGCTTCAACGCGGACGAACCGTGGAAACAGGCGTGGTCAATACGTGCTTCAATGCGGACGAACCGTGGAAACAGGCGTGGTCAATACGTGCTTCAGTGCGGACGAACCGTGGAAACAGGCG;*;A	0.17;0.028;0.017	0.17
cg04768745	I	16	12211098	R	A	12211076	12211252	16:12211076_ATGGTCAATACGTGCTTCAATGCGGACGAACCGTGGAAACAGGCGTGGTCAATACGTGCTTCAACGCGGACGAACCGTGGAAACAGGCGTGGTCAATACGTGCTTCAATGCGGACGAACCGTGGAAACAGGCGTGGTCAATACGTGCTTCAGTGCGGACGAACCGTGGAAACAGGCG/GTGGTCAATACGTGCTTCAATGCGGACGAACCGTGGAAACAGGCGTGGTCAATACGTGCTTCAACGCGGACGAACCGTGGAAACAGGCGTGGTCAATACGTGCTTCAATGCGGACGAACCGTGGAAACAGGCGTGGTCAATACGTGCTTCAGTGCGGACGAACCGTGGAAACAGGCG	ATGGTCAATACGTGCTTCAATGCGGACGAACCGTGGAAACAGGCGTGGTCAATACGTGCTTCAACGCGGACGAACCGTGGAAACAGGCGTGGTCAATACGTGCTTCAATGCGGACGAACCGTGGAAACAGGCGTGGTCAATACGTGCTTCAGTGCGGACGAACCGTGGAAACAGGCG	GTGGTCAATACGTGCTTCAATGCGGACGAACCGTGGAAACAGGCGTGGTCAATACGTGCTTCAACGCGGACGAACCGTGGAAACAGGCGTGGTCAATACGTGCTTCAATGCGGACGAACCGTGGAAACAGGCGTGGTCAATACGTGCTTCAGTGCGGACGAACCGTGGAAACAGGCG;*;A	0.17;0.028;0.017	0.17
cg02230964	I	8	143407817	R	A	143407757	143407853	8:143407757_CCAGCACCAGCGAAGGGGAGGGCCCCGGAGACCATGAGACGGATGACGAACCAGCACCAGCGAAGGGGAGGGCCCCGGAGGGCATGAGACAGATGAG/*	CCAGCACCAGCGAAGGGGAGGGCCCCGGAGACCATGAGACGGATGACGAACCAGCACCAGCGAAGGGGAGGGCCCCGGAGGGCATGAGACAGATGAG	*;C	0.017;0.002793	0.017
cg13016179	I	3	145968620	F	C	145968619	145968619	3:145968619_G/A	G	A	0.02	0.02
cg07425625	I	1	1243562	R	C	1243558	1243569	1:1243558_GGGGCGCGGGGA/G	GGGGCGCGGGGA	G;GGGGCGCGGGGAGGGCGCGGGGA	0.215;0.011	0.215
cg07425625	I	1	1243562	R	C	1243558	1243569	1:1243558_GGGGCGCGGGGA/G	GGGGCGCGGGGA	G;GGGGCGCGGGGAGGGCGCGGGGA	0.215;0.011	0.215
cg01638829	I	3	125440211	F	C	125440210	125440210	3:125440210_G/A	G	A	0.634	0.634
cg19746536	I	19	49375674	R	T	49375676	49375676	19:49375676_T/C	T	C	0.57	0.57
cg15513719	I	13	114904418	R	A	114904396	114904455	13:114904396_GCGGTGGTGGGTGTAGACACGGCGGAGGTGGGTGTAGACACGGTGGTGGGTGTAGACACA/*	GCGGTGGTGGGTGTAGACACGGCGGAGGTGGGTGTAGACACGGTGGTGGGTGTAGACACA	*;G	0.064;0.002793	0.064
cg07693674	I	22	46067363	F	A	46067353	46067505	22:46067353_CCCCGATACCCGCTCCCAAGACCGAGACCTTGTTACGGCCCCACCCTCCACAGGCCCCTTACCCCCCGGATCCCCTCCCCTGGGGGAGACCCCTCTGTCCGCGGGCACCCTCCTATAGGACGCGCCCCTCTTTCTCAGGGTGAACCTCTGGTT/C	CCCCGATACCCGCTCCCAAGACCGAGACCTTGTTACGGCCCCACCCTCCACAGGCCCCTTACCCCCCGGATCCCCTCCCCTGGGGGAGACCCCTCTGTCCGCGGGCACCCTCCTATAGGACGCGCCCCTCTTTCTCAGGGTGAACCTCTGGTT	C	0.07	0.07
cg19659004	I	14	103388958	R	A	103388960	103388960	14:103388960_A/G	A	G	0.011	0.011
cg23543615	I	19	19281185	R	T	19281187	19281187	19:19281187_T/G	T	G	0.436	0.436
cg03952361	I	12	132870378	R	A	132870346	132870385	12:132870346_GCCCGTAAACAGTCAGGGGCAGAACGAGAAGCCGGGGGGT/G	GCCCGTAAACAGTCAGGGGCAGAACGAGAAGCCGGGGGGT	G	0.034	0.034
cg03952361	I	12	132870378	R	A	132870346	132870385	12:132870346_GCCCGTAAACAGTCAGGGGCAGAACGAGAAGCCGGGGGGT/G	GCCCGTAAACAGTCAGGGGCAGAACGAGAAGCCGGGGGGT	G	0.034	0.034
cg13267368	I	14	50234727	R	A	50234721	50234733	14:50234721_AGGCGGCGGCGGC/A	AGGCGGCGGCGGC	A;AGGCGGCGGCGGCGGCGGCGGC;AGGCGGCGGC	0.002793;0.042;0.002793	0.042
cg08704611	I	17	80376099	F	A	80376098	80376098	17:80376098_C/G	C	G	0.011	0.011
cg09534243	I	6	107349277	F	A	107349276	107349276	6:107349276_C/T	C	T	0.078	0.078
cg24140841	I	18	77642911	F	T	77642910	77642910	18:77642910_A/*	A	*;G	0.00838;0.022	0.022
cg17044526	I	12	132824225	F	A	132824197	132824233	12:132824197_ATGGCCGCACTCGCCCTCACCCCGTCCCCGGATGCCG/A	ATGGCCGCACTCGCCCTCACCCCGTCCCCGGATGCCG	A;ATGGCCGCACTCGCCCTCACCCCGTCCCCGGATGCCGTGGCCGCACTCGCCCTCACCCCGTCCCCGGATGCCG	0.154;0.014	0.154
cg10472067	I	20	35402298	F	T	35402276	35402301	20:35402276_ACATGCGTACACCGCCGCCCGACGCG/A	ACATGCGTACACCGCCGCCCGACGCG	A	0.025	0.025
cg04963514	I	10	44162879	R	A	44162881	44162881	10:44162881_G/T	G	T	0.858	0.858
cg22724741	I	1	63793364	R	A	63793366	63793366	1:63793366_A/T	A	T	0.022	0.022
cg24704405	I	2	30914938	F	A	30914937	30914937	2:30914937_C/T	C	T	0.022	0.022
cg24284973	I	11	131780357	R	C	131780354	131780361	11:131780354_GCCCGCGC/GCCCGCGCCCCGCGC	GCCCGCGC	GCCCGCGCCCCGCGC;G	0.092;0.002793	0.092
cg15774437	I	6	71975735	R	A	71975723	71975772	6:71975723_TGGCTGGCCGGGCGGGGGGCTGACCCCCCCGCCCCCCTCCTGGACGCGGC/T	TGGCTGGCCGGGCGGGGGGCTGACCCCCCCGCCCCCCTCCTGGACGCGGC	T;*	0.24;0.061	0.24
cg15774437	I	6	71975735	R	A	71975733	71975769	6:71975733_GGCGGGGGGCTGACCCCCCCGCCCCCCTCCTGGACGC/*	GGCGGGGGGCTGACCCCCCCGCCCCCCTCCTGGACGC	*;G	0.243;0.089	0.243
cg26171523	I	19	13858605	F	A	13858604	13858604	19:13858604_T/G	T	G	0.011	0.011
cg23716696	I	17	34957853	R	A	34957824	34957900	17:34957824_TTCACTGGTGCGTGGGTGAATGCGGTCCCCGGCCTCCTGGGACCTCGAGGAACACAGGACGCAGCCGGTAGTACGGC/T	TTCACTGGTGCGTGGGTGAATGCGGTCCCCGGCCTCCTGGGACCTCGAGGAACACAGGACGCAGCCGGTAGTACGGC	T	0.022	0.022
cg23716696	I	17	34957853	R	A	34957824	34957900	17:34957824_TTCACTGGTGCGTGGGTGAATGCGGTCCCCGGCCTCCTGGGACCTCGAGGAACACAGGACGCAGCCGGTAGTACGGC/T	TTCACTGGTGCGTGGGTGAATGCGGTCCCCGGCCTCCTGGGACCTCGAGGAACACAGGACGCAGCCGGTAGTACGGC	T	0.022	0.022
cg17229496	I	11	60682009	R	A	60682011	60682011	11:60682011_G/A	G	A	0.017	0.017
cg22854985	I	2	174082101	F	A	174082100	174082100	2:174082100_C/G	C	G	0.134	0.134
cg06273950	I	1	246768980	R	A	246768950	246769030	1:246768950_GGGTGTCTTCCGGCCGGGGTGCGTGTCTTCCGGCCGGGGTAGGTGTCTTCCGGCCGGGGTAGGTGTCTTCCGGCCGGGGTA/G	GGGTGTCTTCCGGCCGGGGTGCGTGTCTTCCGGCCGGGGTAGGTGTCTTCCGGCCGGGGTAGGTGTCTTCCGGCCGGGGTA	G;*	0.005587;0.011	0.011
cg06273950	I	1	246768980	R	A	246768981	246769121	1:246768981_GGCCGGGGTAGGTGTCTTCCGGCCGGGGTAGGTGTCTTCCGGCCGGGGTAGGTGTCTTCCGGCCGGGGTGCGTGTCTTCCGGCCGGGGTAGGTGTCTTCCGGCCGGGGTAGGTGTCTTCCGGCCGGGGTGCGTGTCTTCCA/*	GGCCGGGGTAGGTGTCTTCCGGCCGGGGTAGGTGTCTTCCGGCCGGGGTAGGTGTCTTCCGGCCGGGGTGCGTGTCTTCCGGCCGGGGTAGGTGTCTTCCGGCCGGGGTAGGTGTCTTCCGGCCGGGGTGCGTGTCTTCCA	*;G	0.014;0.011	0.014
cg27360527	I	16	85722694	R	C	85722696	85722696	16:85722696_C/G	C	G	0.176	0.176
cg04526616	I	7	4757846	F	C	4757844	4757846	7:4757844_TGC/T	TGC	T	0.221	0.221
cg08936411	I	4	94054310	R	A	94054312	94054312	4:94054312_G/GTC	G	GTC	0.02	0.02
cg06763829	I	20	61885236	R	T	61885238	61885238	20:61885238_T/C	T	C	0.606	0.606
cg20088005	I	10	131762636	R	C	131762635	131762647	10:131762635_CCGCCCCTCGCCG/C	CCGCCCCTCGCCG	C	0.028	0.028
cg22230662	I	3	194490219	R	A	194490221	194490221	3:194490221_G/A	G	A	0.209	0.209
cg14327235	I	5	72804438	F	A	72804437	72804437	5:72804437_C/T	C	T	0.036	0.036
cg02764429	I	15	101098347	F	T	101098316	101098352	15:101098316_GGATGACTTCCTTCCGGACGCAGATGAGGAACGAGCA/GGATGACTTCCTTCCGGACGCAGATGAGGGACGAGCAGATGACTTCCTTCCGGACGCAGATGAGGAACGAGCA	GGATGACTTCCTTCCGGACGCAGATGAGGAACGAGCA	GGATGACTTCCTTCCGGACGCAGATGAGGGACGAGCAGATGACTTCCTTCCGGACGCAGATGAGGAACGAGCA;G;*	0.011;0.042;0.002793	0.042
cg19424457	I	12	130822308	R	A	130822310	130822310	12:130822310_G/A	G	A	0.031	0.031
cg24657313	I	X	77359739	R	C	77359741	77359741	X:77359741_C/G	C	G	0.017	0.017
cg11234065	I	5	89825590	F	A	89825565	89825590	5:89825565_GGGGCCCGGGGGCGGGTCCAATCCCC/G	GGGGCCCGGGGGCGGGTCCAATCCCC	G	0.017	0.017
cg27033805	I	8	145499436	F	A	145499402	145499437	8:145499402_AGTGCCAGCCTCTCCACGCCGGCGGAACCCAGCCCG/A	AGTGCCAGCCTCTCCACGCCGGCGGAACCCAGCCCG	A	0.084	0.084
cg17599809	I	1	223316531	F	C	223316530	223316530	1:223316530_G/A	G	A	0.02	0.02
cg21388877	I	10	135229522	R	T	135229494	135229524	10:135229494_CGGGTGTCGGGCAGGCGGGTGTCGGGCACGT/C	CGGGTGTCGGGCAGGCGGGTGTCGGGCACGT	C	0.098	0.098
cg21388877	I	10	135229522	R	T	135229524	135229524	10:135229524_T/*	T	*;C;TCGGGCACGC	0.095;0.092;0.017	0.095
cg25816806	I	13	57474927	R	A	57474907	57474996	13:57474907_GCTTGGCGGGCCCCGCACTCCGGGCGGGCCCCGCACTCTGAGCGGCCAGCCAGCCCTGCTGGCCCCAGGCAGTGAGGGGCTTAGCACCCA/G	GCTTGGCGGGCCCCGCACTCCGGGCGGGCCCCGCACTCTGAGCGGCCAGCCAGCCCTGCTGGCCCCAGGCAGTGAGGGGCTTAGCACCCA	G	0.011	0.011
cg26618668	I	5	72921897	R	C	72921897	72921906	5:72921897_CGCGGGGGGA/C	CGCGGGGGGA	C;CGCGGGGGGAGCGGGGGGA	0.103;0.00838	0.103
cg14964934	I	19	4723942	F	C	4723941	4723941	19:4723941_G/C	G	C	0.011	0.011
cg22689280	I	22	47017522	F	C	47017401	47017545	22:47017401_GGTGTGTCGCGGAGGGCACCCCTACCCCGGTGCAGGCGCAGGCTGGAGGCGTAGCCCGGGCCCATCCCTGGCGGTGTGTCGCGGAGGGCACCCCTACCCCGGTGCAGGCGCAGGCTGGAGGCGTAGCCCGGGCCCATCCCTGGCA/G	GGTGTGTCGCGGAGGGCACCCCTACCCCGGTGCAGGCGCAGGCTGGAGGCGTAGCCCGGGCCCATCCCTGGCGGTGTGTCGCGGAGGGCACCCCTACCCCGGTGCAGGCGCAGGCTGGAGGCGTAGCCCGGGCCCATCCCTGGCA	G	0.034	0.034
cg22689280	I	22	47017522	F	C	47017438	47017582	22:47017438_GCAGGCTGGAGGCGTAGCCCGGGCCCATCCCTGGCGGTGTGTCGCGGAGGGCACCCCTACCCCGGTGCAGGCGCAGGCTGGAGGCGTAGCCCGGGCCCATCCCTGGCAGTGTGTCGCGGAGGGCACCCCTACCCCGGTGCAGGCA/G	GCAGGCTGGAGGCGTAGCCCGGGCCCATCCCTGGCGGTGTGTCGCGGAGGGCACCCCTACCCCGGTGCAGGCGCAGGCTGGAGGCGTAGCCCGGGCCCATCCCTGGCAGTGTGTCGCGGAGGGCACCCCTACCCCGGTGCAGGCA	G;ACAGGCTGGAGGCGTAGCCCGGGCCCATCCCTGGCGGTGTGTCGCGGAGGGCACCCCTACCCCGGTGCAGGCGCAGGCTGGAGGCGTAGCCCGGGCCCATCCCTGGCAGTGTGTCGCGGAGGGCACCCCTACCCCGGTGCAGGCA;*	0.00838;0.02;0.034	0.034
cg22689280	I	22	47017522	F	C	47017448	47017664	22:47017448_GGCGTAGCCCGGGCCCATCCCTGGCGGTGTGTCGCGGAGGGCACCCCTACCCCGGTGCAGGCGCAGGCTGGAGGCGTAGCCCGGGCCCATCCCTGGCAGTGTGTCGCGGAGGGCACCCCTACCCCGGTGCAGGCACAGGCTGGAGGCGTAGCCCGGGCCCGTCCCTGGCGCTGTGTCGCGGAGGGCACCCCTACCCCGGTGCAGGCGCAGGCTGGAA/*	GGCGTAGCCCGGGCCCATCCCTGGCGGTGTGTCGCGGAGGGCACCCCTACCCCGGTGCAGGCGCAGGCTGGAGGCGTAGCCCGGGCCCATCCCTGGCAGTGTGTCGCGGAGGGCACCCCTACCCCGGTGCAGGCACAGGCTGGAGGCGTAGCCCGGGCCCGTCCCTGGCGCTGTGTCGCGGAGGGCACCCCTACCCCGGTGCAGGCGCAGGCTGGAA	*;AGCGTAGCCCGGGCCCATCCCTGGCGGTGTGTCGCGGAGGGCACCCCTACCCCGGTGCAGGCGCAGGCTGGAGGCGTAGCCCGGGCCCATCCCTGGCAGTGTGTCGCGGAGGGCACCCCTACCCCGGTGCAGGCACAGGCTGGAGGCGTAGCCCGGGCCCGTCCCTGGCGCTGTGTCGCGGAGGGCACCCCTACCCCGGTGCAGGCGCAGGCTGGAA;G	0.042;0.005587;0.002793	0.042
cg22689280	I	22	47017522	F	C	47017473	47017545	22:47017473_GGTGTGTCGCGGAGGGCACCCCTACCCCGGTGCAGGCGCAGGCTGGAGGCGTAGCCCGGGCCCATCCCTGGCA/*	GGTGTGTCGCGGAGGGCACCCCTACCCCGGTGCAGGCGCAGGCTGGAGGCGTAGCCCGGGCCCATCCCTGGCA	*;G	0.045;0.014	0.045
cg22689280	I	22	47017522	F	C	47017510	47017582	22:47017510_GCAGGCTGGAGGCGTAGCCCGGGCCCATCCCTGGCAGTGTGTCGCGGAGGGCACCCCTACCCCGGTGCAGGCA/*	GCAGGCTGGAGGCGTAGCCCGGGCCCATCCCTGGCAGTGTGTCGCGGAGGGCACCCCTACCCCGGTGCAGGCA	*;G	0.056;0.002793	0.056
cg22689280	I	22	47017522	F	C	47017520	47017664	22:47017520_GGCGTAGCCCGGGCCCATCCCTGGCAGTGTGTCGCGGAGGGCACCCCTACCCCGGTGCAGGCACAGGCTGGAGGCGTAGCCCGGGCCCGTCCCTGGCGCTGTGTCGCGGAGGGCACCCCTACCCCGGTGCAGGCGCAGGCTGGAA/*	GGCGTAGCCCGGGCCCATCCCTGGCAGTGTGTCGCGGAGGGCACCCCTACCCCGGTGCAGGCACAGGCTGGAGGCGTAGCCCGGGCCCGTCCCTGGCGCTGTGTCGCGGAGGGCACCCCTACCCCGGTGCAGGCGCAGGCTGGAA	*;G	0.059;0.005587	0.059
cg07422416	I	8	8751256	R	C	8751257	8751258	8:8751257_GC/G	GC	G	0.204	0.204
cg13203249	I	18	72265586	F	A	72265585	72265585	18:72265585_T/C	T	C	0.966	0.966
cg13855255	I	9	140217222	F	A	140217219	140217223	9:140217219_CCCCG/C	CCCCG	C	0.112	0.112
cg14862612	I	8	117310007	F	C	117310002	117310017	8:117310002_AGGAGCGTCTCTGACC/A	AGGAGCGTCTCTGACC	A	0.014	0.014
cg14862612	I	8	117310007	F	C	117310004	117310011	8:117310004_GAGCGTCT/*	GAGCGTCT	*;G	0.014;0.011	0.014
cg19723998	I	12	8337217	F	A	8337135	8337389	12:8337135_CGCCCCTACTGGGAAGTGAGGAGCCCCTCTGCCCGGCCAGCCGCCCCGTCCAGGAGGGAGGTGGGGGGGTCAGCCCCCCGCCCGGCCAGCCGCCCCATCCAGGAAGTGAGGGGCGCCTCTGCCCGGCCACCCCTACTGGGAAGTGAGGAGTCCCTCTGCCCAGCCAGCCGGCCCGTCCAGGAGGGAGGTGGGGGGGTCAGCCCCCTGCCCAGCCAGCCGCCCCGTCCGGGAGGTGAGGGGCGCCTCTGCCCGGCT/C	CGCCCCTACTGGGAAGTGAGGAGCCCCTCTGCCCGGCCAGCCGCCCCGTCCAGGAGGGAGGTGGGGGGGTCAGCCCCCCGCCCGGCCAGCCGCCCCATCCAGGAAGTGAGGGGCGCCTCTGCCCGGCCACCCCTACTGGGAAGTGAGGAGTCCCTCTGCCCAGCCAGCCGGCCCGTCCAGGAGGGAGGTGGGGGGGTCAGCCCCCTGCCCAGCCAGCCGCCCCGTCCGGGAGGTGAGGGGCGCCTCTGCCCGGCT	C;*	0.011;0.002793	0.011
cg15831346	I	1	2876723	F	C	2876722	2876771	1:2876722_GCGACTGGAGTGAAGCCTGGGACCTGCCCCGCGACTGGAGTGAAGCCTCA/G	GCGACTGGAGTGAAGCCTGGGACCTGCCCCGCGACTGGAGTGAAGCCTCA	G;ACGACTGGAGTGAAGCCTGGGACCTGCCCCGCGACTGGAGTGAAGCCTCA	0.014;0.00838	0.014
cg09264619	I	17	80180166	F	A	80180084	80180178	17:80180084_CGTCGCCCTGGGACCCCCAACTCCGCTCCCACGTTCGTGGAGAGGAGCGTCGCCCTGGGACCCCCAACTCCGCTCCCACGTTCGTGGAGACGAGT/C	CGTCGCCCTGGGACCCCCAACTCCGCTCCCACGTTCGTGGAGAGGAGCGTCGCCCTGGGACCCCCAACTCCGCTCCCACGTTCGTGGAGACGAGT	C;*	0.137;0.045	0.137
cg04165024	I	16	1787370	R	T	1787326	1787376	16:1787326_TGAGCATCCGTGTGAGCGTGACCGTCCGTGAGTGTGTGACCGTCCGTGTGA/*	TGAGCATCCGTGTGAGCGTGACCGTCCGTGAGTGTGTGACCGTCCGTGTGA	*;T	0.025;0.002793	0.025
cg15423797	I	19	883437	R	T	883287	883464	19:883287_GAAGCCTGGCATGGTGGGCACGTGGGGCGGTGGGTGAAGAGCTGGGCATGGCGGGGACCGAAGCCTGGCACGGTGGGCACGTGGGGTGGTGGGTGAAGAGCTGGGCATGGCGGGGACCGAAGCCTGGCACGGTGGGCACGTGGGGCGGTGCGTGAAGAGCTGGGCATGGCGGGGACCA/G	GAAGCCTGGCATGGTGGGCACGTGGGGCGGTGGGTGAAGAGCTGGGCATGGCGGGGACCGAAGCCTGGCACGGTGGGCACGTGGGGTGGTGGGTGAAGAGCTGGGCATGGCGGGGACCGAAGCCTGGCACGGTGGGCACGTGGGGCGGTGCGTGAAGAGCTGGGCATGGCGGGGACCA	G	0.034	0.034
cg12989085	I	17	1367637	F	A	1367636	1367636	17:1367636_C/T	C	T	0.087	0.087
cg19988733	I	7	158799051	F	C	158799022	158799060	7:158799022_GGCTTCCTCAGGAAGAGGACGGCCTCCCGCGCGCTGCCT/G	GGCTTCCTCAGGAAGAGGACGGCCTCCCGCGCGCTGCCT	G	0.017	0.017
cg19988733	I	7	158799051	F	C	158799022	158799060	7:158799022_GGCTTCCTCAGGAAGAGGACGGCCTCCCGCGCGCTGCCT/G	GGCTTCCTCAGGAAGAGGACGGCCTCCCGCGCGCTGCCT	G	0.017	0.017
cg09610311	I	15	58839555	R	A	58839557	58839557	15:58839557_G/A	G	A	0.011	0.011
cg25634091	I	17	15466926	R	A	15466916	15467006	17:15466916_AGGGGCGGGGCGAGCGGGGGCGGGGCGAGCGGGGGCGGGGCGAGCGGGGGCGGGGCGAGCGGGGGCGGGGCGAGCGGGGGCGGGGCGAGCG/AGGGGCGGGGCGAGCGGGGGCGGGGCGAGCGGGGGCGGGGCGAGCGGGGGCGGGGCGAGCGGGGGCGGGGCGAGCG	AGGGGCGGGGCGAGCGGGGGCGGGGCGAGCGGGGGCGGGGCGAGCGGGGGCGGGGCGAGCGGGGGCGGGGCGAGCGGGGGCGGGGCGAGCG	AGGGGCGGGGCGAGCGGGGGCGGGGCGAGCGGGGGCGGGGCGAGCGGGGGCGGGGCGAGCGGGGGCGGGGCGAGCG;AGGGGCGGGGCGAGCGGGGGCGGGGCGAGCG;AGGGGCGGGGCGAGCGGGGGCGGGGCGAGCGGGGGCGGGGCGAGCG;AGGGGCGGGGCGAGCGGGGGCGGGGCGAGCGGGGGCGGGGCGAGCGGGGGCGGGGCGAGCG;AGGGGCGGGGCGAGCG;A	0.031;0.017;0.05;0.05;0.025;0.002793	0.05
cg25634091	I	17	15466926	R	A	15466916	15467006	17:15466916_AGGGGCGGGGCGAGCGGGGGCGGGGCGAGCGGGGGCGGGGCGAGCGGGGGCGGGGCGAGCGGGGGCGGGGCGAGCGGGGGCGGGGCGAGCG/AGGGGCGGGGCGAGCGGGGGCGGGGCGAGCGGGGGCGGGGCGAGCGGGGGCGGGGCGAGCGGGGGCGGGGCGAGCG	AGGGGCGGGGCGAGCGGGGGCGGGGCGAGCGGGGGCGGGGCGAGCGGGGGCGGGGCGAGCGGGGGCGGGGCGAGCGGGGGCGGGGCGAGCG	AGGGGCGGGGCGAGCGGGGGCGGGGCGAGCGGGGGCGGGGCGAGCGGGGGCGGGGCGAGCGGGGGCGGGGCGAGCG;AGGGGCGGGGCGAGCGGGGGCGGGGCGAGCG;AGGGGCGGGGCGAGCGGGGGCGGGGCGAGCGGGGGCGGGGCGAGCG;AGGGGCGGGGCGAGCGGGGGCGGGGCGAGCGGGGGCGGGGCGAGCGGGGGCGGGGCGAGCG;AGGGGCGGGGCGAGCG;A	0.031;0.017;0.05;0.05;0.025;0.002793	0.05
cg22120894	I	7	67548326	F	A	67548283	67548354	7:67548283_GCTGCCCGGCTGCTCCATCTGGGATGTGAGGAGCGCCTCTGCCCGGCCGCCCCGTCTAGGAAGTGAGTGCCT/G	GCTGCCCGGCTGCTCCATCTGGGATGTGAGGAGCGCCTCTGCCCGGCCGCCCCGTCTAGGAAGTGAGTGCCT	G	0.084	0.084
cg09899636	I	12	8599671	R	C	8599625	8599708	12:8599625_CAAGAGGGGCTGGCTCTTACTCCCCGCATCATAGCGGGGGGCGCCTCGCCCCCCTGCGATGGGGGTCCTAAGAGCCAGGGGGGG/CGGGGG	CAAGAGGGGCTGGCTCTTACTCCCCGCATCATAGCGGGGGGCGCCTCGCCCCCCTGCGATGGGGGTCCTAAGAGCCAGGGGGGG	CGGGGG;*;C;GAAGAGGGGCTGGCTCTTACTCCCCGCATCATAGCGGGGGGCGCCTCGCCCCCCTGCGATGGGGGTCCTAAGAGCCAGGGGGGG	0.237;0.05;0.031;0.005587	0.237
cg07893512	I	16	214776	R	C	214729	214905	16:214729_GCGGGCGGGGCCGCGGGGCGGGGTCGCGGGGCGGGGCGGGGTGGGGTCGCGGGGCGGGGCGGGGTCGCGGGGCGGGGCGGGGCGGGGCGGGGCGGGCGGGGCGGCCGGGGCCCGGCGGGGCGGGGCGGGGCGGGGAGGGGCTGGGCGGGGCGGGGCGCGGGGCGGGGCGGGCCGGGC/*	GCGGGCGGGGCCGCGGGGCGGGGTCGCGGGGCGGGGCGGGGTGGGGTCGCGGGGCGGGGCGGGGTCGCGGGGCGGGGCGGGGCGGGGCGGGGCGGGCGGGGCGGCCGGGGCCCGGCGGGGCGGGGCGGGGCGGGGAGGGGCTGGGCGGGGCGGGGCGCGGGGCGGGGCGGGCCGGGC	*;G	0.017;0.002809	0.017
cg11355217	I	2	109788188	F	C	109788187	109788187	2:109788187_G/A	G	A	0.014	0.014
cg25755428	I	19	13875111	R	C	13875101	13875125	19:13875101_ACGTGGAATCCGCGTCCTGGGAACC/A	ACGTGGAATCCGCGTCCTGGGAACC	A;ACGTGGAATCCGCGTCCTGGGAACCCGTGGAATCCGCGTCCTGGGAACC	0.123;0.02	0.123
cg24657977	I	1	206859686	R	A	206859688	206859688	1:206859688_G/T	G	T	0.011	0.011
cg07525751	I	5	1416958	F	T	1416943	1416998	5:1416943_GCCCTCGGAACAGCACGGCCTCATCCACACATGACATGACCGCAGCGTCCTAACAA/G	GCCCTCGGAACAGCACGGCCTCATCCACACATGACATGACCGCAGCGTCCTAACAA	G	0.014	0.014
cg21453238	I	10	95242130	F	T	95242129	95242129	10:95242129_A/G	A	G	0.014	0.014
cg08380311	I	19	3435252	R	T	3435254	3435254	19:3435254_T/C	T	C	0.601	0.601
cg00786952	I	1	21763130	R	T	21763132	21763132	1:21763132_T/A	T	A	0.536	0.536
cg17048240	I	20	60889183	R	A	60889183	60889186	20:60889183_CGAG/C	CGAG	C	0.011	0.011
cg09388113	I	3	68131323	F	A	68131307	68131337	3:68131307_TCACCCTGCTTCGGCTCGCGCATGGTGTGCG/T	TCACCCTGCTTCGGCTCGCGCATGGTGTGCG	T	0.064	0.064
cg08985259	I	11	116699649	F	A	116699648	116699648	11:116699648_C/T	C	T	0.025	0.025
cg27615368	I	12	124857938	R	A	124857927	124857972	12:124857927_TGCAGGGGCCCCGGGCACAGTGGACAATCACGAGGCCAGTGCGTGC/CGCAGGGGCCCCGGGCACAGTGGACAATCACGAGGCCAGTGCGTGC	TGCAGGGGCCCCGGGCACAGTGGACAATCACGAGGCCAGTGCGTGC	CGCAGGGGCCCCGGGCACAGTGGACAATCACGAGGCCAGTGCGTGC;*;T	0.00838;0.017;0.017	0.017
cg26135849	I	8	141359539	R	C	141359531	141359568	8:141359531_TGGGGGCGCGCGAGGGAAGGGCACACAGGGGGGCCGAA/T	TGGGGGCGCGCGAGGGAAGGGCACACAGGGGGGCCGAA	T	0.025	0.025
cg25512179	I	19	1326036	F	T	1326019	1326042	19:1326019_TTCACACCAGCCGGGCACGGTGGC/CTCACACCAGCCGGGCACGGTGGC	TTCACACCAGCCGGGCACGGTGGC	CTCACACCAGCCGGGCACGGTGGC;T;TTCACACCAGCCGGGCACGGTGGCTCACACCAGCCGGGCACGGTGGC;*	0.045;0.005587;0.011;0.002793	0.045
cg17678545	I	16	284775	R	C	284777	284777	16:284777_C/G	C	G	0.039	0.039
cg01226963	I	8	1051814	F	T	1051724	1051853	8:1051724_GACACGACGATGGGAAGCTCCTCGTCACCCCTGAGCCGAACACGACACGACGATGGGAAGGTCCTCGTCACCCCTGAGCCGAACACGACACGACGATGGGAAGCTCCTCGTCACCCCTGAGCCGAACACA/*	GACACGACGATGGGAAGCTCCTCGTCACCCCTGAGCCGAACACGACACGACGATGGGAAGGTCCTCGTCACCCCTGAGCCGAACACGACACGACGATGGGAAGCTCCTCGTCACCCCTGAGCCGAACACA	*;G	0.095;0.005587	0.095
cg01226963	I	8	1051814	F	T	1051724	1051853	8:1051724_GACACGACGATGGGAAGCTCCTCGTCACCCCTGAGCCGAACACGACACGACGATGGGAAGGTCCTCGTCACCCCTGAGCCGAACACGACACGACGATGGGAAGCTCCTCGTCACCCCTGAGCCGAACACA/*	GACACGACGATGGGAAGCTCCTCGTCACCCCTGAGCCGAACACGACACGACGATGGGAAGGTCCTCGTCACCCCTGAGCCGAACACGACACGACGATGGGAAGCTCCTCGTCACCCCTGAGCCGAACACA	*;G	0.095;0.005587	0.095
cg01226963	I	8	1051814	F	T	1051741	1051870	8:1051741_CTCCTCGTCACCCCTGAGCCGAACACGACACGACGATGGGAAGGTCCTCGTCACCCCTGAGCCGAACACGACACGACGATGGGAAGCTCCTCGTCACCCCTGAGCCGAACACAACACGACGATGGGAAGG/*	CTCCTCGTCACCCCTGAGCCGAACACGACACGACGATGGGAAGGTCCTCGTCACCCCTGAGCCGAACACGACACGACGATGGGAAGCTCCTCGTCACCCCTGAGCCGAACACAACACGACGATGGGAAGG	*;C	0.101;0.002793	0.101
cg01226963	I	8	1051814	F	T	1051767	1051853	8:1051767_GACACGACGATGGGAAGGTCCTCGTCACCCCTGAGCCGAACACGACACGACGATGGGAAGCTCCTCGTCACCCCTGAGCCGAACACA/G	GACACGACGATGGGAAGGTCCTCGTCACCCCTGAGCCGAACACGACACGACGATGGGAAGCTCCTCGTCACCCCTGAGCCGAACACA	G;*	0.489;0.011	0.489
cg01226963	I	8	1051814	F	T	1051767	1051853	8:1051767_GACACGACGATGGGAAGGTCCTCGTCACCCCTGAGCCGAACACGACACGACGATGGGAAGCTCCTCGTCACCCCTGAGCCGAACACA/G	GACACGACGATGGGAAGGTCCTCGTCACCCCTGAGCCGAACACGACACGACGATGGGAAGCTCCTCGTCACCCCTGAGCCGAACACA	G	0.039	0.039
cg01226963	I	8	1051814	F	T	1051774	1051903	8:1051774_CGATGGGAAGGTCCTCGTCACCCCTGAGCCGAACACGACACGACGATGGGAAGCTCCTCGTCACCCCTGAGCCGAACACAACACGACGATGGGAAGGTCCTCGTCACCCCTGAGCCGAACACGACACGAT/*	CGATGGGAAGGTCCTCGTCACCCCTGAGCCGAACACGACACGACGATGGGAAGCTCCTCGTCACCCCTGAGCCGAACACAACACGACGATGGGAAGGTCCTCGTCACCCCTGAGCCGAACACGACACGAT	*;C	0.497;0.078	0.497
cg01226963	I	8	1051814	F	T	1051774	1051903	8:1051774_CGATGGGAAGGTCCTCGTCACCCCTGAGCCGAACACGACACGACGATGGGAAGCTCCTCGTCACCCCTGAGCCGAACACAACACGACGATGGGAAGGTCCTCGTCACCCCTGAGCCGAACACGACACGAT/*	CGATGGGAAGGTCCTCGTCACCCCTGAGCCGAACACGACACGACGATGGGAAGCTCCTCGTCACCCCTGAGCCGAACACAACACGACGATGGGAAGGTCCTCGTCACCCCTGAGCCGAACACGACACGAT	*;C	0.039;0.005587	0.039
cg01226963	I	8	1051814	F	T	1051791	1051875	8:1051791_TCACCCCTGAGCCGAACACGACACGACGATGGGAAGCTCCTCGTCACCCCTGAGCCGAACACAACACGACGATGGGAAGGTCCTC/*	TCACCCCTGAGCCGAACACGACACGACGATGGGAAGCTCCTCGTCACCCCTGAGCCGAACACAACACGACGATGGGAAGGTCCTC	*;T	0.57;0.002793	0.57
cg01226963	I	8	1051814	F	T	1051810	1051853	8:1051810_GACACGACGATGGGAAGCTCCTCGTCACCCCTGAGCCGAACACA/*	GACACGACGATGGGAAGCTCCTCGTCACCCCTGAGCCGAACACA	*;G	0.575;0.011	0.575
cg23206888	I	2	242833114	F	C	242833088	242833154	2:242833088_AGCCTCCTCGGTGGCGAGGCAGGTGGCGGCACCGACAGGCCCGGCGGGGACCTTTCCCGGACACCTG/A	AGCCTCCTCGGTGGCGAGGCAGGTGGCGGCACCGACAGGCCCGGCGGGGACCTTTCCCGGACACCTG	A;*	0.061;0.034	0.061
cg17088814	I	2	12856702	R	C	12856704	12856704	2:12856704_C/G	C	G	0.034	0.034
cg09650575	I	3	129147616	F	A	129147615	129147615	3:129147615_C/G	C	G	0.19	0.19
cg20201270	I	2	45397874	F	A	45397872	45397873	2:45397872_AC/A	AC	A	0.517	0.517
cg02204139	I	18	28681477	R	A	28681478	28681494	18:28681478_GGCCCCGGCGCACTCCC/GGCCCCGGCGCACTCCCGCCCCGGCGCACTCCC	GGCCCCGGCGCACTCCC	GGCCCCGGCGCACTCCCGCCCCGGCGCACTCCC;G;GGCCCCGGCGCACTCCCGCCCCGGCGCACTCCCGCCCCGGCGCACTCCC	0.031;0.025;0.002793	0.031
cg04456666	I	15	40615783	F	A	40615782	40615782	15:40615782_C/G	C	G	0.011	0.011
cg04726090	I	17	41856008	F	C	41856007	41856007	17:41856007_G/A	G	A	0.134	0.134
cg12229767	I	7	72476309	F	A	72476300	72476325	7:72476300_GTCGGAAACCGCCAAGACACCAACGC/G	GTCGGAAACCGCCAAGACACCAACGC	G;CTCGGAAACCGCCAAGACACCAACGC	0.02;0.005587	0.02
cg12229767	I	7	72476309	F	A	72476300	72476325	7:72476300_GTCGGAAACCGCCAAGACACCAACGC/G	GTCGGAAACCGCCAAGACACCAACGC	G;CTCGGAAACCGCCAAGACACCAACGC	0.02;0.005587	0.02
cg17207346	I	2	3289626	F	A	3289617	3289655	2:3289617_GACTGTCTCCGGGACCCTCGCACGGAGCAGAAGTCACCA/G	GACTGTCTCCGGGACCCTCGCACGGAGCAGAAGTCACCA	G;*	0.017;0.002793	0.017
cg03227775	I	7	2972073	F	T	2972072	2972072	7:2972072_A/G	A	G	0.433	0.433
cg11556416	I	2	191879252	F	A	191879251	191879251	2:191879251_T/C	T	C	0.042	0.042
cg16063783	I	1	25291720	R	C	25291722	25291722	1:25291722_C/T	C	T	0.014	0.014
cg17519479	I	10	1222037	F	T	1221969	1222048	10:1221969_CGAGAGCAACACCTCCAAACGCAGGCACCCGCAGCCTGGCCTGAAGGGAGGTAGGGTGGGACTGGAGACGCGGGGTGGGT/*	CGAGAGCAACACCTCCAAACGCAGGCACCCGCAGCCTGGCCTGAAGGGAGGTAGGGTGGGACTGGAGACGCGGGGTGGGT	*;C	0.131;0.047	0.131
cg17519479	I	10	1222037	F	T	1221988	1222067	10:1221988_CGCAGGCACCCGCAGCCTGGCCTGAAGGGAGGTAGGGTGGGACTGGAGACGCGGGGTGGGTGAGAGCAACACCTCCAAAT/*	CGCAGGCACCCGCAGCCTGGCCTGAAGGGAGGTAGGGTGGGACTGGAGACGCGGGGTGGGTGAGAGCAACACCTCCAAAT	*;C	0.173;0.022	0.173
cg13259707	I	2	18766294	R	A	18766296	18766296	2:18766296_G/A	G	A	0.017	0.017
cg24710631	I	7	139577589	F	C	139577515	139577603	7:139577515_CCCAGTCTATTGCTTTTTTTTTTTTTTTTTTTGAGACGGAGTCTCGCTCTGTCGCCCAGGCTGGAGTGCAGTGGCGCGATCTCGGCTCA/C	CCCAGTCTATTGCTTTTTTTTTTTTTTTTTTTGAGACGGAGTCTCGCTCTGTCGCCCAGGCTGGAGTGCAGTGGCGCGATCTCGGCTCA	C	0.025	0.025
cg08017165	I	20	2451501	R	A	2451503	2451503	20:2451503_G/A	G	A	0.464	0.464
cg14150973	I	19	40950431	R	A	40950433	40950433	19:40950433_A/C	A	C	0.665	0.665
cg17461511	I	17	7591552	R	A	7591554	7591554	17:7591554_G/A	G	A	0.045	0.045
cg00074471	I	2	178809529	R	C	178809530	178809542	2:178809530_GCTCTCCCTCTCC/GCTCTCCCTCTCCCTCTCCCTCTCC	GCTCTCCCTCTCC	GCTCTCCCTCTCCCTCTCCCTCTCC;GCTCTCCCTCTCCCTCTCCCTCTCCCTCTCC;GCTCTCCCTCTCCCTCTCC;GCTCTCCCTCTCCCTCTCCCTCTCCCTCTCCCTCTCC;GCTCTCC;G	0.101;0.081;0.201;0.034;0.005587;0.025	0.201
cg00074471	I	2	178809529	R	C	178809531	178809567	2:178809531_CTCTCCCTCTCCCTCTCCCTCTCCCTCTCCCTCTCCG/C	CTCTCCCTCTCCCTCTCCCTCTCCCTCTCCCTCTCCG	C;*	0.034;0.031	0.034
cg19390357	I	16	12211186	R	A	12211076	12211252	16:12211076_ATGGTCAATACGTGCTTCAATGCGGACGAACCGTGGAAACAGGCGTGGTCAATACGTGCTTCAACGCGGACGAACCGTGGAAACAGGCGTGGTCAATACGTGCTTCAATGCGGACGAACCGTGGAAACAGGCGTGGTCAATACGTGCTTCAGTGCGGACGAACCGTGGAAACAGGCG/GTGGTCAATACGTGCTTCAATGCGGACGAACCGTGGAAACAGGCGTGGTCAATACGTGCTTCAACGCGGACGAACCGTGGAAACAGGCGTGGTCAATACGTGCTTCAATGCGGACGAACCGTGGAAACAGGCGTGGTCAATACGTGCTTCAGTGCGGACGAACCGTGGAAACAGGCG	ATGGTCAATACGTGCTTCAATGCGGACGAACCGTGGAAACAGGCGTGGTCAATACGTGCTTCAACGCGGACGAACCGTGGAAACAGGCGTGGTCAATACGTGCTTCAATGCGGACGAACCGTGGAAACAGGCGTGGTCAATACGTGCTTCAGTGCGGACGAACCGTGGAAACAGGCG	GTGGTCAATACGTGCTTCAATGCGGACGAACCGTGGAAACAGGCGTGGTCAATACGTGCTTCAACGCGGACGAACCGTGGAAACAGGCGTGGTCAATACGTGCTTCAATGCGGACGAACCGTGGAAACAGGCGTGGTCAATACGTGCTTCAGTGCGGACGAACCGTGGAAACAGGCG;*;A	0.17;0.028;0.017	0.17
cg19390357	I	16	12211186	R	A	12211076	12211252	16:12211076_ATGGTCAATACGTGCTTCAATGCGGACGAACCGTGGAAACAGGCGTGGTCAATACGTGCTTCAACGCGGACGAACCGTGGAAACAGGCGTGGTCAATACGTGCTTCAATGCGGACGAACCGTGGAAACAGGCGTGGTCAATACGTGCTTCAGTGCGGACGAACCGTGGAAACAGGCG/GTGGTCAATACGTGCTTCAATGCGGACGAACCGTGGAAACAGGCGTGGTCAATACGTGCTTCAACGCGGACGAACCGTGGAAACAGGCGTGGTCAATACGTGCTTCAATGCGGACGAACCGTGGAAACAGGCGTGGTCAATACGTGCTTCAGTGCGGACGAACCGTGGAAACAGGCG	ATGGTCAATACGTGCTTCAATGCGGACGAACCGTGGAAACAGGCGTGGTCAATACGTGCTTCAACGCGGACGAACCGTGGAAACAGGCGTGGTCAATACGTGCTTCAATGCGGACGAACCGTGGAAACAGGCGTGGTCAATACGTGCTTCAGTGCGGACGAACCGTGGAAACAGGCG	GTGGTCAATACGTGCTTCAATGCGGACGAACCGTGGAAACAGGCGTGGTCAATACGTGCTTCAACGCGGACGAACCGTGGAAACAGGCGTGGTCAATACGTGCTTCAATGCGGACGAACCGTGGAAACAGGCGTGGTCAATACGTGCTTCAGTGCGGACGAACCGTGGAAACAGGCG;*;A	0.17;0.028;0.017	0.17
cg19390357	I	16	12211186	R	A	12211140	12211228	16:12211140_CGCGGACGAACCGTGGAAACAGGCGTGGTCAATACGTGCTTCAATGCGGACGAACCGTGGAAACAGGCGTGGTCAATACGTGCTTCAGT/*	CGCGGACGAACCGTGGAAACAGGCGTGGTCAATACGTGCTTCAATGCGGACGAACCGTGGAAACAGGCGTGGTCAATACGTGCTTCAGT	*;C;CGCGGACGAACCGTGGAAACAGGCGTGGTCAATACGTGCTTCAGT	0.014;0.00838;0.014	0.014
cg13320358	I	22	17602265	R	A	17602260	17602270	22:17602260_GGGGGCGGGGC/G	GGGGGCGGGGC	G;GGGGGCGGGGCGGGGC	0.036;0.005587	0.036
cg25149516	I	5	667968	R	C	667962	668010	5:667962_CGTGGGCGCCGTCAGGGAAGTACCGACAAGCACACAGAGAGGGGGCCGT/C	CGTGGGCGCCGTCAGGGAAGTACCGACAAGCACACAGAGAGGGGGCCGT	C;*	0.031;0.005587	0.031
cg15743157	I	2	216973904	R	A	216973869	216973911	2:216973869_GTGCGCATGCTCGGCGGGAATCTGCGCATGCTCGGCGGGAATC/GTGCGCATGCTCGGCGGGAATC	GTGCGCATGCTCGGCGGGAATCTGCGCATGCTCGGCGGGAATC	GTGCGCATGCTCGGCGGGAATC;G;GTGCGCATGCTCGGCGGGAATCTGCGCATGCTCGGCGGGAATCTGCGCATGCTCGGCGGGAATC	0.338;0.081;0.00838	0.338
cg27087112	I	2	114737475	R	C	114737461	114737535	2:114737461_TGTCCCGGTGTATCCGCAGCGCGCCCTGGCTGCCCCCTGGTGGCCGGAGGCCGTTACTGTCGCGGCTGAGGGGGC/*	TGTCCCGGTGTATCCGCAGCGCGCCCTGGCTGCCCCCTGGTGGCCGGAGGCCGTTACTGTCGCGGCTGAGGGGGC	*;T	0.028;0.011	0.028
cg27087112	I	2	114737475	R	C	114737461	114737535	2:114737461_TGTCCCGGTGTATCCGCAGCGCGCCCTGGCTGCCCCCTGGTGGCCGGAGGCCGTTACTGTCGCGGCTGAGGGGGC/*	TGTCCCGGTGTATCCGCAGCGCGCCCTGGCTGCCCCCTGGTGGCCGGAGGCCGTTACTGTCGCGGCTGAGGGGGC	*;T	0.028;0.011	0.028
cg22191657	I	16	15951079	R	C	15951051	15951081	16:15951051_GACAAGGGTGCACGGAACAGGTGCGCACCGC/G	GACAAGGGTGCACGGAACAGGTGCGCACCGC	G	0.075	0.075
cg10537555	I	1	6209266	F	C	6209265	6209265	1:6209265_G/T	G	T	0.128	0.128
cg13521769	I	8	95909084	R	C	95909086	95909086	8:95909086_C/A	C	A	0.045	0.045
cg11882053	I	13	48890459	R	A	48890459	48890469	13:48890459_CGGACACTTTG/C	CGGACACTTTG	C	0.025	0.025
cg07830134	I	16	1249204	F	A	1249035	1249228	16:1249035_CCATGGCTCCGCCCACCGCGCAGTCGCTGCACATATGCCCCACCCCCCACCATGGCTCTGCCCACCACGCAGTCGCTGCACATATGCCCCACCCCCATCATGGCTCCGCCCACCGTGCGGTCGCTGCACATATGCCCCACCCCCATCATGGCTCCACCCACCGTGCGGTCGCTGCACATATGCCCCACCCCCAT/TCATGGCTCCGCCCACCGCGCAGTCGCTGCACATATGCCCCACCCCCCACCATGGCTCTGCCCACCACGCAGTCGCTGCACATATGCCCCACCCCCATCATGGCTCCGCCCACCGTGCGGTCGCTGCACATATGCCCCACCCCCATCATGGCTCCACCCACCGTGCGGTCGCTGCACATATGCCCCACCCCCAT	CCATGGCTCCGCCCACCGCGCAGTCGCTGCACATATGCCCCACCCCCCACCATGGCTCTGCCCACCACGCAGTCGCTGCACATATGCCCCACCCCCATCATGGCTCCGCCCACCGTGCGGTCGCTGCACATATGCCCCACCCCCATCATGGCTCCACCCACCGTGCGGTCGCTGCACATATGCCCCACCCCCAT	TCATGGCTCCGCCCACCGCGCAGTCGCTGCACATATGCCCCACCCCCCACCATGGCTCTGCCCACCACGCAGTCGCTGCACATATGCCCCACCCCCATCATGGCTCCGCCCACCGTGCGGTCGCTGCACATATGCCCCACCCCCATCATGGCTCCACCCACCGTGCGGTCGCTGCACATATGCCCCACCCCCAT;C	0.00838;0.02	0.02
cg16651126	I	7	27170552	F	C	27170551	27170551	7:27170551_G/C	G	C	0.017	0.017
cg09654329	I	4	3413614	F	C	3413613	3413613	4:3413613_G/A	G	A	0.24	0.24
cg08524483	I	7	5085471	F	C	5085470	5085470	7:5085470_G/C	G	C	0.095	0.095
cg01137955	I	16	2228828	F	A	2228787	2228847	16:2228787_ACGCCCATCTCTGCCGAGCCCCGCCCATCTCTGCCGAGCCCCGCCCATCTCTGCCGAGCCC/ACGCCCATCTCTGCCGAGCCCCGCCCATCTCTGCCGAGCCC	ACGCCCATCTCTGCCGAGCCCCGCCCATCTCTGCCGAGCCCCGCCCATCTCTGCCGAGCCC	ACGCCCATCTCTGCCGAGCCCCGCCCATCTCTGCCGAGCCC;ACGCCCATCTCTGCCGAGCCCCGCCCATCTCTGCCGAGCCCCGCCCATCTCTGCCGAGCCCCGCCCATCTCTGCCGAGCCC;ACGCCCATCTCTGCCGAGCCC;A	0.17;0.00838;0.02;0.014	0.17
cg09891288	I	17	78863674	R	A	78863606	78863682	17:78863606_AAGGGAGGCCCCCGTACGCAGCAGGATGTGCGGCCTCCGAGGGAGGCCCCCGTATGCAGCAGGATGTGCGGCCTCCG/A	AAGGGAGGCCCCCGTACGCAGCAGGATGTGCGGCCTCCGAGGGAGGCCCCCGTATGCAGCAGGATGTGCGGCCTCCG	A;AAGGGAGGCCCCCGTATGCAGCAGGATGTGCGGCCTCCG;GAGGGAGGCCCCCGTACGCAGCAGGATGTGCGGCCTCCGAGGGAGGCCCCCGTATGCAGCAGGATGTGCGGCCTCCG;*	0.034;0.002793;0.002793;0.002793	0.034
cg09891288	I	17	78863674	R	A	78863675	78863775	17:78863675_GGCCTCCGAGGGAGGCCCCCGTACGCAGCAGGATGTGCGGCCTCCGAGGGAGGCCCCCGTACGCAGCAGGATGTGCGGCCTCCGAGGGAGGCCCCCGTACA/*	GGCCTCCGAGGGAGGCCCCCGTACGCAGCAGGATGTGCGGCCTCCGAGGGAGGCCCCCGTACGCAGCAGGATGTGCGGCCTCCGAGGGAGGCCCCCGTACA	*;G	0.042;0.005587	0.042
cg25063151	I	1	1290554	R	A	1290556	1290556	1:1290556_G/C	G	C	0.031	0.031
cg08269209	I	5	844008	R	A	844002	844014	5:844002_TGGGGGCGGGGAG/T	TGGGGGCGGGGAG	T	0.196	0.196
cg08269209	I	5	844008	R	A	844006	844017	5:844006_GGCGGGGAGGCA/*	GGCGGGGAGGCA	*;G	0.198;0.005587	0.198
cg27393925	I	8	29208808	F	A	29208807	29208807	8:29208807_C/T	C	T	0.028	0.028
cg13963044	I	9	136335077	R	A	136335078	136335097	9:136335078_GGGAGTGGCATCTGAGGCCA/G	GGGAGTGGCATCTGAGGCCA	G	0.047	0.047
cg01275669	I	7	47294004	F	C	47294003	47294003	7:47294003_G/A	G	A	0.148	0.148
cg05724200	I	6	99968857	R	C	99968859	99968859	6:99968859_C/T	C	T	0.159	0.159
cg13398947	I	6	30418494	F	T	30418493	30418493	6:30418493_A/C	A	C	0.372	0.372
cg24580076	I	7	915073	F	T	915064	915092	7:915064_TAAATCCAACGGAGGAGTCTTCGGACCGA/T	TAAATCCAACGGAGGAGTCTTCGGACCGA	T	0.05	0.05
cg26201815	I	18	9708098	R	C	9708100	9708100	18:9708100_C/T	C	T	0.078	0.078
cg04686412	I	5	139175658	F	C	139175643	139175660	5:139175643_CGTGCGGGTGGGGGGCGT/C	CGTGCGGGTGGGGGGCGT	C	0.017	0.017
cg02190985	I	10	125852191	R	C	125852193	125852193	10:125852193_C/A	C	A	0.483	0.483
cg16865047	I	13	112172305	F	C	112172304	112172304	13:112172304_G/A	G	A	0.053	0.053
cg01918114	I	16	954222	F	T	954194	954240	16:954194_GGTGGTGACCTCTGCATCGCCCACAGGACGCCTGTCTCTGCTGCGTC/G	GGTGGTGACCTCTGCATCGCCCACAGGACGCCTGTCTCTGCTGCGTC	G;CGTGGTGACCTCTGCATCGCCCACAGGACGCCTGTCTCTGCTGCGTC	0.07;0.005587	0.07
cg06090818	I	1	1886501	R	A	1886500	1886506	1:1886500_GCGGCTC/G	GCGGCTC	G	0.469	0.469
cg23257840	I	19	57703144	R	C	57703107	57703147	19:57703107_GGTTGCCACCGAGGAGGCGGCGGCCCTGCGTCTGGAACGCC/G	GGTTGCCACCGAGGAGGCGGCGGCCCTGCGTCTGGAACGCC	G	0.02	0.02
cg06691453	I	10	133962022	F	A	133962006	133962021	10:133962006_ACGTCCGTCCTCCATC/*	ACGTCCGTCCTCCATC	*;A	0.221;0.005587	0.221
cg06691453	I	10	133962022	F	A	133962009	133962024	10:133962009_TCCGTCCTCCATCCGC/*	TCCGTCCTCCATCCGC	*;T	0.226;0.002793	0.226
cg08367083	I	10	29698449	R	A	29698451	29698451	10:29698451_G/A	G	A	0.145	0.145
cg02958551	I	6	32975700	F	C	32975699	32975699	6:32975699_G/C	G	C	0.173	0.173
cg05340803	I	21	41554681	R	A	41554523	41554750	21:41554523_GCAGAGAAACCGTGGACAGAACGGGCCACCAGAGAAACCGTGGACAGGAGGGGGTTACCAGAGAAACCGTGGACAGGGGGGGGTTACCAGAGAAACCGTGGACGGGGGGGGGTTACCAGAGAAACCGTGGACGGGGGGGCTACCAGAGAAACCGTGGACGGGGGGGGGTACCAGAGAAACCGTGGACAGGAGGGGGGTACCAGAGAAACCGTGGACGGGGGGGGTTAC/GCAGAGAAACCGTGGACAGGAGGGGGTTACCAGAGAAACCGTGGACAGGGGGGGGTTACCAGAGAAACCGTGGACGGGGGGGGGTTACCAGAGAAACCGTGGACGGGGGGGCTACCAGAGAAACCGTGGACGGGGGGGGGTACCAGAGAAACCGTGGA…	GCAGAGAAACCGTGGACAGAACGGGCCACCAGAGAAACCGTGGACAGGAGGGGGTTACCAGAGAAACCGTGGACAGGGGGGGGTTACCAGAGAAACCGTGGACGGGGGGGGGTTACCAGAGAAACCGTGGACGGGGGGGCTACCAGAGAAACCGTGGACGGGGGGGGGTACCAGAGAAACCGTGGACAGGAGGGGGGTACCAGAGAAACCGTGGACGGGGGGGGTTAC	GCAGAGAAACCGTGGACAGGAGGGGGTTACCAGAGAAACCGTGGACAGGGGGGGGTTACCAGAGAAACCGTGGACGGGGGGGGGTTACCAGAGAAACCGTGGACGGGGGGGCTACCAGAGAAACCGTGGACGGGGGGGGGTACCAGAGAAACCGTGGACAGGAGGGGGGTACCAGAGAAACCGTGGACGGGGGGGGTTAC;*;G;CCAGAGAAACCGTGGACAGAACGGGCCACCAGAGAAACCGTGGACAGGAGGGGGTTACCAGAGAAACCGTGGACAGGGGGGGGTTACCAGAGAAACCGTGGACGGGGGGGGGTTACCAGAGAAACCGTGGACGGGGGGGCTACCAGAGAAACCGTGGACGGGGGGGGGTACCAGAGAAACCGTGGACAGGAGGG…	0.005587;0.014;0.039;0.028	0.039
cg05340803	I	21	41554681	R	A	41554549	41554748	21:41554549_CACCAGAGAAACCGTGGACAGGAGGGGGTTACCAGAGAAACCGTGGACAGGGGGGGGTTACCAGAGAAACCGTGGACGGGGGGGGGTTACCAGAGAAACCGTGGACGGGGGGGCTACCAGAGAAACCGTGGACGGGGGGGGGTACCAGAGAAACCGTGGACAGGAGGGGGGTACCAGAGAAACCGTGGACGGGGGGGGTT/*	CACCAGAGAAACCGTGGACAGGAGGGGGTTACCAGAGAAACCGTGGACAGGGGGGGGTTACCAGAGAAACCGTGGACGGGGGGGGGTTACCAGAGAAACCGTGGACGGGGGGGCTACCAGAGAAACCGTGGACGGGGGGGGGTACCAGAGAAACCGTGGACAGGAGGGGGGTACCAGAGAAACCGTGGACGGGGGGGGTT	*;CACCAGAGAAACCGTGGACGGGGGGGGGTTACCAGAGAAACCGTGGACGGGGGGGCTACCAGAGAAACCGTGGACGGGGGGGGGTACCAGAGAAACCGTGGACAGGAGGGGGGTACCAGAGAAACCGTGGACGGGGGGGGTT;TACCAGAGAAACCGTGGACAGGAGGGGGTTACCAGAGAAACCGTGGACAGGGGGGGGTTACCAGAGAAACCGTGGACGGGGGGGGGTTACCAGAGAAACCGTGGACGGGGGGGCTACCAGAGAAACCGTGGACGGGGGGGGGTACCAGAGAAACCGTGGACAGGAGGGGGGTACCAGAGAAACCGTGGACGGGGGGGGTT;C;CACCAGAGAAACCATGGACGGGAGGGGGTTACCAGAGAAATCGTGGACGGG…	0.081;0.002793;0.005587;0.002793;0.002793;0.002793	0.081
cg05340803	I	21	41554681	R	A	41554597	41554823	21:41554597_AGGGGGGGGTTACCAGAGAAACCGTGGACGGGGGGGGGTTACCAGAGAAACCGTGGACGGGGGGGCTACCAGAGAAACCGTGGACGGGGGGGGGTACCAGAGAAACCGTGGACAGGAGGGGGGTACCAGAGAAACCGTGGACGGGGGGGGTTACCAGAGAAACCGTGGACAGAACGGGCCACCAGAGAAACCGTGGACAGGAGGGGGCTACCAGAGAAACCGTGGAC/*	AGGGGGGGGTTACCAGAGAAACCGTGGACGGGGGGGGGTTACCAGAGAAACCGTGGACGGGGGGGCTACCAGAGAAACCGTGGACGGGGGGGGGTACCAGAGAAACCGTGGACAGGAGGGGGGTACCAGAGAAACCGTGGACGGGGGGGGTTACCAGAGAAACCGTGGACAGAACGGGCCACCAGAGAAACCGTGGACAGGAGGGGGCTACCAGAGAAACCGTGGAC	*;GGGGGGGGGTTACCAGAGAAACCGTGGACGGGGGGGGGTTACCAGAGAAACCGTGGACGGGGGGGCTACCAGAGAAACCGTGGACGGGGGGGGGTACCAGAGAAACCGTGGACAGGAGGGGGGTACCAGAGAAACCGTGGACGGGGGGGGTTACCAGAGAAACCGTGGACAGAACGGGCCACCAGAGAAACCGTGGACAGGAGGGGGCTACCAGAGAAACCGTGGAC;A;TGGGGGGGGTTACCAGAGAAACCGTGGACGGGGGGGGGTTACCAGAGAAACCGTGGACGGGGGGGCTACCAGAGAAACCGTGGACGGGGGGGGGTACCAGAGAAACCGTGGACAGGAGGGGGGTACCAGAGAAACCGTGGACGGGGGGGGTTACCAGAGAAACCGTG…	0.081;0.14;0.005587;0.002793	0.14
cg05340803	I	21	41554681	R	A	41554597	41554823	21:41554597_AGGGGGGGGTTACCAGAGAAACCGTGGACGGGGGGGGGTTACCAGAGAAACCGTGGACGGGGGGGCTACCAGAGAAACCGTGGACGGGGGGGGGTACCAGAGAAACCGTGGACAGGAGGGGGGTACCAGAGAAACCGTGGACGGGGGGGGTTACCAGAGAAACCGTGGACAGAACGGGCCACCAGAGAAACCGTGGACAGGAGGGGGCTACCAGAGAAACCGTGGAC/*	AGGGGGGGGTTACCAGAGAAACCGTGGACGGGGGGGGGTTACCAGAGAAACCGTGGACGGGGGGGCTACCAGAGAAACCGTGGACGGGGGGGGGTACCAGAGAAACCGTGGACAGGAGGGGGGTACCAGAGAAACCGTGGACGGGGGGGGTTACCAGAGAAACCGTGGACAGAACGGGCCACCAGAGAAACCGTGGACAGGAGGGGGCTACCAGAGAAACCGTGGAC	*;GGGGGGGGGTTACCAGAGAAACCGTGGACGGGGGGGGGTTACCAGAGAAACCGTGGACGGGGGGGCTACCAGAGAAACCGTGGACGGGGGGGGGTACCAGAGAAACCGTGGACAGGAGGGGGGTACCAGAGAAACCGTGGACGGGGGGGGTTACCAGAGAAACCGTGGACAGAACGGGCCACCAGAGAAACCGTGGACAGGAGGGGGCTACCAGAGAAACCGTGGAC;A;TGGGGGGGGTTACCAGAGAAACCGTGGACGGGGGGGGGTTACCAGAGAAACCGTGGACGGGGGGGCTACCAGAGAAACCGTGGACGGGGGGGGGTACCAGAGAAACCGTGGACAGGAGGGGGGTACCAGAGAAACCGTGGACGGGGGGGGTTACCAGAGAAACCGTG…	0.081;0.14;0.005587;0.002793	0.14
cg10151583	I	16	88460502	F	T	88460479	88460519	16:88460479_CCTGAGAGGAGCAGGGTTTGACACGACTACACCTGCGCTGT/C	CCTGAGAGGAGCAGGGTTTGACACGACTACACCTGCGCTGT	C	0.042	0.042
cg05354594	I	14	55923136	R	C	55923136	55923176	14:55923136_CGCTCCTCACTTCCCAGATGGGGCGGCTGCCGGGCGGAGGG/C	CGCTCCTCACTTCCCAGATGGGGCGGCTGCCGGGCGGAGGG	C	0.173	0.173
cg13566059	I	X	132352415	R	T	132352378	132352420	X:132352378_GGTGCGTGGCGTAACGTGCGTGGCGTAACGTGCGTGGCGTAAC/GGTGCGTGGCGTAACGTGCGTGGCGTAAC	GGTGCGTGGCGTAACGTGCGTGGCGTAACGTGCGTGGCGTAAC	GGTGCGTGGCGTAACGTGCGTGGCGTAAC;GGTGCGTGGCGTAAC;GGTGCGTGGCGTAACGTGCGTGGCGTAACGTGCGTGGCGTAACGTGCGTGGCGTAAC;G	0.279;0.061;0.039;0.017	0.279
cg13566059	I	X	132352415	R	T	132352378	132352420	X:132352378_GGTGCGTGGCGTAACGTGCGTGGCGTAACGTGCGTGGCGTAAC/GGTGCGTGGCGTAACGTGCGTGGCGTAAC	GGTGCGTGGCGTAACGTGCGTGGCGTAACGTGCGTGGCGTAAC	GGTGCGTGGCGTAACGTGCGTGGCGTAAC;GGTGCGTGGCGTAAC;GGTGCGTGGCGTAACGTGCGTGGCGTAACGTGCGTGGCGTAACGTGCGTGGCGTAAC;G	0.279;0.061;0.039;0.017	0.279
cg13566059	I	X	132352415	R	T	132352378	132352420	X:132352378_GGTGCGTGGCGTAACGTGCGTGGCGTAACGTGCGTGGCGTAAC/GGTGCGTGGCGTAACGTGCGTGGCGTAAC	GGTGCGTGGCGTAACGTGCGTGGCGTAACGTGCGTGGCGTAAC	GGTGCGTGGCGTAACGTGCGTGGCGTAAC;GGTGCGTGGCGTAAC;GGTGCGTGGCGTAACGTGCGTGGCGTAACGTGCGTGGCGTAACGTGCGTGGCGTAAC;G	0.279;0.061;0.039;0.017	0.279
cg18561871	I	19	58180497	R	A	58180499	58180499	19:58180499_G/C	G	C	0.497	0.497
cg08033730	I	1	7319125	F	T	7319124	7319124	1:7319124_A/G	A	G	0.022	0.022
cg25649283	I	9	140714075	R	C	140714032	140714105	9:140714032_AGGGGCGCCGTGTACCGAGACTGTAGAGAGGCCGATTGAGGGGCGCCGTGTACCGAGACTGTAGAGAGGCTGAG/*	AGGGGCGCCGTGTACCGAGACTGTAGAGAGGCCGATTGAGGGGCGCCGTGTACCGAGACTGTAGAGAGGCTGAG	*;A	0.014;0.002793	0.014
cg25649283	I	9	140714075	R	C	140714045	140714079	9:140714045_ACCGAGACTGTAGAGAGGCCGATTGAGGGGCGCCG/*	ACCGAGACTGTAGAGAGGCCGATTGAGGGGCGCCG	*;A	0.014;0.002793	0.014
cg25649283	I	9	140714075	R	C	140714070	140714105	9:140714070_AGGGGCGCCGTGTACCGAGACTGTAGAGAGGCTGAG/A	AGGGGCGCCGTGTACCGAGACTGTAGAGAGGCTGAG	A;*	0.011;0.011	0.011
cg08245665	I	6	31324024	F	A	31324022	31324024	6:31324022_TCC/T	TCC	T	0.173	0.173
cg04015501	I	13	113201847	R	T	113201846	113201861	13:113201846_ACGTGCATGGGAAAGT/A	ACGTGCATGGGAAAGT	A;*	0.218;0.00838	0.218
cg04015501	I	13	113201847	R	T	113201849	113201849	13:113201849_T/*	T	*;C	0.226;0.014	0.226
cg25664275	I	5	67511521	R	C	67511523	67511523	5:67511523_C/T	C	T	0.025	0.025
cg25376032	I	11	1529608	R	A	1529608	1529612	11:1529608_CGGGG/CG	CGGGG	CG;CGGG;CGG;C;CGGGGGG	0.223;0.067;0.039;0.002793;0.002793	0.223
cg25885449	I	18	77638415	R	A	77638273	77638430	18:77638273_CCCACGTGGCAGTGTGCGGAGGGCACCTGATGCCACGTGGCAGTGTGCGGAGGGCGCCTGATGCCCACGTGGCAGTGTGCGGAGGGCGCCTGATGCCCATGTGGCAGTGTGCGGAGGGCGCCTGATGCCACGTGGCAGTGTGCGGAGGGCGCCTGATG/CCCACGTGGCAGTGTGCGGAGGGCGCCTGATGCCCACGTGGCAGTGTGCGGAGGGCGCCTGATGCCCATGTGGCAGTGTGCGGAGGGCGCCTGATGCCACGTGGCAGTGTGCGGAGGGCGCCTGATG	CCCACGTGGCAGTGTGCGGAGGGCACCTGATGCCACGTGGCAGTGTGCGGAGGGCGCCTGATGCCCACGTGGCAGTGTGCGGAGGGCGCCTGATGCCCATGTGGCAGTGTGCGGAGGGCGCCTGATGCCACGTGGCAGTGTGCGGAGGGCGCCTGATG	CCCACGTGGCAGTGTGCGGAGGGCGCCTGATGCCCACGTGGCAGTGTGCGGAGGGCGCCTGATGCCCATGTGGCAGTGTGCGGAGGGCGCCTGATGCCACGTGGCAGTGTGCGGAGGGCGCCTGATG;C	0.106;0.005587	0.106
cg06867910	I	16	87887504	R	C	87887504	87887519	16:87887504_CGCGGCTGTCACGTCT/C	CGCGGCTGTCACGTCT	C	0.154	0.154
cg03120147	I	13	114964125	R	T	114964115	114964310	13:114964115_GGCGCGTCCCCGTGTTTACGGTCCCCGCTGAGGCGTGACAGTGGGTCCCCGTGCGTACGGTCCCCGCTGAGGGGTGACGGCGCGTCCCCGTGTGTACAGTCCCCGCTGAGGGGTGACGGCGCGTCCCCGTGCTTACGGTCCCTGCTGAGGCGTGACAGTGGGTCCCCGTGTGTACGGTCCCCGCTGAGGCGTGACA/G	GGCGCGTCCCCGTGTTTACGGTCCCCGCTGAGGCGTGACAGTGGGTCCCCGTGCGTACGGTCCCCGCTGAGGGGTGACGGCGCGTCCCCGTGTGTACAGTCCCCGCTGAGGGGTGACGGCGCGTCCCCGTGCTTACGGTCCCTGCTGAGGCGTGACAGTGGGTCCCCGTGTGTACGGTCCCCGCTGAGGCGTGACA	G;AGCGCGTCCCCGTGTTTACGGTCCCCGCTGAGGCGTGACAGTGGGTCCCCGTGCGTACGGTCCCCGCTGAGGGGTGACGGCGCGTCCCCGTGTGTACAGTCCCCGCTGAGGGGTGACGGCGCGTCCCCGTGCTTACGGTCCCTGCTGAGGCGTGACAGTGGGTCCCCGTGTGTACGGTCCCCGCTGAGGCGTGACA	0.017;0.002793	0.017
cg03120147	I	13	114964125	R	T	114964119	114964275	13:114964119_CGTCCCCGTGTTTACGGTCCCCGCTGAGGCGTGACAGTGGGTCCCCGTGCGTACGGTCCCCGCTGAGGGGTGACGGCGCGTCCCCGTGTGTACAGTCCCCGCTGAGGGGTGACGGCGCGTCCCCGTGCTTACGGTCCCTGCTGAGGCGTGACAGTGG/*	CGTCCCCGTGTTTACGGTCCCCGCTGAGGCGTGACAGTGGGTCCCCGTGCGTACGGTCCCCGCTGAGGGGTGACGGCGCGTCCCCGTGTGTACAGTCCCCGCTGAGGGGTGACGGCGCGTCCCCGTGCTTACGGTCCCTGCTGAGGCGTGACAGTGG	*;C;CGTCCCCGTGCGTACGGTCCCCGCTGAGGGGTGACGGCGCGTCCCCGTGTGTACAGTCCCCGCTGAGGGGTGACGGCGCGTCCCCGTGCTTACGGTCCCTGCTGAGGCGTGACAGTGG	0.02;0.005587;0.011	0.02
cg03879460	I	12	562272	R	C	562274	562274	12:562274_C/T	C	T	0.749	0.749
cg26583088	I	17	40322250	R	T	40322252	40322252	17:40322252_T/C	T	C	0.095	0.095
cg14383828	I	9	137393195	F	C	137393170	137393201	9:137393170_AGCTCAGCCTCGGGAAACCTGTGCGCGGAAAT/*	AGCTCAGCCTCGGGAAACCTGTGCGCGGAAAT	*;A;ATGCTCAGCCTCGGGAAACCTGTGCGCGGAAAT	0.014;0.011;0.00838	0.014
cg01579629	I	2	233771125	F	A	233771093	233771219	2:233771093_CGGGAGGGAGGTGGGGGGGTCAGCCCCCCGCCCGGTCAGCCACCCCGTCTGGGAGGTGAGGGGCACCTCCCTCCGGCCACCCCTACTGGGAAGTGAGGAGCCCCTCTGCCCGGCCACCACCCCGTGT/C	CGGGAGGGAGGTGGGGGGGTCAGCCCCCCGCCCGGTCAGCCACCCCGTCTGGGAGGTGAGGGGCACCTCCCTCCGGCCACCCCTACTGGGAAGTGAGGAGCCCCTCTGCCCGGCCACCACCCCGTGT	C;*	0.229;0.005587	0.229
cg01579629	I	2	233771125	F	A	233771105	233771230	2:233771105_GGGGGGGTCAGCCCCCCGCCCGGTCAGCCACCCCGTCTGGGAGGTGAGGGGCACCTCCCTCCGGCCACCCCTACTGGGAAGTGAGGAGCCCCTCTGCCCGGCCACCACCCCGTGTGGGAGGGAGGT/*	GGGGGGGTCAGCCCCCCGCCCGGTCAGCCACCCCGTCTGGGAGGTGAGGGGCACCTCCCTCCGGCCACCCCTACTGGGAAGTGAGGAGCCCCTCTGCCCGGCCACCACCCCGTGTGGGAGGGAGGT	*;G	0.235;0.005587	0.235
cg01579629	I	2	233771125	F	A	233771124	233771128	2:233771124_CCGGT/*	CCGGT	*;C	0.24;0.005587	0.24
cg20442619	I	20	5093538	R	C	5093540	5093540	20:5093540_C/T	C	T	0.059	0.059
cg13661094	I	6	170409675	F	A	170409659	170409736	6:170409659_CGAGCTCTTTCCATTCCGGTTCACACCCAGACCCTCCGAGCTCTGCCCATCAGCCACCACGCGCTGGGAGCCATGGCT/C	CGAGCTCTTTCCATTCCGGTTCACACCCAGACCCTCCGAGCTCTGCCCATCAGCCACCACGCGCTGGGAGCCATGGCT	C	0.081	0.081
cg03668386	I	17	71189054	F	C	71188985	71189069	17:71188985_CCCCGCCCCCTCGCGCCCGCCCCCTCGCGCCCGCCCCCTCGCGCCCGCCCCCTCGCGCCCGCCCCCTCGCGCCCGCCCCCTCGCG/*	CCCCGCCCCCTCGCGCCCGCCCCCTCGCGCCCGCCCCCTCGCGCCCGCCCCCTCGCGCCCGCCCCCTCGCGCCCGCCCCCTCGCG	*;GCCCGCCCCCTCGCGCCCGCCCCCTCGCGCCCGCCCCCTCGCGCCCGCCCCCTCGCGCCCGCCCCCTCGCGCCCGCCCCCTCGCG;C;CCCCGCCCCCTCGCG;CCCCGCCCCCTCGCGCCCGCCCCCTCGCGCCCGCCCCCTCGCG;CCCCGCCCCCTCGCGCCCGCCCCCTCGCGCCCGCCCCCTCGCGCCCGCCCCCTCGCGCCCGCCCCCTCGCGCCCGCCCCCTCGCGCCCGCCCCCTCGCG	0.478;0.039;0.002793;0.005587;0.002793;0.005587	0.478
cg03668386	I	17	71189054	F	C	71188989	71189065	17:71188989_GCCCCCTCGCGCCCGCCCCCTCGCGCCCGCCCCCTCGCGCCCGCCCCCTCGCGCCCGCCCCCTCGCGCCCGCCCCCT/GCGCGCCCGCCCCCTCGCGCCCGCCCCCT	GCCCCCTCGCGCCCGCCCCCTCGCGCCCGCCCCCTCGCGCCCGCCCCCTCGCGCCCGCCCCCTCGCGCCCGCCCCCT	GCGCGCCCGCCCCCTCGCGCCCGCCCCCT;*;GCGCGCCCGCCCCCTCGCGCCCGCCCCCTCGCGCCCGCCCCCTCGCGCCCGCCCCCTCGCGCCCGCCCCCT;GCGCGCCCGCCCCCTCGCGCCCGCCCCCTCGCGCCCGCCCCCT;G;GCCCTCGCGCCCGCCCCCTCGCGCCCGCCCCCTCGCGCCCGCCCCCTCGCGCCCGCCCCCTCGCGCCCGCCCCCT	0.005587;0.413;0.017;0.031;0.005587;0.005587	0.413
cg03668386	I	17	71189054	F	C	71188995	71189076	17:71188995_TCGCGCCCGCCCCCTCGCGCCCGCCCCCTCGCGCCCGCCCCCTCGCGCCCGCCCCCTCGCGCCCGCCCCCTCGCGCCCGCCC/*	TCGCGCCCGCCCCCTCGCGCCCGCCCCCTCGCGCCCGCCCCCTCGCGCCCGCCCCCTCGCGCCCGCCCCCTCGCGCCCGCCC	*;T	0.123;0.363	0.363
cg19726599	I	4	7799666	R	A	7799668	7799668	4:7799668_G/A	G	A	0.12	0.12
cg13185745	I	14	104674793	F	C	104674791	104674793	14:104674791_TGC/CGC	TGC	CGC;T;*	0.031;0.005587;0.005587	0.031
cg23507211	I	5	115800190	F	C	115800189	115800189	5:115800189_G/A	G	A	0.101	0.101
cg23937078	I	1	31246279	F	T	31246252	31246289	1:31246252_CTCACAGTGGCACGGACCCGGCACTGACGTGGTGGCTT/C	CTCACAGTGGCACGGACCCGGCACTGACGTGGTGGCTT	C	0.031	0.031
cg07423602	I	1	121138479	F	A	121138461	121138485	1:121138461_TGCTTTTTGCCCCACCGCCGCCGTG/*	TGCTTTTTGCCCCACCGCCGCCGTG	*;T;TGTG	0.603;0.00838;0.002793	0.603
cg00502222	I	12	132880128	F	A	132880073	132880179	12:132880073_AATCGCCCAGACACACCCTCGCCTGGGCACACCCTCACCCGGGCACAGCCTCACCCGGGCACACCCTCACCCAGACACAGCCTCGCCCGGGCACACCCTCGCCCGGG/CATCGCCCAGACACACCCTCGCCTGGGCACACCCTCACCCGGGCACAGCCTCACCCGGGCACACCCTCACCCAGACACAGCCTCGCCCGGGCACACCCTCGCCCGGG	AATCGCCCAGACACACCCTCGCCTGGGCACACCCTCACCCGGGCACAGCCTCACCCGGGCACACCCTCACCCAGACACAGCCTCGCCCGGGCACACCCTCGCCCGGG	CATCGCCCAGACACACCCTCGCCTGGGCACACCCTCACCCGGGCACAGCCTCACCCGGGCACACCCTCACCCAGACACAGCCTCGCCCGGGCACACCCTCGCCCGGG;*;A	0.022;0.067;0.002793	0.067
cg08473240	I	5	1227100	F	A	1227088	1227118	5:1227088_CGCCTTGCCCACCGATGCCTTGCCCACCGAT/CGCCTTGCCCACCGATGCCTTGCCCACCGATGCCTTGCCCACCGAT	CGCCTTGCCCACCGATGCCTTGCCCACCGAT	CGCCTTGCCCACCGATGCCTTGCCCACCGATGCCTTGCCCACCGAT;C;*	0.425;0.00838;0.002793	0.425
cg26469613	I	2	242928012	F	A	242927907	242928012	2:242927907_GGTTCTCTGTCTCTCTGCTGCTCATGGGCAGTGCCCCGGCCTCACGTGCCCCGTGGTTCTCTGTCTCTCTCCTGCTCACAGGCGGTGCCCTGGCCTCACGTGGCCC/*	GGTTCTCTGTCTCTCTGCTGCTCATGGGCAGTGCCCCGGCCTCACGTGCCCCGTGGTTCTCTGTCTCTCTCCTGCTCACAGGCGGTGCCCTGGCCTCACGTGGCCC	*;G	0.017;0.002793	0.017
cg26469613	I	2	242928012	F	A	242927907	242928012	2:242927907_GGTTCTCTGTCTCTCTGCTGCTCATGGGCAGTGCCCCGGCCTCACGTGCCCCGTGGTTCTCTGTCTCTCTCCTGCTCACAGGCGGTGCCCTGGCCTCACGTGGCCC/*	GGTTCTCTGTCTCTCTGCTGCTCATGGGCAGTGCCCCGGCCTCACGTGCCCCGTGGTTCTCTGTCTCTCTCCTGCTCACAGGCGGTGCCCTGGCCTCACGTGGCCC	*;G	0.017;0.002793	0.017
cg00660655	I	21	46368151	R	A	46368145	46368176	21:46368145_GAGCATCGGGCGGTCCGGGGAGCTGGTCGTGA/AAGCATCGGGCGGTCCGGGGAGCTGGTCGTGA	GAGCATCGGGCGGTCCGGGGAGCTGGTCGTGA	AAGCATCGGGCGGTCCGGGGAGCTGGTCGTGA;G	0.047;0.002793	0.047
cg04646842	I	13	94107224	R	T	94107226	94107226	13:94107226_T/C	T	C	0.296	0.296
cg18854072	I	20	49575335	F	T	49575334	49575334	20:49575334_A/C	A	C	0.76	0.76
cg04601296	I	1	149718651	R	C	149718653	149718653	1:149718653_C/A	C	A	0.299	0.299
cg11541678	I	22	50506001	F	A	50505978	50506002	22:50505978_ATCAGGCAGTGACTCCATCCCCCCG/A	ATCAGGCAGTGACTCCATCCCCCCG	A;*;GTCAGGCAGTGACTCCATCCCCCCG	0.002793;0.005587;0.034	0.034
cg03432641	I	12	49760606	F	C	49760583	49760608	12:49760583_CTCGACTCCCCTAGCGGCGCCCGCGT/C	CTCGACTCCCCTAGCGGCGCCCGCGT	C	0.014	0.014
cg27408060	I	11	76430515	F	A	76430478	76430546	11:76430478_GCATGCACCCCTGCCCCGGACCCCCACTCAAGGCATTCGGGGTCTGCACGACGAGCATGCCTACCTGAC/*	GCATGCACCCCTGCCCCGGACCCCCACTCAAGGCATTCGGGGTCTGCACGACGAGCATGCCTACCTGAC	*;G	0.005587;0.022	0.022
cg20786350	I	2	10184359	R	A	10184361	10184361	2:10184361_G/GA	G	GA	0.045	0.045
cg18421429	I	6	89673507	F	T	89673506	89673506	6:89673506_A/G	A	G	0.061	0.061
cg12742338	I	21	36042464	R	T	36042462	36042492	21:36042462_GGCGTAGAAGCGGGGGTCCCGGCGGGGGACA/G	GGCGTAGAAGCGGGGGTCCCGGCGGGGGACA	G;*	0.101;0.011	0.101
cg19251740	I	1	11796168	R	A	11796168	11796173	1:11796168_CGGGCG/C	CGGGCG	C	0.983	0.983
cg14509809	I	17	935884	F	A	935804	935886	17:935804_CGTCCGTGCTGGGCGCAGAGGACGCCACGGGCAACCACCCGCGTCCGTGCTGGGCGCAGAGGACGCCACGGGCAACCACCCGT/C	CGTCCGTGCTGGGCGCAGAGGACGCCACGGGCAACCACCCGCGTCCGTGCTGGGCGCAGAGGACGCCACGGGCAACCACCCGT	C	0.142	0.142
cg14509809	I	17	935884	F	A	935804	935886	17:935804_CGTCCGTGCTGGGCGCAGAGGACGCCACGGGCAACCACCCGCGTCCGTGCTGGGCGCAGAGGACGCCACGGGCAACCACCCGT/C	CGTCCGTGCTGGGCGCAGAGGACGCCACGGGCAACCACCCGCGTCCGTGCTGGGCGCAGAGGACGCCACGGGCAACCACCCGT	C	0.011	0.011
cg14509809	I	17	935884	F	A	935804	935886	17:935804_CGTCCGTGCTGGGCGCAGAGGACGCCACGGGCAACCACCCGCGTCCGTGCTGGGCGCAGAGGACGCCACGGGCAACCACCCGT/C	CGTCCGTGCTGGGCGCAGAGGACGCCACGGGCAACCACCCGCGTCCGTGCTGGGCGCAGAGGACGCCACGGGCAACCACCCGT	C	0.011	0.011
cg14509809	I	17	935884	F	A	935845	935886	17:935845_CGTCCGTGCTGGGCGCAGAGGACGCCACGGGCAACCACCCGT/C	CGTCCGTGCTGGGCGCAGAGGACGCCACGGGCAACCACCCGT	C;*	0.103;0.145	0.145
cg14509809	I	17	935884	F	A	935845	935886	17:935845_CGTCCGTGCTGGGCGCAGAGGACGCCACGGGCAACCACCCGT/*	CGTCCGTGCTGGGCGCAGAGGACGCCACGGGCAACCACCCGT	*;C	0.015;0.023	0.023
cg14509809	I	17	935884	F	A	935845	935886	17:935845_CGTCCGTGCTGGGCGCAGAGGACGCCACGGGCAACCACCCGT/*	CGTCCGTGCTGGGCGCAGAGGACGCCACGGGCAACCACCCGT	*;C	0.015;0.023	0.023
cg14509809	I	17	935884	F	A	935861	935887	17:935861_AGAGGACGCCACGGGCAACCACCCGTG/*	AGAGGACGCCACGGGCAACCACCCGTG	*;A	0.235;0.00838	0.235
cg14509809	I	17	935884	F	A	935861	935887	17:935861_AGAGGACGCCACGGGCAACCACCCGTG/*	AGAGGACGCCACGGGCAACCACCCGTG	*;A	0.035;0.002907	0.035
cg14509809	I	17	935884	F	A	935861	935887	17:935861_AGAGGACGCCACGGGCAACCACCCGTG/*	AGAGGACGCCACGGGCAACCACCCGTG	*;A	0.035;0.002907	0.035
cg24700881	I	3	119812813	R	C	119812815	119812815	3:119812815_C/T	C	T	0.011	0.011
cg22224989	I	1	27986522	F	A	27986520	27986536	1:27986520_GCCGCCCCACCGCCCCA/GCCGCCCCACCGCCCCACCGCCCCACCGCCCCA	GCCGCCCCACCGCCCCA	GCCGCCCCACCGCCCCACCGCCCCACCGCCCCA;GCCGCCCCA;GCCGCCCCACCGCCCCACCGCCCCA;G	0.022;0.212;0.034;0.047	0.212
cg17590135	I	2	48647546	F	C	48647545	48647546	2:48647545_GC/G	GC	G	0.12	0.12
cg04201563	I	15	100466637	R	A	100466611	100466790	15:100466611_CGGGCGGGGTGCGCGAGTGAGGAGGGCGGGGTGCGCGAGAGAGGAGGGCGGGGTGCGCGAGTGAGGAGGGCGGGGTGCGCGAGTGAGGAGGGCGGGGTGCGCGAGTGAGGAGGGCGGGGGAGTGCGCGAGTGAGGAGGGCGGGGTGCGCGAGTGAGGAGGGCGGGGTGCGCGAGTGAGGA/CGGGCGGGGTGCGCGAGTGAGGAGGGCGGGGTGCGCGAGTGAGGAGGGCGGGGGAGTGCGCGAGTGAGGAGGGCGGGGTGCGCGAGTGAGGAGGGCGGGGTGCGCGAGTGAGGA	CGGGCGGGGTGCGCGAGTGAGGAGGGCGGGGTGCGCGAGAGAGGAGGGCGGGGTGCGCGAGTGAGGAGGGCGGGGTGCGCGAGTGAGGAGGGCGGGGTGCGCGAGTGAGGAGGGCGGGGGAGTGCGCGAGTGAGGAGGGCGGGGTGCGCGAGTGAGGAGGGCGGGGTGCGCGAGTGAGGA	CGGGCGGGGTGCGCGAGTGAGGAGGGCGGGGTGCGCGAGTGAGGAGGGCGGGGGAGTGCGCGAGTGAGGAGGGCGGGGTGCGCGAGTGAGGAGGGCGGGGTGCGCGAGTGAGGA;C;CGGGCGGGGTGCGCGAGTGAGGAGGGCGGGGTGCGCGAGTGAGGA;CGGGCGGGGTGCGCGAGTGAGGAGGGCGGGGTGCGCGAGTGAGGAGGGCGGGGTGCGCGAGTGAGGAGGGCGGGGGAGTGCGCGAGTGAGGAGGGCGGGGTGCGCGAGTGAGGAGGGCGGGGTGCGCGAGTGAGGA;CGGGCGGGGTGCGCGAGTGAGGAGGGCGGGGTGCGCGAGTGAGGAGGGCGGGGTGCGCGAGAGAGGAGGGCGGGGTGCGCGAGTGAGGAGGGCGGGGTG…	0.02;0.002793;0.00838;0.05;0.002793;0.002793	0.05
cg04201563	I	15	100466637	R	A	100466618	100466731	15:100466618_GGTGCGCGAGTGAGGAGGGCGGGGTGCGCGAGAGAGGAGGGCGGGGTGCGCGAGTGAGGAGGGCGGGGTGCGCGAGTGAGGAGGGCGGGGTGCGCGAGTGAGGAGGGCGGGGGA/*	GGTGCGCGAGTGAGGAGGGCGGGGTGCGCGAGAGAGGAGGGCGGGGTGCGCGAGTGAGGAGGGCGGGGTGCGCGAGTGAGGAGGGCGGGGTGCGCGAGTGAGGAGGGCGGGGGA	*;G	0.087;0.002793	0.087
cg04201563	I	15	100466637	R	A	100466628	100466650	15:100466628_TGAGGAGGGCGGGGTGCGCGAGA/*	TGAGGAGGGCGGGGTGCGCGAGA	*;T	0.089;0.011	0.089
cg05287481	I	11	17249967	R	C	17249969	17249969	11:17249969_C/T	C	T	0.031	0.031
cg25547957	I	6	73972768	R	A	73972762	73972771	6:73972762_GGGCGGCGGC/GGGCGGCGGCGGCGGCGGCGGC	GGGCGGCGGC	GGGCGGCGGCGGCGGCGGCGGC;GGGCGGCGGCGGC;GGGCGGCGGCGGCGGCGGC;GGGCGGCGGCGGCGGCGGCGGCGGCGGCGGC;GGGC;G	0.025;0.00838;0.00838;0.002793;0.002793;0.002793	0.025
cg13424330	I	19	17186517	R	C	17186519	17186520	19:17186519_CT/C	CT	C	0.419	0.419
cg24306648	I	1	3554769	F	C	3554768	3554768	1:3554768_G/A	G	A	0.028	0.028
cg24143611	I	19	48258154	R	C	48258156	48258156	19:48258156_C/T	C	T	0.011	0.011
cg25449970	I	10	5550506	F	A	5550473	5550507	10:5550473_AGGCCCCGGACTCACGTGGTGTTCGTCCCTCACCG/*	AGGCCCCGGACTCACGTGGTGTTCGTCCCTCACCG	*;A	0.022;0.005587	0.022
cg06936436	I	17	71189066	F	A	71188985	71189069	17:71188985_CCCCGCCCCCTCGCGCCCGCCCCCTCGCGCCCGCCCCCTCGCGCCCGCCCCCTCGCGCCCGCCCCCTCGCGCCCGCCCCCTCGCG/*	CCCCGCCCCCTCGCGCCCGCCCCCTCGCGCCCGCCCCCTCGCGCCCGCCCCCTCGCGCCCGCCCCCTCGCGCCCGCCCCCTCGCG	*;GCCCGCCCCCTCGCGCCCGCCCCCTCGCGCCCGCCCCCTCGCGCCCGCCCCCTCGCGCCCGCCCCCTCGCGCCCGCCCCCTCGCG;C;CCCCGCCCCCTCGCG;CCCCGCCCCCTCGCGCCCGCCCCCTCGCGCCCGCCCCCTCGCG;CCCCGCCCCCTCGCGCCCGCCCCCTCGCGCCCGCCCCCTCGCGCCCGCCCCCTCGCGCCCGCCCCCTCGCGCCCGCCCCCTCGCGCCCGCCCCCTCGCG	0.478;0.039;0.002793;0.005587;0.002793;0.005587	0.478
cg06936436	I	17	71189066	F	A	71188989	71189065	17:71188989_GCCCCCTCGCGCCCGCCCCCTCGCGCCCGCCCCCTCGCGCCCGCCCCCTCGCGCCCGCCCCCTCGCGCCCGCCCCCT/GCGCGCCCGCCCCCTCGCGCCCGCCCCCT	GCCCCCTCGCGCCCGCCCCCTCGCGCCCGCCCCCTCGCGCCCGCCCCCTCGCGCCCGCCCCCTCGCGCCCGCCCCCT	GCGCGCCCGCCCCCTCGCGCCCGCCCCCT;*;GCGCGCCCGCCCCCTCGCGCCCGCCCCCTCGCGCCCGCCCCCTCGCGCCCGCCCCCTCGCGCCCGCCCCCT;GCGCGCCCGCCCCCTCGCGCCCGCCCCCTCGCGCCCGCCCCCT;G;GCCCTCGCGCCCGCCCCCTCGCGCCCGCCCCCTCGCGCCCGCCCCCTCGCGCCCGCCCCCTCGCGCCCGCCCCCT	0.005587;0.413;0.017;0.031;0.005587;0.005587	0.413
cg06936436	I	17	71189066	F	A	71188995	71189076	17:71188995_TCGCGCCCGCCCCCTCGCGCCCGCCCCCTCGCGCCCGCCCCCTCGCGCCCGCCCCCTCGCGCCCGCCCCCTCGCGCCCGCCC/*	TCGCGCCCGCCCCCTCGCGCCCGCCCCCTCGCGCCCGCCCCCTCGCGCCCGCCCCCTCGCGCCCGCCCCCTCGCGCCCGCCC	*;T	0.123;0.363	0.363
cg15233060	I	X	119149011	R	T	119149013	119149013	X:119149013_T/C	T	C	0.145	0.145
cg04266460	I	16	11348956	F	C	11348955	11348955	16:11348955_G/C	G	C	0.02	0.02
cg07818141	I	6	170365525	F	C	170365524	170365524	6:170365524_G/A	G	A	0.022	0.022
cg22915373	I	13	110337639	F	A	110337638	110337638	13:110337638_C/G	C	G	0.017	0.017
cg11342694	I	10	135075522	R	A	135075464	135075552	10:135075464_GGGGCCGGAAGAGGCGGGGCCGTTGCCAGGAGACGAGACGGAATGGGCGGGGCGCGGGCGGGGGCCGTTGCCGGGAGACGAGACGGAAT/G	GGGGCCGGAAGAGGCGGGGCCGTTGCCAGGAGACGAGACGGAATGGGCGGGGCGCGGGCGGGGGCCGTTGCCGGGAGACGAGACGGAAT	G	0.014	0.014
cg11342694	I	10	135075522	R	A	135075475	135075564	10:135075475_AGGCGGGGCCGTTGCCAGGAGACGAGACGGAATGGGCGGGGCGCGGGCGGGGGCCGTTGCCGGGAGACGAGACGGAATGGGCGGGGCGCG/*	AGGCGGGGCCGTTGCCAGGAGACGAGACGGAATGGGCGGGGCGCGGGCGGGGGCCGTTGCCGGGAGACGAGACGGAATGGGCGGGGCGCG	*;A	0.014;0.00838	0.014
cg16824603	I	13	114804842	F	C	114804771	114804850	13:114804771_GCTGAGGACCCAGGAAGCCCTCCTGTGTCCCAGGGACGCTGTGCAGCAACCCTACACTCAGACACTCACTGCGGTCCCAA/G	GCTGAGGACCCAGGAAGCCCTCCTGTGTCCCAGGGACGCTGTGCAGCAACCCTACACTCAGACACTCACTGCGGTCCCAA	G	0.061	0.061
cg25224551	I	5	178808997	F	C	178808996	178808996	5:178808996_G/*	G	*;A	0.039;0.017	0.039
cg09059589	I	12	13153216	R	A	13153216	13153218	12:13153216_CGG/C	CGG	C	0.017	0.017
cg09059589	I	12	13153216	R	A	13153218	13153244	12:13153218_GGGCTAGAGGCAGGGGCCAGAGGGCGT/G	GGGCTAGAGGCAGGGGCCAGAGGGCGT	G;*	0.00838;0.017	0.017
cg25356066	I	3	128598488	R	C	128598490	128598490	3:128598490_C/CTAAG	C	CTAAG	0.123	0.123
cg22112000	I	7	5647182	R	C	5647182	5647195	7:5647182_CGCGGGGCGTCCCG/C	CGCGGGGCGTCCCG	C	0.045	0.045
cg19990342	I	5	2564660	R	A	2564649	2564671	5:2564649_CGCAGGGAGCACGGCGGCTGGCG/C	CGCAGGGAGCACGGCGGCTGGCG	C;*;TGCAGGGAGCACGGCGGCTGGCG	0.88;0.002793;0.005587	0.88
cg02913337	I	19	47777573	R	A	47777575	47777575	19:47777575_G/A	G	A	0.011	0.011
cg17820828	I	11	2813298	F	C	2813297	2813297	11:2813297_G/T	G	T	0.011	0.011
cg26569518	I	19	1325052	F	A	1325051	1325051	19:1325051_C/T	C	T	0.014	0.014
cg03704771	I	20	17662968	F	A	17662967	17662967	20:17662967_C/T	C	T	0.084	0.084
cg08916839	I	5	415575	R	A	415412	415616	5:415412_GCCTGGTCGGGTGGGAGGCCTAGGGGCCGAATCTGCCTGGTGGGGCGGGAGGCCTAGGGGCCGAGTCTCCCTGGTCGGGTGGGAGGCCTAGGGGCCGAGTCTGCCTGGTCGGGTGGGAGGCCTAGGGGCCGAATCTGCCTGGTCGGGCGGGAGGCCTAGGGGCCGAGTCTGCCTGGTCGGGTGGGAGGCCTAGGGGCCGAGTCTC/GCCTGGTCGGGTGGGAGGCCTAGGGGCCGAGTCTGCCTGGTCGGGTGGGAGGCCTAGGGGCCGAATCTGCCTGGTCGGGCGGGAGGCCTAGGGGCCGAGTCTGCCTGGTCGGGTGGGAGGCCTAGGGGCCGAGTCTC	GCCTGGTCGGGTGGGAGGCCTAGGGGCCGAATCTGCCTGGTGGGGCGGGAGGCCTAGGGGCCGAGTCTCCCTGGTCGGGTGGGAGGCCTAGGGGCCGAGTCTGCCTGGTCGGGTGGGAGGCCTAGGGGCCGAATCTGCCTGGTCGGGCGGGAGGCCTAGGGGCCGAGTCTGCCTGGTCGGGTGGGAGGCCTAGGGGCCGAGTCTC	GCCTGGTCGGGTGGGAGGCCTAGGGGCCGAGTCTGCCTGGTCGGGTGGGAGGCCTAGGGGCCGAATCTGCCTGGTCGGGCGGGAGGCCTAGGGGCCGAGTCTGCCTGGTCGGGTGGGAGGCCTAGGGGCCGAGTCTC;*;G	0.00838;0.017;0.002793	0.017
cg08916839	I	5	415575	R	A	415457	415627	5:415457_CGGGAGGCCTAGGGGCCGAGTCTCCCTGGTCGGGTGGGAGGCCTAGGGGCCGAGTCTGCCTGGTCGGGTGGGAGGCCTAGGGGCCGAATCTGCCTGGTCGGGCGGGAGGCCTAGGGGCCGAGTCTGCCTGGTCGGGTGGGAGGCCTAGGGGCCGAGTCTCCCTGGTCGGGT/CGGGAGGCCTAGGGGCCGAGTCTCCCTGGTCGGGT	CGGGAGGCCTAGGGGCCGAGTCTCCCTGGTCGGGTGGGAGGCCTAGGGGCCGAGTCTGCCTGGTCGGGTGGGAGGCCTAGGGGCCGAATCTGCCTGGTCGGGCGGGAGGCCTAGGGGCCGAGTCTGCCTGGTCGGGTGGGAGGCCTAGGGGCCGAGTCTCCCTGGTCGGGT	CGGGAGGCCTAGGGGCCGAGTCTCCCTGGTCGGGT;*;TGGGAGGCCTAGGGGCCGAGTCTCCCTGGTCGGGTGGGAGGCCTAGGGGCCGAGTCTGCCTGGTCGGGTGGGAGGCCTAGGGGCCGAATCTGCCTGGTCGGGCGGGAGGCCTAGGGGCCGAGTCTGCCTGGTCGGGTGGGAGGCCTAGGGGCCGAGTCTCCCTGGTCGGGT;CTGCTGGGAGGCCTAGGGGCCGAGTCTCCCTGGTCGGGTGGGAGGCCTAGGGGCCGAGTCTGCCTGGTCGGGTGGGAGGCCTAGGGGCCGAATCTGCCTGGTCGGGCGGGAGGCCTAGGGGCCGAGTCTGCCTGGTCGGGTGGGAGGCCTAGGGGCCGAGTCTCCCTGGTCGGGT;C;CGGGAGGCCTA…	0.061;0.034;0.031;0.011;0.011;0.002793	0.061
cg08916839	I	5	415575	R	A	415480	415650	5:415480_CCCTGGTCGGGTGGGAGGCCTAGGGGCCGAGTCTGCCTGGTCGGGTGGGAGGCCTAGGGGCCGAATCTGCCTGGTCGGGCGGGAGGCCTAGGGGCCGAGTCTGCCTGGTCGGGTGGGAGGCCTAGGGGCCGAGTCTCCCTGGTCGGGTGGGAGGCCTAGGGGCCGAGTCTG/*	CCCTGGTCGGGTGGGAGGCCTAGGGGCCGAGTCTGCCTGGTCGGGTGGGAGGCCTAGGGGCCGAATCTGCCTGGTCGGGCGGGAGGCCTAGGGGCCGAGTCTGCCTGGTCGGGTGGGAGGCCTAGGGGCCGAGTCTCCCTGGTCGGGTGGGAGGCCTAGGGGCCGAGTCTG	*;GCCTGGTCGGGTGGGAGGCCTAGGGGCCGAGTCTGCCTGGTCGGGTGGGAGGCCTAGGGGCCGAATCTGCCTGGTCGGGCGGGAGGCCTAGGGGCCGAGTCTGCCTGGTCGGGTGGGAGGCCTAGGGGCCGAGTCTCCCTGGTCGGGTGGGAGGCCTAGGGGCCGAGTCTG;CCCTGGTCGGGTGGGAGGCCTAGGGGCCGAGTCTCCCTGGTCGGGTGGGAGGCCTAGGGGCCGAGTCTG;C;CCCTGGTCGGGCGGGAGGCCTAGGGGCCGAGTCTGCCTGGTCGGGTGGGAGGCCTAGGGGCCGAGTCTCCCTGGTCGGGTGGGAGGCCTAGGGGCCGAGTCTG;CCCTGGTCGGGTGGGAGGCCTAGGGGCCGAATCTGCCTGGTCGGGCGGG…	0.106;0.047;0.002793;0.00838;0.002793;0.002793	0.106
cg08916839	I	5	415575	R	A	415514	415616	5:415514_GCCTGGTCGGGTGGGAGGCCTAGGGGCCGAATCTGCCTGGTCGGGCGGGAGGCCTAGGGGCCGAGTCTGCCTGGTCGGGTGGGAGGCCTAGGGGCCGAGTCTC/*	GCCTGGTCGGGTGGGAGGCCTAGGGGCCGAATCTGCCTGGTCGGGCGGGAGGCCTAGGGGCCGAGTCTGCCTGGTCGGGTGGGAGGCCTAGGGGCCGAGTCTC	*;CCCTGGTCGGGTGGGAGGCCTAGGGGCCGAATCTGCCTGGTCGGGCGGGAGGCCTAGGGGCCGAGTCTGCCTGGTCGGGTGGGAGGCCTAGGGGCCGAGTCTC;G	0.117;0.039;0.002793	0.117
cg08916839	I	5	415575	R	A	415515	415650	5:415515_CCTGGTCGGGTGGGAGGCCTAGGGGCCGAATCTGCCTGGTCGGGCGGGAGGCCTAGGGGCCGAGTCTGCCTGGTCGGGTGGGAGGCCTAGGGGCCGAGTCTCCCTGGTCGGGTGGGAGGCCTAGGGGCCGAGTCTG/*	CCTGGTCGGGTGGGAGGCCTAGGGGCCGAATCTGCCTGGTCGGGCGGGAGGCCTAGGGGCCGAGTCTGCCTGGTCGGGTGGGAGGCCTAGGGGCCGAGTCTCCCTGGTCGGGTGGGAGGCCTAGGGGCCGAGTCTG	*;C	0.112;0.002793	0.112
cg08916839	I	5	415575	R	A	415548	415680	5:415548_GCCTGGTCGGGCGGGAGGCCTAGGGGCCGAGTCTGCCTGGTCGGGTGGGAGGCCTAGGGGCCGAGTCTCCCTGGTCGGGTGGGAGGCCTAGGGGCCGAGTCTGCCTGGTCGGGTGGGAGGCCTAGGGGCCGAA/*	GCCTGGTCGGGCGGGAGGCCTAGGGGCCGAGTCTGCCTGGTCGGGTGGGAGGCCTAGGGGCCGAGTCTCCCTGGTCGGGTGGGAGGCCTAGGGGCCGAGTCTGCCTGGTCGGGTGGGAGGCCTAGGGGCCGAA	*;CCCTGGTCGGGCGGGAGGCCTAGGGGCCGAGTCTGCCTGGTCGGGTGGGAGGCCTAGGGGCCGAGTCTCCCTGGTCGGGTGGGAGGCCTAGGGGCCGAGTCTGCCTGGTCGGGTGGGAGGCCTAGGGGCCGAA;G	0.103;0.025;0.002793	0.103
cg08916839	I	5	415575	R	A	415552	415577	5:415552_GGTCGGGCGGGAGGCCTAGGGGCCGA/*	GGTCGGGCGGGAGGCCTAGGGGCCGA	*;G	0.109;0.075	0.109
cg08916839	I	5	415575	R	A	415559	415627	5:415559_CGGGAGGCCTAGGGGCCGAGTCTGCCTGGTCGGGTGGGAGGCCTAGGGGCCGAGTCTCCCTGGTCGGGT/*	CGGGAGGCCTAGGGGCCGAGTCTGCCTGGTCGGGTGGGAGGCCTAGGGGCCGAGTCTCCCTGGTCGGGT	*;C;TGGGAGGCCTAGGGGCCGAGTCTGCCTGGTCGGGTGGGAGGCCTAGGGGCCGAGTCTCCCTGGTCGGGT	0.204;0.002793;0.05	0.204
cg08916839	I	5	415575	R	A	415574	415695	5:415574_CCGAGTCTGCCTGGTCGGGTGGGAGGCCTAGGGGCCGAGTCTCCCTGGTCGGGTGGGAGGCCTAGGGGCCGAGTCTGCCTGGTCGGGTGGGAGGCCTAGGGGCCGAATCTGCCTGGTCTGCT/*	CCGAGTCTGCCTGGTCGGGTGGGAGGCCTAGGGGCCGAGTCTCCCTGGTCGGGTGGGAGGCCTAGGGGCCGAGTCTGCCTGGTCGGGTGGGAGGCCTAGGGGCCGAATCTGCCTGGTCTGCT	*;C	0.176;0.005587	0.176
cg10409786	I	20	35402300	F	C	35402276	35402301	20:35402276_ACATGCGTACACCGCCGCCCGACGCG/A	ACATGCGTACACCGCCGCCCGACGCG	A	0.025	0.025
cg13850325	I	6	139309169	F	C	139309168	139309168	6:139309168_G/A	G	A	0.025	0.025
cg10696876	I	19	34625543	R	C	34625545	34625545	19:34625545_C/G	C	G	0.265	0.265
cg18637718	I	17	80920472	R	A	80920434	80920529	17:80920434_TGATTTAGGGTGGAGGTTCCTGTGGGTGCTGGTGGGCACGGACCCTCACACGGGTGATTTAGGGTGGAGGCTCCCGCGGGTGCTGGTGGACACGGA/*	TGATTTAGGGTGGAGGTTCCTGTGGGTGCTGGTGGGCACGGACCCTCACACGGGTGATTTAGGGTGGAGGCTCCCGCGGGTGCTGGTGGACACGGA	*;T	0.028;0.002793	0.028
cg18637718	I	17	80920472	R	A	80920450	80920504	17:80920450_TTCCTGTGGGTGCTGGTGGGCACGGACCCTCACACGGGTGATTTAGGGTGGAGGC/T	TTCCTGTGGGTGCTGGTGGGCACGGACCCTCACACGGGTGATTTAGGGTGGAGGC	T;*;CTCCTGTGGGTGCTGGTGGGCACGGACCCTCACACGGGTGATTTAGGGTGGAGGC;CTCCCGCGGGTGCTGGTGGACACGGACCCTCACACGGGTGATTTAGGGTGGAGGTTCCTGTGGGTGCTGGTGGGCACGGACCCTCACACGGGTGATTTAGGGTGGAGGC	0.078;0.031;0.017;0.017	0.078
cg18637718	I	17	80920472	R	A	80920450	80920504	17:80920450_TTCCTGTGGGTGCTGGTGGGCACGGACCCTCACACGGGTGATTTAGGGTGGAGGC/C	TTCCTGTGGGTGCTGGTGGGCACGGACCCTCACACGGGTGATTTAGGGTGGAGGC	C;TTCCTGTGGGTGCTGGTGGGCACGGACCCTCACACGGGTGATTTAGGGTGGAGGT;*;CTCCCGCGGGTGCTGGTGGACACGGACCCTCACACGGGTGATTTAGGGTGGAGGTTCCTGTGGGTGCTGGTGGGCACGGACCCTCACACGGGTGATTTAGGGTGGAGGC;CTCCTGTGGGTGCTGGTGGGCACGGACCCTCACACGGGTGATTTAGGGTGGAGGC	0.014;0.00565;0.014;0.017;0.005747	0.017
cg18637718	I	17	80920472	R	A	80920450	80920504	17:80920450_TTCCTGTGGGTGCTGGTGGGCACGGACCCTCACACGGGTGATTTAGGGTGGAGGC/C	TTCCTGTGGGTGCTGGTGGGCACGGACCCTCACACGGGTGATTTAGGGTGGAGGC	C;TTCCTGTGGGTGCTGGTGGGCACGGACCCTCACACGGGTGATTTAGGGTGGAGGT	0.014;0.00565	0.014
cg07855447	I	2	168401353	R	A	168401355	168401355	2:168401355_G/C	G	C	0.011	0.011
cg16251399	I	6	58287822	F	T	58287821	58287821	6:58287821_A/G	A	G	0.651	0.651
cg26685590	I	10	133795623	R	C	133795625	133795625	10:133795625_C/CGGGCGGGGAGAG	C	CGGGCGGGGAGAG	0.031	0.031
cg05800065	I	4	4388208	F	C	4388191	4388209	4:4388191_TCCTCCTTTACGGGCCGCG/T	TCCTCCTTTACGGGCCGCG	T	0.212	0.212
cg15854606	I	19	18654548	R	A	18654537	18654561	19:18654537_TGGGGCTGGGGCGGGGGCTGGGGCG/TGGGGCTGGGGCGGGGGCTGGGGCGGGGGCTGGGGCG	TGGGGCTGGGGCGGGGGCTGGGGCG	TGGGGCTGGGGCGGGGGCTGGGGCGGGGGCTGGGGCG;TGGGGCTGGGGCGGGGGCTGGGGCGGGGGCTGGGGCGGGGGCTGGGGCG;TGGGGCTGGGGCG;T	0.226;0.092;0.014;0.002793	0.226
cg27145083	I	2	242929653	R	A	242929655	242929655	2:242929655_G/A	G	A	0.031	0.031
cg09645772	I	5	180688272	F	A	180688271	180688271	5:180688271_C/T	C	T	0.017	0.017
cg12073754	I	13	28712514	F	C	28712513	28712513	13:28712513_G/A	G	A	0.025	0.025
cg15924577	I	11	120039917	R	C	120039916	120039929	11:120039916_GCGCGGACTGGGCT/G	GCGCGGACTGGGCT	G;GCGGACGGGGCTCGCGGACTGGGCT;GCGGACGGGGCTCGCGGACGGGGCTCGCGGACTGGGCT;TCGCGGACTGGGCT	0.327;0.002793;0.002793;0.002793	0.327
cg27277183	I	12	121688441	F	A	121688440	121688440	12:121688440_T/TC	T	TC	0.025	0.025
cg26510704	I	13	41635080	F	A	41635077	41635083	13:41635077_CGCCGCT/C	CGCCGCT	C	0.022	0.022
cg13184270	I	15	56757290	F	C	56757289	56757289	15:56757289_G/A	G	A	0.031	0.031
cg03065899	I	17	80920376	R	A	80920361	80920469	17:80920361_ACACGGACCCTCACACGGGTGATTTAGGGTGGAGGCTCCCGCGGGTGCTGGTGGACACGGACCCTCACACGGGTGATTTAGGGTGGAGGTTCCTGTGGGTGCTGGTGGG/A	ACACGGACCCTCACACGGGTGATTTAGGGTGGAGGCTCCCGCGGGTGCTGGTGGACACGGACCCTCACACGGGTGATTTAGGGTGGAGGTTCCTGTGGGTGCTGGTGGG	A;*	0.014;0.014	0.014
cg03065899	I	17	80920376	R	A	80920361	80920469	17:80920361_ACACGGACCCTCACACGGGTGATTTAGGGTGGAGGCTCCCGCGGGTGCTGGTGGACACGGACCCTCACACGGGTGATTTAGGGTGGAGGTTCCTGTGGGTGCTGGTGGG/A	ACACGGACCCTCACACGGGTGATTTAGGGTGGAGGCTCCCGCGGGTGCTGGTGGACACGGACCCTCACACGGGTGATTTAGGGTGGAGGTTCCTGTGGGTGCTGGTGGG	A;*	0.014;0.014	0.014
cg12414181	I	15	75287860	R	C	75287858	75287892	15:75287858_GGCGCGCGCAGAGACGGCCTCGGGCGCGCGCGCGC/G	GGCGCGCGCAGAGACGGCCTCGGGCGCGCGCGCGC	G	0.204	0.204
cg26109897	I	4	7026401	R	C	7026403	7026403	4:7026403_C/T	C	T	0.053	0.053
cg02604244	I	22	38794936	F	A	38794925	38794935	22:38794925_ACGCCCCGCCC/ACGCCC	ACGCCCCGCCC	ACGCCC;A	0.123;0.031	0.123
cg02604244	I	22	38794936	F	A	38794932	38794942	22:38794932_GCCCCGCCCCA/GCCCCACCCCGCCCCA	GCCCCGCCCCA	GCCCCACCCCGCCCCA;GCCCCACCCCGCCCCACCCCGCCCCA;*;ACCCCGCCCCA;G	0.48;0.031;0.039;0.061;0.005587	0.48
cg01050423	I	2	103236078	R	C	103236080	103236080	2:103236080_C/G	C	G	0.053	0.053
cg20775917	I	18	596959	F	A	596839	596992	18:596839_GGCGTCACCTGCAGGCCCCGCCCACCCGGCGTCTGCAGGCCCCGCCCACCCGGCGTCACCTGCAGGCCCCGCCCACCCGGCGTCTGCAGGCCCCGCCCACCCGGCGTCACCTGCAGGCCCCGCCCACCCGGCGTCTGCAGGCCCCGCCCACCCT/*	GGCGTCACCTGCAGGCCCCGCCCACCCGGCGTCTGCAGGCCCCGCCCACCCGGCGTCACCTGCAGGCCCCGCCCACCCGGCGTCTGCAGGCCCCGCCCACCCGGCGTCACCTGCAGGCCCCGCCCACCCGGCGTCTGCAGGCCCCGCCCACCCT	*;TGCGTCACCTGCAGGCCCCGCCCACCCGGCGTCTGCAGGCCCCGCCCACCCGGCGTCACCTGCAGGCCCCGCCCACCCGGCGTCTGCAGGCCCCGCCCACCCGGCGTCACCTGCAGGCCCCGCCCACCCGGCGTCTGCAGGCCCCGCCCACCCT;G	0.042;0.011;0.00838	0.042
cg20775917	I	18	596959	F	A	596839	596992	18:596839_GGCGTCACCTGCAGGCCCCGCCCACCCGGCGTCTGCAGGCCCCGCCCACCCGGCGTCACCTGCAGGCCCCGCCCACCCGGCGTCTGCAGGCCCCGCCCACCCGGCGTCACCTGCAGGCCCCGCCCACCCGGCGTCTGCAGGCCCCGCCCACCCT/*	GGCGTCACCTGCAGGCCCCGCCCACCCGGCGTCTGCAGGCCCCGCCCACCCGGCGTCACCTGCAGGCCCCGCCCACCCGGCGTCTGCAGGCCCCGCCCACCCGGCGTCACCTGCAGGCCCCGCCCACCCGGCGTCTGCAGGCCCCGCCCACCCT	*;TGCGTCACCTGCAGGCCCCGCCCACCCGGCGTCTGCAGGCCCCGCCCACCCGGCGTCACCTGCAGGCCCCGCCCACCCGGCGTCTGCAGGCCCCGCCCACCCGGCGTCACCTGCAGGCCCCGCCCACCCGGCGTCTGCAGGCCCCGCCCACCCT;G	0.042;0.011;0.00838	0.042
cg20775917	I	18	596959	F	A	596866	596992	18:596866_GGCGTCTGCAGGCCCCGCCCACCCGGCGTCACCTGCAGGCCCCGCCCACCCGGCGTCTGCAGGCCCCGCCCACCCGGCGTCACCTGCAGGCCCCGCCCACCCGGCGTCTGCAGGCCCCGCCCACCCT/G	GGCGTCTGCAGGCCCCGCCCACCCGGCGTCACCTGCAGGCCCCGCCCACCCGGCGTCTGCAGGCCCCGCCCACCCGGCGTCACCTGCAGGCCCCGCCCACCCGGCGTCTGCAGGCCCCGCCCACCCT	G;*	0.145;0.045	0.145
cg20775917	I	18	596959	F	A	596866	596992	18:596866_GGCGTCTGCAGGCCCCGCCCACCCGGCGTCACCTGCAGGCCCCGCCCACCCGGCGTCTGCAGGCCCCGCCCACCCGGCGTCACCTGCAGGCCCCGCCCACCCGGCGTCTGCAGGCCCCGCCCACCCT/G	GGCGTCTGCAGGCCCCGCCCACCCGGCGTCACCTGCAGGCCCCGCCCACCCGGCGTCTGCAGGCCCCGCCCACCCGGCGTCACCTGCAGGCCCCGCCCACCCGGCGTCTGCAGGCCCCGCCCACCCT	G;*	0.145;0.045	0.145
cg20775917	I	18	596959	F	A	596890	596992	18:596890_GGCGTCACCTGCAGGCCCCGCCCACCCGGCGTCTGCAGGCCCCGCCCACCCGGCGTCACCTGCAGGCCCCGCCCACCCGGCGTCTGCAGGCCCCGCCCACCCT/G	GGCGTCACCTGCAGGCCCCGCCCACCCGGCGTCTGCAGGCCCCGCCCACCCGGCGTCACCTGCAGGCCCCGCCCACCCGGCGTCTGCAGGCCCCGCCCACCCT	G;*;TGCGTCACCTGCAGGCCCCGCCCACCCGGCGTCTGCAGGCCCCGCCCACCCGGCGTCACCTGCAGGCCCCGCCCACCCGGCGTCTGCAGGCCCCGCCCACCCT	0.056;0.251;0.02	0.251
cg20775917	I	18	596959	F	A	596890	596992	18:596890_GGCGTCACCTGCAGGCCCCGCCCACCCGGCGTCTGCAGGCCCCGCCCACCCGGCGTCACCTGCAGGCCCCGCCCACCCGGCGTCTGCAGGCCCCGCCCACCCT/G	GGCGTCACCTGCAGGCCCCGCCCACCCGGCGTCTGCAGGCCCCGCCCACCCGGCGTCACCTGCAGGCCCCGCCCACCCGGCGTCTGCAGGCCCCGCCCACCCT	G;*;TGCGTCACCTGCAGGCCCCGCCCACCCGGCGTCTGCAGGCCCCGCCCACCCGGCGTCACCTGCAGGCCCCGCCCACCCGGCGTCTGCAGGCCCCGCCCACCCT	0.056;0.251;0.02	0.251
cg20775917	I	18	596959	F	A	596896	596995	18:596896_ACCTGCAGGCCCCGCCCACCCGGCGTCTGCAGGCCCCGCCCACCCGGCGTCACCTGCAGGCCCCGCCCACCCGGCGTCTGCAGGCCCCGCCCACCCTGCG/*	ACCTGCAGGCCCCGCCCACCCGGCGTCTGCAGGCCCCGCCCACCCGGCGTCACCTGCAGGCCCCGCCCACCCGGCGTCTGCAGGCCCCGCCCACCCTGCG	*;A	0.285;0.002793	0.285
cg20775917	I	18	596959	F	A	596896	596995	18:596896_ACCTGCAGGCCCCGCCCACCCGGCGTCTGCAGGCCCCGCCCACCCGGCGTCACCTGCAGGCCCCGCCCACCCGGCGTCTGCAGGCCCCGCCCACCCTGCG/*	ACCTGCAGGCCCCGCCCACCCGGCGTCTGCAGGCCCCGCCCACCCGGCGTCACCTGCAGGCCCCGCCCACCCGGCGTCTGCAGGCCCCGCCCACCCTGCG	*;A	0.285;0.002793	0.285
cg20775917	I	18	596959	F	A	596897	596972	18:596897_CCTGCAGGCCCCGCCCACCCGGCGTCTGCAGGCCCCGCCCACCCGGCGTCACCTGCAGGCCCCGCCCACCCGGCGT/*	CCTGCAGGCCCCGCCCACCCGGCGTCTGCAGGCCCCGCCCACCCGGCGTCACCTGCAGGCCCCGCCCACCCGGCGT	*;C	0.296;0.017	0.296
cg20775917	I	18	596959	F	A	596897	596972	18:596897_CCTGCAGGCCCCGCCCACCCGGCGTCTGCAGGCCCCGCCCACCCGGCGTCACCTGCAGGCCCCGCCCACCCGGCGT/*	CCTGCAGGCCCCGCCCACCCGGCGTCTGCAGGCCCCGCCCACCCGGCGTCACCTGCAGGCCCCGCCCACCCGGCGT	*;C	0.296;0.017	0.296
cg20775917	I	18	596959	F	A	596917	596992	18:596917_GGCGTCTGCAGGCCCCGCCCACCCGGCGTCACCTGCAGGCCCCGCCCACCCGGCGTCTGCAGGCCCCGCCCACCCT/*	GGCGTCTGCAGGCCCCGCCCACCCGGCGTCACCTGCAGGCCCCGCCCACCCGGCGTCTGCAGGCCCCGCCCACCCT	*;G	0.31;0.045	0.31
cg20775917	I	18	596959	F	A	596917	596992	18:596917_GGCGTCTGCAGGCCCCGCCCACCCGGCGTCACCTGCAGGCCCCGCCCACCCGGCGTCTGCAGGCCCCGCCCACCCT/*	GGCGTCTGCAGGCCCCGCCCACCCGGCGTCACCTGCAGGCCCCGCCCACCCGGCGTCTGCAGGCCCCGCCCACCCT	*;G	0.31;0.045	0.31
cg20775917	I	18	596959	F	A	596947	596995	18:596947_ACCTGCAGGCCCCGCCCACCCGGCGTCTGCAGGCCCCGCCCACCCTGCG/*	ACCTGCAGGCCCCGCCCACCCGGCGTCTGCAGGCCCCGCCCACCCTGCG	*;A	0.246;0.002793	0.246
cg20775917	I	18	596959	F	A	596947	596995	18:596947_ACCTGCAGGCCCCGCCCACCCGGCGTCTGCAGGCCCCGCCCACCCTGCG/*	ACCTGCAGGCCCCGCCCACCCGGCGTCTGCAGGCCCCGCCCACCCTGCG	*;A	0.246;0.002793	0.246
cg14297063	I	9	133778136	R	C	133778138	133778138	9:133778138_C/T	C	T	0.056	0.056
cg26168286	I	11	125009489	R	C	125009491	125009491	11:125009491_C/T	C	T	0.165	0.165
cg06236737	I	16	89950219	F	C	89950203	89950230	16:89950203_CCCTCCTAGCCGACCGCGCACGTGTGTG/C	CCCTCCTAGCCGACCGCGCACGTGTGTG	C;*	0.137;0.017	0.137
cg09910674	I	16	89028015	F	A	89027945	89028019	16:89027945_CCTCAGCACTGGGCATTCCCACTCCATAGTAACCGACACTCAGCACTGGGCATTCCCACTCCATAGTAACCGACA/C	CCTCAGCACTGGGCATTCCCACTCCATAGTAACCGACACTCAGCACTGGGCATTCCCACTCCATAGTAACCGACA	C	0.014	0.014
cg08068635	I	6	2999962	R	C	2999964	2999964	6:2999964_C/T	C	T	0.059	0.059
cg09112717	I	4	100009950	R	T	100009952	100009952	4:100009952_T/TGG	T	TGG;TGGG;TG;TGGGG	0.394;0.073;0.285;0.02	0.394
cg06783737	I	6	26752689	R	C	26752691	26752691	6:26752691_C/T	C	T	0.19	0.19
cg07804111	I	1	151735543	R	A	151735545	151735545	1:151735545_A/G	A	G	0.098	0.098
cg10631225	I	1	33441440	R	T	33441442	33441448	1:33441442_TGGAGAG/TGGAGAGGGAGAG	TGGAGAG	TGGAGAGGGAGAG;TGGAGAGGGAGAGGGAGAG;TGGAAAGGGAGAGGGAGAGGGAGAG;T;TGGAGAGGGAGAGGGAGAGGGAGAG	0.184;0.031;0.005587;0.002793;0.002793	0.184
cg04947385	I	3	132003631	R	A	132003633	132003633	3:132003633_A/G	A	G	0.277	0.277
cg04013089	I	12	133356567	F	A	133356559	133356576	12:133356559_GCACAGCCCGCGTGCACA/G	GCACAGCCCGCGTGCACA	G	0.011	0.011
cg15527674	I	11	61248474	R	A	61248476	61248476	11:61248476_G/A	G	A	0.014	0.014
cg14400879	I	7	157055968	F	A	157055914	157055969	7:157055914_CTAACACCACCTTCCCCGGGCACCTGTCCTAACGCCACCTTCCCAGGCACCTGTCG/C	CTAACACCACCTTCCCCGGGCACCTGTCCTAACGCCACCTTCCCAGGCACCTGTCG	C	0.14	0.14
cg12837524	I	8	10339477	R	C	10339479	10339479	8:10339479_C/T	C	T	0.103	0.103
cg21011139	I	11	7695245	F	C	7695244	7695244	11:7695244_G/A	G	A	0.045	0.045
cg01934587	I	1	205198673	R	A	205198673	205198675	1:205198673_CGG/C	CGG	C;CG;CGGGG;CGGG;CGGGGG;CGGGGGG	0.128;0.212;0.075;0.128;0.022;0.005587	0.212
cg06480238	I	16	88557453	R	A	88557429	88557458	16:88557429_CTCTCGGTCAGGCGCTGGTGCCTTCGGGGG/C	CTCTCGGTCAGGCGCTGGTGCCTTCGGGGG	C;GTCTCGGTCAGGCGCTGGTGCCTTCGGGGG	0.014;0.014	0.014
cg06480238	I	16	88557453	R	A	88557455	88557455	16:88557455_G/*	G	*;C	0.014;0.014	0.014
cg26524067	I	12	133003928	R	A	133003897	133003980	12:133003897_CGGGGGGTGACGAACGGAGCAGGGCCTGGGGCGGGTGGCCGGTGGGGGGGTGATGAACGGGGCGGGGCCTGGGGTGGGTGGCGG/CGGGGGTGACGAACGGAGCAGGGCCTGGGGCGGGTGGCCGGTGGGGGGGTGATGAACGGGGCGGGGCCTGGGGTGGGTGGCGG	CGGGGGGTGACGAACGGAGCAGGGCCTGGGGCGGGTGGCCGGTGGGGGGGTGATGAACGGGGCGGGGCCTGGGGTGGGTGGCGG	CGGGGGTGACGAACGGAGCAGGGCCTGGGGCGGGTGGCCGGTGGGGGGGTGATGAACGGGGCGGGGCCTGGGGTGGGTGGCGG;*;C;CGGGGGGGTGACGAACGGAGCAGGGCCTGGGGCGGGTGGCCGGTGGGGGGGTGATGAACGGGGCGGGGCCTGGGGTGGGTGGCGG	0.131;0.184;0.073;0.00838	0.184
cg26524067	I	12	133003928	R	A	133003897	133003980	12:133003897_CGGGGGGTGACGAACGGAGCAGGGCCTGGGGCGGGTGGCCGGTGGGGGGGTGATGAACGGGGCGGGGCCTGGGGTGGGTGGCGG/CGGGGGTGACGAACGGAGCAGGGCCTGGGGCGGGTGGCCGGTGGGGGGGTGATGAACGGGGCGGGGCCTGGGGTGGGTGGCGG	CGGGGGGTGACGAACGGAGCAGGGCCTGGGGCGGGTGGCCGGTGGGGGGGTGATGAACGGGGCGGGGCCTGGGGTGGGTGGCGG	CGGGGGTGACGAACGGAGCAGGGCCTGGGGCGGGTGGCCGGTGGGGGGGTGATGAACGGGGCGGGGCCTGGGGTGGGTGGCGG;*;C;CGGGGGGGTGACGAACGGAGCAGGGCCTGGGGCGGGTGGCCGGTGGGGGGGTGATGAACGGGGCGGGGCCTGGGGTGGGTGGCGG	0.131;0.184;0.073;0.00838	0.184
cg26524067	I	12	133003928	R	A	133003904	133004026	12:133003904_TGACGAACGGAGCAGGGCCTGGGGCGGGTGGCCGGTGGGGGGGTGATGAACGGGGCGGGGCCTGGGGTGGGTGGCGGGGGGGGGTGACGAACGGGGCGGGGCCTGGGGCTGGTGGCCGGGGGG/T	TGACGAACGGAGCAGGGCCTGGGGCGGGTGGCCGGTGGGGGGGTGATGAACGGGGCGGGGCCTGGGGTGGGTGGCGGGGGGGGGTGACGAACGGGGCGGGGCCTGGGGCTGGTGGCCGGGGGG	T;*	0.137;0.092	0.137
cg26524067	I	12	133003928	R	A	133003904	133004026	12:133003904_TGACGAACGGAGCAGGGCCTGGGGCGGGTGGCCGGTGGGGGGGTGATGAACGGGGCGGGGCCTGGGGTGGGTGGCGGGGGGGGGTGACGAACGGGGCGGGGCCTGGGGCTGGTGGCCGGGGGG/T	TGACGAACGGAGCAGGGCCTGGGGCGGGTGGCCGGTGGGGGGGTGATGAACGGGGCGGGGCCTGGGGTGGGTGGCGGGGGGGGGTGACGAACGGGGCGGGGCCTGGGGCTGGTGGCCGGGGGG	T;*	0.137;0.092	0.137
cg27519424	I	21	38362420	F	T	38362419	38362419	21:38362419_A/G	A	G	0.193	0.193
cg18764372	I	1	3561934	R	T	3561907	3561945	1:3561907_CGGCGCAGCGGGATGGGCGGGTTGCCCCGTGGTGTGCGT/C	CGGCGCAGCGGGATGGGCGGGTTGCCCCGTGGTGTGCGT	C	0.162	0.162
cg25592858	I	14	105183652	F	C	105183602	105183677	14:105183602_ACCGGGCAGGGTGCGCTGCCGTCCTCCCAGTCCCCCCCCCGGGCAGGGCGCGCTGCCGTCCTCCTAGTCCGCCCCC/*	ACCGGGCAGGGTGCGCTGCCGTCCTCCCAGTCCCCCCCCCGGGCAGGGCGCGCTGCCGTCCTCCTAGTCCGCCCCC	*;A	0.123;0.028	0.123
cg25592858	I	14	105183652	F	C	105183629	105183666	14:105183629_CAGTCCCCCCCCCGGGCAGGGCGCGCTGCCGTCCTCCT/*	CAGTCCCCCCCCCGGGCAGGGCGCGCTGCCGTCCTCCT	*;C	0.031;0.017	0.031
cg25592858	I	14	105183652	F	C	105183651	105183651	14:105183651_G/A	G	A;*	0.005587;0.036	0.036
cg03995102	I	3	39497808	F	T	39497800	39497820	3:39497800_GATGGGGACGGCGCAGTCCCC/G	GATGGGGACGGCGCAGTCCCC	G	0.011	0.011
cg23602690	I	11	122010222	R	A	122010224	122010224	11:122010224_G/A	G	A	0.061	0.061
cg14356272	I	2	3288193	F	A	3288167	3288236	2:3288167_GTAAGCTGGGCACATGGAGATGGGGCCGGAGGCCACCCACAGGCACAGAAGGCCGCGCCACGGCTGCACA/G	GTAAGCTGGGCACATGGAGATGGGGCCGGAGGCCACCCACAGGCACAGAAGGCCGCGCCACGGCTGCACA	G	0.134	0.134
cg14267667	I	7	138601707	F	A	138601706	138601706	7:138601706_C/A	C	A	0.042	0.042
cg25837207	I	4	716657	F	A	716545	716673	4:716545_ACATCGCCATCCACGCCGGGTCCACACTCGCGTCATCGCCATCCACGCCGGGTCCACACTCGCGACATCGCCATCCACGCCGGGTCCACACTCGCGACATCGCCATCCACGCCGGGTCCACACTCGCGT/TCATCGCCATCCACGCCGGGTCCACACTCGCGTCATCGCCATCCACGCCGGGTCCACACTCGCGACATCGCCATCCACGCCGGGTCCACACTCGCGACATCGCCATCCACGCCGGGTCCACACTCGCGT	ACATCGCCATCCACGCCGGGTCCACACTCGCGTCATCGCCATCCACGCCGGGTCCACACTCGCGACATCGCCATCCACGCCGGGTCCACACTCGCGACATCGCCATCCACGCCGGGTCCACACTCGCGT	TCATCGCCATCCACGCCGGGTCCACACTCGCGTCATCGCCATCCACGCCGGGTCCACACTCGCGACATCGCCATCCACGCCGGGTCCACACTCGCGACATCGCCATCCACGCCGGGTCCACACTCGCGT;*;A	0.062;0.112;0.002809	0.112
cg22125220	I	1	3748957	R	T	3748936	3749008	1:3748936_AACCAGGAGTGTAGCGTAGGTCGTGACCAGGAGTGTAGCGTAGGTCCTGACCAGGAGTGTAGCGTAGGTCGTG/AACCAGGAGTGTAGCGTAGGTCGTG	AACCAGGAGTGTAGCGTAGGTCGTGACCAGGAGTGTAGCGTAGGTCCTGACCAGGAGTGTAGCGTAGGTCGTG	AACCAGGAGTGTAGCGTAGGTCGTG;A	0.089;0.045	0.089
cg22125220	I	1	3748957	R	T	3748936	3749008	1:3748936_AACCAGGAGTGTAGCGTAGGTCGTGACCAGGAGTGTAGCGTAGGTCCTGACCAGGAGTGTAGCGTAGGTCGTG/AACCAGGAGTGTAGCGTAGGTCGTG	AACCAGGAGTGTAGCGTAGGTCGTGACCAGGAGTGTAGCGTAGGTCCTGACCAGGAGTGTAGCGTAGGTCGTG	AACCAGGAGTGTAGCGTAGGTCGTG;A	0.089;0.045	0.089
cg22125220	I	1	3748957	R	T	3748958	3748982	1:3748958_GTGACCAGGAGTGTAGCGTAGGTCC/G	GTGACCAGGAGTGTAGCGTAGGTCC	G;*	0.268;0.131	0.268
cg23918130	I	12	131615268	R	A	131615254	131615285	12:131615254_TGGCCCATCCCGTGCGGGGGAAGAGCGAGGCC/T	TGGCCCATCCCGTGCGGGGGAAGAGCGAGGCC	T	0.011	0.011
cg23918130	I	12	131615268	R	A	131615257	131615318	12:131615257_CCCATCCCGTGCGGGGGAAGAGCGAGGCCGGCCCATCCCGTGCGGGGGGAGAGCGAAGCTGG/*	CCCATCCCGTGCGGGGGAAGAGCGAGGCCGGCCCATCCCGTGCGGGGGGAGAGCGAAGCTGG	*;C	0.011;0.002793	0.011
cg21683774	I	9	20621901	R	T	20621901	20621907	9:20621901_CGTGTGT/CGTGTGTGTGT	CGTGTGT	CGTGTGTGTGT;CGTGTGTGT;C	0.123;0.045;0.002793	0.123
cg06254525	I	10	1205641	R	C	1205627	1205675	10:1205627_CAGATGAGGGATGACGCAGGCACAGGCCTGAGCGTCGCACGCTTTGCGT/C	CAGATGAGGGATGACGCAGGCACAGGCCTGAGCGTCGCACGCTTTGCGT	C;CAGATGAGGGATGACGCAGGCACAGGCCTGAGCGTCGCACGCTTTGCGTAGATGAGGGATGACGCAGGCACAGGCCTGAGCGTCGCACGCTTTGCGT	0.034;0.005587	0.034
cg06254525	I	10	1205641	R	C	1205627	1205675	10:1205627_CAGATGAGGGATGACGCAGGCACAGGCCTGAGCGTCGCACGCTTTGCGT/C	CAGATGAGGGATGACGCAGGCACAGGCCTGAGCGTCGCACGCTTTGCGT	C;CAGATGAGGGATGACGCAGGCACAGGCCTGAGCGTCGCACGCTTTGCGTAGATGAGGGATGACGCAGGCACAGGCCTGAGCGTCGCACGCTTTGCGT	0.034;0.005587	0.034
cg09811759	I	1	245843825	F	C	245843824	245843824	1:245843824_G/C	G	C	0.056	0.056
cg25224852	I	7	150675563	F	T	150675562	150675562	7:150675562_A/G	A	G	0.221	0.221
cg04751533	I	4	7790161	F	C	7790160	7790160	4:7790160_G/T	G	T	0.02	0.02
cg07740306	I	18	77246369	F	A	77246368	77246368	18:77246368_C/A	C	A	0.011	0.011
cg02802634	I	16	86772171	F	T	86772061	86772202	16:86772061_TGTCGTCAGTACTGCACGTCACTCTCTCCAGCACACCGCGGCCTCGGCGTCATCAGCACTGCACGTCGCTCTCTCCAGCACACCGCGGCCTCGGCGTCGTCAGCACTGCACGTCGCTCTCTCCAGCACACCGCGGCCTCAGC/TGTCATCAGCACTGCACGTCGCTCTCTCCAGCACACCGCGGCCTCGGCGTCGTCAGCACTGCACGTCGCTCTCTCCAGCACACCGCGGCCTCAGC	TGTCGTCAGTACTGCACGTCACTCTCTCCAGCACACCGCGGCCTCGGCGTCATCAGCACTGCACGTCGCTCTCTCCAGCACACCGCGGCCTCGGCGTCGTCAGCACTGCACGTCGCTCTCTCCAGCACACCGCGGCCTCAGC	TGTCATCAGCACTGCACGTCGCTCTCTCCAGCACACCGCGGCCTCGGCGTCGTCAGCACTGCACGTCGCTCTCTCCAGCACACCGCGGCCTCAGC;T	0.223;0.011	0.223
cg02802634	I	16	86772171	F	T	86772159	86772206	16:86772159_GTCAGCACTGCACGTCGCTCTCTCCAGCACACCGCGGCCTCAGCGTCA/G	GTCAGCACTGCACGTCGCTCTCTCCAGCACACCGCGGCCTCAGCGTCA	G;*	0.196;0.00838	0.196
cg00371627	I	7	77167295	R	A	77167295	77167297	7:77167295_CGG/CGGG	CGG	CGGG;CG;CGGGG;C;CGGGGG	0.209;0.492;0.073;0.00838;0.002793	0.492
cg17063962	I	7	91808500	F	C	91808499	91808499	7:91808499_G/T	G	T	0.578	0.578
cg22766368	I	14	105119774	R	A	105119623	105119808	14:105119623_CGGCGGCTGGGCGAACCTGGTGTATCCAGGCCTGGCGCGGCGGCTGGGCGAACATGGTGTAACCAGGCCGGGCGAGGCGGCTGGGCGAACCTGGTGTATCCAGGCCTGGCGAGGCGGCTGGGCGAACCTGGTGTATCCAGGCCTGGCGAGGCGGCTGGGCGAACCTGGTGTATCCAGGCCGGGCGA/*	CGGCGGCTGGGCGAACCTGGTGTATCCAGGCCTGGCGCGGCGGCTGGGCGAACATGGTGTAACCAGGCCGGGCGAGGCGGCTGGGCGAACCTGGTGTATCCAGGCCTGGCGAGGCGGCTGGGCGAACCTGGTGTATCCAGGCCTGGCGAGGCGGCTGGGCGAACCTGGTGTATCCAGGCCGGGCGA	*;AGGCGGCTGGGCGAACCTGGTGTATCCAGGCCTGGCGCGGCGGCTGGGCGAACATGGTGTAACCAGGCCGGGCGAGGCGGCTGGGCGAACCTGGTGTATCCAGGCCTGGCGAGGCGGCTGGGCGAACCTGGTGTATCCAGGCCTGGCGAGGCGGCTGGGCGAACCTGGTGTATCCAGGCCGGGCGA;CGGCGGCTGGGCGAACCTGGTGTATCCAGGCCGGGCGA;C	0.089;0.036;0.017;0.00838	0.089
cg22766368	I	14	105119774	R	A	105119623	105119808	14:105119623_CGGCGGCTGGGCGAACCTGGTGTATCCAGGCCTGGCGCGGCGGCTGGGCGAACATGGTGTAACCAGGCCGGGCGAGGCGGCTGGGCGAACCTGGTGTATCCAGGCCTGGCGAGGCGGCTGGGCGAACCTGGTGTATCCAGGCCTGGCGAGGCGGCTGGGCGAACCTGGTGTATCCAGGCCGGGCGA/*	CGGCGGCTGGGCGAACCTGGTGTATCCAGGCCTGGCGCGGCGGCTGGGCGAACATGGTGTAACCAGGCCGGGCGAGGCGGCTGGGCGAACCTGGTGTATCCAGGCCTGGCGAGGCGGCTGGGCGAACCTGGTGTATCCAGGCCTGGCGAGGCGGCTGGGCGAACCTGGTGTATCCAGGCCGGGCGA	*;AGGCGGCTGGGCGAACCTGGTGTATCCAGGCCTGGCGCGGCGGCTGGGCGAACATGGTGTAACCAGGCCGGGCGAGGCGGCTGGGCGAACCTGGTGTATCCAGGCCTGGCGAGGCGGCTGGGCGAACCTGGTGTATCCAGGCCTGGCGAGGCGGCTGGGCGAACCTGGTGTATCCAGGCCGGGCGA;CGGCGGCTGGGCGAACCTGGTGTATCCAGGCCGGGCGA;C	0.089;0.036;0.017;0.00838	0.089
cg02677286	I	8	1051703	F	A	1051698	1051741	8:1051698_GTCCTCGTCACCCCGGAGCCGAACACGACACGACGATGGGAAGC/G	GTCCTCGTCACCCCGGAGCCGAACACGACACGACGATGGGAAGC	G;*;GTCCTTGTCACCCCTGAGCCGAACACGACACGACGATGGGAAGCTCCTCGTCACCCCGGAGCCGAACACGACACGACGATGGGAAGC;CTCCTCGTCACCCCGGAGCCGAACACGACACGACGATGGGAAGC	0.002793;0.011;0.002793;0.002793	0.011
cg02677286	I	8	1051703	F	A	1051698	1051741	8:1051698_GTCCTCGTCACCCCGGAGCCGAACACGACACGACGATGGGAAGC/G	GTCCTCGTCACCCCGGAGCCGAACACGACACGACGATGGGAAGC	G;*;GTCCTTGTCACCCCTGAGCCGAACACGACACGACGATGGGAAGCTCCTCGTCACCCCGGAGCCGAACACGACACGACGATGGGAAGC;CTCCTCGTCACCCCGGAGCCGAACACGACACGACGATGGGAAGC	0.002793;0.011;0.002793;0.002793	0.011
cg02677286	I	8	1051703	F	A	1051702	1051704	8:1051702_TCG/T	TCG	T;*	0.081;0.017	0.081
cg00446003	I	19	2135687	F	C	2135686	2135686	19:2135686_G/A	G	A	0.011	0.011
cg15220194	I	10	135122232	F	C	135122231	135122231	10:135122231_G/C	G	C	0.237	0.237
cg24526056	I	5	156479556	R	T	156479557	156479572	5:156479557_GTTGGAACAGTCGTCA/G	GTTGGAACAGTCGTCA	G	0.545	0.545
cg12629250	I	15	20149347	F	A	20149329	20149356	15:20149329_CTGCCCAGCCCCCGTCGCCGCGGCTTTT/C	CTGCCCAGCCCCCGTCGCCGCGGCTTTT	C;*	0.028;0.002793	0.028
cg02851212	I	10	1451418	F	A	1451383	1451420	10:1451383_ACCCGCCCTGCCTGACAGCGGGCTCCCACCTTCGTCGC/A	ACCCGCCCTGCCTGACAGCGGGCTCCCACCTTCGTCGC	A	0.182	0.182
cg02851212	I	10	1451418	F	A	1451383	1451420	10:1451383_ACCCGCCCTGCCTGACAGCGGGCTCCCACCTTCGTCGC/A	ACCCGCCCTGCCTGACAGCGGGCTCCCACCTTCGTCGC	A	0.182	0.182
cg07070692	I	16	88263263	R	T	88263241	88263273	16:88263241_ACGTGTGTGTGCTGATGTCACGCGTGTGGATGT/ACGCGTGTGTGTGCTGATGTCACGCGTGTGGATGT	ACGTGTGTGTGCTGATGTCACGCGTGTGGATGT	ACGCGTGTGTGTGCTGATGTCACGCGTGTGGATGT;*;A	0.313;0.00838;0.011	0.313
cg18146226	I	3	187443267	F	A	187443254	187443267	3:187443254_TGCCCGCTCCGCTC/T	TGCCCGCTCCGCTC	T	0.109	0.109
cg26576875	I	17	71189068	F	C	71188985	71189069	17:71188985_CCCCGCCCCCTCGCGCCCGCCCCCTCGCGCCCGCCCCCTCGCGCCCGCCCCCTCGCGCCCGCCCCCTCGCGCCCGCCCCCTCGCG/*	CCCCGCCCCCTCGCGCCCGCCCCCTCGCGCCCGCCCCCTCGCGCCCGCCCCCTCGCGCCCGCCCCCTCGCGCCCGCCCCCTCGCG	*;GCCCGCCCCCTCGCGCCCGCCCCCTCGCGCCCGCCCCCTCGCGCCCGCCCCCTCGCGCCCGCCCCCTCGCGCCCGCCCCCTCGCG;C;CCCCGCCCCCTCGCG;CCCCGCCCCCTCGCGCCCGCCCCCTCGCGCCCGCCCCCTCGCG;CCCCGCCCCCTCGCGCCCGCCCCCTCGCGCCCGCCCCCTCGCGCCCGCCCCCTCGCGCCCGCCCCCTCGCGCCCGCCCCCTCGCGCCCGCCCCCTCGCG	0.478;0.039;0.002793;0.005587;0.002793;0.005587	0.478
cg26576875	I	17	71189068	F	C	71188995	71189076	17:71188995_TCGCGCCCGCCCCCTCGCGCCCGCCCCCTCGCGCCCGCCCCCTCGCGCCCGCCCCCTCGCGCCCGCCCCCTCGCGCCCGCCC/*	TCGCGCCCGCCCCCTCGCGCCCGCCCCCTCGCGCCCGCCCCCTCGCGCCCGCCCCCTCGCGCCCGCCCCCTCGCGCCCGCCC	*;T	0.123;0.363	0.363
cg26985366	I	7	44261120	R	A	44261029	44261159	7:44261029_CAGAGAAGGAGCCGTCAGCAAGGCCACCCGGAGGCCGGGGAGGAGGAAGCAGCAGGGGGCGGCCACGTGCGGCGCAGGCTGCAGGGTTCCCCGGAGCGATGACCAGGGCTGTCCCCGCAGCAGGAAGAACG/C	CAGAGAAGGAGCCGTCAGCAAGGCCACCCGGAGGCCGGGGAGGAGGAAGCAGCAGGGGGCGGCCACGTGCGGCGCAGGCTGCAGGGTTCCCCGGAGCGATGACCAGGGCTGTCCCCGCAGCAGGAAGAACG	C	0.047	0.047
cg26985366	I	7	44261120	R	A	44261029	44261159	7:44261029_CAGAGAAGGAGCCGTCAGCAAGGCCACCCGGAGGCCGGGGAGGAGGAAGCAGCAGGGGGCGGCCACGTGCGGCGCAGGCTGCAGGGTTCCCCGGAGCGATGACCAGGGCTGTCCCCGCAGCAGGAAGAACG/C	CAGAGAAGGAGCCGTCAGCAAGGCCACCCGGAGGCCGGGGAGGAGGAAGCAGCAGGGGGCGGCCACGTGCGGCGCAGGCTGCAGGGTTCCCCGGAGCGATGACCAGGGCTGTCCCCGCAGCAGGAAGAACG	C	0.047	0.047
cg10214576	I	7	135347238	R	C	135347239	135347240	7:135347239_GC/GCC	GC	GCC;G;GCCC	0.193;0.02;0.002793	0.193
cg17956530	I	17	78667699	F	A	78667698	78667698	17:78667698_C/G	C	G	0.042	0.042
cg11755819	I	7	23749852	R	C	23749851	23749861	7:23749851_ACGCGGTAAGC/A	ACGCGGTAAGC	A	0.011	0.011
cg08761334	I	10	10308558	R	T	10308512	10308677	10:10308512_ACGCTGGTGTTCATGTCGCTGGTGTTCGTGACGCTGGTGTTCGTAACGTTGGTGTTCATGTCGCTGGTGTTCATGACGCTGGTGTTCATGTCCCTGGTGTTCATGACGCTGGTGTTCATGTCGCTGGTGTTCATGACGCTGGTGTTCATGTCCCTGGTGTTCATGT/*	ACGCTGGTGTTCATGTCGCTGGTGTTCGTGACGCTGGTGTTCGTAACGTTGGTGTTCATGTCGCTGGTGTTCATGACGCTGGTGTTCATGTCCCTGGTGTTCATGACGCTGGTGTTCATGTCGCTGGTGTTCATGACGCTGGTGTTCATGTCCCTGGTGTTCATGT	*;TCGCTGGTGTTCATGTCGCTGGTGTTCGTGACGCTGGTGTTCGTAACGTTGGTGTTCATGTCGCTGGTGTTCATGACGCTGGTGTTCATGTCCCTGGTGTTCATGACGCTGGTGTTCATGTCGCTGGTGTTCATGACGCTGGTGTTCATGTCCCTGGTGTTCATGT;A	0.028;0.028;0.02	0.028
cg08761334	I	10	10308558	R	T	10308530	10308560	10:10308530_CTGGTGTTCGTGACGCTGGTGTTCGTAACGT/*	CTGGTGTTCGTGACGCTGGTGTTCGTAACGT	*;C	0.148;0.005587	0.148
cg08761334	I	10	10308558	R	T	10308545	10308560	10:10308545_CTGGTGTTCGTAACGT/C	CTGGTGTTCGTAACGT	C;*	0.034;0.022	0.034
cg08761334	I	10	10308558	R	T	10308554	10308583	10:10308554_GTAACGTTGGTGTTCATGTCGCTGGTGTTC/ATAACGTTGGTGTTCATGTCGCTGGTGTTC	GTAACGTTGGTGTTCATGTCGCTGGTGTTC	ATAACGTTGGTGTTCATGTCGCTGGTGTTC;*;G	0.022;0.059;0.002793	0.059
cg19589144	I	6	109776991	R	A	109776987	109776999	6:109776987_AGGGCGGGGGCGG/AGGGCGG	AGGGCGGGGGCGG	AGGGCGG;A	0.126;0.053	0.126
cg16135716	I	12	14133887	F	C	14133872	14133888	12:14133872_TCACACTCACCCCCGCG/T	TCACACTCACCCCCGCG	T	0.017	0.017
cg03066754	I	17	76506831	R	A	76506833	76506833	17:76506833_G/GCC	G	GCC;GCCCC;GCCC;GCCCCC;GCGCC;C	0.087;0.165;0.201;0.022;0.025;0.011	0.201
cg22648182	I	5	1663755	R	A	1663734	1663808	5:1663734_AGGGGTCCTCCCGGTGAGGGGCGGCGGTGAGTGGACGGAGGGGTCCTCCCGGCGAGGGGCGGCGGTGAGTGGACG/AGAGGGGTCCTCCCGGCGAGGGGCGGCGGTGAGTGGACG	AGGGGTCCTCCCGGTGAGGGGCGGCGGTGAGTGGACGGAGGGGTCCTCCCGGCGAGGGGCGGCGGTGAGTGGACG	AGAGGGGTCCTCCCGGCGAGGGGCGGCGGTGAGTGGACG;A;*	0.045;0.005587;0.002793	0.045
cg18608749	I	4	8702535	R	T	8702537	8702537	4:8702537_T/C	T	C	0.472	0.472
cg05358397	I	10	5550470	R	C	5550443	5550480	10:5550443_AGACTCACGTGGTGTTCGTCCCTCACCCGCAGGCCCCG/A	AGACTCACGTGGTGTTCGTCCCTCACCCGCAGGCCCCG	A	0.022	0.022
cg07940218	I	16	1235672	R	A	1235629	1235683	16:1235629_GGGGGCGGGCGAGTAGACGGTCGGCATGCATAGGGGCCGGAGGCGGGGTGTGTAC/G	GGGGGCGGGCGAGTAGACGGTCGGCATGCATAGGGGCCGGAGGCGGGGTGTGTAC	G;*	0.011;0.002793	0.011
cg18847089	I	7	676060	F	T	675915	676081	7:675915_ACGTCCTCCACCGGCCGCGCCCTCACGTCCTCCACCGGCCGCGCCCACACGTCCTCCACCGGCCGCGCCCACACGTCCTCCACCGGCCGCGCCCACACGTCCTCCACCGGCCGCGCCCTCACGTCCTCCACCGGCCGCGCCCACACGTCCTCCACCGGCCGCGCCCT/*	ACGTCCTCCACCGGCCGCGCCCTCACGTCCTCCACCGGCCGCGCCCACACGTCCTCCACCGGCCGCGCCCACACGTCCTCCACCGGCCGCGCCCACACGTCCTCCACCGGCCGCGCCCTCACGTCCTCCACCGGCCGCGCCCACACGTCCTCCACCGGCCGCGCCCT	*;A;ACACCGGCCGCGCCCTCACGTCCTCCACCGGCCGCGCCCACACGTCCTCCACCGGCCGCGCCCACACGTCCTCCACCGGCCGCGCCCACACGTCCTCCACCGGCCGCGCCCTCACGTCCTCCACCGGCCGCGCCCACACGTCCTCCACCGGCCGCGCCCT	0.011;0.002793;0.002793	0.011
cg18847089	I	7	676060	F	T	675924	676085	7:675924_ACCGGCCGCGCCCTCACGTCCTCCACCGGCCGCGCCCACACGTCCTCCACCGGCCGCGCCCACACGTCCTCCACCGGCCGCGCCCACACGTCCTCCACCGGCCGCGCCCTCACGTCCTCCACCGGCCGCGCCCACACGTCCTCCACCGGCCGCGCCCTCACG/*	ACCGGCCGCGCCCTCACGTCCTCCACCGGCCGCGCCCACACGTCCTCCACCGGCCGCGCCCACACGTCCTCCACCGGCCGCGCCCACACGTCCTCCACCGGCCGCGCCCTCACGTCCTCCACCGGCCGCGCCCACACGTCCTCCACCGGCCGCGCCCTCACG	*;A	0.014;0.002793	0.014
cg18847089	I	7	676060	F	T	675961	676081	7:675961_ACACGTCCTCCACCGGCCGCGCCCACACGTCCTCCACCGGCCGCGCCCACACGTCCTCCACCGGCCGCGCCCTCACGTCCTCCACCGGCCGCGCCCACACGTCCTCCACCGGCCGCGCCCT/ACACGTCCTCCACCGGCCGCGCCCACACGTCCTCCACCGGCCGCGCCCT	ACACGTCCTCCACCGGCCGCGCCCACACGTCCTCCACCGGCCGCGCCCACACGTCCTCCACCGGCCGCGCCCTCACGTCCTCCACCGGCCGCGCCCACACGTCCTCCACCGGCCGCGCCCT	ACACGTCCTCCACCGGCCGCGCCCACACGTCCTCCACCGGCCGCGCCCT;A;*;TCACGTCCTCCACCGGCCGCGCCCACACGTCCTCCACCGGCCGCGCCCACACGTCCTCCACCGGCCGCGCCCTCACGTCCTCCACCGGCCGCGCCCACACGTCCTCCACCGGCCGCGCCCT	0.014;0.011;0.028;0.002793	0.028
cg18847089	I	7	676060	F	T	675985	676081	7:675985_ACACGTCCTCCACCGGCCGCGCCCACACGTCCTCCACCGGCCGCGCCCTCACGTCCTCCACCGGCCGCGCCCACACGTCCTCCACCGGCCGCGCCCT/A	ACACGTCCTCCACCGGCCGCGCCCACACGTCCTCCACCGGCCGCGCCCTCACGTCCTCCACCGGCCGCGCCCACACGTCCTCCACCGGCCGCGCCCT	A;ACACGTCCTCCACCGGCCGCGCCCACACGTCCTCCACCGGCCGCGCCCT;TCACGTCCTCCACCGGCCGCGCCCACACGTCCTCCACCGGCCGCGCCCTCACGTCCTCCACCGGCCGCGCCCACACGTCCTCCACCGGCCGCGCCCT;*	0.073;0.022;0.02;0.059	0.073
cg18847089	I	7	676060	F	T	675990	676076	7:675990_TCCTCCACCGGCCGCGCCCACACGTCCTCCACCGGCCGCGCCCTCACGTCCTCCACCGGCCGCGCCCACACGTCCTCCACCGGCCGC/*	TCCTCCACCGGCCGCGCCCACACGTCCTCCACCGGCCGCGCCCTCACGTCCTCCACCGGCCGCGCCCACACGTCCTCCACCGGCCGC	*;T	0.137;0.002793	0.137
cg18847089	I	7	676060	F	T	676009	676081	7:676009_ACACGTCCTCCACCGGCCGCGCCCTCACGTCCTCCACCGGCCGCGCCCACACGTCCTCCACCGGCCGCGCCCT/*	ACACGTCCTCCACCGGCCGCGCCCTCACGTCCTCCACCGGCCGCGCCCACACGTCCTCCACCGGCCGCGCCCT	*;A;ACACGTCCTCCACCGGCCGCGCCCACACGTCCTCCACCGGCCGCGCCCT;TCACGTCCTCCACCGGCCGCGCCCTCACGTCCTCCACCGGCCGCGCCCACACGTCCTCCACCGGCCGCGCCCT	0.151;0.042;0.005587;0.005587	0.151
cg18847089	I	7	676060	F	T	676014	676076	7:676014_TCCTCCACCGGCCGCGCCCTCACGTCCTCCACCGGCCGCGCCCACACGTCCTCCACCGGCCGC/TGCCCACACGTCCTCCACCGGCCGC	TCCTCCACCGGCCGCGCCCTCACGTCCTCCACCGGCCGCGCCCACACGTCCTCCACCGGCCGC	TGCCCACACGTCCTCCACCGGCCGC;*;T	0.005587;0.176;0.002793	0.176
cg18847089	I	7	676060	F	T	676035	676081	7:676035_ACGTCCTCCACCGGCCGCGCCCACACGTCCTCCACCGGCCGCGCCCT/*	ACGTCCTCCACCGGCCGCGCCCACACGTCCTCCACCGGCCGCGCCCT	*;A	0.159;0.02	0.159
cg18847089	I	7	676060	F	T	676057	676081	7:676057_ACACGTCCTCCACCGGCCGCGCCCT/TCACGTCCTCCACCGGCCGCGCCCT	ACACGTCCTCCACCGGCCGCGCCCT	TCACGTCCTCCACCGGCCGCGCCCT;A;*;ACACGTCCTCCACCGGCCGCGCCCTCACGTCCTCCACCGGCCGCGCCCT	0.053;0.081;0.168;0.02	0.168
cg19961153	I	2	233271154	R	A	233271156	233271156	2:233271156_G/A	G	A	0.011	0.011
cg10900642	I	3	190842915	R	C	190842917	190842957	3:190842917_CTCCTCACCTCCCAGACGGGGTCGCGGCCGGGCAGGGGCAT/C	CTCCTCACCTCCCAGACGGGGTCGCGGCCGGGCAGGGGCAT	C	0.531	0.531
cg00548824	I	2	3452407	R	A	3452374	3452438	2:3452374_TCGAGGGTAGGGCGTCTAGAGCAGCCGGTTACGCGAGGGTAGGGCGTGGAGAGCAGCCGGTTACG/TCGAGGGTAGGGCGTGGAGAGCAGCCGGTTACGCGAGGGTAGGGCGTCTAGAGCAGCCGGTTACGCGAGGGTAGGGCGTGGAGAGCAGCCGGTTACG	TCGAGGGTAGGGCGTCTAGAGCAGCCGGTTACGCGAGGGTAGGGCGTGGAGAGCAGCCGGTTACG	TCGAGGGTAGGGCGTGGAGAGCAGCCGGTTACGCGAGGGTAGGGCGTCTAGAGCAGCCGGTTACGCGAGGGTAGGGCGTGGAGAGCAGCCGGTTACG;TCGAGGGTAGGGCGTGGAGAGCAGCCGGTTACG;T;GCGAGGGTAGGGCGTCTAGAGCAGCCGGTTACGCGAGGGTAGGGCGTGGAGAGCAGCCGGTTACG	0.011;0.05;0.002793;0.002793	0.05
cg00548824	I	2	3452407	R	A	3452374	3452438	2:3452374_TCGAGGGTAGGGCGTCTAGAGCAGCCGGTTACGCGAGGGTAGGGCGTGGAGAGCAGCCGGTTACG/TCGAGGGTAGGGCGTGGAGAGCAGCCGGTTACGCGAGGGTAGGGCGTCTAGAGCAGCCGGTTACGCGAGGGTAGGGCGTGGAGAGCAGCCGGTTACG	TCGAGGGTAGGGCGTCTAGAGCAGCCGGTTACGCGAGGGTAGGGCGTGGAGAGCAGCCGGTTACG	TCGAGGGTAGGGCGTGGAGAGCAGCCGGTTACGCGAGGGTAGGGCGTCTAGAGCAGCCGGTTACGCGAGGGTAGGGCGTGGAGAGCAGCCGGTTACG;TCGAGGGTAGGGCGTGGAGAGCAGCCGGTTACG;T;GCGAGGGTAGGGCGTCTAGAGCAGCCGGTTACGCGAGGGTAGGGCGTGGAGAGCAGCCGGTTACG	0.011;0.05;0.002793;0.002793	0.05
cg00548824	I	2	3452407	R	A	3452390	3452454	2:3452390_TAGAGCAGCCGGTTACGCGAGGGTAGGGCGTGGAGAGCAGCCGGTTACGCGAGGGTAGGGCGTGG/GAGAGCAGCCGGTTACGCGAGGGTAGGGCGTGGAGAGCAGCCGGTTACGCGAGGGTAGGGCGTGG	TAGAGCAGCCGGTTACGCGAGGGTAGGGCGTGGAGAGCAGCCGGTTACGCGAGGGTAGGGCGTGG	GAGAGCAGCCGGTTACGCGAGGGTAGGGCGTGGAGAGCAGCCGGTTACGCGAGGGTAGGGCGTGG;TTACGCGAGGGTAGGGCGTGGAGAGCAGCCGGTTACGCGAGGGTAGGGCGTGGAGAGCAGCCGGTTACGCGAGGGTAGGGCGTGG;*;T	0.087;0.002793;0.053;0.00838	0.087
cg00548824	I	2	3452407	R	A	3452390	3452454	2:3452390_TAGAGCAGCCGGTTACGCGAGGGTAGGGCGTGGAGAGCAGCCGGTTACGCGAGGGTAGGGCGTGG/GAGAGCAGCCGGTTACGCGAGGGTAGGGCGTGGAGAGCAGCCGGTTACGCGAGGGTAGGGCGTGG	TAGAGCAGCCGGTTACGCGAGGGTAGGGCGTGGAGAGCAGCCGGTTACGCGAGGGTAGGGCGTGG	GAGAGCAGCCGGTTACGCGAGGGTAGGGCGTGGAGAGCAGCCGGTTACGCGAGGGTAGGGCGTGG;TTACGCGAGGGTAGGGCGTGGAGAGCAGCCGGTTACGCGAGGGTAGGGCGTGGAGAGCAGCCGGTTACGCGAGGGTAGGGCGTGG;*;T	0.087;0.002793;0.053;0.00838	0.087
cg13661397	I	10	5454459	F	T	5454458	5454458	10:5454458_A/G	A	G	0.746	0.746
cg11405538	I	5	3177877	F	T	3177876	3177876	5:3177876_A/G	A	G	0.737	0.737
cg20249949	I	10	1789330	R	T	1789304	1789335	10:1789304_CGTGTATGCGAGTGTCACATGGATCGCGTGAT/C	CGTGTATGCGAGTGTCACATGGATCGCGTGAT	C	0.025	0.025
cg20249949	I	10	1789330	R	T	1789328	1789354	10:1789328_CGCGTGATGTGTATGCGAGTGTCACAT/C	CGCGTGATGTGTATGCGAGTGTCACAT	C;*;TGCGTGATGTGTATGCGAGTGTCACAT	0.025;0.025;0.002793	0.025
cg19832700	I	3	169899273	F	C	169899272	169899272	3:169899272_G/C	G	C	0.045	0.045
cg27534679	I	2	235005011	F	A	235004976	235005028	2:235004976_ACGCCCCCGTTCGTACACACATGCACGCATGCCCCCGTTCGTACACACAGGCC/*	ACGCCCCCGTTCGTACACACATGCACGCATGCCCCCGTTCGTACACACAGGCC	*;A	0.011;0.05	0.05
cg27534679	I	2	235005011	F	A	235005000	235005056	2:235005000_ACGCATGCCCCCGTTCGTACACACAGGCCCGCACGCCCCCGTTCGTACACATCTGCG/A	ACGCATGCCCCCGTTCGTACACACAGGCCCGCACGCCCCCGTTCGTACACATCTGCG	A;*;GCGCATGCCCCCGTTCGTACACACAGGCCCGCACGCCCCCGTTCGTACACATCTGCG	0.005587;0.064;0.002793	0.064
cg22860195	I	2	364258	F	T	364244	364312	2:364244_GAGATGAAAGTGAACGGGTTTGAACGGCTGGTCTCCTGGCTGATGATGGAACCCGACTTAGAGTGTTAT/G	GAGATGAAAGTGAACGGGTTTGAACGGCTGGTCTCCTGGCTGATGATGGAACCCGACTTAGAGTGTTAT	G	0.02	0.02
cg13661967	I	4	154387423	R	A	154387421	154387441	4:154387421_CGCGGGGCGGGGCGGGGCGGG/CGCGGGGCGGGGCGGG	CGCGGGGCGGGGCGGGGCGGG	CGCGGGGCGGGGCGGG;CGCGGGGCGGG;CGCGGGGCGGGGCGGGGCGGGGCGGG;CGCGGG;CGCGGGGCGGGGCGGGGCGGGGCGGGGCGGG;C	0.123;0.377;0.064;0.064;0.005587;0.005587	0.377
cg07590215	I	4	1003440	R	A	1003440	1003450	4:1003440_CGGGCGGGGCG/C	CGGGCGGGGCG	C;CGGGCG;CGGGCGGGGCGGGGCG	0.096;0.017;0.008427	0.096
cg22099404	I	17	4458623	F	A	4458622	4458622	17:4458622_C/T	C	T	0.011	0.011
cg10996148	I	17	925701	R	A	925703	925703	17:925703_G/A	G	A	0.014	0.014
cg11361409	I	11	71420485	R	A	71420487	71420487	11:71420487_G/A	G	A	0.045	0.045
cg07736115	I	13	113771937	R	C	113771925	113771962	13:113771925_CCCCTGTCCGACCGCGGTGCTGGGTGGGTGCCACTCTT/C	CCCCTGTCCGACCGCGGTGCTGGGTGGGTGCCACTCTT	C;*	0.056;0.005587	0.056
cg04728429	I	7	35225862	F	C	35225856	35225868	7:35225856_TCCCTGCGTGTCC/T	TCCCTGCGTGTCC	T	0.031	0.031
cg01942109	I	9	93195810	R	A	93195810	93195812	9:93195810_CGA/C	CGA	C	0.089	0.089
cg22092111	I	13	114067198	F	A	114067136	114067228	13:114067136_TCGGTTCACCCACCGCCAACAGCGCCCCGCAGAGCTCGGTTCACCCACCGCCAACAGCGCCCCGCAGAGCTCGGTTCACCCACCGCCAACAGC/T	TCGGTTCACCCACCGCCAACAGCGCCCCGCAGAGCTCGGTTCACCCACCGCCAACAGCGCCCCGCAGAGCTCGGTTCACCCACCGCCAACAGC	T;*;TGGTTCACCCACCGCCAACAGCGCCCCGCAGAGCTCGGTTCACCCACCGCCAACAGCGCCCCGCAGAGCTCGGTTCACCCACCGCCAACAGC	0.011;0.005587;0.005587	0.011
cg22092111	I	13	114067198	F	A	114067138	114067229	13:114067138_GGTTCACCCACCGCCAACAGCGCCCCGCAGAGCTCGGTTCACCCACCGCCAACAGCGCCCCGCAGAGCTCGGTTCACCCACCGCCAACAGCA/*	GGTTCACCCACCGCCAACAGCGCCCCGCAGAGCTCGGTTCACCCACCGCCAACAGCGCCCCGCAGAGCTCGGTTCACCCACCGCCAACAGCA	*;G	0.017;0.002793	0.017
cg22092111	I	13	114067198	F	A	114067189	114067204	13:114067189_ACAGCGCCCCGCAGAG/*	ACAGCGCCCCGCAGAG	*;A	0.017;0.00838	0.017
cg10180404	I	6	32632334	R	A	32632336	32632336	6:32632336_G/A	G	A	0.205	0.205
cg21726250	I	17	76472384	F	A	76472312	76472394	17:76472312_GCGTGGAACCCTCGGACCCACAGCCACGTGCCAGAGTTATCGCGTGGAACCCTCGGACCCACAGCCAAGTGCCGGAATTATCA/*	GCGTGGAACCCTCGGACCCACAGCCACGTGCCAGAGTTATCGCGTGGAACCCTCGGACCCACAGCCAAGTGCCGGAATTATCA	*;G	0.067;0.00838	0.067
cg21726250	I	17	76472384	F	A	76472312	76472394	17:76472312_GCGTGGAACCCTCGGACCCACAGCCACGTGCCAGAGTTATCGCGTGGAACCCTCGGACCCACAGCCAAGTGCCGGAATTATCA/*	GCGTGGAACCCTCGGACCCACAGCCACGTGCCAGAGTTATCGCGTGGAACCCTCGGACCCACAGCCAAGTGCCGGAATTATCA	*;G	0.067;0.00838	0.067
cg21726250	I	17	76472384	F	A	76472344	76472426	17:76472344_AGAGTTATCGCGTGGAACCCTCGGACCCACAGCCAAGTGCCGGAATTATCACGTGGAACCCTCGGACCCACAGCCACGTGCCG/A	AGAGTTATCGCGTGGAACCCTCGGACCCACAGCCAAGTGCCGGAATTATCACGTGGAACCCTCGGACCCACAGCCACGTGCCG	A;*;GGAGTTATCGCGTGGAACCCTCGGACCCACAGCCAAGTGCCGGAATTATCACGTGGAACCCTCGGACCCACAGCCACGTGCCG	0.005587;0.014;0.002793	0.014
cg21726250	I	17	76472384	F	A	76472344	76472426	17:76472344_AGAGTTATCGCGTGGAACCCTCGGACCCACAGCCAAGTGCCGGAATTATCACGTGGAACCCTCGGACCCACAGCCACGTGCCG/A	AGAGTTATCGCGTGGAACCCTCGGACCCACAGCCAAGTGCCGGAATTATCACGTGGAACCCTCGGACCCACAGCCACGTGCCG	A;*;GGAGTTATCGCGTGGAACCCTCGGACCCACAGCCAAGTGCCGGAATTATCACGTGGAACCCTCGGACCCACAGCCACGTGCCG	0.005587;0.014;0.002793	0.014
cg08836988	I	2	10340653	F	C	10340534	10340718	2:10340534_AAAATATGAGGCCCACAGGGACCGCGCGCGCAAAATATGAGGCCCACAGGGACCGCGCGCGCAAAATATGAGGCCCACAGGCACCGCGCACACAAAATATGAGGCCCACAGGGACTGCGCGCACAAATTATGAGTCCCACAGGGACCGCGCGCGCAAAATATGAGGCCCACAGGGACCGCGCGCG/A	AAAATATGAGGCCCACAGGGACCGCGCGCGCAAAATATGAGGCCCACAGGGACCGCGCGCGCAAAATATGAGGCCCACAGGCACCGCGCACACAAAATATGAGGCCCACAGGGACTGCGCGCACAAATTATGAGTCCCACAGGGACCGCGCGCGCAAAATATGAGGCCCACAGGGACCGCGCGCG	A;*;ACAAAATATGAGGCCCACAGGGACCGCGCGCGCAAAATATGAGGCCCACAGGCACCGCGCACACAAAATATGAGGCCCACAGGGACTGCGCGCACAAATTATGAGTCCCACAGGGACCGCGCGCGCAAAATATGAGGCCCACAGGGACCGCGCGCG	0.025;0.011;0.011	0.025
cg08836988	I	2	10340653	F	C	10340534	10340718	2:10340534_AAAATATGAGGCCCACAGGGACCGCGCGCGCAAAATATGAGGCCCACAGGGACCGCGCGCGCAAAATATGAGGCCCACAGGCACCGCGCACACAAAATATGAGGCCCACAGGGACTGCGCGCACAAATTATGAGTCCCACAGGGACCGCGCGCGCAAAATATGAGGCCCACAGGGACCGCGCGCG/A	AAAATATGAGGCCCACAGGGACCGCGCGCGCAAAATATGAGGCCCACAGGGACCGCGCGCGCAAAATATGAGGCCCACAGGCACCGCGCACACAAAATATGAGGCCCACAGGGACTGCGCGCACAAATTATGAGTCCCACAGGGACCGCGCGCGCAAAATATGAGGCCCACAGGGACCGCGCGCG	A;*;ACAAAATATGAGGCCCACAGGGACCGCGCGCGCAAAATATGAGGCCCACAGGCACCGCGCACACAAAATATGAGGCCCACAGGGACTGCGCGCACAAATTATGAGTCCCACAGGGACCGCGCGCGCAAAATATGAGGCCCACAGGGACCGCGCGCG	0.025;0.011;0.011	0.025
cg08836988	I	2	10340653	F	C	10340606	10340668	2:10340606_GCCCACAGGCACCGCGCACACAAAATATGAGGCCCACAGGGACTGCGCGCACAAATTATGAGT/*	GCCCACAGGCACCGCGCACACAAAATATGAGGCCCACAGGGACTGCGCGCACAAATTATGAGT	*;GTATGAGGCCCACAGGGACTGCGCGCACAAATTATGAGT;G	0.246;0.00838;0.014	0.246
cg08836988	I	2	10340653	F	C	10340612	10340718	2:10340612_AGGCACCGCGCACACAAAATATGAGGCCCACAGGGACTGCGCGCACAAATTATGAGTCCCACAGGGACCGCGCGCGCAAAATATGAGGCCCACAGGGACCGCGCGCG/*	AGGCACCGCGCACACAAAATATGAGGCCCACAGGGACTGCGCGCACAAATTATGAGTCCCACAGGGACCGCGCGCGCAAAATATGAGGCCCACAGGGACCGCGCGCG	*;A;GGGCACCGCGCACACAAAATATGAGGCCCACAGGGACTGCGCGCACAAATTATGAGTCCCACAGGGACCGCGCGCGCAAAATATGAGGCCCACAGGGACCGCGCGCG	0.165;0.095;0.002793	0.165
cg08836988	I	2	10340653	F	C	10340619	10340770	2:10340619_GCGCACACAAAATATGAGGCCCACAGGGACTGCGCGCACAAATTATGAGTCCCACAGGGACCGCGCGCGCAAAATATGAGGCCCACAGGGACCGCGCGCGCAAAATATGAGGCCCACAGGGACCGCGCGCGCAAAATATGAGGCCCACAGGC/*	GCGCACACAAAATATGAGGCCCACAGGGACTGCGCGCACAAATTATGAGTCCCACAGGGACCGCGCGCGCAAAATATGAGGCCCACAGGGACCGCGCGCGCAAAATATGAGGCCCACAGGGACCGCGCGCGCAAAATATGAGGCCCACAGGC	*;G	0.154;0.002793	0.154
cg08836988	I	2	10340653	F	C	10340625	10340749	2:10340625_ACAAAATATGAGGCCCACAGGGACTGCGCGCACAAATTATGAGTCCCACAGGGACCGCGCGCGCAAAATATGAGGCCCACAGGGACCGCGCGCGCAAAATATGAGGCCCACAGGGACCGCGCGCG/GCAAAATATGAGGCCCACAGGGACTGCGCGCACAAATTATGAGTCCCACAGGGACCGCGCGCGCAAAATATGAGGCCCACAGGGACCGCGCGCGCAAAATATGAGGCCCACAGGGACCGCGCGCG	ACAAAATATGAGGCCCACAGGGACTGCGCGCACAAATTATGAGTCCCACAGGGACCGCGCGCGCAAAATATGAGGCCCACAGGGACCGCGCGCGCAAAATATGAGGCCCACAGGGACCGCGCGCG	GCAAAATATGAGGCCCACAGGGACTGCGCGCACAAATTATGAGTCCCACAGGGACCGCGCGCGCAAAATATGAGGCCCACAGGGACCGCGCGCGCAAAATATGAGGCCCACAGGGACCGCGCGCG;*;ACAAAATATGAGGCCCACAGGGACCGCGCGCG;A	0.103;0.156;0.011;0.002793	0.156
cg08836988	I	2	10340653	F	C	10340631	10340669	2:10340631_TATGAGGCCCACAGGGACTGCGCGCACAAATTATGAGTC/*	TATGAGGCCCACAGGGACTGCGCGCACAAATTATGAGTC	*;T	0.154;0.00838	0.154
cg08836988	I	2	10340653	F	C	10340637	10340668	2:10340637_GCCCACAGGGACTGCGCGCACAAATTATGAGT/*	GCCCACAGGGACTGCGCGCACAAATTATGAGT	*;G	0.159;0.05	0.159
cg08836988	I	2	10340653	F	C	10340648	10340681	2:10340648_CTGCGCGCACAAATTATGAGTCCCACAGGGACCG/*	CTGCGCGCACAAATTATGAGTCCCACAGGGACCG	*;C;CCGCGCACAAATTATGAGTCCCACAGGGACCG	0.204;0.017;0.025	0.204
cg08836988	I	2	10340653	F	C	10340652	10340780	2:10340652_GCGCACAAATTATGAGTCCCACAGGGACCGCGCGCGCAAAATATGAGGCCCACAGGGACCGCGCGCGCAAAATATGAGGCCCACAGGGACCGCGCGCGCAAAATATGAGGCCCACAGGCACCGCGCACA/*	GCGCACAAATTATGAGTCCCACAGGGACCGCGCGCGCAAAATATGAGGCCCACAGGGACCGCGCGCGCAAAATATGAGGCCCACAGGGACCGCGCGCGCAAAATATGAGGCCCACAGGCACCGCGCACA	*;G	0.209;0.002793	0.209
cg16503057	I	3	49711251	F	T	49711234	49711252	3:49711234_CCTCACGCTCACGCTCACG/CCTCACGCTCACGCTCACGCTCACGCTCACG	CCTCACGCTCACGCTCACG	CCTCACGCTCACGCTCACGCTCACGCTCACG;CCTCACGCTCACGCTCACGCTCACG;CCTCACGCTCACG;C;CTCACGCTCACGCTCACGCTCACG;CCTCACGCTCACGCTCACGCTCACGCTCACGCTCACG	0.059;0.307;0.053;0.07;0.014;0.025	0.307
cg17794750	I	9	100069510	R	C	100069511	100069512	9:100069511_GC/G	GC	G;AC	0.098;0.002793	0.098
cg11789684	I	7	141251045	F	A	141251044	141251044	7:141251044_C/G	C	G	0.179	0.179
cg20540370	I	7	63221680	F	T	63221637	63221685	7:63221637_AGGGAGGTCAGCGTGAGCCCCTGCCTCACACTGGCCTCTCTCACGCTGC/A	AGGGAGGTCAGCGTGAGCCCCTGCCTCACACTGGCCTCTCTCACGCTGC	A	0.02	0.02
cg26533368	I	2	114359762	R	C	114359760	114359789	2:114359760_TGCGCCTCTCTGCGCCGGCGCCGGCGCGGC/T	TGCGCCTCTCTGCGCCGGCGCCGGCGCGGC	T;TGCGCCTCTCTGCGCCGGCGCCGGCGCGGCGCGCCTCTCTGCGCCGGCGCCGGCGCGGC	0.031;0.002793	0.031
cg27613444	I	8	109455654	F	C	109455653	109455653	8:109455653_G/A	G	A	0.025	0.025
cg11444048	I	17	77194175	R	A	77194139	77194182	17:77194139_GTCGTGTGGGGTGGGCTTGTCATCCCGGAAGTGCTACGGTTGCA/G	GTCGTGTGGGGTGGGCTTGTCATCCCGGAAGTGCTACGGTTGCA	G	0.028	0.028
cg21097820	I	7	154451991	F	T	154451949	154451993	7:154451949_TAGTCATGGTGAATCACGATGGCGTATTGGCCGTAGTGTTCACGC/T	TAGTCATGGTGAATCACGATGGCGTATTGGCCGTAGTGTTCACGC	T	0.542	0.542
cg21097820	I	7	154451991	F	T	154451990	154452016	7:154451990_ACGCAGTCATGGTGAATCACCATGGCG/*	ACGCAGTCATGGTGAATCACCATGGCG	*;A	0.489;0.00838	0.489
cg18561676	I	1	148855262	R	A	148855258	148855265	1:148855258_GCGGCGGG/*	GCGGCGGG	*;G	0.002793;0.059	0.059
cg15782228	I	20	60932415	F	A	60932414	60932414	20:60932414_T/C	T	C	0.531	0.531
cg02471346	I	12	19282374	R	T	19282375	19282390	12:19282375_GTTTTTTTTTTTTTTT/G	GTTTTTTTTTTTTTTT	G;GTTT;GTTTTTTTTTTTTTTTT;GTTTTTTTTTTTTTT;GTTTTTTTTTTTTTTTTT	0.372;0.081;0.034;0.084;0.002793	0.372
cg01445689	I	7	158703106	R	A	158703093	158703122	7:158703093_ACCTGTGGGAGCGCGATTGGCTGTGTCAGG/A	ACCTGTGGGAGCGCGATTGGCTGTGTCAGG	A	0.307	0.307
cg18812946	I	X	153140985	F	A	153140984	153140984	X:153140984_C/A	C	A	0.05	0.05
cg22373622	I	1	1489544	R	A	1489521	1489565	1:1489521_TGAAGCTGAGCACGAGGCGGATCCGGACCACTAAGGGGTCCCCAC/T	TGAAGCTGAGCACGAGGCGGATCCGGACCACTAAGGGGTCCCCAC	T	0.02	0.02
cg08861369	I	16	85671714	F	T	85671713	85671713	16:85671713_A/G	A	G	0.897	0.897
cg01239389	I	22	16867554	F	A	16867464	16867592	22:16867464_CCGCCGCGGCTTTTTGCCCCCCCGCCGCCGTGGTTTTTTCCCCCCATCTCACCTCCGCTTTTTGCCCGCCGCGGCTTTTTGCCCCCACCCCGCCTCGGCTTTTTGCCAGCCACGGCTTTTTGCCCCCCG/*	CCGCCGCGGCTTTTTGCCCCCCCGCCGCCGTGGTTTTTTCCCCCCATCTCACCTCCGCTTTTTGCCCGCCGCGGCTTTTTGCCCCCACCCCGCCTCGGCTTTTTGCCAGCCACGGCTTTTTGCCCCCCG	*;C	0.05;0.011	0.05
cg01239389	I	22	16867554	F	A	16867494	16867586	22:16867494_TGGTTTTTTCCCCCCATCTCACCTCCGCTTTTTGCCCGCCGCGGCTTTTTGCCCCCACCCCGCCTCGGCTTTTTGCCAGCCACGGCTTTTTGC/*	TGGTTTTTTCCCCCCATCTCACCTCCGCTTTTTGCCCGCCGCGGCTTTTTGCCCCCACCCCGCCTCGGCTTTTTGCCAGCCACGGCTTTTTGC	*;TGGCTTTTTGCCCCCACCCCGCCTCGGCTTTTTGCCAGCCACGGCTTTTTGC;T	0.034;0.00838;0.005587	0.034
cg24216326	I	7	158799053	F	C	158799022	158799060	7:158799022_GGCTTCCTCAGGAAGAGGACGGCCTCCCGCGCGCTGCCT/G	GGCTTCCTCAGGAAGAGGACGGCCTCCCGCGCGCTGCCT	G	0.017	0.017
cg24216326	I	7	158799053	F	C	158799022	158799060	7:158799022_GGCTTCCTCAGGAAGAGGACGGCCTCCCGCGCGCTGCCT/G	GGCTTCCTCAGGAAGAGGACGGCCTCCCGCGCGCTGCCT	G	0.017	0.017
cg11778146	I	7	89841217	R	C	89841219	89841219	7:89841219_C/A	C	A	0.017	0.017
cg25021681	I	7	63225198	F	C	63225171	63225219	7:63225171_GGCCTCTCTCACGCTGAGGGAGGTCAGCGTGGGCCCCTGCCTCAAACTT/G	GGCCTCTCTCACGCTGAGGGAGGTCAGCGTGGGCCCCTGCCTCAAACTT	G;*	0.002793;0.014	0.014
cg26462931	I	6	112194695	F	C	112194693	112194695	6:112194693_GGC/G	GGC	G	0.053	0.053
cg19800096	I	3	49711245	F	T	49711234	49711252	3:49711234_CCTCACGCTCACGCTCACG/CCTCACGCTCACGCTCACGCTCACGCTCACG	CCTCACGCTCACGCTCACG	CCTCACGCTCACGCTCACGCTCACGCTCACG;CCTCACGCTCACGCTCACGCTCACG;CCTCACGCTCACG;C;CTCACGCTCACGCTCACGCTCACG;CCTCACGCTCACGCTCACGCTCACGCTCACGCTCACG	0.059;0.307;0.053;0.07;0.014;0.025	0.307
cg27434638	I	12	130567996	F	T	130567995	130567995	12:130567995_A/T	A	T	0.123	0.123
cg04025284	I	14	60636610	F	C	60636609	60636609	14:60636609_G/A	G	A	0.011	0.011
cg17079455	I	6	28479666	R	C	28479668	28479668	6:28479668_C/G	C	G	0.028	0.028
cg09215282	I	16	811744	R	C	811746	811746	16:811746_C/T	C	T	0.103	0.103
cg12865552	I	17	77721631	F	C	77721630	77721630	17:77721630_G/A	G	A	0.02	0.02
cg02898539	I	20	59599073	F	C	59598910	59599074	20:59598910_AGCCACTCGCAGGAGCCCGCCTCCCACACGGCCACTGGCAGGAGCCTCCGCCCACGCGGCCACTCGCAGGGAGCCCCCCACCCACGCGGCCACTCGCAGGAGCCCCCACCCACGCGGCCACTCGCAGGAGCCCCCCACCCACGCGGCCACTCGCAGGAGCACGCG/A	AGCCACTCGCAGGAGCCCGCCTCCCACACGGCCACTGGCAGGAGCCTCCGCCCACGCGGCCACTCGCAGGGAGCCCCCCACCCACGCGGCCACTCGCAGGAGCCCCCACCCACGCGGCCACTCGCAGGAGCCCCCCACCCACGCGGCCACTCGCAGGAGCACGCG	A;*	0.126;0.005587	0.126
cg01640684	I	17	80870529	R	T	80870529	80870538	17:80870529_CGTGGTCTGA/C	CGTGGTCTGA	C	0.02	0.02
cg00156684	I	1	40240844	F	A	40240843	40240843	1:40240843_C/T	C	T	0.098	0.098
cg22367705	I	1	27481531	F	T	27481530	27481530	1:27481530_A/G	A	G	0.318	0.318
cg12928997	I	6	4135850	R	A	4135818	4135908	6:4135818_GGGGGCTCGGGGGTGGGGCCGGGTCTCGGGGGCGGGGCCTAGCTCGGTCTGCGGGGGCTCGGGGGTGGGGCCGGGTCTCGGGGGTGGAGCC/*	GGGGGCTCGGGGGTGGGGCCGGGTCTCGGGGGCGGGGCCTAGCTCGGTCTGCGGGGGCTCGGGGGTGGGGCCGGGTCTCGGGGGTGGAGCC	*;G	0.005587;0.031	0.031
cg12928997	I	6	4135850	R	A	4135822	4135912	6:4135822_GCTCGGGGGTGGGGCCGGGTCTCGGGGGCGGGGCCTAGCTCGGTCTGCGGGGGCTCGGGGGTGGGGCCGGGTCTCGGGGGTGGAGCCGGGA/*	GCTCGGGGGTGGGGCCGGGTCTCGGGGGCGGGGCCTAGCTCGGTCTGCGGGGGCTCGGGGGTGGGGCCGGGTCTCGGGGGTGGAGCCGGGA	*;ACTCGGGGGTGGGGCCGGGTCTCGGGGGCGGGGCCTAGCTCGGTCTGCGGGGGCTCGGGGGTGGGGCCGGGTCTCGGGGGTGGAGCCGGGA;G	0.036;0.005587;0.017	0.036
cg26621869	I	17	71189058	F	A	71188985	71189069	17:71188985_CCCCGCCCCCTCGCGCCCGCCCCCTCGCGCCCGCCCCCTCGCGCCCGCCCCCTCGCGCCCGCCCCCTCGCGCCCGCCCCCTCGCG/*	CCCCGCCCCCTCGCGCCCGCCCCCTCGCGCCCGCCCCCTCGCGCCCGCCCCCTCGCGCCCGCCCCCTCGCGCCCGCCCCCTCGCG	*;GCCCGCCCCCTCGCGCCCGCCCCCTCGCGCCCGCCCCCTCGCGCCCGCCCCCTCGCGCCCGCCCCCTCGCGCCCGCCCCCTCGCG;C;CCCCGCCCCCTCGCG;CCCCGCCCCCTCGCGCCCGCCCCCTCGCGCCCGCCCCCTCGCG;CCCCGCCCCCTCGCGCCCGCCCCCTCGCGCCCGCCCCCTCGCGCCCGCCCCCTCGCGCCCGCCCCCTCGCGCCCGCCCCCTCGCGCCCGCCCCCTCGCG	0.478;0.039;0.002793;0.005587;0.002793;0.005587	0.478
cg26621869	I	17	71189058	F	A	71188989	71189065	17:71188989_GCCCCCTCGCGCCCGCCCCCTCGCGCCCGCCCCCTCGCGCCCGCCCCCTCGCGCCCGCCCCCTCGCGCCCGCCCCCT/GCGCGCCCGCCCCCTCGCGCCCGCCCCCT	GCCCCCTCGCGCCCGCCCCCTCGCGCCCGCCCCCTCGCGCCCGCCCCCTCGCGCCCGCCCCCTCGCGCCCGCCCCCT	GCGCGCCCGCCCCCTCGCGCCCGCCCCCT;*;GCGCGCCCGCCCCCTCGCGCCCGCCCCCTCGCGCCCGCCCCCTCGCGCCCGCCCCCTCGCGCCCGCCCCCT;GCGCGCCCGCCCCCTCGCGCCCGCCCCCTCGCGCCCGCCCCCT;G;GCCCTCGCGCCCGCCCCCTCGCGCCCGCCCCCTCGCGCCCGCCCCCTCGCGCCCGCCCCCTCGCGCCCGCCCCCT	0.005587;0.413;0.017;0.031;0.005587;0.005587	0.413
cg26621869	I	17	71189058	F	A	71188995	71189076	17:71188995_TCGCGCCCGCCCCCTCGCGCCCGCCCCCTCGCGCCCGCCCCCTCGCGCCCGCCCCCTCGCGCCCGCCCCCTCGCGCCCGCCC/*	TCGCGCCCGCCCCCTCGCGCCCGCCCCCTCGCGCCCGCCCCCTCGCGCCCGCCCCCTCGCGCCCGCCCCCTCGCGCCCGCCC	*;T	0.123;0.363	0.363
cg23520889	I	14	105801706	R	A	105801693	105801723	14:105801693_GTGACGCTGTGGCCGGCGCCTGGCGTGGCTC/G	GTGACGCTGTGGCCGGCGCCTGGCGTGGCTC	G;CTGACGCTGTGGCCGGCGCCTGGCGTGGCTC	0.109;0.014	0.109
cg12587729	I	12	50134921	R	C	50134923	50134924	12:50134923_CT/CTT	CT	CTT;C;CTTTT	0.209;0.005587;0.025	0.209
cg15476425	I	17	78836403	R	C	78836372	78836431	17:78836372_CCCTCGTGTTGCTGGTGGTCCTCTGGAGCTCCGCCCACCATGATGTCTGCTCCGCCCCCT/*	CCCTCGTGTTGCTGGTGGTCCTCTGGAGCTCCGCCCACCATGATGTCTGCTCCGCCCCCT	*;C;CCCTCGTGTTGCTGGTGGTCCTCTGGAGCTCCGCCCACCATGATGTCTGCTCCGCCCCCTCCTCGTGTTGCTGGTGGTCCTCCGGGGCTCCGCCCACCATGATGTCTGCTCCGCCCCCCTCCTCGTGTTGCTGGTGGTCCTCTGGAGCTCCGCCCACCATGATGTCTGCTCCGCCCCCT	0.011;0.002793;0.002793	0.011
cg15476425	I	17	78836403	R	C	78836398	78836457	17:78836398_AGCTCCGCCCACCATGATGTCTGCTCCGCCCCCTCCTCGTGTTGCTGGTGGTCCTCCGGG/A	AGCTCCGCCCACCATGATGTCTGCTCCGCCCCCTCCTCGTGTTGCTGGTGGTCCTCCGGG	A;*	0.036;0.002793	0.036
cg13323391	I	7	157579745	R	A	157579737	157579809	7:157579737_TGGCTGCCCGGGAGGCGGACGCGGGTGCGGCGGGGGACGCGGGGGTGGCTGCCCGGGAGGCGGACGCGGGTGC/TGCGGGGGTGGCTGCCCGGGAGGCGGACGCGGGTGC	TGGCTGCCCGGGAGGCGGACGCGGGTGCGGCGGGGGACGCGGGGGTGGCTGCCCGGGAGGCGGACGCGGGTGC	TGCGGGGGTGGCTGCCCGGGAGGCGGACGCGGGTGC;*;T	0.025;0.005587;0.002793	0.025
cg01463832	I	X	52964651	F	A	52964650	52964650	X:52964650_C/T	C	T	0.095	0.095
cg20400795	I	12	133516439	F	C	133516390	133516490	12:133516390_TGAGCTGTAACACTCACCGCGAAGATCTGCAGCTTCACTCCTGAGCCAGCGAGACCACGAGCCCACCGGGAGGAACGAACACTCCAGACGCACTACCTTAA/T	TGAGCTGTAACACTCACCGCGAAGATCTGCAGCTTCACTCCTGAGCCAGCGAGACCACGAGCCCACCGGGAGGAACGAACACTCCAGACGCACTACCTTAA	T	0.034	0.034
cg01566785	I	7	94285745	R	A	94285747	94285747	7:94285747_G/A	G	A	0.014	0.014
cg27367960	I	16	56702038	R	C	56702032	56702042	16:56702032_ACGCCCCGCCC/A	ACGCCCCGCCC	A	0.047	0.047
cg08715489	I	11	67374154	R	A	67374156	67374156	11:67374156_A/G	A	G	0.925	0.925
cg02482718	I	1	4726759	R	A	4726758	4726790	1:4726758_GCGGGAGGGGTGCGGAGAGGGGCCTGTGAATCA/G	GCGGGAGGGGTGCGGAGAGGGGCCTGTGAATCA	G	0.466	0.466
cg09675820	I	17	77997453	R	A	77997455	77997455	17:77997455_G/GC	G	GC	0.034	0.034
cg09324223	I	20	18488572	R	A	18488574	18488574	20:18488574_G/C	G	C	0.036	0.036
cg01531495	I	13	76123901	R	A	76123901	76123916	13:76123901_CGGCGGCGGCGGCGAA/C	CGGCGGCGGCGGCGAA	C	0.391	0.391
cg25525778	I	2	112812167	F	T	112812152	112812168	2:112812152_CCGGCCCCGCCTCCACG/CCGGCCCCGCCTCCACGCGGCCCCGCCTCCACG	CCGGCCCCGCCTCCACG	CCGGCCCCGCCTCCACGCGGCCCCGCCTCCACG;CCGGCCCCGCCTCCACGCGGCCCCGCCTCCACGCGGCCCCGCCTCCACG;C;CCGGCCCCGCCTCCACGCGGCCCCGCCTCCACGCGGCCCCGCCTCCACGCGGCCCCGCCTCCACG;CCGGCCCCGCCTCCACGCGGCCCAGCCTCCACGCGGCCCCGCCTCCACG;*	0.025;0.053;0.042;0.031;0.028;0.005587	0.053
cg14862445	I	6	31633163	R	C	31633165	31633165	6:31633165_C/A	C	A	0.078	0.078
cg14862445	I	6	31633163	R	C	31633165	31633165	6:31633165_C/A	C	A	0.011	0.011
cg14233074	I	4	2936648	R	A	2936650	2936650	4:2936650_G/T	G	T	0.031	0.031
cg16341737	I	13	113634407	R	A	113634409	113634409	13:113634409_G/A	G	A	0.198	0.198
cg16089242	I	15	101096175	F	C	101096174	101096178	15:101096174_GCGGA/G	GCGGA	G	0.017	0.017
cg04302860	I	16	28985981	R	A	28985983	28985983	16:28985983_G/T	G	T	0.031	0.031
cg10424752	I	4	40469367	F	C	40469364	40469367	4:40469364_TTGC/T	TTGC	T	0.011	0.011
cg02635837	I	17	744939	F	T	744906	744945	17:744906_CGAGCAGGTCCACCCTGACCATGGCACATCTCACGCCGGT/*	CGAGCAGGTCCACCCTGACCATGGCACATCTCACGCCGGT	*;C	0.014;0.056	0.056
cg18292172	I	6	56825078	R	A	56825080	56825081	6:56825080_AT/A	AT	A	0.126	0.126
cg17842264	I	2	230607043	F	C	230607042	230607042	2:230607042_G/C	G	C	0.089	0.089
cg18106971	I	6	29911028	R	C	29911030	29911030	6:29911030_C/T	C	T	0.182	0.182
cg06180061	I	16	1473469	F	C	1473463	1473516	16:1473463_CAGTAGCGACGGGGTTTCACCGTGTTAGCCAGGCTAATTTTTTTTGTATTTTTT/C	CAGTAGCGACGGGGTTTCACCGTGTTAGCCAGGCTAATTTTTTTTGTATTTTTT	C	0.014	0.014
cg15302103	I	3	172468373	F	C	172468372	172468372	3:172468372_G/A	G	A	0.011	0.011
cg20804581	I	2	197575	R	A	197443	197651	2:197443_AGGGCCTTTTCCCTTCTGTCTGCCTTTCCGGCCTCTGGACACAGAAACGCGCGGGGCCTTTTCCCTTCTGTCTGCCTTTCCGGCCTCTTGACATGGAAACACGCGGAGCGTTTTCCCTTCTGTCTTCCTTTCCGGCCTGTTGACATGGAAACGCGCGGAGCCTTTTCCCTTCTGTCTGCCTTTCCGGCCTGTTGACGTGGAAACGCGCG/*	AGGGCCTTTTCCCTTCTGTCTGCCTTTCCGGCCTCTGGACACAGAAACGCGCGGGGCCTTTTCCCTTCTGTCTGCCTTTCCGGCCTCTTGACATGGAAACACGCGGAGCGTTTTCCCTTCTGTCTTCCTTTCCGGCCTGTTGACATGGAAACGCGCGGAGCCTTTTCCCTTCTGTCTGCCTTTCCGGCCTGTTGACGTGGAAACGCGCG	*;GGGGCCTTTTCCCTTCTGTCTGCCTTTCCGGCCTCTGGACACAGAAACGCGCGGGGCCTTTTCCCTTCTGTCTGCCTTTCCGGCCTCTTGACATGGAAACACGCGGAGCGTTTTCCCTTCTGTCTTCCTTTCCGGCCTGTTGACATGGAAACGCGCGGAGCCTTTTCCCTTCTGTCTGCCTTTCCGGCCTGTTGACGTGGAAACGCGCG;A	0.285;0.031;0.002793	0.285
cg20804581	I	2	197575	R	A	197443	197651	2:197443_AGGGCCTTTTCCCTTCTGTCTGCCTTTCCGGCCTCTGGACACAGAAACGCGCGGGGCCTTTTCCCTTCTGTCTGCCTTTCCGGCCTCTTGACATGGAAACACGCGGAGCGTTTTCCCTTCTGTCTTCCTTTCCGGCCTGTTGACATGGAAACGCGCGGAGCCTTTTCCCTTCTGTCTGCCTTTCCGGCCTGTTGACGTGGAAACGCGCG/*	AGGGCCTTTTCCCTTCTGTCTGCCTTTCCGGCCTCTGGACACAGAAACGCGCGGGGCCTTTTCCCTTCTGTCTGCCTTTCCGGCCTCTTGACATGGAAACACGCGGAGCGTTTTCCCTTCTGTCTTCCTTTCCGGCCTGTTGACATGGAAACGCGCGGAGCCTTTTCCCTTCTGTCTGCCTTTCCGGCCTGTTGACGTGGAAACGCGCG	*;GGGGCCTTTTCCCTTCTGTCTGCCTTTCCGGCCTCTGGACACAGAAACGCGCGGGGCCTTTTCCCTTCTGTCTGCCTTTCCGGCCTCTTGACATGGAAACACGCGGAGCGTTTTCCCTTCTGTCTTCCTTTCCGGCCTGTTGACATGGAAACGCGCGGAGCCTTTTCCCTTCTGTCTGCCTTTCCGGCCTGTTGACGTGGAAACGCGCG;A	0.285;0.031;0.002793	0.285
cg20804581	I	2	197575	R	A	197443	197651	2:197443_AGGGCCTTTTCCCTTCTGTCTGCCTTTCCGGCCTCTGGACACAGAAACGCGCGGGGCCTTTTCCCTTCTGTCTGCCTTTCCGGCCTCTTGACATGGAAACACGCGGAGCGTTTTCCCTTCTGTCTTCCTTTCCGGCCTGTTGACATGGAAACGCGCGGAGCCTTTTCCCTTCTGTCTGCCTTTCCGGCCTGTTGACGTGGAAACGCGCG/*	AGGGCCTTTTCCCTTCTGTCTGCCTTTCCGGCCTCTGGACACAGAAACGCGCGGGGCCTTTTCCCTTCTGTCTGCCTTTCCGGCCTCTTGACATGGAAACACGCGGAGCGTTTTCCCTTCTGTCTTCCTTTCCGGCCTGTTGACATGGAAACGCGCGGAGCCTTTTCCCTTCTGTCTGCCTTTCCGGCCTGTTGACGTGGAAACGCGCG	*;GGGGCCTTTTCCCTTCTGTCTGCCTTTCCGGCCTCTGGACACAGAAACGCGCGGGGCCTTTTCCCTTCTGTCTGCCTTTCCGGCCTCTTGACATGGAAACACGCGGAGCGTTTTCCCTTCTGTCTTCCTTTCCGGCCTGTTGACATGGAAACGCGCGGAGCCTTTTCCCTTCTGTCTGCCTTTCCGGCCTGTTGACGTGGAAACGCGCG;A	0.285;0.031;0.002793	0.285
cg20804581	I	2	197575	R	A	197539	197589	2:197539_AAACACGCGGAGCGTTTTCCCTTCTGTCTTCCTTTCCGGCCTGTTGACATG/A	AAACACGCGGAGCGTTTTCCCTTCTGTCTTCCTTTCCGGCCTGTTGACATG	A;*	0.05;0.00838	0.05
cg20804581	I	2	197575	R	A	197539	197589	2:197539_AAACACGCGGAGCGTTTTCCCTTCTGTCTTCCTTTCCGGCCTGTTGACATG/A	AAACACGCGGAGCGTTTTCCCTTCTGTCTTCCTTTCCGGCCTGTTGACATG	A;*	0.05;0.00838	0.05
cg20804581	I	2	197575	R	A	197543	197641	2:197543_ACGCGGAGCGTTTTCCCTTCTGTCTTCCTTTCCGGCCTGTTGACATGGAAACGCGCGGAGCCTTTTCCCTTCTGTCTGCCTTTCCGGCCTGTTGACGTG/*	ACGCGGAGCGTTTTCCCTTCTGTCTTCCTTTCCGGCCTGTTGACATGGAAACGCGCGGAGCCTTTTCCCTTCTGTCTGCCTTTCCGGCCTGTTGACGTG	*;GCGCGGAGCGTTTTCCCTTCTGTCTTCCTTTCCGGCCTGTTGACATGGAAACGCGCGGAGCCTTTTCCCTTCTGTCTGCCTTTCCGGCCTGTTGACGTG;A;AGAAACGCGCGGAGCCTTTTCCCTTCTGTCTGCCTTTCCGGCCTGTTGACGTG	0.067;0.514;0.039;0.036	0.514
cg20804581	I	2	197575	R	A	197543	197641	2:197543_ACGCGGAGCGTTTTCCCTTCTGTCTTCCTTTCCGGCCTGTTGACATGGAAACGCGCGGAGCCTTTTCCCTTCTGTCTGCCTTTCCGGCCTGTTGACGTG/*	ACGCGGAGCGTTTTCCCTTCTGTCTTCCTTTCCGGCCTGTTGACATGGAAACGCGCGGAGCCTTTTCCCTTCTGTCTGCCTTTCCGGCCTGTTGACGTG	*;GCGCGGAGCGTTTTCCCTTCTGTCTTCCTTTCCGGCCTGTTGACATGGAAACGCGCGGAGCCTTTTCCCTTCTGTCTGCCTTTCCGGCCTGTTGACGTG;A;AGAAACGCGCGGAGCCTTTTCCCTTCTGTCTGCCTTTCCGGCCTGTTGACGTG	0.067;0.514;0.039;0.036	0.514
cg20804581	I	2	197575	R	A	197552	197656	2:197552_GTTTTCCCTTCTGTCTTCCTTTCCGGCCTGTTGACATGGAAACGCGCGGAGCCTTTTCCCTTCTGTCTGCCTTTCCGGCCTGTTGACGTGGAAACGCGCGGGGCC/*	GTTTTCCCTTCTGTCTTCCTTTCCGGCCTGTTGACATGGAAACGCGCGGAGCCTTTTCCCTTCTGTCTGCCTTTCCGGCCTGTTGACGTGGAAACGCGCGGGGCC	*;CTTTTCCCTTCTGTCTTCCTTTCCGGCCTGTTGACATGGAAACGCGCGGAGCCTTTTCCCTTCTGTCTGCCTTTCCGGCCTGTTGACGTGGAAACGCGCGGGGCC;G	0.142;0.237;0.002793	0.237
cg20804581	I	2	197575	R	A	197552	197656	2:197552_GTTTTCCCTTCTGTCTTCCTTTCCGGCCTGTTGACATGGAAACGCGCGGAGCCTTTTCCCTTCTGTCTGCCTTTCCGGCCTGTTGACGTGGAAACGCGCGGGGCC/*	GTTTTCCCTTCTGTCTTCCTTTCCGGCCTGTTGACATGGAAACGCGCGGAGCCTTTTCCCTTCTGTCTGCCTTTCCGGCCTGTTGACGTGGAAACGCGCGGGGCC	*;CTTTTCCCTTCTGTCTTCCTTTCCGGCCTGTTGACATGGAAACGCGCGGAGCCTTTTCCCTTCTGTCTGCCTTTCCGGCCTGTTGACGTGGAAACGCGCGGGGCC;G	0.142;0.237;0.002793	0.237
cg01966142	I	12	133405365	F	C	133405359	133405375	12:133405359_CCGAGGCGCCGCGGCCT/C	CCGAGGCGCCGCGGCCT	C;*	0.056;0.002793	0.056
cg14040131	I	9	139247374	R	T	139247374	139247378	9:139247374_CGTGT/TGTGT	CGTGT	TGTGT;CGT;C	0.002793;0.095;0.031	0.095
cg05979020	I	2	176981336	R	C	176981338	176981338	2:176981338_C/A	C	A	0.059	0.059
cg15321244	I	6	32729643	F	C	32729642	32729642	6:32729642_G/C	G	C	0.737	0.737
cg01854967	I	2	863946	R	A	863922	864010	2:863922_CACTGCCTGCGAGGTGCGTGGACTCGGGAGCTCTGACGTAAACGCGCTGCCTGCGAGGTCGGTGGACTCGGGAGCTCTGAGGTAAACGT/C	CACTGCCTGCGAGGTGCGTGGACTCGGGAGCTCTGACGTAAACGCGCTGCCTGCGAGGTCGGTGGACTCGGGAGCTCTGAGGTAAACGT	C	0.014	0.014
cg01854967	I	2	863946	R	A	863922	864010	2:863922_CACTGCCTGCGAGGTGCGTGGACTCGGGAGCTCTGACGTAAACGCGCTGCCTGCGAGGTCGGTGGACTCGGGAGCTCTGAGGTAAACGT/C	CACTGCCTGCGAGGTGCGTGGACTCGGGAGCTCTGACGTAAACGCGCTGCCTGCGAGGTCGGTGGACTCGGGAGCTCTGAGGTAAACGT	C	0.014	0.014
cg01086810	I	6	28234912	F	A	28234904	28234916	6:28234904_AAGCGCTCCGAAG/A	AAGCGCTCCGAAG	A	0.095	0.095
cg03837677	I	22	45705688	R	A	45705685	45705690	22:45705685_CGGCGG/CGGCGGGGCGG	CGGCGG	CGGCGGGGCGG;CGGCGGGGCGGGGCGG;C	0.254;0.005587;0.011	0.254
cg23283320	I	21	48055893	F	A	48055874	48055894	21:48055874_TGCGTGCCGCACCCCTTCCCG/T	TGCGTGCCGCACCCCTTCCCG	T	0.109	0.109
cg17124565	I	4	189718344	F	A	189718235	189718366	4:189718235_ACGCCGCGCCGCACCTCACAGACGCCGCGCCACACCTCACAGACGCCGCGCCACACCTCACAGACCCTGCGCCGCACCTCACAGACCCTGCGCCCTACGTCACAGACGCCGCGTAGCACCTCACACACCCTG/A	ACGCCGCGCCGCACCTCACAGACGCCGCGCCACACCTCACAGACGCCGCGCCACACCTCACAGACCCTGCGCCGCACCTCACAGACCCTGCGCCCTACGTCACAGACGCCGCGTAGCACCTCACACACCCTG	A;*	0.002793;0.187	0.187
cg17124565	I	4	189718344	F	A	189718319	189718366	4:189718319_ACCCTGCGCCCTACGTCACAGACGCCGCGTAGCACCTCACACACCCTG/*	ACCCTGCGCCCTACGTCACAGACGCCGCGTAGCACCTCACACACCCTG	*;A	0.011;0.084	0.084
cg25319564	I	13	114214573	R	A	114214545	114214747	13:114214545_AGGGTCTGGACGGGGTCGCGGGTCTGGACGGGGTCACGGGTCTGGACGGGGTCGCAGGTCTGGACGGGGTCGCAGGTCTGGACGGGGTCGCACAGCTTTGGACCGGGTCGAGGGTCTGGATGGGGTCACGGGTCTGGACGGGGTCGCAGGTCTGGACGGGGTCGCAGGTCTGGATGGGGTCGCACAGCTTTGGACCGGGTCGC/A	AGGGTCTGGACGGGGTCGCGGGTCTGGACGGGGTCACGGGTCTGGACGGGGTCGCAGGTCTGGACGGGGTCGCAGGTCTGGACGGGGTCGCACAGCTTTGGACCGGGTCGAGGGTCTGGATGGGGTCACGGGTCTGGACGGGGTCGCAGGTCTGGACGGGGTCGCAGGTCTGGATGGGGTCGCACAGCTTTGGACCGGGTCGC	A	0.028	0.028
cg25319564	I	13	114214573	R	A	114214545	114214747	13:114214545_AGGGTCTGGACGGGGTCGCGGGTCTGGACGGGGTCACGGGTCTGGACGGGGTCGCAGGTCTGGACGGGGTCGCAGGTCTGGACGGGGTCGCACAGCTTTGGACCGGGTCGAGGGTCTGGATGGGGTCACGGGTCTGGACGGGGTCGCAGGTCTGGACGGGGTCGCAGGTCTGGATGGGGTCGCACAGCTTTGGACCGGGTCGC/A	AGGGTCTGGACGGGGTCGCGGGTCTGGACGGGGTCACGGGTCTGGACGGGGTCGCAGGTCTGGACGGGGTCGCAGGTCTGGACGGGGTCGCACAGCTTTGGACCGGGTCGAGGGTCTGGATGGGGTCACGGGTCTGGACGGGGTCGCAGGTCTGGACGGGGTCGCAGGTCTGGATGGGGTCGCACAGCTTTGGACCGGGTCGC	A	0.028	0.028
cg25319564	I	13	114214573	R	A	114214545	114214747	13:114214545_AGGGTCTGGACGGGGTCGCGGGTCTGGACGGGGTCACGGGTCTGGACGGGGTCGCAGGTCTGGACGGGGTCGCAGGTCTGGACGGGGTCGCACAGCTTTGGACCGGGTCGAGGGTCTGGATGGGGTCACGGGTCTGGACGGGGTCGCAGGTCTGGACGGGGTCGCAGGTCTGGATGGGGTCGCACAGCTTTGGACCGGGTCGC/A	AGGGTCTGGACGGGGTCGCGGGTCTGGACGGGGTCACGGGTCTGGACGGGGTCGCAGGTCTGGACGGGGTCGCAGGTCTGGACGGGGTCGCACAGCTTTGGACCGGGTCGAGGGTCTGGATGGGGTCACGGGTCTGGACGGGGTCGCAGGTCTGGACGGGGTCGCAGGTCTGGATGGGGTCGCACAGCTTTGGACCGGGTCGC	A	0.028	0.028
cg02972768	I	22	18271491	R	A	18271493	18271493	22:18271493_G/C	G	C	0.014	0.014
cg27513667	I	16	89408403	F	C	89408395	89408485	16:89408395_ACCCACAGCGGCCACAGCCCACGGCGGGAGTGCTGCACCTCCACTGCCCACAGCGGCCACGGCCCACGGCGGGAGTGCTGCACCTCCACCG/A	ACCCACAGCGGCCACAGCCCACGGCGGGAGTGCTGCACCTCCACTGCCCACAGCGGCCACGGCCCACGGCGGGAGTGCTGCACCTCCACCG	A;*;ACCCACAGCGGCCACGGCCCACGGCGGGAGTGCTGCACCTCCACCG	0.126;0.017;0.002793	0.126
cg27328757	I	2	11295421	R	A	11295411	11295440	2:11295411_GGGGGCGGGGCGGGCCCGGGCGGGAGGGGC/GGGGGC	GGGGGCGGGGCGGGCCCGGGCGGGAGGGGC	GGGGGC;G;GGGGGCGGGGCGGGGCGGGCCCGGGCGGGAGGGGC;GGGGGCGGGGCGGGCCCGGGCGGGAGGGGCGGGGCGGGGCGGGCCCGGGCGGGAGGGGC	0.092;0.00838;0.056;0.028	0.092
cg27328757	I	2	11295421	R	A	11295421	11295435	2:11295421_CGGGCCCGGGCGGGA/*	CGGGCCCGGGCGGGA	*;C	0.103;0.002793	0.103
cg07569701	I	20	58662943	F	A	58662860	58662954	20:58662860_CCTGCCGCCCGTTTTACCCGCGGAGACGCCGAGGCCCGATGCCGTATCCTGCCGCCCGTTTTACCCGCGGGAAAGCCGAGGCCCGGTGCTGTATT/*	CCTGCCGCCCGTTTTACCCGCGGAGACGCCGAGGCCCGATGCCGTATCCTGCCGCCCGTTTTACCCGCGGGAAAGCCGAGGCCCGGTGCTGTATT	*;C	0.073;0.002793	0.073
cg15053380	I	9	85678223	R	A	85678225	85678225	9:85678225_G/C	G	C	0.014	0.014
cg15182326	I	10	60028707	R	A	60028700	60028721	10:60028700_TGCCCCTCGGCTTCAGGGCCCC/T	TGCCCCTCGGCTTCAGGGCCCC	T	0.559	0.559
cg15182326	I	10	60028707	R	A	60028700	60028721	10:60028700_TGCCCCTCGGCTTCAGGGCCCC/T	TGCCCCTCGGCTTCAGGGCCCC	T	0.559	0.559
cg15182326	I	10	60028707	R	A	60028708	60028728	10:60028708_GGCTTCAGGGCCCCGCCCCTC/*	GGCTTCAGGGCCCCGCCCCTC	*;G	0.559;0.002793	0.559
cg15182326	I	10	60028707	R	A	60028708	60028728	10:60028708_GGCTTCAGGGCCCCGCCCCTC/*	GGCTTCAGGGCCCCGCCCCTC	*;G	0.559;0.002793	0.559
cg06299143	I	12	114404295	R	A	114404297	114404297	12:114404297_G/A	G	A	0.014	0.014
cg12853158	I	22	47022462	R	T	47022462	47022571	22:47022462_CGTGCCCTGCGTGTGGGAGCTGGCTCGTGGGGCTTGGAGGTGTGTGTGGGAGGGACGGTGGCAGGGCGGGGTCTCTGGGTCGGGGTTTTCTTTGGAAAGCTGGACCGGCT/TGTGCCCTGCGTGTGGGAGCTGGCTCGTGGGGCTTGGAGGTGTGTGTGGGAGGGACGGTGGCAGGGCGGGGTCTCTGGGTCGGGGTTTTCTTTGGAAAGCTGGACCGGCT	CGTGCCCTGCGTGTGGGAGCTGGCTCGTGGGGCTTGGAGGTGTGTGTGGGAGGGACGGTGGCAGGGCGGGGTCTCTGGGTCGGGGTTTTCTTTGGAAAGCTGGACCGGCT	TGTGCCCTGCGTGTGGGAGCTGGCTCGTGGGGCTTGGAGGTGTGTGTGGGAGGGACGGTGGCAGGGCGGGGTCTCTGGGTCGGGGTTTTCTTTGGAAAGCTGGACCGGCT;C	0.142;0.061	0.142
cg12853158	I	22	47022462	R	T	47022462	47022571	22:47022462_CGTGCCCTGCGTGTGGGAGCTGGCTCGTGGGGCTTGGAGGTGTGTGTGGGAGGGACGGTGGCAGGGCGGGGTCTCTGGGTCGGGGTTTTCTTTGGAAAGCTGGACCGGCT/TGTGCCCTGCGTGTGGGAGCTGGCTCGTGGGGCTTGGAGGTGTGTGTGGGAGGGACGGTGGCAGGGCGGGGTCTCTGGGTCGGGGTTTTCTTTGGAAAGCTGGACCGGCT	CGTGCCCTGCGTGTGGGAGCTGGCTCGTGGGGCTTGGAGGTGTGTGTGGGAGGGACGGTGGCAGGGCGGGGTCTCTGGGTCGGGGTTTTCTTTGGAAAGCTGGACCGGCT	TGTGCCCTGCGTGTGGGAGCTGGCTCGTGGGGCTTGGAGGTGTGTGTGGGAGGGACGGTGGCAGGGCGGGGTCTCTGGGTCGGGGTTTTCTTTGGAAAGCTGGACCGGCT;C	0.142;0.061	0.142
cg12853158	I	22	47022462	R	T	47022462	47022571	22:47022462_CGTGCCCTGCGTGTGGGAGCTGGCTCGTGGGGCTTGGAGGTGTGTGTGGGAGGGACGGTGGCAGGGCGGGGTCTCTGGGTCGGGGTTTTCTTTGGAAAGCTGGACCGGCT/TGTGCCCTGCGTGTGGGAGCTGGCTCGTGGGGCTTGGAGGTGTGTGTGGGAGGGACGGTGGCAGGGCGGGGTCTCTGGGTCGGGGTTTTCTTTGGAAAGCTGGACCGGCT	CGTGCCCTGCGTGTGGGAGCTGGCTCGTGGGGCTTGGAGGTGTGTGTGGGAGGGACGGTGGCAGGGCGGGGTCTCTGGGTCGGGGTTTTCTTTGGAAAGCTGGACCGGCT	TGTGCCCTGCGTGTGGGAGCTGGCTCGTGGGGCTTGGAGGTGTGTGTGGGAGGGACGGTGGCAGGGCGGGGTCTCTGGGTCGGGGTTTTCTTTGGAAAGCTGGACCGGCT;C	0.142;0.061	0.142
cg18083404	I	6	14283006	R	A	14283008	14283008	6:14283008_G/A	G	A	0.025	0.025
cg16831471	I	12	133304233	F	C	133304147	133304296	12:133304147_TGGTGAACCCTGGCACCGCGGGCACACACGCCCGGGTGGAAGAGACGCACTGCTGAACCCTGGCACCGCGGGCACACGCGCCCGGGCGGAGGAGACACACTGCTGAACCCTGGCACCGTGGGCACATGCGTCTGGGTGGAGGAGAGGCAC/T	TGGTGAACCCTGGCACCGCGGGCACACACGCCCGGGTGGAAGAGACGCACTGCTGAACCCTGGCACCGCGGGCACACGCGCCCGGGCGGAGGAGACACACTGCTGAACCCTGGCACCGTGGGCACATGCGTCTGGGTGGAGGAGAGGCAC	T;TTGCTGAACCCTGGCACCGCGGGCACACGCGCCCGGGCGGAGGAGACACACTGCTGAACCCTGGCACCGTGGGCACATGCGTCTGGGTGGAGGAGAGGCAC	0.002793;0.014	0.014
cg17960703	I	8	356704	F	A	356703	356703	8:356703_T/G	T	G	0.302	0.302
cg02567344	I	1	179010239	R	A	179010224	179010264	1:179010224_TGATGGGATGGCGGCCGGGAAGAGGCGCTCCTCACTTCCTA/T	TGATGGGATGGCGGCCGGGAAGAGGCGCTCCTCACTTCCTA	T	0.12	0.12
cg08830672	I	16	67516286	R	A	67516288	67516288	16:67516288_G/T	G	T	0.017	0.017
cg25411333	I	7	158498010	F	T	158498009	158498009	7:158498009_A/C	A	C	0.064	0.064
cg06393589	I	16	84581885	R	C	84581887	84581887	16:84581887_C/T	C	T	0.098	0.098
cg27665823	I	16	460516	F	A	460508	460543	16:460508_CTGACGGCCGCCCGCTCCCTGCCCTGGGCCTCCCCA/C	CTGACGGCCGCCCGCTCCCTGCCCTGGGCCTCCCCA	C;*	0.036;0.005587	0.036
cg27665823	I	16	460516	F	A	460508	460543	16:460508_CTGACGGCCGCCCGCTCCCTGCCCTGGGCCTCCCCA/C	CTGACGGCCGCCCGCTCCCTGCCCTGGGCCTCCCCA	C	0.011	0.011
cg11243391	I	19	3648559	F	C	3648517	3648573	19:3648517_GCTGCAGACCCGGGCGCCCACCTGTGGGGCTGCAGACCCGGGCGCCCACCTGTGGGA/*	GCTGCAGACCCGGGCGCCCACCTGTGGGGCTGCAGACCCGGGCGCCCACCTGTGGGA	*;G	0.223;0.002793	0.223
cg00831672	I	7	16437298	F	A	16437294	16437297	7:16437294_TCAC/T	TCAC	T	0.05	0.05
cg19735097	I	17	36646372	R	C	36646374	36646374	17:36646374_C/T	C	T	0.031	0.031
cg11788234	I	13	29393811	R	C	29393809	29393828	13:29393809_GCCGCGCAGCGGGCAGCGGC/GCCGCGCAGCGGGCAGCGGCCCGCGCAGCGGGCAGCGGC	GCCGCGCAGCGGGCAGCGGC	GCCGCGCAGCGGGCAGCGGCCCGCGCAGCGGGCAGCGGC;G	0.017;0.002793	0.017
cg03586128	I	13	113299796	R	A	113299750	113299813	13:113299750_CCGAGGACGGCGAGGACGGCGAGGACGGCGAGGATGGCGAGGATGGCGAGGACACTGAGGATGG/GCGAGGACGGCGAGGACGGCGAGGACGGCGAGGATGGCGAGGATGGCGAGGACACTGAGGATGG	CCGAGGACGGCGAGGACGGCGAGGACGGCGAGGATGGCGAGGATGGCGAGGACACTGAGGATGG	GCGAGGACGGCGAGGACGGCGAGGACGGCGAGGATGGCGAGGATGGCGAGGACACTGAGGATGG;C;*;CCGAGGACGGCGAGGACGGCGAGGACGGCGAGGACGGCGAGGATGGCGAGGATGGCGAGGACACTGAGGATGG	0.053;0.00838;0.005587;0.017	0.053
cg15713280	I	5	4866446	F	T	4866445	4866445	5:4866445_A/G	A	G	0.014	0.014
cg20381404	I	5	34008215	F	T	34008206	34008226	5:34008206_CCGGCGCCACGCCCCCAGCCG/C	CCGGCGCCACGCCCCCAGCCG	C	0.221	0.221
cg25638978	I	11	134605124	R	A	134605085	134605301	11:134605085_CAGCGATGGAGAACTGGGGTTCGTGGGCAGAGTGGTGAGCGACGGAGAACTGGGGTTCGTGGGCAGAGTGGTGAGCGACGGAGAACTGGGGTTCGTGGGCAGAGTGGTGAGCGACGCAGAGCTGGGGTTCATGGGCAGAGTGGTGAGCGACGGAGAACTGGGGTTCGTGGGCAGAGTGGTGAGCGACGGAGAGCTGGGGTTCATGGGCAGAGTGGTG/CAGCGACGGAGAACTGGGGTTCGTGGGCAGAGTGGTGAGCGACGGAGAGCTGGGGTTCATGGGCAGAGTGGTG	CAGCGATGGAGAACTGGGGTTCGTGGGCAGAGTGGTGAGCGACGGAGAACTGGGGTTCGTGGGCAGAGTGGTGAGCGACGGAGAACTGGGGTTCGTGGGCAGAGTGGTGAGCGACGCAGAGCTGGGGTTCATGGGCAGAGTGGTGAGCGACGGAGAACTGGGGTTCGTGGGCAGAGTGGTGAGCGACGGAGAGCTGGGGTTCATGGGCAGAGTGGTG	CAGCGACGGAGAACTGGGGTTCGTGGGCAGAGTGGTGAGCGACGGAGAGCTGGGGTTCATGGGCAGAGTGGTG;CAGCGACGGAGAACTGGGGTTCGTGGGCAGAGTGGTGAGCGACGGAGAACTGGGGTTCGTGGGCAGAGTGGTGAGCGACGCAGAGCTGGGGTTCATGGGCAGAGTGGTGAGCGACGGAGAACTGGGGTTCGTGGGCAGAGTGGTGAGCGACGGAGAGCTGGGGTTCATGGGCAGAGTGGTG;C;CAGCGACGGAGAACTGGGGTTCGTGGGCAGAGTGGTGAGCGACGCAGAGCTGGGGTTCATGGGCAGAGTGGTGAGCGACGGAGAACTGGGGTTCGTGGGCAGAGTGGTGAGCGACGGAGAGCTGGGGTTCATGGGCAGAGT…	0.02;0.017;0.042;0.002793	0.042
cg16593027	I	5	649884	R	T	649886	649887	5:649886_TG/*	TG	*;T	0.002793;0.011	0.011
cg27294841	I	11	33722046	R	A	33722048	33722048	11:33722048_G/A	G	A	0.031	0.031
cg05484606	I	6	113547982	F	C	113547981	113547981	6:113547981_G/A	G	A	0.014	0.014
cg09759619	I	17	16048731	R	T	16048733	16048733	17:16048733_T/C	T	C	0.014	0.014
cg15249211	I	10	126303581	F	A	126303580	126303580	10:126303580_C/T	C	T	0.154	0.154
cg11263997	I	11	70257280	F	C	70257268	70257318	11:70257268_AGTTCAGTGCAGCGAGCGAAGCAAGTGCACACGGACAGACGGAATCCATGT/A	AGTTCAGTGCAGCGAGCGAAGCAAGTGCACACGGACAGACGGAATCCATGT	A	0.045	0.045
cg00727556	I	14	23577569	R	A	23577571	23577571	14:23577571_G/C	G	C	0.084	0.084
cg01044608	I	19	57831834	R	C	57831835	57831836	19:57831835_GC/G	GC	G	0.19	0.19
cg09792732	I	7	1423940	R	A	1423867	1423942	7:1423867_CCTTCCCCAGAGGCCGAGGAGCCCGGGCGGGTCCGGCTGGGGCAGGGGCGCAGGGAGCCAGGGGTCAGGGCTGCGG/*	CCTTCCCCAGAGGCCGAGGAGCCCGGGCGGGTCCGGCTGGGGCAGGGGCGCAGGGAGCCAGGGGTCAGGGCTGCGG	*;C	0.028;0.011	0.028
cg09792732	I	7	1423940	R	A	1423867	1423942	7:1423867_CCTTCCCCAGAGGCCGAGGAGCCCGGGCGGGTCCGGCTGGGGCAGGGGCGCAGGGAGCCAGGGGTCAGGGCTGCGG/*	CCTTCCCCAGAGGCCGAGGAGCCCGGGCGGGTCCGGCTGGGGCAGGGGCGCAGGGAGCCAGGGGTCAGGGCTGCGG	*;C	0.028;0.011	0.028
cg16590012	I	1	1265354	F	C	1265353	1265366	1:1265353_GCGTGTGCCATGCA/G	GCGTGTGCCATGCA	G	0.182	0.182
cg23524735	I	2	209271497	F	C	209271496	209271496	2:209271496_G/T	G	T	0.056	0.056
cg04193901	I	20	43343736	R	C	43343737	43343739	20:43343737_GCA/GCACA	GCA	GCACA;ACA;GCACACA;G	0.26;0.002793;0.039;0.002793	0.26
cg23528723	I	4	3533922	F	C	3533900	3533921	4:3533900_CCAGGCCCCGCTCCACCGACCG/C	CCAGGCCCCGCTCCACCGACCG	C	0.05	0.05
cg13992648	I	17	18057168	F	T	18057167	18057167	17:18057167_A/T	A	T	0.257	0.257
cg22801868	I	3	182817454	R	T	182817456	182817456	3:182817456_T/TG	T	TG	0.067	0.067
cg21863100	I	12	64173505	R	A	64173507	64173507	12:64173507_A/C	A	C	0.028	0.028
cg12920408	I	X	100645993	R	A	100645995	100645995	X:100645995_G/A	G	A	0.011	0.011
cg09938275	I	10	135040988	R	C	135040987	135041019	10:135040987_GCGCCATCCACTCCCCGGCTCTGTCCCCCACGC/G	GCGCCATCCACTCCCCGGCTCTGTCCCCCACGC	G	0.128	0.128
cg05711506	I	16	1813796	R	C	1813785	1813798	16:1813785_GTGCGGGCGGGCGC/G	GTGCGGGCGGGCGC	G	0.011	0.011
cg10329699	I	15	22891467	F	T	22891466	22891466	15:22891466_A/G	A	G	0.24	0.24
cg02724903	I	13	114260339	R	A	114260317	114260440	13:114260317_CGCAGGGGATCCTGTGGGAAGGCGGCGCGGTGATGAGTGTCCGCAGGGGATCCTGTGGGAAGGCGGTGCGGTGATGAGTGTCCATAGGGGATCCTGTGGGAAGGCGGCGTGGTGGTGAGTGTCT/C	CGCAGGGGATCCTGTGGGAAGGCGGCGCGGTGATGAGTGTCCGCAGGGGATCCTGTGGGAAGGCGGTGCGGTGATGAGTGTCCATAGGGGATCCTGTGGGAAGGCGGCGTGGTGGTGAGTGTCT	C	0.011	0.011
cg02724903	I	13	114260339	R	A	114260317	114260440	13:114260317_CGCAGGGGATCCTGTGGGAAGGCGGCGCGGTGATGAGTGTCCGCAGGGGATCCTGTGGGAAGGCGGTGCGGTGATGAGTGTCCATAGGGGATCCTGTGGGAAGGCGGCGTGGTGGTGAGTGTCT/C	CGCAGGGGATCCTGTGGGAAGGCGGCGCGGTGATGAGTGTCCGCAGGGGATCCTGTGGGAAGGCGGTGCGGTGATGAGTGTCCATAGGGGATCCTGTGGGAAGGCGGCGTGGTGGTGAGTGTCT	C	0.011	0.011
cg22267633	I	9	99616510	F	C	99616509	99616509	9:99616509_G/C	G	C	0.031	0.031
cg09133032	I	11	640094	F	C	640003	640099	11:640003_CGCCTCCCCCAGGACCCCTGCGGCCCCGACTGTGCGCCCCCCGCGCCCGGCCTTCCCCGGGGTCCCTGCGGCCCCGACTGTGCGCCCGCCGCGCCCA/C	CGCCTCCCCCAGGACCCCTGCGGCCCCGACTGTGCGCCCCCCGCGCCCGGCCTTCCCCGGGGTCCCTGCGGCCCCGACTGTGCGCCCGCCGCGCCCA	C;TGCCTCCCCCAGGACCCCTGCGGCCCCGACTGTGCGCCCCCCGCGCCCGGCCTTCCCCGGGGTCCCTGCGGCCCCGACTGTGCGCCCGCCGCGCCCA;*	0.011;0.002793;0.002793	0.011
cg09133032	I	11	640094	F	C	640056	640152	11:640056_TCCCCGGGGTCCCTGCGGCCCCGACTGTGCGCCCGCCGCGCCCAGCCTCCCCCAGGACCCCTGCGGCCCCGACTGTGCGCCCCCCGCGCCCGGCCTC/*	TCCCCGGGGTCCCTGCGGCCCCGACTGTGCGCCCGCCGCGCCCAGCCTCCCCCAGGACCCCTGCGGCCCCGACTGTGCGCCCCCCGCGCCCGGCCTC	*;T;TCCCCAGGACCCCTGCGGCCCCGACTGTGCGCCCCCCGCGCCCGGCCTC	0.014;0.002793;0.002793	0.014
cg09133032	I	11	640094	F	C	640065	640113	11:640065_TCCCTGCGGCCCCGACTGTGCGCCCGCCGCGCCCAGCCTCCCCCAGGAC/*	TCCCTGCGGCCCCGACTGTGCGCCCGCCGCGCCCAGCCTCCCCCAGGAC	*;CCCCTGCGGCCCCGACTGTGCGCCCGCCGCGCCCAGCCTCCCCCAGGAC;T	0.02;0.002793;0.005587	0.02
cg09133032	I	11	640094	F	C	640090	640138	11:640090_GCCGCGCCCAGCCTCCCCCAGGACCCCTGCGGCCCCGACTGTGCGCCCC/CCCGCGCCCAGCCTCCCCCAGGACCCCTGCGGCCCCGACTGTGCGCCCC	GCCGCGCCCAGCCTCCCCCAGGACCCCTGCGGCCCCGACTGTGCGCCCC	CCCGCGCCCAGCCTCCCCCAGGACCCCTGCGGCCCCGACTGTGCGCCCC;*;G	0.126;0.025;0.002793	0.126
cg20704537	I	13	112875489	R	C	112875486	112875497	13:112875486_TGACGCTCCGTG/T	TGACGCTCCGTG	T	0.109	0.109
cg20704537	I	13	112875489	R	C	112875486	112875497	13:112875486_TGACGCTCCGTG/T	TGACGCTCCGTG	T	0.011	0.011
cg17611936	I	7	151411526	R	C	151411511	151411533	7:151411511_AGCCGTCCTCCCATCCGCGACCC/A	AGCCGTCCTCCCATCCGCGACCC	A	0.257	0.257
cg17611936	I	7	151411526	R	C	151411528	151411528	7:151411528_C/*	C	*;T;A	0.257;0.002793;0.002793	0.257
cg11229343	I	2	242808427	R	C	242808429	242808498	2:242808429_CGGGATGCTGAGCTGCGCGGGATGCTGAGCTGCGGGGGGATGCTGAGCTGCGGGGGATGCTGAGCTGCGG/CGGGATGCTGAGCTGCGGGGGATGCTGAGCTGCGCGGGATGCTGAGCTGCGGGGGGATGCTGAGCTGCGGGGGATGCTGAGCTGCGG	CGGGATGCTGAGCTGCGCGGGATGCTGAGCTGCGGGGGGATGCTGAGCTGCGGGGGATGCTGAGCTGCGG	CGGGATGCTGAGCTGCGGGGGATGCTGAGCTGCGCGGGATGCTGAGCTGCGGGGGGATGCTGAGCTGCGGGGGATGCTGAGCTGCGG;GGGGATGCTGAGCTGCGCGGGATGCTGAGCTGCGGGGGGATGCTGAGCTGCGGGGGATGCTGAGCTGCGG;CGGGATGCTGAGCTGCGG;C	0.031;0.005587;0.059;0.002793	0.059
cg11229343	I	2	242808427	R	C	242808429	242808498	2:242808429_CGGGATGCTGAGCTGCGCGGGATGCTGAGCTGCGGGGGGATGCTGAGCTGCGGGGGATGCTGAGCTGCGG/CGGGATGCTGAGCTGCGGGGGATGCTGAGCTGCGCGGGATGCTGAGCTGCGGGGGGATGCTGAGCTGCGGGGGATGCTGAGCTGCGG	CGGGATGCTGAGCTGCGCGGGATGCTGAGCTGCGGGGGGATGCTGAGCTGCGGGGGATGCTGAGCTGCGG	CGGGATGCTGAGCTGCGGGGGATGCTGAGCTGCGCGGGATGCTGAGCTGCGGGGGGATGCTGAGCTGCGGGGGATGCTGAGCTGCGG;GGGGATGCTGAGCTGCGCGGGATGCTGAGCTGCGGGGGGATGCTGAGCTGCGGGGGATGCTGAGCTGCGG;CGGGATGCTGAGCTGCGG;C	0.031;0.005587;0.059;0.002793	0.059
cg11229343	I	2	242808427	R	C	242808429	242808481	2:242808429_CGGGATGCTGAGCTGCGCGGGATGCTGAGCTGCGGGGGGATGCTGAGCTGCGG/C	CGGGATGCTGAGCTGCGCGGGATGCTGAGCTGCGGGGGGATGCTGAGCTGCGG	C	0.011	0.011
cg11229343	I	2	242808427	R	C	242808429	242808481	2:242808429_CGGGATGCTGAGCTGCGCGGGATGCTGAGCTGCGGGGGGATGCTGAGCTGCGG/C	CGGGATGCTGAGCTGCGCGGGATGCTGAGCTGCGGGGGGATGCTGAGCTGCGG	C	0.011	0.011
cg15374193	I	4	10412521	R	T	10412523	10412523	4:10412523_T/A	T	A	0.011	0.011
cg20796556	I	18	21032774	R	C	21032776	21032776	18:21032776_C/A	C	A	0.014	0.014
cg01294695	I	15	90294640	F	C	90294639	90294639	15:90294639_G/A	G	A	0.014	0.014
cg06252810	I	18	77378261	F	C	77378259	77378261	18:77378259_TGC/T	TGC	T	0.103	0.103
cg11994630	I	2	74663482	F	A	74663481	74663481	2:74663481_C/T	C	T	0.017	0.017
cg06173919	I	2	1493713	R	A	1493696	1493846	2:1493696_GCACACAGGAGGAGTCACGACAGAGCAGTGTAAGAGCCGCCACGTGGGTCCCACACAGGGGGAGTCACGACACAGCAGTGTAAGAGCCGCCACGAGGGTCCCACACAGGGGGAGTCGCGACACAGCAGTGTAAGAGCCGCCACGAGGGTCC/GCACACAGGGGGAGTCACGACACAGCAGTGTAAGAGCCGCCACGAGGGTCCCACACAGGGGGAGTCGCGACACAGCAGTGTAAGAGCCGCCACGAGGGTCC	GCACACAGGAGGAGTCACGACAGAGCAGTGTAAGAGCCGCCACGTGGGTCCCACACAGGGGGAGTCACGACACAGCAGTGTAAGAGCCGCCACGAGGGTCCCACACAGGGGGAGTCGCGACACAGCAGTGTAAGAGCCGCCACGAGGGTCC	GCACACAGGGGGAGTCACGACACAGCAGTGTAAGAGCCGCCACGAGGGTCCCACACAGGGGGAGTCGCGACACAGCAGTGTAAGAGCCGCCACGAGGGTCC;G	0.022;0.011	0.022
cg06173919	I	2	1493713	R	A	1493705	1493855	2:1493705_AGGAGTCACGACAGAGCAGTGTAAGAGCCGCCACGTGGGTCCCACACAGGGGGAGTCACGACACAGCAGTGTAAGAGCCGCCACGAGGGTCCCACACAGGGGGAGTCGCGACACAGCAGTGTAAGAGCCGCCACGAGGGTCCCACACAGGG/GGGAGTCACGACAGAGCAGTGTAAGAGCCGCCACGTGGGTCCCACACAGGGGGAGTCACGACACAGCAGTGTAAGAGCCGCCACGAGGGTCCCACACAGGGGGAGTCGCGACACAGCAGTGTAAGAGCCGCCACGAGGGTCCCACACAGGG	AGGAGTCACGACAGAGCAGTGTAAGAGCCGCCACGTGGGTCCCACACAGGGGGAGTCACGACACAGCAGTGTAAGAGCCGCCACGAGGGTCCCACACAGGGGGAGTCGCGACACAGCAGTGTAAGAGCCGCCACGAGGGTCCCACACAGGG	GGGAGTCACGACAGAGCAGTGTAAGAGCCGCCACGTGGGTCCCACACAGGGGGAGTCACGACACAGCAGTGTAAGAGCCGCCACGAGGGTCCCACACAGGGGGAGTCGCGACACAGCAGTGTAAGAGCCGCCACGAGGGTCCCACACAGGG;AGGAGTCGCGACACAGCAGTGTAAGAGCCGCCACGAGGGTCCCACACAGGG;A;*	0.017;0.028;0.106;0.034	0.106
cg06173919	I	2	1493713	R	A	1493712	1493812	2:1493712_ACGACAGAGCAGTGTAAGAGCCGCCACGTGGGTCCCACACAGGGGGAGTCACGACACAGCAGTGTAAGAGCCGCCACGAGGGTCCCACACAGGGGGAGTCG/A	ACGACAGAGCAGTGTAAGAGCCGCCACGTGGGTCCCACACAGGGGGAGTCACGACACAGCAGTGTAAGAGCCGCCACGAGGGTCCCACACAGGGGGAGTCG	A;GCGACAGAGCAGTGTAAGAGCCGCCACGTGGGTCCCACACAGGGGGAGTCACGACACAGCAGTGTAAGAGCCGCCACGAGGGTCCCACACAGGGGGAGTCG;*	0.034;0.112;0.17	0.17
cg04521333	I	11	31819148	F	C	31819144	31819147	11:31819144_CCCG/C	CCCG	C	0.045	0.045
cg01886460	I	16	711015	F	A	711002	711016	16:711002_CCCCCCCCCCCCCCG/C	CCCCCCCCCCCCCCG	C;CCCCTGTTCGGCCCCTCCCCAGGCCCCCCCCCCCCCG;*	0.025;0.011;0.005587	0.025
cg01886460	I	16	711015	F	A	711005	711016	16:711005_CCCCCCCCCCCG/C	CCCCCCCCCCCG	C;CTCAGGCCCCCCCCCCG;*;CTGTTCGGCCCCTCCCCAGGCCCCCCCCCCG	0.045;0.014;0.025;0.067	0.067
cg01886460	I	16	711015	F	A	711006	711016	16:711006_CCCCCCCCCCG/C	CCCCCCCCCCG	C;*;TCCCCCCCCCG;CCGCCCCCTGTTCGGCCCCTCCCCAGCCCCCCCCCG	0.053;0.075;0.002793;0.002793	0.075
cg01886460	I	16	711015	F	A	711008	711016	16:711008_CCCCCCCCG/*	CCCCCCCCG	*;C;CAGCCCCCCCG	0.131;0.017;0.005587	0.131
cg01886460	I	16	711015	F	A	711009	711016	16:711009_CCCCCCCG/*	CCCCCCCG	*;C;CGCCCCCCG	0.138;0.048;0.014	0.138
cg01886460	I	16	711015	F	A	711010	711016	16:711010_CCCCCCG/*	CCCCCCG	*;C	0.196;0.045	0.196
cg01886460	I	16	711015	F	A	711011	711016	16:711011_CCCCCG/*	CCCCCG	*;C	0.237;0.028	0.237
cg01886460	I	16	711015	F	A	711014	711014	16:711014_C/*	C	*;CTGTT	0.265;0.014	0.265
cg17985029	I	6	133561647	F	A	133561646	133561646	6:133561646_T/G	T	G	0.514	0.514
cg15003182	I	7	50535920	R	A	50535922	50535922	7:50535922_G/A	G	A	0.031	0.031
cg18962702	I	6	158630878	R	A	158630872	158630909	6:158630872_ATGGAGCGGGTGGGAGGCTCGGGCTGCACAGGAGCCCG/*	ATGGAGCGGGTGGGAGGCTCGGGCTGCACAGGAGCCCG	*;A	0.089;0.187	0.187
cg18962702	I	6	158630878	R	A	158630876	158630880	6:158630876_AGCGG/*	AGCGG	*;ACGG;A	0.277;0.014;0.011	0.277
cg18962702	I	6	158630878	R	A	158630878	158630914	6:158630878_CGGGTGGGAGGCTCGGGCTGCACAGGAGCCCGTGGAG/*	CGGGTGGGAGGCTCGGGCTGCACAGGAGCCCGTGGAG	*;GGGGTGGGAGGCTCGGGCTGCACAGGAGCCCGTGGAG;C	0.288;0.017;0.014	0.288
cg13086952	I	19	30097143	F	T	30097142	30097142	19:30097142_A/T	A	T	0.017	0.017
cg04678901	I	16	86903491	R	C	86903478	86903516	16:86903478_GAGAGGTGATGGCCGCGCAGGCGCAGTTTGGAACTGCGT/G	GAGAGGTGATGGCCGCGCAGGCGCAGTTTGGAACTGCGT	G	0.017	0.017
cg19147129	I	2	74230310	R	T	74230310	74230320	2:74230310_CGTGCGTGTGT/C	CGTGCGTGTGT	C	0.117	0.117
cg06314658	I	6	28249428	F	C	28249412	28249437	6:28249412_GCTCTGGGGAAACCGGCGCTCCCGAC/G	GCTCTGGGGAAACCGGCGCTCCCGAC	G	0.011	0.011
cg12421834	I	6	168714673	F	A	168714671	168714689	6:168714671_GCCGCGCTTGTAACCCCGA/G	GCCGCGCTTGTAACCCCGA	G	0.193	0.193
cg03870397	I	21	38362230	F	C	38362225	38362235	21:38362225_GGCCGCGCTGC/G	GGCCGCGCTGC	G	0.028	0.028
cg07169764	I	2	136633963	F	C	136633962	136633962	2:136633962_G/A	G	A	0.243	0.243
cg04530981	I	16	1786516	R	T	1786504	1786518	16:1786504_CGTGTGACCGTCCGT/C	CGTGTGACCGTCCGT	C;*	0.036;0.005587	0.036
cg15048461	I	12	131016625	F	C	131016575	131016649	12:131016575_TCTAATGAGATGCGTATGTTTAGCCTCTAGGAGGTACGTCTAATGAGATGCGTATGTTTAGCCTCTAGGAGGGAC/T	TCTAATGAGATGCGTATGTTTAGCCTCTAGGAGGTACGTCTAATGAGATGCGTATGTTTAGCCTCTAGGAGGGAC	T	0.061	0.061
cg15048461	I	12	131016625	F	C	131016589	131016663	12:131016589_TATGTTTAGCCTCTAGGAGGTACGTCTAATGAGATGCGTATGTTTAGCCTCTAGGAGGGACGTCTAATGAGATGC/*	TATGTTTAGCCTCTAGGAGGTACGTCTAATGAGATGCGTATGTTTAGCCTCTAGGAGGGACGTCTAATGAGATGC	*;T	0.067;0.002793	0.067
cg24668570	I	10	134973778	F	C	134973772	134973781	10:134973772_CCCCCGCGCA/C	CCCCCGCGCA	C	0.109	0.109
cg08634229	I	6	169326603	R	C	169326527	169326635	6:169326527_GACACATGTGACACCACACACACATGCACACAAGCACAGCGACACATACACGAGATACAATGCACACACACACATGCGCACACACACATGCACACACACAGCAACACAT/G	GACACATGTGACACCACACACACATGCACACAAGCACAGCGACACATACACGAGATACAATGCACACACACACATGCGCACACACACATGCACACACACAGCAACACAT	G;GACATGTGACACCACACACACATGCACACAAGCACAGCGACACATACACGAGATACAATGCACACACACACATGCGCACACACACATGCACACACACAGCAACACAT	0.002793;0.011	0.011
cg08634229	I	6	169326603	R	C	169326603	169326615	6:169326603_CGCACACACACAT/C	CGCACACACACAT	C;*	0.061;0.168	0.168
cg08634229	I	6	169326603	R	C	169326603	169326615	6:169326603_CGCACACACACAT/C	CGCACACACACAT	C;*	0.011;0.011	0.011
cg08634229	I	6	169326603	R	C	169326604	169326606	6:169326604_GCA/*	GCA	*;G	0.226;0.014	0.226
cg08634229	I	6	169326603	R	C	169326605	169326605	6:169326605_C/*	C	*;T	0.078;0.005587	0.078
cg13578393	I	19	571321	F	A	571320	571320	19:571320_T/G	T	G	0.039	0.039
cg14558880	I	19	1271275	F	A	1271274	1271274	19:1271274_C/T	C	T	0.648	0.648
cg18442075	I	17	40169520	F	C	40169519	40169519	17:40169519_G/T	G	T	0.62	0.62
cg05207973	I	5	176823642	F	C	176823620	176823647	5:176823620_ATCCGCTCTCCCAGTGCCCCCGCGGAGG/*	ATCCGCTCTCCCAGTGCCCCCGCGGAGG	*;GTCCGCTCTCCCAGTGCCCCCGCGGAGG;A	0.022;0.02;0.005587	0.022
cg26239816	I	22	25615317	F	A	25615316	25615320	22:25615316_CCGTA/C	CCGTA	C	0.011	0.011
cg04952061	I	7	143120501	R	C	143120503	143120503	7:143120503_C/T	C	T	0.073	0.073
cg26337624	I	14	105350915	R	T	105350898	105350950	14:105350898_CGGCGAGTGAGAGCCCTCGTGGGGAACGGGGGGGTGGAGGCGATGCCGGGGGT/C	CGGCGAGTGAGAGCCCTCGTGGGGAACGGGGGGGTGGAGGCGATGCCGGGGGT	C	0.036	0.036
cg05807023	I	4	135874116	F	T	135874115	135874115	4:135874115_A/C	A	C	0.394	0.394
cg00683655	I	10	839865	F	A	839810	839874	10:839810_CCAATGTCGGTCCTACGCAATGTCGGTCCTACCCAATGTCGGTCCTACGCAATGTCGGTCCTAGG/C	CCAATGTCGGTCCTACGCAATGTCGGTCCTACCCAATGTCGGTCCTACGCAATGTCGGTCCTAGG	C;*	0.075;0.028	0.075
cg00683655	I	10	839865	F	A	839842	839874	10:839842_CCAATGTCGGTCCTACGCAATGTCGGTCCTAGG/*	CCAATGTCGGTCCTACGCAATGTCGGTCCTAGG	*;C	0.075;0.092	0.092
cg01414886	I	20	62551784	R	C	62551785	62551786	20:62551785_GC/G	GC	G	0.453	0.453
cg21610508	I	19	388335	F	A	388160	388359	19:388160_GGTCTCAGCCTCGGCCGCGTGTGTCTGTGAGTACACGGCAGGGTCTCAGCCTCGGCCGCGTGTGTCTGTGAGTACACTGCAGGGTCTCAGCCTCGGCCGCGTGTGTCTGTGAGTACACGGCAGGGTCTCAGCCTCGGCCGCGTGTGTCTGTGAGTACACGGCAGGGTCTCAGCCTCGGCCGTGTGTCCTCGAGTACACAT/G	GGTCTCAGCCTCGGCCGCGTGTGTCTGTGAGTACACGGCAGGGTCTCAGCCTCGGCCGCGTGTGTCTGTGAGTACACTGCAGGGTCTCAGCCTCGGCCGCGTGTGTCTGTGAGTACACGGCAGGGTCTCAGCCTCGGCCGCGTGTGTCTGTGAGTACACGGCAGGGTCTCAGCCTCGGCCGTGTGTCCTCGAGTACACAT	G;*	0.011;0.005587	0.011
cg21610508	I	19	388335	F	A	388160	388359	19:388160_GGTCTCAGCCTCGGCCGCGTGTGTCTGTGAGTACACGGCAGGGTCTCAGCCTCGGCCGCGTGTGTCTGTGAGTACACTGCAGGGTCTCAGCCTCGGCCGCGTGTGTCTGTGAGTACACGGCAGGGTCTCAGCCTCGGCCGCGTGTGTCTGTGAGTACACGGCAGGGTCTCAGCCTCGGCCGTGTGTCCTCGAGTACACAT/G	GGTCTCAGCCTCGGCCGCGTGTGTCTGTGAGTACACGGCAGGGTCTCAGCCTCGGCCGCGTGTGTCTGTGAGTACACTGCAGGGTCTCAGCCTCGGCCGCGTGTGTCTGTGAGTACACGGCAGGGTCTCAGCCTCGGCCGCGTGTGTCTGTGAGTACACGGCAGGGTCTCAGCCTCGGCCGTGTGTCCTCGAGTACACAT	G;*	0.011;0.005587	0.011
cg21610508	I	19	388335	F	A	388191	388363	19:388191_TACACGGCAGGGTCTCAGCCTCGGCCGCGTGTGTCTGTGAGTACACTGCAGGGTCTCAGCCTCGGCCGCGTGTGTCTGTGAGTACACGGCAGGGTCTCAGCCTCGGCCGCGTGTGTCTGTGAGTACACGGCAGGGTCTCAGCCTCGGCCGTGTGTCCTCGAGTACACATCAGG/*	TACACGGCAGGGTCTCAGCCTCGGCCGCGTGTGTCTGTGAGTACACTGCAGGGTCTCAGCCTCGGCCGCGTGTGTCTGTGAGTACACGGCAGGGTCTCAGCCTCGGCCGCGTGTGTCTGTGAGTACACGGCAGGGTCTCAGCCTCGGCCGTGTGTCCTCGAGTACACATCAGG	*;T	0.011;0.005587	0.011
cg21610508	I	19	388335	F	A	388191	388363	19:388191_TACACGGCAGGGTCTCAGCCTCGGCCGCGTGTGTCTGTGAGTACACTGCAGGGTCTCAGCCTCGGCCGCGTGTGTCTGTGAGTACACGGCAGGGTCTCAGCCTCGGCCGCGTGTGTCTGTGAGTACACGGCAGGGTCTCAGCCTCGGCCGTGTGTCCTCGAGTACACATCAGG/*	TACACGGCAGGGTCTCAGCCTCGGCCGCGTGTGTCTGTGAGTACACTGCAGGGTCTCAGCCTCGGCCGCGTGTGTCTGTGAGTACACGGCAGGGTCTCAGCCTCGGCCGCGTGTGTCTGTGAGTACACGGCAGGGTCTCAGCCTCGGCCGTGTGTCCTCGAGTACACATCAGG	*;T	0.011;0.005587	0.011
cg21610508	I	19	388335	F	A	388320	388359	19:388320_GCAGGGTCTCAGCCTCGGCCGTGTGTCCTCGAGTACACAT/G	GCAGGGTCTCAGCCTCGGCCGTGTGTCCTCGAGTACACAT	G;*	0.17;0.005587	0.17
cg21610508	I	19	388335	F	A	388320	388359	19:388320_GCAGGGTCTCAGCCTCGGCCGTGTGTCCTCGAGTACACAT/G	GCAGGGTCTCAGCCTCGGCCGTGTGTCCTCGAGTACACAT	G;*	0.17;0.005587	0.17
cg21610508	I	19	388335	F	A	388326	388363	19:388326_TCTCAGCCTCGGCCGTGTGTCCTCGAGTACACATCAGG/T	TCTCAGCCTCGGCCGTGTGTCCTCGAGTACACATCAGG	T;*	0.017;0.176	0.176
cg21610508	I	19	388335	F	A	388326	388363	19:388326_TCTCAGCCTCGGCCGTGTGTCCTCGAGTACACATCAGG/T	TCTCAGCCTCGGCCGTGTGTCCTCGAGTACACATCAGG	T;*	0.017;0.176	0.176
cg18371052	I	5	8457721	F	A	8457720	8457720	5:8457720_C/A	C	A	0.025	0.025
cg25414799	I	17	18086983	R	T	18086985	18086985	17:18086985_T/C	T	C	0.036	0.036
cg03199239	I	19	2588553	F	C	2588552	2588552	19:2588552_G/T	G	T	0.011	0.011
cg07992052	I	20	35402295	F	A	35402276	35402301	20:35402276_ACATGCGTACACCGCCGCCCGACGCG/A	ACATGCGTACACCGCCGCCCGACGCG	A	0.025	0.025
cg24984301	I	12	120032790	F	T	120032789	120032789	12:120032789_A/G	A	G	0.028	0.028
cg16360971	I	1	171454651	R	T	171454653	171454653	1:171454653_T/C	T	C	0.022	0.022
cg27357675	I	7	149733103	F	C	149733047	149733126	7:149733047_CGGGAAGAGGGACTGGCTCTCAGTCCCTGCCTCGCGGGGGGTGCCTCCGCCCCCAGCGATGGGGTCCTAAGAGCAAAGGT/GGGGAAGAGGGACTGGCTCTCAGTCCCTGCCTCGCGGGGGGTGCCTCCGCCCCCAGCGATGGGGTCCTAAGAGCAAAGGT	CGGGAAGAGGGACTGGCTCTCAGTCCCTGCCTCGCGGGGGGTGCCTCCGCCCCCAGCGATGGGGTCCTAAGAGCAAAGGT	GGGGAAGAGGGACTGGCTCTCAGTCCCTGCCTCGCGGGGGGTGCCTCCGCCCCCAGCGATGGGGTCCTAAGAGCAAAGGT;C;*	0.05;0.042;0.00838	0.05
cg27357675	I	7	149733103	F	C	149733081	149733239	7:149733081_CGGGGGGTGCCTCCGCCCCCAGCGATGGGGTCCTAAGAGCAAAGGTGGGAAGAGGGGCTCGCTCTCAGTCCCCGCGTCGCGAGGGGTGCTCCCCCCCCTGCGATGGGGGTGCAAAGAGCCAGGGGGGGAAGAGGGGTTGGCTCTGAGTCCCCGCCTCGT/TGGGGGGTGCCTCCGCCCCCAGCGATGGGGTCCTAAGAGCAAAGGTGGGAAGAGGGGCTCGCTCTCAGTCCCCGCGTCGCGAGGGGTGCTCCCCCCCCTGCGATGGGGGTGCAAAGAGCCAGGGGGGGAAGAGGGGTTGGCTCTGAGTCCCCGCCTCGT	CGGGGGGTGCCTCCGCCCCCAGCGATGGGGTCCTAAGAGCAAAGGTGGGAAGAGGGGCTCGCTCTCAGTCCCCGCGTCGCGAGGGGTGCTCCCCCCCCTGCGATGGGGGTGCAAAGAGCCAGGGGGGGAAGAGGGGTTGGCTCTGAGTCCCCGCCTCGT	TGGGGGGTGCCTCCGCCCCCAGCGATGGGGTCCTAAGAGCAAAGGTGGGAAGAGGGGCTCGCTCTCAGTCCCCGCGTCGCGAGGGGTGCTCCCCCCCCTGCGATGGGGGTGCAAAGAGCCAGGGGGGGAAGAGGGGTTGGCTCTGAGTCCCCGCCTCGT;*;C	0.017;0.036;0.002793	0.036
cg27357675	I	7	149733103	F	C	149733093	149733111	7:149733093_CCGCCCCCAGCGATGGGGT/C	CCGCCCCCAGCGATGGGGT	C;*	0.02;0.039	0.039
cg23611233	I	1	249133059	F	A	249133058	249133058	1:249133058_C/T	C	T	0.025	0.025
cg27502298	I	12	9555721	F	C	9555607	9555766	12:9555607_AGGACCCCCATCGCGGGGGGGGGAGGCACTCCCGCCAGGCGGGAACTGAGAGCCAGCCCCTCTTCACCCCCTGGCTCTTAGGACAGCCATCGCAGTGGGGGGAGGCACCCCCAGCGAGGCAGGGACTGACAGCCAGCAACTCTTCCGCCCCGGGCTCTTG/A	AGGACCCCCATCGCGGGGGGGGGAGGCACTCCCGCCAGGCGGGAACTGAGAGCCAGCCCCTCTTCACCCCCTGGCTCTTAGGACAGCCATCGCAGTGGGGGGAGGCACCCCCAGCGAGGCAGGGACTGACAGCCAGCAACTCTTCCGCCCCGGGCTCTTG	A	0.067	0.067
cg27502298	I	12	9555721	F	C	9555706	9555780	12:9555706_GGGAGGCACCCCCAGCGAGGCAGGGACTGACAGCCAGCAACTCTTCCGCCCCGGGCTCTTGGGACCCCCATCGCA/*	GGGAGGCACCCCCAGCGAGGCAGGGACTGACAGCCAGCAACTCTTCCGCCCCGGGCTCTTGGGACCCCCATCGCA	*;G	0.022;0.002793	0.022
cg17036949	I	4	2937134	F	A	2937133	2937133	4:2937133_C/T	C	T	0.075	0.075
cg09418922	I	17	933047	F	C	933020	933079	17:933020_GGGCAGACGTCCCTCCGTCCACCACAGCGCTGACCCGTGTCCACGACACGGACACACTGT/G	GGGCAGACGTCCCTCCGTCCACCACAGCGCTGACCCGTGTCCACGACACGGACACACTGT	G	0.173	0.173
cg09418922	I	17	933047	F	C	933020	933079	17:933020_GGGCAGACGTCCCTCCGTCCACCACAGCGCTGACCCGTGTCCACGACACGGACACACTGT/G	GGGCAGACGTCCCTCCGTCCACCACAGCGCTGACCCGTGTCCACGACACGGACACACTGT	G	0.026	0.026
cg07421429	I	1	225707049	F	A	225707033	225707051	1:225707033_ATCCAGGCGTTCCTGCCGC/A	ATCCAGGCGTTCCTGCCGC	A;ATCCAGGCGTTCCTGCCGCTCCAGGCGTTCCTGCCGC	0.103;0.02	0.103
cg16578802	I	5	91495209	F	A	91495208	91495208	5:91495208_T/C	T	C	0.103	0.103
cg16439324	I	2	242927580	F	A	242927557	242927719	2:242927557_AAGTGCCCCGGCCTCACGTGCCCCGTGGTTCTCTGTCTCGCTCCTGCTCATGGGCAGTGCCCCGGCCTCACGTGCCCCGTGGTTCTCTGTCTCTCTCCTGCTCACAGGAAGTGCCCCGGCCTCACGTGCCCCGTGGTTCTCTGTCTCTCTCCTGCTCATGGGC/CAGTGCCCCGGCCTCACGTGCCCCGTGGTTCTCTGTCTCGCTCCTGCTCATGGGCAGTGCCCCGGCCTCACGTGCCCCGTGGTTCTCTGTCTCTCTCCTGCTCACAGGAAGTGCCCCGGCCTCACGTGCCCCGTGGTTCTCTGTCTCTCTCCTGCTCATGGGC	AAGTGCCCCGGCCTCACGTGCCCCGTGGTTCTCTGTCTCGCTCCTGCTCATGGGCAGTGCCCCGGCCTCACGTGCCCCGTGGTTCTCTGTCTCTCTCCTGCTCACAGGAAGTGCCCCGGCCTCACGTGCCCCGTGGTTCTCTGTCTCTCTCCTGCTCATGGGC	CAGTGCCCCGGCCTCACGTGCCCCGTGGTTCTCTGTCTCGCTCCTGCTCATGGGCAGTGCCCCGGCCTCACGTGCCCCGTGGTTCTCTGTCTCTCTCCTGCTCACAGGAAGTGCCCCGGCCTCACGTGCCCCGTGGTTCTCTGTCTCTCTCCTGCTCATGGGC;A	0.017;0.002793	0.017
cg13002346	I	7	99933968	R	C	99933970	99933970	7:99933970_C/CG	C	CG	0.017	0.017
cg09937344	I	15	56757325	F	A	56757324	56757324	15:56757324_T/C	T	C	0.103	0.103
cg10374297	I	7	158066523	R	C	158066514	158066532	7:158066514_TGGGGGAGCCGCAGACACA/*	TGGGGGAGCCGCAGACACA	*;T;CGGGGGAGCCGCAGACACA	0.017;0.005587;0.002793	0.017
cg09182724	I	1	193075640	F	A	193075639	193075639	1:193075639_C/T	C	T	0.014	0.014
cg02712294	I	8	41559393	F	A	41559392	41559392	8:41559392_C/T	C	T	0.02	0.02
cg18912209	I	4	170696239	F	A	170696238	170696238	4:170696238_C/A	C	A	0.07	0.07
cg07674304	I	16	78585546	R	C	78585541	78585554	16:78585541_GCCCCCGCCCCACC/GGCCCCCCCGCCCCACC	GCCCCCGCCCCACC	GGCCCCCCCGCCCCACC;G	0.002793;0.042	0.042
cg18293441	I	11	134534264	F	A	134534236	134534323	11:134534236_ACCCACACGCCGTCCACCGAGGGCAGGTCGCCCACACGCCGTCCACCGAGGGCAGGTCGCCCACTCGCCGTCCACAGAGGGCAGGTCG/A	ACCCACACGCCGTCCACCGAGGGCAGGTCGCCCACACGCCGTCCACCGAGGGCAGGTCGCCCACTCGCCGTCCACAGAGGGCAGGTCG	A	0.022	0.022
cg05987933	I	5	176513799	R	A	176513799	176513803	5:176513799_CGGGT/C	CGGGT	C	0.011	0.011
cg05987933	I	5	176513799	R	A	176513800	176513803	5:176513800_GGGT/*	GGGT	*;G	0.011;0.00838	0.011
cg05987933	I	5	176513799	R	A	176513801	176513803	5:176513801_GGT/G	GGT	G;*	0.014;0.02	0.02
cg11768071	I	19	37161725	R	A	37161727	37161727	19:37161727_G/A	G	A	0.117	0.117
cg18868178	I	10	31422673	F	C	31422671	31422673	10:31422671_AGC/A	AGC	A	0.212	0.212
cg16151671	I	2	864151	R	A	864088	864176	2:864088_GACGTAAACGCGCTGCCTGCGAGGTGCGTGGACTCGGGAGCTCTGATGTAAACGCGCTGCCTGCGAGGTGTGTGGACTCGGGAGCTCTC/G	GACGTAAACGCGCTGCCTGCGAGGTGCGTGGACTCGGGAGCTCTGATGTAAACGCGCTGCCTGCGAGGTGTGTGGACTCGGGAGCTCTC	G;*	0.028;0.002793	0.028
cg16151671	I	2	864151	R	A	864096	864179	2:864096_CGCGCTGCCTGCGAGGTGCGTGGACTCGGGAGCTCTGATGTAAACGCGCTGCCTGCGAGGTGTGTGGACTCGGGAGCTCTCACG/*	CGCGCTGCCTGCGAGGTGCGTGGACTCGGGAGCTCTGATGTAAACGCGCTGCCTGCGAGGTGTGTGGACTCGGGAGCTCTCACG	*;C	0.064;0.028	0.064
cg20250269	I	10	125751413	R	C	125751415	125751415	10:125751415_C/G	C	G	0.913	0.913
cg20860472	I	13	112598541	F	A	112598540	112598540	13:112598540_C/CGGGTTAGT	C	CGGGTTAGT	0.022	0.022
cg04129948	I	7	153756244	F	A	153756212	153756374	7:153756212_CGAGGGTGGGGACTGAGAGCTATCCCCTCTTCCGCCCCTGGCTGTTAATACCCCCATCGCAGGGTGGGGGAGGCACCCCCCGCGAGGTAGGGACTGAGAGCCTGCCCCTGTTCCCCCACTGGCTCTTAGGACACCCATCGCAGAGGGGGGAGGCACCCCCCTT/C	CGAGGGTGGGGACTGAGAGCTATCCCCTCTTCCGCCCCTGGCTGTTAATACCCCCATCGCAGGGTGGGGGAGGCACCCCCCGCGAGGTAGGGACTGAGAGCCTGCCCCTGTTCCCCCACTGGCTCTTAGGACACCCATCGCAGAGGGGGGAGGCACCCCCCTT	C;*	0.011;0.005587	0.011
cg08690634	I	7	158785469	R	T	158785421	158785556	7:158785421_CGTCGTGGGGGACAGCGCTGAGAGCTGAGAGTGGGGCGGCTCCTCCGTCGTGGGGGACAGCGCTGAGAGCTGAGACTGGGACGGCTCCTCCGTTGTCGGGGACAGCGCTGAGAGCTGAGACTGGGGTAGCTCCTCT/C	CGTCGTGGGGGACAGCGCTGAGAGCTGAGAGTGGGGCGGCTCCTCCGTCGTGGGGGACAGCGCTGAGAGCTGAGACTGGGACGGCTCCTCCGTTGTCGGGGACAGCGCTGAGAGCTGAGACTGGGGTAGCTCCTCT	C;*	0.017;0.005587	0.017
cg08690634	I	7	158785469	R	T	158785444	158785490	7:158785444_GCTGAGAGTGGGGCGGCTCCTCCGTCGTGGGGGACAGCGCTGAGAGC/*	GCTGAGAGTGGGGCGGCTCCTCCGTCGTGGGGGACAGCGCTGAGAGC	*;GTGAGAGTGGGGCGGCTCCTCCGTCGTGGGGGACAGCGCTGAGAGC;G	0.02;0.067;0.005587	0.067
cg17637175	I	8	1385301	R	C	1385253	1385335	8:1385253_GGGGTGACGCCATCCGGGTCTCCGTTCAGCCCAGGCGCGTAAGGGTGACGCCATCCGGGTCTGCGTTCAGCGCAGGCGCGTAA/GGGGTGACGCCATCCGGGTCTGCGTTCAGCGCAGGCGCGTAA	GGGGTGACGCCATCCGGGTCTCCGTTCAGCCCAGGCGCGTAAGGGTGACGCCATCCGGGTCTGCGTTCAGCGCAGGCGCGTAA	GGGGTGACGCCATCCGGGTCTGCGTTCAGCGCAGGCGCGTAA;G	0.005587;0.011	0.011
cg15572779	I	7	151145683	F	A	151145674	151145690	7:151145674_GAGTGAGCCCGTCTGCA/G	GAGTGAGCCCGTCTGCA	G	0.034	0.034
cg13666594	I	5	121289829	R	A	121289829	121289840	5:121289829_CGGCAGTGCTGG/C	CGGCAGTGCTGG	C	0.025	0.025
cg11181693	I	6	169825345	R	C	169825330	169825506	6:169825330_GAGCGTGTGGGGAGGCGCCTGGGAGTCTGTGGGGAGGCGCCTGGCAGCGTGTGGGGAGGCGCCTGGGAGTCTGTGGGGAGGCGCCTGGCAGCGTGTGGGGAGGCGCCTGGGAGTCTGTGGGGAGGCGCCTGGCAGCGTGTGGGGAGGCGCCTGGGAGTCTGTGGGGAGGCGCCTGGC/G	GAGCGTGTGGGGAGGCGCCTGGGAGTCTGTGGGGAGGCGCCTGGCAGCGTGTGGGGAGGCGCCTGGGAGTCTGTGGGGAGGCGCCTGGCAGCGTGTGGGGAGGCGCCTGGGAGTCTGTGGGGAGGCGCCTGGCAGCGTGTGGGGAGGCGCCTGGGAGTCTGTGGGGAGGCGCCTGGC	G;GAGCGTGTGGGGAGGCGCCTGGGAGTCTGTGGGGAGGCGCCTGGC	0.103;0.045	0.103
cg02665297	I	7	5270984	R	C	5270986	5270986	7:5270986_C/T	C	T	0.034	0.034
cg09462281	I	19	3191030	R	T	3191026	3191045	19:3191026_TCGTCGTGGTGCGTGGCGGG/*	TCGTCGTGGTGCGTGGCGGG	*;T	0.00838;0.036	0.036
cg09462281	I	19	3191030	R	T	3191032	3191032	19:3191032_T/C	T	C;*	0.486;0.042	0.486
cg14151861	I	6	72596301	R	C	72596301	72596319	6:72596301_CGCCCCAGTCCCAGCCCCA/CGCCCCA	CGCCCCAGTCCCAGCCCCA	CGCCCCA;C;CGCCCCAGCCCCAGTCCCAGCCCCA	0.229;0.02;0.00838	0.229
cg01270228	I	10	1369114	F	C	1369053	1369143	10:1369053_TGCCCAGCGCCTCCCCACGGCACAGCGCCTCCCCACTGCCCAGCGCCTCCCCACTGCCCAGCGCCTCCCCACTGCCCAGCGCCTCCCCACG/GGCCCAGCGCCTCCCCACGGCACAGCGCCTCCCCACTGCCCAGCGCCTCCCCACTGCCCAGCGCCTCCCCACTGCCCAGCGCCTCCCCACG	TGCCCAGCGCCTCCCCACGGCACAGCGCCTCCCCACTGCCCAGCGCCTCCCCACTGCCCAGCGCCTCCCCACTGCCCAGCGCCTCCCCACG	GGCCCAGCGCCTCCCCACGGCACAGCGCCTCCCCACTGCCCAGCGCCTCCCCACTGCCCAGCGCCTCCCCACTGCCCAGCGCCTCCCCACG;*;T;TGCACAGCGCCTCCCCACTGCCCAGCGCCTCCCCACTGCCCAGCGCCTCCCCACTGCCCAGCGCCTCCCCACG	0.142;0.073;0.002793;0.002793	0.142
cg11757122	I	4	1803269	R	C	1803271	1803271	4:1803271_C/G	C	G	0.078	0.078
cg19487894	I	4	187025897	R	A	187025895	187025909	4:187025895_CGCGGGCGGCGGGCG/CGCGGGCG	CGCGGGCGGCGGGCG	CGCGGGCG;CGCGGGCGGCGGGCGGCGGGCG;C;CGCGGGCGGCGGGCGGCGGGCGGCGGGCG;CGCGGGCGGCGGGCGGCGGGCGGCGGGCGGCGGGCG;CGCGGGCGGCGGGCGGCGGGCGGCGGGCGGCGGGCGGCGGGCG	0.204;0.237;0.128;0.128;0.014;0.022	0.237
cg24730157	I	1	984428	R	T	984430	984513	1:984430_TGCAGCTCAGGTGGGCGGGGAGGGGACGGGGCCGGGGCAGCTCAGGTGGGCGGGGAGGGGACGGGCGGGGGAGGGGGGGCCGGG/T	TGCAGCTCAGGTGGGCGGGGAGGGGACGGGGCCGGGGCAGCTCAGGTGGGCGGGGAGGGGACGGGCGGGGGAGGGGGGGCCGGG	T	0.011	0.011
cg09775121	I	11	69199466	F	C	69199446	69199470	11:69199446_TGTCCCACCTTGCGCAGCCGCGGTC/*	TGTCCCACCTTGCGCAGCCGCGGTC	*;T	0.056;0.011	0.056
cg10152904	I	16	10801930	R	C	10801932	10801932	16:10801932_C/G	C	G	0.011	0.011
cg11256764	I	5	180085446	R	A	180085445	180085565	5:180085445_CCGGACAGCGGGACAGAGGGACAGAGGGACAGCGGGACAGAGGGACAGAGGGACAGAGGGACAGCGGGACAGAGGGACAGAGGGACAGCGGGACAGAGGGACAGAGGGACAGAGGGACAGA/C	CCGGACAGCGGGACAGAGGGACAGAGGGACAGCGGGACAGAGGGACAGAGGGACAGAGGGACAGCGGGACAGAGGGACAGAGGGACAGCGGGACAGAGGGACAGAGGGACAGAGGGACAGA	C;CGGGACAGCGGGACAGAGGGACAGAGGGACAGAGGGACAGCGGGACAGAGGGACAGAGGGACAGCGGGACAGAGGGACAGAGGGACAGAGGGACAGA;CGGGACGGACAGCGGGACAGAGGGACAGAGGGACAGCGGGACAGAGGGACAGAGGGACAGAGGGACAGCGGGACAGAGGGACAGAGGGACAGCGGGACAGAGGGACAGAGGGACAGAGGGACAGA;CGGGACAGAGGGACAGCGGGACAGAGGGACAGAGGGACAGAGGGACAGCGGGACAGAGGGACAGAGGGACAGCGGGACAGAGGGACAGAGGGACAGAGGGACAGA	0.02;0.05;0.05;0.005587	0.05
cg24502025	I	1	232467347	R	C	232467340	232467380	1:232467340_GCCTGGCCGCCATCCCATCTAGGAAGCGAGGAGCGCCTCTT/G	GCCTGGCCGCCATCCCATCTAGGAAGCGAGGAGCGCCTCTT	G	0.045	0.045
cg21416498	I	14	103395021	R	T	103395019	103395024	14:103395019_CGCGTG/CGCGTGGCGTG	CGCGTG	CGCGTGGCGTG;C	0.036;0.011	0.036
cg14331875	I	4	120375850	R	C	120375840	120375865	4:120375840_TCACGGAAGGCGCGCTCTTGTGACGC/T	TCACGGAAGGCGCGCTCTTGTGACGC	T	0.025	0.025
cg15739206	I	22	19895310	R	C	19895251	19895448	22:19895251_GCACCATGGGTAGCAGCGACCGCTCTCAGGAGAGTGTGGGCGCCGTGGGTAGCAGTGACCGCTCTCAGGAGAGTGTGGGCACCGTGGGTAGCAGTGACCGCTCTCAGGAGAGTGTGGGCGCCATGGGTAGCAGTGACCGCTCTCAGGAGAGTGTGGGCGCCGTGGGTAGCAGTGACCGCTCTCAGGAGAGTGTGGGCA/GCCATGGGTAGCAGCGACCGCTCTCAGGAGAGTGTGGGCGCCGTGGGTAGCAGTGACCGCTCTCAGGAGAGTGTGGGCACCGTGGGTAGCAGTGACCGCTCTCAGGAGAGTGTGGGCGCCATGGGTAGCAGTGACCGCTCTCAGGAGAGTGTGGGCGCCGTGGGTAGCAGTGACCGCTCTCAGGAGAG…	GCACCATGGGTAGCAGCGACCGCTCTCAGGAGAGTGTGGGCGCCGTGGGTAGCAGTGACCGCTCTCAGGAGAGTGTGGGCACCGTGGGTAGCAGTGACCGCTCTCAGGAGAGTGTGGGCGCCATGGGTAGCAGTGACCGCTCTCAGGAGAGTGTGGGCGCCGTGGGTAGCAGTGACCGCTCTCAGGAGAGTGTGGGCA	GCCATGGGTAGCAGCGACCGCTCTCAGGAGAGTGTGGGCGCCGTGGGTAGCAGTGACCGCTCTCAGGAGAGTGTGGGCACCGTGGGTAGCAGTGACCGCTCTCAGGAGAGTGTGGGCGCCATGGGTAGCAGTGACCGCTCTCAGGAGAGTGTGGGCGCCGTGGGTAGCAGTGACCGCTCTCAGGAGAGTGTGGGCA;G	0.02;0.002793	0.02
cg06765579	I	16	909169	R	A	909153	909176	16:909153_CAGTGGTGTCTCGGGACGGGTGTG/C	CAGTGGTGTCTCGGGACGGGTGTG	C;*;CAGTGGTGTCTCGGGACTGGTGTGAGTGGTGTCTCGGGACGGGTGTG;CAGTGGTGTCTCGGGACGGGTGTGAGTGGTGTCTCGGGACGGGTGTG	0.014;0.005587;0.002793;0.002793	0.014
cg00278107	I	5	1061253	F	C	1061203	1061275	5:1061203_ATGCGGAACCCCTGCGTCTCACCCACCGCACCCGCCGTGCGGGACCCCTGCGTCTCACCCGCCGCACCCGCCG/*	ATGCGGAACCCCTGCGTCTCACCCACCGCACCCGCCGTGCGGGACCCCTGCGTCTCACCCGCCGCACCCGCCG	*;A	0.025;0.00838	0.025
cg00278107	I	5	1061253	F	C	1061227	1061263	5:1061227_ACCGCACCCGCCGTGCGGGACCCCTGCGTCTCACCCG/*	ACCGCACCCGCCGTGCGGGACCCCTGCGTCTCACCCG	*;A	0.025;0.002793	0.025
cg12573674	I	2	1569213	R	C	1569196	1569256	2:1569196_CACACCAGTAAACCAGCCGCTACACCAATAAGCCAGCCGCTACAACAGTAAGCCACCCGCT/C	CACACCAGTAAACCAGCCGCTACACCAATAAGCCAGCCGCTACAACAGTAAGCCACCCGCT	C;TACACCAGTAAACCAGCCGCTACACCAATAAGCCAGCCGCTACAACAGTAAGCCACCCGCT	0.207;0.291	0.291
cg12573674	I	2	1569213	R	C	1569214	1569226	2:1569214_GCTACACCAATAA/*	GCTACACCAATAA	*;G	0.151;0.103	0.151
cg11022541	I	15	23086388	F	A	23086381	23086390	15:23086381_CCGCCGCCGC/CCGCCGC	CCGCCGCCGC	CCGCCGC;CCGCCGCCGCCGC;CCGCCGCCGCCGCCGC;CCGC;C	0.307;0.002793;0.011;0.011;0.002793	0.307
cg15374000	I	13	110966196	F	A	110966164	110966198	13:110966164_TGTCCACCCGGCAGGCTCCCACCCCGGTGCCCCGC/T	TGTCCACCCGGCAGGCTCCCACCCCGGTGCCCCGC	T	0.187	0.187
cg09655100	I	10	114709926	F	A	114709925	114709925	10:114709925_C/T	C	T	0.053	0.053
cg17241776	I	13	51417469	F	A	51417468	51417468	13:51417468_C/G	C	G	0.036	0.036
cg27031367	I	8	145510315	F	A	145510258	145510322	8:145510258_CAGCTAAAGCACAGGACACGCGGGCAGATGCACGGGCGCCATGGCAGGGCAGGGCCTCGGCCCCT/*	CAGCTAAAGCACAGGACACGCGGGCAGATGCACGGGCGCCATGGCAGGGCAGGGCCTCGGCCCCT	*;C	0.028;0.00838	0.028
cg22123924	I	X	44703177	R	A	44703179	44703179	X:44703179_G/A	G	A	0.028	0.028
cg11682838	I	19	52643365	R	C	52643367	52643367	19:52643367_C/A	C	A	0.095	0.095
cg08519949	I	5	309765	F	A	309681	309821	5:309681_TGTCCCCGTGCACCCCAGTGATGGCCGCCGTCCCCGTGCACCCCAGTGATGGCCGCCGTCCCCGTGCACACCAGTGAGGGCCGCCGTCCCCGTGCACACCAGTGAGGGCCGCCGTCCCCGTGCACCCCAGTGAGGGCCGCC/T	TGTCCCCGTGCACCCCAGTGATGGCCGCCGTCCCCGTGCACCCCAGTGATGGCCGCCGTCCCCGTGCACACCAGTGAGGGCCGCCGTCCCCGTGCACACCAGTGAGGGCCGCCGTCCCCGTGCACCCCAGTGAGGGCCGCC	T	0.031	0.031
cg08519949	I	5	309765	F	A	309699	309831	5:309699_TGATGGCCGCCGTCCCCGTGCACCCCAGTGATGGCCGCCGTCCCCGTGCACACCAGTGAGGGCCGCCGTCCCCGTGCACACCAGTGAGGGCCGCCGTCCCCGTGCACCCCAGTGAGGGCCGCCGTCCCCGTGC/*	TGATGGCCGCCGTCCCCGTGCACCCCAGTGATGGCCGCCGTCCCCGTGCACACCAGTGAGGGCCGCCGTCCCCGTGCACACCAGTGAGGGCCGCCGTCCCCGTGCACCCCAGTGAGGGCCGCCGTCCCCGTGC	*;T	0.014;0.028	0.028
cg08519949	I	5	309765	F	A	309702	309814	5:309702_TGGCCGCCGTCCCCGTGCACCCCAGTGATGGCCGCCGTCCCCGTGCACACCAGTGAGGGCCGCCGTCCCCGTGCACACCAGTGAGGGCCGCCGTCCCCGTGCACCCCAGTGAG/*	TGGCCGCCGTCCCCGTGCACCCCAGTGATGGCCGCCGTCCCCGTGCACACCAGTGAGGGCCGCCGTCCCCGTGCACACCAGTGAGGGCCGCCGTCCCCGTGCACCCCAGTGAG	*;T	0.042;0.014	0.042
cg08519949	I	5	309765	F	A	309720	309822	5:309720_ACCCCAGTGATGGCCGCCGTCCCCGTGCACACCAGTGAGGGCCGCCGTCCCCGTGCACACCAGTGAGGGCCGCCGTCCCCGTGCACCCCAGTGAGGGCCGCCG/*	ACCCCAGTGATGGCCGCCGTCCCCGTGCACACCAGTGAGGGCCGCCGTCCCCGTGCACACCAGTGAGGGCCGCCGTCCCCGTGCACCCCAGTGAGGGCCGCCG	*;A	0.05;0.017	0.05
cg23393076	I	7	99869798	R	A	99869784	99869809	7:99869784_CGCCGGCGGAGCAGCGGCGCGCGGGT/C	CGCCGGCGGAGCAGCGGCGCGCGGGT	C	0.017	0.017
cg23393076	I	7	99869798	R	A	99869784	99869809	7:99869784_CGCCGGCGGAGCAGCGGCGCGCGGGT/C	CGCCGGCGGAGCAGCGGCGCGCGGGT	C	0.017	0.017
cg03827375	I	15	60771498	R	A	60771500	60771500	15:60771500_A/T	A	T	0.017	0.017
cg24114314	I	19	53758233	R	A	53758224	53758245	19:53758224_GGGGATGGGCGGGGACAATGGC/GGGGATGGGCGGGGACAATGGCGGGATGGGCGGGGACAATGGC	GGGGATGGGCGGGGACAATGGC	GGGGATGGGCGGGGACAATGGCGGGATGGGCGGGGACAATGGC;G;GGGGATGGGCGGGGACAATGGCGGGATGGGCGGGGACAATGGCGGGATGGGCGGGGACAATGGC	0.249;0.056;0.005587	0.249
cg01136167	I	7	65037704	R	C	65037656	65037755	7:65037656_GCCAAAAGCCGGACGGGCAGAAAGCCGTGGCAGCGGCGGGCAAAAAGCCGCGGCGGCAAAAAGGCGCGGCGGCGGGGGCAAAAAGCCGCGGCGGCGGGGA/*	GCCAAAAGCCGGACGGGCAGAAAGCCGTGGCAGCGGCGGGCAAAAAGCCGCGGCGGCAAAAAGGCGCGGCGGCGGGGGCAAAAAGCCGCGGCGGCGGGGA	*;G	0.00838;0.05	0.05
cg01136167	I	7	65037704	R	C	65037656	65037755	7:65037656_GCCAAAAGCCGGACGGGCAGAAAGCCGTGGCAGCGGCGGGCAAAAAGCCGCGGCGGCAAAAAGGCGCGGCGGCGGGGGCAAAAAGCCGCGGCGGCGGGGA/*	GCCAAAAGCCGGACGGGCAGAAAGCCGTGGCAGCGGCGGGCAAAAAGCCGCGGCGGCAAAAAGGCGCGGCGGCGGGGGCAAAAAGCCGCGGCGGCGGGGA	*;G	0.00838;0.05	0.05
cg01136167	I	7	65037704	R	C	65037692	65037730	7:65037692_CGGGCAAAAAGCCGCGGCGGCAAAAAGGCGCGGCGGCGG/GGGGCAAAAAGCCGCGGCGGCAAAAAGGCGCGGCGGCGG	CGGGCAAAAAGCCGCGGCGGCAAAAAGGCGCGGCGGCGG	GGGGCAAAAAGCCGCGGCGGCAAAAAGGCGCGGCGGCGG;C;*;CGGGCAAAAAGCCGCGGCGGCAAAAAGGCGCGGCGGCGGGGGCAAAAAGCCGCGGCGGCAAAAAGGCGCGGCGGCGG	0.126;0.014;0.017;0.002793	0.126
cg01136167	I	7	65037704	R	C	65037692	65037730	7:65037692_CGGGCAAAAAGCCGCGGCGGCAAAAAGGCGCGGCGGCGG/GGGGCAAAAAGCCGCGGCGGCAAAAAGGCGCGGCGGCGG	CGGGCAAAAAGCCGCGGCGGCAAAAAGGCGCGGCGGCGG	GGGGCAAAAAGCCGCGGCGGCAAAAAGGCGCGGCGGCGG;C;*;CGGGCAAAAAGCCGCGGCGGCAAAAAGGCGCGGCGGCGGGGGCAAAAAGCCGCGGCGGCAAAAAGGCGCGGCGGCGG	0.126;0.014;0.017;0.002793	0.126
cg01136167	I	7	65037704	R	C	65037706	65037706	7:65037706_C/*	C	*;CAGCAGCGGGG	0.005587;0.014	0.014
cg10343442	I	3	100428642	R	T	100428644	100428644	3:100428644_T/C	T	C	0.07	0.07
cg21895387	I	15	101084565	R	C	101084564	101084599	15:101084564_GCGCGGGGACACGGGCCCTCTCTCGGCCTTGACCTC/GCGCGGGGACACGGGCCCTCTCTCGGCCTTGACCTCCGCGGGGACACGGGCCCTCTCTCGGCCTTGACCTC	GCGCGGGGACACGGGCCCTCTCTCGGCCTTGACCTC	GCGCGGGGACACGGGCCCTCTCTCGGCCTTGACCTCCGCGGGGACACGGGCCCTCTCTCGGCCTTGACCTC;CCGCGGGGACACGGGCCCTCTCTCGGCCTTGACCTC;G;*	0.014;0.103;0.011;0.002793	0.103
cg21895387	I	15	101084565	R	C	101084565	101084669	15:101084565_CGCGGGGACACGGGCCCTCTCTCGGCCTTGACCTCCGCGGGGACACGGGCCCTCTCTCGGCCTTGACCTGCGCGGGGTCACGGGCCCTCTCTCGGCCTAGGTCTG/*	CGCGGGGACACGGGCCCTCTCTCGGCCTTGACCTCCGCGGGGACACGGGCCCTCTCTCGGCCTTGACCTGCGCGGGGTCACGGGCCCTCTCTCGGCCTAGGTCTG	*;C;CCTG	0.014;0.002793;0.002793	0.014
cg18393173	I	6	34856135	F	C	34856134	34856134	6:34856134_G/A	G	A	0.011	0.011
cg08633850	I	15	42867590	F	A	42867518	42867647	15:42867518_AGCGCGTGTTTGGGCGGGGGCGACCCGGGAGGCTTCGGATGGAACGAGGCGGAGCGAGCCCTGGCATCCTCCCGCCCACCAGGCTAAGGACTGGCCGAACGTCCACACGGGCCCGCCTGCTCTGGCTGCG/A	AGCGCGTGTTTGGGCGGGGGCGACCCGGGAGGCTTCGGATGGAACGAGGCGGAGCGAGCCCTGGCATCCTCCCGCCCACCAGGCTAAGGACTGGCCGAACGTCCACACGGGCCCGCCTGCTCTGGCTGCG	A	0.022	0.022
cg08633850	I	15	42867590	F	A	42867518	42867647	15:42867518_AGCGCGTGTTTGGGCGGGGGCGACCCGGGAGGCTTCGGATGGAACGAGGCGGAGCGAGCCCTGGCATCCTCCCGCCCACCAGGCTAAGGACTGGCCGAACGTCCACACGGGCCCGCCTGCTCTGGCTGCG/A	AGCGCGTGTTTGGGCGGGGGCGACCCGGGAGGCTTCGGATGGAACGAGGCGGAGCGAGCCCTGGCATCCTCCCGCCCACCAGGCTAAGGACTGGCCGAACGTCCACACGGGCCCGCCTGCTCTGGCTGCG	A	0.022	0.022
cg18902046	I	19	3786585	R	C	3786587	3786587	19:3786587_C/T	C	T	0.913	0.913
cg10085623	I	4	189552622	F	A	189552610	189552663	4:189552610_AGTTGACCTCACCGCGATGCCCGAATGCTACCTGTACTCCACGTTCCTACACCG/*	AGTTGACCTCACCGCGATGCCCGAATGCTACCTGTACTCCACGTTCCTACACCG	*;A;GGTTGACCTCACCGCGATGCCCGAATGCTACCTGTACTCCACGTTCCTACACCG	0.005587;0.022;0.005587	0.022
cg12514654	I	7	12537108	F	A	12537104	12537113	7:12537104_GAATCGGGAA/G	GAATCGGGAA	G	0.782	0.782
cg00747859	I	16	19535170	R	A	19535172	19535172	16:19535172_G/GT	G	GT	0.045	0.045
cg09395187	I	16	88023319	R	A	88023289	88023407	16:88023289_TATCCAGGACACAGGACACAGGGTGGGCGACGGGGGATGCAGGCCCGCGTGGCTGCGCGCATCCAGGACACAGGACACAGGGCGGGTGACGGGGGATGCAGGCCCGCGTGGCTGCGCGC/*	TATCCAGGACACAGGACACAGGGTGGGCGACGGGGGATGCAGGCCCGCGTGGCTGCGCGCATCCAGGACACAGGACACAGGGCGGGTGACGGGGGATGCAGGCCCGCGTGGCTGCGCGC	*;T;CATCCAGGACACAGGACACAGGGTGGGCGACGGGGGATGCAGGCCCGCGTGGCTGCGCGCATCCAGGACACAGGACACAGGGCGGGTGACGGGGGATGCAGGCCCGCGTGGCTGCGCGC	0.005587;0.005587;0.039	0.039
cg03339790	I	2	87575991	F	C	87575975	87576081	2:87575975_GTCCGTCTCTCCGCCGCGCCGCCGCTGTCCGCCTCTCCGCCGCTGTCCACCTCTCCGCCGCTGTCCGCCTCTCCGCCGCGCCGCCGCTGTCCGCCTCTCCGCCGCTA/G	GTCCGTCTCTCCGCCGCGCCGCCGCTGTCCGCCTCTCCGCCGCTGTCCACCTCTCCGCCGCTGTCCGCCTCTCCGCCGCGCCGCCGCTGTCCGCCTCTCCGCCGCTA	G	0.022	0.022
cg07830652	I	13	76123904	R	A	76123901	76123916	13:76123901_CGGCGGCGGCGGCGAA/C	CGGCGGCGGCGGCGAA	C	0.391	0.391
cg12489809	I	2	223177785	F	A	223177784	223177784	2:223177784_C/T	C	T	0.039	0.039
cg21248060	I	7	1039957	F	T	1039938	1039979	7:1039938_GACCTCAGCCCCCGGGAGACGTGCCTGCCCCGCCGTGCACAC/G	GACCTCAGCCCCCGGGAGACGTGCCTGCCCCGCCGTGCACAC	G	0.034	0.034
cg11303331	I	10	125319007	R	A	125319007	125319010	10:125319007_CGGA/C	CGGA	C	0.022	0.022
cg14294708	I	9	37120828	F	C	37120827	37120827	9:37120827_G/GC	G	GC	0.36	0.36
cg20469989	I	6	170102314	R	A	170102316	170102316	6:170102316_G/GCACTGC	G	GCACTGC;GCCCTGC;GCCCTGCCCCTGC	0.005587;0.034;0.002793	0.034
cg21158664	I	7	159870	F	T	159791	159880	7:159791_GGGGCCCGGCGGGGCTCAGACACCGATTCTAACACAGACCCTCACGGGCCCCCGCGGGGCTCAGACACCGATTCCAACACGGACCCTCAC/*	GGGGCCCGGCGGGGCTCAGACACCGATTCTAACACAGACCCTCACGGGCCCCCGCGGGGCTCAGACACCGATTCCAACACGGACCCTCAC	*;G	0.011;0.02	0.02
cg21158664	I	7	159870	F	T	159798	159931	7:159798_GGCGGGGCTCAGACACCGATTCTAACACAGACCCTCACGGGCCCCCGCGGGGCTCAGACACCGATTCCAACACGGACCCTCACGGGCCCCGCGGGGCTCAGACACCGATTCCAACACGGACCCTCACGGGGCCC/CGCGGGGCTCAGACACCGATTCTAACACAGACCCTCACGGGCCCCCGCGGGGCTCAGACACCGATTCCAACACGGACCCTCACGGGCCCCGCGGGGCTCAGACACCGATTCCAACACGGACCCTCACGGGGCCC	GGCGGGGCTCAGACACCGATTCTAACACAGACCCTCACGGGCCCCCGCGGGGCTCAGACACCGATTCCAACACGGACCCTCACGGGCCCCGCGGGGCTCAGACACCGATTCCAACACGGACCCTCACGGGGCCC	CGCGGGGCTCAGACACCGATTCTAACACAGACCCTCACGGGCCCCCGCGGGGCTCAGACACCGATTCCAACACGGACCCTCACGGGCCCCGCGGGGCTCAGACACCGATTCCAACACGGACCCTCACGGGGCCC;GGCGGGGCTCAGACACCGATTCCAACACGGACCCTCACGGGCCCCGCGGGGCTCAGACACCGATTCCAACACGGACCCTCACGGGGCCC;*;GGCGGGGCTCAGACACCGATTCCAACACGGACCCTCACGGGGCCC;G	0.07;0.134;0.022;0.014;0.002793	0.134
cg21158664	I	7	159870	F	T	159866	160000	7:159866_AACACGGACCCTCACGGGCCCCGCGGGGCTCAGACACCGATTCCAACACGGACCCTCACGGGGCCCGGCGGGGCTCAGACACCGATTCTAACACAGACCCTCACGGGGCCCGGCGGGGCTCAGACACCGATTCTC/CACACGGACCCTCACGGGCCCCGCGGGGCTCAGACACCGATTCCAACACGGACCCTCACGGGGCCCGGCGGGGCTCAGACACCGATTCTAACACAGACCCTCACGGGGCCCGGCGGGGCTCAGACACCGATTCTC	AACACGGACCCTCACGGGCCCCGCGGGGCTCAGACACCGATTCCAACACGGACCCTCACGGGGCCCGGCGGGGCTCAGACACCGATTCTAACACAGACCCTCACGGGGCCCGGCGGGGCTCAGACACCGATTCTC	CACACGGACCCTCACGGGCCCCGCGGGGCTCAGACACCGATTCCAACACGGACCCTCACGGGGCCCGGCGGGGCTCAGACACCGATTCTAACACAGACCCTCACGGGGCCCGGCGGGGCTCAGACACCGATTCTC;*;A;AACACGGACCCTCACGGGCCCCGCGGGGCTCAGACACCGATTCTCACACGGACCCTCACGGGCCCCGCGGGGCTCAGACACCGATTCCAACACGGACCCTCACGGGGCCCGGCGGGGCTCAGACACCGATTCTAACACAGACCCTCACGGGGCCCGGCGGGGCTCAGACACCGATTCTC	0.02;0.031;0.002793;0.005587	0.031
cg13830619	I	12	9555480	R	C	9555482	9555486	12:9555482_CGGGA/C	CGGGA	C	0.02	0.02
cg08817483	I	17	20744547	F	A	20744541	20744546	17:20744541_GCGCAC/G	GCGCAC	G	0.517	0.517
cg11814882	I	17	74525125	R	C	74525126	74525128	17:74525126_GCC/G	GCC	G;GC;GCCC	0.508;0.441;0.025	0.508
cg08396096	I	11	60928446	F	C	60928445	60928445	11:60928445_G/A	G	A	0.031	0.031
cg26206990	I	15	63569719	F	C	63569717	63569721	15:63569717_CGCGT/TGCGT	CGCGT	TGCGT;C	0.042;0.00838	0.042
cg02016892	I	7	22122612	F	C	22122611	22122611	7:22122611_G/A	G	A	0.011	0.011
cg05581460	I	7	157584183	R	C	157584185	157584185	7:157584185_C/T	C	T	0.017	0.017
cg15231942	I	19	873330	R	A	873265	873342	19:873265_CGGGGCTGAGGTGGGACTCCAAGCAGGGGCGGGACTCCAAGTAGGGGCGGGACTCCAAGTAGGGGCGGGACTCCAACT/C	CGGGGCTGAGGTGGGACTCCAAGCAGGGGCGGGACTCCAAGTAGGGGCGGGACTCCAAGTAGGGGCGGGACTCCAACT	C;*	0.011;0.005587	0.011
cg15231942	I	19	873330	R	A	873323	873341	19:873323_GTAGGGGCGGGACTCCAAC/G	GTAGGGGCGGGACTCCAAC	G;*;CTAGGGGCGGGACTCCAAC	0.511;0.014;0.00838	0.511
cg15231942	I	19	873330	R	A	873325	873333	19:873325_AGGGGCGGG/*	AGGGGCGGG	*;A	0.525;0.002793	0.525
cg15231942	I	19	873330	R	A	873330	873342	19:873330_CGGGACTCCAACT/*	CGGGACTCCAACT	*;C	0.525;0.002793	0.525
cg15231942	I	19	873330	R	A	873331	873335	19:873331_GGGAC/*	GGGAC	*;G	0.528;0.002793	0.528
cg13392293	I	9	123342137	F	T	123342136	123342136	9:123342136_A/G	A	G	0.064	0.064
cg11782634	I	1	17018937	R	C	17018928	17018941	1:17018928_CCGGGGAGGCGCGG/CCGGGGAGGCGCGGCGGGGAGGCGCGG	CCGGGGAGGCGCGG	CCGGGGAGGCGCGGCGGGGAGGCGCGG;*;C	0.005587;0.011;0.002793	0.011
cg11782634	I	1	17018937	R	C	17018930	17018942	1:17018930_GGGGAGGCGCGGC/G	GGGGAGGCGCGGC	G;*	0.011;0.002793	0.011
cg05203814	I	16	89237756	F	A	89237755	89237755	16:89237755_T/TCGGCCCCGCCC	T	TCGGCCCCGCCC	0.394	0.394
cg23264899	I	6	35765259	R	T	35765259	35765271	6:35765259_CGTGTGTGTGTGT/CGTGTGT	CGTGTGTGTGTGT	CGTGTGT;CGTGTGTGT;CGTGTGTGTGT;CGTGT;C;CGTGTGTGTGTGTGTGT	0.142;0.137;0.324;0.084;0.045;0.059	0.324
cg03005143	I	5	65892297	F	C	65892296	65892296	5:65892296_G/A	G	A	0.017	0.017
cg14239111	I	9	138660998	R	T	138660966	138661006	9:138660966_TCGGTGCGTCTGGGGCAGGGCGCATGTGCACACGTGGGTGA/ACGGTGCGTCTGGGGCAGGGCGCATGTGCACACGTGGGTGA	TCGGTGCGTCTGGGGCAGGGCGCATGTGCACACGTGGGTGA	ACGGTGCGTCTGGGGCAGGGCGCATGTGCACACGTGGGTGA;*;T	0.05;0.232;0.131	0.232
cg15552206	I	6	25710535	F	T	25710523	25710537	6:25710523_TAAAGCTCTGAACGA/T	TAAAGCTCTGAACGA	T	0.073	0.073
cg18399321	I	22	39853590	R	C	39853592	39853592	22:39853592_C/T	C	T	0.053	0.053
cg03301760	I	1	10458595	F	A	10458594	10458594	1:10458594_T/C	T	C	0.092	0.092
cg15544633	I	2	99771531	R	C	99771533	99771533	2:99771533_C/T	C	T	0.475	0.475
cg01722963	I	16	88263261	R	C	88263241	88263273	16:88263241_ACGTGTGTGTGCTGATGTCACGCGTGTGGATGT/ACGCGTGTGTGTGCTGATGTCACGCGTGTGGATGT	ACGTGTGTGTGCTGATGTCACGCGTGTGGATGT	ACGCGTGTGTGTGCTGATGTCACGCGTGTGGATGT;*;A	0.313;0.00838;0.011	0.313
cg01722963	I	16	88263261	R	C	88263263	88263263	16:88263263_C/T	C	T;*	0.612;0.02	0.612
cg10709708	I	10	133458170	R	T	133458018	133458180	10:133458018_CGTGAGCCTGCGGGGGACGTTCCCGCATGTGAGCCTGCGGGGGACGTTCCCGCATGTGAGCCTGCGGGGGACGTTCCAGCCTGTGAGCCTGCGGGGGACGTTCCCGCATGTGAGCCTGCGGGGGACGTTCCAGCATGTGAGCCTGCGGGGGACGTTCCAGCAT/TGTGAGCCTGCGGGGGACGTTCCCGCATGTGAGCCTGCGGGGGACGTTCCCGCATGTGAGCCTGCGGGGGACGTTCCAGCCTGTGAGCCTGCGGGGGACGTTCCCGCATGTGAGCCTGCGGGGGACGTTCCAGCATGTGAGCCTGCGGGGGACGTTCCAGCAT	CGTGAGCCTGCGGGGGACGTTCCCGCATGTGAGCCTGCGGGGGACGTTCCCGCATGTGAGCCTGCGGGGGACGTTCCAGCCTGTGAGCCTGCGGGGGACGTTCCCGCATGTGAGCCTGCGGGGGACGTTCCAGCATGTGAGCCTGCGGGGGACGTTCCAGCAT	TGTGAGCCTGCGGGGGACGTTCCCGCATGTGAGCCTGCGGGGGACGTTCCCGCATGTGAGCCTGCGGGGGACGTTCCAGCCTGTGAGCCTGCGGGGGACGTTCCCGCATGTGAGCCTGCGGGGGACGTTCCAGCATGTGAGCCTGCGGGGGACGTTCCAGCAT;*;CGTGAGCCTGCGGGGGACGTTCCCGCATGTGAGCCTGCGGGGGACGTTCCAGCCTGTGAGCCTGCGGGGGACGTTCCCGCATGTGAGCCTGCGGGGGACGTTCCAGCATGTGAGCCTGCGGGGGACGTTCCAGCAT;CTGTGAGCCTGCGGGGGACGTTCCAGCCTGTGAGCCTGCGGGGGACGTTCCCGCATGTGAGCCTGCGGGGGACGTTCCAGCATGTGAGCCTGCGGG…	0.209;0.028;0.045;0.005587;0.005587;0.002793	0.209
cg23642875	I	10	101835765	F	A	101835764	101835764	10:101835764_C/G	C	G	0.14	0.14
cg25936358	I	13	114301996	F	A	114301984	114302023	13:114301984_CCTCGAGGACTCCGGGCTCACAGCCAACCTGCTGGCACGG/C	CCTCGAGGACTCCGGGCTCACAGCCAACCTGCTGGCACGG	C;CCTCGAGGACTCCGGGCTCACAGCCAACCTGCTGGCACGGCTCGAGGACTCCGGGCTCACAGCCAACCTGCTGGCACGG	0.059;0.005587	0.059
cg22351267	I	4	1526253	R	T	1526172	1526261	4:1526172_TTCTCATCACTGGCATTGTTTCAGAAGACAGCCTTTGTCCTAACAGAAGCACTGGGAGCACGTAGGAGGGGCCGCGCCAGCCGTCCTCCC/*	TTCTCATCACTGGCATTGTTTCAGAAGACAGCCTTTGTCCTAACAGAAGCACTGGGAGCACGTAGGAGGGGCCGCGCCAGCCGTCCTCCC	*;T	0.039;0.002793	0.039
cg01547676	I	12	113623313	R	T	113623315	113623316	12:113623315_TG/T	TG	T	0.067	0.067
cg12571629	I	2	445430	R	C	445425	445472	2:445425_CCCTTCGCTGAGGTTAATCTAACCGAGGAAACAGACTCTCGGTCTTTT/C	CCCTTCGCTGAGGTTAATCTAACCGAGGAAACAGACTCTCGGTCTTTT	C	0.047	0.047
cg20969722	I	12	133364438	F	A	133364358	133364446	12:133364358_ACGGGACCCCTCCCCGGAGACCACGGGACCCCTCCCCGGAGACCCCGGGACCCCTCCCCGGAGACCCCGGGACCCCTCCCCGGAGACCC/*	ACGGGACCCCTCCCCGGAGACCACGGGACCCCTCCCCGGAGACCCCGGGACCCCTCCCCGGAGACCCCGGGACCCCTCCCCGGAGACCC	*;A	0.00838;0.014	0.014
cg20969722	I	12	133364438	F	A	133364360	133364469	12:133364360_GGGACCCCTCCCCGGAGACCACGGGACCCCTCCCCGGAGACCCCGGGACCCCTCCCCGGAGACCCCGGGACCCCTCCCCGGAGACCCCGGGACCCCTTCCCGAGACCCCA/G	GGGACCCCTCCCCGGAGACCACGGGACCCCTCCCCGGAGACCCCGGGACCCCTCCCCGGAGACCCCGGGACCCCTCCCCGGAGACCCCGGGACCCCTTCCCGAGACCCCA	G;*	0.00838;0.022	0.022
cg20969722	I	12	133364438	F	A	133364380	133364446	12:133364380_ACGGGACCCCTCCCCGGAGACCCCGGGACCCCTCCCCGGAGACCCCGGGACCCCTCCCCGGAGACCC/CCGGGACCCCTCCCCGGAGACCCCGGGACCCCTCCCCGGAGACCCCGGGACCCCTCCCCGGAGACCC	ACGGGACCCCTCCCCGGAGACCCCGGGACCCCTCCCCGGAGACCCCGGGACCCCTCCCCGGAGACCC	CCGGGACCCCTCCCCGGAGACCCCGGGACCCCTCCCCGGAGACCCCGGGACCCCTCCCCGGAGACCC;*;A;ACGGGACCCCTCCCCGGAGACCCCGGGACCCCTCCCCGGAGACCC	0.022;0.028;0.017;0.014	0.028
cg20969722	I	12	133364438	F	A	133364395	133364460	12:133364395_GGAGACCCCGGGACCCCTCCCCGGAGACCCCGGGACCCCTCCCCGGAGACCCCGGGACCCCTTCCC/*	GGAGACCCCGGGACCCCTCCCCGGAGACCCCGGGACCCCTCCCCGGAGACCCCGGGACCCCTTCCC	*;G	0.059;0.002793	0.059
cg20969722	I	12	133364438	F	A	133364407	133364446	12:133364407_ACCCCTCCCCGGAGACCCCGGGACCCCTCCCCGGAGACCC/ACGGGACCCCTCCCCGGAGACCC	ACCCCTCCCCGGAGACCCCGGGACCCCTCCCCGGAGACCC	ACGGGACCCCTCCCCGGAGACCC;*;A	0.005587;0.045;0.00838	0.045
cg20969722	I	12	133364438	F	A	133364429	133364446	12:133364429_ACCCCTCCCCGGAGACCC/*	ACCCCTCCCCGGAGACCC	*;A	0.05;0.005587	0.05
cg08067352	I	7	33102463	F	A	33102462	33102462	7:33102462_C/T	C	T	0.628	0.628
cg14751679	I	8	4504999	R	T	4504986	4505018	8:4504986_CTACGTAGGTACGCGTGTGCCATGGTGGTTTGT/C	CTACGTAGGTACGCGTGTGCCATGGTGGTTTGT	C	0.022	0.022
cg14751679	I	8	4504999	R	T	4505001	4505001	8:4505001_T/G	T	G;*	0.002793;0.022	0.022
cg11969330	I	4	187125413	R	C	187125393	187125418	4:187125393_AGGTGGCGGTGGAGACGCTACGCTGG/A	AGGTGGCGGTGGAGACGCTACGCTGG	A	0.022	0.022
cg27578963	I	16	88803282	R	A	88803284	88803284	16:88803284_A/AGGGCTCCGGCAATTGGGC	A	AGGGCTCCGGCAATTGGGC	0.017	0.017
cg23121547	I	11	1593657	R	C	1593659	1593659	11:1593659_C/CG	C	CG;CGG	0.095;0.005587	0.095
cg23121547	I	11	1593657	R	C	1593659	1593659	11:1593659_C/CG	C	CG	0.022	0.022
cg23121547	I	11	1593657	R	C	1593659	1593659	11:1593659_C/CG	C	CG	0.022	0.022
cg16958849	I	6	33800769	R	A	33800743	33800783	6:33800743_GGCTCCTCACTTCCTAGATGTGATGGCGGCCGGGAAGAGGC/G	GGCTCCTCACTTCCTAGATGTGATGGCGGCCGGGAAGAGGC	G	0.198	0.198
cg05669845	I	7	4303193	R	C	4303117	4303230	7:4303117_TCTCTCCTGAGTGGGGAGGCCACGTAGACCTCTCCTGAGTGGGGAGGCCGCGTAGACGCCTCCTGAGTGGGGAGGCCGCGTAGACCTCTCCTGAGTGAGGGAGGCCGCGTAGAC/T	TCTCTCCTGAGTGGGGAGGCCACGTAGACCTCTCCTGAGTGGGGAGGCCGCGTAGACGCCTCCTGAGTGGGGAGGCCGCGTAGACCTCTCCTGAGTGAGGGAGGCCGCGTAGAC	T;*;CCTCTCCTGAGTGGGGAGGCCACGTAGACCTCTCCTGAGTGGGGAGGCCGCGTAGACGCCTCCTGAGTGGGGAGGCCGCGTAGACCTCTCCTGAGTGAGGGAGGCCGCGTAGAC	0.005587;0.02;0.014	0.02
cg05669845	I	7	4303193	R	C	4303117	4303230	7:4303117_TCTCTCCTGAGTGGGGAGGCCACGTAGACCTCTCCTGAGTGGGGAGGCCGCGTAGACGCCTCCTGAGTGGGGAGGCCGCGTAGACCTCTCCTGAGTGAGGGAGGCCGCGTAGAC/T	TCTCTCCTGAGTGGGGAGGCCACGTAGACCTCTCCTGAGTGGGGAGGCCGCGTAGACGCCTCCTGAGTGGGGAGGCCGCGTAGACCTCTCCTGAGTGAGGGAGGCCGCGTAGAC	T;*;CCTCTCCTGAGTGGGGAGGCCACGTAGACCTCTCCTGAGTGGGGAGGCCGCGTAGACGCCTCCTGAGTGGGGAGGCCGCGTAGACCTCTCCTGAGTGAGGGAGGCCGCGTAGAC	0.005587;0.02;0.014	0.02
cg05669845	I	7	4303193	R	C	4303138	4303251	7:4303138_ACGTAGACCTCTCCTGAGTGGGGAGGCCGCGTAGACGCCTCCTGAGTGGGGAGGCCGCGTAGACCTCTCCTGAGTGAGGGAGGCCGCGTAGACCTCTCCTGAGTGGGGAGGCCG/*	ACGTAGACCTCTCCTGAGTGGGGAGGCCGCGTAGACGCCTCCTGAGTGGGGAGGCCGCGTAGACCTCTCCTGAGTGAGGGAGGCCGCGTAGACCTCTCCTGAGTGGGGAGGCCG	*;A;GCGTAGACCTCTCCTGAGTGGGGAGGCCGCGTAGACGCCTCCTGAGTGGGGAGGCCGCGTAGACCTCTCCTGAGTGAGGGAGGCCGCGTAGACCTCTCCTGAGTGGGGAGGCCG	0.017;0.179;0.011	0.179
cg05669845	I	7	4303193	R	C	4303138	4303251	7:4303138_ACGTAGACCTCTCCTGAGTGGGGAGGCCGCGTAGACGCCTCCTGAGTGGGGAGGCCGCGTAGACCTCTCCTGAGTGAGGGAGGCCGCGTAGACCTCTCCTGAGTGGGGAGGCCG/*	ACGTAGACCTCTCCTGAGTGGGGAGGCCGCGTAGACGCCTCCTGAGTGGGGAGGCCGCGTAGACCTCTCCTGAGTGAGGGAGGCCGCGTAGACCTCTCCTGAGTGGGGAGGCCG	*;A;GCGTAGACCTCTCCTGAGTGGGGAGGCCGCGTAGACGCCTCCTGAGTGGGGAGGCCGCGTAGACCTCTCCTGAGTGAGGGAGGCCGCGTAGACCTCTCCTGAGTGGGGAGGCCG	0.017;0.179;0.011	0.179
cg05669845	I	7	4303193	R	C	4303174	4303259	7:4303174_GCCTCCTGAGTGGGGAGGCCGCGTAGACCTCTCCTGAGTGAGGGAGGCCGCGTAGACCTCTCCTGAGTGGGGAGGCCGCGTAGACC/*	GCCTCCTGAGTGGGGAGGCCGCGTAGACCTCTCCTGAGTGAGGGAGGCCGCGTAGACCTCTCCTGAGTGGGGAGGCCGCGTAGACC	*;CCCTCCTGAGTGGGGAGGCCGCGTAGACCTCTCCTGAGTGAGGGAGGCCGCGTAGACCTCTCCTGAGTGGGGAGGCCGCGTAGACC;G	0.187;0.017;0.00838	0.187
cg25463478	I	22	45705685	R	A	45705685	45705690	22:45705685_CGGCGG/CGGCGGGGCGG	CGGCGG	CGGCGGGGCGG;CGGCGGGGCGGGGCGG;C	0.254;0.005587;0.011	0.254
cg01002242	I	5	177729089	R	A	177728939	177729091	5:177728939_AAGCACAGCTTCAATGCTGCACCTCTGTGTGCGCCGGAGCACAGCCTCAATCCACCTCTGTGTGTGCCGGAGCACAGCTTCAATCCACCTCTGTGTGTGCTGGAGCACGGCTTCAATGCTGCACCTCTGTGTGTGCCGCTCTGTGTGTGCCGG/AAGCACGGCTTCAATGCTGCACCTCTGTGTGTGCCGCTCTGTGTGTGCCGG	AAGCACAGCTTCAATGCTGCACCTCTGTGTGCGCCGGAGCACAGCCTCAATCCACCTCTGTGTGTGCCGGAGCACAGCTTCAATCCACCTCTGTGTGTGCTGGAGCACGGCTTCAATGCTGCACCTCTGTGTGTGCCGCTCTGTGTGTGCCGG	AAGCACGGCTTCAATGCTGCACCTCTGTGTGTGCCGCTCTGTGTGTGCCGG;AAGCACGGCTTCAATGCTGCACCTCTGTGTGTGCCGCTCTGTGTGTGCCGGAGCACAGCTTCAATGCTGCACCTCTGTGTGCGCCGGAGCACAGCCTCAATCCACCTCTGTGTGTGCCGGAGCACAGCTTCAATCCACCTCTGTGTGTGCTGGAGCACGGCTTCAATGCTGCACCTCTGTGTGTGCCGCTCTGTGTGTGCCGG;A	0.609;0.005587;0.002793	0.609
cg01002242	I	5	177729089	R	A	177729086	177729155	5:177729086_TGCCGGAGCACGGCTTCAATGCTGCACCTCTGTGTGCGCCGGAGCACGGCTTCAATCCACCTGTGTGTGC/CGCCGGAGCACGGCTTCAATGCTGCACCTCTGTGTGCGCCGGAGCACGGCTTCAATCCACCTGTGTGTGC	TGCCGGAGCACGGCTTCAATGCTGCACCTCTGTGTGCGCCGGAGCACGGCTTCAATCCACCTGTGTGTGC	CGCCGGAGCACGGCTTCAATGCTGCACCTCTGTGTGCGCCGGAGCACGGCTTCAATCCACCTGTGTGTGC;*;T	0.075;0.00838;0.00838	0.075
cg09214892	I	16	83958078	F	A	83958077	83958077	16:83958077_C/G	C	G	0.089	0.089
cg09378448	I	6	170268749	R	C	170268751	170268751	6:170268751_C/T	C	T	0.059	0.059
cg21942893	I	19	835499	F	A	835469	835512	19:835469_GGCCCCGACGCGTGCGTGCAGCCCCCACCCCGCAGCCCCGTCCA/*	GGCCCCGACGCGTGCGTGCAGCCCCCACCCCGCAGCCCCGTCCA	*;G	0.02;0.005587	0.02
cg21942893	I	19	835499	F	A	835488	835501	19:835488_AGCCCCCACCCCGC/*	AGCCCCCACCCCGC	*;GGCCCCCACCCCGC;AGCCCCCACCCCGCAGCCCCGTCCAGGCCCCGACGCGTGCGGCCCCCACCCCGCAGCCCCGTCCAGGCCCCGACGCGTGCGGCCCCCACCCCGC;AGCCCCCACCCCGCAGCCCCGTCCAGGCCCCGACGCGTGCGGCCCCCACCCCGC;AGCCCCCACCCCGCAGCCCCGTCCGGGCCCCGACGCGTGCGGCCCCCACCCCGC;A	0.047;0.025;0.002793;0.014;0.005587;0.002793	0.047
cg21942893	I	19	835499	F	A	835492	835532	19:835492_CCCACCCCGCAGCCCCGTCCAGGCCCCGACGCGTGCAGCCT/TCCACCCCGCAGCCCCGTCCAGGCCCCGACGCGTGCAGCCT	CCCACCCCGCAGCCCCGTCCAGGCCCCGACGCGTGCAGCCT	TCCACCCCGCAGCCCCGTCCAGGCCCCGACGCGTGCAGCCT;C;CCGTCCACCCCGCAGCCCCGTCCAGGCCCCGACGCGTGCAGCCT;*	0.025;0.014;0.00838;0.00838	0.025
cg10271315	I	10	393842	F	C	393807	393848	10:393807_ATAGCTCTCCCGGAAACCCCACACGCACCCAGACGCGTCGCG/*	ATAGCTCTCCCGGAAACCCCACACGCACCCAGACGCGTCGCG	*;A	0.291;0.014	0.291
cg14197156	I	9	139565151	F	T	139565150	139565150	9:139565150_A/G	A	G	0.589	0.589
cg19912559	I	1	40204330	R	A	40204332	40204332	1:40204332_G/A	G	A	0.025	0.025
cg12728042	I	19	35596855	F	T	35596838	35596868	19:35596838_TATCACCACCGTGACCACGCCGCCACCGTTA/TATCACCACCGTGACCACGCCACCACCGTTAATCACCACCGTGACCACGCCGCCACCGTTA	TATCACCACCGTGACCACGCCGCCACCGTTA	TATCACCACCGTGACCACGCCACCACCGTTAATCACCACCGTGACCACGCCGCCACCGTTA;T;TATCACCACCGTGACCACGCCACCACCGTTATCACCACCGTGACCACGCCGCCACCGTTAATCACCACCGTGACCACGCCGCCACCGTTA;TATCACCACCGTGACCACGCCACCACCGTTAATCACCACCGTGACCACGCCGCCACCGTTAATCACCACCGTGACCACGCCGCCACCGTTAATCACCACCGTGACCACGCCGCCACCGTTA;TATCACCACCGTGACCACGCCACCACCGTTATCACCACCGTGACCACGCCACCACCGTTATCACCACCGTGACCACGCCGCCACCGTTAATCACCACCGTGACCACGCCACCACCGTTATCA…	0.011;0.005587;0.005587;0.017;0.005587;0.005587	0.017
cg03651199	I	1	2209254	F	T	2209235	2209253	1:2209235_GCGCACACACCTGCACTCA/G	GCGCACACACCTGCACTCA	G;GCGCACACACCTGCACTCACGCACACACCTGCACTCA	0.025;0.042	0.042
cg13204758	I	1	1889213	F	C	1889211	1889213	1:1889211_GGC/G	GGC	G;*	0.313;0.005587	0.313
cg13204758	I	1	1889213	F	C	1889212	1889213	1:1889212_GC/*	GC	*;G	0.318;0.025	0.318
cg26165993	I	18	76639446	R	T	76639427	76639460	18:76639427_GATGTTATCCTCGAAGGGGCGTCACGCCGGCCTC/G	GATGTTATCCTCGAAGGGGCGTCACGCCGGCCTC	G;CATGTTATCCTCGAAGGGGCGTCACGCCGGCCTC	0.022;0.011	0.022
cg12088417	I	17	78574716	F	C	78574662	78574727	17:78574662_ACGTGCCCTCTCTGCAGTGTAACTGTGAAACGCCTCCCAAGATGACCGCAGCAGCGTCTCCCGCCG/A	ACGTGCCCTCTCTGCAGTGTAACTGTGAAACGCCTCCCAAGATGACCGCAGCAGCGTCTCCCGCCG	A	0.226	0.226
cg12088417	I	17	78574716	F	C	78574662	78574727	17:78574662_ACGTGCCCTCTCTGCAGTGTAACTGTGAAACGCCTCCCAAGATGACCGCAGCAGCGTCTCCCGCCG/A	ACGTGCCCTCTCTGCAGTGTAACTGTGAAACGCCTCCCAAGATGACCGCAGCAGCGTCTCCCGCCG	A	0.226	0.226
cg07107540	I	7	100271439	R	C	100271438	100271450	7:100271438_GCGCCGCCGCCGC/GCGCCGCCGC	GCGCCGCCGCCGC	GCGCCGCCGC;GCGCCGC;GCGCCGCCGCCGCCGCCGC;G;GCGCCGCCGCCGCCGCCGCCGC;GCGCCGCCGCCGCCGC	0.684;0.145;0.011;0.00838;0.005587;0.011	0.684
cg16767880	I	17	113262	R	A	113264	113264	17:113264_G/C	G	C	0.55	0.55
cg18527276	I	10	134106619	R	T	134106621	134106621	10:134106621_T/G	T	G	0.067	0.067
cg27072251	I	13	112669429	R	A	112669335	112669432	13:112669335_GTGCCCACTGGGAGTAATGCTGCAAGGGTCACGGAAGTGCCCACTGGGAGTAATGCTGCGGTGGTCAAGGAAGCGCCCACTGGGAGTAACGCTGCGGT/*	GTGCCCACTGGGAGTAATGCTGCAAGGGTCACGGAAGTGCCCACTGGGAGTAATGCTGCGGTGGTCAAGGAAGCGCCCACTGGGAGTAACGCTGCGGT	*;G	0.05;0.025	0.05
cg27072251	I	13	112669429	R	A	112669335	112669432	13:112669335_GTGCCCACTGGGAGTAATGCTGCAAGGGTCACGGAAGTGCCCACTGGGAGTAATGCTGCGGTGGTCAAGGAAGCGCCCACTGGGAGTAACGCTGCGGT/*	GTGCCCACTGGGAGTAATGCTGCAAGGGTCACGGAAGTGCCCACTGGGAGTAATGCTGCGGTGGTCAAGGAAGCGCCCACTGGGAGTAACGCTGCGGT	*;G	0.05;0.025	0.05
cg27072251	I	13	112669429	R	A	112669430	112669432	13:112669430_GGT/*	GGT	*;G	0.022;0.00838	0.022
cg04479860	I	4	190767364	F	A	190767173	190767396	4:190767173_TGTGTCCCTCGGCTCTCTCCCATTCTCCTTGCCGTGTCTCTCGGCTCTCTCCTATTCTCCGTGCCGTGTCCCTCGGCTCTCTCCCATTCTCCGTGCCGTGTCCCTCGGCTCTCTCCCATTCTCCTTGCGTGTCTCTCGGCTCTCTCCCATTCTCCGTGCCCTGTCCCTCGGCTCTCTCCCATTCTCCGTGCCGTGTCCCTCGGCTCTCGCCCATTCTCCGTGCC/T	TGTGTCCCTCGGCTCTCTCCCATTCTCCTTGCCGTGTCTCTCGGCTCTCTCCTATTCTCCGTGCCGTGTCCCTCGGCTCTCTCCCATTCTCCGTGCCGTGTCCCTCGGCTCTCTCCCATTCTCCTTGCGTGTCTCTCGGCTCTCTCCCATTCTCCGTGCCCTGTCCCTCGGCTCTCTCCCATTCTCCGTGCCGTGTCCCTCGGCTCTCGCCCATTCTCCGTGCC	T;CGTGTCCCTCGGCTCTCTCCCATTCTCCTTGCCGTGTCTCTCGGCTCTCTCCTATTCTCCGTGCCGTGTCCCTCGGCTCTCTCCCATTCTCCGTGCCGTGTCCCTCGGCTCTCTCCCATTCTCCTTGCGTGTCTCTCGGCTCTCTCCCATTCTCCGTGCCCTGTCCCTCGGCTCTCTCCCATTCTCCGTGCCGTGTCCCTCGGCTCTCGCCCATTCTCCGTGCC;*;TGTGTCCCTCGGCTCTCTCCCATTCTCCGTGCCGTGTCCCTCGGCTCTCTCCCATTCTCCTTGCGTGTCTCTCGGCTCTCTCCCATTCTCCGTGCCCTGTCCCTCGGCTCTCTCCCATTCTCCGTGCCGTGTCCCTCGGCTCTCGCCCATTCTCCGTGCC	0.005587;0.05;0.014;0.02	0.05
cg04479860	I	4	190767364	F	A	190767190	190767381	4:190767190_TCCCATTCTCCTTGCCGTGTCTCTCGGCTCTCTCCTATTCTCCGTGCCGTGTCCCTCGGCTCTCTCCCATTCTCCGTGCCGTGTCCCTCGGCTCTCTCCCATTCTCCTTGCGTGTCTCTCGGCTCTCTCCCATTCTCCGTGCCCTGTCCCTCGGCTCTCTCCCATTCTCCGTGCCGTGTCCCTCGGCTCTCG/*	TCCCATTCTCCTTGCCGTGTCTCTCGGCTCTCTCCTATTCTCCGTGCCGTGTCCCTCGGCTCTCTCCCATTCTCCGTGCCGTGTCCCTCGGCTCTCTCCCATTCTCCTTGCGTGTCTCTCGGCTCTCTCCCATTCTCCGTGCCCTGTCCCTCGGCTCTCTCCCATTCTCCGTGCCGTGTCCCTCGGCTCTCG	*;T	0.07;0.002793	0.07
cg04479860	I	4	190767364	F	A	190767195	190767416	4:190767195_TTCTCCTTGCCGTGTCTCTCGGCTCTCTCCTATTCTCCGTGCCGTGTCCCTCGGCTCTCTCCCATTCTCCGTGCCGTGTCCCTCGGCTCTCTCCCATTCTCCTTGCGTGTCTCTCGGCTCTCTCCCATTCTCCGTGCCCTGTCCCTCGGCTCTCTCCCATTCTCCGTGCCGTGTCCCTCGGCTCTCGCCCATTCTCCGTGCCGTGTCCCTCGGCTCTCTCCC/*	TTCTCCTTGCCGTGTCTCTCGGCTCTCTCCTATTCTCCGTGCCGTGTCCCTCGGCTCTCTCCCATTCTCCGTGCCGTGTCCCTCGGCTCTCTCCCATTCTCCTTGCGTGTCTCTCGGCTCTCTCCCATTCTCCGTGCCCTGTCCCTCGGCTCTCTCCCATTCTCCGTGCCGTGTCCCTCGGCTCTCGCCCATTCTCCGTGCCGTGTCCCTCGGCTCTCTCCC	*;T;TATTCTCCGTGCCCTGTCCCTCGGCTCTCTCCCATTCTCCGTGCCGTGTCCCTCGGCTCTCGCCCATTCTCCGTGCCGTGTCCCTCGGCTCTCTCCC	0.092;0.002793;0.002793	0.092
cg04479860	I	4	190767364	F	A	190767225	190767384	4:190767225_TATTCTCCGTGCCGTGTCCCTCGGCTCTCTCCCATTCTCCGTGCCGTGTCCCTCGGCTCTCTCCCATTCTCCTTGCGTGTCTCTCGGCTCTCTCCCATTCTCCGTGCCCTGTCCCTCGGCTCTCTCCCATTCTCCGTGCCGTGTCCCTCGGCTCTCGCCC/*	TATTCTCCGTGCCGTGTCCCTCGGCTCTCTCCCATTCTCCGTGCCGTGTCCCTCGGCTCTCTCCCATTCTCCTTGCGTGTCTCTCGGCTCTCTCCCATTCTCCGTGCCCTGTCCCTCGGCTCTCTCCCATTCTCCGTGCCGTGTCCCTCGGCTCTCGCCC	*;CATTCTCCGTGCCGTGTCCCTCGGCTCTCTCCCATTCTCCGTGCCGTGTCCCTCGGCTCTCTCCCATTCTCCTTGCGTGTCTCTCGGCTCTCTCCCATTCTCCGTGCCCTGTCCCTCGGCTCTCTCCCATTCTCCGTGCCGTGTCCCTCGGCTCTCGCCC;T	0.064;0.059;0.00838	0.064
[truncated: 508 more rows]
