# Supplementary material for: Methylation reprogramming associated with aggressive prostate cancer and ancestral disparities
Source: Mol Syst Biol. 2025 Oct 7;21(12):1676–701. doi: 10.1038/s44320-025-00153-x (PMC12673094; doi:10.1038/s44320-025-00153-x)
Supplement: Supplementary file 5 — Data Set EV3 [file 44320_2025_153_MOESM5_ESM.xlsx]

## Sheet: Sheet1
Dataset EV3 African variants overlapping EPICv1 probes within the probe body. EPICv1 probes overlapping southern African SNV and indel variants over the probe body within 5bp of the target CpG (MAF >0.01, n = 22,103 probes).

## Sheet: Dataset EV3
PROBE	DESIGN_TYPE	CHR	MAPINFO	STRAND	ON_HM450	VARIANT_START	VARIANT_END	VARIANT_ID	REF	ALT	AF	MAX AF
cg14491776	I	5	507813	F	T	507800	507820	5:507800_CCCACCCCGCAGACGCCCGAA/C	CCCACCCCGCAGACGCCCGAA	C	0.036	0.036
cg05794227	I	16	56484937	F	C	56484942	56484942	16:56484942_G/C	G	C	0.014	0.014
cg03795874	I	12	4648009	R	A	4648002	4648004	12:4648002_CAG/C	CAG	C;CAAG	0.025;0.017	0.025
cg07277756	I	18	10589357	R	C	10589355	10589365	18:10589355_ACCGCCGCCGC/A	ACCGCCGCCGC	A	0.388	0.388
cg05803631	I	1	7844446	R	A	7844443	7844443	1:7844443_G/T	G	T	0.338	0.338
cg05803631	I	1	7844446	R	A	7844444	7844444	1:7844444_C/A	C	A	0.338	0.338
cg11014875	I	7	149731767	F	A	149731771	149731771	7:149731771_G/A	G	A	0.131	0.131
cg13168129	I	19	50432990	R	A	50432988	50432988	19:50432988_T/C	T	C	0.034	0.034
cg25739259	I	15	78913363	R	A	78913353	78913361	15:78913353_CGCGGGCGG/CGCGGGCGGGCGG	CGCGGGCGG	CGCGGGCGGGCGG;C;CGCGGGCGGGCGGGCGGGCGG	0.045;0.422;0.002793	0.422
cg13469346	I	3	53195186	R	A	53195185	53195185	3:53195185_C/T	C	T	0.131	0.131
cg26538529	I	2	222437130	F	C	222437136	222437136	2:222437136_A/AG	A	AG	1	1
cg05351940	I	2	219081877	R	A	219081875	219081875	2:219081875_G/A	G	A	0.02	0.02
cg27542476	I	7	148581909	R	C	148581906	148581906	7:148581906_C/T	C	T	0.011	0.011
cg02488385	I	21	36042752	R	A	36042749	36042749	21:36042749_T/C	T	C	0.045	0.045
cg12458361	I	7	108166803	R	T	108166795	108166803	7:108166795_TGTGCGTGC/TGTGC	TGTGCGTGC	TGTGC;T;TGTGCGTGCGTGC	0.634;0.081;0.002793	0.634
cg06911277	I	4	9693312	F	A	9693296	9693324	4:9693296_CGCTCCGTCTCGGCCCCGCCCCAAGCCCA/C	CGCTCCGTCTCGGCCCCGCCCCAAGCCCA	C	0.547	0.547
cg17251423	I	5	139088815	R	C	139088802	139088819	5:139088802_GCAGGGTAGGGCGCGCGA/G	GCAGGGTAGGGCGCGCGA	G	0.654	0.654
cg27312312	I	14	56046001	F	A	56046003	56046003	14:56046003_C/A	C	A	0.02	0.02
cg08333708	I	16	2535757	R	A	2535755	2535755	16:2535755_G/A	G	A	0.011	0.011
cg02082720	I	5	132323674	R	A	132323669	132323669	5:132323669_G/A	G	A	0.117	0.117
cg00629941	I	15	75287862	R	C	75287858	75287892	15:75287858_GGCGCGCGCAGAGACGGCCTCGGGCGCGCGCGCGC/G	GGCGCGCGCAGAGACGGCCTCGGGCGCGCGCGCGC	G	0.204	0.204
cg26262746	I	6	1515580	R	A	1515540	1515607	6:1515540_GGAGCTGCTGCTTCACACTGACTTACACGGTGAGCAGCGGCGGCAGGGGAGGAGGTGGAACCCGCGGC/G	GGAGCTGCTGCTTCACACTGACTTACACGGTGAGCAGCGGCGGCAGGGGAGGAGGTGGAACCCGCGGC	G	0.511	0.511
cg11750789	I	3	25825117	R	A	25825116	25825116	3:25825116_T/C	T	C	0.011	0.011
cg19550490	I	7	157915530	F	C	157915536	157915536	7:157915536_A/G	A	G	0.042	0.042
cg17198762	I	15	65370348	F	C	65370353	65370353	15:65370353_T/C	T	C	0.986	0.986
cg06088084	I	10	48952423	F	T	48952428	48952428	10:48952428_C/G	C	G;A	0.002793;0.042	0.042
cg03370193	I	X	31284813	F	A	31284795	31284817	X:31284795_CCCAGCCGCCCGGCGCCCCGGGT/C	CCCAGCCGCCCGGCGCCCCGGGT	C	0.011	0.011
cg02461691	I	2	215674836	R	A	215674767	215674836	2:215674767_TGGCGCGCGGGGCCCAGGGGCGGGGCCTAGGGGCCTCGGGGCAGGACAGGACGGCTGAAACCGAGGTCCC/T	TGGCGCGCGGGGCCCAGGGGCGGGGCCTAGGGGCCTCGGGGCAGGACAGGACGGCTGAAACCGAGGTCCC	T	0.05	0.05
cg13289788	I	8	588404	R	T	588403	588403	8:588403_C/T	C	T	0.034	0.034
cg24999679	I	4	159848995	F	A	159848989	159848997	4:159848989_AGCACCCGG/A	AGCACCCGG	A	0.017	0.017
cg16997203	I	11	44972679	F	A	44972682	44972682	11:44972682_G/C	G	C	0.017	0.017
cg21510712	I	9	38069314	F	C	38069317	38069317	9:38069317_G/T	G	T	0.028	0.028
cg20792107	I	4	1243087	F	C	1243090	1243090	4:1243090_A/C	A	C	0.014	0.014
cg12700033	I	22	32340326	F	C	32340329	32340329	22:32340329_C/T	C	T	0.042	0.042
cg25074794	I	10	45958885	R	T	45958881	45958881	10:45958881_A/G	A	G;C	0.14;0.134	0.14
cg20327258	I	1	86174240	R	C	86174237	86174237	1:86174237_G/A	G	A;C	0.042;0.00838	0.042
cg18374697	I	1	101491475	R	C	101491471	101491471	1:101491471_A/C	A	C	0.02	0.02
cg18050194	I	3	42623358	F	A	42623347	42623364	3:42623347_ACGGCGGCCTTCGGAAGT/A	ACGGCGGCCTTCGGAAGT	A	0.039	0.039
cg21829634	I	18	77748704	R	C	77748701	77748701	18:77748701_G/C	G	C	0.148	0.148
cg02562602	I	7	157694516	F	A	157694393	157694573	7:157694393_TGGGGCCTTCCCGTCCGTGTTTCCTGGGTCCTGAGGTGGGGCCTTCCCGTCCGTGTTTCCTGGGTCCTGAGGCGGGGCCTTCCCGTCCGTGTTTCCTGGGTCCTGAGGCGGGGCCTCCCCGTCCGTGTTTCCTTGGTTCTGAAGTGGGACCTTCCCGTCCGTGTTTCCTGGGTCCTGAGGC/TGGGGCCTTCCCGTCCGTGTTTCCTGGGTCCTGAGGCGGGGCCTCCCCGTCCGTGTTTCCTTGGTTCTGAAGTGGGACCTTCCCGTCCGTGTTTCCTGGGTCCTGAGGC	TGGGGCCTTCCCGTCCGTGTTTCCTGGGTCCTGAGGTGGGGCCTTCCCGTCCGTGTTTCCTGGGTCCTGAGGCGGGGCCTTCCCGTCCGTGTTTCCTGGGTCCTGAGGCGGGGCCTCCCCGTCCGTGTTTCCTTGGTTCTGAAGTGGGACCTTCCCGTCCGTGTTTCCTGGGTCCTGAGGC	TGGGGCCTTCCCGTCCGTGTTTCCTGGGTCCTGAGGCGGGGCCTCCCCGTCCGTGTTTCCTTGGTTCTGAAGTGGGACCTTCCCGTCCGTGTTTCCTGGGTCCTGAGGC;*;T	0.207;0.109;0.005587	0.207
cg02562602	I	7	157694516	F	A	157694393	157694573	7:157694393_TGGGGCCTTCCCGTCCGTGTTTCCTGGGTCCTGAGGTGGGGCCTTCCCGTCCGTGTTTCCTGGGTCCTGAGGCGGGGCCTTCCCGTCCGTGTTTCCTGGGTCCTGAGGCGGGGCCTCCCCGTCCGTGTTTCCTTGGTTCTGAAGTGGGACCTTCCCGTCCGTGTTTCCTGGGTCCTGAGGC/TGGGGCCTTCCCGTCCGTGTTTCCTGGGTCCTGAGGCGGGGCCTCCCCGTCCGTGTTTCCTTGGTTCTGAAGTGGGACCTTCCCGTCCGTGTTTCCTGGGTCCTGAGGC	TGGGGCCTTCCCGTCCGTGTTTCCTGGGTCCTGAGGTGGGGCCTTCCCGTCCGTGTTTCCTGGGTCCTGAGGCGGGGCCTTCCCGTCCGTGTTTCCTGGGTCCTGAGGCGGGGCCTCCCCGTCCGTGTTTCCTTGGTTCTGAAGTGGGACCTTCCCGTCCGTGTTTCCTGGGTCCTGAGGC	TGGGGCCTTCCCGTCCGTGTTTCCTGGGTCCTGAGGCGGGGCCTCCCCGTCCGTGTTTCCTTGGTTCTGAAGTGGGACCTTCCCGTCCGTGTTTCCTGGGTCCTGAGGC;*;T	0.207;0.109;0.005587	0.207
cg02562602	I	7	157694516	F	A	157694393	157694573	7:157694393_TGGGGCCTTCCCGTCCGTGTTTCCTGGGTCCTGAGGTGGGGCCTTCCCGTCCGTGTTTCCTGGGTCCTGAGGCGGGGCCTTCCCGTCCGTGTTTCCTGGGTCCTGAGGCGGGGCCTCCCCGTCCGTGTTTCCTTGGTTCTGAAGTGGGACCTTCCCGTCCGTGTTTCCTGGGTCCTGAGGC/TGGGGCCTTCCCGTCCGTGTTTCCTGGGTCCTGAGGCGGGGCCTCCCCGTCCGTGTTTCCTTGGTTCTGAAGTGGGACCTTCCCGTCCGTGTTTCCTGGGTCCTGAGGC	TGGGGCCTTCCCGTCCGTGTTTCCTGGGTCCTGAGGTGGGGCCTTCCCGTCCGTGTTTCCTGGGTCCTGAGGCGGGGCCTTCCCGTCCGTGTTTCCTGGGTCCTGAGGCGGGGCCTCCCCGTCCGTGTTTCCTTGGTTCTGAAGTGGGACCTTCCCGTCCGTGTTTCCTGGGTCCTGAGGC	TGGGGCCTTCCCGTCCGTGTTTCCTGGGTCCTGAGGCGGGGCCTCCCCGTCCGTGTTTCCTTGGTTCTGAAGTGGGACCTTCCCGTCCGTGTTTCCTGGGTCCTGAGGC;*;T	0.207;0.109;0.005587	0.207
cg02562602	I	7	157694516	F	A	157694433	157694541	7:157694433_GCCTTCCCGTCCGTGTTTCCTGGGTCCTGAGGCGGGGCCTTCCCGTCCGTGTTTCCTGGGTCCTGAGGCGGGGCCTCCCCGTCCGTGTTTCCTTGGTTCTGAAGTGGGA/*	GCCTTCCCGTCCGTGTTTCCTGGGTCCTGAGGCGGGGCCTTCCCGTCCGTGTTTCCTGGGTCCTGAGGCGGGGCCTCCCCGTCCGTGTTTCCTTGGTTCTGAAGTGGGA	*;G	0.441;0.014	0.441
cg13236475	I	3	64315032	R	A	64315031	64315031	3:64315031_G/A	G	A	0.302	0.302
cg04369109	I	6	150039330	R	C	150039325	150039325	6:150039325_G/T	G	T	0.042	0.042
cg10109585	I	2	71357638	R	C	71357634	71357634	2:71357634_C/T	C	T	0.341	0.341
cg19187155	I	2	232395269	F	C	232395274	232395274	2:232395274_G/A	G	A	0.187	0.187
cg19187155	I	2	232395269	F	C	232395275	232395301	2:232395275_TTGGAGGCGACACCTCCACAAGCAGCG/T	TTGGAGGCGACACCTCCACAAGCAGCG	T	0.556	0.556
cg19187155	I	2	232395269	F	C	232395275	232395301	2:232395275_TTGGAGGCGACACCTCCACAAGCAGCG/T	TTGGAGGCGACACCTCCACAAGCAGCG	T	0.556	0.556
cg20873718	I	7	2559423	R	A	2559422	2559422	7:2559422_C/G	C	G	0.011	0.011
cg25351653	I	19	16917553	R	A	16917551	16917551	19:16917551_C/T	C	T	0.014	0.014
cg08200399	I	1	40563105	F	C	40563111	40563111	1:40563111_C/T	C	T	0.014	0.014
cg00133234	I	16	1506028	F	C	1506034	1506034	16:1506034_C/A	C	A	0.042	0.042
cg25756129	I	3	185655915	F	C	185655916	185655917	3:185655916_GT/G	GT	G	0.02	0.02
cg02884884	I	7	75831418	R	A	75831413	75831413	7:75831413_A/C	A	C	0.106	0.106
cg15085899	I	12	125003064	F	A	125003067	125003067	12:125003067_G/T	G	T	0.017	0.017
cg26493145	I	16	46687332	R	A	46687329	46687329	16:46687329_G/A	G	A	0.022	0.022
cg19938187	I	22	31556023	F	A	31556027	31556027	22:31556027_C/CCCAAAGCTCTTTGAAAAGCTG	C	CCCAAAGCTCTTTGAAAAGCTG	0.142	0.142
cg17794524	I	15	101787472	R	A	101787467	101787467	15:101787467_C/T	C	T	0.022	0.022
cg13355253	I	5	2726310	R	C	2726307	2726307	5:2726307_C/T	C	T	0.101	0.101
cg09180480	I	7	99070412	F	C	99070415	99070415	7:99070415_G/T	G	T	0.12	0.12
cg09180480	I	7	99070412	F	C	99070417	99070417	7:99070417_G/A	G	A	0.017	0.017
cg23392963	I	18	45555933	R	C	45555931	45555931	18:45555931_G/T	G	T	0.034	0.034
cg24303394	I	9	134151949	F	C	134151952	134151952	9:134151952_C/T	C	T	0.011	0.011
cg24880056	I	18	31158234	R	C	31158233	31158233	18:31158233_C/A	C	A	0.243	0.243
cg02577368	I	15	100273611	F	A	100273617	100273617	15:100273617_T/C	T	C	0.723	0.723
cg25154363	I	5	179886241	R	A	179886238	179886238	5:179886238_G/A	G	A	0.014	0.014
cg20686277	I	1	20238347	R	C	20238343	20238343	1:20238343_A/G	A	G	0.553	0.553
cg12221729	I	4	185129720	R	C	185129717	185129717	4:185129717_A/T	A	T	0.682	0.682
cg27334271	I	16	89299756	F	A	89299759	89299759	16:89299759_A/T	A	T	0.053	0.053
cg16648355	I	8	95654179	R	A	95654174	95654174	8:95654174_A/G	A	G	0.042	0.042
cg10781408	I	1	151810899	R	A	151810897	151810897	1:151810897_G/A	G	A	0.02	0.02
cg25648267	I	5	134370385	R	C	134370383	134370383	5:134370383_G/A	G	A	0.017	0.017
cg00142642	I	10	13200437	R	C	13200435	13200438	10:13200435_CCCG/C	CCCG	C	0.955	0.955
cg02976723	I	6	3825927	R	A	3825926	3825926	6:3825926_G/A	G	A	0.011	0.011
cg02814283	I	19	24216166	F	A	24216169	24216169	19:24216169_T/TG	T	TG	0.137	0.137
cg02814283	I	19	24216166	F	A	24216171	24216171	19:24216171_C/T	C	T	0.137	0.137
cg00810836	I	12	32832043	F	A	32832048	32832048	12:32832048_A/G	A	G	0.017	0.017
cg24677002	I	1	22965435	F	A	22965438	22965438	1:22965438_A/G	A	G	0.645	0.645
cg21164300	I	9	136098495	R	A	136098491	136098491	9:136098491_T/C	T	C	0.014	0.014
cg10353388	I	11	93474820	R	C	93474817	93474818	11:93474817_GC/G	GC	G	0.014	0.014
cg18908681	I	5	115177683	F	C	115177687	115177687	5:115177687_C/G	C	G	0.017	0.017
cg20467929	I	17	72321958	R	A	72321957	72321957	17:72321957_G/C	G	C	0.061	0.061
cg05039080	I	6	126068919	R	C	126068914	126068914	6:126068914_C/T	C	T	0.578	0.578
cg12361165	I	7	97823632	R	A	97823629	97823629	7:97823629_A/G	A	G	0.084	0.084
cg16849041	I	8	25042340	R	C	25042337	25042337	8:25042337_G/A	G	A	0.154	0.154
cg15865511	I	2	43252424	R	C	43252423	43252425	2:43252423_TCG/*	TCG	*;T	0.002793;0.028	0.028
cg08132303	I	18	657677	F	C	657659	657685	18:657659_CCTGCCTCCGTCCCGCCGCGCCACTTG/*	CCTGCCTCCGTCCCGCCGCGCCACTTG	*;C	0.346;0.00838	0.346
cg16503188	I	7	157786056	F	A	157786060	157786060	7:157786060_A/G	A	G	0.291	0.291
cg09332171	I	17	79278301	F	A	79278307	79278307	17:79278307_G/C	G	C	0.014	0.014
cg03038233	I	16	14723723	R	A	14723718	14723718	16:14723718_G/A	G	A	0.014	0.014
cg00733005	I	14	61116382	R	A	61116381	61116381	14:61116381_G/C	G	C	0.014	0.014
cg27551078	I	6	34191979	R	C	34191974	34191974	6:34191974_C/T	C	T	0.05	0.05
cg09472203	I	15	83378614	R	C	83378609	83378609	15:83378609_G/A	G	A	0.022	0.022
cg18101917	I	4	38682397	R	T	38682396	38682396	4:38682396_G/A	G	A	0.017	0.017
cg12254179	I	2	2009128	R	T	2009126	2009126	2:2009126_T/C	T	C	0.036	0.036
cg17849354	I	9	116139248	R	C	116139246	116139246	9:116139246_C/T	C	T	0.022	0.022
cg20476223	I	20	62681003	R	A	62680998	62680998	20:62680998_C/G	C	G	0.014	0.014
cg17462381	I	3	132441365	R	A	132441361	132441379	3:132441361_TGGGCGGAGCAGCGGGACG/TGGGCGGAGCAGCGGGACGGGGCGGAGCAGCGGGACG	TGGGCGGAGCAGCGGGACG	TGGGCGGAGCAGCGGGACGGGGCGGAGCAGCGGGACG;T;TGGGCGGAGCAGCGGGACTGGGCGGAGCAGCGGGACGGGGCGGAGCAGCGGGACG	0.025;0.005587;0.002793	0.025
cg17432546	I	22	44319419	F	A	44319424	44319424	22:44319424_C/G	C	G	0.028	0.028
cg10457436	I	12	6745871	F	A	6745874	6745874	12:6745874_G/T	G	T	0.053	0.053
cg17564820	I	11	68700970	R	C	68700967	68700967	11:68700967_A/G	A	G	0.151	0.151
cg22770592	I	15	63797403	R	A	63797400	63797400	15:63797400_G/T	G	T	0.011	0.011
cg05911136	I	5	177824	F	A	177830	177830	5:177830_C/T	C	T	0.034	0.034
cg01025955	I	17	80376092	F	C	80376098	80376098	17:80376098_C/G	C	G	0.011	0.011
cg20592940	I	17	933155	F	A	933148	933207	17:933148_GTCCCTCCGTCCGCCACAGCGCTGACCCCTGCGTCCACGACACGGACACACTGTGGCACA/*	GTCCCTCCGTCCGCCACAGCGCTGACCCCTGCGTCCACGACACGGACACACTGTGGCACA	*;G	0.005587;0.011	0.011
cg20592940	I	17	933155	F	A	933148	933207	17:933148_GTCCCTCCGTCCGCCACAGCGCTGACCCCTGCGTCCACGACACGGACACACTGTGGCACA/*	GTCCCTCCGTCCGCCACAGCGCTGACCCCTGCGTCCACGACACGGACACACTGTGGCACA	*;G	0.005587;0.011	0.011
cg20592940	I	17	933155	F	A	933159	933159	17:933159_C/CACCACA	C	CACCACA;*	0.223;0.014	0.223
cg20592940	I	17	933155	F	A	933159	933159	17:933159_C/CACCACA	C	CACCACA	0.023	0.023
cg20592940	I	17	933155	F	A	933159	933159	17:933159_C/CACCACA	C	CACCACA	0.023	0.023
cg20592940	I	17	933155	F	A	933160	933160	17:933160_G/A	G	A;*;GCGCTGACCCCTGCGTCCATGACACGGACACACTGTGGCAGACGACCCTCCGTCCA;GCGCTGACCCCTGCATCCATGACACGGACACACTGTGGCAGACGACCCTCCGTCCA	0.626;0.014;0.218;0.005587	0.626
cg20592940	I	17	933155	F	A	933160	933160	17:933160_G/A	G	A;GCGCTGACCCCTGCGTCCATGACACGGACACACTGTGGCAGACGACCCTCCGTCCA	0.061;0.024	0.061
cg20592940	I	17	933155	F	A	933160	933160	17:933160_G/A	G	A;GCGCTGACCCCTGCGTCCATGACACGGACACACTGTGGCAGACGACCCTCCGTCCA	0.061;0.024	0.061
cg11786283	I	8	22497817	F	T	22497821	22497821	8:22497821_C/T	C	T	1	1
cg09838962	I	6	117503272	F	C	117503275	117503275	6:117503275_T/A	T	A	0.098	0.098
cg05277504	I	17	79961614	F	A	79961620	79961620	17:79961620_G/A	G	A	0.017	0.017
cg11176889	I	7	32997094	R	A	32997091	32997092	7:32997091_AC/A	AC	A	0.034	0.034
cg07280936	I	4	3486204	R	A	3486203	3486203	4:3486203_G/A	G	A	0.098	0.098
cg09540121	I	6	30294203	R	C	30294198	30294198	6:30294198_A/C	A	C	0.075	0.075
cg04245305	I	3	195940754	F	T	195940756	195940756	3:195940756_C/T	C	T	0.123	0.123
cg19426864	I	17	1083357	R	A	1083343	1083352	17:1083343_CTTTGGTGCG/CTTTTGGTGCG	CTTTGGTGCG	CTTTTGGTGCG;C	0.506;0.061	0.506
cg19426864	I	17	1083357	R	A	1083343	1083352	17:1083343_CTTTGGTGCG/CTTTTGGTGCG	CTTTGGTGCG	CTTTTGGTGCG;C	0.054;0.006024	0.054
cg12671739	I	9	127615861	R	A	127615858	127615858	9:127615858_C/A	C	A	0.039	0.039
cg11844198	I	4	154387428	R	A	154387421	154387441	4:154387421_CGCGGGGCGGGGCGGGGCGGG/CGCGGGGCGGGGCGGG	CGCGGGGCGGGGCGGGGCGGG	CGCGGGGCGGGGCGGG;CGCGGGGCGGG;CGCGGGGCGGGGCGGGGCGGGGCGGG;CGCGGG;CGCGGGGCGGGGCGGGGCGGGGCGGGGCGGG;C	0.123;0.377;0.064;0.064;0.005587;0.005587	0.377
cg22666513	I	22	38740455	R	T	38740451	38740451	22:38740451_G/A	G	A	0.028	0.028
cg17560598	I	17	612456	F	T	612424	612463	17:612424_TCACGCTCTGTCACGGAACCTGCCTGGTATCACGGCGCAG/T	TCACGCTCTGTCACGGAACCTGCCTGGTATCACGGCGCAG	T	0.028	0.028
cg17560598	I	17	612456	F	T	612424	612463	17:612424_TCACGCTCTGTCACGGAACCTGCCTGGTATCACGGCGCAG/T	TCACGCTCTGTCACGGAACCTGCCTGGTATCACGGCGCAG	T	0.028	0.028
cg17560598	I	17	612456	F	T	612460	612460	17:612460_G/*	G	*;A	0.028;0.349	0.349
cg14480943	I	3	20589760	R	C	20589759	20589759	3:20589759_A/G	A	G	0.67	0.67
cg06255955	I	6	32632639	F	A	32632643	32632644	6:32632643_CG/C	CG	C	0.064	0.064
cg13672736	I	9	135114066	F	C	135114069	135114069	9:135114069_C/T	C	T	0.025	0.025
cg27150849	I	12	8940171	F	A	8940175	8940175	12:8940175_T/C	T	C	0.011	0.011
cg24009529	I	6	32122470	F	C	32122472	32122472	6:32122472_C/A	C	A	0.14	0.14
cg21477881	I	14	105349565	F	C	105349570	105349570	14:105349570_C/T	C	T	0.014	0.014
cg01453816	I	6	29600108	R	C	29600104	29600104	6:29600104_G/A	G	A	0.042	0.042
cg22030181	I	8	1922165	R	C	1922160	1922160	8:1922160_C/G	C	G	0.084	0.084
cg10836036	I	1	155278714	R	C	155278710	155278710	1:155278710_T/C	T	C	0.014	0.014
cg25831233	I	7	102119529	F	A	102119534	102119536	7:102119534_CCG/*	CCG	*;C	0.011;0.005587	0.011
cg26991296	I	17	20841833	R	A	20841832	20841832	17:20841832_G/GCGATGA	G	GCGATGA	0.701	0.701
cg06580551	I	3	42947481	F	A	42947483	42947483	3:42947483_C/A	C	A	0.112	0.112
cg17574550	I	3	189895116	F	A	189895121	189895121	3:189895121_C/G	C	G	0.053	0.053
cg20325921	I	8	142368332	R	T	142368329	142368329	8:142368329_G/T	G	T	0.011	0.011
cg26459419	I	17	77774880	R	C	77774877	77774877	17:77774877_G/A	G	A	0.022	0.022
cg11029346	I	5	37371192	F	C	37371197	37371197	5:37371197_T/C	T	C	0.011	0.011
cg17304188	I	10	133874744	F	T	133874675	133874775	10:133874675_ACACACACACCTGCCGTGACGGCGCACACACACACCTGCCGTGACGGCGCACACATACACCTGCCGTGACGGCGCACACACACACCTGCCGTGATGGCGCG/*	ACACACACACCTGCCGTGACGGCGCACACACACACCTGCCGTGACGGCGCACACATACACCTGCCGTGACGGCGCACACACACACCTGCCGTGATGGCGCG	*;GCACACACACCTGCCGTGACGGCGCACACACACACCTGCCGTGACGGCGCACACATACACCTGCCGTGACGGCGCACACACACACCTGCCGTGATGGCGCG;A	0.103;0.014;0.002793	0.103
cg17304188	I	10	133874744	F	T	133874694	133874769	10:133874694_CGGCGCACACACACACCTGCCGTGACGGCGCACACATACACCTGCCGTGACGGCGCACACACACACCTGCCGTGAT/*	CGGCGCACACACACACCTGCCGTGACGGCGCACACATACACCTGCCGTGACGGCGCACACACACACCTGCCGTGAT	*;C	0.106;0.014	0.106
cg17304188	I	10	133874744	F	T	133874719	133874769	10:133874719_CGGCGCACACATACACCTGCCGTGACGGCGCACACACACACCTGCCGTGAT/*	CGGCGCACACATACACCTGCCGTGACGGCGCACACACACACCTGCCGTGAT	*;C	0.014;0.00838	0.014
cg17304188	I	10	133874744	F	T	133874725	133874748	10:133874725_ACACATACACCTGCCGTGACGGCG/*	ACACATACACCTGCCGTGACGGCG	*;A	0.545;0.00838	0.545
cg17304188	I	10	133874744	F	T	133874748	133874748	10:133874748_G/A	G	A;*	0.002793;0.014	0.014
cg02691686	I	2	232273477	R	C	232273474	232273474	2:232273474_T/C	T	C	0.268	0.268
cg00154950	I	8	3974030	F	T	3973958	3974114	8:3973958_CGTATGAGTGCAGGTGCCTGAATGGAACAAACGCGCCATGAATGAACCCTAACGTAAGCTGTACACATCCGACGGCGATGTATGAGTGCAGGTACCTGGATGGAACAAACGCGCCATGAATGAACCCTAACGTAAGCTGTACACATCCGACAGTGAT/C	CGTATGAGTGCAGGTGCCTGAATGGAACAAACGCGCCATGAATGAACCCTAACGTAAGCTGTACACATCCGACGGCGATGTATGAGTGCAGGTACCTGGATGGAACAAACGCGCCATGAATGAACCCTAACGTAAGCTGTACACATCCGACAGTGAT	C	0.02	0.02
cg00154950	I	8	3974030	F	T	3973973	3974051	8:3973973_GCCTGAATGGAACAAACGCGCCATGAATGAACCCTAACGTAAGCTGTACACATCCGACGGCGATGTATGAGTGCAGGTA/G	GCCTGAATGGAACAAACGCGCCATGAATGAACCCTAACGTAAGCTGTACACATCCGACGGCGATGTATGAGTGCAGGTA	G;*	0.089;0.02	0.089
cg00154950	I	8	3974030	F	T	3974033	3974111	8:3974033_CGATGTATGAGTGCAGGTACCTGGATGGAACAAACGCGCCATGAATGAACCCTAACGTAAGCTGTACACATCCGACAGT/C	CGATGTATGAGTGCAGGTACCTGGATGGAACAAACGCGCCATGAATGAACCCTAACGTAAGCTGTACACATCCGACAGT	C;*;TGATGTATGAGTGCAGGTACCTGGATGGAACAAACGCGCCATGAATGAACCCTAACGTAAGCTGTACACATCCGACAGT;CATGTATGAGTGCAGGTACCTGGATGGAACAAACGCGCCATGAATGAACCCTAACGTAAGCTGTACACATCCGACAGT	0.31;0.112;0.002793;0.002793	0.31
cg00154950	I	8	3974030	F	T	3974035	3974112	8:3974035_ATGTATGAGTGCAGGTACCTGGATGGAACAAACGCGCCATGAATGAACCCTAACGTAAGCTGTACACATCCGACAGTG/*	ATGTATGAGTGCAGGTACCTGGATGGAACAAACGCGCCATGAATGAACCCTAACGTAAGCTGTACACATCCGACAGTG	*;A	0.405;0.002793	0.405
cg01546248	I	22	31477006	F	T	31476991	31477008	22:31476991_GCTCTGAGACTCCTACGA/G	GCTCTGAGACTCCTACGA	G	0.363	0.363
cg03462714	I	10	1547894	F	A	1547855	1547904	10:1547855_ACCTCCCCATGCCCGTGGTTCTGCCACTTCCGTCCCCACCGTGGCAGCCG/A	ACCTCCCCATGCCCGTGGTTCTGCCACTTCCGTCCCCACCGTGGCAGCCG	A	0.106	0.106
cg12061019	I	1	3417208	F	A	3417211	3417211	1:3417211_G/A	G	A	0.011	0.011
cg17848838	I	20	43379406	R	C	43379404	43379404	20:43379404_T/C	T	C	0.039	0.039
cg25717351	I	17	744675	F	C	744621	744698	17:744621_TGCATCTCACGCCGGCGAGCAGGTCCCCCCTGACCACGGCGCATCTCACACGGGCGAGCAGGTCCCCCTGACCACGGC/CGCATCTCACGCCGGCGAGCAGGTCCCCCCTGACCACGGCGCATCTCACACGGGCGAGCAGGTCCCCCTGACCACGGC	TGCATCTCACGCCGGCGAGCAGGTCCCCCCTGACCACGGCGCATCTCACACGGGCGAGCAGGTCCCCCTGACCACGGC	CGCATCTCACGCCGGCGAGCAGGTCCCCCCTGACCACGGCGCATCTCACACGGGCGAGCAGGTCCCCCTGACCACGGC;T;AGCATCTCACGCCGGCGAGCAGGTCCCCCCTGACCACGGCGCATCTCACACGGGCGAGCAGGTCCCCCTGACCACGGC	0.034;0.005587;0.039	0.039
cg25717351	I	17	744675	F	C	744633	744710	17:744633_CGGCGAGCAGGTCCCCCCTGACCACGGCGCATCTCACACGGGCGAGCAGGTCCCCCTGACCACGGCGCATCTCACACG/C	CGGCGAGCAGGTCCCCCCTGACCACGGCGCATCTCACACGGGCGAGCAGGTCCCCCTGACCACGGCGCATCTCACACG	C;TGGCGAGCAGGTCCCCCCTGACCACGGCGCATCTCACACGGGCGAGCAGGTCCCCCTGACCACGGCGCATCTCACACG;*;GGGCGAGCAGGTCCCCCCTGACCACGGCGCATCTCACACGGGCGAGCAGGTCCCCCTGACCACGGCGCATCTCACACG	0.047;0.092;0.002793;0.05	0.092
cg25717351	I	17	744675	F	C	744645	744683	17:744645_CCCCCCTGACCACGGCGCATCTCACACGGGCGAGCAGGT/*	CCCCCCTGACCACGGCGCATCTCACACGGGCGAGCAGGT	*;C	0.047;0.017	0.047
cg25717351	I	17	744675	F	C	744650	744728	17:744650_CTGACCACGGCGCATCTCACACGGGCGAGCAGGTCCCCCTGACCACGGCGCATCTCACACGGGCGAGCAGGTCCCCCCT/*	CTGACCACGGCGCATCTCACACGGGCGAGCAGGTCCCCCTGACCACGGCGCATCTCACACGGGCGAGCAGGTCCCCCCT	*;C;CGACCACGGCGCATCTCACACGGGCGAGCAGGTCCCCCTGACCACGGCGCATCTCACACGGGCGAGCAGGTCCCCCCT	0.061;0.002793;0.017	0.061
cg25717351	I	17	744675	F	C	744671	744683	17:744671_CGGGCGAGCAGGT/*	CGGGCGAGCAGGT	*;C;CCCGCGAGCAGGGCGAGCAGGT	0.061;0.047;0.002793	0.061
cg25717351	I	17	744675	F	C	744672	744787	17:744672_GGGCGAGCAGGTCCCCCTGACCACGGCGCATCTCACACGGGCGAGCAGGTCCCCCCTGACCACGGCGCATCTCACACGGGCGAGCAGGTCCCCCCGACCATGGAGCATCTCACGCC/*	GGGCGAGCAGGTCCCCCTGACCACGGCGCATCTCACACGGGCGAGCAGGTCCCCCCTGACCACGGCGCATCTCACACGGGCGAGCAGGTCCCCCCGACCATGGAGCATCTCACGCC	*;TGGCGAGCAGGTCCCCCTGACCACGGCGCATCTCACACGGGCGAGCAGGTCCCCCCTGACCACGGCGCATCTCACACGGGCGAGCAGGTCCCCCCGACCATGGAGCATCTCACGCC;CGGCGAGCAGGTCCCCCTGACCACGGCGCATCTCACACGGGCGAGCAGGTCCCCCCTGACCACGGCGCATCTCACACGGGCGAGCAGGTCCCCCCGACCATGGAGCATCTCACGCC;G;GTCACACGGGCGAGCAGGTCCCCCCGACCATGGAGCATCTCACGCC	0.103;0.005587;0.151;0.005587;0.002793	0.151
cg25717351	I	17	744675	F	C	744672	744787	17:744672_GGGCGAGCAGGTCCCCCTGACCACGGCGCATCTCACACGGGCGAGCAGGTCCCCCCTGACCACGGCGCATCTCACACGGGCGAGCAGGTCCCCCCGACCATGGAGCATCTCACGCC/*	GGGCGAGCAGGTCCCCCTGACCACGGCGCATCTCACACGGGCGAGCAGGTCCCCCCTGACCACGGCGCATCTCACACGGGCGAGCAGGTCCCCCCGACCATGGAGCATCTCACGCC	*;TGGCGAGCAGGTCCCCCTGACCACGGCGCATCTCACACGGGCGAGCAGGTCCCCCCTGACCACGGCGCATCTCACACGGGCGAGCAGGTCCCCCCGACCATGGAGCATCTCACGCC;CGGCGAGCAGGTCCCCCTGACCACGGCGCATCTCACACGGGCGAGCAGGTCCCCCCTGACCACGGCGCATCTCACACGGGCGAGCAGGTCCCCCCGACCATGGAGCATCTCACGCC;G;GTCACACGGGCGAGCAGGTCCCCCCGACCATGGAGCATCTCACGCC	0.103;0.005587;0.151;0.005587;0.002793	0.151
cg16335098	I	6	169334849	R	T	169334846	169334846	6:169334846_A/G	A	G;*;AG	0.002793;0.005587;0.02	0.02
cg16335098	I	6	169334849	R	T	169334848	169334848	6:169334848_C/*	C	*;CAGGGGAGACGTGAGGCGAGGCAGGCGAGA;A;CAGGCGAGA;CAGGCGAGACGTGAGGCGAGGCAGGCGAGACGTGAGGCGAGGCAGGGGAGACGTGAGGCGAGGCAGGCGAGA;CAGGCGAGACGTGAGGCGAGGCAGGCGAGACGTGAGGCGAGGCAGGGGAGACGTGAGGCGAGGCAGGCGAGACATGAGGCGAGGCAGGGGAGACGTGAGGCGAGGCAGGCGAGA	0.005587;0.011;0.002793;0.005587;0.002793;0.002793	0.011
cg08831324	I	16	89940582	R	A	89940578	89940578	16:89940578_G/A	G	A	0.078	0.078
cg08146977	I	1	31628259	R	A	31628254	31628254	1:31628254_G/A	G	A	0.12	0.12
cg09969776	I	17	507582	F	A	507539	507595	17:507539_ACTGGCGTAAAGCATCAAGAAAACGCAGAGGGTAGGAAGAAGTCGAGCCTACTCTCG/GCTGGCGTAAAGCATCAAGAAAACGCAGAGGGTAGGAAGAAGTCGAGCCTACTCTCG	ACTGGCGTAAAGCATCAAGAAAACGCAGAGGGTAGGAAGAAGTCGAGCCTACTCTCG	GCTGGCGTAAAGCATCAAGAAAACGCAGAGGGTAGGAAGAAGTCGAGCCTACTCTCG;A	0.277;0.002793	0.277
cg09969776	I	17	507582	F	A	507539	507595	17:507539_ACTGGCGTAAAGCATCAAGAAAACGCAGAGGGTAGGAAGAAGTCGAGCCTACTCTCG/GCTGGCGTAAAGCATCAAGAAAACGCAGAGGGTAGGAAGAAGTCGAGCCTACTCTCG	ACTGGCGTAAAGCATCAAGAAAACGCAGAGGGTAGGAAGAAGTCGAGCCTACTCTCG	GCTGGCGTAAAGCATCAAGAAAACGCAGAGGGTAGGAAGAAGTCGAGCCTACTCTCG;A	0.277;0.002793	0.277
cg26492712	I	21	46825004	F	A	46824991	46825017	21:46824991_CCCGCGCCCGCCCCGCCCCCTGCCCGG/C	CCCGCGCCCGCCCCGCCCCCTGCCCGG	C;*	0.014;0.005587	0.014
cg26492712	I	21	46825004	F	A	46825001	46825034	21:46825001_CCCCGCCCCCTGCCCGGCCCCTGCCCGGCCCCTG/C	CCCCGCCCCCTGCCCGGCCCCTGCCCGGCCCCTG	C;*;CCCCGCCCCCTGCCCGCCCCCTGCCCGGCCCCTGCCCGGCCCCTG	0.117;0.02;0.02	0.117
cg26492712	I	21	46825004	F	A	46825006	46825028	21:46825006_CCCCCTGCCCGGCCCCTGCCCGG/*	CCCCCTGCCCGGCCCCTGCCCGG	*;C;CCCCCTGCCCGG	0.134;0.265;0.005587	0.265
cg02230495	I	2	191164962	R	A	191164961	191164961	2:191164961_G/A	G	A	0.011	0.011
cg14823287	I	2	74684720	F	C	74684724	74684724	2:74684724_T/TCCGGCC	T	TCCGGCC	0.017	0.017
cg08602528	I	16	4387408	F	A	4387414	4387414	16:4387414_G/A	G	A	0.011	0.011
cg12333578	I	10	46167841	F	C	46167847	46167847	10:46167847_C/T	C	T	0.207	0.207
cg17910358	I	6	3024917	F	A	3024919	3024919	6:3024919_C/T	C	T	0.028	0.028
cg05590025	I	7	65112418	F	C	65112389	65112427	7:65112389_CCCGCCGCGGCTTTTTGCCCCCGCCCCGGCGGCTTTCTT/C	CCCGCCGCGGCTTTTTGCCCCCGCCCCGGCGGCTTTCTT	C	0.056	0.056
cg01112990	I	3	141868544	R	C	141868541	141868541	3:141868541_C/T	C	T	0.022	0.022
cg15132372	I	11	49839512	R	C	49839507	49839507	11:49839507_G/A	G	A	0.017	0.017
cg05967295	I	7	98741636	F	A	98741639	98741651	7:98741639_GCCGCCGCCGCCT/G	GCCGCCGCCGCCT	G;GCCGCCGCCGCCTCCGCCGCCGCCT	0.229;0.005587	0.229
cg04414399	I	9	138853402	F	A	138853405	138853405	9:138853405_G/C	G	C	0.919	0.919
cg10616306	I	5	87564718	F	A	87564724	87564724	5:87564724_C/A	C	A	0.011	0.011
cg15713378	I	10	709839	R	A	709834	709834	10:709834_A/AAGGACAGCCTCCTCCCCACAAGGGCTCCGGGAGGCCACACCAGAGGGTGGGAGGCGGGGGTGACGCTCAGCACTGCAGGCACCG	A	AAGGACAGCCTCCTCCCCACAAGGGCTCCGGGAGGCCACACCAGAGGGTGGGAGGCGGGGGTGACGCTCAGCACTGCAGGCACCG;AAGGACAGGCTCCTCCCCACAAGGGCTCCGGGAGGCCACACCAGAGGGTGGGAGGCAGGGGTGACGCTCAGCACTGCAGGCACCG	0.05;0.00838	0.05
cg26345613	I	10	1713384	F	C	1713388	1713388	10:1713388_G/A	G	A	0.014	0.014
cg04955856	I	22	47022567	R	A	47022462	47022571	22:47022462_CGTGCCCTGCGTGTGGGAGCTGGCTCGTGGGGCTTGGAGGTGTGTGTGGGAGGGACGGTGGCAGGGCGGGGTCTCTGGGTCGGGGTTTTCTTTGGAAAGCTGGACCGGCT/TGTGCCCTGCGTGTGGGAGCTGGCTCGTGGGGCTTGGAGGTGTGTGTGGGAGGGACGGTGGCAGGGCGGGGTCTCTGGGTCGGGGTTTTCTTTGGAAAGCTGGACCGGCT	CGTGCCCTGCGTGTGGGAGCTGGCTCGTGGGGCTTGGAGGTGTGTGTGGGAGGGACGGTGGCAGGGCGGGGTCTCTGGGTCGGGGTTTTCTTTGGAAAGCTGGACCGGCT	TGTGCCCTGCGTGTGGGAGCTGGCTCGTGGGGCTTGGAGGTGTGTGTGGGAGGGACGGTGGCAGGGCGGGGTCTCTGGGTCGGGGTTTTCTTTGGAAAGCTGGACCGGCT;C	0.142;0.061	0.142
cg04955856	I	22	47022567	R	A	47022462	47022571	22:47022462_CGTGCCCTGCGTGTGGGAGCTGGCTCGTGGGGCTTGGAGGTGTGTGTGGGAGGGACGGTGGCAGGGCGGGGTCTCTGGGTCGGGGTTTTCTTTGGAAAGCTGGACCGGCT/TGTGCCCTGCGTGTGGGAGCTGGCTCGTGGGGCTTGGAGGTGTGTGTGGGAGGGACGGTGGCAGGGCGGGGTCTCTGGGTCGGGGTTTTCTTTGGAAAGCTGGACCGGCT	CGTGCCCTGCGTGTGGGAGCTGGCTCGTGGGGCTTGGAGGTGTGTGTGGGAGGGACGGTGGCAGGGCGGGGTCTCTGGGTCGGGGTTTTCTTTGGAAAGCTGGACCGGCT	TGTGCCCTGCGTGTGGGAGCTGGCTCGTGGGGCTTGGAGGTGTGTGTGGGAGGGACGGTGGCAGGGCGGGGTCTCTGGGTCGGGGTTTTCTTTGGAAAGCTGGACCGGCT;C	0.142;0.061	0.142
cg04955856	I	22	47022567	R	A	47022462	47022571	22:47022462_CGTGCCCTGCGTGTGGGAGCTGGCTCGTGGGGCTTGGAGGTGTGTGTGGGAGGGACGGTGGCAGGGCGGGGTCTCTGGGTCGGGGTTTTCTTTGGAAAGCTGGACCGGCT/TGTGCCCTGCGTGTGGGAGCTGGCTCGTGGGGCTTGGAGGTGTGTGTGGGAGGGACGGTGGCAGGGCGGGGTCTCTGGGTCGGGGTTTTCTTTGGAAAGCTGGACCGGCT	CGTGCCCTGCGTGTGGGAGCTGGCTCGTGGGGCTTGGAGGTGTGTGTGGGAGGGACGGTGGCAGGGCGGGGTCTCTGGGTCGGGGTTTTCTTTGGAAAGCTGGACCGGCT	TGTGCCCTGCGTGTGGGAGCTGGCTCGTGGGGCTTGGAGGTGTGTGTGGGAGGGACGGTGGCAGGGCGGGGTCTCTGGGTCGGGGTTTTCTTTGGAAAGCTGGACCGGCT;C	0.142;0.061	0.142
cg25597894	I	1	18436734	R	C	18436730	18436730	1:18436730_G/A	G	A	0.036	0.036
cg25651497	I	14	71374332	R	C	71374330	71374330	14:71374330_T/C	T	C	0.115	0.115
cg12944340	I	12	132378988	F	C	132378991	132378991	12:132378991_G/A	G	A	0.291	0.291
cg05298120	I	6	42924421	F	A	42924424	42924424	6:42924424_G/T	G	T	0.628	0.628
cg05298120	I	6	42924421	F	A	42924427	42924427	6:42924427_A/C	A	C	0.045	0.045
cg15534507	I	18	15165202	R	A	15165197	15165197	18:15165197_C/T	C	T	0.011	0.011
cg14472366	I	13	20875915	F	C	20875914	20875921	13:20875914_GCGCCGCT/G	GCGCCGCT	G;GCGCCGCTCGCCGCT	0.014;0.002793	0.014
cg23091824	I	5	1112355	F	C	1112358	1112358	5:1112358_T/C	T	C	0.106	0.106
cg23091824	I	5	1112355	F	C	1112358	1112358	5:1112358_T/C	T	C	0.034	0.034
cg24500314	I	3	169755822	R	C	169755818	169755818	3:169755818_G/A	G	A	0.073	0.073
cg01187510	I	X	103401766	F	T	103401770	103401770	X:103401770_A/C	A	C	0.765	0.765
cg16600927	I	1	200708027	R	C	200708025	200708025	1:200708025_T/C	T	C	0.31	0.31
cg16119667	I	2	95825387	F	A	95825384	95825406	2:95825384_GCCCGCCACCCCGCGCCAGCCCC/*	GCCCGCCACCCCGCGCCAGCCCC	*;G	0.011;0.00838	0.011
cg16119667	I	2	95825387	F	A	95825387	95825401	2:95825387_CGCCACCCCGCGCCA/C	CGCCACCCCGCGCCA	C;*	0.00838;0.02	0.02
cg16119667	I	2	95825387	F	A	95825391	95825438	2:95825391_ACCCCGCGCCAGCCCCCGCCCGCCACCCCGCGCCAGCCCCCGCGTCCG/A	ACCCCGCGCCAGCCCCCGCCCGCCACCCCGCGCCAGCCCCCGCGTCCG	A;*	0.042;0.028	0.042
cg08335510	I	7	144966808	R	A	144966802	144966812	7:144966802_AGGATGCGGGG/A	AGGATGCGGGG	A;AGGATGCGGGGGGATGCGGGG;AGGATGCGGGGGGATGCGGGGGGATGCGGGG;AGGATGCGGGGGGATGCGGGGGGATGCGGGGGGATGCGGGG	0.106;0.067;0.022;0.002793	0.106
cg04277319	I	22	20714779	R	C	20714731	20714785	22:20714731_GGAGGACCCCATCCAGGGCGTCGCTAACGAGGTTGAAGTCCAGGGCGTCGCACAC/GGAGGACCCCGTCCAGGGCGTCGCTAACGAGGACCCCATCCAGGGCGTCGCTAACGAGGTTGAAGTCCAGGGCGTCGCACAC	GGAGGACCCCATCCAGGGCGTCGCTAACGAGGTTGAAGTCCAGGGCGTCGCACAC	GGAGGACCCCGTCCAGGGCGTCGCTAACGAGGACCCCATCCAGGGCGTCGCTAACGAGGTTGAAGTCCAGGGCGTCGCACAC;G;*;AGAGGACCCCATCCAGGGCGTCGCTAACGAGGTTGAAGTCCAGGGCGTCGCACAC	0.002793;0.042;0.005587;0.005587	0.042
cg04277319	I	22	20714779	R	C	20714775	20714775	22:20714775_G/*	G	*;T	0.031;0.005587	0.031
cg04277319	I	22	20714779	R	C	20714777	20714777	22:20714777_G/A	G	A;*	0.039;0.031	0.039
cg21590497	I	19	23299649	F	A	23299652	23299652	19:23299652_A/G	A	G	0.031	0.031
cg05740465	I	6	169825927	R	T	169825770	169825924	6:169825770_GAGTCTGTGGGGAGGCGCCTGGGAGCGTGTGGGGAGGCGCCTGGGAGCGTGTGGGGAGGCGCCTGGGAGCGTGGGGGGAGGCGCCTGGGAGTCTGTGGGGAGGCGCCTGGCAGCGTGTGGGGAGGCGCCTGGCAGCGTGTGGGGAGGCGCCTGGC/*	GAGTCTGTGGGGAGGCGCCTGGGAGCGTGTGGGGAGGCGCCTGGGAGCGTGTGGGGAGGCGCCTGGGAGCGTGGGGGGAGGCGCCTGGGAGTCTGTGGGGAGGCGCCTGGCAGCGTGTGGGGAGGCGCCTGGCAGCGTGTGGGGAGGCGCCTGGC	*;G;CAGTCTGTGGGGAGGCGCCTGGGAGCGTGTGGGGAGGCGCCTGGGAGCGTGTGGGGAGGCGCCTGGGAGCGTGGGGGGAGGCGCCTGGGAGTCTGTGGGGAGGCGCCTGGCAGCGTGTGGGGAGGCGCCTGGCAGCGTGTGGGGAGGCGCCTGGC	0.011;0.00838;0.005587	0.011
cg05740465	I	6	169825927	R	T	169825882	169825924	6:169825882_GCGTGTGGGGAGGCGCCTGGCAGCGTGTGGGGAGGCGCCTGGC/*	GCGTGTGGGGAGGCGCCTGGCAGCGTGTGGGGAGGCGCCTGGC	*;G	0.028;0.002793	0.028
cg05740465	I	6	169825927	R	T	169825899	169825943	6:169825899_TGGCAGCGTGTGGGGAGGCGCCTGGCAGCGTGTGGGGAGGCGCCC/*	TGGCAGCGTGTGGGGAGGCGCCTGGCAGCGTGTGGGGAGGCGCCC	*;T	0.031;0.011	0.031
cg05740465	I	6	169825927	R	T	169825904	169825924	6:169825904_GCGTGTGGGGAGGCGCCTGGC/G	GCGTGTGGGGAGGCGCCTGGC	G;*	0.115;0.039	0.115
cg05740465	I	6	169825927	R	T	169825921	169825943	6:169825921_TGGCAGCGTGTGGGGAGGCGCCC/*	TGGCAGCGTGTGGGGAGGCGCCC	*;T	0.148;0.123	0.148
cg05740465	I	6	169825927	R	T	169825924	169825924	6:169825924_C/*	C	*;G;CAGCGTGTGGGGAGGCGCCTGGG	0.265;0.187;0.005587	0.265
cg16805150	I	7	6570684	F	C	6570689	6570689	7:6570689_G/C	G	C	0.011	0.011
cg00061811	I	6	170475845	R	A	170475812	170475878	6:170475812_TGGGGGCGTGGCCAGGCAGGTGGGCGGCCCTTCCGGGGGCGTGGCCAGGCAGGTGGGCGGCCCTTCC/CGGGGGCGTGGCCAGGCAGGTGGGCGGCCCTTCCGGGGGCGTGGCCAGGCAGGTGGGCGGCCCTTCC	TGGGGGCGTGGCCAGGCAGGTGGGCGGCCCTTCCGGGGGCGTGGCCAGGCAGGTGGGCGGCCCTTCC	CGGGGGCGTGGCCAGGCAGGTGGGCGGCCCTTCCGGGGGCGTGGCCAGGCAGGTGGGCGGCCCTTCC;*;T	0.377;0.288;0.002793	0.377
cg03340855	I	17	73975673	F	C	73975677	73975677	17:73975677_C/T	C	T	0.031	0.031
cg17972631	I	1	9970653	R	A	9970648	9970648	1:9970648_G/A	G	A	0.02	0.02
cg13937462	I	11	624908	R	A	624903	624903	11:624903_C/T	C	T	0.011	0.011
cg25664317	I	7	23509289	F	C	23509295	23509295	7:23509295_C/G	C	G	0.087	0.087
cg11409796	I	1	173446294	F	C	173446300	173446306	1:173446300_GGCCCCA/G	GGCCCCA	G	0.011	0.011
cg27081107	I	10	438661	R	C	438645	438661	10:438645_TGCCCAGGTACACACGC/T	TGCCCAGGTACACACGC	T	0.025	0.025
cg27081107	I	10	438661	R	C	438658	438664	10:438658_ACGCGCC/*	ACGCGCC	*;A	0.025;0.022	0.025
cg16999677	I	5	843982	R	A	843977	843980	5:843977_GCAT/G	GCAT	G;GGCACACAT	0.151;0.014	0.151
cg16999677	I	5	843982	R	A	843979	843981	5:843979_ATG/*	ATG	*;A	0.151;0.011	0.151
cg16999677	I	5	843982	R	A	843981	843982	5:843981_GC/*	GC	*;G	0.014;0.011	0.014
cg25926515	I	10	70321889	R	C	70321886	70321886	10:70321886_C/T	C	T	0.02	0.02
cg16788803	I	3	54156332	R	C	54156331	54156331	3:54156331_G/T	G	T	0.011	0.011
cg10460946	I	17	76247467	F	A	76247470	76247470	17:76247470_C/T	C	T	0.014	0.014
cg01970114	I	6	43021567	F	C	43021573	43021573	6:43021573_C/T	C	T	0.014	0.014
cg18270629	I	11	31831974	R	T	31831971	31831971	11:31831971_G/C	G	C	0.011	0.011
cg06854666	I	4	41363229	F	A	41363232	41363232	4:41363232_T/C	T	C	0.109	0.109
cg13455623	I	4	3480656	R	T	3480651	3480651	4:3480651_C/T	C	T	0.025	0.025
cg04072301	I	16	88975960	R	C	88975946	88975957	16:88975946_GCTGGGACAGAA/G	GCTGGGACAGAA	G	0.028	0.028
cg24585418	I	5	179059426	F	C	179059431	179059431	5:179059431_C/T	C	T	0.12	0.12
cg06176929	I	7	158331066	F	C	158331070	158331070	7:158331070_G/A	G	A	0.025	0.025
cg27578760	I	1	157490623	F	A	157490627	157490627	1:157490627_C/G	C	G	0.014	0.014
cg15363314	I	11	1283970	R	C	1283961	1283973	11:1283961_TTCCTGTCCCGCC/T	TTCCTGTCCCGCC	T	0.399	0.399
cg07819497	I	19	53030736	R	C	53030735	53030735	19:53030735_A/T	A	T	0.031	0.031
cg13726345	I	10	129948126	F	A	129948123	129948137	10:129948123_TTCCGAAGCGCCCCC/T	TTCCGAAGCGCCCCC	T	0.017	0.017
cg16392920	I	3	196466707	R	C	196466702	196466702	3:196466702_G/GGCCCC	G	GGCCCC	0.017	0.017
cg02158100	I	3	17902568	R	T	17902566	17902566	3:17902566_G/A	G	A	0.115	0.115
cg10604373	I	3	194004692	R	T	194004688	194004688	3:194004688_A/T	A	T	0.022	0.022
cg14179220	I	9	135049193	R	A	135049148	135049202	9:135049148_GAACGGAGAGGCAGGCAGGTCGAACCATACTGCGGATGAGACGGACGGACGGACA/AAACGGAGAGGCAGGCAGGTCGAACCATACTGCGGATGAGACGGACGGACGGACA	GAACGGAGAGGCAGGCAGGTCGAACCATACTGCGGATGAGACGGACGGACGGACA	AAACGGAGAGGCAGGCAGGTCGAACCATACTGCGGATGAGACGGACGGACGGACA;G	0.078;0.002793	0.078
cg27181169	I	16	57220014	F	A	57220016	57220016	16:57220016_A/C	A	C	0.282	0.282
cg16880688	I	17	4560136	F	T	4560141	4560141	17:4560141_G/T	G	T	0.173	0.173
cg10686659	I	11	91883358	F	A	91883362	91883362	11:91883362_G/C	G	C	0.017	0.017
cg24399720	I	7	121036541	F	A	121036546	121036546	7:121036546_C/G	C	G	0.078	0.078
cg22807598	I	14	105302637	R	A	105302634	105302634	14:105302634_C/T	C	T	0.022	0.022
cg04804808	I	3	127545422	F	C	127545424	127545424	3:127545424_T/C	T	C	0.014	0.014
cg11229079	I	17	42404355	F	C	42404358	42404358	17:42404358_C/T	C	T	0.011	0.011
cg15385814	I	4	189717818	F	T	189717813	189717832	4:189717813_ACAGACGCCGCGCCACACCT/*	ACAGACGCCGCGCCACACCT	*;A	0.059;0.002793	0.059
cg15385814	I	4	189717818	F	T	189717821	189717821	4:189717821_C/*	C	*;T	0.025;0.036	0.036
cg17822282	I	12	57880392	R	A	57880350	57880392	12:57880350_GCCTTACTTCTCAATTTCATCTTTTCCCTAGAGATGTTTGGCC/G	GCCTTACTTCTCAATTTCATCTTTTCCCTAGAGATGTTTGGCC	G;*	0.005587;0.014	0.014
cg17822282	I	12	57880392	R	A	57880377	57880403	12:57880377_CTAGAGATGTTTGGCCGGGCGCGGCTG/C	CTAGAGATGTTTGGCCGGGCGCGGCTG	C;*	0.014;0.014	0.014
cg24440658	I	10	82295723	F	A	82295724	82295726	10:82295724_GCA/G	GCA	G	0.02	0.02
cg18030084	I	12	68294155	R	A	68294150	68294150	12:68294150_C/T	C	T;G	0.067;0.025	0.067
cg27643919	I	7	38217582	F	C	38217586	38217586	7:38217586_C/A	C	A	0.106	0.106
cg11691214	I	17	79876118	F	A	79876121	79876121	17:79876121_G/T	G	T	0.011	0.011
cg10004976	I	21	46880279	F	A	46880282	46880282	21:46880282_C/A	C	A	0.014	0.014
cg27182493	I	1	64669031	F	A	64669037	64669037	1:64669037_A/G	A	G	0.017	0.017
cg01230067	I	6	31239063	R	C	31239060	31239060	6:31239060_A/G	A	G	0.05	0.05
cg14193007	I	17	77953016	F	A	77953022	77953022	17:77953022_C/T	C	T	0.022	0.022
cg11618788	I	7	65939595	F	T	65939599	65939599	7:65939599_C/T	C	T	0.034	0.034
cg08662043	I	16	873495	R	A	873494	873494	16:873494_A/C	A	C	0.363	0.363
cg13330559	I	17	11144043	F	A	11144045	11144045	17:11144045_C/T	C	T	0.279	0.279
cg03007623	I	19	10679729	F	T	10679732	10679732	19:10679732_A/C	A	C	0.251	0.251
cg03007623	I	19	10679729	F	T	10679733	10679733	19:10679733_A/G	A	G	0.251	0.251
cg12337683	I	4	847411	F	T	847414	847414	4:847414_G/A	G	A	0.042	0.042
cg19331040	I	6	30882208	R	C	30882203	30882203	6:30882203_T/C	T	C	0.52	0.52
cg00711584	I	16	89373295	F	T	89373084	89373304	16:89373084_CACCTCCCACTCCGCAGACACGTGCCACCTCCCACTCCGCAGACACGCGCCACCCACCTCCCACTCCGCAGACACGCGCCACTTACCTCCCACTCCGCAGACACGCGCCACCTACCTCCCACTCCGCAGACACGCGCCACCTCCCATTCCACAGACACGCGCCACTTACCTCCCACTCCGCAGACACGCGCCACCTCCCACTCCACAGACACGCGCCACCT/CACCTCCCACTCCGCAGACACGCGCCACCTACCTCCCACTCCGCAGACACGCGCCACCTCCCATTCCACAGACACGCGCCACTTACCTCCCACTCCGCAGACACGCGCCACCTCCCACTCCACAGACACGCGCCACCT	CACCTCCCACTCCGCAGACACGTGCCACCTCCCACTCCGCAGACACGCGCCACCCACCTCCCACTCCGCAGACACGCGCCACTTACCTCCCACTCCGCAGACACGCGCCACCTACCTCCCACTCCGCAGACACGCGCCACCTCCCATTCCACAGACACGCGCCACTTACCTCCCACTCCGCAGACACGCGCCACCTCCCACTCCACAGACACGCGCCACCT	CACCTCCCACTCCGCAGACACGCGCCACCTACCTCCCACTCCGCAGACACGCGCCACCTCCCATTCCACAGACACGCGCCACTTACCTCCCACTCCGCAGACACGCGCCACCTCCCACTCCACAGACACGCGCCACCT;*;C	0.031;0.061;0.002793	0.061
cg21921996	I	20	55685638	R	T	55685507	55685649	20:55685507_CGCTGTGCTAAGTCTTCCGGCTGGGCGTGTGCGGGGCGCTGTGCTAAGTCTTCCGGCTGGGCGTGTGCGGGGCGCTGTGCTGTCTTCCGGTTCGGCGTGTGCGGGGCGCTGTGCTAAGTCTTCCGGCTGGGCGTGTGCGGGGT/C	CGCTGTGCTAAGTCTTCCGGCTGGGCGTGTGCGGGGCGCTGTGCTAAGTCTTCCGGCTGGGCGTGTGCGGGGCGCTGTGCTGTCTTCCGGTTCGGCGTGTGCGGGGCGCTGTGCTAAGTCTTCCGGCTGGGCGTGTGCGGGGT	C	0.075	0.075
cg21921996	I	20	55685638	R	T	55685543	55685649	20:55685543_CGCTGTGCTAAGTCTTCCGGCTGGGCGTGTGCGGGGCGCTGTGCTGTCTTCCGGTTCGGCGTGTGCGGGGCGCTGTGCTAAGTCTTCCGGCTGGGCGTGTGCGGGGT/*	CGCTGTGCTAAGTCTTCCGGCTGGGCGTGTGCGGGGCGCTGTGCTGTCTTCCGGTTCGGCGTGTGCGGGGCGCTGTGCTAAGTCTTCCGGCTGGGCGTGTGCGGGGT	*;C	0.078;0.092	0.092
cg21921996	I	20	55685638	R	T	55685622	55685706	20:55685622_AAGTCTTCCGGCTGGGCGTGTGCGGGGTGCTGTGCTAAGTCTTCCGGCTGGGCGTGTGCGGGGCGCTGTGCTGTCTTCCGGTTCG/*	AAGTCTTCCGGCTGGGCGTGTGCGGGGTGCTGTGCTAAGTCTTCCGGCTGGGCGTGTGCGGGGCGCTGTGCTGTCTTCCGGTTCG	*;A	0.151;0.002793	0.151
cg02072538	I	10	103326310	F	C	103326314	103326314	10:103326314_G/A	G	A	0.014	0.014
cg11767442	I	21	45584432	F	T	45584411	45584439	21:45584411_GCCTGGAACCTCGGGAAGGGACGCGTCCA/A	GCCTGGAACCTCGGGAAGGGACGCGTCCA	A;GCCTGGAACCTCGGGAAGGGACGCGTCCG;*	0.022;0.017;0.002793	0.022
cg05221103	I	4	100142073	F	C	100142078	100142078	4:100142078_G/A	G	A	0.123	0.123
cg23049142	I	5	3386533	F	C	3386535	3386535	5:3386535_T/C	T	C	0.372	0.372
cg02124233	I	15	45507270	R	A	45507269	45507269	15:45507269_G/A	G	A	0.246	0.246
cg06708331	I	22	49761906	R	A	49761870	49761942	22:49761870_GGAGGGCGGCTGAGCACACACAGTGAGGAGGGCGGCCGAGCACCACCCAGGGGTCCTCGGCACACACAGTGAA/G	GGAGGGCGGCTGAGCACACACAGTGAGGAGGGCGGCCGAGCACCACCCAGGGGTCCTCGGCACACACAGTGAA	G	0.02	0.02
cg23505044	I	17	9129824	R	T	9129757	9129835	17:9129757_TCTCGTGGGGAGGCTGTCTCGTGGGGAGGCTGTCTCGTGGGGAGGCGGTCTCGTGGGGAGGTGGTCTCGTGGGGAGGTG/T	TCTCGTGGGGAGGCTGTCTCGTGGGGAGGCTGTCTCGTGGGGAGGCGGTCTCGTGGGGAGGTGGTCTCGTGGGGAGGTG	T;*	0.327;0.374	0.374
cg23505044	I	17	9129824	R	T	9129767	9129857	17:9129767_AGGCTGTCTCGTGGGGAGGCTGTCTCGTGGGGAGGCGGTCTCGTGGGGAGGTGGTCTCGTGGGGAGGTGGTCTCGTGGGGAGGCGGTCTCG/*	AGGCTGTCTCGTGGGGAGGCTGTCTCGTGGGGAGGCGGTCTCGTGGGGAGGTGGTCTCGTGGGGAGGTGGTCTCGTGGGGAGGCGGTCTCG	*;A	0.656;0.00838	0.656
cg23505044	I	17	9129824	R	T	9129815	9129857	17:9129815_AGGTGGTCTCGTGGGGAGGTGGTCTCGTGGGGAGGCGGTCTCG/*	AGGTGGTCTCGTGGGGAGGTGGTCTCGTGGGGAGGCGGTCTCG	*;A	0.338;0.388	0.388
cg13251533	I	12	132286017	R	T	132285971	132286070	12:132285971_TTCGTGTTTGCCGTGGCCCGTGTTTGCCGTGGCTGTTCATGTTTGCCGTGGCTCGTGTTTGCCGTGGCTCGTGTTTGCCGTGGCTCGTGTTTGCCGTGGC/T	TTCGTGTTTGCCGTGGCCCGTGTTTGCCGTGGCTGTTCATGTTTGCCGTGGCTCGTGTTTGCCGTGGCTCGTGTTTGCCGTGGCTCGTGTTTGCCGTGGC	T	0.14	0.14
cg13251533	I	12	132286017	R	T	132285971	132286070	12:132285971_TTCGTGTTTGCCGTGGCCCGTGTTTGCCGTGGCTGTTCATGTTTGCCGTGGCTCGTGTTTGCCGTGGCTCGTGTTTGCCGTGGCTCGTGTTTGCCGTGGC/T	TTCGTGTTTGCCGTGGCCCGTGTTTGCCGTGGCTGTTCATGTTTGCCGTGGCTCGTGTTTGCCGTGGCTCGTGTTTGCCGTGGCTCGTGTTTGCCGTGGC	T	0.14	0.14
cg13251533	I	12	132286017	R	T	132285971	132286070	12:132285971_TTCGTGTTTGCCGTGGCCCGTGTTTGCCGTGGCTGTTCATGTTTGCCGTGGCTCGTGTTTGCCGTGGCTCGTGTTTGCCGTGGCTCGTGTTTGCCGTGGC/T	TTCGTGTTTGCCGTGGCCCGTGTTTGCCGTGGCTGTTCATGTTTGCCGTGGCTCGTGTTTGCCGTGGCTCGTGTTTGCCGTGGCTCGTGTTTGCCGTGGC	T	0.14	0.14
cg13251533	I	12	132286017	R	T	132286008	132286023	12:132286008_CATGTTTGCCGTGGCT/*	CATGTTTGCCGTGGCT	*;C	0.142;0.031	0.142
cg13251533	I	12	132286017	R	T	132286009	132286041	12:132286009_ATGTTTGCCGTGGCTCGTGTTTGCCGTGGCTCG/A	ATGTTTGCCGTGGCTCGTGTTTGCCGTGGCTCG	A;*;GTGTTTGCCGTGGCTCGTGTTTGCCGTGGCTCG;ATGTTTGCCGTGGCTCG	0.165;0.173;0.011;0.011	0.173
cg13251533	I	12	132286017	R	T	132286009	132286041	12:132286009_ATGTTTGCCGTGGCTCGTGTTTGCCGTGGCTCG/A	ATGTTTGCCGTGGCTCGTGTTTGCCGTGGCTCG	A;*;GTGTTTGCCGTGGCTCGTGTTTGCCGTGGCTCG;ATGTTTGCCGTGGCTCG	0.165;0.173;0.011;0.011	0.173
cg13251533	I	12	132286017	R	T	132286016	132286018	12:132286016_CCG/*	CCG	*;C	0.31;0.022	0.31
cg13101767	I	4	907758	F	T	907761	907790	4:907761_CCCCCACACACACAGCCCCAGCGTGCACGG/C	CCCCCACACACACAGCCCCAGCGTGCACGG	C	0.067	0.067
cg20821842	I	1	231155945	F	A	231155949	231155949	1:231155949_G/A	G	A	0.025	0.025
cg13661350	I	12	11461798	F	C	11461802	11461802	12:11461802_G/A	G	A	0.056	0.056
cg24584993	I	11	118436778	F	A	118436780	118436780	11:118436780_C/T	C	T	0.011	0.011
cg12902426	I	12	3068889	F	A	3068895	3068895	12:3068895_C/T	C	T	0.022	0.022
cg04311686	I	5	1179328	R	A	1179323	1179323	5:1179323_G/A	G	A	0.014	0.014
cg12892303	I	17	42733592	R	A	42733590	42733590	17:42733590_G/T	G	T	0.084	0.084
cg09234518	I	8	24771114	R	T	24771111	24771111	8:24771111_C/A	C	A	0.011	0.011
cg02407746	I	11	62432788	R	A	62432784	62432784	11:62432784_C/T	C	T	0.064	0.064
cg10009757	I	17	77207289	R	A	77207284	77207284	17:77207284_C/T	C	T	0.014	0.014
cg24743200	I	10	1451381	F	A	1451383	1451420	10:1451383_ACCCGCCCTGCCTGACAGCGGGCTCCCACCTTCGTCGC/A	ACCCGCCCTGCCTGACAGCGGGCTCCCACCTTCGTCGC	A	0.182	0.182
cg24743200	I	10	1451381	F	A	1451383	1451420	10:1451383_ACCCGCCCTGCCTGACAGCGGGCTCCCACCTTCGTCGC/A	ACCCGCCCTGCCTGACAGCGGGCTCCCACCTTCGTCGC	A	0.182	0.182
cg25641439	I	6	167544901	F	A	167544907	167544907	6:167544907_T/C	T	C	0.042	0.042
cg24181311	I	15	41136118	R	A	41136116	41136116	15:41136116_A/G	A	G	0.575	0.575
cg15153068	I	2	2009035	R	T	2009032	2009048	2:2009032_ATACGTTCTTTCCTGTG/A	ATACGTTCTTTCCTGTG	A	0.042	0.042
cg15153068	I	2	2009035	R	T	2009033	2009033	2:2009033_T/*	T	*;TGCCTCCTTTCCTGC	0.042;0.005587	0.042
cg15153068	I	2	2009035	R	T	2009034	2009034	2:2009034_A/*	A	*;G;AGG	0.042;0.00838;0.005587	0.042
cg10416994	I	12	117628487	R	A	117628486	117628486	12:117628486_C/A	C	A	0.017	0.017
cg16170936	I	12	48167799	R	T	48167795	48167795	12:48167795_A/G	A	G	0.011	0.011
cg16170936	I	12	48167799	R	T	48167796	48167796	12:48167796_C/T	C	T	0.011	0.011
cg25808839	I	15	63414067	R	C	63414064	63414064	15:63414064_A/G	A	G	0.022	0.022
cg16874252	I	2	234072769	F	A	234072773	234072773	2:234072773_T/C	T	C	0.022	0.022
cg13916316	I	5	179285978	F	C	179285981	179285981	5:179285981_C/T	C	T	0.02	0.02
cg18582979	I	7	65264459	F	A	65264433	65264468	7:65264433_GCTGGGATTGCAGACATGAGCCACCTCGCCTAGCCA/G	GCTGGGATTGCAGACATGAGCCACCTCGCCTAGCCA	G	0.073	0.073
cg19579217	I	6	10720630	R	A	10720627	10720627	6:10720627_C/T	C	T	0.011	0.011
cg17268992	I	X	72666981	F	C	72666985	72666985	X:72666985_A/C	A	C	0.028	0.028
cg01452396	I	5	14871921	R	C	14871917	14871917	5:14871917_G/T	G	T;A	0.014;0.002793	0.014
cg01452396	I	5	14871921	R	C	14871920	14871920	5:14871920_G/GCGC	G	GCGC;GCGCCGCCGCCGC;GCGCCGC	0.416;0.002793;0.002793	0.416
cg05745100	I	11	1478112	F	A	1478117	1478117	11:1478117_C/A	C	A	0.011	0.011
cg10634728	I	19	418906	F	T	418910	418910	19:418910_G/A	G	A	0.022	0.022
cg19921271	I	22	50946582	F	C	50946588	50946588	22:50946588_C/G	C	G	0.338	0.338
cg07424785	I	1	3204078	F	T	3204073	3204122	1:3204073_CGCCACGCGGGCATCCAGGATTGCATTTACCGGGGCTGGAGCCGCCCCCT/*	CGCCACGCGGGCATCCAGGATTGCATTTACCGGGGCTGGAGCCGCCCCCT	*;C	0.00838;0.047	0.047
cg07399417	I	1	75198768	R	C	75198745	75198763	1:75198745_CGCCTCGCTCCACCCAGGA/C	CGCCTCGCTCCACCCAGGA	C	0.031	0.031
cg07399417	I	1	75198768	R	C	75198763	75198763	1:75198763_A/C	A	C;*	0.969;0.031	0.969
cg00369786	I	16	719818	R	A	719814	719814	16:719814_A/AG	A	AG	0.028	0.028
cg09356193	I	14	105816327	R	T	105816235	105816386	14:105816235_GAGAACTTCCAGGAGAGCGTGGCTAATGCAGGACCCCGAGAACTTCCAGGAGAGCGTGGCTAATAGCAGGACCCCGAGAACTTCCGGGAGCGCGTGGCTAATAGCAGGACCCCGAGAACTTCCGGGAGCGCGTGGCTAATAGCAGGACCCCA/*	GAGAACTTCCAGGAGAGCGTGGCTAATGCAGGACCCCGAGAACTTCCAGGAGAGCGTGGCTAATAGCAGGACCCCGAGAACTTCCGGGAGCGCGTGGCTAATAGCAGGACCCCGAGAACTTCCGGGAGCGCGTGGCTAATAGCAGGACCCCA	*;AAGAACTTCCAGGAGAGCGTGGCTAATGCAGGACCCCGAGAACTTCCAGGAGAGCGTGGCTAATAGCAGGACCCCGAGAACTTCCGGGAGCGCGTGGCTAATAGCAGGACCCCGAGAACTTCCGGGAGCGCGTGGCTAATAGCAGGACCCCA;G	0.011;0.002793;0.002793	0.011
cg09356193	I	14	105816327	R	T	105816235	105816386	14:105816235_GAGAACTTCCAGGAGAGCGTGGCTAATGCAGGACCCCGAGAACTTCCAGGAGAGCGTGGCTAATAGCAGGACCCCGAGAACTTCCGGGAGCGCGTGGCTAATAGCAGGACCCCGAGAACTTCCGGGAGCGCGTGGCTAATAGCAGGACCCCA/*	GAGAACTTCCAGGAGAGCGTGGCTAATGCAGGACCCCGAGAACTTCCAGGAGAGCGTGGCTAATAGCAGGACCCCGAGAACTTCCGGGAGCGCGTGGCTAATAGCAGGACCCCGAGAACTTCCGGGAGCGCGTGGCTAATAGCAGGACCCCA	*;AAGAACTTCCAGGAGAGCGTGGCTAATGCAGGACCCCGAGAACTTCCAGGAGAGCGTGGCTAATAGCAGGACCCCGAGAACTTCCGGGAGCGCGTGGCTAATAGCAGGACCCCGAGAACTTCCGGGAGCGCGTGGCTAATAGCAGGACCCCA;G	0.011;0.002793;0.002793	0.011
cg09356193	I	14	105816327	R	T	105816287	105816325	14:105816287_AGCGTGGCTAATAGCAGGACCCCGAGAACTTCCGGGAGC/A	AGCGTGGCTAATAGCAGGACCCCGAGAACTTCCGGGAGC	A;AGCGTGGCTAATAGCAGGACCCCGAGAACTTCCGGGAGCGCGTGGCTAATAGCAGGACCCCGAGAACTTCCGGGAGC;*	0.022;0.002793;0.002793	0.022
cg09356193	I	14	105816327	R	T	105816324	105816324	14:105816324_G/*	G	*;A	0.025;0.005587	0.025
cg09356193	I	14	105816327	R	T	105816325	105816325	14:105816325_C/*	C	*;T;A	0.025;0.005587;0.002793	0.025
cg19261864	I	6	3027796	R	C	3027794	3027794	6:3027794_T/C	T	C	0.173	0.173
cg17367101	I	9	88357011	F	C	88357016	88357016	9:88357016_C/G	C	G	0.02	0.02
cg13393612	I	7	101560291	R	C	101560290	101560290	7:101560290_C/T	C	T	0.014	0.014
cg13682333	I	9	37938667	F	A	37938669	37938669	9:37938669_C/G	C	G	0.059	0.059
cg10804090	I	2	111878447	R	A	111878446	111878446	2:111878446_G/A	G	A	0.056	0.056
cg27413430	I	6	13925136	R	C	13925134	13925134	6:13925134_G/GCCGC	G	GCCGC	0.291	0.291
cg19537741	I	2	130591194	R	C	130591189	130591189	2:130591189_G/A	G	A	0.059	0.059
cg04023872	I	5	310073	F	A	310048	310104	5:310048_CCCCGTGCACCCCAGTGATGGCCGCCGTCCCCGTGCACACCAGTGATGGCCGCCGTG/C	CCCCGTGCACCCCAGTGATGGCCGCCGTCCCCGTGCACACCAGTGATGGCCGCCGTG	C	0.025	0.025
cg04023872	I	5	310073	F	A	310076	310076	5:310076_C/*	C	*;G	0.014;0.002793	0.014
cg08860314	I	16	11680891	F	C	11680896	11680896	16:11680896_C/G	C	G	0.215	0.215
cg04658691	I	3	12812421	F	C	12812423	12812423	3:12812423_G/T	G	T	0.011	0.011
cg18396832	I	X	8700172	F	A	8700177	8700177	X:8700177_C/G	C	G	0.02	0.02
cg07725318	I	6	30227326	F	C	30227325	30227339	6:30227325_GCGATCCCGGCACTA/G	GCGATCCCGGCACTA	G;GCGATCCCGGCACTACGATCCCGGCACTA	0.014;0.005587	0.014
cg07025994	I	5	75542	R	A	75529	75606	5:75529_AGGCGGCAGAGGGCGAGGCGGGAGGCGGCAGAGGGCGAGGCGGGAGGCGGCAGAGCGTGGGGTGAGGGGCGGCTGAGT/*	AGGCGGCAGAGGGCGAGGCGGGAGGCGGCAGAGGGCGAGGCGGGAGGCGGCAGAGCGTGGGGTGAGGGGCGGCTGAGT	*;A	0.358;0.025	0.358
cg26523299	I	19	18747691	F	A	18747696	18747696	19:18747696_C/T	C	T	0.791	0.791
cg25394452	I	12	133140449	F	T	133140302	133140464	12:133140302_CCCCGTCGCCCCTGAACCCCCGAGCTCCTGTGCACCCCCTGCACCCCTCCGGCTGACACATACCTACGACTGTACACTCACCCCCGTCGCCCCTGAACCCCCGAGCTTGTGTGCACCCCCTGCACCCCTCCGGCTGACACATACCTACGACTGTACACTCACT/*	CCCCGTCGCCCCTGAACCCCCGAGCTCCTGTGCACCCCCTGCACCCCTCCGGCTGACACATACCTACGACTGTACACTCACCCCCGTCGCCCCTGAACCCCCGAGCTTGTGTGCACCCCCTGCACCCCTCCGGCTGACACATACCTACGACTGTACACTCACT	*;C;TCCCGTCGCCCCTGAACCCCCGAGCTCCTGTGCACCCCCTGCACCCCTCCGGCTGACACATACCTACGACTGTACACTCACCCCCGTCGCCCCTGAACCCCCGAGCTTGTGTGCACCCCCTGCACCCCTCCGGCTGACACATACCTACGACTGTACACTCACT	0.036;0.042;0.014	0.042
cg25394452	I	12	133140449	F	T	133140302	133140464	12:133140302_CCCCGTCGCCCCTGAACCCCCGAGCTCCTGTGCACCCCCTGCACCCCTCCGGCTGACACATACCTACGACTGTACACTCACCCCCGTCGCCCCTGAACCCCCGAGCTTGTGTGCACCCCCTGCACCCCTCCGGCTGACACATACCTACGACTGTACACTCACT/*	CCCCGTCGCCCCTGAACCCCCGAGCTCCTGTGCACCCCCTGCACCCCTCCGGCTGACACATACCTACGACTGTACACTCACCCCCGTCGCCCCTGAACCCCCGAGCTTGTGTGCACCCCCTGCACCCCTCCGGCTGACACATACCTACGACTGTACACTCACT	*;C;TCCCGTCGCCCCTGAACCCCCGAGCTCCTGTGCACCCCCTGCACCCCTCCGGCTGACACATACCTACGACTGTACACTCACCCCCGTCGCCCCTGAACCCCCGAGCTTGTGTGCACCCCCTGCACCCCTCCGGCTGACACATACCTACGACTGTACACTCACT	0.036;0.042;0.014	0.042
cg25394452	I	12	133140449	F	T	133140314	133140470	12:133140314_TGAACCCCCGAGCTCCTGTGCACCCCCTGCACCCCTCCGGCTGACACATACCTACGACTGTACACTCACCCCCGTCGCCCCTGAACCCCCGAGCTTGTGTGCACCCCCTGCACCCCTCCGGCTGACACATACCTACGACTGTACACTCACTCCCGTC/*	TGAACCCCCGAGCTCCTGTGCACCCCCTGCACCCCTCCGGCTGACACATACCTACGACTGTACACTCACCCCCGTCGCCCCTGAACCCCCGAGCTTGTGTGCACCCCCTGCACCCCTCCGGCTGACACATACCTACGACTGTACACTCACTCCCGTC	*;T	0.078;0.002793	0.078
cg25394452	I	12	133140449	F	T	133140327	133140489	12:133140327_TCCTGTGCACCCCCTGCACCCCTCCGGCTGACACATACCTACGACTGTACACTCACCCCCGTCGCCCCTGAACCCCCGAGCTTGTGTGCACCCCCTGCACCCCTCCGGCTGACACATACCTACGACTGTACACTCACTCCCGTCGCCCCTGAACCCCCGAGCA/T	TCCTGTGCACCCCCTGCACCCCTCCGGCTGACACATACCTACGACTGTACACTCACCCCCGTCGCCCCTGAACCCCCGAGCTTGTGTGCACCCCCTGCACCCCTCCGGCTGACACATACCTACGACTGTACACTCACTCCCGTCGCCCCTGAACCCCCGAGCA	T;*;ACCTGTGCACCCCCTGCACCCCTCCGGCTGACACATACCTACGACTGTACACTCACCCCCGTCGCCCCTGAACCCCCGAGCTTGTGTGCACCCCCTGCACCCCTCCGGCTGACACATACCTACGACTGTACACTCACTCCCGTCGCCCCTGAACCCCCGAGCA	0.109;0.078;0.011	0.109
cg25394452	I	12	133140449	F	T	133140352	133140514	12:133140352_GGCTGACACATACCTACGACTGTACACTCACCCCCGTCGCCCCTGAACCCCCGAGCTTGTGTGCACCCCCTGCACCCCTCCGGCTGACACATACCTACGACTGTACACTCACTCCCGTCGCCCCTGAACCCCCGAGCACCTGTGCACCCCCTGCACCCCTCCA/*	GGCTGACACATACCTACGACTGTACACTCACCCCCGTCGCCCCTGAACCCCCGAGCTTGTGTGCACCCCCTGCACCCCTCCGGCTGACACATACCTACGACTGTACACTCACTCCCGTCGCCCCTGAACCCCCGAGCACCTGTGCACCCCCTGCACCCCTCCA	*;AGCTGACACATACCTACGACTGTACACTCACCCCCGTCGCCCCTGAACCCCCGAGCTTGTGTGCACCCCCTGCACCCCTCCGGCTGACACATACCTACGACTGTACACTCACTCCCGTCGCCCCTGAACCCCCGAGCACCTGTGCACCCCCTGCACCCCTCCA;G	0.209;0.165;0.002793	0.209
cg25394452	I	12	133140449	F	T	133140370	133140532	12:133140370_ACTGTACACTCACCCCCGTCGCCCCTGAACCCCCGAGCTTGTGTGCACCCCCTGCACCCCTCCGGCTGACACATACCTACGACTGTACACTCACTCCCGTCGCCCCTGAACCCCCGAGCACCTGTGCACCCCCTGCACCCCTCCAGCTGACACATACCTACGT/*	ACTGTACACTCACCCCCGTCGCCCCTGAACCCCCGAGCTTGTGTGCACCCCCTGCACCCCTCCGGCTGACACATACCTACGACTGTACACTCACTCCCGTCGCCCCTGAACCCCCGAGCACCTGTGCACCCCCTGCACCCCTCCAGCTGACACATACCTACGT	*;GCTGTACACTCACCCCCGTCGCCCCTGAACCCCCGAGCTTGTGTGCACCCCCTGCACCCCTCCGGCTGACACATACCTACGACTGTACACTCACTCCCGTCGCCCCTGAACCCCCGAGCACCTGTGCACCCCCTGCACCCCTCCAGCTGACACATACCTACGT;TCTGTACACTCACCCCCGTCGCCCCTGAACCCCCGAGCTTGTGTGCACCCCCTGCACCCCTCCGGCTGACACATACCTACGACTGTACACTCACTCCCGTCGCCCCTGAACCCCCGAGCACCTGTGCACCCCCTGCACCCCTCCAGCTGACACATACCTACGT;A	0.304;0.005587;0.02;0.005587	0.304
cg25394452	I	12	133140449	F	T	133140408	133140489	12:133140408_TTGTGTGCACCCCCTGCACCCCTCCGGCTGACACATACCTACGACTGTACACTCACTCCCGTCGCCCCTGAACCCCCGAGCA/*	TTGTGTGCACCCCCTGCACCCCTCCGGCTGACACATACCTACGACTGTACACTCACTCCCGTCGCCCCTGAACCCCCGAGCA	*;T	0.288;0.193	0.288
cg25394452	I	12	133140449	F	T	133140410	133140491	12:133140410_GTGTGCACCCCCTGCACCCCTCCGGCTGACACATACCTACGACTGTACACTCACTCCCGTCGCCCCTGAACCCCCGAGCACC/*	GTGTGCACCCCCTGCACCCCTCCGGCTGACACATACCTACGACTGTACACTCACTCCCGTCGCCCCTGAACCCCCGAGCACC	*;CTGTGCACCCCCTGCACCCCTCCGGCTGACACATACCTACGACTGTACACTCACTCCCGTCGCCCCTGAACCCCCGAGCACC;G	0.483;0.067;0.002809	0.483
cg25394452	I	12	133140449	F	T	133140433	133140514	12:133140433_GGCTGACACATACCTACGACTGTACACTCACTCCCGTCGCCCCTGAACCCCCGAGCACCTGTGCACCCCCTGCACCCCTCCA/*	GGCTGACACATACCTACGACTGTACACTCACTCCCGTCGCCCCTGAACCCCCGAGCACCTGTGCACCCCCTGCACCCCTCCA	*;AGCTGACACATACCTACGACTGTACACTCACTCCCGTCGCCCCTGAACCCCCGAGCACCTGTGCACCCCCTGCACCCCTCCA;G	0.469;0.014;0.00838	0.469
cg04669470	I	16	428475	F	A	428342	428516	16:428342_CGCCACTCTGACTGCCATCCCCACCCGCACTGCCATCGCCACCCTGACTGCCATCGCCACCCGCACTGCCATCGCCACCCACACTGCCATCCCCACCCGCACTGCCATCGCCACCCACACTGCCATCGCCACCCGCACTGCCATCGCCACTCTGACTGCCATCCCCACCCGCACT/C	CGCCACTCTGACTGCCATCCCCACCCGCACTGCCATCGCCACCCTGACTGCCATCGCCACCCGCACTGCCATCGCCACCCACACTGCCATCCCCACCCGCACTGCCATCGCCACCCACACTGCCATCGCCACCCGCACTGCCATCGCCACTCTGACTGCCATCCCCACCCGCACT	C	0.014	0.014
cg04669470	I	16	428475	F	A	428468	428516	16:428468_CGCCACCCGCACTGCCATCGCCACTCTGACTGCCATCCCCACCCGCACT/C	CGCCACCCGCACTGCCATCGCCACTCTGACTGCCATCCCCACCCGCACT	C;*	0.095;0.011	0.095
cg04669470	I	16	428475	F	A	428477	428477	16:428477_C/*	C	*;G	0.103;0.002793	0.103
cg00741675	I	4	967327	F	A	967331	967331	4:967331_C/A	C	A	0.626	0.626
cg25768756	I	18	21083253	R	C	21083250	21083250	18:21083250_C/T	C	T	0.014	0.014
cg27139491	I	11	69519214	R	A	69519212	69519212	11:69519212_C/T	C	T	0.011	0.011
cg22652155	I	2	1554541	R	T	1554537	1554537	2:1554537_C/T	C	T	0.017	0.017
cg26324324	I	2	11295427	R	A	11295411	11295440	2:11295411_GGGGGCGGGGCGGGCCCGGGCGGGAGGGGC/GGGGGC	GGGGGCGGGGCGGGCCCGGGCGGGAGGGGC	GGGGGC;G;GGGGGCGGGGCGGGGCGGGCCCGGGCGGGAGGGGC;GGGGGCGGGGCGGGCCCGGGCGGGAGGGGCGGGGCGGGGCGGGCCCGGGCGGGAGGGGC	0.092;0.00838;0.056;0.028	0.092
cg26324324	I	2	11295427	R	A	11295421	11295435	2:11295421_CGGGCCCGGGCGGGA/*	CGGGCCCGGGCGGGA	*;C	0.103;0.002793	0.103
cg12640713	I	9	139971854	R	A	139971849	139971859	9:139971849_TGGGGCGGGGC/TGGGGCGGGGCGGGGC	TGGGGCGGGGC	TGGGGCGGGGCGGGGC;T;TGGGGC;TGGGGCGGGGCGGGGCGGGGC	0.142;0.095;0.036;0.00838	0.142
cg05597766	I	11	3013541	F	A	3013545	3013545	11:3013545_G/C	G	C	0.025	0.025
cg02613601	I	13	32183063	R	A	32183058	32183058	13:32183058_G/A	G	A	0.011	0.011
cg13611121	I	9	137711918	R	T	137711917	137711917	9:137711917_G/A	G	A	0.14	0.14
cg22215836	I	17	81026716	R	A	81026543	81026717	17:81026543_CGGGGGCGGCAGCGGGGGTCCCGGGAGGCGACAGCGGGGGGCGACAATGGGGGTCCCGGGAGGCGACAGCGGGGGGCGACAATGGGGGTCCCGGGAGGCGACAGCGGGGGGCGACAACGGGGGTCCCGGGAGGCGACAGCGGGGGCGACAATGGGGGTCCCGGGAGGCGACAGCG/C	CGGGGGCGGCAGCGGGGGTCCCGGGAGGCGACAGCGGGGGGCGACAATGGGGGTCCCGGGAGGCGACAGCGGGGGGCGACAATGGGGGTCCCGGGAGGCGACAGCGGGGGGCGACAACGGGGGTCCCGGGAGGCGACAGCGGGGGCGACAATGGGGGTCCCGGGAGGCGACAGCG	C;CGGGGGCGGCAGCGGGGGTCCCGGGAGGCGACAGCGGGGGGCGGCAGCGGGGGTCCCGGGAGGCGACAGCGGGGGGCGACAATGGGGGTCCCGGGAGGCGACAGCGGGGGGCGACAATGGGGGTCCCGGGAGGCGACAGCGGGGGGCGACAACGGGGGTCCCGGGAGGCGACAGCGGGGGCGACAATGGGGGTCCCGGGAGGCGACAGCG	0.02;0.002793	0.02
cg22215836	I	17	81026716	R	A	81026578	81026751	17:81026578_GGGGGGCGACAATGGGGGTCCCGGGAGGCGACAGCGGGGGGCGACAATGGGGGTCCCGGGAGGCGACAGCGGGGGGCGACAACGGGGGTCCCGGGAGGCGACAGCGGGGGCGACAATGGGGGTCCCGGGAGGCGACAGCGGGGGGCGGCAGCGGGGGTCCCGGGAGGCGACAGC/*	GGGGGGCGACAATGGGGGTCCCGGGAGGCGACAGCGGGGGGCGACAATGGGGGTCCCGGGAGGCGACAGCGGGGGGCGACAACGGGGGTCCCGGGAGGCGACAGCGGGGGCGACAATGGGGGTCCCGGGAGGCGACAGCGGGGGGCGGCAGCGGGGGTCCCGGGAGGCGACAGC	*;G	0.031;0.014	0.031
cg22215836	I	17	81026716	R	A	81026590	81026729	17:81026590_TGGGGGTCCCGGGAGGCGACAGCGGGGGGCGACAATGGGGGTCCCGGGAGGCGACAGCGGGGGGCGACAACGGGGGTCCCGGGAGGCGACAGCGGGGGCGACAATGGGGGTCCCGGGAGGCGACAGCGGGGGGCGGCAGC/*	TGGGGGTCCCGGGAGGCGACAGCGGGGGGCGACAATGGGGGTCCCGGGAGGCGACAGCGGGGGGCGACAACGGGGGTCCCGGGAGGCGACAGCGGGGGCGACAATGGGGGTCCCGGGAGGCGACAGCGGGGGGCGGCAGC	*;CGGGGGTCCCGGGAGGCGACAGCGGGGGGCGACAATGGGGGTCCCGGGAGGCGACAGCGGGGGGCGACAACGGGGGTCCCGGGAGGCGACAGCGGGGGCGACAATGGGGGTCCCGGGAGGCGACAGCGGGGGGCGGCAGC;T	0.034;0.011;0.005618	0.034
cg22215836	I	17	81026716	R	A	81026613	81026751	17:81026613_GGGGGGCGACAATGGGGGTCCCGGGAGGCGACAGCGGGGGGCGACAACGGGGGTCCCGGGAGGCGACAGCGGGGGCGACAATGGGGGTCCCGGGAGGCGACAGCGGGGGGCGGCAGCGGGGGTCCCGGGAGGCGACAGC/*	GGGGGGCGACAATGGGGGTCCCGGGAGGCGACAGCGGGGGGCGACAACGGGGGTCCCGGGAGGCGACAGCGGGGGCGACAATGGGGGTCCCGGGAGGCGACAGCGGGGGGCGGCAGCGGGGGTCCCGGGAGGCGACAGC	*;G	0.061;0.005587	0.061
cg22215836	I	17	81026716	R	A	81026621	81026725	17:81026621_ACAATGGGGGTCCCGGGAGGCGACAGCGGGGGGCGACAACGGGGGTCCCGGGAGGCGACAGCGGGGGCGACAATGGGGGTCCCGGGAGGCGACAGCGGGGGGCGG/*	ACAATGGGGGTCCCGGGAGGCGACAGCGGGGGGCGACAACGGGGGTCCCGGGAGGCGACAGCGGGGGCGACAATGGGGGTCCCGGGAGGCGACAGCGGGGGGCGG	*;A;GCAATGGGGGTCCCGGGAGGCGACAGCGGGGGGCGACAACGGGGGTCCCGGGAGGCGACAGCGGGGGCGACAATGGGGGTCCCGGGAGGCGACAGCGGGGGGCGG	0.047;0.005587;0.011	0.047
cg22215836	I	17	81026716	R	A	81026625	81026729	17:81026625_TGGGGGTCCCGGGAGGCGACAGCGGGGGGCGACAACGGGGGTCCCGGGAGGCGACAGCGGGGGCGACAATGGGGGTCCCGGGAGGCGACAGCGGGGGGCGGCAGC/T	TGGGGGTCCCGGGAGGCGACAGCGGGGGGCGACAACGGGGGTCCCGGGAGGCGACAGCGGGGGCGACAATGGGGGTCCCGGGAGGCGACAGCGGGGGGCGGCAGC	T;CGGGGGTCCCGGGAGGCGACAGCGGGGGGCGACAACGGGGGTCCCGGGAGGCGACAGCGGGGGCGACAATGGGGGTCCCGGGAGGCGACAGCGGGGGGCGGCAGC;*	0.039;0.011;0.053	0.053
cg22215836	I	17	81026716	R	A	81026647	81026717	17:81026647_CGGGGGGCGACAACGGGGGTCCCGGGAGGCGACAGCGGGGGCGACAATGGGGGTCCCGGGAGGCGACAGCG/*	CGGGGGGCGACAACGGGGGTCCCGGGAGGCGACAGCGGGGGCGACAATGGGGGTCCCGGGAGGCGACAGCG	*;CGGGGGCGACAACGGGGGTCCCGGGAGGCGACAGCGGGGGCGACAATGGGGGTCCCGGGAGGCGACAGCG;C	0.092;0.02;0.005587	0.092
cg22215836	I	17	81026716	R	A	81026690	81026725	17:81026690_ACAATGGGGGTCCCGGGAGGCGACAGCGGGGGGCGG/*	ACAATGGGGGTCCCGGGAGGCGACAGCGGGGGGCGG	*;GCAATGGGGGTCCCGGGAGGCGACAGCGGGGGGCGG;A	0.103;0.002793;0.005587	0.103
cg19785312	I	8	77220660	F	T	77220663	77220663	8:77220663_C/T	C	T	0.014	0.014
cg19785312	I	8	77220660	F	T	77220664	77220664	8:77220664_G/A	G	A	0.031	0.031
cg26024341	I	10	35415980	R	T	35415975	35415975	10:35415975_G/A	G	A	0.042	0.042
cg10040196	I	14	100259352	R	C	100259347	100259347	14:100259347_C/T	C	T	0.011	0.011
cg04750995	I	3	192232768	F	C	192232771	192232771	3:192232771_T/C	T	C	0.715	0.715
cg10699986	I	8	1197144	R	A	1196947	1197196	8:1196947_CCAGGAACACCTTTGAGATTAGTGTGGAAGTGATGGTCCATGTTGGTGGCTGGCAAGACCTTTGAGATCAGTGTGGAGTGATGGTCCACATCGGTGGCCGGGAAGACCTTTGAGATCAGTGTGTGGAGTGATGGTCCACGTCGGTGGCCGGCAAGACCTTTGAGATCAGAGTGGGAGTGATGGCCCACGTCGGTGGCCGGGAAGACCTTTGAGATCAGTGTGGGAGTGATGGCCCACGTCGGTGGCTGGG/*	CCAGGAACACCTTTGAGATTAGTGTGGAAGTGATGGTCCATGTTGGTGGCTGGCAAGACCTTTGAGATCAGTGTGGAGTGATGGTCCACATCGGTGGCCGGGAAGACCTTTGAGATCAGTGTGTGGAGTGATGGTCCACGTCGGTGGCCGGCAAGACCTTTGAGATCAGAGTGGGAGTGATGGCCCACGTCGGTGGCCGGGAAGACCTTTGAGATCAGTGTGGGAGTGATGGCCCACGTCGGTGGCTGGG	*;TCAGGAACACCTTTGAGATTAGTGTGGAAGTGATGGTCCATGTTGGTGGCTGGCAAGACCTTTGAGATCAGTGTGGAGTGATGGTCCACATCGGTGGCCGGGAAGACCTTTGAGATCAGTGTGTGGAGTGATGGTCCACGTCGGTGGCCGGCAAGACCTTTGAGATCAGAGTGGGAGTGATGGCCCACGTCGGTGGCCGGGAAGACCTTTGAGATCAGTGTGGGAGTGATGGCCCACGTCGGTGGCTGGG;C	0.028;0.014;0.002793	0.028
cg10699986	I	8	1197144	R	A	1197045	1197193	8:1197045_CGGGAAGACCTTTGAGATCAGTGTGTGGAGTGATGGTCCACGTCGGTGGCCGGCAAGACCTTTGAGATCAGAGTGGGAGTGATGGCCCACGTCGGTGGCCGGGAAGACCTTTGAGATCAGTGTGGGAGTGATGGCCCACGTCGGTGGCT/*	CGGGAAGACCTTTGAGATCAGTGTGTGGAGTGATGGTCCACGTCGGTGGCCGGCAAGACCTTTGAGATCAGAGTGGGAGTGATGGCCCACGTCGGTGGCCGGGAAGACCTTTGAGATCAGTGTGGGAGTGATGGCCCACGTCGGTGGCT	*;C;TGGGAAGACCTTTGAGATCAGTGTGTGGAGTGATGGTCCACGTCGGTGGCCGGCAAGACCTTTGAGATCAGAGTGGGAGTGATGGCCCACGTCGGTGGCCGGGAAGACCTTTGAGATCAGTGTGGGAGTGATGGCCCACGTCGGTGGCT	0.014;0.002793;0.014	0.014
cg10699986	I	8	1197144	R	A	1197105	1197144	8:1197105_TTTGAGATCAGAGTGGGAGTGATGGCCCACGTCGGTGGCC/*	TTTGAGATCAGAGTGGGAGTGATGGCCCACGTCGGTGGCC	*;T	0.00838;0.014	0.014
cg06570931	I	6	18122945	R	C	18122942	18122942	6:18122942_G/C	G	C	0.034	0.034
cg06808021	I	12	80643719	R	T	80643716	80643716	12:80643716_G/A	G	A	0.084	0.084
cg13277393	I	13	78234529	R	C	78234527	78234527	13:78234527_G/A	G	A	0.265	0.265
cg20855001	I	13	114761326	R	A	114761263	114761342	13:114761263_CGGGGGGTCCGGCTGATGGGGGTCCGGCTGACGGGGGGCCCGGCTGACGGGGGGCCCGGCTGACGGGGGGCCCGGCTGAT/*	CGGGGGGTCCGGCTGATGGGGGTCCGGCTGACGGGGGGCCCGGCTGACGGGGGGCCCGGCTGACGGGGGGCCCGGCTGAT	*;TGGGGGGTCCGGCTGATGGGGGTCCGGCTGACGGGGGGCCCGGCTGACGGGGGGCCCGGCTGACGGGGGGCCCGGCTGAT;GGGGGGGTCCGGCTGATGGGGGTCCGGCTGACGGGGGGCCCGGCTGACGGGGGGCCCGGCTGACGGGGGGCCCGGCTGAT;C	0.011;0.002793;0.031;0.005587	0.031
cg08782557	I	11	63706279	R	T	63706276	63706276	11:63706276_G/A	G	A	0.162	0.162
cg08288806	I	4	3076271	R	A	3076266	3076266	4:3076266_A/G	A	G	0.059	0.059
cg14002159	I	10	134992030	F	A	134992036	134992036	10:134992036_C/T	C	T	0.098	0.098
cg19954936	I	8	27941790	F	A	27941792	27941792	8:27941792_C/T	C	T	0.031	0.031
cg24671760	I	6	110678078	R	A	110678075	110678075	6:110678075_A/G	A	G	0.338	0.338
cg25956966	I	7	157213519	F	A	157213525	157213525	7:157213525_C/CCCAGGAG	C	CCCAGGAG	0.302	0.302
cg25933015	I	7	33258912	F	C	33258916	33258916	7:33258916_G/A	G	A	0.103	0.103
cg03771099	I	1	1917911	R	A	1917908	1917908	1:1917908_A/C	A	C	0.249	0.249
cg03897095	I	10	134884519	R	A	134884516	134884516	10:134884516_G/A	G	A	0.561	0.561
cg08854169	I	19	51869678	F	C	51869681	51869681	19:51869681_G/A	G	A	0.022	0.022
cg08550094	I	22	17627542	R	C	17627538	17627538	22:17627538_T/C	T	C	0.207	0.207
cg02921634	I	21	43109546	F	A	43109552	43109552	21:43109552_G/A	G	A	0.014	0.014
cg07687354	I	16	1217857	R	C	1217853	1217853	16:1217853_C/G	C	G	0.011	0.011
cg14795560	I	7	148700824	R	C	148700820	148700820	7:148700820_T/C	T	C	0.067	0.067
cg17960051	I	7	87257673	R	C	87257670	87257670	7:87257670_A/G	A	G	0.025	0.025
cg23180534	I	14	74417001	R	A	74416996	74416996	14:74416996_G/T	G	T	0.042	0.042
cg07223626	I	1	180991310	R	C	180991307	180991307	1:180991307_A/G	A	G	0.011	0.011
cg03149093	I	19	12035973	F	A	12035976	12035976	19:12035976_G/A	G	A	0.028	0.028
cg14523476	I	7	55812396	R	C	55812391	55812391	7:55812391_G/A	G	A	0.335	0.335
cg24423860	I	12	53473299	R	A	53473298	53473298	12:53473298_G/T	G	T	0.073	0.073
cg17262025	I	7	12610384	R	T	12610379	12610379	7:12610379_T/C	T	C	0.011	0.011
cg21754186	I	3	15106488	F	C	15106493	15106493	3:15106493_C/T	C	T	0.059	0.059
cg26926973	I	19	1313043	F	A	1313049	1313049	19:1313049_G/A	G	A	0.017	0.017
cg24090908	I	12	12605470	R	C	12605468	12605468	12:12605468_C/T	C	T	0.011	0.011
cg06333058	I	2	29338077	R	C	29338072	29338072	2:29338072_G/A	G	A	0.036	0.036
cg08068820	I	19	11530021	R	A	11530017	11530017	19:11530017_G/C	G	C	0.031	0.031
cg22135752	I	5	6583380	R	C	6583346	6583376	5:6583346_AGTGCGCGGTAGAGGGGGCGGCGCGGCCGGG/A	AGTGCGCGGTAGAGGGGGCGGCGCGGCCGGG	A;*	0.092;0.002793	0.092
cg22135752	I	5	6583380	R	C	6583367	6583397	5:6583367_CGCGGCCGGGGTGCGCGGTAGAGGGGGCGGA/*	CGCGGCCGGGGTGCGCGGTAGAGGGGGCGGA	*;C	0.092;0.002793	0.092
cg22135752	I	5	6583380	R	C	6583367	6583397	5:6583367_CGCGGCCGGGGTGCGCGGTAGAGGGGGCGGA/*	CGCGGCCGGGGTGCGCGGTAGAGGGGGCGGA	*;C	0.092;0.002793	0.092
cg07677531	I	22	43045515	R	A	43045512	43045512	22:43045512_A/AT	A	AT	0.14	0.14
cg06897921	I	1	148176490	F	C	148176492	148176492	1:148176492_A/C	A	C	0.02	0.02
cg06897921	I	1	148176490	F	C	148176493	148176493	1:148176493_T/G	T	G	0.02	0.02
cg26351229	I	8	132053780	F	C	132053785	132053785	8:132053785_G/A	G	A	0.011	0.011
cg20822337	I	1	161950791	R	T	161950789	161950789	1:161950789_A/G	A	G;T	0.011;0.061	0.061
cg20947259	I	1	201572159	F	A	201572162	201572162	1:201572162_T/A	T	A	0.017	0.017
cg10327320	I	1	26147299	R	T	26147295	26147295	1:26147295_A/C	A	C	0.014	0.014
cg14099595	I	5	145717283	F	A	145717285	145717285	5:145717285_A/C	A	C	0.52	0.52
cg08500740	I	8	144766669	R	C	144766664	144766664	8:144766664_A/C	A	C	0.014	0.014
cg06263395	I	10	46195640	F	T	46195645	46195645	10:46195645_T/C	T	C	0.028	0.028
cg21306988	I	13	108867134	R	A	108867130	108867130	13:108867130_G/A	G	A	0.078	0.078
cg12205043	I	4	106817219	F	C	106817221	106817221	4:106817221_A/G	A	G	0.673	0.673
cg07604025	I	6	34724739	F	T	34724742	34724742	6:34724742_G/C	G	C	0.084	0.084
cg22013070	I	4	7799253	R	C	7799249	7799249	4:7799249_C/T	C	T	0.02	0.02
cg19716727	I	7	4794309	R	C	4794304	4794304	7:4794304_C/T	C	T	0.014	0.014
cg17894719	I	1	249185268	R	C	249185263	249185263	1:249185263_A/G	A	G	0.081	0.081
cg02398151	I	1	206138240	F	A	206138244	206138244	1:206138244_G/A	G	A	0.05	0.05
cg26702001	I	16	3185100	R	A	3185099	3185105	16:3185099_TCGGGGG/T	TCGGGGG	T;TCGGGGGCGGGGG;TCGGGGGCGGGGGCGGGGGCGGGGG	0.084;0.131;0.005587	0.131
cg21850832	I	7	130081170	R	A	130081168	130081168	7:130081168_C/T	C	T	0.017	0.017
cg05587552	I	14	102829476	F	C	102829478	102829487	14:102829478_GCCCCGACGC/G	GCCCCGACGC	G	0.017	0.017
cg23749005	I	7	158362339	R	C	158362335	158362335	7:158362335_A/AGAACTCGGGGCACGAGGCCGCCTAACTGACAG	A	AGAACTCGGGGCACGAGGCCGCCTAACTGACAG	0.098	0.098
cg23087153	I	14	101831067	F	A	101831070	101831074	14:101831070_TCTAA/T	TCTAA	T	0.02	0.02
cg00695633	I	16	68032212	R	A	68032207	68032207	16:68032207_C/G	C	G	0.115	0.115
cg00106989	I	5	180258654	F	A	180258656	180258656	5:180258656_G/A	G	A	0.017	0.017
cg21363128	I	4	108852555	F	A	108852559	108852559	4:108852559_T/C	T	C;A	0.673;0.00838	0.673
cg17931529	I	19	2080023	R	C	2080021	2080032	19:2080021_ACCGCGCGTGTG/A	ACCGCGCGTGTG	A	0.031	0.031
cg10426117	I	4	3691824	R	A	3691823	3691823	4:3691823_C/T	C	T	0.025	0.025
cg23537959	I	5	63461570	R	A	63461566	63461566	5:63461566_C/CG	C	CG	0.014	0.014
cg03135535	I	4	141564017	F	T	141564019	141564019	4:141564019_G/T	G	T	0.034	0.034
cg08740284	I	15	40987165	F	T	40987168	40987168	15:40987168_G/T	G	T	0.022	0.022
cg11879722	I	20	23402198	R	A	23402197	23402197	20:23402197_G/T	G	T	0.022	0.022
cg20970111	I	3	195934604	F	A	195934468	195934613	3:195934468_GCCCGCCCCTCAGGCCCGACTCCGCCCCGAGCCCCGCCCCGCCCCTGGCCCCGCCCCCAGGCCCGACTCCGCCCCGAGCCCCGCCCCGCCCCCGGACGCCCGCCCCTCAGGCCCGACTCCGCCCCGAGCCCCGCCCCGCCCCTGGC/*	GCCCGCCCCTCAGGCCCGACTCCGCCCCGAGCCCCGCCCCGCCCCTGGCCCCGCCCCCAGGCCCGACTCCGCCCCGAGCCCCGCCCCGCCCCCGGACGCCCGCCCCTCAGGCCCGACTCCGCCCCGAGCCCCGCCCCGCCCCTGGC	*;G	0.028;0.017	0.028
cg20970111	I	3	195934604	F	A	195934555	195934654	3:195934555_GCCCCCGGACGCCCGCCCCTCAGGCCCGACTCCGCCCCGAGCCCCGCCCCGCCCCTGGCCCCGCCCCTCAGGCCCGACTCCGCCCCGAGCCCCGCCCCGC/*	GCCCCCGGACGCCCGCCCCTCAGGCCCGACTCCGCCCCGAGCCCCGCCCCGCCCCTGGCCCCGCCCCTCAGGCCCGACTCCGCCCCGAGCCCCGCCCCGC	*;G	0.017;0.036	0.036
cg17517002	I	2	26568860	R	C	26568859	26568859	2:26568859_C/T	C	T	0.036	0.036
cg03998598	I	16	69358580	F	C	69358584	69358584	16:69358584_G/C	G	C	0.011	0.011
cg25881328	I	8	1809920	F	T	1809922	1809922	8:1809922_G/T	G	T	0.011	0.011
cg08867464	I	6	29760681	R	A	29760677	29760677	6:29760677_A/G	A	G	0.458	0.458
cg26060296	I	5	1800109	F	A	1800115	1800115	5:1800115_C/G	C	G	0.025	0.025
cg00520876	I	16	1207981	F	C	1207968	1207998	16:1207968_GCCTTGCCCGTGGCGCCCTTGCCCGTGGCAC/G	GCCTTGCCCGTGGCGCCCTTGCCCGTGGCAC	G	0.031	0.031
cg00520876	I	16	1207981	F	C	1207982	1207997	16:1207982_GCCCTTGCCCGTGGCA/*	GCCCTTGCCCGTGGCA	*;G	0.031;0.005587	0.031
cg04351272	I	2	30670015	R	C	30670010	30670010	2:30670010_G/A	G	A	0.226	0.226
cg11812906	I	14	75593930	R	A	75593929	75593929	14:75593929_C/T	C	T	0.02	0.02
cg02477557	I	21	45770390	R	C	45770368	45770417	21:45770368_GGGGCGCAGGCGGGGTTCGGGGCGCTGGTGCAGGGCGCGGTGGGGTGCAA/G	GGGGCGCAGGCGGGGTTCGGGGCGCTGGTGCAGGGCGCGGTGGGGTGCAA	G	0.017	0.017
cg27614120	I	17	77386099	F	A	77386084	77386118	17:77386084_CAGCCTCCAGGTCTCCGCAGCCTCCAGGTCTCCGT/C	CAGCCTCCAGGTCTCCGCAGCCTCCAGGTCTCCGT	C;*	0.045;0.184	0.184
cg27614120	I	17	77386099	F	A	77386093	77386109	17:77386093_GGTCTCCGCAGCCTCCA/*	GGTCTCCGCAGCCTCCA	*;G	0.061;0.00838	0.061
cg27614120	I	17	77386099	F	A	77386101	77386101	17:77386101_C/*	C	*;T	0.067;0.045	0.067
cg17514766	I	19	39826927	R	A	39826924	39826924	19:39826924_G/T	G	T;A	0.014;0.00838	0.014
cg14902146	I	15	90294607	F	T	90294611	90294611	15:90294611_G/T	G	T	0.017	0.017
cg10410239	I	19	54057888	R	T	54057884	54057884	19:54057884_G/A	G	A	0.028	0.028
cg09674234	I	10	65225927	F	T	65225931	65225931	10:65225931_A/G	A	G	0.036	0.036
cg10950028	I	1	110230633	R	C	110230628	110230628	1:110230628_C/T	C	T	0.02	0.02
cg06942770	I	12	55873715	R	T	55873714	55873714	12:55873714_G/A	G	A	0.02	0.02
cg11388228	I	1	8410102	R	A	8410097	8410097	1:8410097_G/A	G	A	0.014	0.014
cg25313464	I	7	5012461	R	A	5012456	5012456	7:5012456_A/G	A	G	0.034	0.034
cg05375277	I	11	57283463	R	C	57283462	57283462	11:57283462_C/T	C	T	0.017	0.017
cg19087171	I	1	234819745	F	C	234819747	234819747	1:234819747_C/T	C	T	0.511	0.511
cg20233368	I	2	240964763	R	C	240964761	240964761	2:240964761_G/T	G	T;A	0.014;0.002793	0.014
cg07763483	I	12	70132354	R	A	70132351	70132351	12:70132351_G/T	G	T	0.045	0.045
cg20081018	I	16	1525194	F	C	1525199	1525199	16:1525199_C/A	C	A	0.022	0.022
cg12593251	I	19	1450028	F	A	1450030	1450030	19:1450030_C/G	C	G	0.249	0.249
cg19176391	I	11	67070760	F	C	67070766	67070766	11:67070766_C/T	C	T	0.489	0.489
cg06610783	I	11	71497688	F	A	71497693	71497693	11:71497693_A/G	A	G	0.584	0.584
cg17352386	I	10	103880676	F	T	103880682	103880685	10:103880682_CCTT/C	CCTT	C	0.011	0.011
cg16185831	I	7	16460965	F	C	16460968	16460968	7:16460968_G/A	G	A	0.017	0.017
cg02019444	I	21	35016787	F	C	35016790	35016790	21:35016790_A/G	A	G	0.022	0.022
cg18948877	I	2	242904738	F	C	242904744	242904744	2:242904744_G/A	G	A	0.154	0.154
cg18948877	I	2	242904738	F	C	242904744	242904744	2:242904744_G/A	G	A	0.017	0.017
cg07200877	I	11	55649706	F	A	55649712	55649712	11:55649712_T/C	T	C	0.095	0.095
cg26751406	I	13	21951631	F	A	21951616	21951782	13:21951616_CGATCTGACTCTGCCCGACGTGACCTCCACCCCTAGTGCCTGCGATCTGACTCTGCCCGACATGACCTCCACCCCTAGTGCCTGCGATCTGACTGCCCGACGTGACCTCCACCCCTAGTGCCTGTGATCTGACTCTGCCCGACGTGACCTCCACCCCTAGTGCCTGT/C	CGATCTGACTCTGCCCGACGTGACCTCCACCCCTAGTGCCTGCGATCTGACTCTGCCCGACATGACCTCCACCCCTAGTGCCTGCGATCTGACTGCCCGACGTGACCTCCACCCCTAGTGCCTGTGATCTGACTCTGCCCGACGTGACCTCCACCCCTAGTGCCTGT	C;TGATCTGACTCTGCCCGACGTGACCTCCACCCCTAGTGCCTGCGATCTGACTCTGCCCGACATGACCTCCACCCCTAGTGCCTGCGATCTGACTGCCCGACGTGACCTCCACCCCTAGTGCCTGTGATCTGACTCTGCCCGACGTGACCTCCACCCCTAGTGCCTGT;*	0.011;0.002793;0.002793	0.011
cg26751406	I	13	21951631	F	A	21951625	21951707	13:21951625_TCTGCCCGACGTGACCTCCACCCCTAGTGCCTGCGATCTGACTCTGCCCGACATGACCTCCACCCCTAGTGCCTGCGATCTGA/*	TCTGCCCGACGTGACCTCCACCCCTAGTGCCTGCGATCTGACTCTGCCCGACATGACCTCCACCCCTAGTGCCTGCGATCTGA	*;T	0.014;0.002793	0.014
cg09934894	I	14	95982881	F	A	95982871	95982885	14:95982871_GCCCGGCCCCCGGCC/GCCCGGCCCCCGGCCCCCGGCC	GCCCGGCCCCCGGCC	GCCCGGCCCCCGGCCCCCGGCC;GCCCGGCC;*;G	0.112;0.031;0.002793;0.002793	0.112
cg09934894	I	14	95982881	F	A	95982871	95982885	14:95982871_GCCCGGCCCCCGGCC/GCCCGGCCCCCGGCCCCCGGCC	GCCCGGCCCCCGGCC	GCCCGGCCCCCGGCCCCCGGCC;GCCCGGCC;*;G	0.112;0.031;0.002793;0.002793	0.112
cg01654820	I	16	10675123	R	T	10675121	10675121	16:10675121_C/A	C	A	0.028	0.028
cg01302593	I	6	169613593	F	C	169613596	169613596	6:169613596_T/C	T	C	0.327	0.327
cg11917595	I	2	10534602	R	T	10534600	10534600	2:10534600_G/A	G	A	0.011	0.011
cg14776016	I	18	61034565	F	A	61034563	61034569	18:61034563_GCCGCCA/G	GCCGCCA	G	0.014	0.014
cg04416750	I	3	98620570	F	C	98620576	98620576	3:98620576_G/T	G	T	0.011	0.011
cg18360585	I	10	10738741	R	T	10738738	10738738	10:10738738_G/A	G	A	0.184	0.184
cg03882923	I	14	68141779	R	C	68141774	68141774	14:68141774_G/A	G	A	0.014	0.014
cg07151047	I	16	670341	F	A	670336	670371	16:670336_TGAGCCGAGATTGTGCCATTGCACGCCAACCTGGGC/T	TGAGCCGAGATTGTGCCATTGCACGCCAACCTGGGC	T	0.031	0.031
cg09470059	I	1	182361507	R	C	182361506	182361506	1:182361506_C/T	C	T	0.735	0.735
cg10298557	I	15	61519655	F	A	61519661	61519661	15:61519661_C/A	C	A	0.022	0.022
cg23489384	I	14	21199099	F	T	21199101	21199101	14:21199101_C/T	C	T	0.648	0.648
cg23439361	I	11	62141096	R	A	62141094	62141094	11:62141094_G/A	G	A	0.036	0.036
cg18029031	I	2	242035523	R	T	242035515	242035518	2:242035515_CTCA/C	CTCA	C	0.039	0.039
cg14545602	I	19	57050141	R	A	57050136	57050176	19:57050136_AGGGGCGGGGCGGGGCGGGGCGGGGCGGGGCGGGGCGGGGC/AGGGGCGGGGCGGGGC	AGGGGCGGGGCGGGGCGGGGCGGGGCGGGGCGGGGCGGGGC	AGGGGCGGGGCGGGGC;AGGGGCGGGGCGGGGCGGGGC;AGGGGCGGGGCGGGGCGGGGCGGGGCGGGGC;A;AGGGGC;AGGGGCGGGGCGGGGCGGGGCGGGGCGGGGCGGGGC	0.254;0.12;0.073;0.061;0.00838;0.00838	0.254
cg20917338	I	14	62440685	F	T	62440690	62440690	14:62440690_G/A	G	A	0.022	0.022
cg11815914	I	18	59992350	F	C	59992354	59992354	18:59992354_C/T	C	T	0.039	0.039
cg06483699	I	4	100871150	F	A	100871152	100871152	4:100871152_C/T	C	T	0.299	0.299
cg03252829	I	6	39282164	F	C	39282167	39282167	6:39282167_C/T	C	T	0.025	0.025
cg05058672	I	1	95285882	F	A	95285887	95285887	1:95285887_C/G	C	G	0.084	0.084
cg01694554	I	11	85472846	F	C	85472852	85472852	11:85472852_C/T	C	T	0.025	0.025
cg02801839	I	7	2598701	R	A	2598693	2598698	7:2598693_CGGGGT/C	CGGGGT	C	0.017	0.017
cg17491622	I	1	1369616	F	C	1369619	1369619	1:1369619_C/A	C	A	0.014	0.014
cg03245429	I	X	114524308	F	C	114524314	114524314	X:114524314_G/A	G	A	0.011	0.011
cg04440717	I	10	133938266	R	A	133938261	133938261	10:133938261_T/C	T	C	0.922	0.922
cg19597498	I	3	96495651	R	C	96495645	96495646	3:96495645_CT/C	CT	C	0.042	0.042
cg19597498	I	3	96495651	R	C	96495646	96495646	3:96495646_T/C	T	C;*	0.427;0.042	0.427
cg13870776	I	1	33352269	R	C	33352268	33352268	1:33352268_G/A	G	A	0.022	0.022
cg02872767	I	19	1525453	F	A	1525454	1525458	19:1525454_GCAGC/*	GCAGC	*;G	0.514;0.014	0.514
cg06638332	I	16	1221825	F	C	1221829	1221829	16:1221829_A/C	A	C	0.374	0.374
cg10330832	I	1	246729585	R	A	246729584	246729584	1:246729584_G/A	G	A	0.014	0.014
cg02650266	I	4	147558239	F	C	147558243	147558243	4:147558243_C/T	C	T	0.034	0.034
cg02650266	I	4	147558239	F	C	147558244	147558244	4:147558244_G/T	G	T	0.039	0.039
cg12163508	I	10	38645121	R	A	38645117	38645117	10:38645117_A/G	A	G	0.48	0.48
cg24686380	I	17	62971592	F	C	62971597	62971597	17:62971597_G/A	G	A	0.031	0.031
cg04361279	I	1	3560965	F	A	3560934	3560985	1:3560934_CAGTGGCCCCGCTGAGCCCCGGACATGGGGTCGCGCCTTCAGAAGGGGACCT/C	CAGTGGCCCCGCTGAGCCCCGGACATGGGGTCGCGCCTTCAGAAGGGGACCT	C;*	0.263;0.005587	0.263
cg04361279	I	1	3560965	F	A	3560947	3560998	1:3560947_GAGCCCCGGACATGGGGTCGCGCCTTCAGAAGGGGACCTAGTGGCCCCGCTA/*	GAGCCCCGGACATGGGGTCGCGCCTTCAGAAGGGGACCTAGTGGCCCCGCTA	*;G	0.243;0.005587	0.243
cg06885583	I	11	10715445	F	A	10715449	10715449	11:10715449_C/T	C	T	0.02	0.02
cg13487422	I	8	69655786	R	A	69655783	69655783	8:69655783_G/C	G	C	0.031	0.031
cg06488395	I	17	56160825	R	A	56160819	56160823	17:56160819_AGCGG/AGCGGGCGG	AGCGG	AGCGGGCGG;AGCGGGCGGGCGG;A;AGCGGGCGGGCGGGCGG;GGCGG;AGCGGGCGAGCGGGCGG	0.458;0.022;0.12;0.025;0.011;0.02	0.458
cg06488395	I	17	56160825	R	A	56160823	56160823	17:56160823_G/*	G	*;GGCGA	0.17;0.002793	0.17
cg16006296	I	10	38738647	F	A	38738628	38738775	10:38738628_TGAGCCCCTTGCCTCACACCGGCCCCTCCCACGCTGACAGAAGTCAGCCTGAGCCCCTTGCCTCACACCGGCCCCTCCCTCGCTGACAGAAGTCAGCGTGAGCCCCTTGCCTCACACCGGCCCCTCCCACGCTGACAGAGGTCAGCGG/T	TGAGCCCCTTGCCTCACACCGGCCCCTCCCACGCTGACAGAAGTCAGCCTGAGCCCCTTGCCTCACACCGGCCCCTCCCTCGCTGACAGAAGTCAGCGTGAGCCCCTTGCCTCACACCGGCCCCTCCCACGCTGACAGAGGTCAGCGG	T;*;GGAGCCCCTTGCCTCACACCGGCCCCTCCCACGCTGACAGAAGTCAGCCTGAGCCCCTTGCCTCACACCGGCCCCTCCCTCGCTGACAGAAGTCAGCGTGAGCCCCTTGCCTCACACCGGCCCCTCCCACGCTGACAGAGGTCAGCGG	0.011;0.011;0.005587	0.011
cg14916095	I	14	52118110	F	C	52118112	52118112	14:52118112_T/G	T	G	0.031	0.031
cg27475132	I	4	187645120	F	C	187645124	187645124	4:187645124_C/T	C	T	0.321	0.321
cg04789650	I	17	78892295	F	C	78892240	78892348	17:78892240_GCCGGAGTCATAGCCACGAGCACCCTCGCCGGAGTCATAGCCACGAGCACCCTCGCGGGGGTCATAGCCATGAGCACCCTCGCGGGGGTCATAGCCATGAGCACCCTCA/*	GCCGGAGTCATAGCCACGAGCACCCTCGCCGGAGTCATAGCCACGAGCACCCTCGCGGGGGTCATAGCCATGAGCACCCTCGCGGGGGTCATAGCCATGAGCACCCTCA	*;G	0.182;0.002793	0.182
cg04789650	I	17	78892295	F	C	78892245	78892299	17:78892245_AGTCATAGCCACGAGCACCCTCGCCGGAGTCATAGCCACGAGCACCCTCGCGGGG/*	AGTCATAGCCACGAGCACCCTCGCCGGAGTCATAGCCACGAGCACCCTCGCGGGG	*;AGTCATAGCCACGAGCACCCTCGCGGGGGTCATAGCCACGAGCACCCTCGCCGGAGTCATAGCCACGAGCACCCTCGCGGGG;GGTCATAGCCACGAGCACCCTCGCCGGAGTCATAGCCACGAGCACCCTCGCGGGG;A	0.182;0.151;0.005587;0.005587	0.182
cg04789650	I	17	78892295	F	C	78892256	78892310	17:78892256_CGAGCACCCTCGCCGGAGTCATAGCCACGAGCACCCTCGCGGGGGTCATAGCCAT/*	CGAGCACCCTCGCCGGAGTCATAGCCACGAGCACCCTCGCGGGGGTCATAGCCAT	*;CGAGCACCCTCGCGGGGGTCATAGCCATGAGCACCCTCGCCGGAGTCATAGCCACGAGCACCCTCGCGGGGGTCATAGCCAT;C	0.045;0.005587;0.002793	0.045
cg04789650	I	17	78892295	F	C	78892267	78892348	17:78892267_GCCGGAGTCATAGCCACGAGCACCCTCGCGGGGGTCATAGCCATGAGCACCCTCGCGGGGGTCATAGCCATGAGCACCCTCA/G	GCCGGAGTCATAGCCACGAGCACCCTCGCGGGGGTCATAGCCATGAGCACCCTCGCGGGGGTCATAGCCATGAGCACCCTCA	G;*	0.159;0.05	0.159
cg04789650	I	17	78892295	F	C	78892283	78892310	17:78892283_CGAGCACCCTCGCGGGGGTCATAGCCAT/*	CGAGCACCCTCGCGGGGGTCATAGCCAT	*;C	0.165;0.002793	0.165
cg04789650	I	17	78892295	F	C	78892294	78892348	17:78892294_GCGGGGGTCATAGCCATGAGCACCCTCGCGGGGGTCATAGCCATGAGCACCCTCA/*	GCGGGGGTCATAGCCATGAGCACCCTCGCGGGGGTCATAGCCATGAGCACCCTCA	*;G;GCCGGGGGTCATAGCCATGAGCACCCTCGCGGGGGTCATAGCCATGAGCACCCTCA	0.179;0.002793;0.005587	0.179
cg04789650	I	17	78892295	F	C	78892297	78892297	17:78892297_G/*	G	*;GAGTCATAGCCACGAGCACCCTCGCC	0.173;0.005587	0.173
cg04789650	I	17	78892295	F	C	78892299	78892299	17:78892299_G/*	G	*;A;GA	0.184;0.02;0.005587	0.184
cg20457942	I	2	3605983	R	A	3605978	3605978	2:3605978_A/G	A	G	0.031	0.031
cg10080425	I	9	35665306	F	C	35665311	35665311	9:35665311_G/A	G	A	0.098	0.098
cg13331940	I	15	59663987	R	A	59663983	59663983	15:59663983_G/C	G	C	0.011	0.011
cg10935253	I	2	98206702	F	T	98206705	98206705	2:98206705_T/G	T	G	0.056	0.056
cg02283811	I	11	576060	R	A	576055	576055	11:576055_G/A	G	A;*	0.014;0.002793	0.014
cg20372048	I	12	82752172	F	C	82752174	82752174	12:82752174_T/C	T	C	0.011	0.011
cg23162904	I	1	112298170	R	T	112298166	112298166	1:112298166_G/C	G	C	0.265	0.265
cg27232078	I	16	75569459	F	C	75569462	75569462	16:75569462_T/C	T	C	0.047	0.047
cg26594377	I	14	90420975	F	C	90420981	90420981	14:90420981_G/A	G	A	0.098	0.098
cg11993253	I	15	55737718	R	T	55737713	55737713	15:55737713_G/A	G	A	0.226	0.226
cg15840022	I	17	7359155	R	A	7359154	7359154	17:7359154_T/C	T	C	0.014	0.014
cg27573031	I	7	150554420	F	A	150554423	150554423	7:150554423_G/A	G	A	0.011	0.011
cg17319787	I	19	9420361	F	A	9420365	9420365	19:9420365_T/C	T	C	1	1
cg16987754	I	7	155242911	F	A	155242917	155242917	7:155242917_A/C	A	C	0.204	0.204
cg25088874	I	4	95678817	F	C	95678822	95678822	4:95678822_C/G	C	G	0.014	0.014
cg22857604	I	1	206730695	R	C	206730691	206730691	1:206730691_G/C	G	C	0.19	0.19
cg24046689	I	7	922235	R	A	922214	922251	7:922214_AGGGATGGCGCGGGTTGTGGGCGGCCGACCTTGCCCCG/GGGGATGGCGCGGGTTGTGGGCGGCCGACCTTGCCCCG	AGGGATGGCGCGGGTTGTGGGCGGCCGACCTTGCCCCG	GGGGATGGCGCGGGTTGTGGGCGGCCGACCTTGCCCCG;A	0.05;0.042	0.05
cg22529990	I	15	96170249	R	C	96170245	96170245	15:96170245_G/A	G	A	0.302	0.302
cg08885316	I	17	50487054	F	A	50487060	50487060	17:50487060_G/GCA	G	GCA	0.011	0.011
cg13976876	I	1	192778160	F	T	192778164	192778164	1:192778164_C/T	C	T	0.059	0.059
cg20496693	I	7	1177635	F	T	1177634	1177643	7:1177634_ACGCACCGGC/A	ACGCACCGGC	A	0.651	0.651
cg00743107	I	13	111365311	R	A	111365310	111365310	13:111365310_C/T	C	T	0.02	0.02
cg20279327	I	13	107222835	F	A	107222814	107222846	13:107222814_TGCCCCGCCTCCTAATACCATCGTCTCCCGGCA/T	TGCCCCGCCTCCTAATACCATCGTCTCCCGGCA	T	0.036	0.036
cg10337966	I	16	31196408	R	A	31196402	31196408	16:31196402_TGGCGGC/TGGCGGCGGC	TGGCGGC	TGGCGGCGGC;T	0.022;0.002793	0.022
cg00446925	I	8	41348205	R	C	41348200	41348210	8:41348200_AGGCCCGCGGT/A	AGGCCCGCGGT	A	0.02	0.02
cg06265396	I	2	160568818	F	A	160568823	160568823	2:160568823_A/G	A	G	0.011	0.011
cg06468208	I	11	842622	F	A	842627	842627	11:842627_T/C	T	C	0.564	0.564
cg19027710	I	3	142837529	F	A	142837535	142837535	3:142837535_T/C	T	C	0.034	0.034
cg18890112	I	1	18367799	F	A	18367766	18367801	1:18367766_GCGTGGTAAGCCTCCCCCTGTACAGTCTGTCCTCGT/G	GCGTGGTAAGCCTCCCCCTGTACAGTCTGTCCTCGT	G	0.034	0.034
cg21807849	I	X	147062757	R	A	147062754	147062781	X:147062754_TCACGGACTGCCCCGGAAGCTTCTGGGC/T	TCACGGACTGCCCCGGAAGCTTCTGGGC	T	0.056	0.056
cg06708215	I	10	134648037	R	A	134648034	134648034	10:134648034_C/T	C	T	0.064	0.064
cg23919479	I	14	37667261	R	A	37667259	37667259	14:37667259_C/G	C	G	0.039	0.039
cg06768655	I	8	101170565	R	C	101170561	101170561	8:101170561_G/A	G	A	0.022	0.022
cg15224139	I	11	119352362	F	C	119352368	119352368	11:119352368_T/C	T	C	0.047	0.047
cg09649198	I	7	158134520	F	T	158134374	158134556	7:158134374_GCCCGCAGAGGTCACTCACACCCACACTCTCACCATAGAGCTGACGCCCGCAGACGTCACTCACACCGACACTCTCACCATAAGAGCTGACACCTGCAGACGTCACTCACACCCACACTCTCACCGTAAGAGGTGACACCAGCAGACGTCACTCACACCCACACTCTCACCATAAGAGTGTGC/*	GCCCGCAGAGGTCACTCACACCCACACTCTCACCATAGAGCTGACGCCCGCAGACGTCACTCACACCGACACTCTCACCATAAGAGCTGACACCTGCAGACGTCACTCACACCCACACTCTCACCGTAAGAGGTGACACCAGCAGACGTCACTCACACCCACACTCTCACCATAAGAGTGTGC	*;G	0.059;0.002793	0.059
cg09649198	I	7	158134520	F	T	158134460	158134687	7:158134460_CTGACACCTGCAGACGTCACTCACACCCACACTCTCACCGTAAGAGGTGACACCAGCAGACGTCACTCACACCCACACTCTCACCATAAGAGTGTGCCCCGCAGGCGTCACTCACACCCACACTCACCATATGAGCTGACACCTGCAGACGTCACTCACACCCACATTCTCACCATAAGAGCTGTCGCCCGCAGACGTCACTCACACCCACACTCTCACCATAAGAGG/*	CTGACACCTGCAGACGTCACTCACACCCACACTCTCACCGTAAGAGGTGACACCAGCAGACGTCACTCACACCCACACTCTCACCATAAGAGTGTGCCCCGCAGGCGTCACTCACACCCACACTCACCATATGAGCTGACACCTGCAGACGTCACTCACACCCACATTCTCACCATAAGAGCTGTCGCCCGCAGACGTCACTCACACCCACACTCTCACCATAAGAGG	*;GTGACACCTGCAGACGTCACTCACACCCACACTCTCACCGTAAGAGGTGACACCAGCAGACGTCACTCACACCCACACTCTCACCATAAGAGTGTGCCCCGCAGGCGTCACTCACACCCACACTCACCATATGAGCTGACACCTGCAGACGTCACTCACACCCACATTCTCACCATAAGAGCTGTCGCCCGCAGACGTCACTCACACCCACACTCTCACCATAAGAGG;C	0.014;0.00838;0.031	0.031
cg09282336	I	16	81526954	F	A	81526955	81526965	16:81526955_GCGTTACCTGT/G	GCGTTACCTGT	G	0.394	0.394
cg25575628	I	10	7709639	F	C	7709643	7709643	10:7709643_G/GC	G	GC	0.989	0.989
cg06238356	I	2	27651307	R	A	27651303	27651303	2:27651303_G/A	G	A	0.017	0.017
cg12161132	I	10	134054189	R	C	134054185	134054185	10:134054185_C/T	C	T	0.073	0.073
cg03582982	I	2	32673206	R	A	32673138	32673218	2:32673138_GACGCTCCTCACTTCCTAAATGGGATGGCGGCGGGGAATAGGCGCTCCTCGCTTCCTAGATGGGATGGCGGCCGGGCAAAA/G	GACGCTCCTCACTTCCTAAATGGGATGGCGGCGGGGAATAGGCGCTCCTCGCTTCCTAGATGGGATGGCGGCCGGGCAAAA	G	0.036	0.036
cg03582982	I	2	32673206	R	A	32673162	32673238	2:32673162_ATGGCGGCGGGGAATAGGCGCTCCTCGCTTCCTAGATGGGATGGCGGCCGGGCAAAAACGCTCCTCACTTTCCAGAC/*	ATGGCGGCGGGGAATAGGCGCTCCTCGCTTCCTAGATGGGATGGCGGCCGGGCAAAAACGCTCCTCACTTTCCAGAC	*;CTGGCGGCGGGGAATAGGCGCTCCTCGCTTCCTAGATGGGATGGCGGCCGGGCAAAAACGCTCCTCACTTTCCAGAC;A	0.02;0.005587;0.005587	0.02
cg10444806	I	17	38084428	F	A	38084431	38084431	17:38084431_G/A	G	A	0.017	0.017
cg06879608	I	12	124787404	R	A	124787386	124787399	12:124787386_AGGGCCGAGGTCAG/AGGGCCGAGGTCAGGGGCCGAGGTCAG	AGGGCCGAGGTCAG	AGGGCCGAGGTCAGGGGCCGAGGTCAG;AGGGCCGAGGTCAGGGGCCGAGGTCAGAGGGCCGAGGTCAGGGGCCGAGGTCAG;A;AGGGCCGAGGTCAGGGGGCCGAGGTCAGGGGCCGAGGTCAG;*	0.137;0.352;0.002793;0.002793;0.02	0.352
cg06879608	I	12	124787404	R	A	124787399	124787399	12:124787399_G/GGGGCCGAGGTCAGA	G	GGGGCCGAGGTCAGA;GGGGCCGAGGTCAGAGGGCCGAGGTCAGGGGCCGAGGTCAGA;*;GGGGGCCGAGGTCAGGGGCCGAGGTCAGGGGCCGAGGTCAGGGGCCGAGGTCAGAGGGCCGAGGTCAGGGGCCGAGGTCAGA;GA	0.005587;0.002793;0.002793;0.011;0.00838	0.011
cg22650648	I	4	144257103	R	A	144257101	144257101	4:144257101_C/T	C	T	0.061	0.061
cg26504305	I	19	19281019	R	A	19281017	19281017	19:19281017_C/G	C	G	0.034	0.034
cg13796518	I	10	51827657	R	T	51827656	51827656	10:51827656_A/T	A	T	0.014	0.014
cg25431463	I	20	36012946	R	A	36012945	36012945	20:36012945_C/G	C	G	0.037	0.037
cg06805873	I	18	56338661	F	C	56338666	56338666	18:56338666_G/A	G	A	0.025	0.025
cg22511951	I	4	7750480	R	A	7750420	7750480	4:7750420_TCTCGGGTGGCATGGGTTTAAAATCAGACGGTGGGATCGGGGACGACCCCTTCTCAATCCC/T	TCTCGGGTGGCATGGGTTTAAAATCAGACGGTGGGATCGGGGACGACCCCTTCTCAATCCC	T;*	0.33;0.002793	0.33
cg22511951	I	4	7750480	R	A	7750420	7750480	4:7750420_TCTCGGGTGGCATGGGTTTAAAATCAGACGGTGGGATCGGGGACGACCCCTTCTCAATCCC/T	TCTCGGGTGGCATGGGTTTAAAATCAGACGGTGGGATCGGGGACGACCCCTTCTCAATCCC	T;*	0.33;0.002793	0.33
cg22452837	I	6	28664155	F	A	28664158	28664158	6:28664158_G/A	G	A	0.039	0.039
cg24869172	I	7	29234987	F	A	29234989	29234989	7:29234989_C/T	C	T	0.045	0.045
cg08730694	I	2	157328893	F	C	157328897	157328897	2:157328897_G/A	G	A	0.841	0.841
cg04990989	I	5	10291308	F	A	10291313	10291313	5:10291313_C/T	C	T	0.327	0.327
cg15064466	I	4	53858340	R	C	53858339	53858339	4:53858339_G/C	G	C	0.031	0.031
cg15029475	I	5	3028202	R	C	3028167	3028271	5:3028167_GGCTCGTGGCCGTGGCTCTTCTCTCCATCTGGAGCCGCCTCGCCTCCCTGCGCACTCGTGGCCATGGCTCTCCTCTTTGTGCGGAGCCGCCTCACCTTGCTGTGC/G	GGCTCGTGGCCGTGGCTCTTCTCTCCATCTGGAGCCGCCTCGCCTCCCTGCGCACTCGTGGCCATGGCTCTCCTCTTTGTGCGGAGCCGCCTCACCTTGCTGTGC	G	0.017	0.017
cg04925511	I	7	1468382	R	A	1468380	1468380	7:1468380_G/GACGGCAGGGCTGTGATCGTC	G	GACGGCAGGGCTGTGATCGTC	0.02	0.02
cg11582617	I	6	158589302	F	A	158589306	158589306	6:158589306_C/T	C	T	0.017	0.017
cg05805973	I	18	21594575	R	C	21594571	21594571	18:21594571_A/C	A	C;AGGGCGCGAGAGGAGC	0.433;0.005587	0.433
cg08846870	I	19	15568360	F	C	15568362	15568362	19:15568362_T/C	T	C	0.036	0.036
cg08573355	I	6	33282624	F	C	33282628	33282628	6:33282628_C/T	C	T	0.539	0.539
cg04674734	I	7	28995811	R	C	28995807	28995807	7:28995807_C/T	C	T	0.022	0.022
cg03222179	I	6	736801	R	A	736800	736801	6:736800_AC/A	AC	A	0.064	0.064
cg22136403	I	5	6491754	F	A	6491757	6491757	5:6491757_T/C	T	C	0.475	0.475
cg05633070	I	17	933118	F	C	933124	933124	17:933124_C/*	C	*;T	0.005587;0.031	0.031
cg24669311	I	17	20747058	F	A	20747064	20747064	17:20747064_T/C	T	C	0.464	0.464
cg21606928	I	13	23501122	R	A	23501117	23501117	13:23501117_G/GC	G	GC	1	1
cg00040446	I	1	40367965	F	A	40367967	40367967	1:40367967_A/G	A	G	0.014	0.014
cg20908200	I	20	10012525	R	C	10012521	10012521	20:10012521_C/T	C	T	0.453	0.453
cg06177791	I	1	82092210	R	A	82092208	82092208	1:82092208_C/T	C	T	0.014	0.014
cg16376627	I	16	89768522	R	A	89768517	89768517	16:89768517_C/T	C	T	0.036	0.036
cg20559403	I	10	134940595	R	A	134940577	134940591	10:134940577_TGGTCGGGGGTCGGG/T	TGGTCGGGGGTCGGG	T;TGGTCGGG	0.017;0.02	0.02
cg12821290	I	3	128968351	F	C	128968354	128968354	3:128968354_A/C	A	C	0.126	0.126
cg19295840	I	17	76893690	F	C	76893692	76893692	17:76893692_G/A	G	A	0.02	0.02
cg20615879	I	10	102892391	R	A	102892387	102892388	10:102892387_GC/G	GC	G	0.156	0.156
cg22795307	I	2	242519343	F	T	242519337	242519352	2:242519337_TACCCACGGCCAGCTA/*	TACCCACGGCCAGCTA	*;AACCCACGGCCAGCTA;T	0.014;0.005587;0.002793	0.014
cg23993345	I	5	271700	F	A	271706	271706	5:271706_C/T	C	T	0.042	0.042
cg26549650	I	13	112818509	F	T	112818407	112818521	13:112818407_ACTGAGTCCACCTCCGAGCCTGGAGACGCTCCCCCCGCGCTGAGTCCACCTCCGAGCCTGGAGACGTTCCCCCCTCGCTGAGTCCACCTCCGAGCCTGGAGACGTTCCCCCTTCG/GCTGAGTCCACCTCCGAGCCTGGAGACGCTCCCCCCGCGCTGAGTCCACCTCCGAGCCTGGAGACGTTCCCCCCTCGCTGAGTCCACCTCCGAGCCTGGAGACGTTCCCCCTTCG	ACTGAGTCCACCTCCGAGCCTGGAGACGCTCCCCCCGCGCTGAGTCCACCTCCGAGCCTGGAGACGTTCCCCCCTCGCTGAGTCCACCTCCGAGCCTGGAGACGTTCCCCCTTCG	GCTGAGTCCACCTCCGAGCCTGGAGACGCTCCCCCCGCGCTGAGTCCACCTCCGAGCCTGGAGACGTTCCCCCCTCGCTGAGTCCACCTCCGAGCCTGGAGACGTTCCCCCTTCG;A	0.017;0.00838	0.017
cg26549650	I	13	112818509	F	T	112818489	112818641	13:112818489_TCCACCTCCGAGCCTGGAGACGTTCCCCCTTCGCTGAGTCCACTTGCGAGCCTGGAGACGCTCCCCCCGCGCTGAGCCCACCTCCGAGCGTGGAGACGTTCCCCCCTCGCTGAGTCCACCTCCGAGCCTGGAGACGTTCCGCCCGCCCTGAGC/T	TCCACCTCCGAGCCTGGAGACGTTCCCCCTTCGCTGAGTCCACTTGCGAGCCTGGAGACGCTCCCCCCGCGCTGAGCCCACCTCCGAGCGTGGAGACGTTCCCCCCTCGCTGAGTCCACCTCCGAGCCTGGAGACGTTCCGCCCGCCCTGAGC	T;*;CCCACCTCCGAGCCTGGAGACGTTCCCCCTTCGCTGAGTCCACTTGCGAGCCTGGAGACGCTCCCCCCGCGCTGAGCCCACCTCCGAGCGTGGAGACGTTCCCCCCTCGCTGAGTCCACCTCCGAGCCTGGAGACGTTCCGCCCGCCCTGAGC	0.005587;0.011;0.002793	0.011
cg26549650	I	13	112818509	F	T	112818489	112818641	13:112818489_TCCACCTCCGAGCCTGGAGACGTTCCCCCTTCGCTGAGTCCACTTGCGAGCCTGGAGACGCTCCCCCCGCGCTGAGCCCACCTCCGAGCGTGGAGACGTTCCCCCCTCGCTGAGTCCACCTCCGAGCCTGGAGACGTTCCGCCCGCCCTGAGC/T	TCCACCTCCGAGCCTGGAGACGTTCCCCCTTCGCTGAGTCCACTTGCGAGCCTGGAGACGCTCCCCCCGCGCTGAGCCCACCTCCGAGCGTGGAGACGTTCCCCCCTCGCTGAGTCCACCTCCGAGCCTGGAGACGTTCCGCCCGCCCTGAGC	T;*;CCCACCTCCGAGCCTGGAGACGTTCCCCCTTCGCTGAGTCCACTTGCGAGCCTGGAGACGCTCCCCCCGCGCTGAGCCCACCTCCGAGCGTGGAGACGTTCCCCCCTCGCTGAGTCCACCTCCGAGCCTGGAGACGTTCCGCCCGCCCTGAGC	0.005587;0.011;0.002793	0.011
cg04239536	I	14	85819219	R	A	85819214	85819214	14:85819214_C/T	C	T	0.042	0.042
cg11655995	I	6	55775043	R	A	55774999	55775039	6:55774999_CGGGCGGAGGGGCTCCTCATTTCTCAGATGGGGCGGCTGCT/C	CGGGCGGAGGGGCTCCTCATTTCTCAGATGGGGCGGCTGCT	C	0.042	0.042
cg11655995	I	6	55775043	R	A	55774999	55775039	6:55774999_CGGGCGGAGGGGCTCCTCATTTCTCAGATGGGGCGGCTGCT/C	CGGGCGGAGGGGCTCCTCATTTCTCAGATGGGGCGGCTGCT	C	0.042	0.042
cg26741214	I	7	96338924	F	A	96338929	96338929	7:96338929_A/G	A	G	0.779	0.779
cg27202779	I	7	3020536	F	A	3020542	3020542	7:3020542_C/T	C	T	0.022	0.022
cg01037617	I	12	124196736	R	T	124196735	124196735	12:124196735_G/C	G	C	0.237	0.237
cg21778743	I	2	24397871	R	T	24397866	24397866	2:24397866_T/G	T	G	0.997	0.997
cg04554829	I	16	28875484	R	A	28875482	28875482	16:28875482_A/G	A	G	0.285	0.285
cg05262755	I	8	143645073	F	A	143645077	143645077	8:143645077_G/A	G	A	0.028	0.028
cg08457232	I	10	1135600	F	A	1135582	1135608	10:1135582_AGCCTTCCCGTGCTCACCCGCAGTTCG/A	AGCCTTCCCGTGCTCACCCGCAGTTCG	A;AGCCTTCCCGTGCTCACCCGCAGTTCGGCCTTCCCGTGCTCACCCGCAGTTCG	0.458;0.02	0.458
cg08457232	I	10	1135600	F	A	1135604	1135604	10:1135604_G/*	G	*;T	0.458;0.031	0.458
cg23540282	I	11	128445	R	T	128429	128526	11:128429_CGCTGACCTCTCTCAGCGTGGGAGGGGCCGGGGTGAGGCAAGGGGCTCACGCTGACCTCTCTCCGCGTGGGAGGGGCTGGTGTGAGGCAAGGGCTCAG/C	CGCTGACCTCTCTCAGCGTGGGAGGGGCCGGGGTGAGGCAAGGGGCTCACGCTGACCTCTCTCCGCGTGGGAGGGGCTGGTGTGAGGCAAGGGCTCAG	C;*	0.229;0.014	0.229
cg23540282	I	11	128445	R	T	128429	128526	11:128429_CGCTGACCTCTCTCAGCGTGGGAGGGGCCGGGGTGAGGCAAGGGGCTCACGCTGACCTCTCTCCGCGTGGGAGGGGCTGGTGTGAGGCAAGGGCTCAG/C	CGCTGACCTCTCTCAGCGTGGGAGGGGCCGGGGTGAGGCAAGGGGCTCACGCTGACCTCTCTCCGCGTGGGAGGGGCTGGTGTGAGGCAAGGGCTCAG	C;*	0.229;0.014	0.229
cg11827837	I	2	71114932	F	C	71114935	71114935	2:71114935_G/A	G	A	0.025	0.025
cg06746075	I	13	51746488	F	A	51746490	51746490	13:51746490_G/C	G	C;A	0.036;0.106	0.106
cg06746075	I	13	51746488	F	A	51746494	51746494	13:51746494_A/G	A	G	0.095	0.095
cg20292318	I	17	77141853	R	A	77141848	77141848	17:77141848_C/T	C	T	0.198	0.198
cg04297819	I	1	22260125	R	A	22260123	22260123	1:22260123_C/G	C	G	0.017	0.017
cg15718583	I	3	184231385	R	A	184231345	184231389	3:184231345_TGGCGCTTCGGCAGATCCTGGATGGCGCTTCGGCAGATCCCGGAC/AGGCGCTTCGGCAGATCCTGGATGGCGCTTCGGCAGATCCCGGAC	TGGCGCTTCGGCAGATCCTGGATGGCGCTTCGGCAGATCCCGGAC	AGGCGCTTCGGCAGATCCTGGATGGCGCTTCGGCAGATCCCGGAC;*;T	0.282;0.00838;0.005587	0.282
cg15718583	I	3	184231385	R	A	184231375	184231396	3:184231375_CGGCAGATCCCGGACGGCGCTT/CCAGATCCCGGACGGCGCTT	CGGCAGATCCCGGACGGCGCTT	CCAGATCCCGGACGGCGCTT;*	0.277;0.00838	0.277
cg15718583	I	3	184231385	R	A	184231375	184231396	3:184231375_CGGCAGATCCCGGACGGCGCTT/C	CGGCAGATCCCGGACGGCGCTT	C	0.017	0.017
cg15718583	I	3	184231385	R	A	184231378	184231398	3:184231378_CAGATCCCGGACGGCGCTTCG/C	CAGATCCCGGACGGCGCTTCG	C;*	0.277;0.00838	0.277
cg15718583	I	3	184231385	R	A	184231384	184231384	3:184231384_C/*	C	*;CTGGATGG	0.285;0.011	0.285
cg03311684	I	10	119293360	F	A	119293366	119293366	10:119293366_T/A	T	A	0.02	0.02
cg11550971	I	18	11981317	R	A	11981312	11981312	18:11981312_A/G	A	G	0.056	0.056
cg00016934	I	X	40035961	F	A	40035965	40035965	X:40035965_C/G	C	G	0.011	0.011
cg11424828	I	8	2075469	R	C	2075468	2075468	8:2075468_A/G	A	G	0.064	0.064
cg23199643	I	19	1699159	R	C	1699155	1699155	19:1699155_C/T	C	T	0.031	0.031
cg14784335	I	3	27770490	R	A	27770487	27770487	3:27770487_A/G	A	G	0.19	0.19
cg13061846	I	8	74884532	R	T	74884530	74884530	8:74884530_G/T	G	T	0.285	0.285
cg01016465	I	21	47580410	F	A	47580415	47580415	21:47580415_C/T	C	T	0.201	0.201
cg01016465	I	21	47580410	F	A	47580415	47580415	21:47580415_C/T	C	T	0.02	0.02
cg13375792	I	14	69658235	R	C	69658233	69658233	14:69658233_C/A	C	A	0.02	0.02
cg12112229	I	8	47318669	R	A	47318668	47318668	8:47318668_G/A	G	A	0.064	0.064
cg23702998	I	19	8477949	R	T	8477947	8477947	19:8477947_C/A	C	A	0.047	0.047
cg20530048	I	7	23221618	F	C	23221623	23221623	7:23221623_A/T	A	T	0.022	0.022
cg12223502	I	10	5658492	F	A	5658473	5658528	10:5658473_CGCCCACCCCCCCGAGTGCCGCCCACCCCCCGAGTGCCGTCCACCCCCCGAGTGCT/*	CGCCCACCCCCCCGAGTGCCGCCCACCCCCCGAGTGCCGTCCACCCCCCGAGTGCT	*;C	0.07;0.002793	0.07
cg25554283	I	17	63558259	R	A	63558256	63558256	17:63558256_G/C	G	C	0.017	0.017
cg06789048	I	4	3416881	R	T	3416880	3416880	4:3416880_G/A	G	A	0.095	0.095
cg00584549	I	6	29796439	R	C	29796434	29796435	6:29796434_AC/A	AC	A	0.078	0.078
cg03871401	I	6	3105645	R	A	3105640	3105640	6:3105640_C/T	C	T	0.025	0.025
cg20478261	I	17	79017421	F	A	79017426	79017426	17:79017426_G/A	G	A	0.014	0.014
cg06724019	I	3	47351359	R	C	47351357	47351357	3:47351357_A/G	A	G	0.95	0.95
cg06603113	I	14	36003367	F	A	36003369	36003369	14:36003369_C/T	C	T	0.028	0.028
cg26995992	I	16	87417792	F	A	87417798	87417798	16:87417798_G/A	G	A;T	0.011;0.005587	0.011
cg02156598	I	2	153032696	R	C	153032693	153032693	2:153032693_C/T	C	T	0.131	0.131
cg23777958	I	8	85095654	F	A	85095656	85095656	8:85095656_G/A	G	A	0.045	0.045
cg13400512	I	6	32064578	F	C	32064583	32064583	6:32064583_G/C	G	C	0.014	0.014
cg11173076	I	11	3666278	R	T	3666277	3666277	11:3666277_A/G	A	G	0.296	0.296
cg01014087	I	17	8621685	F	A	8621689	8621689	17:8621689_G/A	G	A	0.014	0.014
cg00213905	I	11	64684725	F	C	64684729	64684729	11:64684729_T/C	T	C	0.955	0.955
cg16720650	I	4	4543910	F	T	4543916	4543916	4:4543916_C/G	C	G	0.064	0.064
cg06517984	I	8	143407646	F	T	143407641	143407791	8:143407641_CGAGACGGATGACGAACCAGCACCAACGAAGGGGAGGGCCCCAGAGACCACGAGACAGATGAGGAACCAGCATCAGCGAAGGGGAGGGCCCCAGAGAGCACGAGACGGATGAGGAACCAGCACCAGCGAAGGGGAGGGCCCCGGAGACCAT/C	CGAGACGGATGACGAACCAGCACCAACGAAGGGGAGGGCCCCAGAGACCACGAGACAGATGAGGAACCAGCATCAGCGAAGGGGAGGGCCCCAGAGAGCACGAGACGGATGAGGAACCAGCACCAGCGAAGGGGAGGGCCCCGGAGACCAT	C	0.025	0.025
cg06517984	I	8	143407646	F	T	143407641	143407791	8:143407641_CGAGACGGATGACGAACCAGCACCAACGAAGGGGAGGGCCCCAGAGACCACGAGACAGATGAGGAACCAGCATCAGCGAAGGGGAGGGCCCCAGAGAGCACGAGACGGATGAGGAACCAGCACCAGCGAAGGGGAGGGCCCCGGAGACCAT/C	CGAGACGGATGACGAACCAGCACCAACGAAGGGGAGGGCCCCAGAGACCACGAGACAGATGAGGAACCAGCATCAGCGAAGGGGAGGGCCCCAGAGAGCACGAGACGGATGAGGAACCAGCACCAGCGAAGGGGAGGGCCCCGGAGACCAT	C	0.025	0.025
cg26138670	I	16	2723530	F	C	2723534	2723534	16:2723534_C/G	C	G	0.115	0.115
cg06848185	I	17	75368902	R	C	75368898	75368898	17:75368898_C/T	C	T	0.028	0.028
cg23781136	I	14	88793323	R	A	88793319	88793319	14:88793319_G/C	G	C	0.017	0.017
cg11518846	I	6	133562246	F	A	133562231	133562248	6:133562231_GGACATCCAGGGCCCCGA/G	GGACATCCAGGGCCCCGA	G	0.101	0.101
cg17093638	I	6	29944505	F	C	29944509	29944509	6:29944509_C/T	C	T	0.156	0.156
cg26591221	I	16	88942335	R	C	88942330	88942330	16:88942330_G/A	G	A	0.05	0.05
cg19540895	I	12	53691199	R	A	53691194	53691194	12:53691194_T/C	T	C	0.011	0.011
cg22922037	I	8	108178448	R	A	108178445	108178445	8:108178445_G/GTGCGGCCTTC	G	GTGCGGCCTTC	0.011	0.011
cg08686425	I	11	67722909	F	A	67722904	67722913	11:67722904_GTCCCCGGCA/G	GTCCCCGGCA	G	0.031	0.031
cg08686425	I	11	67722909	F	A	67722905	67722914	11:67722905_TCCCCGGCAC/*	TCCCCGGCAC	*;CCCCCGGCAC;T	0.031;0.002793;0.002793	0.031
cg13400166	I	1	16679079	R	T	16679075	16679075	1:16679075_A/G	A	G	0.464	0.464
cg26974415	I	17	80787148	R	C	80787143	80787143	17:80787143_G/A	G	A	0.011	0.011
cg13133961	I	6	36355488	R	T	36355483	36355483	6:36355483_C/T	C	T	0.251	0.251
cg05585742	I	4	812684	R	C	812679	812679	4:812679_G/T	G	T;C	0.402;0.002793	0.402
cg10600010	I	5	178054172	F	C	178054178	178054178	5:178054178_T/C	T	C	0.765	0.765
cg15209988	I	8	23021717	R	A	23021715	23021715	8:23021715_A/G	A	G	0.031	0.031
cg14786652	I	1	1109192	F	A	1109195	1109195	1:1109195_A/G	A	G	0.078	0.078
cg23626733	I	1	2345398	F	A	2345403	2345403	1:2345403_G/T	G	T	0.025	0.025
cg24923818	I	19	14580273	R	A	14580270	14580270	19:14580270_G/A	G	A	0.031	0.031
cg19504006	I	13	113855061	F	A	113854995	113855087	13:113854995_GGTAAACAATAATTTCTTTTTTTTTTTTTTTTTTTTTGAGACGGAGTCTCGCTCTGTCGCCCAGGTCGGACTGCGGACTGCAGTGGCGCAATC/G	GGTAAACAATAATTTCTTTTTTTTTTTTTTTTTTTTTGAGACGGAGTCTCGCTCTGTCGCCCAGGTCGGACTGCGGACTGCAGTGGCGCAATC	G	0.047	0.047
cg23966593	I	21	46221845	F	T	46221847	46221847	21:46221847_A/G	A	G	0.911	0.911
cg16788656	I	16	87616174	R	A	87616169	87616169	16:87616169_G/C	G	C	0.176	0.176
cg24766334	I	14	92790072	F	A	92790077	92790077	14:92790077_A/G	A	G	0.182	0.182
cg15584790	I	6	29692475	F	A	29692462	29692477	6:29692462_TGGAATACCGATCCGC/T	TGGAATACCGATCCGC	T	0.05	0.05
cg10775424	I	11	65149911	R	C	65149906	65149906	11:65149906_T/G	T	G	0.894	0.894
cg08280475	I	3	128997692	R	A	128997691	128997691	3:128997691_G/A	G	A	0.05	0.05
cg22740796	I	10	132461281	R	T	132461276	132461276	10:132461276_A/G	A	G	0.235	0.235
cg04460093	I	12	132879967	F	A	132879963	132879971	12:132879963_TCTCCGGGG/T	TCTCCGGGG	T	0.017	0.017
cg04460093	I	12	132879967	F	A	132879968	132880016	12:132879968_GGGGCACAGCCTCGCCCGGGCACACCCTCACCCGGGCACAGCCTCGCCC/CGGGCACAGCCTCGCCCGGGCACACCCTCACCCGGGCACAGCCTCGCCC	GGGGCACAGCCTCGCCCGGGCACACCCTCACCCGGGCACAGCCTCGCCC	CGGGCACAGCCTCGCCCGGGCACACCCTCACCCGGGCACAGCCTCGCCC;GGGGCACACCCTCACCCGGGCACAGCCTCGCCC;*;G	0.148;0.017;0.017;0.00838	0.148
cg04460093	I	12	132879967	F	A	132879973	132880013	12:132879973_ACAGCCTCGCCCGGGCACACCCTCACCCGGGCACAGCCTCG/*	ACAGCCTCGCCCGGGCACACCCTCACCCGGGCACAGCCTCG	*;ACCCGGGCACACCCTCACCCGGGCACAGCCTCG;A	0.034;0.014;0.002793	0.034
cg14181009	I	9	132638536	R	C	132638534	132638534	9:132638534_G/A	G	A	0.011	0.011
cg24562927	I	17	4075322	R	C	4075318	4075318	17:4075318_C/T	C	T	0.014	0.014
cg01233215	I	16	1021001	R	A	1021000	1021019	16:1021000_CCGGAGGCCCCGCCCATTCT/C	CCGGAGGCCCCGCCCATTCT	C;CAGGCCCCGCCCATTCT;CCGGAGGCCCCGCCCATTCTCGGAGGCCCCGCCCATTCT	0.254;0.274;0.00838	0.274
cg09619693	I	X	150251129	F	C	150251132	150251132	X:150251132_T/C	T	C	0.05	0.05
cg20977660	I	18	657672	F	A	657659	657685	18:657659_CCTGCCTCCGTCCCGCCGCGCCACTTG/*	CCTGCCTCCGTCCCGCCGCGCCACTTG	*;C	0.346;0.00838	0.346
cg13722700	I	10	46993502	F	A	46993508	46993508	10:46993508_A/C	A	C	0.771	0.771
cg01856162	I	2	233350940	R	A	233350938	233350938	2:233350938_G/T	G	T	0.011	0.011
cg08834429	I	16	67694862	R	C	67694857	67694857	16:67694857_G/GGCGGC	G	GGCGGC	0.056	0.056
cg15384856	I	1	244014210	F	C	244014215	244014215	1:244014215_G/T	G	T	0.011	0.011
cg12772613	I	10	2267540	R	A	2267539	2267539	10:2267539_G/C	G	C	0.011	0.011
cg14704921	I	4	53728654	F	C	53728657	53728657	4:53728657_T/A	T	A	0.022	0.022
cg08929133	I	3	186330026	F	A	186330029	186330029	3:186330029_A/G	A	G	0.022	0.022
cg06164440	I	8	22432385	F	A	22432388	22432389	8:22432388_AC/A	AC	A	0.022	0.022
cg06164440	I	8	22432385	F	A	22432390	22432390	8:22432390_C/G	C	G	0.047	0.047
cg11875917	I	8	4980497	R	T	4980261	4980517	8:4980261_ACCGTGGAGGTTCATTACATAGGTACCCACGTGCCGTGGTGCTTCGTTACATAGGTACGCGCGTGCCGTGGTGCTTTGTTACATAGGTACGCGGGTACCGTGGCGGTTCATTACATAGGTACCCGCGTGCCGTGGTGCTTCGTTACATAGGTACGCAGGTGCCGTGGTGGTTCGTTACATAGGTACGCGGGTACCGTGGTGGTTAGTTACATAGGTACGCGCGTGCCGTGGTGCTTCGTTACATAGGTACGCGGGTG/ACCGTGGTGGTTCGTTACATAGGTACGCGGGTACCGTGGTGGTTAGTTACATAGGTACGCGCGTGCCGTGGTGCTTCGTTACATAGGTACGCGGGTG	ACCGTGGAGGTTCATTACATAGGTACCCACGTGCCGTGGTGCTTCGTTACATAGGTACGCGCGTGCCGTGGTGCTTTGTTACATAGGTACGCGGGTACCGTGGCGGTTCATTACATAGGTACCCGCGTGCCGTGGTGCTTCGTTACATAGGTACGCAGGTGCCGTGGTGGTTCGTTACATAGGTACGCGGGTACCGTGGTGGTTAGTTACATAGGTACGCGCGTGCCGTGGTGCTTCGTTACATAGGTACGCGGGTG	ACCGTGGTGGTTCGTTACATAGGTACGCGGGTACCGTGGTGGTTAGTTACATAGGTACGCGCGTGCCGTGGTGCTTCGTTACATAGGTACGCGGGTG;*;A	0.011;0.002793;0.002793	0.011
cg11875917	I	8	4980497	R	T	4980453	4980549	8:4980453_ACCGTGGTGGTTAGTTACATAGGTACGCGCGTGCCGTGGTGCTTCGTTACATAGGTACGCGGGTGCCGTGGTGGTTCGTTACATAGGTACGCGCGTG/*	ACCGTGGTGGTTAGTTACATAGGTACGCGCGTGCCGTGGTGCTTCGTTACATAGGTACGCGGGTGCCGTGGTGGTTCGTTACATAGGTACGCGCGTG	*;A;GCCGTGGTGGTTAGTTACATAGGTACGCGCGTGCCGTGGTGCTTCGTTACATAGGTACGCGGGTGCCGTGGTGGTTCGTTACATAGGTACGCGCGTG;ACCGTGGTGGTTCGTTACATAGGTACGCGCGTG	0.02;0.002793;0.011;0.011	0.02
cg26403151	I	10	132001268	F	A	132001244	132001293	10:132001244_AGCACACACAGCACACACGGTGCCCGCACAGCCCACACAGCACACACGGT/*	AGCACACACAGCACACACGGTGCCCGCACAGCCCACACAGCACACACGGT	*;A	0.88;0.067	0.88
cg01072969	I	19	51108274	F	C	51108274	51108282	19:51108274_CGAGGGTGT/C	CGAGGGTGT	C	0.031	0.031
cg17602814	I	12	55352273	F	C	55352275	55352275	12:55352275_T/TTTTA	T	TTTTA	0.134	0.134
cg12205729	I	4	46391694	F	T	46391696	46391696	4:46391696_C/A	C	A	0.022	0.022
cg07068045	I	11	69312202	F	C	69312207	69312207	11:69312207_T/C	T	C	0.316	0.316
cg27304457	I	12	109172870	F	A	109172875	109172875	12:109172875_C/CCAGA	C	CCAGA	0.274	0.274
cg14714404	I	13	95364333	F	A	95364337	95364337	13:95364337_T/G	T	G	0.897	0.897
cg13949829	I	16	2141352	R	A	2141336	2141353	16:2141336_AGGGGTGAGACGCTGCCG/AGGGGGTGAGACGCTGCCG	AGGGGTGAGACGCTGCCG	AGGGGGTGAGACGCTGCCG;*;A	0.011;0.014;0.002793	0.014
cg24595745	I	3	121553721	R	A	121553719	121553719	3:121553719_G/A	G	A	0.235	0.235
cg08547427	I	13	46219332	R	A	46219331	46219331	13:46219331_A/G	A	G	0.768	0.768
cg06614336	I	7	158441237	F	T	158441239	158441259	7:158441239_GCAAATGGACGACAACCACGC/GCAAATGGACGACAACCACGGCAAATGGACGACAACCACGCCAAATGGACGACAACCACGC	GCAAATGGACGACAACCACGC	GCAAATGGACGACAACCACGGCAAATGGACGACAACCACGCCAAATGGACGACAACCACGC;CCAAATGGACGACAACCACGC;G	0.002793;0.028;0.047	0.047
cg25637261	I	16	28875217	R	C	28875214	28875226	16:28875214_AGCCGCCGCCGCC/AGCC	AGCCGCCGCCGCC	AGCC;A;AGCCGCCGCCGCCGCCGCCGCC;AGCCGCC	0.263;0.025;0.00838;0.005587	0.263
cg01300682	I	7	156734640	R	A	156734625	156734661	7:156734625_TTGGGTGACGAGGCGCGAATGGGTGACGAGGCGCGAC/CTGGGTGACGAGGCGCGAATGGGTGACGAGGCGCGAC	TTGGGTGACGAGGCGCGAATGGGTGACGAGGCGCGAC	CTGGGTGACGAGGCGCGAATGGGTGACGAGGCGCGAC;*;T	0.028;0.00838;0.002793	0.028
cg16783170	I	8	145019074	F	C	145019077	145019077	8:145019077_C/A	C	A	0.24	0.24
cg23682255	I	8	13011948	F	C	13011953	13011953	8:13011953_T/C	T	C	0.156	0.156
cg01125076	I	10	70883951	R	C	70883949	70883949	10:70883949_A/G	A	G	0.073	0.073
cg21753226	I	11	2890668	R	C	2890667	2890667	11:2890667_G/A	G	A	0.039	0.039
cg17305762	I	15	69715433	F	A	69715435	69715435	15:69715435_G/T	G	T	0.07	0.07
cg22122414	I	8	53627067	R	T	53627064	53627064	8:53627064_A/G	A	G	0.025	0.025
cg08440556	I	4	83718952	R	A	83718947	83718947	4:83718947_T/C	T	C	0.039	0.039
cg00018828	I	16	1245911	F	A	1245916	1245916	16:1245916_C/T	C	T	0.014	0.014
cg05453648	I	22	41347152	F	A	41347151	41347161	22:41347151_TCGGCCCCGCC/T	TCGGCCCCGCC	T;TCGGCCCCGCCCGGCCCCGCC	0.156;0.002793	0.156
cg26460816	I	5	65892187	R	C	65892186	65892186	5:65892186_C/T	C	T	0.011	0.011
cg08881995	I	1	1051895	R	A	1051893	1051893	1:1051893_A/G	A	G	0.014	0.014
cg06766860	I	12	132863983	R	C	132863981	132863981	12:132863981_G/A	G	A	0.757	0.757
cg06778662	I	7	158121270	F	C	158121276	158121276	7:158121276_C/T	C	T	0.366	0.366
cg21736411	I	21	40759659	F	C	40759663	40759663	21:40759663_A/T	A	T;G	0.017;0.005587	0.017
cg04333648	I	19	53836866	R	A	53836862	53836862	19:53836862_A/G	A	G	0.673	0.673
cg00934092	I	6	3119265	F	A	3119268	3119269	6:3119268_GC/G	GC	G	0.109	0.109
cg20273697	I	2	8977583	F	A	8977589	8977589	2:8977589_C/T	C	T	0.017	0.017
cg23699809	I	8	28745972	R	A	28745967	28745970	8:28745967_CGCG/C	CGCG	C	0.902	0.902
cg13347457	I	16	3355839	F	C	3355845	3355845	16:3355845_A/C	A	C	0.061	0.061
cg06282039	I	3	14635940	R	T	14635938	14635938	3:14635938_G/A	G	A	0.011	0.011
cg02892357	I	21	45789379	R	A	45789347	45789463	21:45789347_CGCTGTGGGGAGCAGGCGGAGTGTGCGGGGGCCGGGGTGTGGGTGACGTCTGACCGGGTGCTGCGGGGAGCAGGTGGAGTGTGCGGGGGCCGGGGTGTGGGTGAGTTCTGACCGGGT/C	CGCTGTGGGGAGCAGGCGGAGTGTGCGGGGGCCGGGGTGTGGGTGACGTCTGACCGGGTGCTGCGGGGAGCAGGTGGAGTGTGCGGGGGCCGGGGTGTGGGTGAGTTCTGACCGGGT	C;*;TGCTGTGGGGAGCAGGCGGAGTGTGCGGGGGCCGGGGTGTGGGTGACGTCTGACCGGGTGCTGCGGGGAGCAGGTGGAGTGTGCGGGGGCCGGGGTGTGGGTGAGTTCTGACCGGGT;CGCTGCGGGGAGCAGGTGGAGTGTGCGGGGGCCGGGGTGTGGGTGAGTTCTGACCGGGT	0.064;0.067;0.00838;0.002793	0.067
cg02892357	I	21	45789379	R	A	45789347	45789463	21:45789347_CGCTGTGGGGAGCAGGCGGAGTGTGCGGGGGCCGGGGTGTGGGTGACGTCTGACCGGGTGCTGCGGGGAGCAGGTGGAGTGTGCGGGGGCCGGGGTGTGGGTGAGTTCTGACCGGGT/C	CGCTGTGGGGAGCAGGCGGAGTGTGCGGGGGCCGGGGTGTGGGTGACGTCTGACCGGGTGCTGCGGGGAGCAGGTGGAGTGTGCGGGGGCCGGGGTGTGGGTGAGTTCTGACCGGGT	C;*;TGCTGTGGGGAGCAGGCGGAGTGTGCGGGGGCCGGGGTGTGGGTGACGTCTGACCGGGTGCTGCGGGGAGCAGGTGGAGTGTGCGGGGGCCGGGGTGTGGGTGAGTTCTGACCGGGT;CGCTGCGGGGAGCAGGTGGAGTGTGCGGGGGCCGGGGTGTGGGTGAGTTCTGACCGGGT	0.064;0.067;0.00838;0.002793	0.067
cg02892357	I	21	45789379	R	A	45789363	45789421	21:45789363_CGGAGTGTGCGGGGGCCGGGGTGTGGGTGACGTCTGACCGGGTGCTGCGGGGAGCAGGT/*	CGGAGTGTGCGGGGGCCGGGGTGTGGGTGACGTCTGACCGGGTGCTGCGGGGAGCAGGT	*;TGGAGTGTGCGGGGGCCGGGGTGTGGGTGACGTCTGACCGGGTGCTGCGGGGAGCAGGT;C	0.128;0.061;0.011	0.128
cg02892357	I	21	45789379	R	A	45789363	45789421	21:45789363_CGGAGTGTGCGGGGGCCGGGGTGTGGGTGACGTCTGACCGGGTGCTGCGGGGAGCAGGT/*	CGGAGTGTGCGGGGGCCGGGGTGTGGGTGACGTCTGACCGGGTGCTGCGGGGAGCAGGT	*;TGGAGTGTGCGGGGGCCGGGGTGTGGGTGACGTCTGACCGGGTGCTGCGGGGAGCAGGT;C	0.128;0.061;0.011	0.128
cg02892357	I	21	45789379	R	A	45789376	45789376	21:45789376_G/*	G	*;GGA	0.089;0.025	0.089
cg02892357	I	21	45789379	R	A	45789378	45789378	21:45789378_C/*	C	*;G	0.089;0.025	0.089
cg03686392	I	11	3013309	F	C	3013313	3013313	11:3013313_C/G	C	G	0.011	0.011
cg22593669	I	16	3507899	F	T	3507903	3507918	16:3507903_GCCTGCCCGCTCCCAA/G	GCCTGCCCGCTCCCAA	G	0.55	0.55
cg22593669	I	16	3507899	F	T	3507903	3507918	16:3507903_GCCTGCCCGCTCCCAA/G	GCCTGCCCGCTCCCAA	G	0.55	0.55
cg13620110	I	19	10226628	R	A	10226624	10226627	19:10226624_GCGT/G	GCGT	G	0.036	0.036
cg16970737	I	12	132286049	R	T	132285971	132286070	12:132285971_TTCGTGTTTGCCGTGGCCCGTGTTTGCCGTGGCTGTTCATGTTTGCCGTGGCTCGTGTTTGCCGTGGCTCGTGTTTGCCGTGGCTCGTGTTTGCCGTGGC/T	TTCGTGTTTGCCGTGGCCCGTGTTTGCCGTGGCTGTTCATGTTTGCCGTGGCTCGTGTTTGCCGTGGCTCGTGTTTGCCGTGGCTCGTGTTTGCCGTGGC	T	0.14	0.14
cg16970737	I	12	132286049	R	T	132285971	132286070	12:132285971_TTCGTGTTTGCCGTGGCCCGTGTTTGCCGTGGCTGTTCATGTTTGCCGTGGCTCGTGTTTGCCGTGGCTCGTGTTTGCCGTGGCTCGTGTTTGCCGTGGC/T	TTCGTGTTTGCCGTGGCCCGTGTTTGCCGTGGCTGTTCATGTTTGCCGTGGCTCGTGTTTGCCGTGGCTCGTGTTTGCCGTGGCTCGTGTTTGCCGTGGC	T	0.14	0.14
cg16970737	I	12	132286049	R	T	132285971	132286070	12:132285971_TTCGTGTTTGCCGTGGCCCGTGTTTGCCGTGGCTGTTCATGTTTGCCGTGGCTCGTGTTTGCCGTGGCTCGTGTTTGCCGTGGCTCGTGTTTGCCGTGGC/T	TTCGTGTTTGCCGTGGCCCGTGTTTGCCGTGGCTGTTCATGTTTGCCGTGGCTCGTGTTTGCCGTGGCTCGTGTTTGCCGTGGCTCGTGTTTGCCGTGGC	T	0.14	0.14
cg14087921	I	9	138660958	R	T	138660945	138660985	9:138660945_ATGCGTGTGCACACGTGGGTGTCGGTGCGTCTGGGGCAGGG/A	ATGCGTGTGCACACGTGGGTGTCGGTGCGTCTGGGGCAGGG	A;*;GTGCGTGTGCACACGTGGGTGTCGGTGCGTCTGGGGCAGGG	0.087;0.002793;0.002793	0.087
cg14087921	I	9	138660958	R	T	138660949	138660989	9:138660949_GTGTGCACACGTGGGTGTCGGTGCGTCTGGGGCAGGGCGCA/G	GTGTGCACACGTGGGTGTCGGTGCGTCTGGGGCAGGGCGCA	G;*	0.151;0.07	0.151
cg12470499	I	2	174219489	F	C	174219493	174219493	2:174219493_A/G	A	G	0.022	0.022
cg21384277	I	7	1199906	F	A	1199912	1199912	7:1199912_A/G	A	G	0.673	0.673
cg03415497	I	20	54933931	R	C	54933929	54933929	20:54933929_A/AGC	A	AGC	0.022	0.022
cg05057777	I	12	104697631	R	A	104697629	104697629	12:104697629_G/A	G	A	0.022	0.022
cg27310205	I	16	53407350	R	A	53407349	53407349	16:53407349_C/T	C	T	0.017	0.017
cg25708755	I	7	157951411	F	A	157951349	157951553	7:157951349_TGCTTTCTGAATGAATGAGTGAACTCGGGAGAATCAGGAGCCCGTGTGATTGGCCGGGACTTCGCAAGGGCTTTCTGAATGAATGAGTGAACTCGGAAGAATCAGGAGCCCGTGTGATTGGCCGGGACTTCGCAAGTGCTTCCTGAATGAATGAGTGAACGCGGGAGAATCAGGAGCCCGTGTGATTGGCCGGGACTTCGCAAGG/T	TGCTTTCTGAATGAATGAGTGAACTCGGGAGAATCAGGAGCCCGTGTGATTGGCCGGGACTTCGCAAGGGCTTTCTGAATGAATGAGTGAACTCGGAAGAATCAGGAGCCCGTGTGATTGGCCGGGACTTCGCAAGTGCTTCCTGAATGAATGAGTGAACGCGGGAGAATCAGGAGCCCGTGTGATTGGCCGGGACTTCGCAAGG	T;*	0.011;0.011	0.011
cg25708755	I	7	157951411	F	A	157951349	157951553	7:157951349_TGCTTTCTGAATGAATGAGTGAACTCGGGAGAATCAGGAGCCCGTGTGATTGGCCGGGACTTCGCAAGGGCTTTCTGAATGAATGAGTGAACTCGGAAGAATCAGGAGCCCGTGTGATTGGCCGGGACTTCGCAAGTGCTTCCTGAATGAATGAGTGAACGCGGGAGAATCAGGAGCCCGTGTGATTGGCCGGGACTTCGCAAGG/T	TGCTTTCTGAATGAATGAGTGAACTCGGGAGAATCAGGAGCCCGTGTGATTGGCCGGGACTTCGCAAGGGCTTTCTGAATGAATGAGTGAACTCGGAAGAATCAGGAGCCCGTGTGATTGGCCGGGACTTCGCAAGTGCTTCCTGAATGAATGAGTGAACGCGGGAGAATCAGGAGCCCGTGTGATTGGCCGGGACTTCGCAAGG	T;*	0.011;0.011	0.011
cg25708755	I	7	157951411	F	A	157951354	157951490	7:157951354_TCTGAATGAATGAGTGAACTCGGGAGAATCAGGAGCCCGTGTGATTGGCCGGGACTTCGCAAGGGCTTTCTGAATGAATGAGTGAACTCGGAAGAATCAGGAGCCCGTGTGATTGGCCGGGACTTCGCAAGTGCTTC/CCTGAATGAATGAGTGAACTCGGGAGAATCAGGAGCCCGTGTGATTGGCCGGGACTTCGCAAGGGCTTTCTGAATGAATGAGTGAACTCGGAAGAATCAGGAGCCCGTGTGATTGGCCGGGACTTCGCAAGTGCTTC	TCTGAATGAATGAGTGAACTCGGGAGAATCAGGAGCCCGTGTGATTGGCCGGGACTTCGCAAGGGCTTTCTGAATGAATGAGTGAACTCGGAAGAATCAGGAGCCCGTGTGATTGGCCGGGACTTCGCAAGTGCTTC	CCTGAATGAATGAGTGAACTCGGGAGAATCAGGAGCCCGTGTGATTGGCCGGGACTTCGCAAGGGCTTTCTGAATGAATGAGTGAACTCGGAAGAATCAGGAGCCCGTGTGATTGGCCGGGACTTCGCAAGTGCTTC;*;T	0.00838;0.02;0.005587	0.02
cg25708755	I	7	157951411	F	A	157951354	157951490	7:157951354_TCTGAATGAATGAGTGAACTCGGGAGAATCAGGAGCCCGTGTGATTGGCCGGGACTTCGCAAGGGCTTTCTGAATGAATGAGTGAACTCGGAAGAATCAGGAGCCCGTGTGATTGGCCGGGACTTCGCAAGTGCTTC/CCTGAATGAATGAGTGAACTCGGGAGAATCAGGAGCCCGTGTGATTGGCCGGGACTTCGCAAGGGCTTTCTGAATGAATGAGTGAACTCGGAAGAATCAGGAGCCCGTGTGATTGGCCGGGACTTCGCAAGTGCTTC	TCTGAATGAATGAGTGAACTCGGGAGAATCAGGAGCCCGTGTGATTGGCCGGGACTTCGCAAGGGCTTTCTGAATGAATGAGTGAACTCGGAAGAATCAGGAGCCCGTGTGATTGGCCGGGACTTCGCAAGTGCTTC	CCTGAATGAATGAGTGAACTCGGGAGAATCAGGAGCCCGTGTGATTGGCCGGGACTTCGCAAGGGCTTTCTGAATGAATGAGTGAACTCGGAAGAATCAGGAGCCCGTGTGATTGGCCGGGACTTCGCAAGTGCTTC;*;T	0.00838;0.02;0.005587	0.02
cg26883949	I	17	40976461	R	C	40976458	40976458	17:40976458_G/A	G	A	0.075	0.075
cg07015749	I	1	6085995	F	A	6085900	6086002	1:6085900_AGCACACAGCCGATCCCGGCACACAGCCGATCCCGGCACACAGCCGATCCCGGCACACAGCCGATCCCGGCACACAGCCGATCCCGGCACACAGCCGATCCCG/GGCACACAGCCGATCCCGGCACACAGCCGATCCCGGCACACAGCCGATCCCGGCACACAGCCGATCCCGGCACACAGCCGATCCCGGCACACAGCCGATCCCG	AGCACACAGCCGATCCCGGCACACAGCCGATCCCGGCACACAGCCGATCCCGGCACACAGCCGATCCCGGCACACAGCCGATCCCGGCACACAGCCGATCCCG	GGCACACAGCCGATCCCGGCACACAGCCGATCCCGGCACACAGCCGATCCCGGCACACAGCCGATCCCGGCACACAGCCGATCCCGGCACACAGCCGATCCCG;AGCACACAGCCGATCCCGGCACACAGCCGATCCCGGCACACAGCCGATCCCG;*;AGCACACAGCCGATCCCGGCACACAGCCGATCCCGGCACACAGCCGATCCCGGCACACAGCCGATCCCG;AGCACACAGCCGATCCCGGCACACAGCCGATCCCGGCACACAGCCGATCCCGGCACACAGCCGATCCCGGCACACAGCCGATCCCG;A	0.117;0.00838;0.002793;0.039;0.047;0.002793	0.117
cg07015749	I	1	6085995	F	A	6085925	6086026	1:6085925_GCCGATCCCGGCACACAGCCGATCCCGGCACACAGCCGATCCCGGCACACAGCCGATCCCGGCACACAGCCGATCCCGGCACACAGCCGATCCCGGCACACA/*	GCCGATCCCGGCACACAGCCGATCCCGGCACACAGCCGATCCCGGCACACAGCCGATCCCGGCACACAGCCGATCCCGGCACACAGCCGATCCCGGCACACA	*;G	0.064;0.005587	0.064
cg07015749	I	1	6085995	F	A	6085964	6085999	1:6085964_TCCCGGCACACAGCCGATCCCGGCACACAGCCGATC/T	TCCCGGCACACAGCCGATCCCGGCACACAGCCGATC	T;*	0.002793;0.014	0.014
cg07451084	I	4	44728739	R	C	44728735	44728735	4:44728735_A/T	A	T	0.02	0.02
cg16835097	I	17	73267459	F	C	73267461	73267461	17:73267461_G/C	G	C	0.405	0.405
cg11718527	I	16	3108460	R	A	3108455	3108455	16:3108455_G/A	G	A	0.011	0.011
cg17576127	I	12	132973817	F	C	132973823	132973823	12:132973823_C/T	C	T;*	0.254;0.002793	0.254
cg16871667	I	6	32025975	F	A	32025980	32025980	6:32025980_G/A	G	A	0.126	0.126
cg12304817	I	19	4969056	R	A	4969053	4969053	19:4969053_A/G	A	G	0.184	0.184
cg08543703	I	1	12040447	R	C	12040442	12040442	1:12040442_T/A	T	A	0.011	0.011
cg13947513	I	4	172824551	F	A	172824554	172824554	4:172824554_G/A	G	A	0.028	0.028
cg24608929	I	1	55352520	F	A	55352525	55352525	1:55352525_C/T	C	T	0.011	0.011
cg24152000	I	14	104637061	F	A	104637064	104637064	14:104637064_C/T	C	T	0.011	0.011
cg13333141	I	12	92539687	F	C	92539690	92539691	12:92539690_GA/G	GA	G	0.034	0.034
cg19035966	I	8	143254408	F	A	143254412	143254412	8:143254412_C/T	C	T	0.034	0.034
cg20017123	I	6	2763919	F	A	2763923	2763923	6:2763923_C/T	C	T	0.411	0.411
cg20017123	I	6	2763919	F	A	2763925	2763925	6:2763925_T/C	T	C	0.017	0.017
cg02521854	I	12	133007058	R	T	133007053	133007053	12:133007053_A/G	A	G	0.385	0.385
cg22382836	I	19	723036	R	A	723031	723031	19:723031_C/T	C	T	0.017	0.017
cg20311868	I	7	73256971	R	C	73256967	73256967	7:73256967_T/C	T	C	0.064	0.064
cg06898768	I	6	151187454	R	C	151187449	151187449	6:151187449_T/C	T	C	0.014	0.014
cg00854591	I	2	503097	R	C	503061	503109	2:503061_AGGACGCGGGAATCACGGGACGCAGGAATCACGGGACGCGGGAATCACG/A	AGGACGCGGGAATCACGGGACGCAGGAATCACGGGACGCGGGAATCACG	A;AGGACGCGGGAATCACG	0.022;0.005587	0.022
cg00854591	I	2	503097	R	C	503061	503109	2:503061_AGGACGCGGGAATCACGGGACGCAGGAATCACGGGACGCGGGAATCACG/A	AGGACGCGGGAATCACGGGACGCAGGAATCACGGGACGCGGGAATCACG	A;AGGACGCGGGAATCACG	0.022;0.005587	0.022
cg00854591	I	2	503097	R	C	503084	503132	2:503084_AGGAATCACGGGACGCGGGAATCACGGGACGCGGGAATCACGGGACGCG/A	AGGAATCACGGGACGCGGGAATCACGGGACGCGGGAATCACGGGACGCG	A;GGGAATCACGGGACGCGGGAATCACGGGACGCGGGAATCACGGGACGCG;AGGAATCACGGGACGCGGGAATCACGGGACGCG;*;AGGAATCACGGGACGCGGGAATCACGGGACGCGGGAATCACGGGACGCGGGAATCACGGGACGCG;AATCACGGGACGCGGGAATCACGGGACGCGGGAATCACGGGACGCGGGAATCACGGGACGCG	0.265;0.148;0.059;0.12;0.00838;0.002793	0.265
cg24251048	I	11	107799072	F	T	107799078	107799078	11:107799078_A/C	A	C	0.022	0.022
cg06645624	I	8	142011432	F	C	142011434	142011434	8:142011434_T/C	T	C	0.922	0.922
cg16664210	I	9	112260756	F	A	112260759	112260759	9:112260759_G/C	G	C	0.198	0.198
cg17670496	I	6	29759972	R	C	29759968	29759968	6:29759968_C/T	C	T	0.014	0.014
cg14487292	I	17	36105517	R	C	36105512	36105512	17:36105512_G/A	G	A	0.073	0.073
cg22200895	I	19	3823289	F	A	3823292	3823292	19:3823292_G/A	G	A	0.014	0.014
cg03401357	I	1	46951477	F	A	46951483	46951483	1:46951483_C/T	C	T	0.011	0.011
cg03735012	I	19	55964092	R	A	55964091	55964091	19:55964091_G/T	G	T	0.045	0.045
cg26124560	I	17	78064152	F	C	78064140	78064200	17:78064140_GAACAAGGGACGCGCGCAGGCACGTGCACGAACACAGGACACACACAGCACGTGCATGAAC/*	GAACAAGGGACGCGCGCAGGCACGTGCACGAACACAGGACACACACAGCACGTGCATGAAC	*;G	0.034;0.011	0.034
cg26124560	I	17	78064152	F	C	78064145	78064159	17:78064145_AGGGACGCGCGCAGG/*	AGGGACGCGCGCAGG	*;A;ACACGGGACGCGCGCAGG	0.045;0.005587;0.005587	0.045
cg03541126	I	7	157928850	F	A	157928854	157928854	7:157928854_G/A	G	A	0.011	0.011
cg17269430	I	1	236305619	R	C	236305618	236305618	1:236305618_G/T	G	T	0.047	0.047
cg20558091	I	17	79122298	F	T	79122302	79122302	17:79122302_C/T	C	T	0.047	0.047
cg18926212	I	12	50297936	R	A	50297934	50297934	12:50297934_C/A	C	A	0.617	0.617
cg09161446	I	2	240697468	R	T	240697463	240697463	2:240697463_A/G	A	G	0.634	0.634
cg21520607	I	20	62200854	F	T	62200860	62200860	20:62200860_A/G	A	G	0.648	0.648
cg10600004	I	20	61664556	R	T	61664553	61664553	20:61664553_T/C	T	C	0.676	0.676
cg14024328	I	4	719362	R	A	719310	719394	4:719310_CGTGGGCTGCCGAGGGCTGCTGTGGGCTCTGCGCTGTGGCTCCGTGGGCTGCCGAAGGCTGCTGTGGGCTCTGCGCTGTGGCTGT/C	CGTGGGCTGCCGAGGGCTGCTGTGGGCTCTGCGCTGTGGCTCCGTGGGCTGCCGAAGGCTGCTGTGGGCTCTGCGCTGTGGCTGT	C;CGTGGGCTGCCGAGGGCTGCTGTGGGCTCTGCGCTGTGGCTGTGTGGGCTGCCGAGGGCTGCTGTGGGCTCTGCGCTGTGGCTCCGTGGGCTGCCGAAGGCTGCTGTGGGCTCTGCGCTGTGGCTGT	0.017;0.005587	0.017
cg14024328	I	4	719362	R	A	719323	719365	4:719323_GGGCTGCTGTGGGCTCTGCGCTGTGGCTCCGTGGGCTGCCGAA/*	GGGCTGCTGTGGGCTCTGCGCTGTGGCTCCGTGGGCTGCCGAA	*;G	0.02;0.034	0.034
cg04739570	I	3	127348611	R	C	127348609	127348609	3:127348609_G/A	G	A	0.073	0.073
cg11201861	I	20	3662958	F	A	3662964	3662964	20:3662964_T/A	T	A	0.115	0.115
cg10119705	I	14	93799588	R	A	93799587	93799587	14:93799587_C/CCGGGCGTCGGGTCGCTGGGAGT	C	CCGGGCGTCGGGTCGCTGGGAGT	0.145	0.145
cg10119705	I	14	93799588	R	A	93799587	93799587	14:93799587_C/CCGGGCGTCGGGTCGCTGGGAGT	C	CCGGGCGTCGGGTCGCTGGGAGT	0.023	0.023
cg21017569	I	17	7832769	R	A	7832766	7832766	17:7832766_A/G	A	G	0.595	0.595
cg10210086	I	16	84837307	R	A	84837305	84837305	16:84837305_G/T	G	T	0.036	0.036
cg04893899	I	21	46292949	F	C	46292951	46292951	21:46292951_G/GC	G	GC	0.466	0.466
cg03627931	I	16	982866	F	T	982861	982935	16:982861_ACACACGCTTCCTCACGTCTACTCGCTCCCACACGCGTGAGCACTCTAGGGGAGGCCTGGGGACTCAGGCCGCCG/A	ACACACGCTTCCTCACGTCTACTCGCTCCCACACGCGTGAGCACTCTAGGGGAGGCCTGGGGACTCAGGCCGCCG	A	0.011	0.011
cg14422322	I	6	20245292	R	A	20245288	20245288	6:20245288_G/T	G	T	0.078	0.078
cg10202826	I	16	4304191	R	T	4304188	4304188	16:4304188_T/C	T	C	0.017	0.017
cg15915602	I	2	114737459	R	T	114737385	114737461	2:114737385_CGTCCCGGTGTATCCGCAGCGCGCCCTGGCCGACCCCTGGTGGCCGGAGGCCGTTACTGTCGCGGCTGAAGGGGCGT/C	CGTCCCGGTGTATCCGCAGCGCGCCCTGGCCGACCCCTGGTGGCCGGAGGCCGTTACTGTCGCGGCTGAAGGGGCGT	C	0.101	0.101
cg18729681	I	14	91742453	F	A	91742455	91742455	14:91742455_C/T	C	T	0.011	0.011
cg24771121	I	13	103451380	R	T	103451378	103451378	13:103451378_C/T	C	T	0.02	0.02
cg06562372	I	7	87230196	R	A	87230193	87230193	7:87230193_A/G	A	G	0.092	0.092
cg11591535	I	6	170755857	F	T	170755803	170755859	6:170755803_TCCCCCTCCCGAATCACGCGAGTTCTCCTGATCAGATTCTCCTGACCGAGTGAACGA/*	TCCCCCTCCCGAATCACGCGAGTTCTCCTGATCAGATTCTCCTGACCGAGTGAACGA	*;T	0.017;0.002793	0.017
cg11591535	I	6	170755857	F	T	170755816	170755859	6:170755816_TCACGCGAGTTCTCCTGATCAGATTCTCCTGACCGAGTGAACGA/*	TCACGCGAGTTCTCCTGATCAGATTCTCCTGACCGAGTGAACGA	*;T	0.005587;0.011	0.011
cg11591535	I	6	170755857	F	T	170755859	170755859	6:170755859_A/T	A	T;AGTTCTCCTGATCGGATTCTCCTGACCGAGTGAACGTCCCCCCACCGGATCACGCGAGTTCTCCTGATCGGATTCTCCTGACCCAGTGAACAT;AGTC;*;ACCGGATCACGCGAGTTCTCCTGATCGGATTCTCCTGACCCAGTGAACAT;ATCACGCGAGTTCTCCTGATCGGATTCTCCTGACCCAGTGAACAT	0.098;0.005587;0.002793;0.02;0.002793;0.00838	0.098
cg20063462	I	2	112812621	F	A	112812623	112812623	2:112812623_C/T	C	T	0.059	0.059
cg05624921	I	16	88883270	R	A	88883266	88883266	16:88883266_T/G	T	G	0.014	0.014
cg11100932	I	3	160879500	F	A	160879504	160879504	3:160879504_C/T	C	T	0.014	0.014
cg07507918	I	6	144385806	F	A	144385812	144385812	6:144385812_G/T	G	T	0.028	0.028
cg24813314	I	1	156338960	F	C	156338964	156338964	1:156338964_G/A	G	A	0.028	0.028
cg19346645	I	4	141490153	R	C	141490152	141490152	4:141490152_C/T	C	T	0.02	0.02
cg09229918	I	16	2041916	R	A	2041913	2041913	16:2041913_G/A	G	A	0.022	0.022
cg03638687	I	15	52308123	F	C	52308127	52308127	15:52308127_C/CG	C	CG;CA	0.964;0.00838	0.964
cg04311653	I	10	133204241	R	C	133204236	133204236	10:133204236_G/A	G	A	0.053	0.053
cg22783602	I	6	33240120	R	T	33240116	33240116	6:33240116_T/G	T	G	0.12	0.12
cg18440871	I	7	155534649	F	T	155534653	155534653	7:155534653_C/G	C	G	0.073	0.073
cg12742395	I	7	156917722	R	A	156917719	156917719	7:156917719_C/T	C	T	0.031	0.031
cg12451436	I	20	388650	F	A	388585	388654	20:388585_GCCCCCGGCCCCGCCCCCGGCCCCGGCCCCGGCCCCCGGCCCACCCCGGCCCCGCCCCCAGCCCCCGGCC/G	GCCCCCGGCCCCGCCCCCGGCCCCGGCCCCGGCCCCCGGCCCACCCCGGCCCCGCCCCCAGCCCCCGGCC	G;GCCCCCCGGCCCCGCCCCCGGCCCCGGCCCCGGCCCCCGGCCCACCCCGGCCCCGCCCCCAGCCCCCGGCC	0.155;0.002825	0.155
cg12451436	I	20	388650	F	A	388627	388673	20:388627_ACCCCGGCCCCGCCCCCAGCCCCCGGCCCCCCCGGCCCCGCCCCCGG/*	ACCCCGGCCCCGCCCCCAGCCCCCGGCCCCCCCGGCCCCGCCCCCGG	*;ACCCCGCCTCGCGGCCCCCGGCCCCGCCCCCAGCCCCCGGCCCCCCCGGCCCCGCCCCCGG;CCCCCGGCCCCGCCCCCAGCCCCCGGCCCCCCCGGCCCCGCCCCCGG;A;ACCCCGCCTCGCGGCCCCCGGCCCCCGGCCCCGCCCCCAGCCCCCGGCCCCCCCGGCCCCGCCCCCGG	0.228;0.23;0.067;0.011;0.002809	0.23
cg12451436	I	20	388650	F	A	388627	388673	20:388627_ACCCCGGCCCCGCCCCCAGCCCCCGGCCCCCCCGGCCCCGCCCCCGG/*	ACCCCGGCCCCGCCCCCAGCCCCCGGCCCCCCCGGCCCCGCCCCCGG	*;ACCCCGCCTCGCGGCCCCCGGCCCCGCCCCCAGCCCCCGGCCCCCCCGGCCCCGCCCCCGG;CCCCCGGCCCCGCCCCCAGCCCCCGGCCCCCCCGGCCCCGCCCCCGG;A;ACCCCGCCTCGCGGCCCCCGGCCCCCGGCCCCGCCCCCAGCCCCCGGCCCCCCCGGCCCCGCCCCCGG	0.228;0.23;0.067;0.011;0.002809	0.23
cg12451436	I	20	388650	F	A	388638	388694	20:388638_GCCCCCAGCCCCCGGCCCCCCCGGCCCCGCCCCCGGCCCCGCCCCGGCCCCGCCCAC/*	GCCCCCAGCCCCCGGCCCCCCCGGCCCCGCCCCCGGCCCCGCCCCGGCCCCGCCCAC	*;GCAGCCCCCGGCCCCCCCGGCCCCGCCCCCGGCCCCGCCCCGGCCCCGCCCAC;GCCCAGCCCCCGGCCCCCCCGGCCCCGCCCCCGGCCCCGCCCCGGCCCCGCCCAC;G	0.168;0.026;0.005682;0.002841	0.168
cg12451436	I	20	388650	F	A	388638	388694	20:388638_GCCCCCAGCCCCCGGCCCCCCCGGCCCCGCCCCCGGCCCCGCCCCGGCCCCGCCCAC/*	GCCCCCAGCCCCCGGCCCCCCCGGCCCCGCCCCCGGCCCCGCCCCGGCCCCGCCCAC	*;GCAGCCCCCGGCCCCCCCGGCCCCGCCCCCGGCCCCGCCCCGGCCCCGCCCAC;GCCCAGCCCCCGGCCCCCCCGGCCCCGCCCCCGGCCCCGCCCCGGCCCCGCCCAC;G	0.168;0.026;0.005682;0.002841	0.168
cg12451436	I	20	388650	F	A	388639	388678	20:388639_CCCCCAGCCCCCGGCCCCCCCGGCCCCGCCCCCGGCCCCG/*	CCCCCAGCCCCCGGCCCCCCCGGCCCCGCCCCCGGCCCCG	*;C	0.196;0.002841	0.196
cg12451436	I	20	388650	F	A	388639	388678	20:388639_CCCCCAGCCCCCGGCCCCCCCGGCCCCGCCCCCGGCCCCG/*	CCCCCAGCCCCCGGCCCCCCCGGCCCCGCCCCCGGCCCCG	*;C	0.196;0.002841	0.196
cg12451436	I	20	388650	F	A	388640	388678	20:388640_CCCCAGCCCCCGGCCCCCCCGGCCCCGCCCCCGGCCCCG/*	CCCCAGCCCCCGGCCCCCCCGGCCCCGCCCCCGGCCCCG	*;CTCCCAGCCCCCGGCCCCCCCGGCCCCGCCCCCGGCCCCG;CCACCCAGCCCCCGGCCCCCCCGGCCCCGCCCCCGGCCCCG;CCCCGGCCCCGCCCAGCCCCCGGCCCCCCCGGCCCCGCCCCCGGCCCCG;C;CCCGCCCAGCCCCCGGCCCCCCCGGCCCCGCCCCCGGCCCCG	0.211;0.034;0.066;0.017;0.014;0.005714	0.211
cg12451436	I	20	388650	F	A	388640	388678	20:388640_CCCCAGCCCCCGGCCCCCCCGGCCCCGCCCCCGGCCCCG/*	CCCCAGCCCCCGGCCCCCCCGGCCCCGCCCCCGGCCCCG	*;CTCCCAGCCCCCGGCCCCCCCGGCCCCGCCCCCGGCCCCG;CCACCCAGCCCCCGGCCCCCCCGGCCCCGCCCCCGGCCCCG;CCCCGGCCCCGCCCAGCCCCCGGCCCCCCCGGCCCCGCCCCCGGCCCCG;C;CCCGCCCAGCCCCCGGCCCCCCCGGCCCCGCCCCCGGCCCCG	0.211;0.034;0.066;0.017;0.014;0.005714	0.211
cg12451436	I	20	388650	F	A	388652	388654	20:388652_GCC/GC	GCC	GC;*;G;GCCC	0.158;0.189;0.071;0.014	0.189
cg12451436	I	20	388650	F	A	388654	388666	20:388654_CCCCCCGGCCCCG/*	CCCCCCGGCCCCG	*;CCCCGGCCCCCGGCCCCG;CCCGCCCCCGGCCCCG;CCCGCCCACCCCGCCTCGCGGCCCCCGGCCCCG;CCCGCCCACCCCGCCTCGCGGCCCCCGGCCCCCGGCCCCG;C	0.279;0.19;0.072;0.034;0.014;0.008621	0.279
cg12451436	I	20	388650	F	A	388654	388666	20:388654_CCCCCCGGCCCCG/*	CCCCCCGGCCCCG	*;CCCCGGCCCCCGGCCCCG;CCCGCCCCCGGCCCCG;CCCGCCCACCCCGCCTCGCGGCCCCCGGCCCCG;CCCGCCCACCCCGCCTCGCGGCCCCCGGCCCCCGGCCCCG;C	0.279;0.19;0.072;0.034;0.014;0.008621	0.279
cg12451436	I	20	388650	F	A	388655	388655	20:388655_C/*	C	*;CCGCCCACCCCG	0.047;0.002793	0.047
cg12451436	I	20	388650	F	A	388656	388656	20:388656_C/*	C	*;CGCCCA;CG	0.047;0.002793;0.011	0.047
cg22279027	I	2	160919034	F	C	160919040	160919041	2:160919040_AC/A	AC	A	0.818	0.818
cg04181408	I	6	2971691	F	C	2971693	2971693	6:2971693_C/T	C	T	0.031	0.031
cg06311553	I	19	50016305	R	A	50016231	50016305	19:50016231_GGGTTGGGGGCCCGGACTCCTGGGTCCGAGGGTAGAGCGGTTGGGGGCCCGGACTCCTGGGTCCGAGGGTAGAGC/GGGTTGGGGGCCCGGACTCCTGGGTCCGAGGGTAGAGC	GGGTTGGGGGCCCGGACTCCTGGGTCCGAGGGTAGAGCGGTTGGGGGCCCGGACTCCTGGGTCCGAGGGTAGAGC	GGGTTGGGGGCCCGGACTCCTGGGTCCGAGGGTAGAGC;G	0.131;0.02	0.131
cg06311553	I	19	50016305	R	A	50016264	50016300	19:50016264_AGAGCGGTTGGGGGCCCGGACTCCTGGGTCCGAGGGT/*	AGAGCGGTTGGGGGCCCGGACTCCTGGGTCCGAGGGT	*;A	0.148;0.005587	0.148
cg06311553	I	19	50016305	R	A	50016300	50016300	19:50016300_T/A	T	A;*	0.005587;0.028	0.028
cg05892903	I	8	90769545	R	C	90769543	90769543	8:90769543_T/C	T	C	0.02	0.02
cg00264298	I	2	179847360	R	A	179847358	179847358	2:179847358_A/G	A	G	0.855	0.855
cg25472897	I	8	145560555	R	A	145560551	145560560	8:145560551_ACGGCGGCGG/ACGGCGGCGGCGG	ACGGCGGCGG	ACGGCGGCGGCGG;ACGGCGG;A;ACGGCGGCGGCGGCGG	0.031;0.005587;0.005587;0.002793	0.031
cg08116199	I	20	62887006	F	C	62887012	62887012	20:62887012_C/T	C	T	0.26	0.26
cg08116199	I	20	62887006	F	C	62887012	62887012	20:62887012_C/T	C	T	0.045	0.045
cg17637107	I	8	20054583	R	T	20054578	20054578	8:20054578_G/C	G	C	0.011	0.011
cg01087991	I	4	110655284	R	C	110655281	110655281	4:110655281_T/C	T	C	0.271	0.271
cg12937950	I	5	398247	F	A	398216	398325	5:398216_GTAGCTCCTGACCATCCACGTAGCTCCTGACCGTCCATGTTAGCCCCTGACCATCCACGTAGCCCCTGACCATCCACGTAGCTCCTGACCATCCACGTAGCTCCTGACCA/ATAGCTCCTGACCATCCACGTAGCTCCTGACCGTCCATGTTAGCCCCTGACCATCCACGTAGCCCCTGACCATCCACGTAGCTCCTGACCATCCACGTAGCTCCTGACCA	GTAGCTCCTGACCATCCACGTAGCTCCTGACCGTCCATGTTAGCCCCTGACCATCCACGTAGCCCCTGACCATCCACGTAGCTCCTGACCATCCACGTAGCTCCTGACCA	ATAGCTCCTGACCATCCACGTAGCTCCTGACCGTCCATGTTAGCCCCTGACCATCCACGTAGCCCCTGACCATCCACGTAGCTCCTGACCATCCACGTAGCTCCTGACCA;*;G;GTCCACGTAGCTCCTGACCGTCCATGTTAGCCCCTGACCATCCACGTAGCCCCTGACCATCCACGTAGCTCCTGACCATCCACGTAGCTCCTGACCA	0.045;0.036;0.005587;0.002793	0.045
cg12937950	I	5	398247	F	A	398248	398344	5:398248_GTCCATGTTAGCCCCTGACCATCCACGTAGCCCCTGACCATCCACGTAGCTCCTGACCATCCACGTAGCTCCTGACCATCCACGTAGCTCCTGACCA/*	GTCCATGTTAGCCCCTGACCATCCACGTAGCCCCTGACCATCCACGTAGCTCCTGACCATCCACGTAGCTCCTGACCATCCACGTAGCTCCTGACCA	*;G	0.031;0.002793	0.031
cg12937950	I	5	398247	F	A	398252	398266	5:398252_ATGTTAGCCCCTGAC/A	ATGTTAGCCCCTGAC	A;*	0.042;0.002793	0.042
cg13649172	I	1	1260152	R	A	1260142	1260153	1:1260142_CGGGCGAGGGCG/CGGGCGAGGGCGGGGCGAGGGCG	CGGGCGAGGGCG	CGGGCGAGGGCGGGGCGAGGGCG;CGGGGCGAGGGCG;CGGGCGAGGGCGGGGCGAGGGCGGGGCGAGGGCGGGGCGAGGGCGGGGCGAGGGCG;CGGGCGAGGGCGGGGCGAGGGCGGGGCGAGGGCG;C	0.022;0.005587;0.002793;0.002793;0.002793	0.022
cg00195828	I	8	8680903	F	A	8680905	8680905	8:8680905_C/T	C	T	0.011	0.011
cg13491296	I	1	156390613	F	C	156390617	156390617	1:156390617_C/A	C	A	0.176	0.176
cg25470077	I	19	10406364	R	C	10406359	10406359	19:10406359_G/T	G	T	0.011	0.011
cg14314026	I	14	93170534	R	A	93170526	93170538	14:93170526_TCCTGGAGCGAGC/T	TCCTGGAGCGAGC	T	0.039	0.039
cg12498409	I	7	40174463	F	A	40174468	40174468	7:40174468_G/C	G	C	0.011	0.011
cg11882405	I	1	762891	R	T	762886	762886	1:762886_T/G	T	G	0.028	0.028
cg21156200	I	9	2277780	F	T	2277785	2277785	9:2277785_A/G	A	G	0.028	0.028
cg01396391	I	1	246670940	R	T	246670933	246670947	1:246670933_GTATTGTCGTTAAAC/G	GTATTGTCGTTAAAC	G	0.134	0.134
cg03761210	I	20	32251509	R	A	32251507	32251522	20:32251507_TGCGGCGGCAAGAGGC/T	TGCGGCGGCAAGAGGC	T	0.064	0.064
cg19192101	I	17	9129315	R	A	9129313	9129313	17:9129313_A/G	A	G	0.358	0.358
cg04494737	I	6	7590405	F	C	7590408	7590408	6:7590408_C/A	C	A	0.075	0.075
cg11008156	I	11	6502714	R	A	6502712	6502712	11:6502712_A/G	A	G	0.036	0.036
cg19814210	I	7	77045887	R	C	77045882	77045882	7:77045882_C/G	C	G	0.634	0.634
cg12880250	I	17	43210016	R	C	43210013	43210013	17:43210013_C/T	C	T	0.047	0.047
cg10130694	I	3	108307933	F	C	108307939	108307939	3:108307939_T/C	T	C	0.011	0.011
cg00480749	I	6	143832855	F	A	143832860	143832860	6:143832860_C/T	C	T	0.017	0.017
cg00263700	I	16	968257	R	C	968253	968253	16:968253_C/T	C	T	0.011	0.011
cg04145949	I	19	53837361	F	A	53837367	53837367	19:53837367_T/G	T	G	0.402	0.402
cg16835101	I	17	406380	F	A	406323	406415	17:406323_TGAATGGCTTCCGGCTTCCGCACACCGAGACCCGCCGGTGCAGGGGTGAATGGCTTCCGGCTTCCGCACACCGAGACCCACCTGAGCAGCAGA/T	TGAATGGCTTCCGGCTTCCGCACACCGAGACCCGCCGGTGCAGGGGTGAATGGCTTCCGGCTTCCGCACACCGAGACCCACCTGAGCAGCAGA	T	0.025	0.025
cg16835101	I	17	406380	F	A	406356	406402	17:406356_GCCGGTGCAGGGGTGAATGGCTTCCGGCTTCCGCACACCGAGACCCA/G	GCCGGTGCAGGGGTGAATGGCTTCCGGCTTCCGCACACCGAGACCCA	G;*	0.017;0.025	0.025
cg16835101	I	17	406380	F	A	406369	406461	17:406369_TGAATGGCTTCCGGCTTCCGCACACCGAGACCCACCTGAGCAGCAGAGAATGGCTTCCGGCTTCCGCACACCGAGACCCGCCTGAGCAGCAGA/*	TGAATGGCTTCCGGCTTCCGCACACCGAGACCCACCTGAGCAGCAGAGAATGGCTTCCGGCTTCCGCACACCGAGACCCGCCTGAGCAGCAGA	*;TGAATGGCTTCCGGCTTCCGCACACCGAGACCCGCCTGAGCAGCAGA;T;TGAATGGCTTCCGGCTTCCGCACACCGAGACCCACCTGAGCAGCAGAGAATGGCTTCCGGCTTCCGCACACCGAGACCCACCTGAGCAGCAGAGAATGGCTTCCGGCTTCCGCACACCGAGACCCGCCTGAGCAGCAGA	0.042;0.045;0.002793;0.002793	0.045
cg16835101	I	17	406380	F	A	406369	406461	17:406369_TGAATGGCTTCCGGCTTCCGCACACCGAGACCCACCTGAGCAGCAGAGAATGGCTTCCGGCTTCCGCACACCGAGACCCGCCTGAGCAGCAGA/*	TGAATGGCTTCCGGCTTCCGCACACCGAGACCCACCTGAGCAGCAGAGAATGGCTTCCGGCTTCCGCACACCGAGACCCGCCTGAGCAGCAGA	*;TGAATGGCTTCCGGCTTCCGCACACCGAGACCCGCCTGAGCAGCAGA;T;TGAATGGCTTCCGGCTTCCGCACACCGAGACCCACCTGAGCAGCAGAGAATGGCTTCCGGCTTCCGCACACCGAGACCCACCTGAGCAGCAGAGAATGGCTTCCGGCTTCCGCACACCGAGACCCGCCTGAGCAGCAGA	0.042;0.045;0.002793;0.002793	0.045
cg16835101	I	17	406380	F	A	406386	406386	17:406386_C/*	C	*;G	0.081;0.002793	0.081
cg05494080	I	4	185886383	R	A	185886333	185886563	4:185886333_GGGATGGAGTGCCGGGATGAGAGCCGGGATGGAGCGCCAGGATGGAGTGCCGGGATGGAGCGCCGGGATGAGTGCCGGGATGGAGCGCCGGGATGGAGTGCCAGGATGGAGTGGCAGGATGAGTCCCGGGATGGAGTGCCAGGATGGAGTGCCAGGATGAGTGCCGGGATGGAGCGCCAGGATGGAGTGCCGGGATGGAGCGCCGGGATGGAGTGCCGGGATGGAGTGCCA/AGGATGGAGTGCCGGGATGAGAGCCGGGATGGAGCGCCAGGATGGAGTGCCGGGATGGAGCGCCGGGATGAGTGCCGGGATGGAGCGCCGGGATGGAGTGCCAGGATGGAGTGGCAGGATGAGTCCCGGGATGGAGTGCCAGGATGGAGTGCCAG…	GGGATGGAGTGCCGGGATGAGAGCCGGGATGGAGCGCCAGGATGGAGTGCCGGGATGGAGCGCCGGGATGAGTGCCGGGATGGAGCGCCGGGATGGAGTGCCAGGATGGAGTGGCAGGATGAGTCCCGGGATGGAGTGCCAGGATGGAGTGCCAGGATGAGTGCCGGGATGGAGCGCCAGGATGGAGTGCCGGGATGGAGCGCCGGGATGGAGTGCCGGGATGGAGTGCCA	AGGATGGAGTGCCGGGATGAGAGCCGGGATGGAGCGCCAGGATGGAGTGCCGGGATGGAGCGCCGGGATGAGTGCCGGGATGGAGCGCCGGGATGGAGTGCCAGGATGGAGTGGCAGGATGAGTCCCGGGATGGAGTGCCAGGATGGAGTGCCAGGATGAGTGCCGGGATGGAGCGCCAGGATGGAGTGCCGGGATGGAGCGCCGGGATGGAGTGCCGGGATGGAGTGCCA;G	0.48;0.002793	0.48
cg05494080	I	4	185886383	R	A	185886354	185886393	4:185886354_AGCCGGGATGGAGCGCCAGGATGGAGTGCCGGGATGGAGC/A	AGCCGGGATGGAGCGCCAGGATGGAGTGCCGGGATGGAGC	A;TGCCGGGATGGAGCGCCAGGATGGAGTGCCGGGATGGAGC;*	0.461;0.025;0.005587	0.461
cg05494080	I	4	185886383	R	A	185886380	185886380	4:185886380_T/*	T	*;C	0.425;0.02	0.425
cg08372051	I	16	88294446	F	C	88294450	88294450	16:88294450_G/A	G	A	0.103	0.103
cg04344532	I	2	740151	R	C	739994	740183	2:739994_CAGGATCTTCCCTCAGAGCCTAGCGAGGGGGCGCGGCCCAGCCAGGAGAGCTGGAGAGGCAGCGAGGATGTTCCCTCAGAGCCTGGCGAGGGGGCGTGGCCCAGCCAGGAGGGCGGGAGAGGCAGTGAAGATCTTCCCTCAGAGCCTGGCGAGGGGGCGCGGCCCAGCCAGGAGAGCTGGAGAGGCCCGG/*	CAGGATCTTCCCTCAGAGCCTAGCGAGGGGGCGCGGCCCAGCCAGGAGAGCTGGAGAGGCAGCGAGGATGTTCCCTCAGAGCCTGGCGAGGGGGCGTGGCCCAGCCAGGAGGGCGGGAGAGGCAGTGAAGATCTTCCCTCAGAGCCTGGCGAGGGGGCGCGGCCCAGCCAGGAGAGCTGGAGAGGCCCGG	*;GAGGATCTTCCCTCAGAGCCTAGCGAGGGGGCGCGGCCCAGCCAGGAGAGCTGGAGAGGCAGCGAGGATGTTCCCTCAGAGCCTGGCGAGGGGGCGTGGCCCAGCCAGGAGGGCGGGAGAGGCAGTGAAGATCTTCCCTCAGAGCCTGGCGAGGGGGCGCGGCCCAGCCAGGAGAGCTGGAGAGGCCCGG;C	0.128;0.028;0.002793	0.128
cg04344532	I	2	740151	R	C	739994	740183	2:739994_CAGGATCTTCCCTCAGAGCCTAGCGAGGGGGCGCGGCCCAGCCAGGAGAGCTGGAGAGGCAGCGAGGATGTTCCCTCAGAGCCTGGCGAGGGGGCGTGGCCCAGCCAGGAGGGCGGGAGAGGCAGTGAAGATCTTCCCTCAGAGCCTGGCGAGGGGGCGCGGCCCAGCCAGGAGAGCTGGAGAGGCCCGG/*	CAGGATCTTCCCTCAGAGCCTAGCGAGGGGGCGCGGCCCAGCCAGGAGAGCTGGAGAGGCAGCGAGGATGTTCCCTCAGAGCCTGGCGAGGGGGCGTGGCCCAGCCAGGAGGGCGGGAGAGGCAGTGAAGATCTTCCCTCAGAGCCTGGCGAGGGGGCGCGGCCCAGCCAGGAGAGCTGGAGAGGCCCGG	*;GAGGATCTTCCCTCAGAGCCTAGCGAGGGGGCGCGGCCCAGCCAGGAGAGCTGGAGAGGCAGCGAGGATGTTCCCTCAGAGCCTGGCGAGGGGGCGTGGCCCAGCCAGGAGGGCGGGAGAGGCAGTGAAGATCTTCCCTCAGAGCCTGGCGAGGGGGCGCGGCCCAGCCAGGAGAGCTGGAGAGGCCCGG;C	0.128;0.028;0.002793	0.128
cg15623398	I	1	160312544	R	A	160312539	160312539	1:160312539_G/C	G	C	0.022	0.022
cg16386242	I	7	181579	R	T	181576	181576	7:181576_C/T	C	T	0.022	0.022
cg01291204	I	16	85670348	R	A	85670346	85670346	16:85670346_G/A	G	A	0.039	0.039
cg24045038	I	7	155867845	F	C	155867851	155867851	7:155867851_C/T	C	T	0.025	0.025
cg16003256	I	1	116710945	R	C	116710920	116710943	1:116710920_GGCGCTGGGGCACCTGGAGAGGGC/G	GGCGCTGGGGCACCTGGAGAGGGC	G	0.031	0.031
cg16003256	I	1	116710945	R	C	116710943	116710943	1:116710943_C/*	C	*;G	0.031;0.005587	0.031
cg00130223	I	16	33070551	F	A	33070555	33070555	16:33070555_A/T	A	T;G	0.002793;0.011	0.011
cg25680638	I	10	120840194	R	A	120840191	120840191	10:120840191_T/C	T	C	0.053	0.053
cg19391456	I	16	55690418	R	C	55690417	55690417	16:55690417_A/T	A	T	0.011	0.011
cg04206484	I	7	1121657	F	T	1121661	1121661	7:1121661_G/A	G	A	0.017	0.017
cg16499656	I	7	50344471	F	A	50344474	50344474	7:50344474_A/C	A	C	0.19	0.19
cg02130404	I	14	28314922	F	C	28314927	28314927	14:28314927_G/C	G	C	0.341	0.341
cg15622118	I	1	1916894	R	T	1916890	1916890	1:1916890_C/T	C	T	0.539	0.539
cg27286993	I	16	3078548	R	A	3078544	3078544	16:3078544_T/G	T	G	0.648	0.648
cg20821566	I	17	81014667	F	T	81014673	81014673	17:81014673_G/A	G	A	0.123	0.123
cg02809028	I	2	495143	R	A	495114	495174	2:495114_GGACACAGGAACTATTCTACCATCCCACACGGACACAGGAACTATTACACCATCCCATACA/G	GGACACAGGAACTATTCTACCATCCCACACGGACACAGGAACTATTACACCATCCCATACA	G	0.053	0.053
cg02809028	I	2	495143	R	A	495142	495142	2:495142_A/G	A	G;*	0.034;0.053	0.053
cg14267811	I	9	135819425	R	A	135819420	135819420	9:135819420_G/T	G	T	0.092	0.092
cg22520644	I	4	176986787	R	T	176986782	176986782	4:176986782_T/G	T	G	0.045	0.045
cg17582545	I	7	157647847	R	A	157647841	157647887	7:157647841_CGGGGCCGGATCGGGGAGGATGGCTGCACCATTGCAGGGGTGTGTGT/C	CGGGGCCGGATCGGGGAGGATGGCTGCACCATTGCAGGGGTGTGTGT	C;*	0.011;0.017	0.017
cg17582545	I	7	157647847	R	A	157647842	157647842	7:157647842_G/*	G	*;A	0.028;0.059	0.059
cg00249621	I	8	98290359	R	C	98290358	98290358	8:98290358_C/G	C	G	0.288	0.288
cg27050343	I	X	38211596	R	C	38211591	38211591	X:38211591_G/A	G	A	0.679	0.679
cg26373733	I	6	157041268	F	A	157041270	157041270	6:157041270_A/G	A	G	0.237	0.237
cg22652999	I	4	3897762	R	C	3897761	3897761	4:3897761_C/T	C	T	0.022	0.022
cg03242668	I	16	86556405	F	A	86556356	86556439	16:86556356_TGTTCTCGGCCTTTCTGATTTCTCGGTGATTCTGTTCCGCCGCTGTTCTCGGCCTTTCTGATTTCTCGGTGATTCTGTTCCACC/T	TGTTCTCGGCCTTTCTGATTTCTCGGTGATTCTGTTCCGCCGCTGTTCTCGGCCTTTCTGATTTCTCGGTGATTCTGTTCCACC	T;TGCTGTTCTCGGCCTTTCTGATTTCTCGGTGATTCTGTTCCACC	0.031;0.002793	0.031
cg03242668	I	16	86556405	F	A	86556356	86556439	16:86556356_TGTTCTCGGCCTTTCTGATTTCTCGGTGATTCTGTTCCGCCGCTGTTCTCGGCCTTTCTGATTTCTCGGTGATTCTGTTCCACC/T	TGTTCTCGGCCTTTCTGATTTCTCGGTGATTCTGTTCCGCCGCTGTTCTCGGCCTTTCTGATTTCTCGGTGATTCTGTTCCACC	T;TGCTGTTCTCGGCCTTTCTGATTTCTCGGTGATTCTGTTCCACC	0.031;0.002793	0.031
cg03242668	I	16	86556405	F	A	86556373	86556439	16:86556373_ATTTCTCGGTGATTCTGTTCCGCCGCTGTTCTCGGCCTTTCTGATTTCTCGGTGATTCTGTTCCACC/*	ATTTCTCGGTGATTCTGTTCCGCCGCTGTTCTCGGCCTTTCTGATTTCTCGGTGATTCTGTTCCACC	*;A	0.034;0.002793	0.034
cg03242668	I	16	86556405	F	A	86556373	86556439	16:86556373_ATTTCTCGGTGATTCTGTTCCGCCGCTGTTCTCGGCCTTTCTGATTTCTCGGTGATTCTGTTCCACC/*	ATTTCTCGGTGATTCTGTTCCGCCGCTGTTCTCGGCCTTTCTGATTTCTCGGTGATTCTGTTCCACC	*;A	0.034;0.002793	0.034
cg03242668	I	16	86556405	F	A	86556394	86556437	16:86556394_GCCGCTGTTCTCGGCCTTTCTGATTTCTCGGTGATTCTGTTCCA/*	GCCGCTGTTCTCGGCCTTTCTGATTTCTCGGTGATTCTGTTCCA	*;G;ACCGCTGTTCTCGGCCTTTCTGATTTCTCGGTGATTCTGTTCCA;GCTGTTCTTGGCCTTTCTGATTTCTCGGTGATTCTGTTCCACAGCTGTTCTCGGCCCTTCTGATTTCTCGGTGATTCTGTTCCACCGCTGTTCTCGGCCTTTCTGATTTCTCGGTGATTCTGTTCCA;GCTGTTCTCGGCCTTTCTGATTTCTTGGTGATTCTGTTCCACCGCTGTTCTCGGCGTTTCTGATTTCTCGGTGATTCTGTTCCACCGCTGTTCTCGGCCTTTCTGATTTCTCGGTGATTCTGTTCCA	0.036;0.02;0.036;0.002793;0.002793	0.036
cg06753662	I	1	206786000	F	A	206786004	206786004	1:206786004_T/A	T	A	0.151	0.151
cg06753662	I	1	206786000	F	A	206786006	206786006	1:206786006_C/G	C	G	0.117	0.117
cg18717167	I	17	80266962	R	C	80266959	80266959	17:80266959_C/T	C	T	0.011	0.011
cg19900557	I	5	130915806	R	C	130915802	130915802	5:130915802_G/A	G	A	0.011	0.011
cg03900851	I	8	67351768	R	C	67351767	67351767	8:67351767_G/A	G	A	0.128	0.128
cg19898526	I	1	1275714	F	C	1275716	1275716	1:1275716_T/A	T	A	0.101	0.101
cg00484628	I	19	56739741	F	C	56739747	56739747	19:56739747_C/G	C	G	0.737	0.737
cg13165778	I	7	1952518	R	A	1952515	1952515	7:1952515_C/T	C	T	0.017	0.017
cg08194752	I	16	21649186	R	A	21649185	21649185	16:21649185_C/G	C	G	0.011	0.011
cg10201533	I	1	917661	R	A	917656	917656	1:917656_G/A	G	A	0.014	0.014
cg09370599	I	11	61685186	F	A	61685191	61685191	11:61685191_C/G	C	G	0.123	0.123
cg02446151	I	10	103330164	F	A	103330168	103330169	10:103330168_GC/G	GC	G	0.02	0.02
cg15108048	I	13	112054496	R	A	112054455	112054504	13:112054455_GGGAAGACTCTGTGTGCACACGCCAGGGAAGACGCTGGCCCCGGATCCTA/G	GGGAAGACTCTGTGTGCACACGCCAGGGAAGACGCTGGCCCCGGATCCTA	G;*	0.313;0.00838	0.313
cg15108048	I	13	112054496	R	A	112054493	112054493	13:112054493_C/*	C	*;T	0.321;0.002793	0.321
cg25440035	I	19	23653837	R	T	23653834	23653834	19:23653834_C/G	C	G	0.053	0.053
cg13468418	I	4	186048907	R	C	186048902	186048902	4:186048902_G/A	G	A	0.014	0.014
cg11364273	I	11	63768032	R	A	63768029	63768029	11:63768029_T/G	T	G	0.011	0.011
cg11611950	I	6	24667276	F	C	24667264	24667297	6:24667264_AGCGCGCATGCGCGCTTCGTCACAAGGGTGCGAG/A	AGCGCGCATGCGCGCTTCGTCACAAGGGTGCGAG	A;*	0.039;0.005587	0.039
cg05371322	I	2	308873	R	A	308780	308955	2:308780_GGCGTTAATACACACACAGGTAGCGAGGAGGCCGGGATGTTAATACACACACAGGTAGCGAGGAGGCCGGCGTGTTAATACACACACAGGGAGCGAGGAGGCCGGGGTGTTAATACACACACAGGGAGCGAGGAGGCCGGCGTGTTAATACACACACAGGTAGCGAGGAGGCCGGC/*	GGCGTTAATACACACACAGGTAGCGAGGAGGCCGGGATGTTAATACACACACAGGTAGCGAGGAGGCCGGCGTGTTAATACACACACAGGGAGCGAGGAGGCCGGGGTGTTAATACACACACAGGGAGCGAGGAGGCCGGCGTGTTAATACACACACAGGTAGCGAGGAGGCCGGC	*;CGCGTTAATACACACACAGGTAGCGAGGAGGCCGGGATGTTAATACACACACAGGTAGCGAGGAGGCCGGCGTGTTAATACACACACAGGGAGCGAGGAGGCCGGGGTGTTAATACACACACAGGGAGCGAGGAGGCCGGCGTGTTAATACACACACAGGTAGCGAGGAGGCCGGC;G;TGCGTTAATACACACACAGGTAGCGAGGAGGCCGGGATGTTAATACACACACAGGTAGCGAGGAGGCCGGCGTGTTAATACACACACAGGGAGCGAGGAGGCCGGGGTGTTAATACACACACAGGGAGCGAGGAGGCCGGCGTGTTAATACACACACAGGTAGCGAGGAGGCCGGC	0.047;0.00838;0.017;0.005587	0.047
cg05371322	I	2	308873	R	A	308784	308978	2:308784_TTAATACACACACAGGTAGCGAGGAGGCCGGGATGTTAATACACACACAGGTAGCGAGGAGGCCGGCGTGTTAATACACACACAGGGAGCGAGGAGGCCGGGGTGTTAATACACACACAGGGAGCGAGGAGGCCGGCGTGTTAATACACACACAGGTAGCGAGGAGGCCGGCGTGTTAATACACACACAGGTAGC/TCGGGGTGTTAATACACACACAGGGAGCGAGGAGGCCGGCGTGTTAATACACACACAGGTAGCGAGGAGGCCGGCGTGTTAATACACACACAGGTAGC	TTAATACACACACAGGTAGCGAGGAGGCCGGGATGTTAATACACACACAGGTAGCGAGGAGGCCGGCGTGTTAATACACACACAGGGAGCGAGGAGGCCGGGGTGTTAATACACACACAGGGAGCGAGGAGGCCGGCGTGTTAATACACACACAGGTAGCGAGGAGGCCGGCGTGTTAATACACACACAGGTAGC	TCGGGGTGTTAATACACACACAGGGAGCGAGGAGGCCGGCGTGTTAATACACACACAGGTAGCGAGGAGGCCGGCGTGTTAATACACACACAGGTAGC;T;*;TGTGTTAATACACACACAGGTAGC	0.014;0.053;0.025;0.005587	0.053
cg05371322	I	2	308873	R	A	308817	308908	2:308817_TGTTAATACACACACAGGTAGCGAGGAGGCCGGCGTGTTAATACACACACAGGGAGCGAGGAGGCCGGGGTGTTAATACACACACAGGGAGC/*	TGTTAATACACACACAGGTAGCGAGGAGGCCGGCGTGTTAATACACACACAGGGAGCGAGGAGGCCGGGGTGTTAATACACACACAGGGAGC	*;CGTTAATACACACACAGGTAGCGAGGAGGCCGGCGTGTTAATACACACACAGGGAGCGAGGAGGCCGGGGTGTTAATACACACACAGGGAGC;T	0.092;0.005587;0.00838	0.092
cg05371322	I	2	308873	R	A	308850	308885	2:308850_CGTGTTAATACACACACAGGGAGCGAGGAGGCCGGG/*	CGTGTTAATACACACACAGGGAGCGAGGAGGCCGGG	*;C	0.109;0.002793	0.109
cg18480627	I	2	130795582	F	T	130795586	130795588	2:130795586_CCT/C	CCT	C	0.039	0.039
cg11361260	I	11	118901601	R	A	118901599	118901599	11:118901599_A/G	A	G	0.034	0.034
cg19987665	I	2	223159250	F	T	223159255	223159255	2:223159255_G/T	G	T;A	0.142;0.031	0.142
cg03879261	I	10	26878627	F	A	26878629	26878629	10:26878629_C/A	C	A	0.028	0.028
cg03879261	I	10	26878627	F	A	26878632	26878632	10:26878632_C/T	C	T	0.251	0.251
cg07531056	I	14	75013390	F	A	75013392	75013392	14:75013392_T/G	T	G	0.022	0.022
cg22426938	I	7	1423890	R	A	1423836	1423911	7:1423836_CGGGCGCAGGGAGCCAGGGGTCAGGGCTGCGCCTTCCCCAGAGGCCGAGGAGCCCGGGCGGGTCCGGCTGGGGCAG/C	CGGGCGCAGGGAGCCAGGGGTCAGGGCTGCGCCTTCCCCAGAGGCCGAGGAGCCCGGGCGGGTCCGGCTGGGGCAG	C	0.028	0.028
cg22426938	I	7	1423890	R	A	1423867	1423942	7:1423867_CCTTCCCCAGAGGCCGAGGAGCCCGGGCGGGTCCGGCTGGGGCAGGGGCGCAGGGAGCCAGGGGTCAGGGCTGCGG/*	CCTTCCCCAGAGGCCGAGGAGCCCGGGCGGGTCCGGCTGGGGCAGGGGCGCAGGGAGCCAGGGGTCAGGGCTGCGG	*;C	0.028;0.011	0.028
cg22426938	I	7	1423890	R	A	1423867	1423942	7:1423867_CCTTCCCCAGAGGCCGAGGAGCCCGGGCGGGTCCGGCTGGGGCAGGGGCGCAGGGAGCCAGGGGTCAGGGCTGCGG/*	CCTTCCCCAGAGGCCGAGGAGCCCGGGCGGGTCCGGCTGGGGCAGGGGCGCAGGGAGCCAGGGGTCAGGGCTGCGG	*;C	0.028;0.011	0.028
cg07864883	I	3	42743077	R	A	42743067	42743077	3:42743067_TGGGGCCAGGC/TGGGGCCAGGCGGGGCCAGGC	TGGGGCCAGGC	TGGGGCCAGGCGGGGCCAGGC;T	0.031;0.005587	0.031
cg01852095	I	2	141441479	F	A	141441481	141441481	2:141441481_C/T	C	T	0.045	0.045
cg05750910	I	6	4135844	R	A	4135818	4135908	6:4135818_GGGGGCTCGGGGGTGGGGCCGGGTCTCGGGGGCGGGGCCTAGCTCGGTCTGCGGGGGCTCGGGGGTGGGGCCGGGTCTCGGGGGTGGAGCC/*	GGGGGCTCGGGGGTGGGGCCGGGTCTCGGGGGCGGGGCCTAGCTCGGTCTGCGGGGGCTCGGGGGTGGGGCCGGGTCTCGGGGGTGGAGCC	*;G	0.005587;0.031	0.031
cg05750910	I	6	4135844	R	A	4135822	4135912	6:4135822_GCTCGGGGGTGGGGCCGGGTCTCGGGGGCGGGGCCTAGCTCGGTCTGCGGGGGCTCGGGGGTGGGGCCGGGTCTCGGGGGTGGAGCCGGGA/*	GCTCGGGGGTGGGGCCGGGTCTCGGGGGCGGGGCCTAGCTCGGTCTGCGGGGGCTCGGGGGTGGGGCCGGGTCTCGGGGGTGGAGCCGGGA	*;ACTCGGGGGTGGGGCCGGGTCTCGGGGGCGGGGCCTAGCTCGGTCTGCGGGGGCTCGGGGGTGGGGCCGGGTCTCGGGGGTGGAGCCGGGA;G	0.036;0.005587;0.017	0.036
cg05750910	I	6	4135844	R	A	4135839	4135841	6:4135839_GGT/*	GGT	*;G	0.053;0.005587	0.053
cg05750910	I	6	4135844	R	A	4135841	4135841	6:4135841_T/*	T	*;C	0.059;0.014	0.059
cg02332456	I	X	37026473	R	A	37026469	37026469	X:37026469_C/A	C	A	0.087	0.087
cg04747957	I	16	89751896	R	C	89751857	89751895	16:89751857_CCGCAGTGGGCGGTGGTTTGGGCCCGACCGAGCTGGTCT/C	CCGCAGTGGGCGGTGGTTTGGGCCCGACCGAGCTGGTCT	C;*;CCGCAGTGGGCGGTGGTTTGGGCCCGACCGAGCTGGTCTCGCAGTGGGCGGTGGTTTGGGCCCGACCGAGCTGGTCT	0.081;0.002793;0.002793	0.081
cg00942241	I	16	945615	R	A	945612	945612	16:945612_T/C	T	C	0.64	0.64
cg00360365	I	X	54556536	R	C	54556531	54556531	X:54556531_G/A	G	A	0.022	0.022
cg07120346	I	6	58141890	F	C	58141893	58141893	6:58141893_C/T	C	T	0.025	0.025
cg03344109	I	19	50046477	R	C	50046473	50046473	19:50046473_A/C	A	C	0.159	0.159
cg08138025	I	1	36396366	F	C	36396372	36396372	1:36396372_T/G	T	G	0.014	0.014
cg27215140	I	4	111797675	R	A	111797672	111797672	4:111797672_T/C	T	C;A	0.992;0.00838	0.992
cg27560831	I	19	56610209	R	A	56609989	56610206	19:56609989_TTACGGCCGCAGGGTGATACAGCCGCAGGGTGATGCCACCAGGGTGATATGGCCGCCGGGTGATGGAGCCTAGGTGATACGGCCACCAGGTGATTACGGCCGCAGGGTGATGCCGCCAGGGTGATACGGCCGCTGGGTGATGGAGCCTAGGTGATATGGCCACCGGGTGATTACGGCCGCAGGGTGATGCTGCCCGGGTGATTACGGCCGCAGGGTGA/T	TTACGGCCGCAGGGTGATACAGCCGCAGGGTGATGCCACCAGGGTGATATGGCCGCCGGGTGATGGAGCCTAGGTGATACGGCCACCAGGTGATTACGGCCGCAGGGTGATGCCGCCAGGGTGATACGGCCGCTGGGTGATGGAGCCTAGGTGATATGGCCACCGGGTGATTACGGCCGCAGGGTGATGCTGCCCGGGTGATTACGGCCGCAGGGTGA	T;*	0.02;0.025	0.025
cg27560831	I	19	56610209	R	A	56609989	56610206	19:56609989_TTACGGCCGCAGGGTGATACAGCCGCAGGGTGATGCCACCAGGGTGATATGGCCGCCGGGTGATGGAGCCTAGGTGATACGGCCACCAGGTGATTACGGCCGCAGGGTGATGCCGCCAGGGTGATACGGCCGCTGGGTGATGGAGCCTAGGTGATATGGCCACCGGGTGATTACGGCCGCAGGGTGATGCTGCCCGGGTGATTACGGCCGCAGGGTGA/T	TTACGGCCGCAGGGTGATACAGCCGCAGGGTGATGCCACCAGGGTGATATGGCCGCCGGGTGATGGAGCCTAGGTGATACGGCCACCAGGTGATTACGGCCGCAGGGTGATGCCGCCAGGGTGATACGGCCGCTGGGTGATGGAGCCTAGGTGATATGGCCACCGGGTGATTACGGCCGCAGGGTGATGCTGCCCGGGTGATTACGGCCGCAGGGTGA	T;*	0.02;0.025	0.025
cg27560831	I	19	56610209	R	A	56610159	56610206	19:56610159_TTACGGCCGCAGGGTGATGCTGCCCGGGTGATTACGGCCGCAGGGTGA/T	TTACGGCCGCAGGGTGATGCTGCCCGGGTGATTACGGCCGCAGGGTGA	T;*	0.053;0.002793	0.053
cg27560831	I	19	56610209	R	A	56610159	56610206	19:56610159_TTACGGCCGCAGGGTGATGCTGCCCGGGTGATTACGGCCGCAGGGTGA/T	TTACGGCCGCAGGGTGATGCTGCCCGGGTGATTACGGCCGCAGGGTGA	T;*	0.053;0.002793	0.053
cg27560831	I	19	56610209	R	A	56610190	56610206	19:56610190_TTACGGCCGCAGGGTGA/*	TTACGGCCGCAGGGTGA	*;T	0.056;0.036	0.056
cg27340350	I	19	49559583	R	A	49559580	49559580	19:49559580_T/C	T	C	0.02	0.02
cg06322619	I	1	11796172	R	A	11796168	11796173	1:11796168_CGGGCG/C	CGGGCG	C	0.983	0.983
cg04942380	I	3	129149956	F	A	129149961	129149961	3:129149961_T/C	T	C	0.106	0.106
cg11217953	I	1	26051823	F	T	26051829	26051829	1:26051829_T/C	T	C	0.034	0.034
cg03866360	I	16	4321272	R	C	4321268	4321268	16:4321268_C/T	C	T	0.084	0.084
cg18538675	I	20	60740466	F	A	60740470	60740471	20:60740470_TC/T	TC	T	0.042	0.042
cg10548492	I	7	96746798	R	A	96746797	96746797	7:96746797_A/G	A	G	0.011	0.011
cg15407086	I	21	27543045	F	T	27543049	27543049	21:27543049_C/G	C	G	0.187	0.187
cg19907257	I	1	161450473	F	C	161450477	161450477	1:161450477_C/T	C	T	0.067	0.067
cg09435929	I	8	86350913	F	A	86350917	86350917	8:86350917_C/T	C	T	0.075	0.075
cg12762763	I	6	27648908	F	C	27648912	27648912	6:27648912_C/T	C	T	0.02	0.02
cg01519158	I	19	40476650	F	C	40476656	40476656	19:40476656_G/A	G	A	0.014	0.014
cg01858458	I	6	32296549	F	A	32296555	32296555	6:32296555_G/C	G	C	0.24	0.24
cg19728036	I	13	111607174	F	A	111607176	111607176	13:111607176_T/G	T	G	0.182	0.182
cg17849733	I	6	31082200	R	C	31082197	31082197	6:31082197_G/C	G	C	0.285	0.285
cg14730223	I	19	18232604	R	A	18232603	18232603	19:18232603_G/T	G	T	0.047	0.047
cg20931705	I	2	101042998	F	C	101043003	101043003	2:101043003_A/G	A	G	0.148	0.148
cg01372058	I	11	65819448	R	T	65819444	65819444	11:65819444_T/G	T	G	0.034	0.034
cg24678095	I	2	166650882	R	C	166650881	166650881	2:166650881_G/A	G	A	0.02	0.02
cg08055365	I	3	125635399	F	A	125635405	125635405	3:125635405_G/C	G	C	1	1
cg17286790	I	17	80096513	R	A	80096510	80096538	17:80096510_AGTCGGAAGAGACGCATGGCCTGCCCCGG/AGTCGGAAGAGACGCATGGCCTGCCCCGGGTCGGAAGAGACGCATGGCCTGCCCCGG	AGTCGGAAGAGACGCATGGCCTGCCCCGG	AGTCGGAAGAGACGCATGGCCTGCCCCGGGTCGGAAGAGACGCATGGCCTGCCCCGG;A	0.002793;0.045	0.045
cg15173674	I	1	40916222	R	T	40916218	40916218	1:40916218_T/C	T	C	0.475	0.475
cg04137003	I	8	142377434	R	A	142377429	142377429	8:142377429_G/C	G	C	0.075	0.075
cg18788891	I	5	70883072	R	A	70883069	70883069	5:70883069_G/A	G	A	0.017	0.017
cg16130857	I	10	102900262	R	A	102900258	102900258	10:102900258_G/C	G	C	0.385	0.385
cg05234121	I	5	2169371	R	A	2169367	2169367	5:2169367_G/A	G	A	0.64	0.64
cg21006301	I	16	28875220	R	C	28875214	28875226	16:28875214_AGCCGCCGCCGCC/AGCC	AGCCGCCGCCGCC	AGCC;A;AGCCGCCGCCGCCGCCGCCGCC;AGCCGCC	0.263;0.025;0.00838;0.005587	0.263
cg19730691	I	1	119526437	F	C	119526443	119526443	1:119526443_G/A	G	A	0.053	0.053
cg01388187	I	3	197409604	F	T	197409608	197409608	3:197409608_C/T	C	T	0.028	0.028
cg00582881	I	5	148651359	R	A	148651357	148651357	5:148651357_G/GGCGGGC	G	GGCGGGC	0.031	0.031
cg17515966	I	1	6265894	F	A	6265896	6265896	1:6265896_G/C	G	C	0.011	0.011
cg16180217	I	3	98620572	F	C	98620576	98620576	3:98620576_G/T	G	T	0.011	0.011
cg22261528	I	6	158653318	R	C	158653313	158653313	6:158653313_G/A	G	A	0.014	0.014
cg19267397	I	16	326069	F	A	326072	326072	16:326072_C/T	C	T	0.011	0.011
cg04428718	I	6	171021519	R	A	171021517	171021517	6:171021517_T/TA	T	TA	0.017	0.017
cg17080144	I	1	237832997	R	A	237832994	237832994	1:237832994_G/A	G	A	0.045	0.045
cg24665720	I	9	99180613	F	C	99180617	99180617	9:99180617_G/A	G	A	0.02	0.02
cg23135850	I	6	168974067	F	C	168974071	168974071	6:168974071_G/C	G	C;*	0.011;0.005587	0.011
cg02291204	I	1	227506526	R	C	227506525	227506525	1:227506525_G/A	G	A	0.014	0.014
cg14252279	I	9	124361084	F	T	124361087	124361087	9:124361087_C/A	C	A	0.025	0.025
cg20608892	I	1	222646954	R	A	222646951	222646951	1:222646951_G/C	G	C	0.145	0.145
cg02290451	I	2	11295919	R	C	11295917	11295917	2:11295917_C/T	C	T	0.059	0.059
cg00220429	I	12	133163425	R	A	133163419	133163449	12:133163419_ACCCAGCGGCGAGGAGGAGGCAGGGCCAGGG/A	ACCCAGCGGCGAGGAGGAGGCAGGGCCAGGG	A;GCCCAGCGGCGAGGAGGAGGCAGGGCCAGGG;ACCCAGCGGCGAGGAGGAGGCAGGGCCAGGGCCCAGCGGCGAGGAGGAGGCAGGGCCAGGG	0.232;0.246;0.014	0.246
cg00220429	I	12	133163425	R	A	133163424	133163424	12:133163424_G/*	G	*;GCGGCGAGGACGAGGCAGGGCCAGGGCCCAA;GCGGCGAGGACAAGGCAGGGCCAGGGCCCAA	0.243;0.002793;0.002793	0.243
cg06796869	I	1	228471009	R	T	228471007	228471007	1:228471007_C/T	C	T	0.064	0.064
cg18094366	I	22	24237343	F	A	24237348	24237348	22:24237348_G/A	G	A;T	0.002793;0.025	0.025
cg16211959	I	12	127067952	F	A	127067902	127067996	12:127067902_GCTCGATGGCTTATGGGAAGGATGTAACCAACATTTTCGGGGTATGGGCTCGATGGCTTATGGGAAGGATGTAACCAGCATTTTCGGGGTATGGA/G	GCTCGATGGCTTATGGGAAGGATGTAACCAACATTTTCGGGGTATGGGCTCGATGGCTTATGGGAAGGATGTAACCAGCATTTTCGGGGTATGGA	G	0.349	0.349
cg16211959	I	12	127067952	F	A	127067929	127067961	12:127067929_CCAACATTTTCGGGGTATGGGCTCGATGGCTTA/*	CCAACATTTTCGGGGTATGGGCTCGATGGCTTA	*;C	0.341;0.002793	0.341
cg24090399	I	4	190731709	R	A	190731676	190731753	4:190731676_TGGGCGTGTTCCCGCGGTGTCCCGGGCTGAGGCCGGGCGTGTTCTTCCGGTGTTCTTCCGGTGTTCCGAGCTGAGGCC/CGGGCGTGTTCCCGCGGTGTCCCGGGCTGAGGCCGGGCGTGTTCTTCCGGTGTTCTTCCGGTGTTCCGAGCTGAGGCC	TGGGCGTGTTCCCGCGGTGTCCCGGGCTGAGGCCGGGCGTGTTCTTCCGGTGTTCTTCCGGTGTTCCGAGCTGAGGCC	CGGGCGTGTTCCCGCGGTGTCCCGGGCTGAGGCCGGGCGTGTTCTTCCGGTGTTCTTCCGGTGTTCCGAGCTGAGGCC;*;T	0.017;0.002793;0.002793	0.017
cg06820243	I	6	33861053	R	A	33861052	33861052	6:33861052_C/A	C	A	0.036	0.036
cg03654560	I	5	178266175	R	C	178266170	178266170	5:178266170_T/C	T	C	0.154	0.154
cg22248275	I	5	179780325	F	C	179780328	179780328	5:179780328_G/A	G	A	0.187	0.187
cg14698448	I	5	122423190	F	A	122423196	122423196	5:122423196_C/A	C	A	0.095	0.095
cg04571415	I	17	43509772	F	C	43509778	43509778	17:43509778_C/T	C	T	0.059	0.059
cg00018557	I	17	43238884	F	A	43238887	43238887	17:43238887_G/C	G	C	0.011	0.011
cg18426009	I	5	75013471	R	T	75013469	75013469	5:75013469_C/A	C	A	0.028	0.028
cg01709189	I	1	3158842	F	T	3158844	3158844	1:3158844_T/C	T	C	0.302	0.302
cg21877903	I	12	97300879	F	A	97300884	97300884	12:97300884_C/A	C	A	0.964	0.964
cg22177399	I	12	48113360	R	A	48113358	48113358	12:48113358_C/G	C	G	0.014	0.014
cg13285593	I	8	1246442	F	C	1246445	1246445	8:1246445_G/A	G	A	0.039	0.039
cg27013377	I	21	47706361	R	A	47706359	47706359	21:47706359_A/G	A	G	0.05	0.05
cg18422586	I	16	22825856	F	C	22825860	22825860	16:22825860_C/T	C	T	0.017	0.017
cg24127310	I	10	102502104	F	A	102502109	102502110	10:102502109_TG/T	TG	T	0.821	0.821
cg05063169	I	5	170814675	R	C	170814674	170814674	5:170814674_C/T	C	T	0.014	0.014
cg24391931	I	4	1234067	R	A	1233924	1234089	4:1233924_TGGGTGCTGGGTGAGTGGGAACCGGGTCCCTCGTCAGAACCGCGTGGGGGACTCCCGGGTGCTGGGTGAGTGGGAACCGGGTCCCTCGTCGGAACCGTGTGGGGCACTCCCGGGTGCTGGGTGAGTGGGACCGGGTCCCTCGTCGGAACCGCCTGGGGGGACTCCC/T	TGGGTGCTGGGTGAGTGGGAACCGGGTCCCTCGTCAGAACCGCGTGGGGGACTCCCGGGTGCTGGGTGAGTGGGAACCGGGTCCCTCGTCGGAACCGTGTGGGGCACTCCCGGGTGCTGGGTGAGTGGGACCGGGTCCCTCGTCGGAACCGCCTGGGGGGACTCCC	T	0.025	0.025
cg24391931	I	4	1234067	R	A	1233968	1234078	4:1233968_TGGGGGACTCCCGGGTGCTGGGTGAGTGGGAACCGGGTCCCTCGTCGGAACCGTGTGGGGCACTCCCGGGTGCTGGGTGAGTGGGACCGGGTCCCTCGTCGGAACCGCCTG/T	TGGGGGACTCCCGGGTGCTGGGTGAGTGGGAACCGGGTCCCTCGTCGGAACCGTGTGGGGCACTCCCGGGTGCTGGGTGAGTGGGACCGGGTCCCTCGTCGGAACCGCCTG	T;*	0.017;0.017	0.017
cg24391931	I	4	1234067	R	A	1234021	1234131	4:1234021_TGTGGGGCACTCCCGGGTGCTGGGTGAGTGGGACCGGGTCCCTCGTCGGAACCGCCTGGGGGGACTCCCGGGTGCTGGGTGAGTGGGAACCGGGTCCCTCGTCGGAACCGC/T	TGTGGGGCACTCCCGGGTGCTGGGTGAGTGGGACCGGGTCCCTCGTCGGAACCGCCTGGGGGGACTCCCGGGTGCTGGGTGAGTGGGAACCGGGTCCCTCGTCGGAACCGC	T;CGTGGGGCACTCCCGGGTGCTGGGTGAGTGGGACCGGGTCCCTCGTCGGAACCGCCTGGGGGGACTCCCGGGTGCTGGGTGAGTGGGAACCGGGTCCCTCGTCGGAACCGC;*	0.002793;0.039;0.034	0.039
cg20136025	I	17	9479058	F	A	9479064	9479064	17:9479064_C/T	C	T	0.045	0.045
cg10212705	I	1	154297848	R	T	154297846	154297846	1:154297846_T/G	T	G	0.014	0.014
cg12214534	I	11	64851506	F	A	64851508	64851508	11:64851508_G/A	G	A	0.022	0.022
cg23190053	I	6	26108376	R	A	26108375	26108375	6:26108375_G/A	G	A	0.022	0.022
cg06825153	I	1	90287453	F	C	90287458	90287458	1:90287458_C/T	C	T	0.02	0.02
cg19831575	I	11	69590090	R	C	69590088	69590088	11:69590088_T/TG	T	TG	0.131	0.131
cg02941118	I	11	134201640	F	A	134201646	134201646	11:134201646_C/T	C	T	0.151	0.151
cg16123774	I	13	52733565	R	C	52733560	52733579	13:52733560_AGGGGCGCGGCCGCGCGTCC/A	AGGGGCGCGGCCGCGCGTCC	A	0.047	0.047
cg27057526	I	14	92940131	F	T	92940136	92940136	14:92940136_A/C	A	C	0.031	0.031
cg08340737	I	12	54324544	R	A	54324543	54324543	12:54324543_G/C	G	C	0.067	0.067
cg00982958	I	16	31230742	R	A	31230741	31230741	16:31230741_C/T	C	T	0.061	0.061
cg26181490	I	5	180634758	R	A	180634754	180634754	5:180634754_C/T	C	T	0.19	0.19
cg13353337	I	22	21336550	R	T	21336549	21336549	22:21336549_A/T	A	T	0.324	0.324
cg04701937	I	17	78992246	F	A	78992250	78992250	17:78992250_G/T	G	T	0.084	0.084
cg14720138	I	17	61851591	R	A	61851582	61851606	17:61851582_TGGCGGCGGCGGTGGTGGTGGTGGC/TGGCGGCGGTGGTGGTGGTGGC	TGGCGGCGGCGGTGGTGGTGGTGGC	TGGCGGCGGTGGTGGTGGTGGC;T	0.251;0.039	0.251
cg14720138	I	17	61851591	R	A	61851588	61851603	17:61851588_CGGCGGTGGTGGTGGT/TGGCGGTGGTGGTGGT	CGGCGGTGGTGGTGGT	TGGCGGTGGTGGTGGT;*;C	0.492;0.047;0.002793	0.492
cg21652235	I	19	37717180	R	T	37717175	37717175	19:37717175_C/T	C	T	0.011	0.011
cg26674160	I	21	48025100	R	A	48025097	48025097	21:48025097_A/G	A	G	0.799	0.799
cg23547348	I	3	177077684	R	A	177077681	177077681	3:177077681_G/T	G	T	0.061	0.061
cg09178470	I	19	35596864	F	A	35596838	35596868	19:35596838_TATCACCACCGTGACCACGCCGCCACCGTTA/TATCACCACCGTGACCACGCCACCACCGTTAATCACCACCGTGACCACGCCGCCACCGTTA	TATCACCACCGTGACCACGCCGCCACCGTTA	TATCACCACCGTGACCACGCCACCACCGTTAATCACCACCGTGACCACGCCGCCACCGTTA;T;TATCACCACCGTGACCACGCCACCACCGTTATCACCACCGTGACCACGCCGCCACCGTTAATCACCACCGTGACCACGCCGCCACCGTTA;TATCACCACCGTGACCACGCCACCACCGTTAATCACCACCGTGACCACGCCGCCACCGTTAATCACCACCGTGACCACGCCGCCACCGTTAATCACCACCGTGACCACGCCGCCACCGTTA;TATCACCACCGTGACCACGCCACCACCGTTATCACCACCGTGACCACGCCACCACCGTTATCACCACCGTGACCACGCCGCCACCGTTAATCACCACCGTGACCACGCCACCACCGTTATCA…	0.011;0.005587;0.005587;0.017;0.005587;0.005587	0.017
cg09178470	I	19	35596864	F	A	35596867	35596868	19:35596867_TA/T	TA	T;*	0.128;0.017	0.128
cg09178470	I	19	35596864	F	A	35596868	35596955	19:35596868_AATCACCGCCGTGACCACGCCGCCACCGTTATCACCGCCGTGACCACGCCGCCACCGTTATCACCGCCGTGACCACGCCGCCACCGTT/*	AATCACCGCCGTGACCACGCCGCCACCGTTATCACCGCCGTGACCACGCCGCCACCGTTATCACCGCCGTGACCACGCCGCCACCGTT	*;AATCACCGCCGTGACCACGCCGCCACCGTTATCACCGCCGTGACCACGCCGCCACCGTT;ATCACCACCGTGACCACGCCGCCACCGTTATCACCGCCGTGACCACGCCGCCACCGTTATCACCGCCGTGACCACGCCGCCACCGTTATCACCGCCGTGACCACGCCGCCACCGTT;A;ATCACCACCGTGACCACGCCGCCACCGTTAATCACCACCGTGACCACGCCGCCACCGTTAATCACCGCCGTGACCACGCCGCCACCGTTAATCACCGCCGTGACCACGCCGCCACCGTTATCACCGCCGTGACCACGCCGCCACCGTTATCACCGCCGTGACCACGCCGCCACCGTTATCACCGCCGTGACCACGCCGCCACCGTT	0.145;0.028;0.002793;0.02;0.002793	0.145
cg10449276	I	X	132352392	R	T	132352378	132352420	X:132352378_GGTGCGTGGCGTAACGTGCGTGGCGTAACGTGCGTGGCGTAAC/GGTGCGTGGCGTAACGTGCGTGGCGTAAC	GGTGCGTGGCGTAACGTGCGTGGCGTAACGTGCGTGGCGTAAC	GGTGCGTGGCGTAACGTGCGTGGCGTAAC;GGTGCGTGGCGTAAC;GGTGCGTGGCGTAACGTGCGTGGCGTAACGTGCGTGGCGTAACGTGCGTGGCGTAAC;G	0.279;0.061;0.039;0.017	0.279
cg10449276	I	X	132352392	R	T	132352378	132352420	X:132352378_GGTGCGTGGCGTAACGTGCGTGGCGTAACGTGCGTGGCGTAAC/GGTGCGTGGCGTAACGTGCGTGGCGTAAC	GGTGCGTGGCGTAACGTGCGTGGCGTAACGTGCGTGGCGTAAC	GGTGCGTGGCGTAACGTGCGTGGCGTAAC;GGTGCGTGGCGTAAC;GGTGCGTGGCGTAACGTGCGTGGCGTAACGTGCGTGGCGTAACGTGCGTGGCGTAAC;G	0.279;0.061;0.039;0.017	0.279
cg10449276	I	X	132352392	R	T	132352378	132352420	X:132352378_GGTGCGTGGCGTAACGTGCGTGGCGTAACGTGCGTGGCGTAAC/GGTGCGTGGCGTAACGTGCGTGGCGTAAC	GGTGCGTGGCGTAACGTGCGTGGCGTAACGTGCGTGGCGTAAC	GGTGCGTGGCGTAACGTGCGTGGCGTAAC;GGTGCGTGGCGTAAC;GGTGCGTGGCGTAACGTGCGTGGCGTAACGTGCGTGGCGTAACGTGCGTGGCGTAAC;G	0.279;0.061;0.039;0.017	0.279
cg21824017	I	2	15804594	F	A	15804600	15804600	2:15804600_A/C	A	C	0.039	0.039
cg11307478	I	2	241562898	R	C	241562775	241562898	2:241562775_TCGTGAGGGCGCAAACAGGTCGTGAGGGCGCAAACAGGTCGTGAGGGCGCAAACAGATCGTGAGGGCGCAAACAGGTCGTGAGGGCGCAAACAGGTCGTGAGGGTGCAAACAGGTCGTGAGGGC/*	TCGTGAGGGCGCAAACAGGTCGTGAGGGCGCAAACAGGTCGTGAGGGCGCAAACAGATCGTGAGGGCGCAAACAGGTCGTGAGGGCGCAAACAGGTCGTGAGGGTGCAAACAGGTCGTGAGGGC	*;TGCAAACAGGTCGTGAGGGCGCAAACAGGTCGTGAGGGTGCAAACAGGTCGTGAGGGC;T	0.036;0.002793;0.002793	0.036
cg11307478	I	2	241562898	R	C	241562784	241562917	2:241562784_CGCAAACAGGTCGTGAGGGCGCAAACAGGTCGTGAGGGCGCAAACAGATCGTGAGGGCGCAAACAGGTCGTGAGGGCGCAAACAGGTCGTGAGGGTGCAAACAGGTCGTGAGGGCGCAAACAGGTCGTGAGGGT/CGCAAACAGGTCGTGAGGGCGCAAACAGGTCGTGAGGGT	CGCAAACAGGTCGTGAGGGCGCAAACAGGTCGTGAGGGCGCAAACAGATCGTGAGGGCGCAAACAGGTCGTGAGGGCGCAAACAGGTCGTGAGGGTGCAAACAGGTCGTGAGGGCGCAAACAGGTCGTGAGGGT	CGCAAACAGGTCGTGAGGGCGCAAACAGGTCGTGAGGGT;TGCAAACAGGTCGTGAGGGCGCAAACAGGTCGTGAGGGCGCAAACAGATCGTGAGGGCGCAAACAGGTCGTGAGGGCGCAAACAGGTCGTGAGGGTGCAAACAGGTCGTGAGGGCGCAAACAGGTCGTGAGGGT;*;C	0.011;0.087;0.084;0.002793	0.087
cg11307478	I	2	241562898	R	C	241562794	241562898	2:241562794_TCGTGAGGGCGCAAACAGGTCGTGAGGGCGCAAACAGATCGTGAGGGCGCAAACAGGTCGTGAGGGCGCAAACAGGTCGTGAGGGTGCAAACAGGTCGTGAGGGC/*	TCGTGAGGGCGCAAACAGGTCGTGAGGGCGCAAACAGATCGTGAGGGCGCAAACAGGTCGTGAGGGCGCAAACAGGTCGTGAGGGTGCAAACAGGTCGTGAGGGC	*;TGCAAACAGGTCGTGAGGGCGCAAACAGGTCGTGAGGGTGCAAACAGGTCGTGAGGGC;T;TGCAAACAGGTCGTGAGGGTGCAAACAGGTCGTGAGGGC	0.092;0.011;0.028;0.002793	0.092
cg11307478	I	2	241562898	R	C	241562803	241562917	2:241562803_CGCAAACAGGTCGTGAGGGCGCAAACAGATCGTGAGGGCGCAAACAGGTCGTGAGGGCGCAAACAGGTCGTGAGGGTGCAAACAGGTCGTGAGGGCGCAAACAGGTCGTGAGGGT/*	CGCAAACAGGTCGTGAGGGCGCAAACAGATCGTGAGGGCGCAAACAGGTCGTGAGGGCGCAAACAGGTCGTGAGGGTGCAAACAGGTCGTGAGGGCGCAAACAGGTCGTGAGGGT	*;TGCAAACAGGTCGTGAGGGCGCAAACAGATCGTGAGGGCGCAAACAGGTCGTGAGGGCGCAAACAGGTCGTGAGGGTGCAAACAGGTCGTGAGGGCGCAAACAGGTCGTGAGGGT;C;CGCAAACAGGTCGTGAGGGCGCAAACAGGTCGTGAGGGT	0.173;0.036;0.005587;0.025	0.173
cg11307478	I	2	241562898	R	C	241562813	241562898	2:241562813_TCGTGAGGGCGCAAACAGATCGTGAGGGCGCAAACAGGTCGTGAGGGCGCAAACAGGTCGTGAGGGTGCAAACAGGTCGTGAGGGC/*	TCGTGAGGGCGCAAACAGATCGTGAGGGCGCAAACAGGTCGTGAGGGCGCAAACAGGTCGTGAGGGTGCAAACAGGTCGTGAGGGC	*;T	0.198;0.034	0.198
cg11307478	I	2	241562898	R	C	241562822	241562917	2:241562822_CGCAAACAGATCGTGAGGGCGCAAACAGGTCGTGAGGGCGCAAACAGGTCGTGAGGGTGCAAACAGGTCGTGAGGGCGCAAACAGGTCGTGAGGGT/*	CGCAAACAGATCGTGAGGGCGCAAACAGGTCGTGAGGGCGCAAACAGGTCGTGAGGGTGCAAACAGGTCGTGAGGGCGCAAACAGGTCGTGAGGGT	*;CGCAAACAGGTCGTGAGGGCGCAAACAGGTCGTGAGGGT;TGCAAACAGATCGTGAGGGCGCAAACAGGTCGTGAGGGCGCAAACAGGTCGTGAGGGTGCAAACAGGTCGTGAGGGCGCAAACAGGTCGTGAGGGT;C	0.341;0.011;0.025;0.017	0.341
cg11307478	I	2	241562898	R	C	241562832	241562898	2:241562832_TCGTGAGGGCGCAAACAGGTCGTGAGGGCGCAAACAGGTCGTGAGGGTGCAAACAGGTCGTGAGGGC/T	TCGTGAGGGCGCAAACAGGTCGTGAGGGCGCAAACAGGTCGTGAGGGTGCAAACAGGTCGTGAGGGC	T;*;TGCAAACAGGTCGTGAGGGCGCAAACAGGTCGTGAGGGTGCAAACAGGTCGTGAGGGC;TGCAAACAGGTCGTGAGGGTGCAAACAGGTCGTGAGGGC	0.103;0.162;0.014;0.002793	0.162
cg11307478	I	2	241562898	R	C	241562860	241562917	2:241562860_CGCAAACAGGTCGTGAGGGTGCAAACAGGTCGTGAGGGCGCAAACAGGTCGTGAGGGT/*	CGCAAACAGGTCGTGAGGGTGCAAACAGGTCGTGAGGGCGCAAACAGGTCGTGAGGGT	*;CGCAAACAGGTCGTGAGGGCGCAAACAGGTCGTGAGGGT;TGCAAACAGGTCGTGAGGGTGCAAACAGGTCGTGAGGGCGCAAACAGGTCGTGAGGGT;C	0.358;0.014;0.022;0.005587	0.358
cg11307478	I	2	241562898	R	C	241562879	241562898	2:241562879_TGCAAACAGGTCGTGAGGGC/*	TGCAAACAGGTCGTGAGGGC	*;CGCAAACAGGTCGTGAGGGC;T;TGCAAACAGGTCGTGAGGGCGCAAACAGGTCGTGAGGGC	0.391;0.07;0.095;0.00838	0.391
cg19641582	I	12	71003638	R	T	71003636	71003636	12:71003636_G/A	G	A	0.039	0.039
cg04621676	I	1	9599380	F	C	9599382	9599382	1:9599382_C/T	C	T	0.022	0.022
cg20040488	I	6	28956510	R	C	28956506	28956506	6:28956506_G/A	G	A	0.039	0.039
cg21273584	I	2	503065	R	C	503061	503109	2:503061_AGGACGCGGGAATCACGGGACGCAGGAATCACGGGACGCGGGAATCACG/A	AGGACGCGGGAATCACGGGACGCAGGAATCACGGGACGCGGGAATCACG	A;AGGACGCGGGAATCACG	0.022;0.005587	0.022
cg21273584	I	2	503065	R	C	503061	503109	2:503061_AGGACGCGGGAATCACGGGACGCAGGAATCACGGGACGCGGGAATCACG/A	AGGACGCGGGAATCACGGGACGCAGGAATCACGGGACGCGGGAATCACG	A;AGGACGCGGGAATCACG	0.022;0.005587	0.022
cg17422543	I	2	114259669	F	A	114259673	114259673	2:114259673_C/A	C	A	0.791	0.791
cg06818047	I	1	1229105	F	C	1229111	1229131	1:1229111_ACGCCCCTGCCCTGGAGGCCC/ACGCCCCTGCCCTGGAGGCCCCGCCCCTGCCCTGGAGGCCC	ACGCCCCTGCCCTGGAGGCCC	ACGCCCCTGCCCTGGAGGCCCCGCCCCTGCCCTGGAGGCCC;ACGACCCTGCCCTGGAGGCCCCGCCCCTGCCCTGGAGGCCC;ACGCCCCTGCCCTGGAGGCCCCGCCCCTGCCCTGGAGGCCCCGCCCCTGCCCTGGAGGCCC;ACGCCCCTGCCCTGGAGGCCCCGCCCCTGCCCTGGAGCCCCGCCCCTGCCCTGGAGGCCC;ACGCCCCTGCCCTGGAGGCCCCGCCCCTGCCCTGGAGCCCCGCCCCTGCCCTGGAGGCCCCGCCCCTGCCCTGGAGCCCCGCCCCTGCCCTGGAGGCCC;A	0.536;0.112;0.034;0.011;0.017;0.002793	0.536
cg12129080	I	10	131684716	R	A	131684715	131684715	10:131684715_T/G	T	G	0.056	0.056
cg02301128	I	7	127792165	R	T	127792064	127792172	7:127792064_ATGTGTTTAGGTCCACAGCACATTATCACCGTGCACGCGTGTTTAGGTCCACAGCACATTATCACCGTGTACGCGTGTTTAGGTCCACAGCACTTTATCACCGTGCACG/A	ATGTGTTTAGGTCCACAGCACATTATCACCGTGCACGCGTGTTTAGGTCCACAGCACATTATCACCGTGTACGCGTGTTTAGGTCCACAGCACTTTATCACCGTGCACG	A	0.148	0.148
cg02301128	I	7	127792165	R	T	127792157	127792193	7:127792157_TTTATCACCGTGCACGCGTGTTTAGGTCCACAGCACA/*	TTTATCACCGTGCACGCGTGTTTAGGTCCACAGCACA	*;T	0.145;0.002793	0.145
cg12074154	I	1	181074635	R	A	181074631	181074636	1:181074631_CGGGCG/CGGGCGGGGCG	CGGGCG	CGGGCGGGGCG;C	0.011;0.02	0.02
cg04356362	I	22	50624259	R	T	50624257	50624257	22:50624257_C/T	C	T	0.078	0.078
cg04395230	I	13	113687579	R	T	113687557	113687575	13:113687557_CCCCCGTGACATTAGTGGA/C	CCCCCGTGACATTAGTGGA	C	0.014	0.014
cg04395230	I	13	113687579	R	T	113687561	113687633	13:113687561_CGTGACATTAGTGGACCCCGTGGCGTGAGTGGCCCCTGTGACATTAGTGGACCCCGTGGCGTGAGTGGCCCCT/*	CGTGACATTAGTGGACCCCGTGGCGTGAGTGGCCCCTGTGACATTAGTGGACCCCGTGGCGTGAGTGGCCCCT	*;TGTGACATTAGTGGACCCCGTGGCGTGAGTGGCCCCTGTGACATTAGTGGACCCCGTGGCGTGAGTGGCCCCT;C;CGTGACATTAGTGGACCCCGTGGCGTGAGTGGCCCCT	0.014;0.039;0.02;0.02	0.039
cg04395230	I	13	113687579	R	T	113687565	113687583	13:113687565_ACATTAGTGGACCCCGTGG/A	ACATTAGTGGACCCCGTGG	A;*	0.056;0.053	0.056
cg04395230	I	13	113687579	R	T	113687575	113687575	13:113687575_A/*	A	*;ACCCCGTGGCGTGAGTGGC	0.098;0.002793	0.098
cg04500185	I	3	193711643	R	A	193711638	193711638	3:193711638_G/A	G	A	0.101	0.101
cg04406444	I	1	214454777	R	A	214454774	214454774	1:214454774_G/GGGC	G	GGGC;GGGCGGC	0.022;0.002793	0.022
cg16180663	I	11	39183366	F	A	39183371	39183371	11:39183371_T/C	T	C	0.078	0.078
cg15068357	I	6	169012253	R	T	169012205	169012254	6:169012205_ATGTCTGGCCCTGCTCTGGTTCCCATGTCCGGGACCCACTGTGGCTCCCG/*	ATGTCTGGCCCTGCTCTGGTTCCCATGTCCGGGACCCACTGTGGCTCCCG	*;A	0.036;0.005587	0.036
cg27393126	I	1	75139364	F	A	75139368	75139368	1:75139368_C/G	C	G	0.014	0.014
cg14909626	I	4	188078724	R	C	188078703	188078721	4:188078703_TGGCGCAGGGAGCATGCGC/T	TGGCGCAGGGAGCATGCGC	T	0.011	0.011
cg16542356	I	7	1121190	R	A	1121188	1121188	7:1121188_C/T	C	T	0.377	0.377
cg22213264	I	3	179065832	R	A	179065827	179065827	3:179065827_C/T	C	T	0.045	0.045
cg19621268	I	22	50709258	R	C	50709257	50709257	22:50709257_G/A	G	A	0.017	0.017
cg04012600	I	1	109850126	R	C	109850122	109850122	1:109850122_C/A	C	A	0.478	0.478
cg15896182	I	6	169242769	R	T	169242760	169242802	6:169242760_TGGGGCCGGCGTGTCCCTGCTGTGACAAGTGTGACACCACGTG/T	TGGGGCCGGCGTGTCCCTGCTGTGACAAGTGTGACACCACGTG	T	0.447	0.447
cg15896182	I	6	169242769	R	T	169242760	169242802	6:169242760_TGGGGCCGGCGTGTCCCTGCTGTGACAAGTGTGACACCACGTG/T	TGGGGCCGGCGTGTCCCTGCTGTGACAAGTGTGACACCACGTG	T	0.047	0.047
cg15896182	I	6	169242769	R	T	169242765	169242765	6:169242765_C/*	C	*;CCGGCGTGTCCCTGCTGTGACAAGTGTGACACCACGTGGGGG	0.447;0.00838	0.447
cg06756624	I	5	179286220	R	A	179286216	179286216	5:179286216_G/T	G	T	0.028	0.028
cg13529640	I	10	18948214	R	C	18948212	18948212	10:18948212_T/C	T	C	0.154	0.154
cg14099845	I	19	3464314	F	A	3464320	3464320	19:3464320_G/C	G	C	0.595	0.595
cg10917287	I	12	12870697	R	T	12870695	12870695	12:12870695_T/C	T	C	0.598	0.598
cg08612975	I	22	38203792	F	A	38203796	38203796	22:38203796_C/T	C	T	0.223	0.223
cg07409418	I	4	174429649	F	A	174429653	174429653	4:174429653_C/G	C	G	0.369	0.369
cg07218516	I	17	40761703	R	T	40761698	40761698	17:40761698_G/T	G	T	0.031	0.031
cg12972290	I	14	101595506	R	A	101595504	101595504	14:101595504_A/T	A	T	0.017	0.017
cg13155877	I	8	144766098	R	A	144766097	144766097	8:144766097_C/G	C	G	0.036	0.036
cg16378243	I	10	134550922	F	A	134550917	134550955	10:134550917_GCTGCCGTGGGTTAATGTTAGCGCAGCCCTGTCCTCCTA/G	GCTGCCGTGGGTTAATGTTAGCGCAGCCCTGTCCTCCTA	G	0.067	0.067
cg14551401	I	3	95464101	F	A	95464107	95464107	3:95464107_G/GCAGCCACCCCATCCGGGAGGGAGGTGGGGGGCTCAGCCCCCCACCCGGC	G	GCAGCCACCCCATCCGGGAGGGAGGTGGGGGGCTCAGCCCCCCACCCGGC	0.818	0.818
cg26473728	I	6	33359147	R	T	33359142	33359142	6:33359142_A/G	A	G	0.201	0.201
cg00406319	I	10	126851303	F	A	126851309	126851309	10:126851309_T/C	T	C	0.017	0.017
cg23286105	I	8	2078387	F	A	2078313	2078405	8:2078313_GCTATACCCAGGGCGCCCACACCCCGCCTTTAGTTAACGCCCCTCACTACGCTATACCCAGGGTGCCCACACCCCGCCTTTAGTTAACGCCCA/G	GCTATACCCAGGGCGCCCACACCCCGCCTTTAGTTAACGCCCCTCACTACGCTATACCCAGGGTGCCCACACCCCGCCTTTAGTTAACGCCCA	G	0.187	0.187
cg13411658	I	2	170712780	R	A	170712778	170712778	2:170712778_G/C	G	C	0.034	0.034
cg19029378	I	10	43892946	R	A	43892944	43892945	10:43892944_CA/C	CA	C	0.168	0.168
cg24375560	I	16	777088	F	A	777091	777091	16:777091_G/C	G	C	0.313	0.313
cg10112599	I	16	428288	F	A	428250	428302	16:428250_ATCCCCACCCGCACTGCCATCCCCACCCACACTGCCATCGCCACCCGCACTGC/*	ATCCCCACCCGCACTGCCATCCCCACCCACACTGCCATCGCCACCCGCACTGC	*;A	0.025;0.002793	0.025
cg09056845	I	12	6420041	R	A	6420035	6420036	12:6420035_GC/G	GC	G	0.053	0.053
cg09056845	I	12	6420041	R	A	6420037	6420037	12:6420037_G/A	G	A	0.053	0.053
cg21411898	I	1	248855456	F	C	248855462	248855462	1:248855462_T/C	T	C	0.028	0.028
cg14451560	I	9	140499397	R	A	140499394	140499394	9:140499394_G/C	G	C	0.017	0.017
cg20083107	I	8	12523148	F	C	12523152	12523152	8:12523152_C/T	C	T	0.042	0.042
cg13573295	I	9	140704398	R	A	140704362	140704503	9:140704362_TGTGTGGACCGTCGGTGATGGGTCCGGAGGTGGTTCCGATGCCGCCCTGTGTGGACCGTCGGTGATGGGTCCGGAGGCGGTTCCGATGCTGCCCCTCGTGGACTGTGGGTGATGGGTCCGGAGGCGGTTCCGATGCCGCCCC/CGTGTGGACCGTCGGTGATGGGTCCGGAGGTGGTTCCGATGCCGCCCTGTGTGGACCGTCGGTGATGGGTCCGGAGGCGGTTCCGATGCTGCCCCTCGTGGACTGTGGGTGATGGGTCCGGAGGCGGTTCCGATGCCGCCCC	TGTGTGGACCGTCGGTGATGGGTCCGGAGGTGGTTCCGATGCCGCCCTGTGTGGACCGTCGGTGATGGGTCCGGAGGCGGTTCCGATGCTGCCCCTCGTGGACTGTGGGTGATGGGTCCGGAGGCGGTTCCGATGCCGCCCC	CGTGTGGACCGTCGGTGATGGGTCCGGAGGTGGTTCCGATGCCGCCCTGTGTGGACCGTCGGTGATGGGTCCGGAGGCGGTTCCGATGCTGCCCCTCGTGGACTGTGGGTGATGGGTCCGGAGGCGGTTCCGATGCCGCCCC;T;*	0.179;0.017;0.005587	0.179
cg13573295	I	9	140704398	R	A	140704385	140704525	9:140704385_CCGGAGGTGGTTCCGATGCCGCCCTGTGTGGACCGTCGGTGATGGGTCCGGAGGCGGTTCCGATGCTGCCCCTCGTGGACTGTGGGTGATGGGTCCGGAGGCGGTTCCGATGCCGCCCCGTGTGGACCGTCGGTGATGGGT/*	CCGGAGGTGGTTCCGATGCCGCCCTGTGTGGACCGTCGGTGATGGGTCCGGAGGCGGTTCCGATGCTGCCCCTCGTGGACTGTGGGTGATGGGTCCGGAGGCGGTTCCGATGCCGCCCCGTGTGGACCGTCGGTGATGGGT	*;C	0.017;0.002793	0.017
cg26398158	I	3	185655913	F	C	185655916	185655917	3:185655916_GT/G	GT	G	0.02	0.02
cg26074202	I	6	30227912	F	T	30227915	30227915	6:30227915_A/T	A	T	0.081	0.081
cg09986680	I	19	39737861	R	A	39737857	39737857	19:39737857_G/A	G	A	0.014	0.014
cg14511644	I	9	15055021	F	A	15055023	15055023	9:15055023_G/C	G	C	0.056	0.056
cg27629948	I	15	89285170	R	A	89285165	89285165	15:89285165_G/C	G	C	0.025	0.025
cg04720380	I	1	93297552	F	C	93297557	93297557	1:93297557_C/A	C	A	0.011	0.011
cg13937608	I	10	6131228	R	C	6131225	6131225	10:6131225_A/G	A	G	0.056	0.056
cg23812361	I	11	19262624	R	A	19262621	19262621	11:19262621_A/G	A	G	0.011	0.011
cg18313762	I	1	17305365	F	A	17305369	17305369	1:17305369_C/T	C	T	0.047	0.047
cg01006077	I	7	100965198	F	T	100965200	100965200	7:100965200_C/T	C	T	0.081	0.081
cg14581502	I	15	41624616	F	C	41624622	41624622	15:41624622_C/T	C	T	0.022	0.022
cg12582022	I	3	112738401	F	A	112738404	112738404	3:112738404_G/A	G	A	0.011	0.011
cg09720685	I	8	144873782	R	A	144873779	144873779	8:144873779_G/A	G	A	0.992	0.992
cg19741821	I	13	98791722	R	A	98791719	98791719	13:98791719_C/T	C	T	0.053	0.053
cg15061647	I	7	158249209	F	A	158249215	158249215	7:158249215_T/C	T	C;*	0.028;0.002793	0.028
cg18264753	I	6	138188625	R	A	138188622	138188646	6:138188622_GCCCGGAGAGGTAACCGCCGCGCCT/G	GCCCGGAGAGGTAACCGCCGCGCCT	G	0.061	0.061
cg04180929	I	14	105030570	F	A	105030576	105030576	14:105030576_C/T	C	T	0.017	0.017
cg23976934	I	19	2867289	F	C	2867293	2867293	19:2867293_G/A	G	A	0.081	0.081
cg18515291	I	7	73134093	F	A	73134096	73134096	7:73134096_G/GCCCCGCCCAGA	G	GCCCCGCCCAGA	0.025	0.025
cg14506366	I	5	1430421	F	T	1430423	1430423	5:1430423_C/T	C	T	0.011	0.011
cg06579756	I	7	1015255	F	A	1015256	1015279	7:1015256_GCCCCTTGCCCAGGCCCGGCCCCA/GCCCCTTGCCCAGGCCCGGCCCCACCCCTTGCCCAGGCCCGGCCCCA	GCCCCTTGCCCAGGCCCGGCCCCA	GCCCCTTGCCCAGGCCCGGCCCCACCCCTTGCCCAGGCCCGGCCCCA;G	0.014;0.022	0.022
cg09263407	I	19	53238434	F	C	53238440	53238440	19:53238440_C/A	C	A	0.011	0.011
cg27474733	I	4	3076259	R	A	3076257	3076257	4:3076257_T/TGCGGGG	T	TGCGGGG	0.168	0.168
cg19941170	I	5	172067912	R	A	172067911	172067911	5:172067911_C/G	C	G	0.039	0.039
cg00469264	I	12	21827318	F	C	21827320	21827320	12:21827320_T/C	T	C	0.117	0.117
cg17581065	I	17	8642478	F	T	8642482	8642482	17:8642482_G/A	G	A	0.028	0.028
cg20180721	I	22	21213387	F	A	21213391	21213391	22:21213391_C/G	C	G	0.036	0.036
cg20065216	I	12	12625652	F	A	12625640	12625667	12:12625640_CCACCTGGAACTCGCACTGGCCTGCAAG/C	CCACCTGGAACTCGCACTGGCCTGCAAG	C	0.07	0.07
cg27383537	I	10	31190599	R	A	31190587	31190606	10:31190587_GGTCTCACCGCTCGGCGATA/G	GGTCTCACCGCTCGGCGATA	G	0.014	0.014
cg15640707	I	5	89705759	F	A	89705760	89705761	5:89705760_GC/G	GC	G	0.034	0.034
cg08959396	I	16	1922216	F	A	1922218	1922218	16:1922218_C/A	C	A	0.092	0.092
cg08959396	I	16	1922216	F	A	1922218	1922218	16:1922218_C/A	C	A	0.077	0.077
cg08348831	I	16	58767863	F	T	58767868	58767868	16:58767868_G/A	G	A	0.014	0.014
cg19860759	I	17	80961174	F	A	80961142	80961185	17:80961142_CTCCGCGTGTGGGATTCCTGAGCCCGCCCTCCCGCCCTCCGCAG/C	CTCCGCGTGTGGGATTCCTGAGCCCGCCCTCCCGCCCTCCGCAG	C;*	0.017;0.002793	0.017
cg03501277	I	19	54705004	R	C	54705001	54705001	19:54705001_T/C	T	C	0.014	0.014
cg21703056	I	20	60697448	R	A	60697445	60697455	20:60697445_GGGCGGTGCGT/G	GGGCGGTGCGT	G	0.723	0.723
cg21338031	I	17	37793654	F	C	37793657	37793657	17:37793657_G/T	G	T	0.067	0.067
cg12902033	I	9	2622150	R	A	2622146	2622155	9:2622146_ACGGCGGCGG/A	ACGGCGGCGG	A;ACGGCGGCGGCGG;ACGGCGG	0.237;0.123;0.002793	0.237
cg11337598	I	3	119121088	F	A	119121090	119121090	3:119121090_C/A	C	A	0.031	0.031
cg05167232	I	6	138725317	R	A	138725312	138725317	6:138725312_GGGGGC/G	GGGGGC	G	0.02	0.02
cg20811856	I	1	15479264	R	A	15479261	15479264	1:15479261_GGGC/G	GGGC	G	0.24	0.24
cg02631468	I	20	25062777	R	A	25062774	25062774	20:25062774_T/C	T	C	0.011	0.011
cg11123583	I	17	744766	F	A	744672	744787	17:744672_GGGCGAGCAGGTCCCCCTGACCACGGCGCATCTCACACGGGCGAGCAGGTCCCCCCTGACCACGGCGCATCTCACACGGGCGAGCAGGTCCCCCCGACCATGGAGCATCTCACGCC/*	GGGCGAGCAGGTCCCCCTGACCACGGCGCATCTCACACGGGCGAGCAGGTCCCCCCTGACCACGGCGCATCTCACACGGGCGAGCAGGTCCCCCCGACCATGGAGCATCTCACGCC	*;TGGCGAGCAGGTCCCCCTGACCACGGCGCATCTCACACGGGCGAGCAGGTCCCCCCTGACCACGGCGCATCTCACACGGGCGAGCAGGTCCCCCCGACCATGGAGCATCTCACGCC;CGGCGAGCAGGTCCCCCTGACCACGGCGCATCTCACACGGGCGAGCAGGTCCCCCCTGACCACGGCGCATCTCACACGGGCGAGCAGGTCCCCCCGACCATGGAGCATCTCACGCC;G;GTCACACGGGCGAGCAGGTCCCCCCGACCATGGAGCATCTCACGCC	0.103;0.005587;0.151;0.005587;0.002793	0.151
cg11123583	I	17	744766	F	A	744672	744787	17:744672_GGGCGAGCAGGTCCCCCTGACCACGGCGCATCTCACACGGGCGAGCAGGTCCCCCCTGACCACGGCGCATCTCACACGGGCGAGCAGGTCCCCCCGACCATGGAGCATCTCACGCC/*	GGGCGAGCAGGTCCCCCTGACCACGGCGCATCTCACACGGGCGAGCAGGTCCCCCCTGACCACGGCGCATCTCACACGGGCGAGCAGGTCCCCCCGACCATGGAGCATCTCACGCC	*;TGGCGAGCAGGTCCCCCTGACCACGGCGCATCTCACACGGGCGAGCAGGTCCCCCCTGACCACGGCGCATCTCACACGGGCGAGCAGGTCCCCCCGACCATGGAGCATCTCACGCC;CGGCGAGCAGGTCCCCCTGACCACGGCGCATCTCACACGGGCGAGCAGGTCCCCCCTGACCACGGCGCATCTCACACGGGCGAGCAGGTCCCCCCGACCATGGAGCATCTCACGCC;G;GTCACACGGGCGAGCAGGTCCCCCCGACCATGGAGCATCTCACGCC	0.103;0.005587;0.151;0.005587;0.002793	0.151
cg11123583	I	17	744766	F	A	744698	744775	17:744698_CGCATCTCACACGGGCGAGCAGGTCCCCCCTGACCACGGCGCATCTCACACGGGCGAGCAGGTCCCCCCGACCATGGA/*	CGCATCTCACACGGGCGAGCAGGTCCCCCCTGACCACGGCGCATCTCACACGGGCGAGCAGGTCCCCCCGACCATGGA	*;AGCATCTCACACGGGCGAGCAGGTCCCCCCTGACCACGGCGCATCTCACACGGGCGAGCAGGTCCCCCCGACCATGGA;C;CATCTCACGCCGGCGAGCAGGTCCCCCCGACCACAGAGCATCTCACACGGGCGAGCAGGTCCCCCCTGACCACGGCGCATCTCACACGGGCGAGCAGGTCCCCCCGACCATGGA;TGCATCTCACACGGGCGAGCAGGTCCCCCCTGACCACGGCGCATCTCACACGGGCGAGCAGGTCCCCCCGACCATGGA	0.092;0.156;0.002793;0.002793;0.002793	0.156
cg11123583	I	17	744766	F	A	744734	744772	17:744734_CGGCGCATCTCACACGGGCGAGCAGGTCCCCCCGACCAT/*	CGGCGCATCTCACACGGGCGAGCAGGTCCCCCCGACCAT	*;C	0.022;0.005587	0.022
cg11123583	I	17	744766	F	A	744735	744850	17:744735_GGCGCATCTCACACGGGCGAGCAGGTCCCCCCGACCATGGAGCATCTCACGCCGGCGAGCAGGTCCCCCCTGACCACGGAGCATCTCACGCCGGCGAGCAGGTCCCCCCGACCACA/*	GGCGCATCTCACACGGGCGAGCAGGTCCCCCCGACCATGGAGCATCTCACGCCGGCGAGCAGGTCCCCCCTGACCACGGAGCATCTCACGCCGGCGAGCAGGTCCCCCCGACCACA	*;AGCGCATCTCACACGGGCGAGCAGGTCCCCCCGACCATGGAGCATCTCACGCCGGCGAGCAGGTCCCCCCTGACCACGGAGCATCTCACGCCGGCGAGCAGGTCCCCCCGACCACA;G	0.025;0.002793;0.002793	0.025
cg11123583	I	17	744766	F	A	744735	744850	17:744735_GGCGCATCTCACACGGGCGAGCAGGTCCCCCCGACCATGGAGCATCTCACGCCGGCGAGCAGGTCCCCCCTGACCACGGAGCATCTCACGCCGGCGAGCAGGTCCCCCCGACCACA/*	GGCGCATCTCACACGGGCGAGCAGGTCCCCCCGACCATGGAGCATCTCACGCCGGCGAGCAGGTCCCCCCTGACCACGGAGCATCTCACGCCGGCGAGCAGGTCCCCCCGACCACA	*;AGCGCATCTCACACGGGCGAGCAGGTCCCCCCGACCATGGAGCATCTCACGCCGGCGAGCAGGTCCCCCCTGACCACGGAGCATCTCACGCCGGCGAGCAGGTCCCCCCGACCACA;G	0.025;0.002793;0.002793	0.025
cg11123583	I	17	744766	F	A	744735	744850	17:744735_GGCGCATCTCACACGGGCGAGCAGGTCCCCCCGACCATGGAGCATCTCACGCCGGCGAGCAGGTCCCCCCTGACCACGGAGCATCTCACGCCGGCGAGCAGGTCCCCCCGACCACA/*	GGCGCATCTCACACGGGCGAGCAGGTCCCCCCGACCATGGAGCATCTCACGCCGGCGAGCAGGTCCCCCCTGACCACGGAGCATCTCACGCCGGCGAGCAGGTCCCCCCGACCACA	*;AGCGCATCTCACACGGGCGAGCAGGTCCCCCCGACCATGGAGCATCTCACGCCGGCGAGCAGGTCCCCCCTGACCACGGAGCATCTCACGCCGGCGAGCAGGTCCCCCCGACCACA;G	0.025;0.002793;0.002793	0.025
cg11123583	I	17	744766	F	A	744749	744826	17:744749_GGGCGAGCAGGTCCCCCCGACCATGGAGCATCTCACGCCGGCGAGCAGGTCCCCCCTGACCACGGAGCATCTCACGCC/GGGCGAGCAGGTCCCCCCTGACCACGGAGCATCTCACGCC	GGGCGAGCAGGTCCCCCCGACCATGGAGCATCTCACGCCGGCGAGCAGGTCCCCCCTGACCACGGAGCATCTCACGCC	GGGCGAGCAGGTCCCCCCTGACCACGGAGCATCTCACGCC;CGGCGAGCAGGTCCCCCCGACCATGGAGCATCTCACGCCGGCGAGCAGGTCCCCCCTGACCACGGAGCATCTCACGCC;G;*	0.017;0.017;0.002793;0.025	0.025
cg11123583	I	17	744766	F	A	744749	744826	17:744749_GGGCGAGCAGGTCCCCCCGACCATGGAGCATCTCACGCCGGCGAGCAGGTCCCCCCTGACCACGGAGCATCTCACGCC/GGGCGAGCAGGTCCCCCCTGACCACGGAGCATCTCACGCC	GGGCGAGCAGGTCCCCCCGACCATGGAGCATCTCACGCCGGCGAGCAGGTCCCCCCTGACCACGGAGCATCTCACGCC	GGGCGAGCAGGTCCCCCCTGACCACGGAGCATCTCACGCC;CGGCGAGCAGGTCCCCCCGACCATGGAGCATCTCACGCCGGCGAGCAGGTCCCCCCTGACCACGGAGCATCTCACGCC;G;*	0.017;0.017;0.002793;0.025	0.025
cg11123583	I	17	744766	F	A	744763	744805	17:744763_CCCCGACCATGGAGCATCTCACGCCGGCGAGCAGGTCCCCCCT/*	CCCCGACCATGGAGCATCTCACGCCGGCGAGCAGGTCCCCCCT	*;TCCCGACCATGGAGCATCTCACGCCGGCGAGCAGGTCCCCCCT;C	0.07;0.05;0.00838	0.07
cg11123583	I	17	744766	F	A	744768	744801	17:744768_ACCATGGAGCATCTCACGCCGGCGAGCAGGTCCC/*	ACCATGGAGCATCTCACGCCGGCGAGCAGGTCCC	*;A	0.036;0.047	0.047
cg11123583	I	17	744766	F	A	744771	744786	17:744771_ATGGAGCATCTCACGC/*	ATGGAGCATCTCACGC	*;A	0.084;0.005587	0.084
cg11123583	I	17	744766	F	A	744772	744772	17:744772_T/*	T	*;C	0.101;0.048	0.101
cg26671281	I	11	2828214	F	C	2828216	2828216	11:2828216_T/C	T	C	0.081	0.081
cg06498468	I	16	82203702	F	A	82203705	82203705	16:82203705_A/C	A	C	0.534	0.534
cg17992808	I	8	95558233	F	A	95558237	95558237	8:95558237_A/T	A	T	0.017	0.017
cg07755173	I	10	35930525	R	T	35930522	35930522	10:35930522_G/C	G	C	0.022	0.022
cg21412865	I	1	95285888	F	A	95285892	95285892	1:95285892_T/TCCAGCC	T	TCCAGCC;TCCAGCCCCAGAC	0.056;0.005587	0.056
cg09753648	I	16	87251723	F	A	87251709	87251728	16:87251709_ACGTACCTGATCCCCGAGCT/A	ACGTACCTGATCCCCGAGCT	A	0.053	0.053
cg17991823	I	18	12254473	F	A	12254479	12254479	18:12254479_C/T	C	T	0.028	0.028
cg11696392	I	11	77850819	F	A	77850824	77850824	11:77850824_C/T	C	T;G	0.176;0.00838	0.176
cg23692193	I	1	102700639	F	C	102700645	102700645	1:102700645_T/C	T	C	0.235	0.235
cg17139028	I	4	120376221	F	C	120376224	120376224	4:120376224_C/T	C	T	0.017	0.017
cg18024358	I	1	3420815	F	C	3420817	3420817	1:3420817_T/C	T	C	0.031	0.031
cg10122187	I	22	19938620	R	C	19938617	19938617	22:19938617_G/T	G	T	0.128	0.128
cg00741836	I	20	53092233	F	C	53092236	53092236	20:53092236_T/C	T	C	0.028	0.028
cg12491688	I	15	44580831	F	T	44580833	44580833	15:44580833_G/A	G	A	0.014	0.014
cg20101012	I	6	168570436	R	T	168570432	168570464	6:168570432_GTGGCGTGTTGGTGATTTTCCACGTGGGTTGAA/G	GTGGCGTGTTGGTGATTTTCCACGTGGGTTGAA	G	0.165	0.165
cg27546241	I	19	7701753	F	A	7701757	7701757	19:7701757_C/CGCAA	C	CGCAA	0.02	0.02
cg05524767	I	7	1059784	R	A	1059761	1059786	7:1059761_CCAGGCCCAGCAGTGCATGGATGCGG/C	CCAGGCCCAGCAGTGCATGGATGCGG	C	0.025	0.025
cg05524767	I	7	1059784	R	A	1059782	1059782	7:1059782_T/*	T	*;C	0.025;0.103	0.103
cg18961064	I	13	111291248	R	C	111291247	111291247	13:111291247_G/A	G	A	0.427	0.427
cg07669455	I	16	4817202	R	T	4817198	4817198	16:4817198_T/C	T	C	0.053	0.053
cg00174845	I	18	76556804	R	A	76556774	76556887	18:76556774_ACGTCATCACCGAGGCTCTCACTGTGCTCACGGCCTCATGAGCCCATAAAGGGAAGCGGACACGAAGGCGGGACGGAAGCGCGTCATCGGCGGACAGAAGGCGTGACGGAAGCG/GCGTCATCACCGAGGCTCTCACTGTGCTCACGGCCTCATGAGCCCATAAAGGGAAGCGGACACGAAGGCGGGACGGAAGCGCGTCATCGGCGGACAGAAGGCGTGACGGAAGCG	ACGTCATCACCGAGGCTCTCACTGTGCTCACGGCCTCATGAGCCCATAAAGGGAAGCGGACACGAAGGCGGGACGGAAGCGCGTCATCGGCGGACAGAAGGCGTGACGGAAGCG	GCGTCATCACCGAGGCTCTCACTGTGCTCACGGCCTCATGAGCCCATAAAGGGAAGCGGACACGAAGGCGGGACGGAAGCGCGTCATCGGCGGACAGAAGGCGTGACGGAAGCG;A	0.042;0.002793	0.042
cg04400972	I	1	117665053	R	T	117665050	117665050	1:117665050_G/A	G	A	0.02	0.02
cg03298034	I	16	85678249	R	A	85678246	85678246	16:85678246_G/A	G	A	0.039	0.039
cg11279488	I	3	51705088	R	C	51705085	51705085	3:51705085_C/A	C	A	0.014	0.014
cg21315874	I	15	80211847	R	A	80211844	80211844	15:80211844_G/A	G	A	0.022	0.022
cg23906261	I	10	118030848	F	C	118030850	118030850	10:118030850_C/A	C	A	0.011	0.011
cg12071511	I	2	17934836	R	A	17934831	17934831	2:17934831_G/A	G	A	0.131	0.131
cg01745539	I	6	32632331	R	A	32632326	32632326	6:32632326_G/A	G	A;C	0.197;0.002809	0.197
cg11659330	I	1	155156300	F	C	155156306	155156306	1:155156306_C/T	C	T	0.059	0.059
cg00025972	I	4	187762312	R	C	187762310	187762310	4:187762310_G/C	G	C	0.036	0.036
cg00347563	I	1	78511600	R	A	78511599	78511599	1:78511599_G/A	G	A	0.014	0.014
cg13049984	I	3	44519186	F	A	44519191	44519191	3:44519191_C/T	C	T	0.025	0.025
cg16585919	I	1	201285273	F	T	201285261	201285285	1:201285261_CGGACGGATGGACGGACGGATGGAT/CGGATGGACGGATGGACGGACGGATGGAT	CGGACGGATGGACGGACGGATGGAT	CGGATGGACGGATGGACGGACGGATGGAT;C;CGGATGGATGGACGGATGGACGGACGGATGGAT	0.067;0.215;0.002793	0.215
cg16585919	I	1	201285273	F	T	201285277	201285277	1:201285277_C/*	C	*;CGGACGGACGGACGGAT;CGGACGGACGGAT;CGGACGGACGGACGGACGGAT;CGGACGTACGGACGGACGGAT	0.159;0.025;0.034;0.002793;0.002793	0.159
cg12141218	I	1	209799248	F	C	209799253	209799253	1:209799253_A/G	A	G	0.723	0.723
cg26338427	I	14	24422916	R	A	24422915	24422915	14:24422915_T/G	T	G	0.372	0.372
cg10471683	I	16	784387	R	A	784384	784384	16:784384_G/A	G	A	0.039	0.039
cg25010115	I	17	79905255	R	A	79905213	79905255	17:79905213_TGTCCGCGGAGACTGGATGGAACCGGGTTGGAGGACGCCCAGC/*	TGTCCGCGGAGACTGGATGGAACCGGGTTGGAGGACGCCCAGC	*;T	0.355;0.002793	0.355
cg25010115	I	17	79905255	R	A	79905213	79905255	17:79905213_TGTCCGCGGAGACTGGATGGAACCGGGTTGGAGGACGCCCAGC/*	TGTCCGCGGAGACTGGATGGAACCGGGTTGGAGGACGCCCAGC	*;T	0.355;0.002793	0.355
cg08709029	I	10	1102713	R	C	1102710	1102710	10:1102710_C/A	C	A	0.346	0.346
cg20769334	I	22	50913335	F	C	50913338	50913338	22:50913338_G/A	G	A	0.218	0.218
cg22108292	I	17	10560676	R	A	10560674	10560674	17:10560674_C/T	C	T	0.059	0.059
cg17577701	I	10	134925902	R	C	134925881	134925908	10:134925881_GGTTATTTGGGGTCTACGGGCCGCGTCC/G	GGTTATTTGGGGTCTACGGGCCGCGTCC	G	0.047	0.047
cg17577701	I	10	134925902	R	C	134925891	134926107	10:134925891_GGTCTACGGGCCGCGTCCGTTATTTGGGGTCTGCGGGCCATGTCGGTTATTTGGGGTCTACGGGCCACGTCAGTTATTTGGGGTCTGCGGGCCGCGTCGGTTATTTGGGGTCTGTAAGCAGTGTTGGTTATTTGGGGTCTGCAGGCCGCGTCGGTTATTTGAGGTCTGTGGGCCGCATCGGTTATTTGAGGTCTGCGGGCCGTGTCGGTTATTTGGA/*	GGTCTACGGGCCGCGTCCGTTATTTGGGGTCTGCGGGCCATGTCGGTTATTTGGGGTCTACGGGCCACGTCAGTTATTTGGGGTCTGCGGGCCGCGTCGGTTATTTGGGGTCTGTAAGCAGTGTTGGTTATTTGGGGTCTGCAGGCCGCGTCGGTTATTTGAGGTCTGTGGGCCGCATCGGTTATTTGAGGTCTGCGGGCCGTGTCGGTTATTTGGA	*;G	0.042;0.002793	0.042
cg17577701	I	10	134925902	R	C	134925896	134925923	10:134925896_ACGGGCCGCGTCCGTTATTTGGGGTCTG/*	ACGGGCCGCGTCCGTTATTTGGGGTCTG	*;A;GCGGGCCGCGTCCGTTATTTGGGGTCTG	0.05;0.002793;0.005587	0.05
cg17577701	I	10	134925902	R	C	134925897	134925897	10:134925897_C/*	C	*;T;CGGGCTATGTCGGTTATTTGGGGTCTAT	0.047;0.005587;0.002793	0.047
cg17577701	I	10	134925902	R	C	134925898	134925898	10:134925898_G/A	G	A;*	0.02;0.047	0.047
cg17577701	I	10	134925902	R	C	134925899	134925902	10:134925899_GGCC/*	GGCC	*;G	0.047;0.005587	0.047
cg17577701	I	10	134925902	R	C	134925901	134925910	10:134925901_CCGCGTCCGT/*	CCGCGTCCGT	*;C	0.053;0.002793	0.053
cg20273576	I	17	79108139	F	T	79108141	79108141	17:79108141_A/G	A	G	0.852	0.852
cg21843262	I	2	44513757	R	A	44513714	44513784	2:44513714_CCTGTGACGGTGAGCTGTGCGGTGTCTGTGACGGTGAGCTGTGCGGTGTCTGTGACTGAGCTGTGCACTGT/CCTGTGACGGTGAGCTGTGCGGTGTCTGTGACTGAGCTGTGCACTGT	CCTGTGACGGTGAGCTGTGCGGTGTCTGTGACGGTGAGCTGTGCGGTGTCTGTGACTGAGCTGTGCACTGT	CCTGTGACGGTGAGCTGTGCGGTGTCTGTGACTGAGCTGTGCACTGT;C;TCTGTGACGGTGAGCTGTGCGGTGTCTGTGACGGTGAGCTGTGCGGTGTCTGTGACTGAGCTGTGCACTGT	0.017;0.005587;0.005587	0.017
cg25186680	I	15	90931462	R	A	90931457	90931457	15:90931457_C/T	C	T	0.67	0.67
cg01017197	I	10	102046482	F	A	102046488	102046488	10:102046488_G/A	G	A	0.112	0.112
cg02180424	I	14	48095779	R	A	48095778	48095778	14:48095778_T/C	T	C	0.997	0.997
cg20393002	I	3	120909792	R	A	120909787	120909787	3:120909787_C/T	C	T	0.011	0.011
cg19415830	I	17	79679752	F	C	79679754	79679754	17:79679754_C/T	C	T	0.061	0.061
cg15188398	I	11	63912722	F	A	63912728	63912728	11:63912728_C/T	C	T	0.078	0.078
cg14145991	I	7	63226709	F	A	63226713	63226713	7:63226713_G/A	G	A	0.126	0.126
cg27629934	I	8	101905228	R	A	101905223	101905223	8:101905223_T/C	T	C	0.07	0.07
cg12114599	I	X	132352401	R	T	132352378	132352420	X:132352378_GGTGCGTGGCGTAACGTGCGTGGCGTAACGTGCGTGGCGTAAC/GGTGCGTGGCGTAACGTGCGTGGCGTAAC	GGTGCGTGGCGTAACGTGCGTGGCGTAACGTGCGTGGCGTAAC	GGTGCGTGGCGTAACGTGCGTGGCGTAAC;GGTGCGTGGCGTAAC;GGTGCGTGGCGTAACGTGCGTGGCGTAACGTGCGTGGCGTAACGTGCGTGGCGTAAC;G	0.279;0.061;0.039;0.017	0.279
cg12114599	I	X	132352401	R	T	132352378	132352420	X:132352378_GGTGCGTGGCGTAACGTGCGTGGCGTAACGTGCGTGGCGTAAC/GGTGCGTGGCGTAACGTGCGTGGCGTAAC	GGTGCGTGGCGTAACGTGCGTGGCGTAACGTGCGTGGCGTAAC	GGTGCGTGGCGTAACGTGCGTGGCGTAAC;GGTGCGTGGCGTAAC;GGTGCGTGGCGTAACGTGCGTGGCGTAACGTGCGTGGCGTAACGTGCGTGGCGTAAC;G	0.279;0.061;0.039;0.017	0.279
cg12114599	I	X	132352401	R	T	132352378	132352420	X:132352378_GGTGCGTGGCGTAACGTGCGTGGCGTAACGTGCGTGGCGTAAC/GGTGCGTGGCGTAACGTGCGTGGCGTAAC	GGTGCGTGGCGTAACGTGCGTGGCGTAACGTGCGTGGCGTAAC	GGTGCGTGGCGTAACGTGCGTGGCGTAAC;GGTGCGTGGCGTAAC;GGTGCGTGGCGTAACGTGCGTGGCGTAACGTGCGTGGCGTAACGTGCGTGGCGTAAC;G	0.279;0.061;0.039;0.017	0.279
cg24322144	I	4	4249983	F	C	4249988	4249988	4:4249988_G/A	G	A	0.011	0.011
cg00164335	I	22	31503579	F	A	31503580	31503581	22:31503580_GC/G	GC	G;CC;*	0.257;0.011;0.00838	0.257
cg00164335	I	22	31503579	F	A	31503581	31503581	22:31503581_C/*	C	*;A	0.26;0.00838	0.26
cg13534892	I	6	30704998	R	T	30704985	30704997	6:30704985_TCGTCCGTCCGTC/TCGTCCGTCCGTCCGTC	TCGTCCGTCCGTC	TCGTCCGTCCGTCCGTC;TTGTCCGTCCGTCCGTC;TCGTCCGTC;TCGTC;TTGTCCGTCCGTCCGTCCGTC;T	0.036;0.022;0.07;0.045;0.011;0.011	0.07
cg13534892	I	6	30704998	R	T	30704988	30705005	6:30704988_TCCGTCCGTCCGTCCGTC/*	TCCGTCCGTCCGTCCGTC	*;TCGTCCGTCCGTC;TCGTCCGTCCGTCCGTC;T	0.126;0.011;0.017;0.002793	0.126
cg13534892	I	6	30704998	R	T	30704993	30704995	6:30704993_CCG/*	CCG	*;C	0.067;0.002793	0.067
cg13534892	I	6	30704998	R	T	30704996	30705002	6:30704996_TCCGTCC/*	TCCGTCC	*;T	0.014;0.002793	0.014
cg02129337	I	7	64335454	R	T	64335453	64335453	7:64335453_A/C	A	C	0.469	0.469
cg24452821	I	11	113953812	R	T	113953809	113953809	11:113953809_C/T	C	T	0.031	0.031
cg07202479	I	1	159174162	R	T	159174161	159174161	1:159174161_A/G	A	G	0.011	0.011
cg14741811	I	3	40949675	R	T	40949670	40949670	3:40949670_C/T	C	T	0.02	0.02
cg26716902	I	17	40835920	F	A	40835922	40835922	17:40835922_A/C	A	C	0.615	0.615
cg06460475	I	11	7110148	F	C	7110153	7110153	11:7110153_T/C	T	C	0.358	0.358
cg09567953	I	7	4536864	F	A	4536870	4536870	7:4536870_A/G	A	G	0.293	0.293
cg08072862	I	12	113587240	F	C	113587242	113587242	12:113587242_C/T	C	T	0.148	0.148
cg20140398	I	17	15164292	F	A	15164294	15164294	17:15164294_G/A	G	A	0.042	0.042
cg11809897	I	5	110427798	R	A	110427795	110427795	5:110427795_C/T	C	T	0.126	0.126
cg15605855	I	1	22109708	F	C	22109714	22109714	1:22109714_G/A	G	A	0.014	0.014
cg27613473	I	6	169240458	R	A	169240453	169240552	6:169240453_GGACGCGGTGCTGATGAGGACAGGGTGCTGATGAGGACGCGGTGCTGATGAGGACAGGGTGCTGATGAGGACAGGGTGCTGATGAGGACAGGGTGCTGAT/G	GGACGCGGTGCTGATGAGGACAGGGTGCTGATGAGGACGCGGTGCTGATGAGGACAGGGTGCTGATGAGGACAGGGTGCTGATGAGGACAGGGTGCTGAT	G	0.011	0.011
cg00142106	I	6	29760769	R	A	29760765	29760765	6:29760765_C/A	C	A	0.05	0.05
cg02643184	I	17	882549	R	C	882544	882545	17:882544_GC/G	GC	G	0.02	0.02
cg13502125	I	1	147826191	F	A	147826196	147826196	1:147826196_G/T	G	T	0.022	0.022
cg09150076	I	1	231298004	R	C	231298003	231298003	1:231298003_G/A	G	A	0.039	0.039
cg10141377	I	17	37762842	R	A	37762841	37762841	17:37762841_G/A	G	A	0.034	0.034
cg17579242	I	10	43394705	F	C	43394711	43394711	10:43394711_C/T	C	T	0.011	0.011
cg08718119	I	12	9436621	R	A	9436619	9436619	12:9436619_C/G	C	G	0.804	0.804
cg21507610	I	3	58292716	R	A	58292714	58292714	3:58292714_C/A	C	A	0.145	0.145
cg03056766	I	5	77656305	R	A	77656300	77656300	5:77656300_G/C	G	C	0.229	0.229
cg03056766	I	5	77656305	R	A	77656302	77656302	5:77656302_T/C	T	C	0.039	0.039
cg16319859	I	3	1680024	F	T	1680024	1680064	3:1680024_CGCAGCTGTAAGGGATACGATAGGCGGCAAGAGCAGATACT/C	CGCAGCTGTAAGGGATACGATAGGCGGCAAGAGCAGATACT	C;*;TGCAGCTGTAAGGGATACGATAGGCGGCAAGAGCAGATACT	0.151;0.011;0.002793	0.151
cg11171259	I	21	15456789	R	C	15456786	15456786	21:15456786_G/A	G	A	0.221	0.221
cg19811915	I	10	73648873	R	C	73648868	73648868	10:73648868_A/G	A	G	0.447	0.447
cg18180394	I	11	107461785	F	C	107461791	107461791	11:107461791_C/G	C	G	0.134	0.134
cg08704934	I	3	194826585	R	T	194826584	194826584	3:194826584_A/G	A	G	0.137	0.137
cg16422365	I	14	106041833	F	A	106041798	106041850	14:106041798_AACAGCGTGGCCAGGCTGGCTCAGGCCTCCAGATTCGGGGACACCCCCCCACC/*	AACAGCGTGGCCAGGCTGGCTCAGGCCTCCAGATTCGGGGACACCCCCCCACC	*;A;AACAGCGTGGCCAGGCTGGCTCAGGCCTCCAGATTCGGGGACACCCCCCCACCACAGCGTGGCCAGGCTGGCTCAGGCCTCCAGATTCGGGGACACCCCCCCACC;ACCACAGCGTGGCCAGGCTGGCTCAGGCCTCCAGATTCGGGGACACCCCCCCACC	0.034;0.00838;0.002793;0.017	0.034
cg20658450	I	5	1864542	R	A	1864538	1864538	5:1864538_G/A	G	A	0.813	0.813
cg16718920	I	1	21113643	F	C	21113649	21113649	1:21113649_C/T	C	T	0.011	0.011
cg00619292	I	2	126235913	R	T	126235910	126235910	2:126235910_G/A	G	A	0.011	0.011
cg05748937	I	8	12991064	F	A	12991067	12991067	8:12991067_C/T	C	T	0.075	0.075
cg20857709	I	2	43019727	F	A	43019730	43019730	2:43019730_A/G	A	G	0.841	0.841
cg17964422	I	6	31165599	R	C	31165597	31165598	6:31165597_AT/A	AT	A	0.059	0.059
cg17964422	I	6	31165599	R	C	31165597	31165597	6:31165597_A/AT	A	AT	0.023	0.023
cg25087218	I	17	4543267	F	C	4543269	4543269	17:4543269_A/AC	A	AC	0.718	0.718
cg25087218	I	17	4543267	F	C	4543273	4543273	17:4543273_C/CT	C	CT	0.223	0.223
cg16580837	I	2	1846750	F	A	1846756	1846756	2:1846756_C/T	C	T	0.022	0.022
cg21207540	I	12	132851979	R	T	132851978	132851978	12:132851978_A/T	A	T	0.064	0.064
cg18148997	I	5	43040580	F	A	43040585	43040585	5:43040585_C/CCTAGCGGATAGCGCTGGTAT	C	CCTAGCGGATAGCGCTGGTAT	0.039	0.039
cg07297896	I	10	130844607	R	A	130844604	130844604	10:130844604_G/A	G	A	0.316	0.316
cg14114326	I	11	63381845	F	A	63381847	63381847	11:63381847_A/C	A	C	1	1
cg01450965	I	15	77191652	F	T	77191654	77191654	15:77191654_C/T	C	T	0.198	0.198
cg25604628	I	14	94685039	F	C	94685042	94685042	14:94685042_G/A	G	A	0.313	0.313
cg16044565	I	22	45705693	R	A	45705685	45705690	22:45705685_CGGCGG/CGGCGGGGCGG	CGGCGG	CGGCGGGGCGG;CGGCGGGGCGGGGCGG;C	0.254;0.005587;0.011	0.254
cg13031882	I	3	195701118	R	T	195701115	195701115	3:195701115_A/G	A	G;C	0.221;0.02	0.221
cg13939602	I	12	2467410	R	T	2467407	2467407	12:2467407_C/T	C	T	0.059	0.059
cg09512973	I	11	1682139	F	T	1682133	1682143	11:1682133_TCCCCACGGCC/T	TCCCCACGGCC	T	0.014	0.014
cg22575498	I	6	168813965	R	A	168813953	168813985	6:168813953_TGGCGGGCCCTGCGGGAGCGTGTACGTGAGCGC/T	TGGCGGGCCCTGCGGGAGCGTGTACGTGAGCGC	T;*	0.444;0.005587	0.444
cg22575498	I	6	168813965	R	A	168813961	168813961	6:168813961_C/*	C	*;T	0.45;0.002793	0.45
cg06654828	I	22	46547686	R	T	46547681	46547681	22:46547681_C/T	C	T	0.011	0.011
cg10449041	I	11	62380113	F	A	62380119	62380119	11:62380119_C/G	C	G	0.615	0.615
cg12096988	I	19	57702809	R	T	57702807	57702808	19:57702807_GA/G	GA	G;AA	0.02;0.002793	0.02
cg06942314	I	18	29523271	R	A	29523261	29523273	18:29523261_TGGGCGGGGGCGG/TGGGCGGGGGCGGGGGCGG	TGGGCGGGGGCGG	TGGGCGGGGGCGGGGGCGG;T;TGGGCGGGGGCGGGGGCGGGGGCGGGGGCGGGGGCGG;TGGGCGGGGGCGGGGGCGGGGGCGG;TGGGCGG;TGGGCGGGGGCGGGGGCGGGGGCGGGGGCGGGGGCGGGGGCGGGGGCGG	0.034;0.123;0.011;0.005587;0.014;0.02	0.123
cg02787240	I	14	73383003	R	A	73382999	73382999	14:73382999_G/A	G	A	0.075	0.075
cg14755417	I	21	47823560	R	A	47823555	47823555	21:47823555_A/G	A	G	0.017	0.017
cg06969897	I	7	14028546	R	T	14028544	14028544	7:14028544_C/T	C	T	0.064	0.064
cg24217789	I	6	29717384	R	T	29717380	29717380	6:29717380_T/C	T	C	0.299	0.299
cg03554878	I	4	160444249	F	C	160444253	160444253	4:160444253_A/G	A	G	0.031	0.031
cg24839386	I	10	73004576	R	A	73004574	73004574	10:73004574_G/C	G	C	0.067	0.067
cg13325231	I	5	1342170	F	C	1342175	1342175	5:1342175_C/A	C	A	0.011	0.011
cg07983596	I	4	5889549	R	A	5889545	5889545	4:5889545_C/T	C	T	0.011	0.011
cg24270624	I	10	95721318	F	A	95721320	95721320	10:95721320_G/A	G	A	0.014	0.014
cg26925510	I	1	22379028	R	A	22379024	22379024	1:22379024_G/GC	G	GC	0.031	0.031
cg13848087	I	12	89893700	F	C	89893702	89893702	12:89893702_C/A	C	A	0.039	0.039
cg20341836	I	6	29894228	R	C	29894226	29894226	6:29894226_G/T	G	T	0.358	0.358
cg26105660	I	4	1388414	F	A	1388388	1388419	4:1388388_TGGAGTGCCCGCCTGCTCACACATGTCGATGC/*	TGGAGTGCCCGCCTGCTCACACATGTCGATGC	*;T	0.011;0.002793	0.011
cg16900091	I	7	4353846	F	A	4353850	4353850	7:4353850_C/T	C	T	0.025	0.025
cg01252672	I	5	32711881	R	A	32711877	32711877	5:32711877_G/C	G	C	0.039	0.039
cg00843105	I	19	44645597	R	T	44645561	44645602	19:44645561_GTCCCATCGCTTTTCCCTGAAGGGTGAGATTCTGAACGTTTT/G	GTCCCATCGCTTTTCCCTGAAGGGTGAGATTCTGAACGTTTT	G	0.419	0.419
cg03443162	I	17	72968968	F	C	72968974	72968974	17:72968974_C/T	C	T	0.207	0.207
cg19243788	I	21	47431526	R	A	47431488	47431556	21:47431488_CTCACGGGAGTGACCTCTCCGGGGGAGTGACCTCCTCACGGGAGTGACCTCTCCGGGGGAGTGACCTCT/C	CTCACGGGAGTGACCTCTCCGGGGGAGTGACCTCCTCACGGGAGTGACCTCTCCGGGGGAGTGACCTCT	C	0.073	0.073
cg19243788	I	21	47431526	R	A	47431522	47431556	21:47431522_CTCACGGGAGTGACCTCTCCGGGGGAGTGACCTCT/C	CTCACGGGAGTGACCTCTCCGGGGGAGTGACCTCT	C;*	0.45;0.073	0.45
cg19243788	I	21	47431526	R	A	47431524	47431525	21:47431524_CA/*	CA	*;C	0.514;0.002793	0.514
cg19243788	I	21	47431526	R	A	47431525	47431525	21:47431525_A/*	A	*;C	0.517;0.184	0.517
cg27096032	I	16	12210910	R	T	12210903	12210947	16:12210903_TTCAATACGTGCTTCAATGCGGACGAACCATGGAAACAGGCGTGG/T	TTCAATACGTGCTTCAATGCGGACGAACCATGGAAACAGGCGTGG	T;GTCAATACGTGCTTCAATGCGGACGAACCATGGAAACAGGCGTGG;*	0.039;0.005587;0.00838	0.039
cg17509967	I	19	13617094	R	C	13617090	13617090	19:13617090_A/ACGC	A	ACGC	0.075	0.075
cg27073079	I	19	51070961	F	C	51070963	51070963	19:51070963_G/C	G	C	0.011	0.011
cg06704969	I	3	194797099	F	C	194797102	194797102	3:194797102_G/A	G	A	0.042	0.042
cg19521912	I	11	67726637	R	C	67726634	67726634	11:67726634_A/G	A	G	1	1
cg23235297	I	20	8000018	R	C	8000014	8000014	20:8000014_G/T	G	T	0.011	0.011
cg13683667	I	1	9527208	R	C	9527203	9527203	1:9527203_G/A	G	A	0.011	0.011
cg20336809	I	13	114312763	R	A	114312759	114312759	13:114312759_G/A	G	A	0.017	0.017
cg16797575	I	15	100340195	F	A	100340051	100340207	15:100340051_CTGCCTGCTCCGCCGACTCCTGCAGGAGTGTCTTCTTGTCCCTACGCGAGTGCAGGTTGGACAGCAGCTCCGAGAAGATGAACTCCTTGGTCTGCCTGCTCTGCCGACTCCTCCAGGAGTGTCTTCTCGTTCCCACGCGAGTCTCGTCGCGCCGCTG/*	CTGCCTGCTCCGCCGACTCCTGCAGGAGTGTCTTCTTGTCCCTACGCGAGTGCAGGTTGGACAGCAGCTCCGAGAAGATGAACTCCTTGGTCTGCCTGCTCTGCCGACTCCTCCAGGAGTGTCTTCTCGTTCCCACGCGAGTCTCGTCGCGCCGCTG	*;C	0.059;0.002793	0.059
cg16797575	I	15	100340195	F	A	100340061	100340217	15:100340061_CGCCGACTCCTGCAGGAGTGTCTTCTTGTCCCTACGCGAGTGCAGGTTGGACAGCAGCTCCGAGAAGATGAACTCCTTGGTCTGCCTGCTCTGCCGACTCCTCCAGGAGTGTCTTCTCGTTCCCACGCGAGTCTCGTCGCGCCGCTGTGCCTGCTCT/*	CGCCGACTCCTGCAGGAGTGTCTTCTTGTCCCTACGCGAGTGCAGGTTGGACAGCAGCTCCGAGAAGATGAACTCCTTGGTCTGCCTGCTCTGCCGACTCCTCCAGGAGTGTCTTCTCGTTCCCACGCGAGTCTCGTCGCGCCGCTGTGCCTGCTCT	*;C;TGCCGACTCCTGCAGGAGTGTCTTCTTGTCCCTACGCGAGTGCAGGTTGGACAGCAGCTCCGAGAAGATGAACTCCTTGGTCTGCCTGCTCTGCCGACTCCTCCAGGAGTGTCTTCTCGTTCCCACGCGAGTCTCGTCGCGCCGCTGTGCCTGCTCT	0.059;0.005587;0.00838	0.059
cg16797575	I	15	100340195	F	A	100340142	100340272	15:100340142_CTGCCTGCTCTGCCGACTCCTCCAGGAGTGTCTTCTCGTTCCCACGCGAGTCTCGTCGCGCCGCTGTGCCTGCTCTGCCGACTCCTCCAGGAGTGTCTATTTCTTCCCACGCGAGTCTCGTCGCGCCGCTG/CTGCCTGCTCTGCCGACTCCTCCAGGAGTGTCTATTTCTTCCCACGCGAGTCTCGTCGCGCCGCTG	CTGCCTGCTCTGCCGACTCCTCCAGGAGTGTCTTCTCGTTCCCACGCGAGTCTCGTCGCGCCGCTGTGCCTGCTCTGCCGACTCCTCCAGGAGTGTCTATTTCTTCCCACGCGAGTCTCGTCGCGCCGCTG	CTGCCTGCTCTGCCGACTCCTCCAGGAGTGTCTATTTCTTCCCACGCGAGTCTCGTCGCGCCGCTG;*;C;CTGCCTGCTCTGCCGACGCCTCCAGGAGTGTCTTCTCGTTCCCACGCGAGTCTCGTCACGCCGCTGTGCCTGCTCTGCCGACTCCTCCAGGAGTGTCTTCTCGTTCCCACGCGAGTCTCGTCGCGCCGCTGTGCCTGCTCTGCCGACTCCTCCAGGAGTGTCTATTTCTTCCCACGCGAGTCTCGTCGCGCCGCTG	0.075;0.00838;0.005587;0.002793	0.075
cg16797575	I	15	100340195	F	A	100340142	100340272	15:100340142_CTGCCTGCTCTGCCGACTCCTCCAGGAGTGTCTTCTCGTTCCCACGCGAGTCTCGTCGCGCCGCTGTGCCTGCTCTGCCGACTCCTCCAGGAGTGTCTATTTCTTCCCACGCGAGTCTCGTCGCGCCGCTG/CTGCCTGCTCTGCCGACTCCTCCAGGAGTGTCTATTTCTTCCCACGCGAGTCTCGTCGCGCCGCTG	CTGCCTGCTCTGCCGACTCCTCCAGGAGTGTCTTCTCGTTCCCACGCGAGTCTCGTCGCGCCGCTGTGCCTGCTCTGCCGACTCCTCCAGGAGTGTCTATTTCTTCCCACGCGAGTCTCGTCGCGCCGCTG	CTGCCTGCTCTGCCGACTCCTCCAGGAGTGTCTATTTCTTCCCACGCGAGTCTCGTCGCGCCGCTG;*;C;CTGCCTGCTCTGCCGACGCCTCCAGGAGTGTCTTCTCGTTCCCACGCGAGTCTCGTCACGCCGCTGTGCCTGCTCTGCCGACTCCTCCAGGAGTGTCTTCTCGTTCCCACGCGAGTCTCGTCGCGCCGCTGTGCCTGCTCTGCCGACTCCTCCAGGAGTGTCTATTTCTTCCCACGCGAGTCTCGTCGCGCCGCTG	0.075;0.00838;0.005587;0.002793	0.075
cg16797575	I	15	100340195	F	A	100340154	100340218	15:100340154_CCGACTCCTCCAGGAGTGTCTTCTCGTTCCCACGCGAGTCTCGTCGCGCCGCTGTGCCTGCTCTG/*	CCGACTCCTCCAGGAGTGTCTTCTCGTTCCCACGCGAGTCTCGTCGCGCCGCTGTGCCTGCTCTG	*;C	0.087;0.002793	0.087
cg16797575	I	15	100340195	F	A	100340166	100340296	15:100340166_GGAGTGTCTTCTCGTTCCCACGCGAGTCTCGTCGCGCCGCTGTGCCTGCTCTGCCGACTCCTCCAGGAGTGTCTATTTCTTCCCACGCGAGTCTCGTCGCGCCGCTGTGCCTGCTCTGCCGACTCCTCCAC/*	GGAGTGTCTTCTCGTTCCCACGCGAGTCTCGTCGCGCCGCTGTGCCTGCTCTGCCGACTCCTCCAGGAGTGTCTATTTCTTCCCACGCGAGTCTCGTCGCGCCGCTGTGCCTGCTCTGCCGACTCCTCCAC	*;G;TGAGTGTCTTCTCGTTCCCACGCGAGTCTCGTCGCGCCGCTGTGCCTGCTCTGCCGACTCCTCCAGGAGTGTCTATTTCTTCCCACGCGAGTCTCGTCGCGCCGCTGTGCCTGCTCTGCCGACTCCTCCAC;CGAGTGTCTTCTCGTTCCCACGCGAGTCTCGTCGCGCCGCTGTGCCTGCTCTGCCGACTCCTCCAGGAGTGTCTATTTCTTCCCACGCGAGTCTCGTCGCGCCGCTGTGCCTGCTCTGCCGACTCCTCCAC;GGAGTGTCTATTTCTTCCCACGCGAGTCTCGTCACGCCGCTGTGCCTGCTCTGCCGACTCCTCCATGAGTGTCTTCTCGTTCCCACGCGAGTCTCGTCGCGCCGCTGTGCCTGCTCTGCCGACTCCTCCAG…	0.081;0.064;0.002793;0.011;0.002793	0.081
cg16797575	I	15	100340195	F	A	100340166	100340296	15:100340166_GGAGTGTCTTCTCGTTCCCACGCGAGTCTCGTCGCGCCGCTGTGCCTGCTCTGCCGACTCCTCCAGGAGTGTCTATTTCTTCCCACGCGAGTCTCGTCGCGCCGCTGTGCCTGCTCTGCCGACTCCTCCAC/*	GGAGTGTCTTCTCGTTCCCACGCGAGTCTCGTCGCGCCGCTGTGCCTGCTCTGCCGACTCCTCCAGGAGTGTCTATTTCTTCCCACGCGAGTCTCGTCGCGCCGCTGTGCCTGCTCTGCCGACTCCTCCAC	*;G;TGAGTGTCTTCTCGTTCCCACGCGAGTCTCGTCGCGCCGCTGTGCCTGCTCTGCCGACTCCTCCAGGAGTGTCTATTTCTTCCCACGCGAGTCTCGTCGCGCCGCTGTGCCTGCTCTGCCGACTCCTCCAC;CGAGTGTCTTCTCGTTCCCACGCGAGTCTCGTCGCGCCGCTGTGCCTGCTCTGCCGACTCCTCCAGGAGTGTCTATTTCTTCCCACGCGAGTCTCGTCGCGCCGCTGTGCCTGCTCTGCCGACTCCTCCAC;GGAGTGTCTATTTCTTCCCACGCGAGTCTCGTCACGCCGCTGTGCCTGCTCTGCCGACTCCTCCATGAGTGTCTTCTCGTTCCCACGCGAGTCTCGTCGCGCCGCTGTGCCTGCTCTGCCGACTCCTCCAG…	0.081;0.064;0.002793;0.011;0.002793	0.081
cg16797575	I	15	100340195	F	A	100340179	100340244	15:100340179_GTTCCCACGCGAGTCTCGTCGCGCCGCTGTGCCTGCTCTGCCGACTCCTCCAGGAGTGTCTATTTC/*	GTTCCCACGCGAGTCTCGTCGCGCCGCTGTGCCTGCTCTGCCGACTCCTCCAGGAGTGTCTATTTC	*;G;CTTCCCACGCGAGTCTCGTCGCGCCGCTGTGCCTGCTCTGCCGACTCCTCCAGGAGTGTCTATTTC;GTTCCCACGCGAGTCTCGTCGCGCCGCTGTGCCTGCTCTGCCGACTCCTCCAGGAGTGTCTATTTCTTCCCACGCGAGTCTCGTCGCGCCGCTGTGCCTGCTCTGCCGACTCCTCCAGGAGTGTCTATTTC	0.182;0.017;0.005587;0.014	0.182
cg16797575	I	15	100340195	F	A	100340198	100340221	15:100340198_CGCGCCGCTGTGCCTGCTCTGCCG/*	CGCGCCGCTGTGCCTGCTCTGCCG	*;C	0.151;0.005587	0.151
cg16797575	I	15	100340195	F	A	100340199	100340199	15:100340199_G/*	G	*;A	0.159;0.028	0.159
cg16797575	I	15	100340195	F	A	100340201	100340201	15:100340201_G/*	G	*;A	0.159;0.00838	0.159
cg15552529	I	18	66382471	F	A	66382474	66382474	18:66382474_T/C	T	C	0.503	0.503
cg07049323	I	3	134758333	R	A	134758331	134758331	3:134758331_G/A	G	A	0.017	0.017
cg25405719	I	11	81697779	R	T	81697775	81697775	11:81697775_G/T	G	T	0.12	0.12
cg26181743	I	17	79892777	R	C	79892774	79892774	17:79892774_C/T	C	T	0.039	0.039
cg24912473	I	19	2754807	F	C	2754810	2754810	19:2754810_C/T	C	T	0.207	0.207
cg07750638	I	6	166807114	F	C	166807119	166807119	6:166807119_C/T	C	T	0.02	0.02
cg14099398	I	17	17109800	F	T	17109803	17109803	17:17109803_A/G	A	G	0.064	0.064
cg13245539	I	17	17717265	F	A	17717271	17717271	17:17717271_C/T	C	T	0.02	0.02
cg01795982	I	3	53915933	F	A	53915937	53915937	3:53915937_T/A	T	A	0.433	0.433
cg03990906	I	5	15096743	R	A	15096727	15096747	5:15096727_GGGCGGGGGGTGGGGGCGGGC/G	GGGCGGGGGGTGGGGGCGGGC	G	0.017	0.017
cg07726457	I	2	293814	F	T	293774	293822	2:293774_GCCTTCCTCATAGATGGCGCTTTCTCACTGAGTCCTCACACGAGGCCCA/ACCTTCCTCATAGATGGCGCTTTCTCACTGAGTCCTCACACGAGGCCCA	GCCTTCCTCATAGATGGCGCTTTCTCACTGAGTCCTCACACGAGGCCCA	ACCTTCCTCATAGATGGCGCTTTCTCACTGAGTCCTCACACGAGGCCCA;CCCTTCCTCATAGATGGCGCTTTCTCACTGAGTCCTCACACGAGGCCCA;*;G	0.034;0.002793;0.014;0.00838	0.034
cg09884893	I	16	1369247	F	A	1369250	1369250	16:1369250_C/G	C	G	0.958	0.958
cg19012704	I	17	72832323	F	A	72832325	72832325	17:72832325_C/T	C	T	0.034	0.034
cg21906414	I	8	8559259	R	A	8559255	8559255	8:8559255_G/A	G	A	0.209	0.209
cg15769486	I	2	85132558	R	A	85132556	85132556	2:85132556_G/A	G	A	0.02	0.02
cg08525176	I	19	17858437	R	C	17858433	17858433	19:17858433_G/A	G	A	0.57	0.57
cg10854295	I	6	168709992	R	C	168709988	168709988	6:168709988_T/A	T	A	0.131	0.131
cg10854295	I	6	168709992	R	C	168709990	168709990	6:168709990_G/C	G	C	0.131	0.131
cg24278733	I	10	126621007	F	A	126621013	126621013	10:126621013_C/T	C	T	0.011	0.011
cg16395486	I	10	125852902	F	C	125852905	125852905	10:125852905_C/T	C	T	0.022	0.022
cg06611606	I	14	105155775	R	A	105155773	105155773	14:105155773_C/G	C	G	0.011	0.011
cg21221054	I	9	94903088	F	A	94903094	94903094	9:94903094_G/A	G	A	0.07	0.07
cg26107881	I	9	32783459	F	A	32783465	32783465	9:32783465_T/A	T	A	0.017	0.017
cg25932599	I	4	1005201	R	A	1005179	1005196	4:1005179_TGGGGCGGGGCGGGGGCG/T	TGGGGCGGGGCGGGGGCG	T	0.14	0.14
cg15634083	I	6	31238908	F	T	31238910	31238910	6:31238910_T/C	T	C	0.039	0.039
cg15519565	I	19	13938243	F	A	13938249	13938249	19:13938249_T/TC	T	TC	0.034	0.034
cg05237469	I	11	133446415	R	A	133446413	133446413	11:133446413_C/T	C	T	0.025	0.025
cg08185061	I	6	519197	F	A	519072	519222	6:519072_TCACCCACCGAGCGCCGACACTCACCGTCCACACTCGGAGACGAAAACCACCACCCACCGAGCGCCGACACTCACCGTCCACACTCGGAGACGAGAACCACCACCCACTGAGCGCCGACACTCACCGTCCACACTCGGAGACGAGAACCAA/T	TCACCCACCGAGCGCCGACACTCACCGTCCACACTCGGAGACGAAAACCACCACCCACCGAGCGCCGACACTCACCGTCCACACTCGGAGACGAGAACCACCACCCACTGAGCGCCGACACTCACCGTCCACACTCGGAGACGAGAACCAA	T;TCACCCACCGAGCGCCGACACTCACCGTCCACACTCGGAGACGAAAACCACCACCCACCGAGCGCCGACACTCACCGTCCACACTCGGAGACGAAAACCACCACCCACCGAGCGCCGACACTCACCGTCCACACTCGGAGACGAGAACCACCACCCACTGAGCGCCGACACTCACCGTCCACACTCGGAGACGAGAACCAA	0.036;0.002793	0.036
cg08185061	I	6	519197	F	A	519116	519266	6:519116_AAACCACCACCCACCGAGCGCCGACACTCACCGTCCACACTCGGAGACGAGAACCACCACCCACTGAGCGCCGACACTCACCGTCCACACTCGGAGACGAGAACCAACACCCACCGAGCGCCGACACTCACCGTCCACACTCGGAGACGAG/*	AAACCACCACCCACCGAGCGCCGACACTCACCGTCCACACTCGGAGACGAGAACCACCACCCACTGAGCGCCGACACTCACCGTCCACACTCGGAGACGAGAACCAACACCCACCGAGCGCCGACACTCACCGTCCACACTCGGAGACGAG	*;A;GAACCACCACCCACCGAGCGCCGACACTCACCGTCCACACTCGGAGACGAGAACCACCACCCACTGAGCGCCGACACTCACCGTCCACACTCGGAGACGAGAACCAACACCCACCGAGCGCCGACACTCACCGTCCACACTCGGAGACGAG	0.053;0.028;0.025	0.053
cg08185061	I	6	519197	F	A	519122	519222	6:519122_CCACCCACCGAGCGCCGACACTCACCGTCCACACTCGGAGACGAGAACCACCACCCACTGAGCGCCGACACTCACCGTCCACACTCGGAGACGAGAACCAA/C	CCACCCACCGAGCGCCGACACTCACCGTCCACACTCGGAGACGAGAACCACCACCCACTGAGCGCCGACACTCACCGTCCACACTCGGAGACGAGAACCAA	C;*	0.095;0.056	0.095
cg08185061	I	6	519197	F	A	519167	519316	6:519167_AACCACCACCCACTGAGCGCCGACACTCACCGTCCACACTCGGAGACGAGAACCAACACCCACCGAGCGCCGACACTCACCGTCCACACTCGGAGACGAGAACCACCACCCACCGAGCGCCGACACTCACCGTCCACACTCGGAGACGAG/*	AACCACCACCCACTGAGCGCCGACACTCACCGTCCACACTCGGAGACGAGAACCAACACCCACCGAGCGCCGACACTCACCGTCCACACTCGGAGACGAGAACCACCACCCACCGAGCGCCGACACTCACCGTCCACACTCGGAGACGAG	*;A	0.117;0.005587	0.117
cg19296671	I	11	128562297	R	A	128562295	128562295	11:128562295_A/G	A	G	0.011	0.011
cg06995558	I	4	7044990	R	C	7044989	7044989	4:7044989_G/A	G	A	0.073	0.073
cg23076474	I	2	111980833	R	A	111980832	111980832	2:111980832_T/G	T	G	0.047	0.047
cg16863795	I	17	79259536	R	A	79259532	79259535	17:79259532_CCGT/C	CCGT	C	0.02	0.02
cg07393816	I	3	196595274	F	A	196595279	196595279	3:196595279_G/C	G	C	0.075	0.075
cg07687610	I	12	32832045	F	C	32832048	32832048	12:32832048_A/G	A	G	0.017	0.017
cg22332891	I	1	178995082	R	A	178995078	178995078	1:178995078_G/C	G	C	0.036	0.036
cg08016231	I	4	8087178	F	T	8087181	8087181	4:8087181_T/C	T	C	0.156	0.156
cg26607758	I	8	91997553	R	A	91997552	91997552	8:91997552_G/A	G	A	0.02	0.02
cg13386084	I	11	102245639	R	A	102245635	102245635	11:102245635_T/A	T	A	0.011	0.011
cg02833196	I	8	2060918	R	A	2060916	2060916	8:2060916_C/A	C	A	0.081	0.081
cg08809713	I	5	98109470	F	C	98109472	98109472	5:98109472_C/T	C	T	0.014	0.014
cg03517226	I	16	89408322	F	T	89408249	89408378	16:89408249_GGGAGTGCTGCACCTCCACCCACAGCGGCCACGGCCCACGGCAGGAGTGCTGCACCTCCACCCACAGCGGCCACGGCCCACGGCGGGAGTGCTGCACCTCCTCCACGAACAGCAGCCACGGCCCATGGCA/G	GGGAGTGCTGCACCTCCACCCACAGCGGCCACGGCCCACGGCAGGAGTGCTGCACCTCCACCCACAGCGGCCACGGCCCACGGCGGGAGTGCTGCACCTCCTCCACGAACAGCAGCCACGGCCCATGGCA	G;AGGAGTGCTGCACCTCCACCCACAGCGGCCACGGCCCACGGCAGGAGTGCTGCACCTCCACCCACAGCGGCCACGGCCCACGGCGGGAGTGCTGCACCTCCTCCACGAACAGCAGCCACGGCCCATGGCA;*	0.002793;0.022;0.005587	0.022
cg03517226	I	16	89408322	F	T	89408249	89408378	16:89408249_GGGAGTGCTGCACCTCCACCCACAGCGGCCACGGCCCACGGCAGGAGTGCTGCACCTCCACCCACAGCGGCCACGGCCCACGGCGGGAGTGCTGCACCTCCTCCACGAACAGCAGCCACGGCCCATGGCA/G	GGGAGTGCTGCACCTCCACCCACAGCGGCCACGGCCCACGGCAGGAGTGCTGCACCTCCACCCACAGCGGCCACGGCCCACGGCGGGAGTGCTGCACCTCCTCCACGAACAGCAGCCACGGCCCATGGCA	G;AGGAGTGCTGCACCTCCACCCACAGCGGCCACGGCCCACGGCAGGAGTGCTGCACCTCCACCCACAGCGGCCACGGCCCACGGCGGGAGTGCTGCACCTCCTCCACGAACAGCAGCCACGGCCCATGGCA;*	0.002793;0.022;0.005587	0.022
cg26737041	I	10	25305382	R	A	25305378	25305378	10:25305378_A/G	A	G	0.24	0.24
cg04904561	I	14	104394831	F	T	104394835	104394835	14:104394835_T/C	T	C	0.997	0.997
cg11065634	I	14	99736978	F	C	99736984	99736984	14:99736984_C/T	C	T	0.025	0.025
cg27536700	I	6	31166759	F	A	31166762	31166762	6:31166762_G/C	G	C	0.017	0.017
cg27497751	I	19	7967946	F	A	7967951	7967951	19:7967951_G/A	G	A	0.078	0.078
cg24539060	I	17	76570762	R	A	76570757	76570757	17:76570757_G/A	G	A	0.031	0.031
cg25215885	I	18	77794317	F	A	77794310	77794328	18:77794310_CTCGCCCCGCCCTGCATCA/C	CTCGCCCCGCCCTGCATCA	C;CTCGCCCCGCCCTGCATCATCGCCCCGCCCTGCATCA	0.17;0.002793	0.17
cg03126713	I	16	89299480	F	A	89299432	89299593	16:89299432_GTCGCACTGCGTATGCAACTCAGCTCGCTCTGCGTATGCAACTCAGCTCGCACTGCGTATGCAACTCAGCTCGCACTGCGTATGCAAGTCAGCTCGCTCTGCGTATGCAACTCAGCTCGCTCTGCGTATGCAACTCAGCTCGCACTGCGTATGCAACTCAGC/CTCGCACTGCGTATGCAACTCAGCTCGCTCTGCGTATGCAACTCAGCTCGCACTGCGTATGCAACTCAGCTCGCACTGCGTATGCAAGTCAGCTCGCTCTGCGTATGCAACTCAGCTCGCTCTGCGTATGCAACTCAGCTCGCACTGCGTATGCAACTCAGC	GTCGCACTGCGTATGCAACTCAGCTCGCTCTGCGTATGCAACTCAGCTCGCACTGCGTATGCAACTCAGCTCGCACTGCGTATGCAAGTCAGCTCGCTCTGCGTATGCAACTCAGCTCGCTCTGCGTATGCAACTCAGCTCGCACTGCGTATGCAACTCAGC	CTCGCACTGCGTATGCAACTCAGCTCGCTCTGCGTATGCAACTCAGCTCGCACTGCGTATGCAACTCAGCTCGCACTGCGTATGCAAGTCAGCTCGCTCTGCGTATGCAACTCAGCTCGCTCTGCGTATGCAACTCAGCTCGCACTGCGTATGCAACTCAGC;G	0.047;0.002793	0.047
cg03126713	I	16	89299480	F	A	89299460	89299575	16:89299460_TCTGCGTATGCAACTCAGCTCGCACTGCGTATGCAACTCAGCTCGCACTGCGTATGCAAGTCAGCTCGCTCTGCGTATGCAACTCAGCTCGCTCTGCGTATGCAACTCAGCTCGCA/T	TCTGCGTATGCAACTCAGCTCGCACTGCGTATGCAACTCAGCTCGCACTGCGTATGCAAGTCAGCTCGCTCTGCGTATGCAACTCAGCTCGCTCTGCGTATGCAACTCAGCTCGCA	T;*	0.098;0.005587	0.098
cg03126713	I	16	89299480	F	A	89299483	89299483	16:89299483_A/*	A	*;T	0.106;0.002793	0.106
cg08758850	I	9	127533554	F	A	127533555	127533565	9:127533555_GCTCCGCGCCC/G	GCTCCGCGCCC	G	0.028	0.028
cg27515746	I	1	65885965	R	A	65885962	65885962	1:65885962_G/T	G	T	0.472	0.472
cg11490963	I	7	72349822	R	A	72349818	72349818	7:72349818_A/C	A	C	0.165	0.165
cg05495478	I	6	164172519	F	A	164172525	164172525	6:164172525_A/G	A	G	0.028	0.028
cg07464924	I	3	182817250	F	A	182817252	182817252	3:182817252_T/C	T	C	0.039	0.039
cg04568492	I	1	229568252	R	A	229568243	229568249	1:229568243_CGGCGGG/CGGCGGGGGCGGG	CGGCGGG	CGGCGGGGGCGGG;C	0.061;0.014	0.061
cg09666747	I	17	78965824	R	A	78965820	78965820	17:78965820_C/T	C	T	0.014	0.014
cg08643855	I	10	1416142	F	C	1416126	1416159	10:1416126_CTTCCTAGTGAAACCGCGTGGGCTCCGCGCACCT/C	CTTCCTAGTGAAACCGCGTGGGCTCCGCGCACCT	C	0.022	0.022
cg12590721	I	10	7860546	R	A	7860543	7860543	10:7860543_C/A	C	A	0.02	0.02
cg19717773	I	7	2847554	F	C	2847557	2847557	7:2847557_A/G	A	G	0.02	0.02
cg20046040	I	8	121135930	R	A	121135928	121135928	8:121135928_A/C	A	C	0.156	0.156
cg02558623	I	15	53097060	F	C	53097064	53097064	15:53097064_A/T	A	T	0.064	0.064
cg16651732	I	15	89631057	R	T	89631052	89631053	15:89631052_TC/T	TC	T	0.014	0.014
cg09174638	I	9	103203641	R	T	103203637	103203637	9:103203637_C/T	C	T	0.101	0.101
cg08824012	I	12	123849340	F	C	123849344	123849344	12:123849344_A/G	A	G	0.084	0.084
cg02517473	I	2	106927320	R	A	106927315	106927315	2:106927315_G/A	G	A	0.011	0.011
cg25144696	I	12	77459591	R	C	77459587	77459587	12:77459587_G/A	G	A	0.229	0.229
cg20704381	I	10	1416008	R	C	1415976	1416009	10:1415976_ACGTGGACTCCGCGCACCTTTCCTAGTGAGACCG/A	ACGTGGACTCCGCGCACCTTTCCTAGTGAGACCG	A;*;GCGTGGACTCCGCGCACCTTTCCTAGTGAGACCG	0.226;0.265;0.02	0.265
cg20704381	I	10	1416008	R	C	1415976	1416009	10:1415976_ACGTGGACTCCGCGCACCTTTCCTAGTGAGACCG/A	ACGTGGACTCCGCGCACCTTTCCTAGTGAGACCG	A;*;GCGTGGACTCCGCGCACCTTTCCTAGTGAGACCG	0.226;0.265;0.02	0.265
cg20704381	I	10	1416008	R	C	1415994	1416027	10:1415994_TTTCCTAGTGAGACCGCGTGGACTCCGCGCACCC/*	TTTCCTAGTGAGACCGCGTGGACTCCGCGCACCC	*;T;CTTCCTAGTGAGACCGCGTGGACTCCGCGCACCC	0.235;0.005587;0.087	0.235
cg20704381	I	10	1416008	R	C	1416005	1416005	10:1416005_G/*	G	*;A	0.151;0.137	0.151
cg01162093	I	10	134281626	R	C	134281622	134281622	10:134281622_G/A	G	A	0.02	0.02
cg00601450	I	5	74908170	F	A	74908175	74908175	5:74908175_T/TCCGCCCCCGCCCTCCGCCCCCCGCCCCCCGCCCCCGCCCTCCGCCCC	T	TCCGCCCCCGCCCTCCGCCCCCCGCCCCCCGCCCCCGCCCTCCGCCCC;TCCGCCCC;TCCGCCCCCGCCCTCCGCCCC;TCCGCCCCCCGCCCCCCGCCCCCGCCCTCCGCCCC	0.025;0.02;0.067;0.002793	0.067
cg16076460	I	22	37730558	R	T	37730557	37730557	22:37730557_G/A	G	A	0.145	0.145
cg08686293	I	17	85360	R	A	85342	85542	17:85342_CGGGTTCAAAGCTGGGGTCGGTGGAGGCTCCACACTAACAAGACGGATCCCGGGTTCAAAGCTGGGGTCGGCGGAGGCTCCACACTAACAAGATGGATCCAGGGTTCAAAGCTGGGGTCAGCGGAGGCTCTACACTAACAAGACAGGTCCCGGGTTCAAAGCTGGGGTCAGCGGAGGTTCCACACTAACAAGACGGATCCA/*	CGGGTTCAAAGCTGGGGTCGGTGGAGGCTCCACACTAACAAGACGGATCCCGGGTTCAAAGCTGGGGTCGGCGGAGGCTCCACACTAACAAGATGGATCCAGGGTTCAAAGCTGGGGTCAGCGGAGGCTCTACACTAACAAGACAGGTCCCGGGTTCAAAGCTGGGGTCAGCGGAGGTTCCACACTAACAAGACGGATCCA	*;C;AGGGTTCAAAGCTGGGGTCGGTGGAGGCTCCACACTAACAAGACGGATCCCGGGTTCAAAGCTGGGGTCGGCGGAGGCTCCACACTAACAAGATGGATCCAGGGTTCAAAGCTGGGGTCAGCGGAGGCTCTACACTAACAAGACAGGTCCCGGGTTCAAAGCTGGGGTCAGCGGAGGTTCCACACTAACAAGACGGATCCA	0.017;0.002793;0.005587	0.017
cg08686293	I	17	85360	R	A	85342	85542	17:85342_CGGGTTCAAAGCTGGGGTCGGTGGAGGCTCCACACTAACAAGACGGATCCCGGGTTCAAAGCTGGGGTCGGCGGAGGCTCCACACTAACAAGATGGATCCAGGGTTCAAAGCTGGGGTCAGCGGAGGCTCTACACTAACAAGACAGGTCCCGGGTTCAAAGCTGGGGTCAGCGGAGGTTCCACACTAACAAGACGGATCCA/*	CGGGTTCAAAGCTGGGGTCGGTGGAGGCTCCACACTAACAAGACGGATCCCGGGTTCAAAGCTGGGGTCGGCGGAGGCTCCACACTAACAAGATGGATCCAGGGTTCAAAGCTGGGGTCAGCGGAGGCTCTACACTAACAAGACAGGTCCCGGGTTCAAAGCTGGGGTCAGCGGAGGTTCCACACTAACAAGACGGATCCA	*;C;AGGGTTCAAAGCTGGGGTCGGTGGAGGCTCCACACTAACAAGACGGATCCCGGGTTCAAAGCTGGGGTCGGCGGAGGCTCCACACTAACAAGATGGATCCAGGGTTCAAAGCTGGGGTCAGCGGAGGCTCTACACTAACAAGACAGGTCCCGGGTTCAAAGCTGGGGTCAGCGGAGGTTCCACACTAACAAGACGGATCCA	0.017;0.002793;0.005587	0.017
cg08686293	I	17	85360	R	A	85342	85542	17:85342_CGGGTTCAAAGCTGGGGTCGGTGGAGGCTCCACACTAACAAGACGGATCCCGGGTTCAAAGCTGGGGTCGGCGGAGGCTCCACACTAACAAGATGGATCCAGGGTTCAAAGCTGGGGTCAGCGGAGGCTCTACACTAACAAGACAGGTCCCGGGTTCAAAGCTGGGGTCAGCGGAGGTTCCACACTAACAAGACGGATCCA/*	CGGGTTCAAAGCTGGGGTCGGTGGAGGCTCCACACTAACAAGACGGATCCCGGGTTCAAAGCTGGGGTCGGCGGAGGCTCCACACTAACAAGATGGATCCAGGGTTCAAAGCTGGGGTCAGCGGAGGCTCTACACTAACAAGACAGGTCCCGGGTTCAAAGCTGGGGTCAGCGGAGGTTCCACACTAACAAGACGGATCCA	*;C;AGGGTTCAAAGCTGGGGTCGGTGGAGGCTCCACACTAACAAGACGGATCCCGGGTTCAAAGCTGGGGTCGGCGGAGGCTCCACACTAACAAGATGGATCCAGGGTTCAAAGCTGGGGTCAGCGGAGGCTCTACACTAACAAGACAGGTCCCGGGTTCAAAGCTGGGGTCAGCGGAGGTTCCACACTAACAAGACGGATCCA	0.017;0.002793;0.005587	0.017
cg07753525	I	16	79030857	F	C	79030860	79030860	16:79030860_G/C	G	C	0.011	0.011
cg04684105	I	9	130677075	R	A	130677073	130677073	9:130677073_G/C	G	C	0.011	0.011
cg02611105	I	19	55628611	R	T	55628609	55628609	19:55628609_A/G	A	G	0.277	0.277
cg17133982	I	1	20672105	R	A	20672101	20672101	1:20672101_C/T	C	T	0.265	0.265
cg01940743	I	17	80416045	R	C	80416042	80416042	17:80416042_G/A	G	A	0.05	0.05
cg23685967	I	11	1308758	F	A	1308621	1308775	11:1308621_TGCTGCCTCCCCGCCGCAGCCTCCCCGCCGCACCCTCCCCGCCGCAGCCTCCCCGCCGCACCCTCCCCGCCGCAGCCTCCCCGCCGCACCCTCCCCGCCGCACCCTCCCCGCCGCAGCCTCCCCGCCGCAGCCTCCCCGCCGCAGCCTCACCGCC/CGCTGCCTCCCCGCCGCAGCCTCCCCGCCGCACCCTCCCCGCCGCAGCCTCCCCGCCGCACCCTCCCCGCCGCAGCCTCCCCGCCGCACCCTCCCCGCCGCACCCTCCCCGCCGCAGCCTCCCCGCCGCAGCCTCCCCGCCGCAGCCTCACCGCC	TGCTGCCTCCCCGCCGCAGCCTCCCCGCCGCACCCTCCCCGCCGCAGCCTCCCCGCCGCACCCTCCCCGCCGCAGCCTCCCCGCCGCACCCTCCCCGCCGCACCCTCCCCGCCGCAGCCTCCCCGCCGCAGCCTCCCCGCCGCAGCCTCACCGCC	CGCTGCCTCCCCGCCGCAGCCTCCCCGCCGCACCCTCCCCGCCGCAGCCTCCCCGCCGCACCCTCCCCGCCGCAGCCTCCCCGCCGCACCCTCCCCGCCGCACCCTCCCCGCCGCAGCCTCCCCGCCGCAGCCTCCCCGCCGCAGCCTCACCGCC;TGCAGCCTCCCCGCCGCACCCTCCCCGCCGCAGCCTCCCCGCCGCACCCTCCCCGCCGCAGCCTCCCCGCCGCACCCTCCCCGCCGCACCCTCCCCGCCGCAGCCTCCCCGCCGCAGCCTCCCCGCCGCAGCCTCACCGCC;*;TGCAGCCTCCCCGCCGCAGCCTCCCCGCCGCAGCCTCACCGCC;T	0.056;0.092;0.056;0.017;0.005587	0.092
cg23685967	I	11	1308758	F	A	1308639	1308835	11:1308639_GCCTCCCCGCCGCACCCTCCCCGCCGCAGCCTCCCCGCCGCACCCTCCCCGCCGCAGCCTCCCCGCCGCACCCTCCCCGCCGCACCCTCCCCGCCGCAGCCTCCCCGCCGCAGCCTCCCCGCCGCAGCCTCACCGCCGCAGCCTCCCCGCCGCAGCCTCCCCGCCGCACCCTCCCCGCCGCAGCCTCCCCGCCGCAC/GCCTCCCCGCCGCAGCCTCCCCGCCGCACCCTCCCCGCCGCAGCCTCCCCGCCGCACCCTCCCCGCCGCACCCTCCCCGCCGCAGCCTCCCCGCCGCAGCCTCCCCGCCGCAGCCTCACCGCCGCAGCCTCCCCGCCGCAGCCTCCCCGCCGCACCCTCCCCGCCGCAGCCTCCCCGCCGCAC	GCCTCCCCGCCGCACCCTCCCCGCCGCAGCCTCCCCGCCGCACCCTCCCCGCCGCAGCCTCCCCGCCGCACCCTCCCCGCCGCACCCTCCCCGCCGCAGCCTCCCCGCCGCAGCCTCCCCGCCGCAGCCTCACCGCCGCAGCCTCCCCGCCGCAGCCTCCCCGCCGCACCCTCCCCGCCGCAGCCTCCCCGCCGCAC	GCCTCCCCGCCGCAGCCTCCCCGCCGCACCCTCCCCGCCGCAGCCTCCCCGCCGCACCCTCCCCGCCGCACCCTCCCCGCCGCAGCCTCCCCGCCGCAGCCTCCCCGCCGCAGCCTCACCGCCGCAGCCTCCCCGCCGCAGCCTCCCCGCCGCACCCTCCCCGCCGCAGCCTCCCCGCCGCAC;GCCTCCCCGCCGCAGCCTCCCCGCCGCAGCCTCCCCGCCGCAGCCTCACCGCCGCAGCCTCCCCGCCGCAGCCTCCCCGCCGCACCCTCCCCGCCGCAGCCTCCCCGCCGCAC;*;G;GCCTCCCCGCCGCAGCCTCCCCGCCGCAC	0.025;0.02;0.025;0.022;0.002793	0.025
cg23685967	I	11	1308758	F	A	1308644	1308770	11:1308644_CCCGCCGCACCCTCCCCGCCGCAGCCTCCCCGCCGCACCCTCCCCGCCGCAGCCTCCCCGCCGCACCCTCCCCGCCGCACCCTCCCCGCCGCAGCCTCCCCGCCGCAGCCTCCCCGCCGCAGCCTCA/*	CCCGCCGCACCCTCCCCGCCGCAGCCTCCCCGCCGCACCCTCCCCGCCGCAGCCTCCCCGCCGCACCCTCCCCGCCGCACCCTCCCCGCCGCAGCCTCCCCGCCGCAGCCTCCCCGCCGCAGCCTCA	*;C	0.095;0.017	0.095
cg23685967	I	11	1308758	F	A	1308737	1308807	11:1308737_GCCTCCCCGCCGCAGCCTCCCCGCCGCAGCCTCACCGCCGCAGCCTCCCCGCCGCAGCCTCCCCGCCGCAC/CCCTCCCCGCCGCAGCCTCCCCGCCGCAGCCTCACCGCCGCAGCCTCCCCGCCGCAGCCTCCCCGCCGCAC	GCCTCCCCGCCGCAGCCTCCCCGCCGCAGCCTCACCGCCGCAGCCTCCCCGCCGCAGCCTCCCCGCCGCAC	CCCTCCCCGCCGCAGCCTCCCCGCCGCAGCCTCACCGCCGCAGCCTCCCCGCCGCAGCCTCCCCGCCGCAC;*;G	0.025;0.047;0.002793	0.047
cg23685967	I	11	1308758	F	A	1308756	1308770	11:1308756_CCCGCCGCAGCCTCA/C	CCCGCCGCAGCCTCA	C;*	0.036;0.039	0.039
cg19441717	I	4	85422453	F	C	85422459	85422459	4:85422459_T/C	T	C	0.626	0.626
cg05371922	I	X	8751557	F	T	8751560	8751560	X:8751560_T/C	T	C	0.039	0.039
cg12013184	I	12	59289600	R	A	59289598	59289598	12:59289598_A/G	A	G	0.103	0.103
cg20492230	I	14	86577671	F	A	86577673	86577673	14:86577673_G/A	G	A	0.084	0.084
cg08960626	I	19	2269515	R	C	2269513	2269513	19:2269513_G/A	G	A	0.028	0.028
cg25673357	I	20	3063586	F	C	3063588	3063588	20:3063588_C/CT	C	CT	0.022	0.022
cg11906173	I	12	125473388	F	A	125473393	125473393	12:125473393_G/A	G	A	0.047	0.047
cg21158163	I	20	59542578	R	A	59542559	59542599	20:59542559_GCTGTGTTGCGGGGTTGGGCGGGCGGAGGGCGCGTCCCGTT/G	GCTGTGTTGCGGGGTTGGGCGGGCGGAGGGCGCGTCCCGTT	G;*	0.011;0.00838	0.011
cg21158163	I	20	59542578	R	A	59542559	59542599	20:59542559_GCTGTGTTGCGGGGTTGGGCGGGCGGAGGGCGCGTCCCGTT/G	GCTGTGTTGCGGGGTTGGGCGGGCGGAGGGCGCGTCCCGTT	G;*	0.011;0.00838	0.011
cg21158163	I	20	59542578	R	A	59542564	59542599	20:59542564_GTTGCGGGGTTGGGCGGGCGGAGGGCGCGTCCCGTT/*	GTTGCGGGGTTGGGCGGGCGGAGGGCGCGTCCCGTT	*;G	0.011;0.00838	0.011
cg21158163	I	20	59542578	R	A	59542564	59542599	20:59542564_GTTGCGGGGTTGGGCGGGCGGAGGGCGCGTCCCGTT/*	GTTGCGGGGTTGGGCGGGCGGAGGGCGCGTCCCGTT	*;G	0.011;0.00838	0.011
cg05607278	I	7	129592401	R	C	129592396	129592396	7:129592396_G/A	G	A	0.031	0.031
cg13706899	I	9	39075054	F	A	39075058	39075058	9:39075058_C/A	C	A	0.218	0.218
cg10350186	I	17	7967244	F	A	7967246	7967246	17:7967246_C/G	C	G	0.089	0.089
cg00331101	I	4	184949987	F	A	184949991	184949991	4:184949991_C/G	C	G	0.047	0.047
cg06969979	I	1	3557200	R	A	3557176	3557213	1:3557176_GTCAGCAGGGCGGGGTGGAGCGCCCGAGGCTCTGAGCA/G	GTCAGCAGGGCGGGGTGGAGCGCCCGAGGCTCTGAGCA	G;*	0.014;0.011	0.014
cg06969979	I	1	3557200	R	A	3557194	3557235	1:3557194_AGCGCCCGAGGCTCTGAGCATCAGCAGGGCAGGGTGGAGCGC/*	AGCGCCCGAGGCTCTGAGCATCAGCAGGGCAGGGTGGAGCGC	*;A	0.014;0.011	0.014
cg16056087	I	4	120375747	F	A	120375752	120375752	4:120375752_G/A	G	A	0.226	0.226
cg16056087	I	4	120375747	F	A	120375753	120375753	4:120375753_G/A	G	A	0.017	0.017
cg14990438	I	11	47130537	F	C	47130540	47130540	11:47130540_G/C	G	C	0.453	0.453
cg14445366	I	17	70112050	R	C	70112046	70112046	17:70112046_C/T	C	T	0.011	0.011
cg23086274	I	1	11968159	F	A	11968160	11968161	1:11968160_GT/*	GT	*;AT;G	0.02;0.022;0.002793	0.022
cg23086274	I	1	11968159	F	A	11968162	11968162	1:11968162_T/G	T	G	0.039	0.039
cg20722698	I	7	31193163	F	A	31193164	31193165	7:31193164_GC/G	GC	G	0.612	0.612
cg16100147	I	2	241350523	R	A	241350493	241350523	2:241350493_TGGCTCCCACCATCGCAGGTGTGAGGGAGGC/CGGCTCCCACCATCGCAGGTGTGAGGGAGGC	TGGCTCCCACCATCGCAGGTGTGAGGGAGGC	CGGCTCCCACCATCGCAGGTGTGAGGGAGGC;T	0.014;0.039	0.039
cg16100147	I	2	241350523	R	A	241350496	241350525	2:241350496_CTCCCACCATCGCAGGTGTGAGGGAGGCGG/*	CTCCCACCATCGCAGGTGTGAGGGAGGCGG	*;CCCCACCATCGCAGGTGTGAGGGAGGCGG;C	0.039;0.002793;0.002793	0.039
cg07512236	I	6	168591133	F	C	168591096	168591147	6:168591096_GTCCCGCCTGCAAAGGTCGGCCACCTCACGTGTCCTGCGCTGTGCACCTGAC/G	GTCCCGCCTGCAAAGGTCGGCCACCTCACGTGTCCTGCGCTGTGCACCTGAC	G	0.142	0.142
cg07512236	I	6	168591133	F	C	168591109	168591161	6:168591109_AGGTCGGCCACCTCACGTGTCCTGCGCTGTGCACCTGACGTCCCGCCTGCGAG/*	AGGTCGGCCACCTCACGTGTCCTGCGCTGTGCACCTGACGTCCCGCCTGCGAG	*;A;GGGTCGGCCACCTCACGTGTCCTGCGCTGTGCACCTGACGTCCCGCCTGCGAG	0.14;0.00838;0.00838	0.14
cg12329407	I	2	194955439	F	C	194955443	194955446	2:194955443_ACCC/ACC	ACCC	ACC;A	0.014;0.005587	0.014
cg12329407	I	2	194955439	F	C	194955444	194955444	2:194955444_C/*	C	*;T	0.02;0.002793	0.02
cg15393619	I	19	40950437	R	A	40950433	40950433	19:40950433_A/C	A	C	0.665	0.665
cg10232654	I	17	46689553	F	C	46689559	46689559	17:46689559_T/G	T	G	0.075	0.075
cg13964092	I	9	126773442	F	A	126773447	126773447	9:126773447_G/T	G	T	0.034	0.034
cg18889092	I	11	442380	F	T	442383	442405	11:442383_CCCCCCACCCCGGGCCACGGCCT/C	CCCCCCACCCCGGGCCACGGCCT	C;*	0.623;0.002793	0.623
cg08232380	I	16	70835225	R	T	70835224	70835224	16:70835224_A/G	A	G	0.07	0.07
cg09147423	I	10	103455113	R	A	103455110	103455110	10:103455110_G/C	G	C	0.087	0.087
cg17032602	I	2	129076392	F	A	129076396	129076396	2:129076396_C/G	C	G	0.687	0.687
cg03108606	I	10	6019772	F	C	6019777	6019777	10:6019777_G/A	G	A	0.064	0.064
cg24373193	I	2	13673056	R	T	13673054	13673054	2:13673054_G/A	G	A	0.62	0.62
cg11648968	I	1	85931116	F	A	85931122	85931122	1:85931122_T/TGCAC	T	TGCAC	0.067	0.067
cg24099544	I	11	47291115	R	C	47291111	47291111	11:47291111_T/C	T	C	0.039	0.039
cg03327327	I	1	214779620	F	C	214779626	214779626	1:214779626_C/T	C	T	0.014	0.014
cg04913109	I	10	134538898	R	A	134538897	134538897	10:134538897_A/C	A	C	0.067	0.067
cg05536998	I	18	46500646	R	T	46500642	46500642	18:46500642_T/C	T	C	0.031	0.031
cg09899665	I	13	76123907	R	A	76123901	76123916	13:76123901_CGGCGGCGGCGGCGAA/C	CGGCGGCGGCGGCGAA	C	0.391	0.391
cg00275234	I	7	895457	R	C	895453	895453	7:895453_G/A	G	A	0.039	0.039
cg23048951	I	19	48249127	R	A	48249117	48249124	19:48249117_CGTCGGGG/C	CGTCGGGG	C	0.757	0.757
cg23259633	I	9	130533850	F	C	130533853	130533853	9:130533853_A/C	A	C	0.031	0.031
cg05808509	I	11	124492734	F	A	124492737	124492737	11:124492737_G/C	G	C	0.047	0.047
cg04012592	I	2	58656064	R	A	58656060	58656060	2:58656060_A/G	A	G	0.017	0.017
cg25650607	I	1	38203767	R	A	38203763	38203763	1:38203763_A/G	A	G	0.712	0.712
cg07428101	I	11	1086733	R	A	1086728	1086728	11:1086728_G/A	G	A;*	0.002793;0.022	0.022
cg23827950	I	17	39240789	F	A	39240781	39240796	17:39240781_CCTGCTGCCGCCCCAG/C	CCTGCTGCCGCCCCAG	C	0.025	0.025
cg22831949	I	7	158103493	F	C	158103496	158103496	7:158103496_A/G	A	G;*	0.011;0.002793	0.011
cg18434940	I	10	118386951	F	A	118386953	118386953	10:118386953_T/C	T	C	0.316	0.316
cg18434940	I	10	118386951	F	A	118386957	118386957	10:118386957_T/C	T	C;G	0.316;0.005587	0.316
cg25843111	I	3	164119737	R	T	164119732	164119732	3:164119732_A/G	A	G	0.637	0.637
cg13159023	I	21	45161285	R	C	45161137	45161288	21:45161137_CGGGGGGCTCGCGGGGGGGCTCGCGGGGGGGCTCGCGGGGGGGCTCGCGGGGGGCTCGCGGGGGGGCTCGCGGGGGGCTCGCGGGGGGGCTCGCGGGGGGGCTCGCGGGGGGCTGGCGGGGGGCTGGCGGGGGGCTCGCGGGGGGGCTCGCG/C	CGGGGGGCTCGCGGGGGGGCTCGCGGGGGGGCTCGCGGGGGGGCTCGCGGGGGGCTCGCGGGGGGGCTCGCGGGGGGCTCGCGGGGGGGCTCGCGGGGGGGCTCGCGGGGGGCTGGCGGGGGGCTGGCGGGGGGCTCGCGGGGGGGCTCGCG	C;*	0.005618;0.022	0.022
cg13159023	I	21	45161285	R	C	45161137	45161288	21:45161137_CGGGGGGCTCGCGGGGGGGCTCGCGGGGGGGCTCGCGGGGGGGCTCGCGGGGGGCTCGCGGGGGGGCTCGCGGGGGGCTCGCGGGGGGGCTCGCGGGGGGGCTCGCGGGGGGCTGGCGGGGGGCTGGCGGGGGGCTCGCGGGGGGGCTCGCG/C	CGGGGGGCTCGCGGGGGGGCTCGCGGGGGGGCTCGCGGGGGGGCTCGCGGGGGGCTCGCGGGGGGGCTCGCGGGGGGCTCGCGGGGGGGCTCGCGGGGGGGCTCGCGGGGGGCTGGCGGGGGGCTGGCGGGGGGCTCGCGGGGGGGCTCGCG	C;*	0.005618;0.022	0.022
cg04699312	I	21	45161297	R	C	45161287	45161323	21:45161287_CGGGGGGGCTCGCGGGGGGGCTCGCGGGGGGCTCGCG/*	CGGGGGGGCTCGCGGGGGGGCTCGCGGGGGGCTCGCG	*;CGGGGGGCTCGCGGGGGGCTCGCG;C	0.005587;0.011;0.002793	0.011
cg04699312	I	21	45161297	R	C	45161287	45161323	21:45161287_CGGGGGGGCTCGCGGGGGGGCTCGCGGGGGGCTCGCG/*	CGGGGGGGCTCGCGGGGGGGCTCGCGGGGGGCTCGCG	*;CGGGGGGCTCGCGGGGGGCTCGCG;C	0.005587;0.011;0.002793	0.011
cg13876604	I	17	929075	R	C	929072	929072	17:929072_G/A	G	A	0.064	0.064
cg12845895	I	18	77676008	R	C	77675971	77676066	18:77675971_TCCCACAGTGCTTCTGTACCCGCGGTGCTCTCATAGCCGCAGTGCTCCCGTACCCTCCCATACCCACGGTGCTCCCGTACCCATGGCGCTCCCATA/T	TCCCACAGTGCTTCTGTACCCGCGGTGCTCTCATAGCCGCAGTGCTCCCGTACCCTCCCATACCCACGGTGCTCCCGTACCCATGGCGCTCCCATA	T	0.017	0.017
cg26997553	I	8	143333382	F	A	143333361	143333405	8:143333361_GCGTTCTCTATCTGCAGGGCCCGGGCACCATGTACCCGCCGCCCA/G	GCGTTCTCTATCTGCAGGGCCCGGGCACCATGTACCCGCCGCCCA	G	0.028	0.028
cg09023608	I	2	198650009	R	A	198650006	198650006	2:198650006_C/T	C	T	0.243	0.243
cg17777034	I	19	15490804	F	A	15490794	15490811	19:15490794_ATGCGCACCCCGCCCCTC/A	ATGCGCACCCCGCCCCTC	A	0.011	0.011
cg09064304	I	4	141419169	F	A	141419173	141419173	4:141419173_G/A	G	A	0.084	0.084
cg26896748	I	11	2861064	F	A	2861068	2861068	11:2861068_G/A	G	A	0.101	0.101
cg06944096	I	12	124787364	R	A	124787359	124787386	12:124787359_GGGGCCGAGGTCAGGGGCCGAGGTCAGA/GGGGCCGAGGTCAGGGGCCGAGGTCAGAGGGCCGAGGTCAGGGGCCGAGGTCAGA	GGGGCCGAGGTCAGGGGCCGAGGTCAGA	GGGGCCGAGGTCAGGGGCCGAGGTCAGAGGGCCGAGGTCAGGGGCCGAGGTCAGA;GGGGCCGAGGTCAGAGGGCCGAGGTCAGGGGCCGAGGTCAGA;GGGGCCGAGGTCAGGGGCCGAGGTCAGAGGGCCGAGGTCAGGGGGCCGAGGTCAGGGGCCGAGGTCAGGGGCCGAGGTCAGGGGCCGAGGTCAGAGGGCCGAGGTCAGGGGCCGAGGTCAGA;*;GAGGGCCGAGGTCAGGGGCCGAGGTCAGA;G	0.059;0.201;0.002793;0.014;0.002793;0.00838	0.201
cg09121569	I	17	213675	R	T	213670	213682	17:213670_CCGGGCGTGGTGG/C	CCGGGCGTGGTGG	C	0.02	0.02
cg09121569	I	17	213675	R	T	213672	213672	17:213672_G/A	G	A;*	0.827;0.02	0.827
cg22389375	I	11	2890670	R	A	2890667	2890667	11:2890667_G/A	G	A	0.039	0.039
cg07852735	I	8	63951642	R	C	63951639	63951639	8:63951639_C/G	C	G	0.02	0.02
cg17764818	I	4	190750967	F	T	190750966	190750976	4:190750966_ACGCAGAGCCG/A	ACGCAGAGCCG	A;*;ATGCGCAGAGCCG	0.765;0.002793;0.002793	0.765
cg17764818	I	4	190750967	F	T	190750967	190751079	4:190750967_CGCAGAGCCGTCGGACAAACACAAACCAGGCAGAGCCGTCGGACAAACACAAACCACGCAGACCCGTCGGACAAACACAAACCATGCAGAGCCGTCGGACAAACACAAACCAG/*	CGCAGAGCCGTCGGACAAACACAAACCAGGCAGAGCCGTCGGACAAACACAAACCACGCAGACCCGTCGGACAAACACAAACCATGCAGAGCCGTCGGACAAACACAAACCAG	*;TGCAGAGCCGTCGGACAAACACAAACCAGGCAGAGCCGTCGGACAAACACAAACCACGCAGACCCGTCGGACAAACACAAACCATGCAGAGCCGTCGGACAAACACAAACCAG;CAGAGCCGTCGGACAAACACAAACCACGCAGACCCGTCGGACAAACACAAACCATGCAGAGCCGTCGGACAAACACAAACCAGGCAGAGCCGTCGGACAAACACAAACCACGCAGACCCGTCGGACAAACACAAACCATGCAGAGCCGTCGGACAAACACAAACCAG;C	0.768;0.00838;0.002793;0.002793	0.768
cg17764818	I	4	190750967	F	T	190750967	190751079	4:190750967_CGCAGAGCCGTCGGACAAACACAAACCAGGCAGAGCCGTCGGACAAACACAAACCACGCAGACCCGTCGGACAAACACAAACCATGCAGAGCCGTCGGACAAACACAAACCAG/*	CGCAGAGCCGTCGGACAAACACAAACCAGGCAGAGCCGTCGGACAAACACAAACCACGCAGACCCGTCGGACAAACACAAACCATGCAGAGCCGTCGGACAAACACAAACCAG	*;TGCAGAGCCGTCGGACAAACACAAACCAGGCAGAGCCGTCGGACAAACACAAACCACGCAGACCCGTCGGACAAACACAAACCATGCAGAGCCGTCGGACAAACACAAACCAG;CAGAGCCGTCGGACAAACACAAACCACGCAGACCCGTCGGACAAACACAAACCATGCAGAGCCGTCGGACAAACACAAACCAGGCAGAGCCGTCGGACAAACACAAACCACGCAGACCCGTCGGACAAACACAAACCATGCAGAGCCGTCGGACAAACACAAACCAG;C	0.768;0.00838;0.002793;0.002793	0.768
cg04896832	I	1	10745727	F	A	10745731	10745731	1:10745731_C/A	C	A	0.028	0.028
cg04896832	I	1	10745727	F	A	10745733	10745733	1:10745733_C/CGAAGCTGG	C	CGAAGCTGG	0.036	0.036
cg04006010	I	6	4428712	F	T	4428716	4428716	6:4428716_G/GC	G	GC	0.701	0.701
cg04006010	I	6	4428712	F	T	4428718	4428718	6:4428718_G/T	G	T	0.701	0.701
cg19612504	I	10	73574943	F	C	73574948	73574948	10:73574948_C/T	C	T	0.036	0.036
cg15234312	I	19	54372324	R	A	54372323	54372323	19:54372323_C/G	C	G	0.081	0.081
cg12164975	I	7	156665847	R	T	156665845	156665845	7:156665845_C/T	C	T	0.011	0.011
cg15904834	I	7	11676110	R	C	11676107	11676107	7:11676107_G/A	G	A	0.036	0.036
cg16843695	I	8	9911685	F	A	9911689	9911689	8:9911689_G/A	G	A	0.042	0.042
cg07832111	I	1	245846143	R	A	245846140	245846140	1:245846140_C/G	C	G;T	0.056;0.005587	0.056
cg08312893	I	16	3523071	R	T	3523068	3523068	16:3523068_C/T	C	T	0.036	0.036
cg12815941	I	12	81110653	R	A	81110648	81110648	12:81110648_C/T	C	T	0.073	0.073
cg03259415	I	19	8455348	R	A	8455346	8455346	19:8455346_G/T	G	T	0.064	0.064
cg01230154	I	3	154843068	F	T	154843066	154843093	3:154843066_CACGCACGGTGCGTGCACCCACTGGCCT/C	CACGCACGGTGCGTGCACCCACTGGCCT	C	0.182	0.182
cg17146638	I	1	198553388	F	C	198553379	198553416	1:198553379_GGGCAGAGGCGCCCCCCACCTCCCAGACGGAGCGGCCT/TGGCAGAGGCGCCCCCCACCTCCCAGACGGAGCGGCCT	GGGCAGAGGCGCCCCCCACCTCCCAGACGGAGCGGCCT	TGGCAGAGGCGCCCCCCACCTCCCAGACGGAGCGGCCT;G	0.028;0.002793	0.028
cg17146638	I	1	198553388	F	C	198553394	198553394	1:198553394_C/T	C	T;*	0.02;0.002793	0.02
cg08291433	I	11	69813290	F	C	69813257	69813294	11:69813257_TGTATCGCACGTTAGCTAGCATCAGGCTCTGAGCGCCC/T	TGTATCGCACGTTAGCTAGCATCAGGCTCTGAGCGCCC	T	0.567	0.567
cg05201033	I	15	102264447	F	T	102264450	102264450	15:102264450_C/T	C	T	0.02	0.02
cg08373023	I	17	79114804	R	T	79114800	79114800	17:79114800_A/G	A	G;*	0.078;0.002793	0.078
cg04364060	I	4	189717802	F	C	189717769	189717808	4:189717769_CCATCACAGACGCCGCGCCCCTCACAGACGCCGCGCCGCA/*	CCATCACAGACGCCGCGCCCCTCACAGACGCCGCGCCGCA	*;C;CGCATCACAGACGCCGCGCCCCTCACAGACGCCGCGCCGCA	0.603;0.017;0.00838	0.603
cg04364060	I	4	189717802	F	C	189717806	189717806	4:189717806_G/*	G	*;A	0.045;0.036	0.045
cg15340709	I	7	157863100	R	T	157863095	157863095	7:157863095_G/A	G	A	0.011	0.011
cg15340709	I	7	157863100	R	T	157863099	157863114	7:157863099_ACGTGCTCGTGGTGGT/A	ACGTGCTCGTGGTGGT	A	0.011	0.011
cg22796313	I	6	27513548	R	A	27513544	27513544	6:27513544_A/C	A	C	0.042	0.042
cg05364170	I	7	140291135	F	T	140291137	140291137	7:140291137_T/C	T	C	0.028	0.028
cg22323942	I	19	2543655	F	C	2543657	2543657	19:2543657_G/T	G	T	0.441	0.441
cg13460414	I	11	70669340	R	A	70669305	70669336	11:70669305_CTCACGGGGGACAGAGGTGGCGCTGGCAGAGT/GTCACGGGGGACAGAGGTGGCGCTGGCAGAGT	CTCACGGGGGACAGAGGTGGCGCTGGCAGAGT	GTCACGGGGGACAGAGGTGGCGCTGGCAGAGT;C	0.034;0.002793	0.034
cg06298689	I	18	67868566	R	A	67868561	67868561	18:67868561_G/A	G	A	0.028	0.028
cg26313976	I	3	124770979	R	C	124770976	124770976	3:124770976_T/G	T	G;C	0.14;0.00838	0.14
cg11317171	I	19	5623025	F	A	5623031	5623031	19:5623031_G/C	G	C	0.126	0.126
cg17233491	I	11	3663266	R	C	3663263	3663263	11:3663263_G/GCCCGCCC	G	GCCCGCCC	0.017	0.017
cg09580478	I	2	16689509	F	A	16689512	16689512	2:16689512_C/CG	C	CG	0.751	0.751
cg18700133	I	17	8013202	R	A	8013197	8013197	17:8013197_G/C	G	C	0.218	0.218
cg01052572	I	7	76719819	F	A	76719825	76719825	7:76719825_T/G	T	G	0.771	0.771
cg25308354	I	8	1048765	F	A	1048590	1048775	8:1048590_ACCAGGCTCCCGGCCGCCCACGGGCGCCGCCACCCACGCCAGGCTCCCGGCCGCCCACGGACGCCGCCACCCACGCCAGGCTCCCGGCCGCCCACGGGCGCCGCCACCCACGCCAGGCTCCCGGCCGCCCACGGGCGCCGCCACCCACGCCAGGCTCCCGGCCGCCCACGGGCGCCGCCACCCACG/ACCAGGCTCCCGGCCGCCCACGGACGCCGCCACCCACGCCAGGCTCCCGGCCGCCCACGGGCGCCGCCACCCACGCCAGGCTCCCGGCCGCCCACGGGCGCCGCCACCCACGCCAGGCTCCCGGCCGCCCACGGGCGCCGCCACCCACG	ACCAGGCTCCCGGCCGCCCACGGGCGCCGCCACCCACGCCAGGCTCCCGGCCGCCCACGGACGCCGCCACCCACGCCAGGCTCCCGGCCGCCCACGGGCGCCGCCACCCACGCCAGGCTCCCGGCCGCCCACGGGCGCCGCCACCCACGCCAGGCTCCCGGCCGCCCACGGGCGCCGCCACCCACG	ACCAGGCTCCCGGCCGCCCACGGACGCCGCCACCCACGCCAGGCTCCCGGCCGCCCACGGGCGCCGCCACCCACGCCAGGCTCCCGGCCGCCCACGGGCGCCGCCACCCACGCCAGGCTCCCGGCCGCCCACGGGCGCCGCCACCCACG;ACCAGGCTCCCGGCCGCCCACGGGCGCCGCCACCCACGCCAGGCTCCCGGCCGCCCACGGGCGCCGCCACCCACGCCAGGCTCCCGGCCGCCCACGGGCGCCGCCACCCACG;GCCAGGCTCCCGGCCGCCCACGGGCGCCGCCACCCACGCCAGGCTCCCGGCCGCCCACGGACGCCGCCACCCACGCCAGGCTCCCGGCCGCCCACGGGCGCCGCCACCCACGCCAGGCTCCCGGCCGCCCACGGGC…	0.00838;0.087;0.014;0.00838;0.002793;0.005587	0.087
cg25308354	I	8	1048765	F	A	1048738	1048812	8:1048738_GCCAGGCTCCCGGCCGCCCACGGGCGCCGCCACCCACGCCAGGCTCCCGGCCGCCCACGGACGCCGCCACCCACT/*	GCCAGGCTCCCGGCCGCCCACGGGCGCCGCCACCCACGCCAGGCTCCCGGCCGCCCACGGACGCCGCCACCCACT	*;G	0.002793;0.025	0.025
cg25308354	I	8	1048765	F	A	1048761	1048798	8:1048761_GCGCCGCCACCCACGCCAGGCTCCCGGCCGCCCACGGA/G	GCGCCGCCACCCACGCCAGGCTCCCGGCCGCCCACGGA	G;*;GCGCCGCCACCCACGCCAGGCTCCCGGCCGCCCACGGACGCCGCCACCCACGCCAGGCTCCCGGCCGCCCACGGA	0.00838;0.025;0.011	0.025
cg17894798	I	8	1292363	R	A	1292361	1292361	8:1292361_C/T	C	T	0.413	0.413
cg24545927	I	19	1104041	F	C	1104047	1104047	19:1104047_G/A	G	A	0.07	0.07
cg01997696	I	20	43374401	R	T	43374397	43374397	20:43374397_C/A	C	A	0.014	0.014
cg12712184	I	7	155790801	R	A	155790800	155790800	7:155790800_A/G	A	G	0.011	0.011
cg14610875	I	6	167040930	F	A	167040935	167040935	6:167040935_G/A	G	A	0.193	0.193
cg12473838	I	7	141438026	F	C	141438030	141438032	7:141438030_CAA/C	CAA	C	0.014	0.014
cg18899569	I	11	2884145	R	C	2884142	2884142	11:2884142_C/A	C	A	0.187	0.187
cg03715919	I	22	41605644	R	T	41605639	41605639	22:41605639_C/T	C	T	0.372	0.372
cg20809378	I	11	43569555	R	A	43569551	43569551	11:43569551_T/TGGGCG	T	TGGGCG	0.941	0.941
cg16934178	I	7	93520074	R	A	93520071	93520071	7:93520071_A/G	A	G	0.156	0.156
cg14326989	I	17	46799479	R	A	46799475	46799475	17:46799475_A/G	A	G	0.036	0.036
cg08593037	I	11	107232729	R	C	107232725	107232725	11:107232725_T/C	T	C	0.254	0.254
cg05419812	I	6	31276437	R	C	31276435	31276435	6:31276435_G/C	G	C;A	0.628;0.19	0.628
cg24010884	I	2	6403023	F	A	6403029	6403029	2:6403029_A/C	A	C	0.053	0.053
cg13465292	I	7	9766677	F	T	9766682	9766682	7:9766682_C/T	C	T	0.014	0.014
cg17570261	I	11	71318649	R	C	71318648	71318648	11:71318648_C/T	C	T	0.45	0.45
cg07179457	I	14	74034619	R	C	74034616	74034616	14:74034616_G/A	G	A	0.014	0.014
cg15853814	I	18	77676141	F	A	77676098	77676159	18:77676098_ATACCCGCAGTGCTCCCGTACCCTCCCATACCCACGGTGCTCCCGTACCCGCGGCGCTCTCG/A	ATACCCGCAGTGCTCCCGTACCCTCCCATACCCACGGTGCTCCCGTACCCGCGGCGCTCTCG	A	0.064	0.064
cg15853814	I	18	77676141	F	A	77676106	77676165	18:77676106_AGTGCTCCCGTACCCTCCCATACCCACGGTGCTCCCGTACCCGCGGCGCTCTCGTACCCG/A	AGTGCTCCCGTACCCTCCCATACCCACGGTGCTCCCGTACCCGCGGCGCTCTCGTACCCG	A;*;GGTGCTCCCGTACCCTCCCATACCCACGGTGCTCCCGTACCCGCGGCGCTCTCGTACCCG	0.014;0.059;0.017	0.059
cg15853814	I	18	77676141	F	A	77676131	77676165	18:77676131_ACGGTGCTCCCGTACCCGCGGCGCTCTCGTACCCG/*	ACGGTGCTCCCGTACCCGCGGCGCTCTCGTACCCG	*;GCGGTGCTCCCGTACCCGCGGCGCTCTCGTACCCG;A	0.061;0.011;0.002793	0.061
cg15853814	I	18	77676141	F	A	77676144	77676182	18:77676144_ACCCGCGGCGCTCTCGTACCCGCAGTGCTCCCGTACCCT/A	ACCCGCGGCGCTCTCGTACCCGCAGTGCTCCCGTACCCT	A;*	0.148;0.07	0.148
cg15853814	I	18	77676141	F	A	77676145	77676145	18:77676145_C/*	C	*;G	0.204;0.005587	0.204
cg15853814	I	18	77676141	F	A	77676147	77676147	18:77676147_C/*	C	*;CATG	0.212;0.002793	0.212
cg22321514	I	6	4724799	R	A	4724797	4724797	6:4724797_T/C	T	C	0.011	0.011
cg03131064	I	19	3062986	R	A	3062981	3062981	19:3062981_C/CG	C	CG;CGG	0.034;0.002793	0.034
cg07403865	I	3	187455953	F	A	187455958	187455958	3:187455958_A/G	A	G	0.637	0.637
cg24472867	I	8	144561585	R	T	144561584	144561584	8:144561584_G/A	G	A	0.014	0.014
cg03345567	I	19	50321589	R	C	50321587	50321587	19:50321587_A/G	A	G	0.014	0.014
cg03731974	I	16	86531598	F	A	86531602	86531602	16:86531602_G/T	G	T	0.327	0.327
cg17799599	I	17	64787605	R	C	64787600	64787600	17:64787600_G/A	G	A	0.204	0.204
cg13110350	I	12	46383601	F	C	46383601	46383609	12:46383601_CGTAGTAAA/C	CGTAGTAAA	C	0.036	0.036
cg13181604	I	14	24701136	F	A	24701141	24701141	14:24701141_C/A	C	A	0.014	0.014
cg07222623	I	16	75018590	F	T	75018594	75018594	16:75018594_G/A	G	A	0.014	0.014
cg14623093	I	3	39149090	F	A	39149092	39149092	3:39149092_A/G	A	G	0.966	0.966
cg03592051	I	16	27899678	R	A	27899675	27899675	16:27899675_C/G	C	G	0.056	0.056
cg24311382	I	6	132272408	R	C	132272404	132272404	6:132272404_G/C	G	C	0.073	0.073
cg26202847	I	5	153855353	F	C	153855355	153855355	5:153855355_C/T	C	T	0.011	0.011
cg09473060	I	17	61864315	F	C	61864318	61864318	17:61864318_G/A	G	A	0.014	0.014
cg12298312	I	6	100802880	F	A	100802884	100802884	6:100802884_A/C	A	C	0.503	0.503
cg07930329	I	19	47632696	F	C	47632699	47632699	19:47632699_G/A	G	A	0.022	0.022
cg08100221	I	16	783800	R	C	783798	783798	16:783798_G/T	G	T	0.028	0.028
cg09623286	I	4	154605468	F	C	154605463	154605486	4:154605463_CCAGGCGGCTGCTCGGCGTTCTCT/C	CCAGGCGGCTGCTCGGCGTTCTCT	C	0.24	0.24
cg22337407	I	1	11046185	R	C	11046180	11046180	1:11046180_G/GCACACACACACACACACACA	G	GCACACACACACACACACACA;GCACACACACACACACACACACACA;GCACACACACACACACACA;GCACACACACACACACA;GCACACA;GCACACACACACACACACACACACACA	0.212;0.047;0.098;0.02;0.011;0.02	0.212
cg22337407	I	1	11046185	R	C	11046182	11046182	1:11046182_G/A	G	A	0.422	0.422
cg22337407	I	1	11046185	R	C	11046184	11046184	1:11046184_G/A	G	A	0.422	0.422
cg20520273	I	2	109403139	R	C	109403138	109403138	2:109403138_T/TCGCCCCGCCC	T	TCGCCCCGCCC;C;TCGCCC;TCGCCCCGCCCCGCCCCGCCCCGCCC;TCGCCCCGCCCCGCCCCGCCCCGCCCCGCCCCGCCC	0.00838;0.014;0.011;0.002793;0.002793	0.014
cg14989462	I	1	26798952	R	A	26798948	26798948	1:26798948_G/A	G	A	0.011	0.011
cg19675142	I	1	116107015	R	C	116107014	116107014	1:116107014_T/TCGC	T	TCGC	0.02	0.02
cg12193731	I	12	52300911	F	A	52300913	52300913	12:52300913_G/A	G	A	0.028	0.028
cg00461082	I	5	43511034	F	A	43511036	43511036	5:43511036_A/G	A	G	0.017	0.017
cg19987356	I	17	40823930	F	C	40823935	40823935	17:40823935_T/A	T	A	0.078	0.078
cg06427821	I	16	899090	R	T	899081	899139	16:899081_ACGTGCAGACGTGGAGTTGCGGGGTCACGTGGTCCCCGTTTCTAGCTCTCCCGGGTCTC/CCGTGCAGACGTGGAGTTGCGGGGTCACGTGGTCCCCGTTTCTAGCTCTCCCGGGTCTC	ACGTGCAGACGTGGAGTTGCGGGGTCACGTGGTCCCCGTTTCTAGCTCTCCCGGGTCTC	CCGTGCAGACGTGGAGTTGCGGGGTCACGTGGTCCCCGTTTCTAGCTCTCCCGGGTCTC;A	0.025;0.07	0.07
cg06427821	I	16	899090	R	T	899081	899139	16:899081_ACGTGCAGACGTGGAGTTGCGGGGTCACGTGGTCCCCGTTTCTAGCTCTCCCGGGTCTC/CCGTGCAGACGTGGAGTTGCGGGGTCACGTGGTCCCCGTTTCTAGCTCTCCCGGGTCTC	ACGTGCAGACGTGGAGTTGCGGGGTCACGTGGTCCCCGTTTCTAGCTCTCCCGGGTCTC	CCGTGCAGACGTGGAGTTGCGGGGTCACGTGGTCCCCGTTTCTAGCTCTCCCGGGTCTC;A	0.025;0.07	0.07
cg25503497	I	6	6613573	R	A	6613571	6613571	6:6613571_G/A	G	A	0.02	0.02
cg24571913	I	15	78912712	R	C	78912710	78912710	15:78912710_T/TGCGCGGGGCAGGGCGACGGGCA	T	TGCGCGGGGCAGGGCGACGGGCA	0.117	0.117
cg18723572	I	12	130195476	F	T	130195396	130195508	12:130195396_CGCACGCTGCCTCTCCCATACCCACGCGCATTCCCCGGCTGTGTTCAGCCTCAGTGCGCACGCTGCCTCTCCCCTACCCACGCGCATTCCCCGGCTGTGTTTAGCCTCGGTGT/*	CGCACGCTGCCTCTCCCATACCCACGCGCATTCCCCGGCTGTGTTCAGCCTCAGTGCGCACGCTGCCTCTCCCCTACCCACGCGCATTCCCCGGCTGTGTTTAGCCTCGGTGT	*;C	0.039;0.002793	0.039
cg18723572	I	12	130195476	F	T	130195479	130195479	12:130195479_G/A	G	A;*	0.034;0.002793	0.034
cg01661494	I	14	94547832	R	A	94547827	94547827	14:94547827_G/C	G	C	0.011	0.011
cg07370959	I	1	51434293	R	A	51434291	51434291	1:51434291_T/TGCGAGC	T	TGCGAGC	0.017	0.017
cg03018643	I	12	76478673	F	C	76478676	76478676	12:76478676_T/C	T	C	0.517	0.517
cg19905880	I	11	67049324	F	T	67049327	67049327	11:67049327_G/A	G	A	0.017	0.017
cg16747524	I	3	38345405	R	C	38345402	38345402	3:38345402_G/A	G	A	0.12	0.12
cg22604123	I	1	32930522	F	C	32930525	32930525	1:32930525_A/G	A	G	0.031	0.031
cg14858763	I	1	2445410	R	A	2445406	2445406	1:2445406_A/G	A	G	0.575	0.575
cg27136994	I	15	81426534	F	C	81426539	81426539	15:81426539_G/C	G	C	0.645	0.645
cg07314038	I	17	2240847	R	A	2240842	2240845	17:2240842_TGCG/T	TGCG	T;TGCGGCG	0.028;0.005587	0.028
cg06057750	I	16	2731600	F	A	2731603	2731603	16:2731603_G/A	G	A	0.05	0.05
cg00070043	I	17	1083351	R	A	1083343	1083352	17:1083343_CTTTGGTGCG/CTTTTGGTGCG	CTTTGGTGCG	CTTTTGGTGCG;C	0.506;0.061	0.506
cg00070043	I	17	1083351	R	A	1083343	1083352	17:1083343_CTTTGGTGCG/CTTTTGGTGCG	CTTTGGTGCG	CTTTTGGTGCG;C	0.054;0.006024	0.054
cg05212098	I	14	106177398	F	A	106177400	106177405	14:106177400_TCCCAG/*	TCCCAG	*;TCCCAGCCCAGCCCAG;T;TCAG	0.002793;0.011;0.02;0.005587	0.02
cg27354589	I	10	1705581	F	C	1705587	1705587	10:1705587_T/C	T	C	0.184	0.184
cg05013661	I	11	320840	R	A	320836	320836	11:320836_C/T	C	T	0.17	0.17
cg06102419	I	2	239139911	R	A	239139907	239139907	2:239139907_G/A	G	A	0.095	0.095
cg20735989	I	4	730612	R	C	730611	730611	4:730611_T/TCGCGGGGAACCTGGGGTGTCTGCAGGGGCGGTGTCCCCTGAGCGCACGGGA	T	TCGCGGGGAACCTGGGGTGTCTGCAGGGGCGGTGTCCCCTGAGCGCACGGGA;TCGCGGGGAACCTGGGGTGTCTGCAGGGGCGGCGTCCCCTGAGCGCACGGGA	0.014;0.005587	0.014
cg18480033	I	2	242740311	R	T	242740306	242740306	2:242740306_T/C	T	C	0.047	0.047
cg07696464	I	5	16436375	R	A	16436373	16436373	5:16436373_C/CCCGGCACT	C	CCCGGCACT	0.285	0.285
cg19580967	I	7	31930121	R	T	31930116	31930116	7:31930116_G/A	G	A	0.388	0.388
cg04833819	I	17	927551	F	A	927555	927555	17:927555_G/A	G	A	0.112	0.112
cg00186383	I	16	74700943	R	C	74700942	74700942	16:74700942_C/T	C	T	0.014	0.014
cg08134068	I	7	151039078	R	A	151039073	151039073	7:151039073_T/TGGGCCG	T	TGGGCCG	0.017	0.017
cg07097725	I	10	6162727	F	C	6162728	6162730	10:6162728_GTC/G	GTC	G	0.039	0.039
cg01401135	I	17	76522783	F	A	76522785	76522785	17:76522785_C/T	C	T	0.081	0.081
cg01305441	I	4	1723418	R	A	1723416	1723416	4:1723416_C/T	C	T	0.028	0.028
cg16365265	I	16	27561417	R	C	27561415	27561415	16:27561415_C/G	C	G	0.022	0.022
cg03773198	I	1	15653410	F	C	15653410	15653413	1:15653410_CGGT/C	CGGT	C;TGGT	0.011;0.002793	0.011
cg02173876	I	12	28123405	F	C	28123411	28123411	12:28123411_C/G	C	G	0.025	0.025
cg01430970	I	17	79905219	R	A	79905190	79905236	17:79905190_AGGGTTGGAGGACGCCCAGCGGGTGTCCGCGGAGACTGGATGGAACC/A	AGGGTTGGAGGACGCCCAGCGGGTGTCCGCGGAGACTGGATGGAACC	A	0.355	0.355
cg01430970	I	17	79905219	R	A	79905213	79905255	17:79905213_TGTCCGCGGAGACTGGATGGAACCGGGTTGGAGGACGCCCAGC/*	TGTCCGCGGAGACTGGATGGAACCGGGTTGGAGGACGCCCAGC	*;T	0.355;0.002793	0.355
cg01430970	I	17	79905219	R	A	79905213	79905255	17:79905213_TGTCCGCGGAGACTGGATGGAACCGGGTTGGAGGACGCCCAGC/*	TGTCCGCGGAGACTGGATGGAACCGGGTTGGAGGACGCCCAGC	*;T	0.355;0.002793	0.355
cg08457495	I	17	45771936	R	A	45771933	45771933	17:45771933_G/C	G	C	0.514	0.514
cg11270656	I	8	144295139	R	A	144295137	144295137	8:144295137_G/T	G	T	0.022	0.022
cg27477839	I	3	138740354	R	T	138740350	138740350	3:138740350_C/G	C	G	0.02	0.02
cg12279968	I	1	3826425	F	A	3826428	3826428	1:3826428_C/A	C	A	0.02	0.02
cg10520591	I	5	177522519	R	A	177522516	177522516	5:177522516_T/C	T	C	0.025	0.025
cg10183603	I	5	179285976	F	A	179285981	179285981	5:179285981_C/T	C	T	0.02	0.02
cg00031303	I	3	195681400	F	C	195681403	195681403	3:195681403_C/CCT	C	CCT	0.179	0.179
cg06522412	I	11	123172742	F	T	123172745	123172745	11:123172745_C/G	C	G	0.726	0.726
cg26996656	I	16	880371	F	C	880376	880379	16:880376_CCTT/C	CCTT	C	0.014	0.014
cg13998111	I	18	12840876	F	A	12840879	12840879	18:12840879_T/C	T	C	0.089	0.089
cg15337905	I	7	150807508	R	A	150807504	150807504	7:150807504_G/A	G	A	0.061	0.061
cg19764769	I	20	60522664	F	A	60522638	60522738	20:60522638_TCTGCACCGTGGCCGCCCCTTCTCACCGATGACGAGGAGCACTGCGACTGTCTGCACCCTGGCTGCCCCTTCTCACCGATGCTGAGGAGCACTGAGACTGA/T	TCTGCACCGTGGCCGCCCCTTCTCACCGATGACGAGGAGCACTGCGACTGTCTGCACCCTGGCTGCCCCTTCTCACCGATGCTGAGGAGCACTGAGACTGA	T	0.017	0.017
cg19764769	I	20	60522664	F	A	60522638	60522738	20:60522638_TCTGCACCGTGGCCGCCCCTTCTCACCGATGACGAGGAGCACTGCGACTGTCTGCACCCTGGCTGCCCCTTCTCACCGATGCTGAGGAGCACTGAGACTGA/T	TCTGCACCGTGGCCGCCCCTTCTCACCGATGACGAGGAGCACTGCGACTGTCTGCACCCTGGCTGCCCCTTCTCACCGATGCTGAGGAGCACTGAGACTGA	T	0.017	0.017
cg19764769	I	20	60522664	F	A	60522651	60522701	20:60522651_CGCCCCTTCTCACCGATGACGAGGAGCACTGCGACTGTCTGCACCCTGGCT/C	CGCCCCTTCTCACCGATGACGAGGAGCACTGCGACTGTCTGCACCCTGGCT	C;*	0.162;0.017	0.162
cg19764769	I	20	60522664	F	A	60522667	60522670	20:60522667_TGAC/CGAC	TGAC	CGAC;*;T	0.017;0.179;0.005587	0.179
cg16208053	I	10	135379215	R	A	135379214	135379214	10:135379214_G/A	G	A	0.02	0.02
cg25513665	I	7	6921561	F	T	6921562	6921565	7:6921562_GATC/G	GATC	G	0.047	0.047
cg12328023	I	2	113236246	F	A	113236248	113236248	2:113236248_C/T	C	T	0.028	0.028
cg15442155	I	14	104674859	F	A	104674861	104674861	14:104674861_G/C	G	C	0.011	0.011
cg15442155	I	14	104674859	F	A	104674864	104674864	14:104674864_C/A	C	A	0.017	0.017
cg21399510	I	3	193922180	F	C	193922184	193922184	3:193922184_C/A	C	A	0.092	0.092
cg02050232	I	16	29296614	R	C	29296613	29296613	16:29296613_A/T	A	T	0.067	0.067
cg27316036	I	6	27228188	R	A	27228184	27228184	6:27228184_C/T	C	T	0.187	0.187
cg15319255	I	6	29910269	F	C	29910274	29910274	6:29910274_G/C	G	C	0.159	0.159
cg24440302	I	11	406829	F	C	406832	406832	11:406832_C/T	C	T	0.036	0.036
cg16960291	I	18	77206969	F	T	77206975	77206975	18:77206975_G/A	G	A	0.036	0.036
cg07508773	I	2	160143020	F	C	160143010	160143033	2:160143010_ACGCCCCGCGCGAGCAGGCCCAGC/A	ACGCCCCGCGCGAGCAGGCCCAGC	A	0.165	0.165
cg11481687	I	14	105499998	F	C	105499885	105500009	14:105499885_CGTCAGGCTCTCGGTTTCCGCGTTCGCTCCCCGTCAGGCTCTCGGTTTCCGCGTTCGCTCCCGGTCGCGCTCTCGGTTTCCGCGTTCGCTCCCCGTCGCGCTCTCGGTTTCCGCGTTCGCTCCCG/*	CGTCAGGCTCTCGGTTTCCGCGTTCGCTCCCCGTCAGGCTCTCGGTTTCCGCGTTCGCTCCCGGTCGCGCTCTCGGTTTCCGCGTTCGCTCCCCGTCGCGCTCTCGGTTTCCGCGTTCGCTCCCG	*;GGTCAGGCTCTCGGTTTCCGCGTTCGCTCCCCGTCAGGCTCTCGGTTTCCGCGTTCGCTCCCGGTCGCGCTCTCGGTTTCCGCGTTCGCTCCCCGTCGCGCTCTCGGTTTCCGCGTTCGCTCCCG;C	0.137;0.00838;0.002793	0.137
cg11481687	I	14	105499998	F	C	105499978	105500009	14:105499978_CGTCGCGCTCTCGGTTTCCGCGTTCGCTCCCG/C	CGTCGCGCTCTCGGTTTCCGCGTTCGCTCCCG	C;*;GGTCGCGCTCTCGGTTTCCGCGTTCGCTCCCG	0.081;0.145;0.02	0.145
cg22631918	I	5	1080383	F	T	1080301	1080411	5:1080301_CGGAGCCACGCAGAGGCTCTACCCCCACGCCCTCCACCCGCGGCGCGGAGACACCAGGAGCCACGCAGAGGCTCTGCCCCCACGCCCTCCACCCACGGCGCGGAGACACCA/C	CGGAGCCACGCAGAGGCTCTACCCCCACGCCCTCCACCCGCGGCGCGGAGACACCAGGAGCCACGCAGAGGCTCTGCCCCCACGCCCTCCACCCACGGCGCGGAGACACCA	C;*;CGGAGCCACGCAGAGGCTCTGCCCCCACGCCCTCCACCCACGGCGCGGAGACACCA	0.455;0.00838;0.002793	0.455
cg22631918	I	5	1080383	F	T	1080318	1080411	5:1080318_TCTACCCCCACGCCCTCCACCCGCGGCGCGGAGACACCAGGAGCCACGCAGAGGCTCTGCCCCCACGCCCTCCACCCACGGCGCGGAGACACCA/*	TCTACCCCCACGCCCTCCACCCGCGGCGCGGAGACACCAGGAGCCACGCAGAGGCTCTGCCCCCACGCCCTCCACCCACGGCGCGGAGACACCA	*;T	0.464;0.002793	0.464
cg22631918	I	5	1080383	F	T	1080384	1080466	5:1080384_GCCCTCCACCCACGGCGCGGAGACACCAGGAGCCACGCAGAGGCTCTGCCCCCACGCCCTCCACCCACGGCGCGGAGCGCACT/G	GCCCTCCACCCACGGCGCGGAGACACCAGGAGCCACGCAGAGGCTCTGCCCCCACGCCCTCCACCCACGGCGCGGAGCGCACT	G;*	0.372;0.466	0.466
cg11648249	I	6	74079465	R	A	74079464	74079464	6:74079464_C/T	C	T	0.117	0.117
cg16022595	I	19	50879531	R	A	50879530	50879530	19:50879530_G/A	G	A	0.067	0.067
cg15194943	I	18	905127	R	C	905125	905125	18:905125_A/G	A	G	0.743	0.743
cg02067430	I	17	79679069	R	C	79679066	79679066	17:79679066_C/G	C	G	0.028	0.028
cg13485703	I	17	21730179	F	T	21730181	21730181	17:21730181_C/T	C	T	0.031	0.031
cg07544038	I	6	71122681	R	C	71122679	71122679	6:71122679_G/T	G	T	0.073	0.073
cg26686361	I	16	85964073	F	T	85964079	85964079	16:85964079_T/G	T	G	0.064	0.064
cg25249558	I	17	80186956	R	A	80186951	80186959	17:80186951_AGAGGCGGG/A	AGAGGCGGG	A	0.022	0.022
cg08867150	I	8	28259493	F	C	28259499	28259499	8:28259499_C/A	C	A	0.011	0.011
cg01485157	I	16	4431584	R	A	4431583	4431583	16:4431583_C/T	C	T	0.011	0.011
cg01726870	I	4	1989369	F	C	1989331	1989371	4:1989331_CTGTCCTCAGATCCCGGCCTTCCTGTCTCCATGCCCAGCGG/C	CTGTCCTCAGATCCCGGCCTTCCTGTCTCCATGCCCAGCGG	C	0.095	0.095
cg01726870	I	4	1989369	F	C	1989371	1989371	4:1989371_G/*	G	*;C	0.092;0.002793	0.092
cg19388782	I	16	77224683	R	C	77224682	77224682	16:77224682_A/G	A	G	0.011	0.011
cg24786579	I	12	32832461	F	C	32832467	32832485	12:32832467_TGCCCACTCCCGCGCCAGC/T	TGCCCACTCCCGCGCCAGC	T;TGCCCACTCCCGCGCCAGCGCCCACTCCCGCGCCAGC	0.056;0.00838	0.056
cg22517653	I	1	2918612	F	C	2918596	2918676	1:2918596_CGCCCACACTCTCGGGCGCCCACACTCTCGGGCACCCACACTCTCGGGCGCCCACACTCTTGGACGTCCACACTCTTGGAT/C	CGCCCACACTCTCGGGCGCCCACACTCTCGGGCACCCACACTCTCGGGCGCCCACACTCTTGGACGTCCACACTCTTGGAT	C	0.109	0.109
cg22517653	I	1	2918612	F	C	2918612	2918676	1:2918612_CGCCCACACTCTCGGGCACCCACACTCTCGGGCGCCCACACTCTTGGACGTCCACACTCTTGGAT/*	CGCCCACACTCTCGGGCACCCACACTCTCGGGCGCCCACACTCTTGGACGTCCACACTCTTGGAT	*;C;TGCCCACACTCTCGGGCACCCACACTCTCGGGCGCCCACACTCTTGGACGTCCACACTCTTGGAT	0.109;0.00838;0.002793	0.109
cg22517653	I	1	2918612	F	C	2918613	2918629	1:2918613_GCCCACACTCTCGGGCA/*	GCCCACACTCTCGGGCA	*;G;ACCCACACTCTCGGGCA	0.117;0.101;0.017	0.117
cg13340765	I	8	142276287	F	T	142276289	142276289	8:142276289_C/A	C	A	0.014	0.014
cg20271692	I	21	45789363	R	A	45789313	45789371	21:45789313_ACGGGGGCCGGGGTGTGGGTGACGTCTGACCGGGCGCTGTGGGGAGCAGGCGGAGTGTG/A	ACGGGGGCCGGGGTGTGGGTGACGTCTGACCGGGCGCTGTGGGGAGCAGGCGGAGTGTG	A	0.061	0.061
cg20271692	I	21	45789363	R	A	45789347	45789463	21:45789347_CGCTGTGGGGAGCAGGCGGAGTGTGCGGGGGCCGGGGTGTGGGTGACGTCTGACCGGGTGCTGCGGGGAGCAGGTGGAGTGTGCGGGGGCCGGGGTGTGGGTGAGTTCTGACCGGGT/C	CGCTGTGGGGAGCAGGCGGAGTGTGCGGGGGCCGGGGTGTGGGTGACGTCTGACCGGGTGCTGCGGGGAGCAGGTGGAGTGTGCGGGGGCCGGGGTGTGGGTGAGTTCTGACCGGGT	C;*;TGCTGTGGGGAGCAGGCGGAGTGTGCGGGGGCCGGGGTGTGGGTGACGTCTGACCGGGTGCTGCGGGGAGCAGGTGGAGTGTGCGGGGGCCGGGGTGTGGGTGAGTTCTGACCGGGT;CGCTGCGGGGAGCAGGTGGAGTGTGCGGGGGCCGGGGTGTGGGTGAGTTCTGACCGGGT	0.064;0.067;0.00838;0.002793	0.067
cg20271692	I	21	45789363	R	A	45789347	45789463	21:45789347_CGCTGTGGGGAGCAGGCGGAGTGTGCGGGGGCCGGGGTGTGGGTGACGTCTGACCGGGTGCTGCGGGGAGCAGGTGGAGTGTGCGGGGGCCGGGGTGTGGGTGAGTTCTGACCGGGT/C	CGCTGTGGGGAGCAGGCGGAGTGTGCGGGGGCCGGGGTGTGGGTGACGTCTGACCGGGTGCTGCGGGGAGCAGGTGGAGTGTGCGGGGGCCGGGGTGTGGGTGAGTTCTGACCGGGT	C;*;TGCTGTGGGGAGCAGGCGGAGTGTGCGGGGGCCGGGGTGTGGGTGACGTCTGACCGGGTGCTGCGGGGAGCAGGTGGAGTGTGCGGGGGCCGGGGTGTGGGTGAGTTCTGACCGGGT;CGCTGCGGGGAGCAGGTGGAGTGTGCGGGGGCCGGGGTGTGGGTGAGTTCTGACCGGGT	0.064;0.067;0.00838;0.002793	0.067
cg11816734	I	5	3962434	R	C	3962431	3962431	5:3962431_G/A	G	A	0.05	0.05
cg11816734	I	5	3962434	R	C	3962433	3962433	5:3962433_T/C	T	C	0.76	0.76
cg21382611	I	10	135029461	F	C	135029465	135029465	10:135029465_C/A	C	A	0.173	0.173
cg17356720	I	2	197664515	F	T	197664519	197664521	2:197664519_TAA/T	TAA	T	0.014	0.014
cg17356720	I	2	197664515	F	T	197664521	197664521	2:197664521_A/T	A	T;*	0.899;0.014	0.899
cg23033298	I	1	38325418	R	C	38325416	38325416	1:38325416_G/A	G	A;C	0.042;0.02	0.042
cg14775487	I	3	155524750	F	A	155524755	155524755	3:155524755_C/G	C	G	0.011	0.011
cg26108121	I	1	64059860	F	A	64059863	64059863	1:64059863_T/A	T	A	0.078	0.078
cg13692658	I	18	77589649	F	A	77589655	77589655	18:77589655_G/A	G	A	0.209	0.209
cg25455438	I	2	111878453	R	C	111878448	111878448	2:111878448_G/C	G	C	0.056	0.056
cg07114151	I	6	150067732	R	A	150067727	150067727	6:150067727_T/C	T	C	0.022	0.022
cg03881924	I	6	20404342	F	A	20404345	20404345	6:20404345_A/AG	A	AG	0.184	0.184
cg08242232	I	2	864706	R	T	864616	864704	2:864616_GACGTAAACGCGCTGCCTGCGAGGTCCGTGGACTCGGGAGCTCTGATGTAAACGCGCTGCCTGCGAGGTGCGTGGACTCGGGAGCTCTC/*	GACGTAAACGCGCTGCCTGCGAGGTCCGTGGACTCGGGAGCTCTGATGTAAACGCGCTGCCTGCGAGGTGCGTGGACTCGGGAGCTCTC	*;G	0.002793;0.014	0.014
cg08242232	I	2	864706	R	T	864662	864706	2:864662_TGTAAACGCGCTGCCTGCGAGGTGCGTGGACTCGGGAGCTCTCAC/*	TGTAAACGCGCTGCCTGCGAGGTGCGTGGACTCGGGAGCTCTCAC	*;T	0.017;0.002793	0.017
cg05770313	I	21	34602116	R	A	34602111	34602112	21:34602111_GC/G	GC	G	0.011	0.011
cg05484985	I	16	29128735	R	C	29128732	29128732	16:29128732_T/G	T	G	0.802	0.802
cg12021430	I	7	156952445	R	A	156952442	156952442	7:156952442_C/T	C	T	0.045	0.045
cg26786172	I	16	88781646	R	A	88781642	88781642	16:88781642_G/A	G	A	0.039	0.039
cg22649740	I	4	83351600	F	C	83351605	83351605	4:83351605_G/T	G	T	0.039	0.039
cg16880210	I	6	31130290	F	C	31130292	31130292	6:31130292_C/T	C	T	0.011	0.011
cg19509393	I	2	177016490	F	C	177016496	177016496	2:177016496_C/T	C	T	0.014	0.014
cg15915632	I	19	47812934	R	C	47812930	47812930	19:47812930_C/T	C	T	0.061	0.061
cg12342048	I	19	11465311	F	A	11465316	11465316	19:11465316_G/C	G	C	0.453	0.453
cg07578611	I	18	77627476	R	T	77627453	77627596	18:77627453_TGGGGGGGGGACCGTGAGCCCGGCGTTGTGTCGTGTCTGGGGGGGGGATCGTGAGCCCGGCGTGTGTCGTGTCTGGGGGGGGACCGTGAGCTCGTCGTGTGTCGTGTCTGGGAGGGACCGTGAGCTCAGTGTGTGTCGTGTCTG/TGGGGGGGGACCGTGAGCCCGGCGTTGTGTCGTGTCTGGGGGGGGGATCGTGAGCCCGGCGTGTGTCGTGTCTGGGGGGGGACCGTGAGCTCGTCGTGTGTCGTGTCTGGGAGGGACCGTGAGCTCAGTGTGTGTCGTGTCTG	TGGGGGGGGGACCGTGAGCCCGGCGTTGTGTCGTGTCTGGGGGGGGGATCGTGAGCCCGGCGTGTGTCGTGTCTGGGGGGGGACCGTGAGCTCGTCGTGTGTCGTGTCTGGGAGGGACCGTGAGCTCAGTGTGTGTCGTGTCTG	TGGGGGGGGACCGTGAGCCCGGCGTTGTGTCGTGTCTGGGGGGGGGATCGTGAGCCCGGCGTGTGTCGTGTCTGGGGGGGGACCGTGAGCTCGTCGTGTGTCGTGTCTGGGAGGGACCGTGAGCTCAGTGTGTGTCGTGTCTG;TGGGGGACCGTGAGCCCGGCGTTGTGTCGTGTCTGGGGGGGGGATCGTGAGCCCGGCGTGTGTCGTGTCTGGGGGGGGACCGTGAGCTCGTCGTGTGTCGTGTCTGGGAGGGACCGTGAGCTCAGTGTGTGTCGTGTCTG;*;T;TGGGGGGGACCGTGAGCCCGGCGTTGTGTCGTGTCTGGGGGGGGGATCGTGAGCCCGGCGTGTGTCGTGTCTGGGGGGGGACCGTGAGCTCGTCGTGTGTCGTGTCTGGG…	0.617;0.059;0.005587;0.002793;0.005587	0.617
cg19316897	I	1	61105935	F	T	61105940	61105940	1:61105940_G/A	G	A	0.022	0.022
cg14202087	I	7	1248936	R	C	1248935	1248935	7:1248935_C/A	C	A	0.095	0.095
cg04336184	I	22	40742421	R	A	40742417	40742417	22:40742417_C/T	C	T	0.215	0.215
cg13555354	I	14	24458014	R	C	24458013	24458013	14:24458013_G/A	G	A	0.095	0.095
cg09456782	I	13	114146038	F	A	114146040	114146040	13:114146040_G/C	G	C	0.064	0.064
cg00215425	I	5	1054795	F	A	1054801	1054801	5:1054801_T/C	T	C	0.788	0.788
cg14432968	I	15	44069152	F	A	44069156	44069156	15:44069156_A/G	A	G	0.078	0.078
cg15806569	I	2	1771408	F	A	1771412	1771412	2:1771412_T/TC	T	TC	0.07	0.07
cg10217472	I	16	88181642	F	C	88181648	88181648	16:88181648_C/T	C	T	0.047	0.047
cg13720686	I	6	69831415	F	A	69831420	69831420	6:69831420_C/G	C	G	0.511	0.511
cg00614832	I	16	73092394	F	C	73092397	73092398	16:73092397_GA/G	GA	G;GAA;GAAA	0.05;0.005587;0.002793	0.05
cg07838681	I	6	30227324	F	A	30227325	30227339	6:30227325_GCGATCCCGGCACTA/G	GCGATCCCGGCACTA	G;GCGATCCCGGCACTACGATCCCGGCACTA	0.014;0.005587	0.014
cg24481802	I	1	245836446	F	A	245836431	245836462	1:245836431_CTTAGGCCCAGTCCCCGCTGCGCGCTGCCATA/C	CTTAGGCCCAGTCCCCGCTGCGCGCTGCCATA	C;*	0.112;0.00838	0.112
cg24481802	I	1	245836446	F	A	245836449	245836477	1:245836449_TGCGCGCTGCCATATTAGGCCCAGTCCCC/*	TGCGCGCTGCCATATTAGGCCCAGTCCCC	*;T	0.112;0.002793	0.112
cg26558461	I	16	89170857	F	A	89170861	89170861	16:89170861_C/T	C	T	0.564	0.564
cg04247152	I	16	88590325	F	A	88590329	88590329	16:88590329_C/T	C	T	0.017	0.017
cg15696278	I	7	75988592	F	A	75988595	75988595	7:75988595_C/T	C	T	0.031	0.031
cg07251576	I	19	45349316	R	T	45349311	45349311	19:45349311_C/G	C	G	0.039	0.039
cg16797735	I	16	57653530	F	A	57653533	57653533	16:57653533_T/G	T	G	0.173	0.173
cg07930192	I	7	1003750	F	T	1003728	1003761	7:1003728_AAGAGCCTGCCGAGGCGGGAAACGGTTCCCCCCC/A	AAGAGCCTGCCGAGGCGGGAAACGGTTCCCCCCC	A;CAGAGCCTGCCGAGGCGGGAAACGGTTCCCCCCC	0.028;0.00838	0.028
cg07930192	I	7	1003750	F	T	1003754	1003754	7:1003754_T/TC	T	TC;*;TCCCCCCAAGAGCCTGCCGAGGCGGGAAACGGTTC	0.095;0.028;0.005587	0.095
cg21282669	I	8	128328563	F	A	128328565	128328605	8:128328565_CCCGGCAGCTGCCCCGTCTGAGAAGTGACGAGCCTCTCCAA/C	CCCGGCAGCTGCCCCGTCTGAGAAGTGACGAGCCTCTCCAA	C	0.022	0.022
cg27118278	I	7	100860399	F	T	100860401	100860401	7:100860401_C/T	C	T	0.38	0.38
cg14481135	I	10	104474103	F	C	104474107	104474107	10:104474107_G/A	G	A	1	1
cg02505812	I	19	46318767	R	T	46318763	46318763	19:46318763_G/*	G	*;C	0.031;0.002793	0.031
cg03995122	I	6	29894642	F	A	29894646	29894646	6:29894646_C/G	C	G	0.014	0.014
cg00504088	I	10	89102134	R	C	89102129	89102129	10:89102129_A/C	A	C	0.346	0.346
cg17675333	I	21	15451401	F	C	15451404	15451404	21:15451404_C/T	C	T	0.087	0.087
cg17338501	I	3	153839954	F	T	153839959	153839959	3:153839959_C/T	C	T	0.508	0.508
cg17338501	I	3	153839954	F	T	153839960	153839960	3:153839960_T/C	T	C	0.944	0.944
cg17759028	I	16	14396140	F	A	14396146	14396146	16:14396146_C/G	C	G	0.017	0.017
cg21220803	I	8	26240642	F	A	26240646	26240646	8:26240646_A/G	A	G	0.659	0.659
cg26031613	I	14	104095156	R	T	104095152	104095153	14:104095152_GC/G	GC	G	0.179	0.179
cg14080093	I	6	153454613	F	A	153454617	153454617	6:153454617_C/T	C	T	0.011	0.011
cg26308359	I	X	150565446	F	T	150565452	150565452	X:150565452_G/A	G	A	0.014	0.014
cg24705708	I	2	74329833	F	C	74329837	74329837	2:74329837_G/C	G	C	0.011	0.011
cg26974276	I	8	660494	F	A	660499	660499	8:660499_G/A	G	A	0.05	0.05
cg19469068	I	8	69243293	R	C	69243290	69243290	8:69243290_C/T	C	T	0.034	0.034
cg00152978	I	13	52733628	F	C	52733634	52733634	13:52733634_C/G	C	G	0.483	0.483
cg21356851	I	13	114180126	F	A	114180087	114180189	13:114180087_GGACAGCTCTGTGCCGGTTATTCTAGAACAAGCCATCGTCGTCGTAGGAGACGACAGCTCTGTGCCTGTTATTCTAGAACAAGCCATCGTCGTCGTAGGAGAC/G	GGACAGCTCTGTGCCGGTTATTCTAGAACAAGCCATCGTCGTCGTAGGAGACGACAGCTCTGTGCCTGTTATTCTAGAACAAGCCATCGTCGTCGTAGGAGAC	G;CGACAGCTCTGTGCCGGTTATTCTAGAACAAGCCATCGTCGTCGTAGGAGACGACAGCTCTGTGCCTGTTATTCTAGAACAAGCCATCGTCGTCGTAGGAGAC	0.014;0.034	0.034
cg09454475	I	1	11994620	R	A	11994616	11994616	1:11994616_G/C	G	C	0.134	0.134
cg05762101	I	4	1857817	F	C	1857823	1857823	4:1857823_C/G	C	G	0.24	0.24
cg00738849	I	4	190906046	R	A	190906043	190906046	4:190906043_GGGC/G	GGGC	G	0.095	0.095
cg14633084	I	12	124651970	F	T	124651974	124651974	12:124651974_C/T	C	T	0.159	0.159
cg09635886	I	3	23852143	R	C	23852138	23852138	3:23852138_G/A	G	A	0.022	0.022
cg07333231	I	8	1051728	F	T	1051698	1051741	8:1051698_GTCCTCGTCACCCCGGAGCCGAACACGACACGACGATGGGAAGC/G	GTCCTCGTCACCCCGGAGCCGAACACGACACGACGATGGGAAGC	G;*;GTCCTTGTCACCCCTGAGCCGAACACGACACGACGATGGGAAGCTCCTCGTCACCCCGGAGCCGAACACGACACGACGATGGGAAGC;CTCCTCGTCACCCCGGAGCCGAACACGACACGACGATGGGAAGC	0.002793;0.011;0.002793;0.002793	0.011
cg07333231	I	8	1051728	F	T	1051698	1051741	8:1051698_GTCCTCGTCACCCCGGAGCCGAACACGACACGACGATGGGAAGC/G	GTCCTCGTCACCCCGGAGCCGAACACGACACGACGATGGGAAGC	G;*;GTCCTTGTCACCCCTGAGCCGAACACGACACGACGATGGGAAGCTCCTCGTCACCCCGGAGCCGAACACGACACGACGATGGGAAGC;CTCCTCGTCACCCCGGAGCCGAACACGACACGACGATGGGAAGC	0.002793;0.011;0.002793;0.002793	0.011
cg07333231	I	8	1051728	F	T	1051705	1051746	8:1051705_TCACCCCGGAGCCGAACACGACACGACGATGGGAAGCTCCTC/T	TCACCCCGGAGCCGAACACGACACGACGATGGGAAGCTCCTC	T;*	0.081;0.017	0.081
cg07333231	I	8	1051728	F	T	1051705	1051746	8:1051705_TCACCCCGGAGCCGAACACGACACGACGATGGGAAGCTCCTC/T	TCACCCCGGAGCCGAACACGACACGACGATGGGAAGCTCCTC	T;*	0.081;0.017	0.081
cg07333231	I	8	1051728	F	T	1051724	1051853	8:1051724_GACACGACGATGGGAAGCTCCTCGTCACCCCTGAGCCGAACACGACACGACGATGGGAAGGTCCTCGTCACCCCTGAGCCGAACACGACACGACGATGGGAAGCTCCTCGTCACCCCTGAGCCGAACACA/*	GACACGACGATGGGAAGCTCCTCGTCACCCCTGAGCCGAACACGACACGACGATGGGAAGGTCCTCGTCACCCCTGAGCCGAACACGACACGACGATGGGAAGCTCCTCGTCACCCCTGAGCCGAACACA	*;G	0.095;0.005587	0.095
cg07333231	I	8	1051728	F	T	1051724	1051853	8:1051724_GACACGACGATGGGAAGCTCCTCGTCACCCCTGAGCCGAACACGACACGACGATGGGAAGGTCCTCGTCACCCCTGAGCCGAACACGACACGACGATGGGAAGCTCCTCGTCACCCCTGAGCCGAACACA/*	GACACGACGATGGGAAGCTCCTCGTCACCCCTGAGCCGAACACGACACGACGATGGGAAGGTCCTCGTCACCCCTGAGCCGAACACGACACGACGATGGGAAGCTCCTCGTCACCCCTGAGCCGAACACA	*;G	0.095;0.005587	0.095
cg07542287	I	2	240046312	F	A	240046267	240046315	2:240046267_TGTGCCGGCATGTGGCCGCACGTCATTCCACGTTATATGACATTCCGGC/*	TGTGCCGGCATGTGGCCGCACGTCATTCCACGTTATATGACATTCCGGC	*;CGTGCCGGCATGTGGCCGCACGTCATTCCACGTTATATGACATTCCGGC;T	0.011;0.00838;0.087	0.087
cg07542287	I	2	240046312	F	A	240046276	240046372	2:240046276_ATGTGGCCGCACGTCATTCCACGTTATATGACATTCCGGCGTGCCGGCATGTGGCCGCACATCATTCCACGTTATATGACATTCCGGTGTGCCGGCG/*	ATGTGGCCGCACGTCATTCCACGTTATATGACATTCCGGCGTGCCGGCATGTGGCCGCACATCATTCCACGTTATATGACATTCCGGTGTGCCGGCG	*;GTGTGGCCGCACGTCATTCCACGTTATATGACATTCCGGCGTGCCGGCATGTGGCCGCACATCATTCCACGTTATATGACATTCCGGTGTGCCGGCG;A	0.098;0.014;0.005587	0.098
cg07542287	I	2	240046312	F	A	240046284	240046344	2:240046284_GCACGTCATTCCACGTTATATGACATTCCGGCGTGCCGGCATGTGGCCGCACATCATTCCA/*	GCACGTCATTCCACGTTATATGACATTCCGGCGTGCCGGCATGTGGCCGCACATCATTCCA	*;G;GCGTTATATGACATTCCGGCGTGCCGGCATGTGGCCGCACATCATTCCA	0.103;0.011;0.002793	0.103
cg07542287	I	2	240046312	F	A	240046315	240046315	2:240046315_C/T	C	T;*	0.005587;0.106	0.106
cg07542287	I	2	240046312	F	A	240046316	240046316	2:240046316_G/A	G	A;*	0.002793;0.017	0.017
cg22274395	I	4	141490067	R	A	141490063	141490063	4:141490063_G/A	G	A	0.042	0.042
cg05460996	I	6	167370529	F	A	167370532	167370532	6:167370532_C/G	C	G	0.483	0.483
cg13243661	I	4	189717968	F	C	189717924	189717987	4:189717924_TGCGCCCCACCTCACAGACGCCGCGCCACACCTCACAGACCCCGCGCCCCACCTCACAGACCCC/*	TGCGCCCCACCTCACAGACGCCGCGCCACACCTCACAGACCCCGCGCCCCACCTCACAGACCCC	*;CGCGCCCCACCTCACAGACGCCGCGCCACACCTCACAGACCCCGCGCCCCACCTCACAGACCCC;TGCGCCCCACCTCACAGACGCCGCGCCACACCTCACAGACCCCGCGCCCCACCTCACAGACCCCGCGCCCCACCTCACAGACGCCGCGCCACACCTCACAGACCCCGCGCCCCACCTCACAGACCCC;T	0.011;0.005587;0.005587;0.002793	0.011
cg13243661	I	4	189717968	F	C	189717951	189717972	4:189717951_ACACCTCACAGACCCCGCGCCC/CCACCTCACAGACCCCGCGCCC	ACACCTCACAGACCCCGCGCCC	CCACCTCACAGACCCCGCGCCC;A;*	0.002793;0.028;0.002793	0.028
cg13243661	I	4	189717968	F	C	189717972	189717972	4:189717972_C/A	C	A;*;CCACCTCACAGACCCCGCGCCCCACCTCACAGACGCCGCGCCA	0.014;0.031;0.002793	0.031
cg00304695	I	16	84733199	R	A	84733197	84733197	16:84733197_C/T	C	T	0.176	0.176
cg25012739	I	2	132058031	R	A	132058030	132058030	2:132058030_A/G	A	G	0.221	0.221
cg22921453	I	5	114880330	F	C	114880334	114880334	5:114880334_C/A	C	A	0.036	0.036
cg03159252	I	19	639161	F	A	639163	639163	19:639163_C/T	C	T	0.5	0.5
cg08704250	I	15	31115839	R	C	31115834	31115834	15:31115834_A/G	A	G	0.011	0.011
cg08704250	I	15	31115839	R	C	31115836	31115836	15:31115836_G/T	G	T	0.025	0.025
cg23015118	I	1	2232527	F	C	2232532	2232532	1:2232532_G/A	G	A	0.115	0.115
cg17527814	I	6	32135061	R	A	32135052	32135069	6:32135052_CGGGCCACCCGAGGGACT/C	CGGGCCACCCGAGGGACT	C	0.089	0.089
cg17527814	I	6	32135061	R	A	32135052	32135069	6:32135052_CGGGCCACCCGAGGGACT/C	CGGGCCACCCGAGGGACT	C	0.089	0.089
cg17527814	I	6	32135061	R	A	32135052	32135069	6:32135052_CGGGCCACCCGAGGGACT/C	CGGGCCACCCGAGGGACT	C	0.089	0.089
cg22412063	I	2	109403109	R	C	109403104	109403104	2:109403104_G/A	G	A	0.087	0.087
cg11807446	I	4	189027813	R	C	189027811	189027811	4:189027811_T/C	T	C	0.07	0.07
cg03111498	I	20	25062860	R	C	25062856	25062862	20:25062856_TGGGCGC/T	TGGGCGC	T	0.014	0.014
cg03547730	I	8	102138864	R	A	102138862	102138862	8:102138862_C/T	C	T	0.078	0.078
cg06790425	I	8	101225245	F	C	101225241	101225250	8:101225241_CCCGCGGCCT/CCCGCGGCCTCCGCGGCCT	CCCGCGGCCT	CCCGCGGCCTCCGCGGCCT;CCCGCGGCCTCCGCGGCCTCCGCGGCCTCCGCGGCCT;C;CCCGCGGCCTCCGCGGCCTCCGCGGCCT	0.659;0.002793;0.103;0.005587	0.659
cg20666738	I	5	70765246	F	C	70765252	70765252	5:70765252_C/G	C	G	0.07	0.07
cg07890573	I	20	62439285	F	T	62439263	62439335	20:62439263_CCCTTCCCACAGGGGACACTCACGGAAGCTGAACGGACCTTCCCACAGGAGACACTCACGGAAGCTGAACGGA/CCCTTCCCACAAGGGACACTCACGGAAGCTGAACGGACCTTCCCACAGGGGACACTCACGGAAGCTGAACGGACCTTCCCACAGGAGACACTCACGGAAGCTGAACGGA	CCCTTCCCACAGGGGACACTCACGGAAGCTGAACGGACCTTCCCACAGGAGACACTCACGGAAGCTGAACGGA	CCCTTCCCACAAGGGACACTCACGGAAGCTGAACGGACCTTCCCACAGGGGACACTCACGGAAGCTGAACGGACCTTCCCACAGGAGACACTCACGGAAGCTGAACGGA;C	0.034;0.005587	0.034
cg07890573	I	20	62439285	F	T	62439263	62439335	20:62439263_CCCTTCCCACAGGGGACACTCACGGAAGCTGAACGGACCTTCCCACAGGAGACACTCACGGAAGCTGAACGGA/CCCTTCCCACAAGGGACACTCACGGAAGCTGAACGGACCTTCCCACAGGGGACACTCACGGAAGCTGAACGGACCTTCCCACAGGAGACACTCACGGAAGCTGAACGGA	CCCTTCCCACAGGGGACACTCACGGAAGCTGAACGGACCTTCCCACAGGAGACACTCACGGAAGCTGAACGGA	CCCTTCCCACAAGGGACACTCACGGAAGCTGAACGGACCTTCCCACAGGGGACACTCACGGAAGCTGAACGGACCTTCCCACAGGAGACACTCACGGAAGCTGAACGGA;C	0.034;0.005587	0.034
cg07890573	I	20	62439285	F	T	62439273	62439308	20:62439273_AGGGGACACTCACGGAAGCTGAACGGACCTTCCCAC/A	AGGGGACACTCACGGAAGCTGAACGGACCTTCCCAC	A;AACACTCACGGAAGCTGAACGGACCTTCCCAC	0.022;0.011	0.022
cg07890573	I	20	62439285	F	T	62439273	62439308	20:62439273_AGGGGACACTCACGGAAGCTGAACGGACCTTCCCAC/A	AGGGGACACTCACGGAAGCTGAACGGACCTTCCCAC	A;AACACTCACGGAAGCTGAACGGACCTTCCCAC	0.022;0.011	0.022
cg07890573	I	20	62439285	F	T	62439278	62439346	20:62439278_ACACTCACGGAAGCTGAACGGACCTTCCCACAGGAGACACTCACGGAAGCTGAACGGACCTTCCCACAG/*	ACACTCACGGAAGCTGAACGGACCTTCCCACAGGAGACACTCACGGAAGCTGAACGGACCTTCCCACAG	*;A	0.025;0.011	0.025
cg07890573	I	20	62439285	F	T	62439278	62439346	20:62439278_ACACTCACGGAAGCTGAACGGACCTTCCCACAGGAGACACTCACGGAAGCTGAACGGACCTTCCCACAG/*	ACACTCACGGAAGCTGAACGGACCTTCCCACAGGAGACACTCACGGAAGCTGAACGGACCTTCCCACAG	*;A	0.025;0.011	0.025
cg08990626	I	10	685091	R	A	685065	685163	10:685065_AGTCCACACATGGGGACGCGTCAGGTCGGGAGGGTGCTGCCCGGCTCCCGGTCCACACATGTGGACGCGTCAGGCCATCAGGGTGCTGCCCGGCTCACG/AGTCCACACATGGGGACACGTCAGGTCGGGAGGGTGCTGCCCGGCTCACGGTCCACACATGGGGACGCGTCAGGTCGGGAGGGTGCTGCCCGGCTCCCGGTCCACACATGTGGACGCGTCAGGCCATCAGGGTGCTGCCCGGCTCACG	AGTCCACACATGGGGACGCGTCAGGTCGGGAGGGTGCTGCCCGGCTCCCGGTCCACACATGTGGACGCGTCAGGCCATCAGGGTGCTGCCCGGCTCACG	AGTCCACACATGGGGACACGTCAGGTCGGGAGGGTGCTGCCCGGCTCACGGTCCACACATGGGGACGCGTCAGGTCGGGAGGGTGCTGCCCGGCTCCCGGTCCACACATGTGGACGCGTCAGGCCATCAGGGTGCTGCCCGGCTCACG;AGTCCACACATGGGGACGCGTCAGGTCGGGAGGGTGCTGCCCGGCTCACGGTCCACACATGGGGACGCGTCAGGTCGGGAGGGTGCTGCCCGGCTCCCGGTCCACACATGTGGACGCGTCAGGCCATCAGGGTGCTGCCCGGCTCACG;GGTCCACACATGGGGACGCGTCAGGTCGGGAGGGTGCTGCCCGGCTCCCGGTCCACACATGTGGACGCGTCAGGCCATCAGGGTGCTGCCCGGCTCACG;A	0.002793;0.223;0.017;0.005587	0.223
cg02267698	I	19	7991119	R	C	7991116	7991116	19:7991116_G/C	G	C	0.011	0.011
cg23182783	I	7	2195801	R	C	2195797	2195797	7:2195797_C/T	C	T;*	0.142;0.014	0.142
cg13990672	I	11	64546469	R	A	64546465	64546465	11:64546465_C/T	C	T	0.05	0.05
cg08604785	I	4	899970	F	A	899976	899976	4:899976_G/A	G	A	0.014	0.014
cg08508887	I	5	79605859	R	C	79605858	79605858	5:79605858_G/A	G	A	0.014	0.014
cg13883397	I	11	61900852	R	T	61900851	61900851	11:61900851_G/A	G	A	0.011	0.011
cg25790212	I	11	133800774	R	C	133800769	133800769	11:133800769_G/A	G	A	0.38	0.38
cg25790212	I	11	133800774	R	C	133800773	133800773	11:133800773_C/A	C	A	0.38	0.38
cg24117185	I	5	1858105	R	A	1857960	1858113	5:1857960_CGGTTGCAGGGTGACCCGAGGTCACGTAGGCAAGGTCAAAGGACGATGTGGCGGTTGCAGGGTGACCCGAGGTCACGTAGGGAAGGTCAAAGGACGATGTGGTGGTTGCAGGGTGACCCGAGGTCACGTAGGCAAGGTCAAAGGACGATGTGGG/C	CGGTTGCAGGGTGACCCGAGGTCACGTAGGCAAGGTCAAAGGACGATGTGGCGGTTGCAGGGTGACCCGAGGTCACGTAGGGAAGGTCAAAGGACGATGTGGTGGTTGCAGGGTGACCCGAGGTCACGTAGGCAAGGTCAAAGGACGATGTGGG	C	0.028	0.028
cg20738433	I	10	85324857	R	C	85324854	85324854	10:85324854_A/G	A	G	0.128	0.128
cg22527142	I	7	73097923	R	C	73097919	73097919	7:73097919_C/A	C	A	0.087	0.087
cg20249925	I	5	14910492	F	A	14910496	14910496	5:14910496_C/T	C	T	0.011	0.011
cg13153964	I	7	100026424	R	C	100026421	100026421	7:100026421_G/T	G	T;C	0.011;0.002793	0.011
cg27368651	I	22	31829985	R	A	31829981	31829981	22:31829981_C/T	C	T	0.02	0.02
cg27210166	I	17	78574692	F	T	78574662	78574727	17:78574662_ACGTGCCCTCTCTGCAGTGTAACTGTGAAACGCCTCCCAAGATGACCGCAGCAGCGTCTCCCGCCG/A	ACGTGCCCTCTCTGCAGTGTAACTGTGAAACGCCTCCCAAGATGACCGCAGCAGCGTCTCCCGCCG	A	0.226	0.226
cg27210166	I	17	78574692	F	T	78574662	78574727	17:78574662_ACGTGCCCTCTCTGCAGTGTAACTGTGAAACGCCTCCCAAGATGACCGCAGCAGCGTCTCCCGCCG/A	ACGTGCCCTCTCTGCAGTGTAACTGTGAAACGCCTCCCAAGATGACCGCAGCAGCGTCTCCCGCCG	A	0.226	0.226
cg08671326	I	3	194967958	F	A	194967961	194967962	3:194967961_TC/T	TC	T	0.036	0.036
cg10759572	I	8	75778919	R	C	75778916	75778916	8:75778916_G/C	G	C	0.126	0.126
cg09646578	I	8	5019363	F	A	5019363	5019376	8:5019363_CGGCTCTGTATCTG/C	CGGCTCTGTATCTG	C	0.025	0.025
cg09646578	I	8	5019363	F	A	5019367	5019367	8:5019367_T/C	T	C;*	0.402;0.025	0.402
cg12622992	I	2	174229728	F	A	174229731	174229731	2:174229731_A/G	A	G	0.173	0.173
cg07123811	I	7	156761107	F	A	156761113	156761113	7:156761113_C/T	C	T	0.064	0.064
cg14770570	I	17	73975813	R	A	73975809	73975809	17:73975809_C/T	C	T	0.034	0.034
cg14262678	I	6	151773367	R	T	151773363	151773363	6:151773363_G/T	G	T	0.025	0.025
cg18237999	I	4	177116464	R	A	177116463	177116463	4:177116463_C/G	C	G	0.581	0.581
cg03456971	I	2	194955432	F	C	194955438	194955438	2:194955438_G/C	G	C	0.067	0.067
cg19431009	I	17	78339332	F	A	78339315	78339343	17:78339315_GGAGGTAGAGGACAGGCCGTTTTCCTTAA/G	GGAGGTAGAGGACAGGCCGTTTTCCTTAA	G	0.126	0.126
cg00523469	I	14	74485855	F	T	74485861	74485861	14:74485861_G/A	G	A	0.025	0.025
cg07039149	I	14	105182455	F	A	105182460	105182460	14:105182460_G/A	G	A	0.042	0.042
cg02729068	I	11	119598725	F	A	119598729	119598729	11:119598729_G/C	G	C	0.338	0.338
cg16396228	I	17	46985589	F	A	46985591	46985591	17:46985591_C/T	C	T	0.235	0.235
cg16396228	I	17	46985589	F	A	46985593	46985593	17:46985593_A/C	A	C	0.263	0.263
cg27594116	I	9	100069897	F	C	100069900	100069900	9:100069900_A/G	A	G	0.665	0.665
cg19726959	I	15	75094782	R	C	75094780	75094780	15:75094780_G/A	G	A	0.02	0.02
cg23302649	I	14	29243690	R	A	29243685	29243687	14:29243685_GGT/G	GGT	G	0.036	0.036
cg11014109	I	11	78286207	R	T	78286199	78286207	11:78286199_AGATCAGTC/A	AGATCAGTC	A	0.084	0.084
cg07002583	I	19	18378897	F	A	18378900	18378900	19:18378900_G/A	G	A	0.017	0.017
cg15579093	I	12	97301114	R	C	97301113	97301113	12:97301113_C/T	C	T	0.073	0.073
cg17053415	I	3	47021126	R	A	47021124	47021124	3:47021124_A/G	A	G	0.369	0.369
cg02520104	I	13	80055217	F	A	80055222	80055222	13:80055222_C/CT	C	CT	0.014	0.014
cg12944062	I	15	41056434	F	C	41056440	41056440	15:41056440_G/T	G	T	0.229	0.229
cg27306038	I	11	124733242	F	A	124733248	124733248	11:124733248_C/A	C	A	0.053	0.053
cg00669212	I	10	99601099	F	C	99601102	99601102	10:99601102_G/C	G	C	0.011	0.011
cg07473023	I	5	72921899	R	A	72921897	72921906	5:72921897_CGCGGGGGGA/C	CGCGGGGGGA	C;CGCGGGGGGAGCGGGGGGA	0.103;0.00838	0.103
cg27069422	I	5	140531474	F	C	140531477	140531477	5:140531477_T/G	T	G	0.017	0.017
cg19548730	I	12	291710	F	A	291712	291712	12:291712_G/GC	G	GC	0.204	0.204
cg04754360	I	19	53238445	R	T	53238440	53238440	19:53238440_C/A	C	A	0.011	0.011
cg12973017	I	2	240008082	R	C	240008054	240008119	2:240008054_TGTACATGAAGGAGAATCTGCTCTAACACGCGGATCTGACTATCTCTCACGTACAGTCTCCTCCCC/*	TGTACATGAAGGAGAATCTGCTCTAACACGCGGATCTGACTATCTCTCACGTACAGTCTCCTCCCC	*;T	0.002793;0.02	0.02
cg08457213	I	2	105760446	R	A	105760445	105760445	2:105760445_G/T	G	T	0.034	0.034
cg23422156	I	12	113587513	R	A	113587511	113587511	12:113587511_G/A	G	A	0.025	0.025
cg10960439	I	18	29523265	R	A	29523261	29523273	18:29523261_TGGGCGGGGGCGG/TGGGCGGGGGCGGGGGCGG	TGGGCGGGGGCGG	TGGGCGGGGGCGGGGGCGG;T;TGGGCGGGGGCGGGGGCGGGGGCGGGGGCGGGGGCGG;TGGGCGGGGGCGGGGGCGGGGGCGG;TGGGCGG;TGGGCGGGGGCGGGGGCGGGGGCGGGGGCGGGGGCGGGGGCGGGGGCGG	0.034;0.123;0.011;0.005587;0.014;0.02	0.123
cg21226546	I	12	42538840	R	C	42538837	42538837	12:42538837_T/C	T	C	0.433	0.433
cg23307326	I	8	128904875	F	A	128904877	128904877	8:128904877_T/A	T	A	0.011	0.011
cg06937395	I	10	131718323	F	A	131718233	131718331	10:131718233_AGTCTAGGGCGAGTATCTCCAGGAGGGCCATAAACCCGCCCCACTGTGCGGTCTAGGGCCAGTATCTCCAGGAGGGCCACAAACCCGCCCCGCTGTGCG/A	AGTCTAGGGCGAGTATCTCCAGGAGGGCCATAAACCCGCCCCACTGTGCGGTCTAGGGCCAGTATCTCCAGGAGGGCCACAAACCCGCCCCGCTGTGCG	A	0.025	0.025
cg23289153	I	3	131100566	R	C	131100562	131100562	3:131100562_G/T	G	T	0.017	0.017
cg05933224	I	14	81609977	R	C	81609974	81609974	14:81609974_C/G	C	G	0.02	0.02
cg09179248	I	1	2046783	F	A	2046786	2046786	1:2046786_G/A	G	A	0.693	0.693
cg11409594	I	3	47893945	R	A	47893941	47893941	3:47893941_C/T	C	T	0.036	0.036
cg03610000	I	11	128392383	R	C	128392380	128392380	11:128392380_C/T	C	T	0.011	0.011
cg14789841	I	3	194824130	F	C	194824094	194824145	3:194824094_AGCGGCCTGCGTCCATCACCCCACGCCAGCGGCCTGCGTCCATCACCCCACG/A	AGCGGCCTGCGTCCATCACCCCACGCCAGCGGCCTGCGTCCATCACCCCACG	A;*	0.02;0.034	0.034
cg02263438	I	6	31165839	R	A	31165836	31165836	6:31165836_T/C	T	C	0.296	0.296
cg05816868	I	1	26686860	F	A	26686864	26686864	1:26686864_G/A	G	A	0.271	0.271
cg07190407	I	3	195474967	R	T	195474962	195474962	3:195474962_G/C	G	C	0.067	0.067
cg13135595	I	18	77558846	R	C	77558842	77558842	18:77558842_G/T	G	T	0.036	0.036
cg09973514	I	11	58830424	F	A	58830430	58830430	11:58830430_C/T	C	T	0.115	0.115
cg19506677	I	2	242878672	F	T	242878678	242878679	2:242878678_AG/A	AG	A	0.095	0.095
cg25395304	I	19	44645746	F	C	44645748	44645748	19:44645748_A/G	A	G	0.682	0.682
cg07283616	I	3	149495129	R	T	149495127	149495127	3:149495127_C/T	C	T	0.028	0.028
cg18912484	I	14	97058964	F	A	97058965	97058968	14:97058965_GGGT/G	GGGT	G	0.184	0.184
cg07565404	I	2	107084911	F	C	107084915	107084915	2:107084915_T/C	T	C	0.036	0.036
cg13203749	I	15	93575376	F	A	93575380	93575380	15:93575380_G/A	G	A	0.067	0.067
cg19761272	I	14	76605176	R	T	76605175	76605175	14:76605175_A/G	A	G	0.24	0.24
cg24583766	I	15	23208349	F	A	23208355	23208355	15:23208355_C/G	C	G	0.126	0.126
cg03376029	I	16	89133406	R	T	89133291	89133428	16:89133291_TCCTGGCTGGAAGGGCTGTGAGCCGTGTCCCTCCTGGTACCCCCGATCCTGGCTGGACGGGCTGTGAGCCATGTCGCTCCTGGTCCCTCTGATCCTAGCTGGACGGGCTGTGAGCCGTGTCCCGCCTGGTCCCCCGAC/T	TCCTGGCTGGAAGGGCTGTGAGCCGTGTCCCTCCTGGTACCCCCGATCCTGGCTGGACGGGCTGTGAGCCATGTCGCTCCTGGTCCCTCTGATCCTAGCTGGACGGGCTGTGAGCCGTGTCCCGCCTGGTCCCCCGAC	T	0.162	0.162
cg03376029	I	16	89133406	R	T	89133368	89133414	16:89133368_TCCTGGTCCCTCTGATCCTAGCTGGACGGGCTGTGAGCCGTGTCCCG/*	TCCTGGTCCCTCTGATCCTAGCTGGACGGGCTGTGAGCCGTGTCCCG	*;T	0.142;0.002793	0.142
cg05049323	I	8	87520900	R	A	87520896	87520896	8:87520896_G/A	G	A	0.022	0.022
cg07051373	I	10	126304064	R	A	126304049	126304066	10:126304049_CGTGATGCCGGGCTGCGG/C	CGTGATGCCGGGCTGCGG	C;CGTGATGCCGGGCTGCGGGTGATGCCGGGCTGCGG	0.045;0.00838	0.045
cg25370039	I	12	132886849	F	C	132886854	132886854	12:132886854_C/T	C	T	0.218	0.218
cg04204831	I	5	6583394	R	A	6583367	6583397	5:6583367_CGCGGCCGGGGTGCGCGGTAGAGGGGGCGGA/*	CGCGGCCGGGGTGCGCGGTAGAGGGGGCGGA	*;C	0.092;0.002793	0.092
cg04204831	I	5	6583394	R	A	6583367	6583397	5:6583367_CGCGGCCGGGGTGCGCGGTAGAGGGGGCGGA/*	CGCGGCCGGGGTGCGCGGTAGAGGGGGCGGA	*;C	0.092;0.002793	0.092
cg02042467	I	16	74698571	F	A	74698576	74698576	16:74698576_A/G	A	G	0.816	0.816
cg08075604	I	6	179456	F	A	179459	179459	6:179459_C/T	C	T	0.025	0.025
cg25878452	I	7	6746558	R	C	6746556	6746556	7:6746556_G/A	G	A	0.025	0.025
cg10652819	I	10	20105025	R	A	20105021	20105021	10:20105021_C/T	C	T	0.014	0.014
cg10652819	I	10	20105025	R	A	20105022	20105022	10:20105022_T/G	T	G	0.014	0.014
cg24938077	I	1	16859313	R	C	16859310	16859310	1:16859310_C/T	C	T	0.034	0.034
cg14176575	I	20	36156574	R	T	36156570	36156571	20:36156570_AC/A	AC	A	0.05	0.05
cg02039712	I	15	65425874	R	A	65425873	65425873	15:65425873_C/T	C	T	0.025	0.025
cg24928100	I	3	125094316	R	C	125094315	125094315	3:125094315_G/T	G	T	0.123	0.123
cg02845274	I	7	48494362	F	A	48494367	48494367	7:48494367_G/GCTCTAAGC	G	GCTCTAAGC	0.128	0.128
cg09750382	I	20	61148781	R	A	61148777	61148777	20:61148777_A/C	A	C	0.02	0.02
cg02146001	I	20	61051548	R	C	61051547	61051547	20:61051547_T/C	T	C	0.092	0.092
cg11919138	I	20	57607692	R	C	57607690	57607690	20:57607690_G/A	G	A	0.034	0.034
cg14821500	I	12	70132367	R	C	70132356	70132377	12:70132356_GCGAAACAGAGCGCGGGCCCGA/G	GCGAAACAGAGCGCGGGCCCGA	G;GCGAAACAGAGCGCGGGCCCGACGAAACAGAGCGCGGGCCCGA	0.165;0.005587	0.165
cg14821500	I	12	70132367	R	C	70132356	70132377	12:70132356_GCGAAACAGAGCGCGGGCCCGA/G	GCGAAACAGAGCGCGGGCCCGA	G;GCGAAACAGAGCGCGGGCCCGACGAAACAGAGCGCGGGCCCGA	0.165;0.005587	0.165
cg16846691	I	12	26986520	F	A	26986522	26986522	12:26986522_A/G	A	G	0.078	0.078
cg23721088	I	10	80955256	F	A	80955261	80955261	10:80955261_A/G	A	G	0.011	0.011
cg21404045	I	7	27232412	F	A	27232409	27232414	7:27232409_CTCCGT/C	CTCCGT	C	0.218	0.218
cg22045714	I	6	2971689	F	A	2971693	2971693	6:2971693_C/T	C	T	0.031	0.031
cg02051290	I	22	42967981	F	C	42967987	42967987	22:42967987_C/T	C	T	0.011	0.011
cg02120774	I	7	45961473	R	A	45961471	45961471	7:45961471_C/T	C	T	0.011	0.011
cg17509989	I	5	176798049	R	A	176798047	176798057	5:176798047_CGCGGGGCGGG/CGCGGG	CGCGGGGCGGG	CGCGGG;CGCGGGGCGGGGCGGG;C	0.011;0.00838;0.002793	0.011
cg08475853	I	4	9492758	F	C	9492680	9492843	4:9492680_TGGAGTAAGAGCCAGCCCCTCTTCCCCCTCTGGCTCTTAGGACCCCCATCGCAGGGGGGTGAGGCACCCCCCGCGATGCGGGGAGTAAGAGCCAGCCCCTCATACCCCCCGCCGGCTCTTAGGACCCACATCGCAGGGGGAGTGAGGCACCCCCCGCGATGCGG/T	TGGAGTAAGAGCCAGCCCCTCTTCCCCCTCTGGCTCTTAGGACCCCCATCGCAGGGGGGTGAGGCACCCCCCGCGATGCGGGGAGTAAGAGCCAGCCCCTCATACCCCCCGCCGGCTCTTAGGACCCACATCGCAGGGGGAGTGAGGCACCCCCCGCGATGCGG	T;TGGAGTAAGAGCCAGCCCCTCATACCCCCCGCCGGCTCTTAGGACCCACATCGCAGGGGGAGTGAGGCACCCCCCGCGATGCGG;*;GGGAGTAAGAGCCAGCCCCTCTTCCCCCTCTGGCTCTTAGGACCCCCATCGCAGGGGGGTGAGGCACCCCCCGCGATGCGGGGAGTAAGAGCCAGCCCCTCATACCCCCCGCCGGCTCTTAGGACCCACATCGCAGGGGGAGTGAGGCACCCCCCGCGATGCGG	0.002793;0.017;0.036;0.002793	0.036
cg08475853	I	4	9492758	F	C	9492725	9492807	4:9492725_CCATCGCAGGGGGGTGAGGCACCCCCCGCGATGCGGGGAGTAAGAGCCAGCCCCTCATACCCCCCGCCGGCTCTTAGGACCCA/*	CCATCGCAGGGGGGTGAGGCACCCCCCGCGATGCGGGGAGTAAGAGCCAGCCCCTCATACCCCCCGCCGGCTCTTAGGACCCA	*;C	0.017;0.056	0.056
cg08475853	I	4	9492758	F	C	9492737	9492820	4:9492737_GGTGAGGCACCCCCCGCGATGCGGGGAGTAAGAGCCAGCCCCTCATACCCCCCGCCGGCTCTTAGGACCCACATCGCAGGGGGA/G	GGTGAGGCACCCCCCGCGATGCGGGGAGTAAGAGCCAGCCCCTCATACCCCCCGCCGGCTCTTAGGACCCACATCGCAGGGGGA	G;*	0.025;0.07	0.07
cg08475853	I	4	9492758	F	C	9492763	9492763	4:9492763_A/*	A	*;T	0.081;0.002793	0.081
cg10421629	I	9	136325055	F	C	136325060	136325060	9:136325060_C/T	C	T	0.02	0.02
cg15327477	I	6	29856182	R	C	29856178	29856178	6:29856178_C/T	C	T	0.894	0.894
cg09429522	I	6	69345066	R	C	69345062	69345062	6:69345062_A/G	A	G	0.95	0.95
cg20114890	I	6	29856430	R	A	29856426	29856426	6:29856426_C/G	C	G	0.061	0.061
cg20114890	I	6	29856430	R	A	29856427	29856427	6:29856427_G/A	G	A;T	0.285;0.061	0.285
cg02052242	I	12	3281658	F	A	3281662	3281662	12:3281662_G/A	G	A	0.011	0.011
cg24652318	I	16	20453630	R	T	20453628	20453628	16:20453628_G/T	G	T	0.045	0.045
cg04947136	I	6	20032627	R	C	20032623	20032623	6:20032623_A/C	A	C	0.039	0.039
cg11666446	I	19	3122657	R	C	3122655	3122655	19:3122655_A/G	A	G	0.235	0.235
cg16456870	I	1	7844471	R	A	7844469	7844469	1:7844469_G/A	G	A	0.036	0.036
cg18562989	I	7	153757172	F	A	153757174	153757175	7:153757174_CA/C	CA	C	0.028	0.028
cg18562989	I	7	153757172	F	A	153757175	153757179	7:153757175_AGGGG/*	AGGGG	*;A	0.028;0.02	0.028
cg18562989	I	7	153757172	F	A	153757177	153757177	7:153757177_G/C	G	C;*	0.002793;0.02	0.02
cg06996831	I	19	51308242	R	A	51308240	51308240	19:51308240_G/A	G	A	0.025	0.025
cg00237512	I	20	62688874	F	C	62688877	62688877	20:62688877_C/G	C	G	0.707	0.707
cg04947339	I	14	106214343	R	A	106214340	106214340	14:106214340_C/T	C	T	0.014	0.014
cg07877145	I	6	27198337	F	A	27198343	27198343	6:27198343_T/G	T	G	0.07	0.07
cg11067468	I	12	31479148	F	A	31479152	31479152	12:31479152_A/G	A	G	0.014	0.014
cg26212328	I	12	46767665	F	A	46767669	46767669	12:46767669_C/T	C	T	0.011	0.011
cg14366110	I	9	133779382	R	A	133779378	133779378	9:133779378_T/C	T	C	0.014	0.014
cg00611901	I	6	31371526	R	T	31371521	31371521	6:31371521_T/C	T	C	0.137	0.137
cg09354553	I	16	85242446	R	T	85242404	85242504	16:85242404_CTGTGTTGGGGTTTGCCACGTGTTGGGGTTCGTCTGTGTTGGCGTTCGCCTGTGTTGGGGTTCACCATATGTTGGGGTTCACCACGTGTTGGGGTTTGCCG/C	CTGTGTTGGGGTTTGCCACGTGTTGGGGTTCGTCTGTGTTGGCGTTCGCCTGTGTTGGGGTTCACCATATGTTGGGGTTCACCACGTGTTGGGGTTTGCCG	C;*	0.212;0.002793	0.212
cg09354553	I	16	85242446	R	T	85242404	85242504	16:85242404_CTGTGTTGGGGTTTGCCACGTGTTGGGGTTCGTCTGTGTTGGCGTTCGCCTGTGTTGGGGTTCACCATATGTTGGGGTTCACCACGTGTTGGGGTTTGCCG/C	CTGTGTTGGGGTTTGCCACGTGTTGGGGTTCGTCTGTGTTGGCGTTCGCCTGTGTTGGGGTTCACCATATGTTGGGGTTCACCACGTGTTGGGGTTTGCCG	C;*	0.212;0.002793	0.212
cg02603518	I	20	61717939	F	A	61717942	61717942	20:61717942_G/A	G	A	0.025	0.025
cg16778382	I	22	37493863	R	T	37493800	37493863	22:37493800_TGTCCTGTAACGGAGGGGCAGGAGTGGGCCACCGTCCTGTAACGGAGGGGCAGGAGCGGCCACC/*	TGTCCTGTAACGGAGGGGCAGGAGTGGGCCACCGTCCTGTAACGGAGGGGCAGGAGCGGCCACC	*;CGTCCTGTAACGGAGGGGCAGGAGTGGGCCACCGTCCTGTAACGGAGGGGCAGGAGCGGCCACC;T	0.201;0.182;0.042	0.201
cg16778382	I	22	37493863	R	T	37493856	37493952	22:37493856_CGGCCACCGTCCTGTAACGGAGGGGGAAGAGCGGGCCACCGTCCTGTAACGGAGGGGGAGGAGAGGGCCACCGTCCTGTTACGGAGGGGGAGGAGAG/C	CGGCCACCGTCCTGTAACGGAGGGGGAAGAGCGGGCCACCGTCCTGTAACGGAGGGGGAGGAGAGGGCCACCGTCCTGTTACGGAGGGGGAGGAGAG	C;*	0.002793;0.053	0.053
cg16778382	I	22	37493863	R	T	37493862	37493864	22:37493862_CCG/*	CCG	*;C	0.056;0.002793	0.056
cg18528124	I	11	100156776	F	A	100156779	100156779	11:100156779_T/C	T	C	0.888	0.888
cg18528124	I	11	100156776	F	A	100156780	100156780	11:100156780_A/C	A	C;G	0.885;0.002793	0.885
cg13334874	I	19	40854190	F	A	40854192	40854192	19:40854192_C/T	C	T	0.184	0.184
cg26352439	I	17	157043	F	T	156990	157166	17:156990_CCCCACGGCAGGTCCATCCCACGGCAGGTCCATCCCACGGCAGGTCCTCCCCACGGCAGGTCCATCCCACGGCAGGTCCATCCCGCGGCAGGTCCATCCCACGGCAGGTCCTCCCCACGGCAGGTCCTCCCCACGGCAGGTCCTCCCCGCGGCAGGTCCATCCTACGGCAGGTCCAT/*	CCCCACGGCAGGTCCATCCCACGGCAGGTCCATCCCACGGCAGGTCCTCCCCACGGCAGGTCCATCCCACGGCAGGTCCATCCCGCGGCAGGTCCATCCCACGGCAGGTCCTCCCCACGGCAGGTCCTCCCCACGGCAGGTCCTCCCCGCGGCAGGTCCATCCTACGGCAGGTCCAT	*;CCCCACGGCAGGTCCATCCCGCGGCAGGTCCATCCCACGGCAGGTCCTCCCCACGGCAGGTCCTCCCCACGGCAGGTCCTCCCCGCGGCAGGTCCATCCTACGGCAGGTCCAT;C	0.388;0.039;0.002793	0.388
cg26352439	I	17	157043	F	T	156990	157166	17:156990_CCCCACGGCAGGTCCATCCCACGGCAGGTCCATCCCACGGCAGGTCCTCCCCACGGCAGGTCCATCCCACGGCAGGTCCATCCCGCGGCAGGTCCATCCCACGGCAGGTCCTCCCCACGGCAGGTCCTCCCCACGGCAGGTCCTCCCCGCGGCAGGTCCATCCTACGGCAGGTCCAT/*	CCCCACGGCAGGTCCATCCCACGGCAGGTCCATCCCACGGCAGGTCCTCCCCACGGCAGGTCCATCCCACGGCAGGTCCATCCCGCGGCAGGTCCATCCCACGGCAGGTCCTCCCCACGGCAGGTCCTCCCCACGGCAGGTCCTCCCCGCGGCAGGTCCATCCTACGGCAGGTCCAT	*;CCCCACGGCAGGTCCATCCCGCGGCAGGTCCATCCCACGGCAGGTCCTCCCCACGGCAGGTCCTCCCCACGGCAGGTCCTCCCCGCGGCAGGTCCATCCTACGGCAGGTCCAT;C	0.388;0.039;0.002793	0.388
cg26352439	I	17	157043	F	T	157022	157102	17:157022_TCCCACGGCAGGTCCTCCCCACGGCAGGTCCATCCCACGGCAGGTCCATCCCGCGGCAGGTCCATCCCACGGCAGGTCCTC/*	TCCCACGGCAGGTCCTCCCCACGGCAGGTCCATCCCACGGCAGGTCCATCCCGCGGCAGGTCCATCCCACGGCAGGTCCTC	*;T;TCCCACGGCAGGTCCATCCCACGGCAGGTCCATCCCGCGGCAGGTCCATCCCACGGCAGGTCCTC	0.416;0.078;0.002793	0.416
cg13494636	I	15	89918122	R	A	89918118	89918118	15:89918118_C/T	C	T	0.047	0.047
cg15168497	I	5	391455	R	A	391424	391619	5:391424_GGGCCAGAGCGTGCACGGGCGCAGGGCGAGGCGGGCGCAGGGCGAGGCAGGGCCAGAGCGTGCATGGGCGCAGGGCGAGGAGGGCGCAGGGCGAGGCAGGGCCAGAGCGTGCACGGGGGCAGGGCGAGGCGGGCGCAGGGCGAGGCAGGGCCAGAGCGTGCACGGGGGCAGGGCGAGGCGGGCGCAGGGTGAGGCA/GGGGCCAGAGCGTGCACGGGGGCAGGGCGAGGCGGGCGCAGGGTGAGGCA	GGGCCAGAGCGTGCACGGGCGCAGGGCGAGGCGGGCGCAGGGCGAGGCAGGGCCAGAGCGTGCATGGGCGCAGGGCGAGGAGGGCGCAGGGCGAGGCAGGGCCAGAGCGTGCACGGGGGCAGGGCGAGGCGGGCGCAGGGCGAGGCAGGGCCAGAGCGTGCACGGGGGCAGGGCGAGGCGGGCGCAGGGTGAGGCA	GGGGCCAGAGCGTGCACGGGGGCAGGGCGAGGCGGGCGCAGGGTGAGGCA;G;GGGGCCAGAGCGTGCATGGGCGCAGGGCGAGGAGGGCGCAGGGCGAGGCAGGGCCAGAGCGTGCACGGGGGCAGGGCGAGGCGGGCGCAGGGCGAGGCAGGGCCAGAGCGTGCACGGGGGCAGGGCGAGGCGGGCGCAGGGTGAGGCA;*;GGGGCCAGAGCGTGCACGGGGGCAGGGCGAGGCGGGCGCAGGGCGAGGCAGGGCCAGAGCGTGCACGGGGGCAGGGCGAGGCGGGCGCAGGGTGAGGCA	0.002793;0.00838;0.011;0.005587;0.002793	0.011
cg15168497	I	5	391455	R	A	391434	391521	5:391434_GTGCACGGGCGCAGGGCGAGGCGGGCGCAGGGCGAGGCAGGGCCAGAGCGTGCATGGGCGCAGGGCGAGGAGGGCGCAGGGCGAGGCA/*	GTGCACGGGCGCAGGGCGAGGCGGGCGCAGGGCGAGGCAGGGCCAGAGCGTGCATGGGCGCAGGGCGAGGAGGGCGCAGGGCGAGGCA	*;G	0.025;0.00838	0.025
cg15168497	I	5	391455	R	A	391438	391454	5:391438_ACGGGCGCAGGGCGAGG/ACGGGCGCAGGGCGAGGCGGGCGCAGGGCGAGG	ACGGGCGCAGGGCGAGG	ACGGGCGCAGGGCGAGGCGGGCGCAGGGCGAGG;*;A	0.00838;0.034;0.002793	0.034
cg15168497	I	5	391455	R	A	391439	391488	5:391439_CGGGCGCAGGGCGAGGCGGGCGCAGGGCGAGGCAGGGCCAGAGCGTGCAT/*	CGGGCGCAGGGCGAGGCGGGCGCAGGGCGAGGCAGGGCCAGAGCGTGCAT	*;TGGGCGCAGGGCGAGGCGGGCGCAGGGCGAGGCAGGGCCAGAGCGTGCAT;C	0.036;0.022;0.00838	0.036
cg15168497	I	5	391455	R	A	391443	391639	5:391443_CGCAGGGCGAGGCGGGCGCAGGGCGAGGCAGGGCCAGAGCGTGCATGGGCGCAGGGCGAGGAGGGCGCAGGGCGAGGCAGGGCCAGAGCGTGCACGGGGGCAGGGCGAGGCGGGCGCAGGGCGAGGCAGGGCCAGAGCGTGCACGGGGGCAGGGCGAGGCGGGCGCAGGGTGAGGCAGGGCCAGAGCGTGCATGGGG/GGCAGGGCGAGGCGGGCGCAGGGCGAGGCAGGGCCAGAGCGTGCATGGGCGCAGGGCGAGGAGGGCGCAGGGCGAGGCAGGGCCAGAGCGTGCACGGGGGCAGGGCGAGGCGGGCGCAGGGCGAGGCAGGGCCAGAGCGTGCACGGGGGCAGGGCGAGGCGGGCGCAGGGTGAGGCAGGGCCAGAGCGTGCA…	CGCAGGGCGAGGCGGGCGCAGGGCGAGGCAGGGCCAGAGCGTGCATGGGCGCAGGGCGAGGAGGGCGCAGGGCGAGGCAGGGCCAGAGCGTGCACGGGGGCAGGGCGAGGCGGGCGCAGGGCGAGGCAGGGCCAGAGCGTGCACGGGGGCAGGGCGAGGCGGGCGCAGGGTGAGGCAGGGCCAGAGCGTGCATGGGG	GGCAGGGCGAGGCGGGCGCAGGGCGAGGCAGGGCCAGAGCGTGCATGGGCGCAGGGCGAGGAGGGCGCAGGGCGAGGCAGGGCCAGAGCGTGCACGGGGGCAGGGCGAGGCGGGCGCAGGGCGAGGCAGGGCCAGAGCGTGCACGGGGGCAGGGCGAGGCGGGCGCAGGGTGAGGCAGGGCCAGAGCGTGCATGGGG;*;C	0.036;0.045;0.005587	0.045
cg15168497	I	5	391455	R	A	391452	391452	5:391452_A/*	A	*;AGGAG	0.053;0.002793	0.053
cg15168497	I	5	391455	R	A	391453	391453	5:391453_G/T	G	T;*	0.002793;0.053	0.053
cg13982511	I	11	20409255	F	A	20409261	20409261	11:20409261_C/CA	C	CA	0.022	0.022
cg11579907	I	6	151412213	F	C	151412172	151412247	6:151412172_GCAGCATCGCCCCATGCGACTGGGTGCAGCATCGTTCCATGCGACTGGGTGCAGCATCGTTCCATGCGACTGGGTA/*	GCAGCATCGCCCCATGCGACTGGGTGCAGCATCGTTCCATGCGACTGGGTGCAGCATCGTTCCATGCGACTGGGTA	*;G	0.031;0.028	0.031
cg26867680	I	2	114737311	R	T	114737248	114737308	2:114737248_ATCCGCAGCGCGCCCTGGCCGCCCTCTGGTGGCCGGAGGCCGTTACTGTCGCGGCTGAGGG/A	ATCCGCAGCGCGCCCTGGCCGCCCTCTGGTGGCCGGAGGCCGTTACTGTCGCGGCTGAGGG	A	0.05	0.05
cg23850283	I	2	114261369	F	C	114261372	114261372	2:114261372_C/A	C	A	0.151	0.151
cg19615304	I	2	8819139	F	A	8819143	8819146	2:8819143_GCCA/G	GCCA	G	0.858	0.858
cg08877672	I	16	1383589	F	A	1383592	1383592	16:1383592_C/A	C	A;*	0.022;0.005587	0.022
cg01501540	I	11	1824203	R	A	1824200	1824200	11:1824200_T/C	T	C	0.095	0.095
cg11928275	I	18	77159786	R	C	77159784	77159784	18:77159784_C/G	C	G	0.011	0.011
cg14048880	I	9	139069897	R	T	139069867	139069912	9:139069867_CAGCACTGGGGGAACTGGGATCAGCGTGGCCGTGGAGAGCGGGGGG/GAGCACTGGGGGAACTGGGATCAGCGTGGCCGTGGAGAGCGGGGGG	CAGCACTGGGGGAACTGGGATCAGCGTGGCCGTGGAGAGCGGGGGG	GAGCACTGGGGGAACTGGGATCAGCGTGGCCGTGGAGAGCGGGGGG;C	0.034;0.002793	0.034
cg02290578	I	8	1579108	R	A	1579078	1579168	8:1579078_GGGCGGGAGGTCCGGGTGTCCCGAGGGTCTCGGCGGGAGGTCCCAGTGTCCCGAGGGTCTCGGCGGGAGGTCCGGGTGTCCCGAGGGTCTC/G	GGGCGGGAGGTCCGGGTGTCCCGAGGGTCTCGGCGGGAGGTCCCAGTGTCCCGAGGGTCTCGGCGGGAGGTCCGGGTGTCCCGAGGGTCTC	G;*;CGGCGGGAGGTCCGGGTGTCCCGAGGGTCTCGGCGGGAGGTCCCAGTGTCCCGAGGGTCTCGGCGGGAGGTCCGGGTGTCCCGAGGGTCTC	0.022;0.075;0.00838	0.075
cg26474127	I	13	28562819	F	A	28562822	28562822	13:28562822_T/C	T	C	0.115	0.115
cg08930672	I	7	157932168	R	A	157932165	157932165	7:157932165_C/T	C	T	0.022	0.022
cg17642708	I	5	8217322	R	C	8217320	8217320	5:8217320_T/C	T	C	0.017	0.017
cg20536512	I	18	3247309	R	C	3247307	3247307	18:3247307_C/A	C	A	0.017	0.017
cg14601097	I	12	133338923	F	C	133338927	133338927	12:133338927_A/G	A	G	0.966	0.966
cg06846819	I	11	68850022	F	A	68850024	68850024	11:68850024_G/T	G	T	0.011	0.011
cg10589281	I	11	924500	F	A	924503	924503	11:924503_C/A	C	A	0.034	0.034
cg26286101	I	14	105452037	R	A	105452035	105452035	14:105452035_A/G	A	G	0.936	0.936
cg03589969	I	14	90864548	R	C	90864547	90864547	14:90864547_G/A	G	A	0.131	0.131
cg25320763	I	2	72109825	R	A	72109824	72109824	2:72109824_G/A	G	A	0.022	0.022
cg26471390	I	17	43511301	R	A	43511281	43511301	17:43511281_TGGCTAACACGGTGAAACCCC/TGGCTAACACGGTGAAACCCCGGCTAACACGGTGAAACCCC	TGGCTAACACGGTGAAACCCC	TGGCTAACACGGTGAAACCCCGGCTAACACGGTGAAACCCC;T	0.031;0.067	0.067
cg26471390	I	17	43511301	R	A	43511298	43511298	17:43511298_C/*	C	*;A	0.067;0.005587	0.067
cg14313932	I	9	106870125	F	C	106870127	106870127	9:106870127_T/A	T	A	0.131	0.131
cg07552315	I	7	45431891	F	A	45431897	45431897	7:45431897_A/G	A	G	0.33	0.33
cg27162881	I	4	76649722	R	A	76649717	76649717	4:76649717_G/A	G	A	0.036	0.036
cg02250680	I	11	58346542	R	C	58346538	58346538	11:58346538_G/GGC	G	GGC;GGCGC	0.145;0.02	0.145
cg24836826	I	12	124929963	R	A	124929958	124929958	12:124929958_G/A	G	A	0.011	0.011
cg24938881	I	2	91937035	R	C	91937031	91937031	2:91937031_A/G	A	G	0.064	0.064
cg16453901	I	6	170730693	R	A	170730665	170730727	6:170730665_GTGCTATTGAGGACCTGCGTCCAGTGTGCGGGAGGCGGAGATGAACCCACAGAGCAGGGCGCC/G	GTGCTATTGAGGACCTGCGTCCAGTGTGCGGGAGGCGGAGATGAACCCACAGAGCAGGGCGCC	G	0.05	0.05
cg16453901	I	6	170730693	R	A	170730665	170730727	6:170730665_GTGCTATTGAGGACCTGCGTCCAGTGTGCGGGAGGCGGAGATGAACCCACAGAGCAGGGCGCC/G	GTGCTATTGAGGACCTGCGTCCAGTGTGCGGGAGGCGGAGATGAACCCACAGAGCAGGGCGCC	G	0.05	0.05
cg26482585	I	6	31461768	F	C	31461771	31461771	6:31461771_T/A	T	A	0.514	0.514
[truncated: 20,104 more rows]
