# Supplementary material for: Methylation reprogramming associated with aggressive prostate cancer and ancestral disparities
Source: Mol Syst Biol. 2025 Oct 7;21(12):1676–701. doi: 10.1038/s44320-025-00153-x (PMC12673094; doi:10.1038/s44320-025-00153-x)
Supplement: Supplementary file 6 — Data Set EV4 [file 44320_2025_153_MOESM6_ESM.xlsx]

## Sheet: Sheet1
Dataset EV4 African variants overlapping EPICv2 probes at target CpG sites. EPICv2 probes overlapping southern African SNV and indel variants at targeted CpG sites (MAF >0.01, n = 33,772 probes).

## Sheet: Dataset EV4
PROBE	DESIGN_TYPE	CHR	MAPINFO	STRAND	ON_HM450	VARIANT_START	VARIANT_END	VARIANT_ID	REF	ALT	AF	MAX AF
cg25898577_BC11	I	22	21937869	R	A	21937870	21937870	22:21937870_G/A	G	A	0.02	0.02
cg10994858_BC11	I	10	87504672	R	T	87504673	87504673	10:87504673_G/C	G	C	0.011	0.011
cg15697476_TC11	I	6	32087697	F	C	32087697	32087697	6:32087697_C/A	C	A	0.017	0.017
cg22333259_TC11	I	1	19068263	R	A	19068264	19068264	1:19068264_G/A	G	A	0.014	0.014
cg23257840_TC11	I	19	57191776	F	C	57191739	57191779	19:57191739_GGTTGCCACCGAGGAGGCGGCGGCCCTGCGTCTGGAACGCC/G	GGTTGCCACCGAGGAGGCGGCGGCCCTGCGTCTGGAACGCC	G	0.02	0.02
cg05773599_BC11	I	16	662872	R	C	662872	662872	16:662872_C/T	C	T	0.031	0.031
cg06241292_TC11	I	3	49277203	R	A	49277204	49277204	3:49277204_G/A	G	A	0.014	0.014
cg02618300_TC11	I	12	53953075	F	A	53953076	53953076	12:53953076_G/T	G	T	0.011	0.011
cg25900280_BC11	I	17	61457486	F	T	61457486	61457486	17:61457486_C/T	C	T	0.025	0.025
cg19579005_TC11	I	6	30814495	F	A	30814496	30814496	6:30814496_G/A	G	A	0.014	0.014
cg12451436_BC11	I	20	408006	R	A	407941	408010	20:407941_GCCCCCGGCCCCGCCCCCGGCCCCGGCCCCGGCCCCCGGCCCACCCCGGCCCCGCCCCCAGCCCCCGGCC/G	GCCCCCGGCCCCGCCCCCGGCCCCGGCCCCGGCCCCCGGCCCACCCCGGCCCCGCCCCCAGCCCCCGGCC	G;GCCCCCCGGCCCCGCCCCCGGCCCCGGCCCCGGCCCCCGGCCCACCCCGGCCCCGCCCCCAGCCCCCGGCC	0.155;0.002825	0.155
cg12451436_BC11	I	20	408006	R	A	407983	408029	20:407983_ACCCCGGCCCCGCCCCCAGCCCCCGGCCCCCCCGGCCCCGCCCCCGG/*	ACCCCGGCCCCGCCCCCAGCCCCCGGCCCCCCCGGCCCCGCCCCCGG	*;ACCCCGCCTCGCGGCCCCCGGCCCCGCCCCCAGCCCCCGGCCCCCCCGGCCCCGCCCCCGG;CCCCCGGCCCCGCCCCCAGCCCCCGGCCCCCCCGGCCCCGCCCCCGG;A;ACCCCGCCTCGCGGCCCCCGGCCCCCGGCCCCGCCCCCAGCCCCCGGCCCCCCCGGCCCCGCCCCCGG	0.228;0.23;0.067;0.011;0.002809	0.23
cg12451436_BC11	I	20	408006	R	A	407983	408029	20:407983_ACCCCGGCCCCGCCCCCAGCCCCCGGCCCCCCCGGCCCCGCCCCCGG/*	ACCCCGGCCCCGCCCCCAGCCCCCGGCCCCCCCGGCCCCGCCCCCGG	*;ACCCCGCCTCGCGGCCCCCGGCCCCGCCCCCAGCCCCCGGCCCCCCCGGCCCCGCCCCCGG;CCCCCGGCCCCGCCCCCAGCCCCCGGCCCCCCCGGCCCCGCCCCCGG;A;ACCCCGCCTCGCGGCCCCCGGCCCCCGGCCCCGCCCCCAGCCCCCGGCCCCCCCGGCCCCGCCCCCGG	0.228;0.23;0.067;0.011;0.002809	0.23
cg12451436_BC11	I	20	408006	R	A	407994	408050	20:407994_GCCCCCAGCCCCCGGCCCCCCCGGCCCCGCCCCCGGCCCCGCCCCGGCCCCGCCCAC/*	GCCCCCAGCCCCCGGCCCCCCCGGCCCCGCCCCCGGCCCCGCCCCGGCCCCGCCCAC	*;GCAGCCCCCGGCCCCCCCGGCCCCGCCCCCGGCCCCGCCCCGGCCCCGCCCAC;GCCCAGCCCCCGGCCCCCCCGGCCCCGCCCCCGGCCCCGCCCCGGCCCCGCCCAC;G	0.168;0.026;0.005682;0.002841	0.168
cg12451436_BC11	I	20	408006	R	A	407994	408050	20:407994_GCCCCCAGCCCCCGGCCCCCCCGGCCCCGCCCCCGGCCCCGCCCCGGCCCCGCCCAC/*	GCCCCCAGCCCCCGGCCCCCCCGGCCCCGCCCCCGGCCCCGCCCCGGCCCCGCCCAC	*;GCAGCCCCCGGCCCCCCCGGCCCCGCCCCCGGCCCCGCCCCGGCCCCGCCCAC;GCCCAGCCCCCGGCCCCCCCGGCCCCGCCCCCGGCCCCGCCCCGGCCCCGCCCAC;G	0.168;0.026;0.005682;0.002841	0.168
cg12451436_BC11	I	20	408006	R	A	407995	408034	20:407995_CCCCCAGCCCCCGGCCCCCCCGGCCCCGCCCCCGGCCCCG/*	CCCCCAGCCCCCGGCCCCCCCGGCCCCGCCCCCGGCCCCG	*;C	0.196;0.002841	0.196
cg12451436_BC11	I	20	408006	R	A	407995	408034	20:407995_CCCCCAGCCCCCGGCCCCCCCGGCCCCGCCCCCGGCCCCG/*	CCCCCAGCCCCCGGCCCCCCCGGCCCCGCCCCCGGCCCCG	*;C	0.196;0.002841	0.196
cg12451436_BC11	I	20	408006	R	A	407996	408034	20:407996_CCCCAGCCCCCGGCCCCCCCGGCCCCGCCCCCGGCCCCG/*	CCCCAGCCCCCGGCCCCCCCGGCCCCGCCCCCGGCCCCG	*;CTCCCAGCCCCCGGCCCCCCCGGCCCCGCCCCCGGCCCCG;CCACCCAGCCCCCGGCCCCCCCGGCCCCGCCCCCGGCCCCG;CCCCGGCCCCGCCCAGCCCCCGGCCCCCCCGGCCCCGCCCCCGGCCCCG;C;CCCGCCCAGCCCCCGGCCCCCCCGGCCCCGCCCCCGGCCCCG	0.211;0.034;0.066;0.017;0.014;0.005714	0.211
cg12451436_BC11	I	20	408006	R	A	407996	408034	20:407996_CCCCAGCCCCCGGCCCCCCCGGCCCCGCCCCCGGCCCCG/*	CCCCAGCCCCCGGCCCCCCCGGCCCCGCCCCCGGCCCCG	*;CTCCCAGCCCCCGGCCCCCCCGGCCCCGCCCCCGGCCCCG;CCACCCAGCCCCCGGCCCCCCCGGCCCCGCCCCCGGCCCCG;CCCCGGCCCCGCCCAGCCCCCGGCCCCCCCGGCCCCGCCCCCGGCCCCG;C;CCCGCCCAGCCCCCGGCCCCCCCGGCCCCGCCCCCGGCCCCG	0.211;0.034;0.066;0.017;0.014;0.005714	0.211
cg04834608_TC11	I	16	3656633	R	A	3656633	3656633	16:3656633_C/T	C	T	0.014	0.014
cg05650055_TC11	I	11	69295669	F	A	69295669	69295669	11:69295669_C/T	C	T	0.575	0.575
cg15029475_TC11	I	5	3028088	F	C	3028053	3028157	5:3028053_GGCTCGTGGCCGTGGCTCTTCTCTCCATCTGGAGCCGCCTCGCCTCCCTGCGCACTCGTGGCCATGGCTCTCCTCTTTGTGCGGAGCCGCCTCACCTTGCTGTGC/G	GGCTCGTGGCCGTGGCTCTTCTCTCCATCTGGAGCCGCCTCGCCTCCCTGCGCACTCGTGGCCATGGCTCTCCTCTTTGTGCGGAGCCGCCTCACCTTGCTGTGC	G	0.017	0.017
cg06634576_BC11	I	2	36555243	F	T	36555244	36555244	2:36555244_G/A	G	A	0.366	0.366
cg20311868_TC11	I	7	73842641	F	C	73842642	73842646	7:73842642_GCCCC/GCCC	GCCCC	GCCC;GCCCCC;GCCCCCCCCCCTCCCCC;G;GC;GCCCCCCCCCCTCCCCCC	0.076;0.047;0.008721;0.015;0.07;0.012	0.076
cg06287371_TC11	I	16	84049951	R	A	84049951	84049951	16:84049951_C/T	C	T	0.053	0.053
cg06385187_BC11	I	20	45469647	F	A	45469647	45469647	20:45469647_C/T	C	T	0.011	0.011
cg01915804_BC11	I	X	78139761	F	C	78139762	78139762	X:78139762_G/A	G	A	0.017	0.017
cg25966300_TC11	I	6	168626538	F	C	168626538	168626538	6:168626538_C/T	C	T	0.011	0.011
cg25987871_BC11	I	8	140221439	F	T	140221439	140221439	8:140221439_C/T	C	T	0.011	0.011
cg02239891_BC11	I	2	213152050	R	T	213152051	213152051	2:213152051_G/A	G	A	0.017	0.017
cg20601192_TC11	I	2	241856291	R	C	241856291	241856291	2:241856291_C/T	C	T	0.025	0.025
cg20684110_TC11	I	10	62805990	F	A	62805991	62805991	10:62805991_G/A	G	A	0.011	0.011
cg19551589_TC11	I	20	63948439	F	A	63948440	63948440	20:63948440_G/A	G	A	0.025	0.025
cg12694372_TC11	I	6	32096805	R	A	32096806	32096806	6:32096806_G/C	G	C	0.014	0.014
cg27298349_TC11	I	11	49892497	R	C	49892498	49892498	11:49892498_G/A	G	A	0.397	0.397
cg14687118_BC11	I	10	124517197	F	A	124517198	124517198	10:124517198_G/A	G	A	0.014	0.014
cg02561482_BC11	I	6	50845838	F	A	50845838	50845838	6:50845838_C/G	C	G	0.02	0.02
cg11210004_TC11	I	10	133281799	R	C	133281799	133281799	10:133281799_C/T	C	T	0.017	0.017
cg16278077_BC11	I	1	205666451	R	C	205666451	205666451	1:205666451_C/T	C	T	0.028	0.028
cg11675722_TC11	I	1	61077005	F	A	61077006	61077006	1:61077006_G/A	G	A	0.014	0.014
cg17947175_BC11	I	5	1003019	F	A	1003020	1003020	5:1003020_G/A	G	A	0.142	0.142
cg24131574_BC11	I	5	561839	F	C	561762	561891	5:561762_CGGGACGGCGCCGACACAGGCCCCCGCAGAGGGGCTCAGCTGACGGGAGGGCGACAACACAGGCCCCCGCAGAGGGGCGCAGCTGACGGGACGGCGCCGACACAGGCCCCCGCAGAGGGGTTCAGCTCAG/*	CGGGACGGCGCCGACACAGGCCCCCGCAGAGGGGCTCAGCTGACGGGAGGGCGACAACACAGGCCCCCGCAGAGGGGCGCAGCTGACGGGACGGCGCCGACACAGGCCCCCGCAGAGGGGTTCAGCTCAG	*;C	0.011;0.002793	0.011
cg26066486_BC11	I	3	165206971	F	C	165206971	165206971	3:165206971_C/A	C	A	0.02	0.02
cg00506859_BC11	I	6	55369374	R	A	55369375	55369375	6:55369375_G/A	G	A	0.715	0.715
cg13375518_BC11	I	5	107724729	R	A	107724730	107724730	5:107724730_G/A	G	A	0.014	0.014
cg18268177_BC11	I	3	195810562	R	A	195810563	195810563	3:195810563_G/A	G	A	0.05	0.05
cg14751158_BC11	I	X	71491194	F	A	71491194	71491194	X:71491194_C/T	C	T	0.011	0.011
cg20608783_BC11	I	1	31754588	R	T	31754589	31754589	1:31754589_G/A	G	A	0.011	0.011
cg11243683_TC11	I	1	202214477	F	C	202214478	202214478	1:202214478_G/C	G	C	0.011	0.011
cg13800623_TC11	I	4	159939981	F	C	159939982	159939982	4:159939982_G/A	G	A	0.034	0.034
cg23262213_TC11	I	2	171796764	F	C	171796764	171796764	2:171796764_C/T	C	T	0.02	0.02
cg17401179_TC11	I	5	400402	R	A	400403	400403	5:400403_G/T	G	T	0.011	0.011
cg21751983_BC11	I	3	73625282	F	A	73625283	73625283	3:73625283_G/T	G	T	0.017	0.017
cg13352515_TC11	I	2	208145371	R	A	208145371	208145371	2:208145371_C/T	C	T	0.014	0.014
cg04023872_TC11	I	5	309958	R	A	309933	309989	5:309933_CCCCGTGCACCCCAGTGATGGCCGCCGTCCCCGTGCACACCAGTGATGGCCGCCGTG/C	CCCCGTGCACCCCAGTGATGGCCGCCGTCCCCGTGCACACCAGTGATGGCCGCCGTG	C	0.025	0.025
cg06531007_BC11	I	1	207454765	R	A	207454766	207454766	1:207454766_G/A	G	A	0.011	0.011
cg16517634_TC11	I	2	8837746	F	C	8837746	8837746	2:8837746_C/T	C	T	0.017	0.017
cg10599693_TC11	I	2	24077372	R	C	24077373	24077373	2:24077373_G/C	G	C	0.034	0.034
cg15768324_BC11	I	4	91168087	R	C	91168087	91168087	4:91168087_C/T	C	T	0.059	0.059
cg26365786_BC11	I	1	3477533	F	T	3477534	3477534	1:3477534_G/A	G	A	0.047	0.047
cg24939846_BC11	I	4	1099859	R	T	1099859	1099859	4:1099859_C/G	C	G	0.011	0.011
cg22202692_TC11	I	2	5981807	F	T	5981807	5981807	2:5981807_C/A	C	A	0.047	0.047
cg14186256_TC11	I	22	23142054	R	A	23142055	23142055	22:23142055_G/A	G	A	0.014	0.014
cg09282336_BC11	I	16	81493349	R	A	81493350	81493360	16:81493350_GCGTTACCTGT/G	GCGTTACCTGT	G	0.394	0.394
cg08784238_BC11	I	15	28265898	F	C	28265899	28265899	15:28265899_G/A	G	A	0.014	0.014
cg03960654_BC11	I	16	1452337	F	T	1452337	1452337	16:1452337_C/T	C	T	0.106	0.106
cg03960654_BC11	I	16	1452337	F	T	1452338	1452338	16:1452338_G/A	G	A	0.028	0.028
cg00077586_BC11	I	21	17512558	F	T	17512558	17512558	21:17512558_C/G	C	G	0.025	0.025
cg17777034_BC11	I	19	15379993	R	A	15379983	15380000	19:15379983_ATGCGCACCCCGCCCCTC/A	ATGCGCACCCCGCCCCTC	A	0.011	0.011
cg01682917_TC11	I	13	114100469	R	C	114100470	114100470	13:114100470_G/A	G	A;C	0.02;0.002793	0.02
cg14237746_BC11	I	17	48615230	F	A	48615224	48615234	17:48615224_TGAGAGCGAGA/T	TGAGAGCGAGA	T	0.101	0.101
cg16857428_BC11	I	19	9324530	R	T	9324530	9324530	19:9324530_C/T	C	T	0.117	0.117
cg06307943_BC11	I	17	81085575	R	A	81085576	81085576	17:81085576_G/A	G	A	0.011	0.011
cg22645062_BC11	I	19	48991514	F	A	48991514	48991514	19:48991514_C/T	C	T	0.011	0.011
cg08493338_BC11	I	16	304269	F	A	304258	304276	16:304258_CAGCACGACACCGACGCGG/C	CAGCACGACACCGACGCGG	C	0.02	0.02
cg24739513_BC11	I	15	21262744	R	A	21262745	21262745	15:21262745_G/A	G	A	0.014	0.014
cg09463047_BC11	I	17	37744227	R	A	37744228	37744228	17:37744228_G/A	G	A	0.017	0.017
cg25871816_BC11	I	13	63844146	F	C	63844147	63844147	13:63844147_G/A	G	A	0.047	0.047
cg04777726_BC11	I	19	48837232	R	A	48837233	48837233	19:48837233_G/A	G	A	0.011	0.011
cg22704037_BC11	I	22	21634364	R	T	21634364	21634364	22:21634364_C/T	C	T	0.025	0.025
cg08699631_TC11	I	16	74748254	F	C	74748254	74748254	16:74748254_C/T	C	T	0.031	0.031
cg08151879_BC11	I	16	1929829	R	T	1929830	1929830	16:1929830_G/T	G	T	0.154	0.154
cg08661450_BC11	I	16	6826173	R	A	6826173	6826173	16:6826173_C/T	C	T	0.017	0.017
cg17931529_TC11	I	19	2080024	F	C	2080022	2080033	19:2080022_ACCGCGCGTGTG/A	ACCGCGCGTGTG	A	0.031	0.031
cg17931529_TC11	I	19	2080024	F	C	2080024	2080024	19:2080024_C/T	C	T;*	0.002793;0.031	0.031
cg15389183_TC11	I	14	102363145	R	A	102363141	102363150	14:102363141_GCCCCGACGC/G	GCCCCGACGC	G	0.017	0.017
cg10486610_BC11	I	20	62667325	R	T	62667325	62667325	20:62667325_C/T	C	T	0.011	0.011
cg09449030_TC11	I	19	37692049	R	A	37692049	37692049	19:37692049_C/T	C	T	0.014	0.014
cg10751856_BC11	I	20	38926347	R	C	38926347	38926347	20:38926347_C/A	C	A	0.034	0.034
cg20962297_TC11	I	19	14690167	F	A	14690167	14690176	19:14690167_CGGGAGGGCG/CGGGAGGGCGGGGAGGGCG	CGGGAGGGCG	CGGGAGGGCGGGGAGGGCG;C	0.464;0.002793	0.464
cg08899895_BC11	I	16	85651247	R	A	85651248	85651248	16:85651248_G/T	G	T	0.011	0.011
cg03248767_BC11	I	17	9772857	F	T	9772857	9772857	17:9772857_C/T	C	T	0.02	0.02
cg05299140_TC11	I	17	49895038	F	C	49895038	49895038	17:49895038_C/T	C	T	0.017	0.017
cg27276395_TC11	I	15	66563866	R	A	66563866	66563866	15:66563866_C/T	C	T	0.017	0.017
cg15684772_BC11	I	21	45917911	R	T	45917887	45917922	21:45917887_ACGGGGCCTGGGAGGGAACTGAGACGGGCTCTGTCC/A	ACGGGGCCTGGGAGGGAACTGAGACGGGCTCTGTCC	A	0.011	0.011
cg02512505_TC11	I	16	56625640	F	C	56625641	56625641	16:56625641_G/T	G	T	0.011	0.011
cg02461502_BC11	I	16	88875413	F	A	88875414	88875414	16:88875414_G/A	G	A	0.02	0.02
cg20316284_BC11	I	22	38398941	R	A	38398940	38398942	22:38398940_CCG/TCG	CCG	TCG;C	0.011;0.00838	0.011
cg20658081_TC11	I	5	175866547	R	T	175866547	175866547	5:175866547_C/T	C	T	0.011	0.011
cg14121685_TC11	I	15	56007264	F	C	56007264	56007264	15:56007264_C/G	C	G;*	0.025;0.005587	0.025
cg21592278_TC11	I	5	163437627	R	A	163437627	163437627	5:163437627_C/T	C	T	0.014	0.014
cg11266570_TC11	I	1	151008498	R	C	151008498	151008498	1:151008498_C/A	C	A	0.011	0.011
cg08888071_TC11	I	5	129904318	F	C	129904319	129904319	5:129904319_G/A	G	A	0.036	0.036
cg04521806_BC11	I	3	9793014	F	T	9793015	9793015	3:9793015_G/T	G	T	0.022	0.022
cg22203033_BC11	I	2	101151440	R	T	101151441	101151441	2:101151441_G/GTGGCCCCGCCCCGCACCCGCCCC	G	GTGGCCCCGCCCCGCACCCGCCCC	0.011	0.011
cg26989470_BC11	I	1	182086387	R	A	182086388	182086388	1:182086388_G/A	G	A	0.615	0.615
cg22545649_BC11	I	4	95549308	R	T	95549308	95549308	4:95549308_C/A	C	A	0.017	0.017
cg25226081_TC11	I	20	37289620	F	C	37289621	37289621	20:37289621_G/C	G	C	0.017	0.017
cg10065846_BC11	I	18	3262088	R	C	3262074	3262098	18:3262074_CGCGCCTTCCGGTGCGCCTTCCGGT/CGCGCCTTCCGGT	CGCGCCTTCCGGTGCGCCTTCCGGT	CGCGCCTTCCGGT;C	0.969;0.002793	0.969
cg08682936_BC11	I	15	97874187	R	T	97874187	97874187	15:97874187_C/T	C	T	0.014	0.014
cg00348268_TC11	I	1	19509904	R	A	19509904	19509904	1:19509904_C/T	C	T	0.017	0.017
cg13572921_TC11	I	21	42896599	F	A	42896586	42896602	21:42896586_CACTTCAGGAGGCCGGG/C	CACTTCAGGAGGCCGGG	C	0.014	0.014
cg03930529_TC11	I	20	32601443	R	A	32601444	32601444	20:32601444_G/A	G	A	0.059	0.059
cg00845959_TC11	I	9	38620501	R	C	38620502	38620502	9:38620502_G/T	G	T	0.022	0.022
cg01520858_BC11	I	2	230865087	F	T	230865088	230865088	2:230865088_G/A	G	A	0.014	0.014
cg06273645_TC11	I	6	137044439	F	C	137044439	137044439	6:137044439_C/G	C	G	0.056	0.056
cg13663199_TC11	I	1	44986755	R	A	44986755	44986755	1:44986755_C/T	C	T	0.011	0.011
cg08320108_TC11	I	10	113550755	R	A	113550755	113550755	10:113550755_C/T	C	T	0.55	0.55
cg05218902_TC11	I	3	25783645	F	A	25783646	25783646	3:25783646_G/C	G	C	0.011	0.011
cg14650888_BC11	I	1	157522890	R	A	157522890	157522890	1:157522890_C/T	C	T	0.02	0.02
cg27581604_TC11	I	1	33280179	R	C	33280180	33280180	1:33280180_G/A	G	A	0.014	0.014
cg13920741_BC11	I	6	33824611	F	A	33824611	33824611	6:33824611_C/T	C	T	0.014	0.014
cg15677797_TC11	I	2	10044150	F	C	10044118	10044161	2:10044118_CTTGGGGGCGGGGCAAGAGCTGCTGGCGGGAACGCGGCACGGTT/C	CTTGGGGGCGGGGCAAGAGCTGCTGGCGGGAACGCGGCACGGTT	C	0.514	0.514
cg15555507_BO11	I	10	108894458	R	A	108894458	108894458	10:108894458_C/T	C	T	0.131	0.131
cg15555507_BO11	I	10	108894458	R	A	108894459	108894459	10:108894459_G/A	G	A	0.014	0.014
cg21272897_BC11	I	1	21864960	F	C	21864961	21864961	1:21864961_G/A	G	A	0.665	0.665
cg21107573_BC11	I	3	64398755	F	C	64398755	64398755	3:64398755_C/T	C	T	0.014	0.014
cg21107573_BC12	I	3	64398755	F	C	64398755	64398755	3:64398755_C/T	C	T	0.014	0.014
cg03417990_BC11	I	2	121287411	R	A	121287411	121287411	2:121287411_C/T	C	T	0.045	0.045
cg04480845_TC11	I	3	4978547	F	C	4978548	4978548	3:4978548_G/A	G	A	0.017	0.017
cg08005358_TC11	I	5	56673392	R	A	56673392	56673392	5:56673392_C/G	C	G	0.02	0.02
cg08137177_BC11	I	5	75057704	R	T	75057705	75057705	5:75057705_G/A	G	A	0.011	0.011
cg09938275_BC11	I	10	133227484	F	C	133227483	133227515	10:133227483_GCGCCATCCACTCCCCGGCTCTGTCCCCCACGC/G	GCGCCATCCACTCCCCGGCTCTGTCCCCCACGC	G	0.128	0.128
cg18765565_BC11	I	5	669282	F	A	669273	669282	5:669273_TGGTGAGCCC/T	TGGTGAGCCC	T;*;CGGTGAGCCC	0.332;0.002793;0.031	0.332
cg18765565_BC11	I	5	669282	F	A	669280	669284	5:669280_CCCGG/*	CCCGG	*;C	0.335;0.002793	0.335
cg20550012_TC11	I	7	157577794	F	A	157577788	157577852	7:157577788_GGCATGCGGCCCTCGGGGGTGACTCAGCCTCCGTCCCCTGAACATGGGGTGCGCTGAGCCTCCCT/G	GGCATGCGGCCCTCGGGGGTGACTCAGCCTCCGTCCCCTGAACATGGGGTGCGCTGAGCCTCCCT	G	0.017	0.017
cg20550012_TC11	I	7	157577794	F	A	157577795	157577795	7:157577795_G/A	G	A;*	0.455;0.017	0.455
cg24802260_BC11	I	19	55276501	R	T	55276501	55276501	19:55276501_C/T	C	T	0.399	0.399
cg05678789_BC11	I	16	85496332	F	A	85496328	85496356	16:85496328_TGAGCGATGGCGTTTGCATGGCTGACGCC/T	TGAGCGATGGCGTTTGCATGGCTGACGCC	T	0.031	0.031
cg16728160_BC11	I	11	87081517	R	T	87081517	87081517	11:87081517_C/T	C	T	0.011	0.011
cg22994581_TC11	I	17	77475150	F	A	77475151	77475151	17:77475151_G/A	G	A	0.05	0.05
cg23611581_TC11	I	18	58505182	F	A	58505182	58505182	18:58505182_C/T	C	T	0.869	0.869
cg24069825_BC11	I	19	8577667	F	A	8577667	8577667	19:8577667_C/T	C	T	0.011	0.011
cg24069825_BC11	I	19	8577667	F	A	8577668	8577668	19:8577668_G/C	G	C	0.061	0.061
cg21544957_BC11	I	16	56899823	R	C	56899823	56899823	16:56899823_C/T	C	T	0.439	0.439
cg04013089_TC11	I	12	132779981	R	A	132779973	132779990	12:132779973_GCACAGCCCGCGTGCACA/G	GCACAGCCCGCGTGCACA	G	0.011	0.011
cg01959412_BC11	I	4	4859671	F	A	4859671	4859671	4:4859671_C/T	C	T;G	0.011;0.002793	0.011
cg15778884_TC11	I	10	129467378	F	C	129467378	129467378	10:129467378_C/T	C	T	0.017	0.017
cg15778884_BC11	I	10	129467378	R	C	129467378	129467378	10:129467378_C/T	C	T	0.017	0.017
cg08885047_BC11	I	5	172151046	F	T	172151046	172151046	5:172151046_C/T	C	T	0.084	0.084
cg01901411_TC11	I	1	209743957	F	C	209743958	209743958	1:209743958_G/A	G	A	0.025	0.025
cg02193024_TC11	I	1	239717466	F	C	239717467	239717469	1:239717467_GCA/G	GCA	G;GCACA	0.461;0.002793	0.461
cg03231094_BO11	I	2	101270161	R	A	101270161	101270161	2:101270161_C/T	C	T	0.014	0.014
cg20500393_BC11	I	15	63842214	R	C	63842215	63842215	15:63842215_G/A	G	A	0.014	0.014
cg17766560_BC11	I	19	8536452	F	T	8536452	8536452	19:8536452_C/T	C	T	0.011	0.011
cg09496551_BC11	I	6	42396933	R	C	42396934	42396934	6:42396934_G/A	G	A	0.017	0.017
cg10476421_TC11	I	6	169794483	F	A	169794483	169794483	6:169794483_C/T	C	T	0.025	0.025
cg10741419_TC11	I	7	20474554	F	A	20474555	20474555	7:20474555_G/T	G	T	0.483	0.483
cg12472663_TC11	I	8	41661197	R	A	41661197	41661197	8:41661197_C/T	C	T	0.067	0.067
cg14030268_BC11	I	10	117375785	R	A	117375786	117375786	10:117375786_G/C	G	C	0.025	0.025
cg12160186_TC11	I	2	241748919	R	A	241748919	241748919	2:241748919_C/T	C	T	0.02	0.02
cg26779378_TC11	I	7	107660512	F	A	107660512	107660512	7:107660512_C/G	C	G	0.011	0.011
cg00277211_TC11	I	1	15065941	F	C	15065941	15065941	1:15065941_C/T	C	T	0.168	0.168
cg01198358_BC11	I	1	110880194	R	A	110880195	110880195	1:110880195_G/A	G	A;C	0.601;0.002793	0.601
cg26347335_TC11	I	22	39412414	R	C	39412415	39412415	22:39412415_G/A	G	A	0.02	0.02
cg23685586_TC11	I	11	1273621	F	C	1273607	1273623	11:1273607_ACCGGCGATGGGGACGC/ACCGGCGATGGGGACGCCCGGCGATGGGGACGC	ACCGGCGATGGGGACGC	ACCGGCGATGGGGACGCCCGGCGATGGGGACGC;A	0.002793;0.011	0.011
cg08734600_TC11	I	10	124447659	R	C	124447659	124447659	10:124447659_C/G	C	G	0.031	0.031
cg08758850_TC11	I	9	124771275	R	A	124771276	124771286	9:124771276_GCTCCGCGCCC/G	GCTCCGCGCCC	G	0.028	0.028
cg07505018_BC11	I	16	54934919	F	T	54934920	54934920	16:54934920_G/T	G	T	0.014	0.014
cg21770322_TC11	I	7	98178429	R	A	98178430	98178430	7:98178430_G/A	G	A	0.011	0.011
cg22285878_TC11	I	7	130734412	F	A	130734413	130734413	7:130734413_G/A	G	A	0.011	0.011
cg01616956_TC11	I	2	231528485	R	C	231528486	231528486	2:231528486_G/A	G	A	0.011	0.011
cg17509989_TC11	I	5	177371048	F	A	177371046	177371056	5:177371046_CGCGGGGCGGG/CGCGGG	CGCGGGGCGGG	CGCGGG;CGCGGGGCGGGGCGGG;C	0.011;0.00838;0.002793	0.011
cg19547972_BC11	I	7	73975245	R	T	73975246	73975246	7:73975246_G/A	G	A	0.053	0.053
cg02387326_TC11	I	12	53951895	R	A	53951896	53951896	12:53951896_G/A	G	A	0.017	0.017
cg00999163_BC11	I	1	47333966	R	C	47333967	47333967	1:47333967_G/C	G	C	0.684	0.684
cg01044608_TC11	I	19	57320466	F	C	57320467	57320468	19:57320467_GC/G	GC	G	0.19	0.19
cg01050810_BC11	I	6	167653179	F	A	167653179	167653179	6:167653179_C/T	C	T	0.05	0.05
cg13502474_TC11	I	2	88284038	F	C	88284039	88284039	2:88284039_G/A	G	A	0.011	0.011
cg02841886_BC11	I	19	14006282	F	T	14006282	14006282	19:14006282_C/G	C	G	0.056	0.056
cg25486571_BC11	I	13	113981869	F	A	113981870	113981870	13:113981870_G/A	G	A	0.014	0.014
cg26033520_BC11	I	10	72244313	R	T	72244314	72244314	10:72244314_G/A	G	A	0.045	0.045
cg16419235_TC11	I	8	56448054	F	C	56448054	56448054	8:56448054_C/T	C	T	0.028	0.028
cg16426339_TC11	I	4	84498377	R	A	84498378	84498378	4:84498378_G/C	G	C	0.031	0.031
cg16517702_BC11	I	1	201648725	F	A	201648725	201648725	1:201648725_C/A	C	A	0.028	0.028
cg05507490_TC11	I	2	241866327	F	A	241866277	241866346	2:241866277_CGGGATGCTGAGCTGCGCGGGATGCTGAGCTGCGGGGGGATGCTGAGCTGCGGGGGATGCTGAGCTGCGG/CGGGATGCTGAGCTGCGGGGGATGCTGAGCTGCGCGGGATGCTGAGCTGCGGGGGGATGCTGAGCTGCGGGGGATGCTGAGCTGCGG	CGGGATGCTGAGCTGCGCGGGATGCTGAGCTGCGGGGGGATGCTGAGCTGCGGGGGATGCTGAGCTGCGG	CGGGATGCTGAGCTGCGGGGGATGCTGAGCTGCGCGGGATGCTGAGCTGCGGGGGGATGCTGAGCTGCGGGGGATGCTGAGCTGCGG;GGGGATGCTGAGCTGCGCGGGATGCTGAGCTGCGGGGGGATGCTGAGCTGCGGGGGATGCTGAGCTGCGG;CGGGATGCTGAGCTGCGG;C	0.031;0.005587;0.059;0.002793	0.059
cg05507490_TC11	I	2	241866327	F	A	241866277	241866346	2:241866277_CGGGATGCTGAGCTGCGCGGGATGCTGAGCTGCGGGGGGATGCTGAGCTGCGGGGGATGCTGAGCTGCGG/CGGGATGCTGAGCTGCGGGGGATGCTGAGCTGCGCGGGATGCTGAGCTGCGGGGGGATGCTGAGCTGCGGGGGATGCTGAGCTGCGG	CGGGATGCTGAGCTGCGCGGGATGCTGAGCTGCGGGGGGATGCTGAGCTGCGGGGGATGCTGAGCTGCGG	CGGGATGCTGAGCTGCGGGGGATGCTGAGCTGCGCGGGATGCTGAGCTGCGGGGGGATGCTGAGCTGCGGGGGATGCTGAGCTGCGG;GGGGATGCTGAGCTGCGCGGGATGCTGAGCTGCGGGGGGATGCTGAGCTGCGGGGGATGCTGAGCTGCGG;CGGGATGCTGAGCTGCGG;C	0.031;0.005587;0.059;0.002793	0.059
cg05507490_TC11	I	2	241866327	F	A	241866294	241866329	2:241866294_CGGGATGCTGAGCTGCGGGGGGATGCTGAGCTGCGG/*	CGGGATGCTGAGCTGCGGGGGGATGCTGAGCTGCGG	*;GGGGATGCTGAGCTGCGGGGGGATGCTGAGCTGCGG;CGGGATGCTGAGCTGCGCGGGATGCTGAGCTGCGGGGGGATGCTGAGCTGCGGGGGGATGCTGAGCTGCGG;C	0.193;0.031;0.002793;0.002793	0.193
cg05507490_TC11	I	2	241866327	F	A	241866298	241866361	2:241866298_ATGCTGAGCTGCGGGGGGATGCTGAGCTGCGGGGGATGCTGAGCTGCGGGGGATGCTGAGCTGC/A	ATGCTGAGCTGCGGGGGGATGCTGAGCTGCGGGGGATGCTGAGCTGCGGGGGATGCTGAGCTGC	A;*	0.064;0.106	0.106
cg05507490_TC11	I	2	241866327	F	A	241866310	241866344	2:241866310_GGGGGGATGCTGAGCTGCGGGGGATGCTGAGCTGC/GGGGGGATGCTGAGCTGC	GGGGGGATGCTGAGCTGCGGGGGATGCTGAGCTGC	GGGGGGATGCTGAGCTGC;*;GCGGGATGCTGAGCTGCGGGGGGATGCTGAGCTGCGGGGGATGCTGAGCTGCGGGGGATGCTGAGCTGC;GCGGGATGCTGAGCTGCGCGGGATGCTGAGCTGCGGGGGGATGCTGAGCTGCGGGGGATGCTGAGCTGCGGGGGATGCTGAGCTGC;G;GCGGGGGATGCTGAGCTGCGGGGGATGCTGAGCTGC	0.011;0.45;0.00838;0.011;0.028;0.022	0.45
cg05507490_TC11	I	2	241866327	F	A	241866327	241866327	2:241866327_C/*	C	*;CG;CGCGGGATGCTGAGCTGCG	0.226;0.148;0.011	0.226
cg05507490_TC11	I	2	241866327	F	A	241866328	241866344	2:241866328_GGGGGATGCTGAGCTGC/*	GGGGGATGCTGAGCTGC	*;G	0.204;0.034	0.204
cg04162316_TC11	I	17	80812555	R	A	80812555	80812555	17:80812555_C/T	C	T	0.031	0.031
cg04228083_TC11	I	4	1208869	R	A	1208869	1208869	4:1208869_C/T	C	T	0.02	0.02
cg04360875_TC11	I	16	89153007	F	C	89153008	89153008	16:89153008_G/A	G	A	0.014	0.014
cg14848772_BC11	I	6	27132034	R	A	27132034	27132034	6:27132034_C/G	C	G	0.05	0.05
cg25756129_TC11	I	3	185938127	R	C	185938128	185938129	3:185938128_GT/G	GT	G	0.02	0.02
cg25834275_BC11	I	19	3359811	R	C	3359811	3359811	19:3359811_C/T	C	T	0.014	0.014
cg10644544_TC11	I	17	75876503	R	T	75876503	75876503	17:75876503_C/T	C	T	0.017	0.017
cg01886460_TC11	I	16	661015	R	A	661002	661016	16:661002_CCCCCCCCCCCCCCG/C	CCCCCCCCCCCCCCG	C;CCCCTGTTCGGCCCCTCCCCAGGCCCCCCCCCCCCCG;*	0.025;0.011;0.005587	0.025
cg01886460_TC11	I	16	661015	R	A	661005	661016	16:661005_CCCCCCCCCCCG/C	CCCCCCCCCCCG	C;CTCAGGCCCCCCCCCCG;*;CTGTTCGGCCCCTCCCCAGGCCCCCCCCCCG	0.045;0.014;0.025;0.067	0.067
cg01886460_TC11	I	16	661015	R	A	661006	661016	16:661006_CCCCCCCCCCG/C	CCCCCCCCCCG	C;*;TCCCCCCCCCG;CCGCCCCCTGTTCGGCCCCTCCCCAGCCCCCCCCCG	0.053;0.075;0.002793;0.002793	0.075
cg01886460_TC11	I	16	661015	R	A	661008	661016	16:661008_CCCCCCCCG/*	CCCCCCCCG	*;C;CAGCCCCCCCG	0.131;0.017;0.005587	0.131
cg01886460_TC11	I	16	661015	R	A	661009	661016	16:661009_CCCCCCCG/*	CCCCCCCG	*;C;CGCCCCCCG	0.138;0.048;0.014	0.138
cg01886460_TC11	I	16	661015	R	A	661010	661016	16:661010_CCCCCCG/*	CCCCCCG	*;C	0.196;0.045	0.196
cg01886460_TC11	I	16	661015	R	A	661011	661016	16:661011_CCCCCG/*	CCCCCG	*;C	0.237;0.028	0.237
cg01886460_TC11	I	16	661015	R	A	661015	661016	16:661015_CG/*	CG	*;C	0.251;0.067	0.251
cg01886460_TC11	I	16	661015	R	A	661016	661016	16:661016_G/*	G	*;C	0.334;0.154	0.334
cg11620807_BC11	I	2	226799637	F	C	226799638	226799638	2:226799638_G/A	G	A	0.011	0.011
cg10128511_BC11	I	3	98734096	R	C	98734096	98734096	3:98734096_C/T	C	T	0.022	0.022
cg07651316_TC11	I	16	3591319	R	T	3591319	3591319	16:3591319_C/G	C	G	0.034	0.034
cg07805940_BC11	I	12	130424468	F	A	130424468	130424468	12:130424468_C/T	C	T	0.011	0.011
cg12781568_TC11	I	11	32430492	R	T	32430491	32430492	11:32430491_AC/A	AC	A;AGAGAGAGC;GC;AGAGAGAGAGC;AGAGAGAGAGAGAGAGAGAGAGAGAGAGGC;AGAGAGAGAGAGAGAGAGAGC	0.022;0.005587;0.005587;0.005587;0.002793;0.002793	0.022
cg01345395_TC11	I	6	170210280	F	C	170210266	170210291	6:170210266_AACGGCAGGTCTGTCGCACACGGACG/A	AACGGCAGGTCTGTCGCACACGGACG	A	0.025	0.025
cg08260760_TC11	I	20	3470882	F	C	3470882	3470882	20:3470882_C/A	C	A	0.014	0.014
cg14743462_BC11	I	1	228459245	F	T	228459245	228459245	1:228459245_C/T	C	T	0.011	0.011
cg00769843_TC11	I	11	63986981	F	A	63986981	63986981	11:63986981_C/T	C	T	0.011	0.011
cg00799631_TC11	I	7	5374543	R	A	5374543	5374543	7:5374543_C/T	C	T	0.014	0.014
cg15124303_BC11	I	5	523315	R	A	523315	523315	5:523315_C/T	C	T	0.017	0.017
cg03111498_TC11	I	20	25082224	F	C	25082220	25082226	20:25082220_TGGGCGC/T	TGGGCGC	T	0.014	0.014
cg03271651_TC11	I	1	151459373	F	A	151459373	151459373	1:151459373_C/CG	C	CG	0.151	0.151
cg24463509_BC11	I	6	167221584	R	A	167221585	167221585	6:167221585_G/A	G	A	0.014	0.014
cg07893512_TC11	I	16	164777	F	C	164730	164906	16:164730_GCGGGCGGGGCCGCGGGGCGGGGTCGCGGGGCGGGGCGGGGTGGGGTCGCGGGGCGGGGCGGGGTCGCGGGGCGGGGCGGGGCGGGGCGGGGCGGGCGGGGCGGCCGGGGCCCGGCGGGGCGGGGCGGGGCGGGGAGGGGCTGGGCGGGGCGGGGCGCGGGGCGGGGCGGGCCGGGC/*	GCGGGCGGGGCCGCGGGGCGGGGTCGCGGGGCGGGGCGGGGTGGGGTCGCGGGGCGGGGCGGGGTCGCGGGGCGGGGCGGGGCGGGGCGGGGCGGGCGGGGCGGCCGGGGCCCGGCGGGGCGGGGCGGGGCGGGGAGGGGCTGGGCGGGGCGGGGCGCGGGGCGGGGCGGGCCGGGC	*;G	0.017;0.002809	0.017
cg09187007_TC11	I	1	3598426	R	A	3598427	3598427	1:3598427_G/A	G	A	0.017	0.017
cg19905754_BC11	I	4	185396734	F	T	185396734	185396734	4:185396734_C/T	C	T	0.014	0.014
cg00013655_TC11	I	16	579015	F	A	579016	579016	16:579016_G/GGGGGC	G	GGGGGC;GGGGGCGGGGC	0.028;0.002793	0.028
cg24680284_TC11	I	X	9895546	F	C	9895547	9895547	X:9895547_G/A	G	A	0.017	0.017
cg02484469_TC11	I	20	62475980	F	A	62475980	62475980	20:62475980_C/G	C	G	0.036	0.036
cg04794393_BC11	I	1	1082738	F	T	1082739	1082739	1:1082739_G/A	G	A	0.036	0.036
cg20624830_TC11	I	10	22436956	R	C	22436955	22436971	10:22436955_GCGGCTCTATAAAGCCT/GCGGCTCTATAAAGCCTCGGCTCTATAAAGCCT	GCGGCTCTATAAAGCCT	GCGGCTCTATAAAGCCTCGGCTCTATAAAGCCT;GCGGCTCTATAAAGCCTCGGCTCTATAAAGCCTCGGCTCTATAAAGCCT;G	0.02;0.002793;0.005587	0.02
cg09887059_BC11	I	12	113478859	R	A	113478859	113478859	12:113478859_C/T	C	T	0.014	0.014
cg11291305_BC11	I	6	16413393	R	C	16413394	16413394	6:16413394_G/A	G	A	0.087	0.087
cg05058103_BC11	I	7	99453877	F	A	99453877	99453877	7:99453877_C/G	C	G	0.011	0.011
cg25774148_TC11	I	1	1029117	R	A	1028996	1029118	1:1028996_CAAGGAACCGAGCCCCAGCCCCTCGTGGGCCAAGGGCGCCCACACCCACGCCACCCTCTCCCAAGGAACCGAGCCCCAGCCCCTCGTGGGCCAAGGGCGCCCACAGCCACGCCACCCTTTCCG/*	CAAGGAACCGAGCCCCAGCCCCTCGTGGGCCAAGGGCGCCCACACCCACGCCACCCTCTCCCAAGGAACCGAGCCCCAGCCCCTCGTGGGCCAAGGGCGCCCACAGCCACGCCACCCTTTCCG	*;C	0.047;0.017	0.047
cg25823419_TC11	I	3	179451464	R	A	179451464	179451464	3:179451464_C/T	C	T	0.017	0.017
cg25981350_TC11	I	7	4009899	F	A	4009900	4009900	7:4009900_G/A	G	A	0.011	0.011
cg04602060_BC11	I	11	69817887	F	T	69817887	69817887	11:69817887_C/T	C	T	0.017	0.017
cg04693895_TC11	I	10	385155	R	A	385156	385156	10:385156_G/A	G	A	0.031	0.031
cg24100357_BC11	I	7	1271862	R	A	1271862	1271862	7:1271862_C/T	C	T	0.117	0.117
cg17754783_BC11	I	1	31155140	F	C	31155140	31155140	1:31155140_C/CGCGGGG	C	CGCGGGG	0.251	0.251
cg17754783_BC11	I	1	31155140	F	C	31155141	31155141	1:31155141_G/GCGGGGA	G	GCGGGGA	0.12	0.12
cg00369695_TC11	I	19	47412532	R	C	47412533	47412533	19:47412533_G/A	G	A	0.022	0.022
cg24284973_TC11	I	11	131910463	F	C	131910460	131910467	11:131910460_GCCCGCGC/GCCCGCGCCCCGCGC	GCCCGCGC	GCCCGCGCCCCGCGC;G	0.092;0.002793	0.092
cg24352317_TC11	I	X	19990972	R	A	19990962	19990974	X:19990962_CCGCCGCCGCCGG/C	CCGCCGCCGCCGG	C;*	0.039;0.005587	0.039
cg24376689_TC11	I	6	32048559	R	A	32048559	32048559	6:32048559_C/T	C	T	0.025	0.025
cg03767705_BC11	I	1	176207120	F	T	176207121	176207121	1:176207121_G/GT	G	GT	0.034	0.034
cg06772309_BC11	I	1	17245401	F	A	17245402	17245402	1:17245402_G/A	G	A	0.031	0.031
cg06784448_BC11	I	22	36703759	F	C	36703760	36703770	22:36703760_GCTCTCTCTCT/G	GCTCTCTCTCT	G;GCTCTCTCT;GCTCGCTCTCTCTCTCTCTCTCTCT;GCTCTCTCTCTCTCT;GCTCTCTCTCTCTCTCTCT;GCTCGCTCTCTCTCTCTCTCTCT	0.022;0.034;0.014;0.022;0.014;0.008427	0.034
cg21416529_TC11	I	22	49401786	F	A	49401787	49401787	22:49401787_G/A	G	A	0.022	0.022
cg26944245_TC11	I	16	371049	R	A	371050	371050	16:371050_G/A	G	A	0.02	0.02
cg00417807_BC11	I	22	49775980	R	A	49775957	49775980	22:49775957_TGGACCACCGCCGTGAGCCTCCTC/*	TGGACCACCGCCGTGAGCCTCCTC	*;T	0.039;0.002793	0.039
cg07766767_TC11	I	19	9787706	F	A	9787707	9787707	19:9787707_G/A	G	A	0.011	0.011
cg10317145_TC11	I	2	43838541	F	C	43838541	43838541	2:43838541_C/A	C	A	0.031	0.031
cg10503298_TC11	I	4	1223433	R	A	1223433	1223433	4:1223433_C/A	C	A	0.011	0.011
cg16342037_TC11	I	11	74592449	R	A	74592449	74592449	11:74592449_C/G	C	G	0.017	0.017
cg16422365_BC11	I	14	105575496	R	A	105575461	105575513	14:105575461_AACAGCGTGGCCAGGCTGGCTCAGGCCTCCAGATTCGGGGACACCCCCCCACC/*	AACAGCGTGGCCAGGCTGGCTCAGGCCTCCAGATTCGGGGACACCCCCCCACC	*;A;AACAGCGTGGCCAGGCTGGCTCAGGCCTCCAGATTCGGGGACACCCCCCCACCACAGCGTGGCCAGGCTGGCTCAGGCCTCCAGATTCGGGGACACCCCCCCACC;ACCACAGCGTGGCCAGGCTGGCTCAGGCCTCCAGATTCGGGGACACCCCCCCACC	0.034;0.00838;0.002793;0.017	0.034
cg16424920_BC11	I	8	9903345	R	A	9903345	9903345	8:9903345_C/T	C	T	0.014	0.014
cg16453901_TC11	I	6	170421605	F	A	170421577	170421639	6:170421577_GTGCTATTGAGGACCTGCGTCCAGTGTGCGGGAGGCGGAGATGAACCCACAGAGCAGGGCGCC/G	GTGCTATTGAGGACCTGCGTCCAGTGTGCGGGAGGCGGAGATGAACCCACAGAGCAGGGCGCC	G	0.05	0.05
cg16453901_TC11	I	6	170421605	F	A	170421577	170421639	6:170421577_GTGCTATTGAGGACCTGCGTCCAGTGTGCGGGAGGCGGAGATGAACCCACAGAGCAGGGCGCC/G	GTGCTATTGAGGACCTGCGTCCAGTGTGCGGGAGGCGGAGATGAACCCACAGAGCAGGGCGCC	G	0.05	0.05
cg05899064_TC11	I	11	67458426	F	A	67458427	67458427	11:67458427_G/C	G	C	0.014	0.014
cg06061086_TC11	I	6	41531902	R	A	41531902	41531902	6:41531902_C/T	C	T	0.017	0.017
cg01068906_BC11	I	16	50712033	F	C	50712034	50712034	16:50712034_G/A	G	A	0.011	0.011
cg01129128_TC11	I	8	140024258	R	A	140024259	140024259	8:140024259_G/A	G	A	0.011	0.011
cg06601581_TC11	I	16	85371048	F	C	85371048	85371048	16:85371048_C/T	C	T	0.011	0.011
cg18028999_BC11	I	15	81134269	F	A	81134269	81134269	15:81134269_C/T	C	T	0.011	0.011
cg03160190_BC11	I	19	40610102	R	A	40610103	40610103	19:40610103_G/A	G	A	0.034	0.034
cg25547957_TC11	I	6	73263045	F	A	73263039	73263048	6:73263039_GGGCGGCGGC/GGGCGGCGGCGGCGGCGGCGGC	GGGCGGCGGC	GGGCGGCGGCGGCGGCGGCGGC;GGGCGGCGGCGGC;GGGCGGCGGCGGCGGCGGC;GGGCGGCGGCGGCGGCGGCGGCGGCGGCGGC;GGGC;G	0.025;0.00838;0.00838;0.002793;0.002793;0.002793	0.025
cg14156751_BC11	I	10	49768525	R	A	49768525	49768525	10:49768525_C/A	C	A	0.011	0.011
cg01340477_BC11	I	1	143643093	F	C	143643094	143643094	1:143643094_G/A	G	A	0.034	0.034
cg05693331_TC11	I	16	1083168	R	A	1083168	1083168	16:1083168_C/T	C	T	0.014	0.014
cg20063333_TC11	I	X	71096179	R	T	71096179	71096179	X:71096179_C/A	C	A	0.022	0.022
cg21353189_TC11	I	4	7226616	R	A	7226616	7226616	4:7226616_C/G	C	G	0.017	0.017
cg24229276_BC11	I	20	38302885	R	T	38302886	38302886	20:38302886_G/A	G	A	0.022	0.022
cg24233211_TC11	I	6	14002518	F	A	14002514	14002520	6:14002514_CAGTCGG/C	CAGTCGG	C	0.321	0.321
cg25068334_TC11	I	8	143259105	F	A	143259105	143259105	8:143259105_C/A	C	A	0.034	0.034
cg10521403_BC11	I	4	1761484	R	C	1761431	1761512	4:1761431_GCACCCCGACCACCCCGTCCACCCCGCCCACCCCGCCCACCCCGCCCACCCCGCGCGCCCCACCCAGCCGGCGCACCCCGTC/GCACCCCGTCCACCCCGCCCACCCCGCCCACCCCGCCCACCCCGCGCGCCCCACCCAGCCGGCGCACCCCGTC	GCACCCCGACCACCCCGTCCACCCCGCCCACCCCGCCCACCCCGCCCACCCCGCGCGCCCCACCCAGCCGGCGCACCCCGTC	GCACCCCGTCCACCCCGCCCACCCCGCCCACCCCGCCCACCCCGCGCGCCCCACCCAGCCGGCGCACCCCGTC;G	0.14;0.011	0.14
cg10521403_BC11	I	4	1761484	R	C	1761458	1761503	4:1761458_CCACCCCGCCCACCCCGCCCACCCCGCGCGCCCCACCCAGCCGGCG/GCACCCCGCCCACCCCGCCCACCCCGCGCGCCCCACCCAGCCGGCG	CCACCCCGCCCACCCCGCCCACCCCGCGCGCCCCACCCAGCCGGCG	GCACCCCGCCCACCCCGCCCACCCCGCGCGCCCCACCCAGCCGGCG;C;*;CACCCCGTGCACCCCGCCCACCCCGCCCACCCCGCGCGCCCCACCCAGCCGGCG	0.12;0.014;0.011;0.005587	0.12
cg10521403_BC11	I	4	1761484	R	C	1761485	1761485	4:1761485_G/GCCCCGTCCACCCTGTC	G	GCCCCGTCCACCCTGTC;*;GTGCACCCCGTC	0.002793;0.02;0.002793	0.02
cg10700634_TC11	I	1	6506468	R	T	6506468	6506468	1:6506468_C/T	C	T	0.028	0.028
cg00849191_TC11	I	X	153673699	F	C	153673699	153673699	X:153673699_C/T	C	T	0.017	0.017
cg10034481_TC11	I	16	87830825	R	A	87830826	87830826	16:87830826_G/A	G	A	0.034	0.034
cg10069155_TC11	I	15	41560440	R	C	41560440	41560440	15:41560440_C/T	C	T	0.081	0.081
cg10224581_BC11	I	13	113973010	F	A	113973010	113973010	13:113973010_C/T	C	T	0.017	0.017
cg24710631_TC11	I	7	139877790	R	C	139877716	139877804	7:139877716_CCCAGTCTATTGCTTTTTTTTTTTTTTTTTTTGAGACGGAGTCTCGCTCTGTCGCCCAGGCTGGAGTGCAGTGGCGCGATCTCGGCTCA/C	CCCAGTCTATTGCTTTTTTTTTTTTTTTTTTTGAGACGGAGTCTCGCTCTGTCGCCCAGGCTGGAGTGCAGTGGCGCGATCTCGGCTCA	C	0.025	0.025
cg24749860_TC11	I	10	78471511	F	A	78471512	78471512	10:78471512_G/A	G	A	0.014	0.014
cg24750513_BC11	I	2	127061879	F	A	127061879	127061879	2:127061879_C/T	C	T	0.017	0.017
cg24891434_BC11	I	11	70087925	F	T	70087926	70087926	11:70087926_G/A	G	A	0.011	0.011
cg24923694_TC11	I	8	26048231	F	C	26048231	26048231	8:26048231_C/A	C	A	0.014	0.014
cg08786207_TC11	I	8	41701785	F	A	41701785	41701785	8:41701785_C/T	C	T	0.014	0.014
cg02541125_BC11	I	10	132686248	R	A	132686248	132686248	10:132686248_C/T	C	T	0.011	0.011
cg02635875_TC11	I	8	142515310	R	A	142515310	142515310	8:142515310_C/T	C	T	0.017	0.017
cg04763558_TC11	I	11	65102770	F	A	65102770	65102770	11:65102770_C/T	C	T	0.031	0.031
cg04855977_BC11	I	X	129843677	R	A	129843678	129843678	X:129843678_G/C	G	C;GCCCCCCC	0.014;0.002793	0.014
cg07864883_TC11	I	3	42701585	F	A	42701575	42701585	3:42701575_TGGGGCCAGGC/TGGGGCCAGGCGGGGCCAGGC	TGGGGCCAGGC	TGGGGCCAGGCGGGGCCAGGC;T	0.031;0.005587	0.031
cg07897659_TC11	I	22	49923253	R	A	49923253	49923253	22:49923253_C/T	C	T	0.042	0.042
cg25432232_BC11	I	19	57231055	F	C	57231055	57231055	19:57231055_C/A	C	A	0.017	0.017
cg14090923_TC11	I	9	117415157	R	A	117415138	117415165	9:117415138_CTCCCGGGGCCCAGCCGCCCGTCCCCGA/C	CTCCCGGGGCCCAGCCGCCCGTCCCCGA	C	0.036	0.036
cg14108581_TC11	I	2	1422322	F	T	1422296	1422324	2:1422296_CGCAGGCGCCTCTCCTGGACAGACCTCGT/C	CGCAGGCGCCTCTCCTGGACAGACCTCGT	C;CGCAGGCGCCTCTCCTGGACAGACCTCGTGCAGGCGCCTCTCCTGGACAGACCTCGT;CGCAGGCGCCTCTCCTGGACAGACCTCGTGCAGCCGCCTCTCCTGGACAGACCTCGTGCAGGCGCCTCTCCTGGACAGACCTCGT	0.011;0.002793;0.036	0.036
cg14108581_TC11	I	2	1422322	F	T	1422296	1422324	2:1422296_CGCAGGCGCCTCTCCTGGACAGACCTCGT/C	CGCAGGCGCCTCTCCTGGACAGACCTCGT	C;CGCAGGCGCCTCTCCTGGACAGACCTCGTGCAGGCGCCTCTCCTGGACAGACCTCGT;CGCAGGCGCCTCTCCTGGACAGACCTCGTGCAGCCGCCTCTCCTGGACAGACCTCGTGCAGGCGCCTCTCCTGGACAGACCTCGT	0.011;0.002793;0.036	0.036
cg14108581_TC11	I	2	1422322	F	T	1422316	1422344	2:1422316_AGACCTCGTGCAGGCGCCTCTCCTGGACC/A	AGACCTCGTGCAGGCGCCTCTCCTGGACC	A;*;CGACCTCGTGCAGGCGCCTCTCCTGGACC;AGACCTCGTGCAGGCGCCTCTCCTGGACCGACCTCGTGCAGGCGCCGCGCTGGACTGACCTCGTGCAGGCGCCTCTCCTGGACC;AGACCTCGTGCAGGCGCCTCTCCTGGACAGACCTCGTGCAGGCGCCTCTCCTGGACAGACCTCGTGCAGGCGCCTCTCCTGGACAGACCTCGTGCAGGCGCCGCGCTGGACTGACCTCGTGCAGGCGCCTCTCCTGGACC	0.022;0.005587;0.05;0.005587;0.00838	0.05
cg12141979_TC11	I	10	133401713	R	A	133401714	133401714	10:133401714_G/A	G	A	0.025	0.025
cg12336233_TC11	I	5	3213062	F	A	3213063	3213063	5:3213063_G/A	G	A	0.151	0.151
cg06457099_BC11	I	1	177578446	R	A	177578446	177578446	1:177578446_C/T	C	T	0.014	0.014
cg20979153_TC11	I	20	53583209	R	C	53583210	53583210	20:53583210_G/C	G	C	0.011	0.011
cg08101303_BC11	I	7	97022910	R	A	97022910	97022910	7:97022910_C/A	C	A	0.014	0.014
cg08213444_BC11	I	5	784756	R	A	784756	784768	5:784756_CGCCCCGCCCCCA/CGCCCCGCCCCCAGCCCCGCCCCCA	CGCCCCGCCCCCA	CGCCCCGCCCCCAGCCCCGCCCCCA;C	0.101;0.002793	0.101
cg08260245_TC11	I	22	50578072	R	A	50578072	50578072	22:50578072_C/G	C	G	0.025	0.025
cg05839365_BC11	I	12	132590072	R	C	132590073	132590073	12:132590073_G/A	G	A	0.011	0.011
cg08269209_BC11	I	5	843893	F	A	843887	843899	5:843887_TGGGGGCGGGGAG/T	TGGGGGCGGGGAG	T	0.196	0.196
cg08269209_BC11	I	5	843893	F	A	843891	843902	5:843891_GGCGGGGAGGCA/*	GGCGGGGAGGCA	*;G	0.198;0.005587	0.198
cg08300419_TC11	I	11	47187408	F	C	47187408	47187408	11:47187408_C/G	C	G	0.011	0.011
cg13160627_BC11	I	7	211932	R	A	211932	211932	7:211932_C/T	C	T	0.265	0.265
cg13160627_BC11	I	7	211932	R	A	211933	211933	7:211933_G/GC	G	GC	0.187	0.187
cg13164195_BC11	I	17	81304283	R	C	81304284	81304284	17:81304284_G/A	G	A	0.092	0.092
cg00720747_BC11	I	16	4313831	R	C	4313831	4313831	16:4313831_C/T	C	T	0.011	0.011
cg00300879_BC11	I	1	26177356	F	A	26177357	26177357	1:26177357_G/A	G	A	0.014	0.014
cg18168751_TC11	I	4	981033	R	C	981034	981034	4:981034_G/A	G	A	0.011	0.011
cg18241962_BC11	I	17	77389350	F	T	77389351	77389351	17:77389351_G/A	G	A	0.02	0.02
cg18315040_TC11	I	15	99100543	F	A	99100544	99100544	15:99100544_G/A	G	A	0.011	0.011
cg18317554_TC11	I	7	139798242	R	A	139798242	139798242	7:139798242_C/T	C	T	0.011	0.011
cg15889804_TC11	I	11	6926416	F	A	6926416	6926420	11:6926416_CGGGG/C	CGGGG	C	0.036	0.036
cg15911409_BC11	I	2	236572437	F	T	236572438	236572438	2:236572438_G/A	G	A	0.017	0.017
cg15979152_BC11	I	19	690417	F	A	690417	690417	19:690417_C/T	C	T	0.011	0.011
cg16002818_TC11	I	2	197786852	F	C	197786853	197786853	2:197786853_G/T	G	T	0.017	0.017
cg23622322_BC11	I	10	131960015	F	C	131960015	131960015	10:131960015_C/T	C	T	0.011	0.011
cg26308704_TC11	I	7	158532894	F	A	158532895	158532895	7:158532895_G/A	G	A	0.028	0.028
cg26337914_BC11	I	7	157668389	R	T	157668390	157668390	7:157668390_G/A	G	A	0.014	0.014
cg12011136_TC11	I	7	4862119	F	C	4862120	4862120	7:4862120_G/GC	G	GC	0.011	0.011
cg08496086_TC11	I	5	2176028	F	C	2176028	2176028	5:2176028_C/T	C	T;A	0.025;0.011	0.025
cg08687540_TC11	I	11	1868974	F	A	1868975	1868975	11:1868975_G/A	G	A	0.034	0.034
cg24508659_TC11	I	4	139244046	R	A	139244046	139244046	4:139244046_C/T	C	T	0.045	0.045
cg24543544_TC11	I	7	899565	R	A	899565	899565	7:899565_C/T	C	T	0.011	0.011
cg24586121_TC11	I	2	219513037	F	C	219513038	219513038	2:219513038_G/A	G	A	0.014	0.014
cg24663022_TC11	I	16	3677721	R	A	3677722	3677722	16:3677722_G/A	G	A	0.034	0.034
cg27309098_BC11	I	2	235711104	R	A	235711105	235711105	2:235711105_G/A	G	A	0.022	0.022
cg09695592_BC11	I	10	132974449	F	C	132974449	132974449	10:132974449_C/T	C	T	0.011	0.011
cg04311266_BC11	I	1	1151397	R	A	1151398	1151398	1:1151398_G/A	G	A	0.011	0.011
cg04320956_TC11	I	16	69109609	F	T	69109610	69109610	16:69109610_G/T	G	T	0.017	0.017
cg18780147_TC11	I	1	165653750	F	C	165653750	165653750	1:165653750_C/T	C	T	0.011	0.011
cg18952796_TC11	I	7	98617321	F	A	98617322	98617322	7:98617322_G/A	G	A	0.02	0.02
cg19070894_TC11	I	5	135488198	R	A	135488198	135488198	5:135488198_C/T	C	T	0.022	0.022
cg03444245_TC11	I	11	45355528	F	C	45355528	45355528	11:45355528_C/A	C	A	0.014	0.014
cg06920037_BC11	I	12	114693063	F	A	114693063	114693063	12:114693063_C/A	C	A	0.011	0.011
cg27431500_TC11	I	16	1692280	F	A	1692281	1692281	16:1692281_G/A	G	A	0.011	0.011
cg27619291_TC11	I	8	72076045	F	A	72076045	72076045	8:72076045_C/A	C	A	0.025	0.025
cg19918759_BC11	I	X	23333052	R	A	23333053	23333053	X:23333053_G/C	G	C	0.017	0.017
cg16922937_BC11	I	7	867142	F	A	867143	867143	7:867143_G/A	G	A	0.017	0.017
cg17031795_BC11	I	4	112517399	F	C	112517399	112517399	4:112517399_C/A	C	A	0.011	0.011
cg17107691_TC11	I	19	11178700	F	A	11178701	11178701	19:11178701_G/A	G	A	0.011	0.011
cg23261443_BC11	I	7	101953060	F	C	101953061	101953061	7:101953061_G/A	G	A	0.02	0.02
cg23393637_TC11	I	14	95046758	F	C	95046759	95046759	14:95046759_G/A	G	A	0.039	0.039
cg23405575_TC11	I	3	10992595	F	A	10992596	10992596	3:10992596_G/GGC	G	GGC	0.989	0.989
cg23555471_TC11	I	12	113096786	R	C	113096786	113096786	12:113096786_C/T	C	T	0.022	0.022
cg01640684_BC11	I	17	82912653	F	T	82912653	82912662	17:82912653_CGTGGTCTGA/C	CGTGGTCTGA	C	0.02	0.02
cg01640684_BC11	I	17	82912653	F	T	82912654	82912654	17:82912654_G/*	G	*;A	0.02;0.005587	0.02
cg22634505_BC11	I	6	42915951	F	T	42915951	42915951	6:42915951_C/T	C	T	0.017	0.017
cg22636545_TC11	I	11	12276043	F	A	12276043	12276043	11:12276043_C/T	C	T	0.039	0.039
cg22810790_TC11	I	17	60159440	F	C	60159441	60159441	17:60159441_G/A	G	A	0.011	0.011
cg22897413_TC11	I	13	113566302	R	A	113566302	113566302	13:113566302_C/T	C	T	0.022	0.022
cg14340500_BC11	I	X	143635401	F	C	143635401	143635401	X:143635401_C/T	C	T	0.011	0.011
cg14463292_BC11	I	3	192571463	F	C	192571464	192571464	3:192571464_G/T	G	T	0.011	0.011
cg14472366_BC11	I	13	20301776	R	C	20301775	20301782	13:20301775_GCGCCGCT/G	GCGCCGCT	G;GCGCCGCTCGCCGCT	0.014;0.002793	0.014
cg02236949_BC11	I	11	69205439	F	T	69205440	69205440	11:69205440_G/A	G	A	0.047	0.047
cg02293096_BC11	I	22	23836445	F	C	23836446	23836446	22:23836446_G/A	G	A	0.02	0.02
cg02202315_TC11	I	2	97741404	R	A	97741404	97741404	2:97741404_C/CGGTGATGTCCCCTAGGAAAGCTCCCCGTCCCCCGG	C	CGGTGATGTCCCCTAGGAAAGCTCCCCGTCCCCCGG	0.022	0.022
cg20782653_BC11	I	18	35271960	R	A	35271960	35271960	18:35271960_C/T	C	T	0.017	0.017
cg20828284_BC11	I	1	204482999	F	T	204483000	204483000	1:204483000_G/A	G	A	0.084	0.084
cg23719534_TC11	I	15	100559079	F	C	100559079	100559079	15:100559079_C/G	C	G	0.045	0.045
cg23732472_TC11	I	7	45457643	R	A	45457644	45457644	7:45457644_G/A	G	A	0.022	0.022
cg09771319_BC11	I	X	153935318	F	A	153935318	153935318	X:153935318_C/CGGGGGA	C	CGGGGGA;*	0.02;0.005587	0.02
cg01921668_TC11	I	14	36241976	F	A	36241976	36241976	14:36241976_C/T	C	T	0.017	0.017
cg01973605_TC11	I	1	10755465	R	C	10755466	10755466	1:10755466_G/A	G	A	0.011	0.011
cg02059317_TC11	I	16	88958103	F	C	88958103	88958103	16:88958103_C/T	C	T	0.02	0.02
cg14591001_TC11	I	12	132206207	R	A	132206207	132206207	12:132206207_C/T	C	T	0.014	0.014
cg19775206_TC11	I	14	93927372	F	A	93927373	93927373	14:93927373_G/A	G	A	0.02	0.02
cg13689003_TC11	I	1	156436310	R	A	156436311	156436311	1:156436311_G/A	G	A	0.017	0.017
cg25691825_BC11	I	18	76787555	R	A	76787556	76787556	18:76787556_G/A	G	A	0.047	0.047
cg25701564_TC11	I	2	131364160	R	C	131364161	131364161	2:131364161_G/T	G	T;A	0.039;0.034	0.039
cg01415344_BC11	I	11	65966485	R	C	65966486	65966486	11:65966486_G/A	G	A	0.022	0.022
cg16773355_TC11	I	6	224733	F	C	224734	224734	6:224734_G/A	G	A	0.011	0.011
cg07625129_TC11	I	17	76384748	F	C	76384748	76384748	17:76384748_C/T	C	T	0.017	0.017
cg22433798_BC11	I	7	549717	R	A	549717	549717	7:549717_C/T	C	T	0.073	0.073
cg22524373_TC11	I	12	119202986	R	A	119202986	119202986	12:119202986_C/G	C	G;T	0.014;0.028	0.028
cg26034375_TC11	I	1	31434507	F	A	31434507	31434507	1:31434507_C/T	C	T	0.014	0.014
cg01670304_TC11	I	19	17779772	R	T	17779773	17779773	19:17779773_G/A	G	A	0.011	0.011
cg11821068_TC11	I	12	30796480	R	A	30796481	30796481	12:30796481_G/A	G	A	0.02	0.02
cg03521620_TC11	I	15	101478067	R	A	101478067	101478067	15:101478067_C/T	C	T	0.039	0.039
cg11452267_TC11	I	2	241811380	R	A	241811380	241811380	2:241811380_C/T	C	T	0.028	0.028
cg01339173_TC11	I	1	143497543	R	A	143497496	143497647	1:143497496_TCCCCCTGCGCCACGGCTTTTTGCCCGCCGCGCCTTTTTCTCCCCGCCGCCGCGACTTTTTGCCCGCAGCGACTTTTTACCCCCGCCGCCGTGGCTTTTTGCCCCATCGCCGCTGCGGCTTTCTGCCCCCACCCGCCGCTGCGGCTTTTTGC/TCCCCCCTGCGCCACGGCTTTTTGCCCGCCGCGCCTTTTTCTCCCCGCCGCCGCGACTTTTTGCCCGCAGCGACTTTTTACCCCCGCCGCCGTGGCTTTTTGCCCCATCGCCGCTGCGGCTTTCTGCCCCCACCCGCCGCTGCGGCTTTTTGC	TCCCCCTGCGCCACGGCTTTTTGCCCGCCGCGCCTTTTTCTCCCCGCCGCCGCGACTTTTTGCCCGCAGCGACTTTTTACCCCCGCCGCCGTGGCTTTTTGCCCCATCGCCGCTGCGGCTTTCTGCCCCCACCCGCCGCTGCGGCTTTTTGC	TCCCCCCTGCGCCACGGCTTTTTGCCCGCCGCGCCTTTTTCTCCCCGCCGCCGCGACTTTTTGCCCGCAGCGACTTTTTACCCCCGCCGCCGTGGCTTTTTGCCCCATCGCCGCTGCGGCTTTCTGCCCCCACCCGCCGCTGCGGCTTTTTGC;CCCCCCTGCGCCACGGCTTTTTGCCCGCCGCGCCTTTTTCTCCCCGCCGCCGCGACTTTTTGCCCGCAGCGACTTTTTACCCCCGCCGCCGTGGCTTTTTGCCCCATCGCCGCTGCGGCTTTCTGCCCCCACCCGCCGCTGCGGCTTTTTGC;T	0.447;0.005587;0.002793	0.447
cg26718033_BC11	I	8	143385823	R	C	143385824	143385824	8:143385824_G/A	G	A	0.017	0.017
cg26722062_BC11	I	8	142579120	R	A	142579121	142579121	8:142579121_G/A	G	A	0.031	0.031
cg26753908_BC11	I	11	888956	R	T	888957	888957	11:888957_G/A	G	A	0.31	0.31
cg19541247_BC11	I	7	151794487	F	A	151794488	151794488	7:151794488_G/A	G	A	0.025	0.025
cg01359775_BC11	I	1	146049477	F	C	146049478	146049478	1:146049478_G/A	G	A	0.243	0.243
cg11199827_TC11	I	10	48673011	R	C	48673011	48673011	10:48673011_C/T	C	T	0.011	0.011
cg11239220_TC11	I	19	47274893	F	A	47274893	47274893	19:47274893_C/T	C	T	0.014	0.014
cg13949829_TC11	I	16	2091351	F	A	2091335	2091352	16:2091335_AGGGGTGAGACGCTGCCG/AGGGGGTGAGACGCTGCCG	AGGGGTGAGACGCTGCCG	AGGGGGTGAGACGCTGCCG;*;A	0.011;0.014;0.002793	0.014
cg15303810_TC11	I	22	36562941	F	T	36562941	36562941	22:36562941_C/T	C	T	0.014	0.014
cg19245335_TC11	I	21	41823545	F	A	41823546	41823546	21:41823546_G/A	G	A	0.419	0.419
cg22044028_BC11	I	1	1080012	F	A	1080013	1080013	1:1080013_G/A	G	A	0.011	0.011
cg22135752_TC11	I	5	6583267	F	C	6583254	6583284	5:6583254_CGCGGCCGGGGTGCGCGGTAGAGGGGGCGGA/*	CGCGGCCGGGGTGCGCGGTAGAGGGGGCGGA	*;C	0.092;0.002793	0.092
cg22175814_BC11	I	17	73743200	R	A	73743201	73743201	17:73743201_G/A	G	A	0.017	0.017
cg22202929_BC11	I	8	105425597	F	A	105425598	105425598	8:105425598_G/A	G	A;T	0.014;0.005587	0.014
cg13466002_TC11	I	17	4717957	R	A	4717957	4717957	17:4717957_C/T	C	T	0.025	0.025
cg09902229_BC11	I	20	59007237	R	A	59007238	59007238	20:59007238_G/A	G	A	0.011	0.011
cg09918713_TC11	I	16	29821342	F	A	29821343	29821343	16:29821343_G/A	G	A	0.02	0.02
cg21944740_BC11	I	5	4644191	R	C	4644191	4644192	5:4644191_CG/C	CG	C	0.022	0.022
cg00514665_TC11	I	16	7653810	R	A	7653811	7653811	16:7653811_G/T	G	T	0.02	0.02
cg00528638_TC11	I	17	61452262	F	C	61452263	61452263	17:61452263_G/T	G	T	0.02	0.02
cg16503057_BC11	I	3	49673818	R	T	49673801	49673819	3:49673801_CCTCACGCTCACGCTCACG/CCTCACGCTCACGCTCACGCTCACGCTCACG	CCTCACGCTCACGCTCACG	CCTCACGCTCACGCTCACGCTCACGCTCACG;CCTCACGCTCACGCTCACGCTCACG;CCTCACGCTCACG;C;CTCACGCTCACGCTCACGCTCACG;CCTCACGCTCACGCTCACGCTCACGCTCACGCTCACG	0.059;0.307;0.053;0.07;0.014;0.025	0.307
cg10923018_BC11	I	6	31775992	F	C	31775993	31775993	6:31775993_G/A	G	A	0.014	0.014
cg04193901_BC11	I	20	44715095	F	C	44715096	44715098	20:44715096_GCA/GCACA	GCA	GCACA;ACA;GCACACA;G	0.26;0.002793;0.039;0.002793	0.26
cg03537215_BC11	I	1	205042134	R	A	205042135	205042135	1:205042135_G/A	G	A	0.031	0.031
cg18471471_TC11	I	15	99997481	R	C	99997481	99997481	15:99997481_C/T	C	T	0.014	0.014
cg04101442_TC11	I	18	45990080	F	A	45990080	45990080	18:45990080_C/T	C	T	0.017	0.017
cg08502383_BC11	I	19	1377234	F	C	1377235	1377235	19:1377235_G/T	G	T	0.036	0.036
cg06205922_BC11	I	1	1537761	F	A	1537762	1537762	1:1537762_G/A	G	A	0.034	0.034
cg06210783_BC11	I	11	68437867	R	A	68437867	68437867	11:68437867_C/T	C	T	0.011	0.011
cg03831847_BC11	I	16	88766077	F	T	88766077	88766077	16:88766077_C/T	C	T	0.02	0.02
cg17422603_BC11	I	10	130788808	R	C	130788808	130788808	10:130788808_C/T	C	T	0.011	0.011
cg02884588_TC11	I	19	539155	F	A	539156	539156	19:539156_G/A	G	A	0.014	0.014
cg02892357_BC11	I	21	44369496	F	A	44369464	44369580	21:44369464_CGCTGTGGGGAGCAGGCGGAGTGTGCGGGGGCCGGGGTGTGGGTGACGTCTGACCGGGTGCTGCGGGGAGCAGGTGGAGTGTGCGGGGGCCGGGGTGTGGGTGAGTTCTGACCGGGT/C	CGCTGTGGGGAGCAGGCGGAGTGTGCGGGGGCCGGGGTGTGGGTGACGTCTGACCGGGTGCTGCGGGGAGCAGGTGGAGTGTGCGGGGGCCGGGGTGTGGGTGAGTTCTGACCGGGT	C;*;TGCTGTGGGGAGCAGGCGGAGTGTGCGGGGGCCGGGGTGTGGGTGACGTCTGACCGGGTGCTGCGGGGAGCAGGTGGAGTGTGCGGGGGCCGGGGTGTGGGTGAGTTCTGACCGGGT;CGCTGCGGGGAGCAGGTGGAGTGTGCGGGGGCCGGGGTGTGGGTGAGTTCTGACCGGGT	0.064;0.067;0.00838;0.002793	0.067
cg02892357_BC11	I	21	44369496	F	A	44369480	44369538	21:44369480_CGGAGTGTGCGGGGGCCGGGGTGTGGGTGACGTCTGACCGGGTGCTGCGGGGAGCAGGT/*	CGGAGTGTGCGGGGGCCGGGGTGTGGGTGACGTCTGACCGGGTGCTGCGGGGAGCAGGT	*;TGGAGTGTGCGGGGGCCGGGGTGTGGGTGACGTCTGACCGGGTGCTGCGGGGAGCAGGT;C	0.128;0.061;0.011	0.128
cg19475903_TC11	I	6	39303879	F	C	39303880	39303880	6:39303880_G/A	G	A	0.067	0.067
cg19532714_TC11	I	X	38327586	F	C	38327586	38327586	X:38327586_C/T	C	T	0.011	0.011
cg05147983_BC11	I	4	123505226	R	T	123505227	123505227	4:123505227_G/C	G	C	0.011	0.011
cg02969343_TC11	I	2	11023829	R	A	11023829	11023829	2:11023829_C/T	C	T	0.022	0.022
cg23992470_TC11	I	4	849849	R	A	849850	849850	4:849850_G/A	G	A;C	0.00838;0.011	0.011
cg24002887_TC11	I	7	64947365	R	A	64947366	64947366	7:64947366_G/T	G	T	0.011	0.011
cg26664254_BC11	I	10	129790925	R	A	129790926	129790926	10:129790926_G/T	G	T	0.014	0.014
cg04410987_TC11	I	11	70436639	F	A	70436640	70436640	11:70436640_G/A	G	A	0.025	0.025
cg15476425_TC11	I	17	80862603	F	C	80862572	80862631	17:80862572_CCCTCGTGTTGCTGGTGGTCCTCTGGAGCTCCGCCCACCATGATGTCTGCTCCGCCCCCT/*	CCCTCGTGTTGCTGGTGGTCCTCTGGAGCTCCGCCCACCATGATGTCTGCTCCGCCCCCT	*;C;CCCTCGTGTTGCTGGTGGTCCTCTGGAGCTCCGCCCACCATGATGTCTGCTCCGCCCCCTCCTCGTGTTGCTGGTGGTCCTCCGGGGCTCCGCCCACCATGATGTCTGCTCCGCCCCCCTCCTCGTGTTGCTGGTGGTCCTCTGGAGCTCCGCCCACCATGATGTCTGCTCCGCCCCCT	0.011;0.002793;0.002793	0.011
cg15476425_TC11	I	17	80862603	F	C	80862598	80862657	17:80862598_AGCTCCGCCCACCATGATGTCTGCTCCGCCCCCTCCTCGTGTTGCTGGTGGTCCTCCGGG/A	AGCTCCGCCCACCATGATGTCTGCTCCGCCCCCTCCTCGTGTTGCTGGTGGTCCTCCGGG	A;*	0.036;0.002793	0.036
cg12172159_TC11	I	12	6891217	F	C	6891218	6891218	12:6891218_G/A	G	A	0.014	0.014
cg16474297_TC11	I	7	21543127	F	C	21543127	21543127	7:21543127_C/T	C	T	0.017	0.017
cg06260501_BC11	I	5	2752950	F	C	2752950	2752950	5:2752950_C/G	C	G	0.014	0.014
cg06314658_TC11	I	6	28281651	R	C	28281635	28281660	6:28281635_GCTCTGGGGAAACCGGCGCTCCCGAC/G	GCTCTGGGGAAACCGGCGCTCCCGAC	G	0.011	0.011
cg16135716_TC11	I	12	13980953	R	C	13980938	13980954	12:13980938_TCACACTCACCCCCGCG/T	TCACACTCACCCCCGCG	T	0.017	0.017
cg25009498_TC11	I	17	82604244	R	A	82604244	82604250	17:82604244_CGTATGA/C	CGTATGA	C	0.028	0.028
cg27663279_TC11	I	7	984588	F	A	984588	984588	7:984588_C/T	C	T	0.025	0.025
cg15771551_TC11	I	12	97724043	F	C	97724043	97724043	12:97724043_C/T	C	T	0.525	0.525
cg13426839_TC11	I	19	539489	R	A	539490	539490	19:539490_G/A	G	A	0.025	0.025
cg12637942_BC11	I	11	65422754	R	T	65422754	65422754	11:65422754_C/G	C	G	0.014	0.014
cg04944812_TC11	I	2	241946480	R	A	241946480	241946480	2:241946480_C/T	C	T	0.251	0.251
cg04978343_BC11	I	7	38276370	F	A	38276370	38276370	7:38276370_C/T	C	T	0.064	0.064
cg00369241_BC11	I	11	299588	R	T	299588	299588	11:299588_C/T	C	T	0.02	0.02
cg00369908_TC11	I	12	6663191	F	C	6663187	6663208	12:6663187_TTTCCGCCCTTAAAAGGAGAAC/T	TTTCCGCCCTTAAAAGGAGAAC	T	0.022	0.022
cg12537382_TC11	I	4	1410658	R	C	1410659	1410659	4:1410659_G/A	G	A	0.011	0.011
cg12571629_TC11	I	2	445430	F	C	445425	445472	2:445425_CCCTTCGCTGAGGTTAATCTAACCGAGGAAACAGACTCTCGGTCTTTT/C	CCCTTCGCTGAGGTTAATCTAACCGAGGAAACAGACTCTCGGTCTTTT	C	0.047	0.047
cg12574220_TC11	I	X	100731550	R	C	100731551	100731551	X:100731551_G/T	G	T	0.017	0.017
cg17288551_TC11	I	6	87155242	F	A	87155243	87155243	6:87155243_G/C	G	C	0.011	0.011
cg07782795_TC11	I	17	81092743	R	A	81092744	81092744	17:81092744_G/A	G	A	0.011	0.011
cg01558110_TC11	I	22	50169252	F	C	50169253	50169253	22:50169253_G/A	G	A	0.028	0.028
cg04856396_BC11	I	17	3685846	R	A	3685726	3685851	17:3685726_TGAGAACAGGAGAACGCACAGCGGGGCCCCCAGGGACCCTCCCAACGTCCCCCGCCCCCCGCCCAGCCTGAGAACAGGAGAACACACAGCGGGGCCCCCAGGGACCCTCCCAACGTCCCCCGCCCC/T	TGAGAACAGGAGAACGCACAGCGGGGCCCCCAGGGACCCTCCCAACGTCCCCCGCCCCCCGCCCAGCCTGAGAACAGGAGAACACACAGCGGGGCCCCCAGGGACCCTCCCAACGTCCCCCGCCCC	T;*	0.017;0.005587	0.017
cg04856396_BC11	I	17	3685846	R	A	3685847	3685848	17:3685847_GC/*	GC	*;G	0.02;0.002793	0.02
cg14273093_TC11	I	12	124304550	F	A	124304551	124304551	12:124304551_G/A	G	A	0.014	0.014
cg25945422_TC11	I	21	44592639	F	C	44592639	44592639	21:44592639_C/T	C	T	0.011	0.011
cg19926630_TC11	I	4	1408066	F	A	1408066	1408067	4:1408066_CG/CGG	CG	CGG;C	0.089;0.005587	0.089
cg26676405_BC11	I	16	84930184	F	C	84930185	84930185	16:84930185_G/A	G	A	0.034	0.034
cg26681770_TC11	I	20	57672246	R	A	57672247	57672247	20:57672247_G/A	G	A	0.014	0.014
cg26891576_BC11	I	17	43125524	R	A	43125524	43125524	17:43125524_C/T	C	T	0.028	0.028
cg00850612_TC11	I	1	6071616	R	T	6071617	6071617	1:6071617_G/A	G	A	0.014	0.014
cg08929612_TC11	I	5	1320570	F	C	1320570	1320570	5:1320570_C/T	C	T	0.017	0.017
cg00134843_TC11	I	17	78378414	R	T	78378415	78378415	17:78378415_G/A	G	A	0.017	0.017
cg00281842_BC11	I	5	141475995	R	T	141475995	141475995	5:141475995_C/A	C	A	0.017	0.017
cg00293616_BC11	I	15	101101238	F	A	101101239	101101239	15:101101239_G/T	G	T	0.022	0.022
cg15067713_TC11	I	3	137714763	R	A	137714764	137714764	3:137714764_G/T	G	T	0.014	0.014
cg07697597_BC11	I	22	43343997	F	T	43343998	43343998	22:43343998_G/A	G	A	0.017	0.017
cg24579162_BC11	I	X	54530097	F	T	54530098	54530098	X:54530098_G/A	G	A	0.022	0.022
cg05208399_TC11	I	16	1765967	R	C	1765967	1765967	16:1765967_C/T	C	T	0.017	0.017
cg10385692_BC11	I	16	1125678	F	A	1125679	1125679	16:1125679_G/A	G	A	0.014	0.014
cg24923430_BC11	I	8	8821940	R	C	8821940	8821940	8:8821940_C/T	C	T	0.014	0.014
cg22194948_TC11	I	2	43220000	R	T	43220001	43220001	2:43220001_G/C	G	C	0.011	0.011
cg22281638_TC11	I	2	219055623	F	A	219055624	219055624	2:219055624_G/A	G	A	0.014	0.014
cg00918862_BC11	I	4	2934552	R	T	2934553	2934553	4:2934553_G/C	G	C	0.031	0.031
cg00922748_BC11	I	12	2835156	F	T	2835156	2835156	12:2835156_C/CGTGTGT	C	CGTGTGT;CGTGTGTGTGTGT;CGTGT;CGTGTGTGT;CGTGTGTGTGTGTGTGTGTGTGTGTGTGTGTGTGTGT;CGTGTGTGTGTGTGTGTGTGTGTGTGTGTGTGTGTGTGTGT	0.022;0.002793;0.00838;0.002793;0.002793;0.002793	0.022
cg01077058_TC11	I	2	240144447	R	A	240144447	240144447	2:240144447_C/T	C	T	0.011	0.011
cg01089319_TC11	I	2	170820299	R	C	170820300	170820300	2:170820300_G/A	G	A	0.011	0.011
cg05929553_BC11	I	1	1151456	R	A	1151437	1151643	1:1151437_CCCCACCCAGCAGGAGTGCCGCCTGCCTCCCGCACGGCCGGCCTCCGTGTCCCAGACAGGGTTTGCCTCCAGGGTCCCCTCCCCACAGTCTCTTGGGGCAGGACCCCTGGCGAGTTCCCCGGAGTCGAGGCGGCAACCCCAGCAGACAACACGTGGAGGTGACGGTGGCACTGCCAAGCCCAGGCCAGGCTCTCAAGAATGCTCGGG/C	CCCCACCCAGCAGGAGTGCCGCCTGCCTCCCGCACGGCCGGCCTCCGTGTCCCAGACAGGGTTTGCCTCCAGGGTCCCCTCCCCACAGTCTCTTGGGGCAGGACCCCTGGCGAGTTCCCCGGAGTCGAGGCGGCAACCCCAGCAGACAACACGTGGAGGTGACGGTGGCACTGCCAAGCCCAGGCCAGGCTCTCAAGAATGCTCGGG	C	0.014	0.014
cg05929553_BC11	I	1	1151456	R	A	1151456	1151456	1:1151456_C/*	C	*;CAAACCCAGAACGGCCCCACCCAGGGGGAGCGTGGA;CAAACCCAGAACGGCCCCACCCAGGGGGAGCGTG	0.014;0.036;0.00838	0.036
cg05943655_BC11	I	6	43668435	R	A	43668435	43668435	6:43668435_C/G	C	G	0.014	0.014
cg03602280_TC11	I	18	11148915	F	A	11148916	11148916	18:11148916_G/A	G	A	0.022	0.022
cg03773198_TC11	I	1	15326914	R	C	15326914	15326917	1:15326914_CGGT/C	CGGT	C;TGGT	0.011;0.002793	0.011
cg03781731_TC11	I	7	73842086	F	A	73842087	73842087	7:73842087_G/A	G	A	0.025	0.025
cg24847937_BC11	I	13	110642537	F	C	110642538	110642538	13:110642538_G/A	G	A	0.047	0.047
cg05358397_BC11	I	10	5508507	F	C	5508480	5508517	10:5508480_AGACTCACGTGGTGTTCGTCCCTCACCCGCAGGCCCCG/A	AGACTCACGTGGTGTTCGTCCCTCACCCGCAGGCCCCG	A	0.022	0.022
cg05358397_BC11	I	10	5508507	F	C	5508505	5508508	10:5508505_CCCG/*	CCCG	*;C	0.022;0.005587	0.022
cg05508245_BC11	I	7	6163636	R	C	6163636	6163636	7:6163636_C/T	C	T	0.02	0.02
cg19147129_BC11	I	2	74003183	F	T	74003183	74003193	2:74003183_CGTGCGTGTGT/C	CGTGCGTGTGT	C	0.117	0.117
cg23558764_TC11	I	8	30777884	R	A	30777885	30777885	8:30777885_G/A	G	A	0.02	0.02
cg23595451_TC11	I	4	1041674	R	A	1041674	1041674	4:1041674_C/A	C	A	0.011	0.011
cg07326016_TC11	I	16	88779826	R	C	88779827	88779827	16:88779827_G/A	G	A	0.036	0.036
cg07365623_BC11	I	2	46429120	F	A	46429120	46429120	2:46429120_C/T	C	T	0.017	0.017
cg11719509_BC11	I	X	130386182	F	T	130386183	130386183	X:130386183_G/A	G	A	0.028	0.028
cg23351954_TC11	I	10	100562799	F	A	100562799	100562799	10:100562799_C/T	C	T	0.028	0.028
cg23376390_TC11	I	4	725280	R	A	725281	725281	4:725281_G/A	G	A	0.056	0.056
cg23391090_TC11	I	10	129833586	F	C	129833587	129833587	10:129833587_G/A	G	A	0.031	0.031
cg11788234_TC11	I	13	28819674	F	C	28819672	28819691	13:28819672_GCCGCGCAGCGGGCAGCGGC/GCCGCGCAGCGGGCAGCGGCCCGCGCAGCGGGCAGCGGC	GCCGCGCAGCGGGCAGCGGC	GCCGCGCAGCGGGCAGCGGCCCGCGCAGCGGGCAGCGGC;G	0.017;0.002793	0.017
cg17842621_TC11	I	2	131591054	F	C	131591054	131591054	2:131591054_C/T	C	T	0.017	0.017
cg10634728_BC11	I	19	418906	R	T	418906	418906	19:418906_C/T	C	T	0.022	0.022
cg24616589_TC11	I	7	151341633	R	A	151341634	151341634	7:151341634_G/A	G	A	0.017	0.017
cg22058122_BC11	I	18	6414959	R	A	6414960	6414960	18:6414960_G/T	G	T	0.025	0.025
cg01396391_BC11	I	1	246507638	F	T	246507631	246507645	1:246507631_GTATTGTCGTTAAAC/G	GTATTGTCGTTAAAC	G	0.134	0.134
cg13529291_TC11	I	11	76211279	R	C	76211279	76211279	11:76211279_C/A	C	A	0.014	0.014
cg18553732_TC11	I	11	68076717	F	T	68076717	68076717	11:68076717_C/T	C	T	0.025	0.025
cg17068236_TC11	I	19	2051261	R	A	2051262	2051262	19:2051262_G/GCCA	G	GCCA	0.528	0.528
cg23430209_BC11	I	11	1500027	R	C	1500028	1500028	11:1500028_G/A	G	A	0.011	0.011
cg20121920_TC11	I	12	124349389	F	A	124349390	124349390	12:124349390_G/A	G	A	0.011	0.011
cg06704717_TC11	I	X	74420649	R	A	74420640	74420652	X:74420640_TTCCTGGCCCGGC/T	TTCCTGGCCCGGC	T	0.028	0.028
cg09417937_BC11	I	11	1277688	F	C	1277689	1277689	11:1277689_G/A	G	A	0.028	0.028
cg09452568_TC11	I	5	54979370	F	A	54979371	54979371	5:54979371_G/A	G	A	0.011	0.011
cg24423424_TC11	I	22	36322518	F	C	36322519	36322519	22:36322519_G/A	G	A	0.011	0.011
cg12938556_BC11	I	13	114047442	F	C	114047442	114047442	13:114047442_C/T	C	T	0.014	0.014
cg11050988_TC11	I	7	1912964	R	A	1912965	1912965	7:1912965_G/A	G	A	0.017	0.017
cg02642829_TC11	I	13	114020467	R	A	114020467	114020467	13:114020467_C/T	C	T	0.011	0.011
cg02642829_TC11	I	13	114020467	R	A	114020468	114020468	13:114020468_G/A	G	A	0.036	0.036
cg00532474_BC11	I	18	46072628	F	A	46072628	46072628	18:46072628_C/G	C	G	0.011	0.011
cg00566331_BC11	I	1	12158556	R	T	12158557	12158557	1:12158557_G/GC	G	GC	0.302	0.302
cg04777541_BC11	I	X	72043577	F	T	72043577	72043577	X:72043577_C/T	C	T	0.028	0.028
cg04811592_BC11	I	3	69785235	R	T	69785235	69785235	3:69785235_C/T	C	T	0.011	0.011
cg07467765_TC11	I	17	80124330	F	A	80124330	80124330	17:80124330_C/T	C	T	0.011	0.011
cg25780434_TC11	I	11	1194382	F	C	1194382	1194382	11:1194382_C/T	C	T	0.011	0.011
cg11497957_TC11	I	8	124973604	R	A	124973605	124973605	8:124973605_G/A	G	A	0.017	0.017
cg03370193_TC11	I	X	31266696	R	A	31266678	31266700	X:31266678_CCCAGCCGCCCGGCGCCCCGGGT/C	CCCAGCCGCCCGGCGCCCCGGGT	C	0.011	0.011
cg03403640_BC11	I	10	131156085	R	T	131156086	131156086	10:131156086_G/A	G	A	0.061	0.061
cg06784563_TC11	I	18	79524509	R	C	79524509	79524509	18:79524509_C/T	C	T	0.025	0.025
cg27223646_TC11	I	11	129852617	R	A	129852617	129852617	11:129852617_C/T	C	T	0.022	0.022
cg10794991_TC11	I	8	140527576	R	C	140527576	140527576	8:140527576_C/T	C	T	0.05	0.05
cg20307347_BC11	I	2	230869848	R	A	230869849	230869849	2:230869849_G/GGGTCCCTGGACTTCC	G	GGGTCCCTGGACTTCC	0.017	0.017
cg14870483_BC11	I	16	83931223	R	A	83931223	83931223	16:83931223_C/G	C	G;T	0.02;0.02	0.02
cg00446925_BC11	I	8	41490686	F	C	41490681	41490691	8:41490681_AGGCCCGCGGT/A	AGGCCCGCGGT	A	0.02	0.02
cg18196295_TC11	I	10	372817	F	C	372818	372818	10:372818_G/GTGGGAGCTCCCGACACACAGGTGGGCACAGAAGCA	G	GTGGGAGCTCCCGACACACAGGTGGGCACAGAAGCA;A	0.005587;0.011	0.011
cg06761167_TC11	I	16	85214150	F	C	85214151	85214151	16:85214151_G/T	G	T	0.011	0.011
cg09742952_BC11	I	11	133984063	F	C	133984064	133984064	11:133984064_G/A	G	A	0.028	0.028
cg19755323_BC11	I	20	32959831	F	C	32959832	32959832	20:32959832_G/A	G	A	0.011	0.011
cg19416623_BC11	I	10	3104357	F	A	3104358	3104358	10:3104358_G/A	G	A	0.014	0.014
cg19445097_BC11	I	13	113421328	R	T	113421317	113421334	13:113421317_ACCCCGGGACACGCCCAC/ACCCCCGGGACACGCCCAC	ACCCCGGGACACGCCCAC	ACCCCCGGGACACGCCCAC;*;A	0.084;0.02;0.005587	0.084
cg03748372_TC11	I	X	49269665	R	C	49269665	49269665	X:49269665_C/T	C	T	0.017	0.017
cg04311686_TC11	I	5	1179213	F	A	1179213	1179213	5:1179213_C/T	C	T	0.014	0.014
cg03205098_BC11	I	X	72239182	R	A	72239183	72239183	X:72239183_G/C	G	C	0.017	0.017
cg22343728_TC11	I	22	45891148	R	C	45891148	45891148	22:45891148_C/A	C	A	0.011	0.011
cg00319661_BC11	I	5	2632064	R	A	2632064	2632065	5:2632064_CG/C	CG	C	0.028	0.028
cg15724773_TC11	I	10	102226367	F	C	102226368	102226368	10:102226368_G/A	G	A	0.011	0.011
cg20494738_BC11	I	12	124501343	R	T	124501343	124501343	12:124501343_C/T	C	T	0.017	0.017
cg05643703_TC11	I	1	17005517	R	A	17005517	17005517	1:17005517_C/T	C	T	0.014	0.014
cg21849393_TC11	I	13	28099952	F	C	28099953	28099953	13:28099953_G/A	G	A	0.017	0.017
cg24465224_BC11	I	8	143910431	F	T	143910431	143910431	8:143910431_C/T	C	T	0.011	0.011
cg00130808_TC11	I	15	36886708	F	C	36886708	36886708	15:36886708_C/T	C	T	0.011	0.011
cg24039631_BC11	I	19	56393644	F	A	56393644	56393644	19:56393644_C/T	C	T	0.025	0.025
cg17453961_TC11	I	6	159129224	F	A	159129224	159129224	6:159129224_C/T	C	T	0.011	0.011
cg15448571_BC11	I	6	102910100	F	C	102910101	102910101	6:102910101_G/T	G	T	0.014	0.014
cg02520816_BC11	I	16	4006402	F	A	4006402	4006402	16:4006402_C/T	C	T	0.025	0.025
cg11333375_TC11	I	1	2385049	R	A	2385050	2385050	1:2385050_G/A	G	A	0.017	0.017
cg09264619_BC11	I	17	82222290	R	A	82222208	82222302	17:82222208_CGTCGCCCTGGGACCCCCAACTCCGCTCCCACGTTCGTGGAGAGGAGCGTCGCCCTGGGACCCCCAACTCCGCTCCCACGTTCGTGGAGACGAGT/C	CGTCGCCCTGGGACCCCCAACTCCGCTCCCACGTTCGTGGAGAGGAGCGTCGCCCTGGGACCCCCAACTCCGCTCCCACGTTCGTGGAGACGAGT	C;*	0.137;0.045	0.137
cg01510696_TC11	I	16	89621737	F	T	89621738	89621738	16:89621738_G/A	G	A	0.028	0.028
cg01520297_TC11	I	10	132642832	F	C	132642832	132642832	10:132642832_C/T	C	T	0.017	0.017
cg12414181_BC11	I	15	74995519	F	C	74995517	74995551	15:74995517_GGCGCGCGCAGAGACGGCCTCGGGCGCGCGCGCGC/G	GGCGCGCGCAGAGACGGCCTCGGGCGCGCGCGCGC	G	0.204	0.204
cg18188891_TC11	I	7	101903668	R	A	101903668	101903668	7:101903668_C/T	C	T	0.02	0.02
cg18327056_TC11	I	2	26692487	F	C	26692488	26692490	2:26692488_GCT/GCTCT	GCT	GCTCT;G	0.002793;0.02	0.02
cg24465429_TC11	I	6	33117048	F	T	33117049	33117049	6:33117049_G/A	G	A	0.039	0.039
cg21380181_TC11	I	4	1204490	R	C	1204490	1204490	4:1204490_C/T	C	T	0.011	0.011
cg25755428_TC11	I	19	13764297	F	C	13764287	13764311	19:13764287_ACGTGGAATCCGCGTCCTGGGAACC/A	ACGTGGAATCCGCGTCCTGGGAACC	A;ACGTGGAATCCGCGTCCTGGGAACCCGTGGAATCCGCGTCCTGGGAACC	0.123;0.02	0.123
cg20613350_TC11	I	9	6704323	R	C	6704324	6704324	9:6704324_G/A	G	A	0.017	0.017
cg23907921_TC11	I	7	45768933	R	A	45768934	45768934	7:45768934_G/A	G	A	0.036	0.036
cg26492712_TC11	I	21	45405089	R	A	45405076	45405102	21:45405076_CCCGCGCCCGCCCCGCCCCCTGCCCGG/C	CCCGCGCCCGCCCCGCCCCCTGCCCGG	C;*	0.014;0.005587	0.014
cg26492712_TC11	I	21	45405089	R	A	45405086	45405119	21:45405086_CCCCGCCCCCTGCCCGGCCCCTGCCCGGCCCCTG/C	CCCCGCCCCCTGCCCGGCCCCTGCCCGGCCCCTG	C;*;CCCCGCCCCCTGCCCGCCCCCTGCCCGGCCCCTGCCCGGCCCCTG	0.117;0.02;0.02	0.117
cg21906605_BC11	I	1	21440157	F	A	21440157	21440157	1:21440157_C/T	C	T	0.022	0.022
cg26837270_BC11	I	19	42242732	F	A	42242733	42242733	19:42242733_G/A	G	A	0.011	0.011
cg26842743_TC11	I	6	24666871	R	A	24666871	24666871	6:24666871_C/T	C	T	0.014	0.014
cg02067771_TC11	I	7	128903345	F	C	128903345	128903345	7:128903345_C/T	C	T	0.047	0.047
cg02102717_BC11	I	4	102827340	R	A	102827341	102827341	4:102827341_G/A	G	A	0.011	0.011
cg02204096_BC11	I	10	1049288	R	T	1049288	1049288	10:1049288_C/T	C	T	0.02	0.02
cg02314846_TC11	I	3	38137100	R	A	38137100	38137100	3:38137100_C/T	C	T	0.014	0.014
cg15455752_TC11	I	4	122922616	R	C	122922616	122922616	4:122922616_C/T	C	T	0.014	0.014
cg12521813_TC11	I	7	139778042	F	A	139778043	139778043	7:139778043_G/A	G	A	0.014	0.014
cg07185648_TC11	I	2	216081894	R	C	216081895	216081895	2:216081895_G/C	G	C	0.02	0.02
cg08141192_TC11	I	4	22515471	F	A	22515472	22515472	4:22515472_G/C	G	C	0.011	0.011
cg08209163_TC11	I	13	27450335	R	A	27450336	27450336	13:27450336_G/GGCAGAACCCTCCGACTCCGCA	G	GGCAGAACCCTCCGACTCCGCA	0.011	0.011
cg26756769_BC11	I	13	44575525	R	A	44575526	44575526	13:44575526_G/A	G	A	0.056	0.056
cg07830652_TC11	I	13	75549768	F	A	75549765	75549780	13:75549765_CGGCGGCGGCGGCGAA/C	CGGCGGCGGCGGCGAA	C	0.391	0.391
cg23138682_BC11	I	14	103334791	R	C	103334792	103334792	14:103334792_G/C	G	C	0.011	0.011
cg00037476_BC11	I	1	1659171	F	C	1659171	1659171	1:1659171_C/CT	C	CT	0.017	0.017
cg20216982_BC11	I	2	239096712	R	T	239096713	239096713	2:239096713_G/A	G	A	0.017	0.017
cg11877228_TC11	I	18	12947958	F	A	12947959	12947959	18:12947959_G/A	G	A	0.014	0.014
cg17462381_BC11	I	3	132722521	F	A	132722517	132722535	3:132722517_TGGGCGGAGCAGCGGGACG/TGGGCGGAGCAGCGGGACGGGGCGGAGCAGCGGGACG	TGGGCGGAGCAGCGGGACG	TGGGCGGAGCAGCGGGACGGGGCGGAGCAGCGGGACG;T;TGGGCGGAGCAGCGGGACTGGGCGGAGCAGCGGGACGGGGCGGAGCAGCGGGACG	0.025;0.005587;0.002793	0.025
cg06060835_TC11	I	6	31946032	F	A	31946032	31946033	6:31946032_CG/C	CG	C;TG	0.002793;0.011	0.011
cg06082821_TC11	I	1	93847904	F	A	93847896	93847905	1:93847896_AGCGGCGGCG/A	AGCGGCGGCG	A;AGCGGCG;AGCGGCGGCGGCG	0.00838;0.002793;0.014	0.014
cg20705436_TC11	I	5	134874246	F	C	134874247	134874247	5:134874247_G/A	G	A	0.014	0.014
cg20731533_TC11	I	19	36140156	R	C	36140156	36140156	19:36140156_C/T	C	T	0.017	0.017
cg20789954_TC11	I	3	132722414	F	A	132722404	132722432	3:132722404_CGGAACGGAACGGGACGGGGTGGGGCAGA/C	CGGAACGGAACGGGACGGGGTGGGGCAGA	C	0.031	0.031
cg23642587_TC11	I	17	56834154	R	C	56834155	56834155	17:56834155_G/T	G	T	0.011	0.011
cg10706553_TC11	I	19	10928770	F	T	10928771	10928771	19:10928771_G/A	G	A	0.025	0.025
cg25208046_TC11	I	5	95555113	F	C	95555114	95555114	5:95555114_G/A	G	A	0.031	0.031
cg07981864_TC11	I	11	94129091	F	C	94129088	94129093	11:94129088_TCCCGC/T	TCCCGC	T;TCCCGCCCCGCCCCGC	0.575;0.031	0.575
cg12041848_TC11	I	20	46894655	F	A	46894656	46894656	20:46894656_G/A	G	A	0.014	0.014
cg26702001_TC11	I	16	3135099	F	A	3135098	3135104	16:3135098_TCGGGGG/T	TCGGGGG	T;TCGGGGGCGGGGG;TCGGGGGCGGGGGCGGGGGCGGGGG	0.084;0.131;0.005587	0.131
cg18250651_BC11	I	14	73714332	R	C	73714333	73714333	14:73714333_G/A	G	A	0.022	0.022
cg18299950_TC11	I	11	18698757	F	A	18698757	18698757	11:18698757_C/G	C	G	0.874	0.874
cg21074810_TC11	I	11	78139763	R	C	78139763	78139763	11:78139763_C/T	C	T	0.204	0.204
cg22620274_TC11	I	13	96053593	R	A	96053579	96053593	13:96053579_TGCTCCCGCGGGTCC/T	TGCTCCCGCGGGTCC	T;TGCTCCCGCGGGTCCGCTCCCGCGGGTCC	0.288;0.005587	0.288
cg14312959_BC11	I	17	81035133	F	C	81035133	81035133	17:81035133_C/T	C	T	0.031	0.031
cg00020352_TC11	I	6	110982049	R	T	110982049	110982049	6:110982049_C/T	C	T	0.017	0.017
cg00108277_TC11	I	3	49803277	F	C	49803278	49803278	3:49803278_G/T	G	T	0.02	0.02
cg01412450_TC11	I	3	132722529	F	A	132722517	132722535	3:132722517_TGGGCGGAGCAGCGGGACG/TGGGCGGAGCAGCGGGACGGGGCGGAGCAGCGGGACG	TGGGCGGAGCAGCGGGACG	TGGGCGGAGCAGCGGGACGGGGCGGAGCAGCGGGACG;T;TGGGCGGAGCAGCGGGACTGGGCGGAGCAGCGGGACGGGGCGGAGCAGCGGGACG	0.025;0.005587;0.002793	0.025
cg04849907_BC11	I	2	53787085	F	A	53787085	53787085	2:53787085_C/T	C	T	0.017	0.017
cg25472897_TC11	I	8	144336893	F	A	144336889	144336898	8:144336889_ACGGCGGCGG/ACGGCGGCGGCGG	ACGGCGGCGG	ACGGCGGCGGCGG;ACGGCGG;A;ACGGCGGCGGCGGCGG	0.031;0.005587;0.005587;0.002793	0.031
cg25726857_TC11	I	15	81324409	F	C	81324409	81324409	15:81324409_C/T	C	T	0.02	0.02
cg14921416_BC11	I	20	3712511	F	A	3712511	3712511	20:3712511_C/T	C	T	0.011	0.011
cg17500915_BC11	I	1	33081117	F	A	33081117	33081117	1:33081117_C/A	C	A	0.02	0.02
cg17600851_BC11	I	1	84997174	R	A	84997169	84997174	1:84997169_TGCCCC/TGCCCCGCCCC	TGCCCC	TGCCCCGCCCC;*;T	0.408;0.022;0.011	0.408
cg24537383_BC11	I	1	63773962	F	T	63773962	63773962	1:63773962_C/T	C	T	0.02	0.02
cg10577937_TC11	I	1	26472456	F	A	26472457	26472457	1:26472457_G/A	G	A	0.011	0.011
cg24665320_TC11	I	13	114234956	F	C	114234957	114234957	13:114234957_G/A	G	A	0.011	0.011
cg24668570_TC11	I	10	133160274	R	C	133160268	133160277	10:133160268_CCCCCGCGCA/C	CCCCCGCGCA	C	0.109	0.109
cg01531495_TC11	I	13	75549765	F	A	75549765	75549780	13:75549765_CGGCGGCGGCGGCGAA/C	CGGCGGCGGCGGCGAA	C	0.391	0.391
cg01573825_TC11	I	4	169010302	R	A	169010303	169010303	4:169010303_G/A	G	A	0.025	0.025
cg26113636_TC11	I	3	84959005	F	C	84959006	84959006	3:84959006_G/A	G	A	0.017	0.017
cg09020330_TC11	I	1	224356833	F	C	224356834	224356834	1:224356834_G/A	G	A	0.02	0.02
cg15233292_TC11	I	22	31944343	R	C	31944343	31944343	22:31944343_C/T	C	T	0.042	0.042
cg15268727_BC11	I	10	133160283	R	C	133160277	133160286	10:133160277_ACCCCGCGCC/A	ACCCCGCGCC	A;*;CCCCCGCGCC	0.156;0.109;0.002793	0.156
cg15302530_TC11	I	7	108569594	F	A	108569595	108569595	7:108569595_G/A	G	A	0.034	0.034
cg16555761_BC11	I	1	37990076	R	A	37990077	37990077	1:37990077_G/C	G	C	0.025	0.025
cg16699326_TC11	I	6	31827861	R	C	31827862	31827862	6:31827862_G/A	G	A	0.014	0.014
cg03915846_TC11	I	12	112013224	R	A	112013225	112013225	12:112013225_G/A	G	A	0.011	0.011
cg05654483_TC11	I	10	120851417	R	A	120851418	120851418	10:120851418_G/A	G	A	0.02	0.02
cg05746407_TC11	I	16	85613250	F	A	85613251	85613251	16:85613251_G/A	G	A	0.011	0.011
cg03586437_TC11	I	1	225882352	R	A	225882353	225882353	1:225882353_G/C	G	C	0.039	0.039
cg10390589_BC11	I	19	47130790	F	A	47130791	47130791	19:47130791_G/T	G	T	0.025	0.025
cg00629941_BC11	I	15	74995521	F	C	74995517	74995551	15:74995517_GGCGCGCGCAGAGACGGCCTCGGGCGCGCGCGCGC/G	GGCGCGCGCAGAGACGGCCTCGGGCGCGCGCGCGC	G	0.204	0.204
cg22477225_TC11	I	17	37406973	F	A	37406969	37406973	17:37406969_TGGGC/T	TGGGC	T	0.76	0.76
cg13257636_TC11	I	2	29115243	F	C	29115244	29115244	2:29115244_G/A	G	A	0.017	0.017
cg22817421_BC11	I	14	95157501	R	T	95157502	95157502	14:95157502_G/A	G	A	0.011	0.011
cg11787367_BC11	I	19	38374778	F	C	38374779	38374779	19:38374779_G/A	G	A	0.014	0.014
cg02891332_TC11	I	18	9334499	F	A	9334499	9334499	18:9334499_C/A	C	A	0.017	0.017
cg03195230_TC11	I	11	64305663	R	C	64305663	64305663	11:64305663_C/CG	C	CG	0.011	0.011
cg03243023_TC11	I	10	22321065	R	C	22321065	22321065	10:22321065_C/A	C	A;G	0.00838;0.017	0.017
cg18745913_TC11	I	6	147203705	F	C	147203705	147203705	6:147203705_C/T	C	T	0.075	0.075
cg18821281_BC11	I	3	11643833	R	T	11643833	11643833	3:11643833_C/T	C	T	0.011	0.011
cg18855466_TC11	I	2	200306681	F	A	200306681	200306681	2:200306681_C/T	C	T	0.017	0.017
cg06759739_BC11	I	6	45421798	R	A	45421798	45421798	6:45421798_C/T	C	T	0.014	0.014
cg24126618_TC11	I	19	39032443	R	A	39032444	39032444	19:39032444_G/A	G	A	0.397	0.397
cg22225802_TC11	I	3	48635196	R	A	48635197	48635197	3:48635197_G/GGCTCCC	G	GGCTCCC	0.025	0.025
cg22370082_TC11	I	2	37157101	F	A	37157102	37157102	2:37157102_G/A	G	A	0.014	0.014
cg04408225_TC11	I	14	95157347	R	C	95157348	95157348	14:95157348_G/A	G	A	0.025	0.025
cg27141489_TC11	I	10	69103943	F	A	69103943	69103943	10:69103943_C/T	C	T	0.106	0.106
cg02873700_TC11	I	14	49620826	F	C	49620826	49620826	14:49620826_C/T	C	T	0.028	0.028
cg15629072_TC11	I	8	1973740	R	C	1973741	1973741	8:1973741_G/A	G	A	0.011	0.011
cg15723536_TC11	I	19	54415443	R	A	54415443	54415443	19:54415443_C/G	C	G	0.014	0.014
cg15854606_TC11	I	19	18543738	F	A	18543727	18543751	19:18543727_TGGGGCTGGGGCGGGGGCTGGGGCG/TGGGGCTGGGGCGGGGGCTGGGGCGGGGGCTGGGGCG	TGGGGCTGGGGCGGGGGCTGGGGCG	TGGGGCTGGGGCGGGGGCTGGGGCGGGGGCTGGGGCG;TGGGGCTGGGGCGGGGGCTGGGGCGGGGGCTGGGGCGGGGGCTGGGGCG;TGGGGCTGGGGCG;T	0.226;0.092;0.014;0.002793	0.226
cg06563149_BC11	I	19	47274859	F	A	47274850	47274866	19:47274850_GGGTGGGGGCGGGGCCT/G	GGGTGGGGGCGGGGCCT	G	0.036	0.036
cg06591447_TC11	I	6	31665718	F	C	31665719	31665719	6:31665719_G/T	G	T	0.179	0.179
cg21293622_BC11	I	20	2508918	R	T	2508919	2508919	20:2508919_G/C	G	C	0.031	0.031
cg20930060_TC11	I	6	163414363	R	C	163414363	163414363	6:163414363_C/A	C	A	0.034	0.034
cg09899665_BC11	I	13	75549771	F	A	75549765	75549780	13:75549765_CGGCGGCGGCGGCGAA/C	CGGCGGCGGCGGCGAA	C	0.391	0.391
cg18973778_TC11	I	14	61762429	F	A	61762420	61762437	14:61762420_AGAGGCGTGCGGGCTTCG/AGAGGCGTGCGGGCTTCGGAGGCGTGCGGGCTTCGGAGGCGTGCGGGCTTCGGAGGCGTGCGGGCTTCGGAGGCGTGCGGGCTTCG	AGAGGCGTGCGGGCTTCG	AGAGGCGTGCGGGCTTCGGAGGCGTGCGGGCTTCGGAGGCGTGCGGGCTTCGGAGGCGTGCGGGCTTCGGAGGCGTGCGGGCTTCG;AGAGGCGTGCGGGCTTCGGAGGCGTGCGGGCTTCG;AGAGGCGTGCGGGCTTCGGAGGCGTGCGGGCTTCGGAGGCGTGCGGGCTTCGGAGGCGTGCGGGCTTCG;AGAGGCGTGCGGGCTTCGGAGGCGTGCGGGCTTCGGAGGCGTGCGGGCTTCG;A;AGAGGCGTGCGGGCTTCGGAGGCGTGCGGGCTTCGGAGGCGTGCGGGCTTCGGAGGCGTGCGGGCTTCGGAGGCGTGCGGGCTTCGGAGGCGTGCGGGCTTCG	0.047;0.12;0.061;0.087;0.002793;0.00838	0.12
cg18152871_BC11	I	10	124418902	R	T	124418902	124418902	10:124418902_C/G	C	G	0.034	0.034
cg23085167_TC11	I	1	3244175	R	C	3244176	3244176	1:3244176_G/A	G	A	0.017	0.017
cg02382320_BC11	I	5	1090821	R	A	1090822	1090822	5:1090822_G/A	G	A	0.022	0.022
cg24573207_TC11	I	3	75612055	F	A	75612055	75612055	3:75612055_C/CG	C	CG;*	0.33;0.002793	0.33
cg11717700_TC11	I	4	153466269	F	C	153466269	153466289	4:153466269_CGCGGGGCGGGGCGGGGCGGG/CGCGGGGCGGGGCGGG	CGCGGGGCGGGGCGGGGCGGG	CGCGGGGCGGGGCGGG;CGCGGGGCGGG;CGCGGGGCGGGGCGGGGCGGGGCGGG;CGCGGG;CGCGGGGCGGGGCGGGGCGGGGCGGGGCGGG;C	0.123;0.377;0.064;0.064;0.005587;0.005587	0.377
cg13764828_BC11	I	3	10505871	F	A	10505871	10505871	3:10505871_C/G	C	G	0.011	0.011
cg07181952_BC11	I	1	1304619	R	A	1304619	1304619	1:1304619_C/G	C	G	0.014	0.014
cg20929387_BC11	I	4	7772783	R	A	7772783	7772783	4:7772783_C/G	C	G	0.011	0.011
cg21975337_TC11	I	5	173987685	F	C	173987685	173987685	5:173987685_C/T	C	T	0.014	0.014
cg12972643_BC11	I	3	197297838	R	C	197297839	197297839	3:197297839_G/T	G	T	0.022	0.022
cg11361691_TC11	I	3	58008149	R	A	58008150	58008150	3:58008150_G/A	G	A	0.039	0.039
cg21181498_TC11	I	2	1588481	R	A	1588481	1588481	2:1588481_C/T	C	T	0.028	0.028
cg06174877_TC11	I	2	175107712	F	C	175107713	175107713	2:175107713_G/A	G	A	0.025	0.025
cg13854983_TC11	I	2	136117745	F	T	136117745	136117745	2:136117745_C/A	C	A	0.017	0.017
cg16319119_TC11	I	1	248873376	F	C	248873377	248873377	1:248873377_G/A	G	A	0.02	0.02
cg02612657_BC11	I	2	13739112	R	A	13739113	13739113	2:13739113_G/A	G	A	0.02	0.02
cg04778433_BC11	I	2	129923411	R	C	129923412	129923412	2:129923412_G/A	G	A	0.034	0.034
cg07590215_TC11	I	4	1009652	F	A	1009652	1009662	4:1009652_CGGGCGGGGCG/C	CGGGCGGGGCG	C;CGGGCG;CGGGCGGGGCGGGGCG	0.096;0.017;0.008427	0.096
cg10176670_TC11	I	2	208128370	F	C	208128371	208128371	2:208128371_G/A	G	A	0.07	0.07
cg17875988_BC11	I	1	7679826	R	A	7679827	7679827	1:7679827_G/C	G	C	0.014	0.014
cg04896832_TC11	I	1	10685670	R	A	10685670	10685670	1:10685670_C/CG	C	CG	0.028	0.028
cg07445838_BC11	I	4	74096478	R	T	74096478	74096478	4:74096478_C/T	C	T	0.02	0.02
cg11159084_BC11	I	1	236604589	F	A	236604590	236604590	1:236604590_G/A	G	A	0.034	0.034
cg24336278_TC11	I	1	3652137	F	C	3652137	3652137	1:3652137_C/A	C	A	0.011	0.011
cg07499899_TC11	I	1	21639817	F	C	21639817	21639817	1:21639817_C/T	C	T	0.011	0.011
cg11440030_TC11	I	3	147419244	R	A	147419244	147419244	3:147419244_C/G	C	G	0.022	0.022
cg16700375_BC11	I	2	241774634	R	A	241774635	241774635	2:241774635_G/GGCTGCTCCGC	G	GGCTGCTCCGC;C;GGCTGCTCCGCGCTGCTCCCCGGCTGCTCCCCGGCTGCTCCCGGCTGCTCCCCGTCTGCTCCCC	0.436;0.005587;0.002793	0.436
cg04258751_BC11	I	2	68122994	F	T	68122995	68122995	2:68122995_G/A	G	A	0.025	0.025
cg24645681_BC11	I	1	160982913	F	A	160982914	160982914	1:160982914_G/A	G	A	0.011	0.011
cg22498996_BC11	I	3	148697837	R	A	148697837	148697837	3:148697837_C/A	C	A	0.022	0.022
cg00127545_TC11	I	3	51671069	F	C	51671069	51671069	3:51671069_C/A	C	A	0.014	0.014
cg13379544_BC11	I	4	100608067	F	A	100608067	100608067	4:100608067_C/T	C	T	0.628	0.628
cg16829674_BC11	I	3	194351535	F	A	194351535	194351535	3:194351535_C/G	C	G	0.011	0.011
cg07374414_TC11	I	1	3784600	F	C	3784600	3784600	1:3784600_C/T	C	T	0.137	0.137
cg24391931_TC11	I	4	1240279	F	A	1240136	1240301	4:1240136_TGGGTGCTGGGTGAGTGGGAACCGGGTCCCTCGTCAGAACCGCGTGGGGGACTCCCGGGTGCTGGGTGAGTGGGAACCGGGTCCCTCGTCGGAACCGTGTGGGGCACTCCCGGGTGCTGGGTGAGTGGGACCGGGTCCCTCGTCGGAACCGCCTGGGGGGACTCCC/T	TGGGTGCTGGGTGAGTGGGAACCGGGTCCCTCGTCAGAACCGCGTGGGGGACTCCCGGGTGCTGGGTGAGTGGGAACCGGGTCCCTCGTCGGAACCGTGTGGGGCACTCCCGGGTGCTGGGTGAGTGGGACCGGGTCCCTCGTCGGAACCGCCTGGGGGGACTCCC	T	0.025	0.025
cg24391931_TC11	I	4	1240279	F	A	1240180	1240290	4:1240180_TGGGGGACTCCCGGGTGCTGGGTGAGTGGGAACCGGGTCCCTCGTCGGAACCGTGTGGGGCACTCCCGGGTGCTGGGTGAGTGGGACCGGGTCCCTCGTCGGAACCGCCTG/T	TGGGGGACTCCCGGGTGCTGGGTGAGTGGGAACCGGGTCCCTCGTCGGAACCGTGTGGGGCACTCCCGGGTGCTGGGTGAGTGGGACCGGGTCCCTCGTCGGAACCGCCTG	T;*	0.017;0.017	0.017
cg24391931_TC11	I	4	1240279	F	A	1240233	1240343	4:1240233_TGTGGGGCACTCCCGGGTGCTGGGTGAGTGGGACCGGGTCCCTCGTCGGAACCGCCTGGGGGGACTCCCGGGTGCTGGGTGAGTGGGAACCGGGTCCCTCGTCGGAACCGC/T	TGTGGGGCACTCCCGGGTGCTGGGTGAGTGGGACCGGGTCCCTCGTCGGAACCGCCTGGGGGGACTCCCGGGTGCTGGGTGAGTGGGAACCGGGTCCCTCGTCGGAACCGC	T;CGTGGGGCACTCCCGGGTGCTGGGTGAGTGGGACCGGGTCCCTCGTCGGAACCGCCTGGGGGGACTCCCGGGTGCTGGGTGAGTGGGAACCGGGTCCCTCGTCGGAACCGC;*	0.002793;0.039;0.034	0.039
cg26875450_TC11	I	1	150558055	R	A	150558055	150558055	1:150558055_C/G	C	G;T	0.002793;0.022	0.022
cg07713242_BC11	I	2	128672423	R	A	128672424	128672424	2:128672424_G/A	G	A	0.377	0.377
cg26051619_TC11	I	1	39789883	R	C	39789883	39789883	1:39789883_C/A	C	A	0.022	0.022
cg01942790_TC11	I	4	1217631	F	C	1217631	1217631	4:1217631_C/T	C	T	0.014	0.014
cg18229556_BC11	I	1	14664944	R	A	14664945	14664945	1:14664945_G/A	G	A	0.011	0.011
cg22798412_TC11	I	1	1220866	F	C	1220866	1220866	1:1220866_C/T	C	T	0.02	0.02
cg09747169_BC11	I	4	190020597	F	C	190020598	190020598	4:190020598_G/A	G	A	0.039	0.039
cg11553762_BC11	I	2	111228148	R	A	111228149	111228149	2:111228149_G/A	G	A	0.025	0.025
cg08174577_BC11	I	2	51780444	F	A	51780444	51780444	2:51780444_C/T	C	T	0.025	0.025
cg08174577_BC11	I	2	51780444	F	A	51780445	51780445	2:51780445_G/C	G	C	0.011	0.011
cg23279021_BC11	I	5	110726642	F	C	110726643	110726643	5:110726643_G/T	G	T	0.014	0.014
cg04466840_TC11	I	5	177357718	F	A	177357718	177357718	5:177357718_C/A	C	A	0.011	0.011
cg05470468_TC11	I	3	44578582	R	A	44578582	44578582	3:44578582_C/T	C	T	0.011	0.011
cg20157398_TC11	I	2	11155100	F	A	11155100	11155100	2:11155100_C/CG	C	CG;CGGGGGCGGGGCTAGGAGGGGA	0.98;0.002793	0.98
cg04637598_BC11	I	2	176637656	F	C	176637656	176637656	2:176637656_C/CGCCTCGTGCGTGGGCCGGGG	C	CGCCTCGTGCGTGGGCCGGGG;CGCCTCGTGCGTGGGCCGGGGGCCTCGTGCGTGGGCCGGGG	0.137;0.005587	0.137
cg25624927_TC11	I	3	48899046	F	A	48899047	48899047	3:48899047_G/T	G	T	0.042	0.042
cg03315469_TC11	I	1	3947991	F	T	3947992	3947992	1:3947992_G/A	G	A	0.673	0.673
cg26446717_TC11	I	5	176361955	R	A	176361956	176361956	5:176361956_G/A	G	A	0.022	0.022
cg24002522_TC11	I	3	105529008	F	C	105529008	105529008	3:105529008_C/T	C	T	0.011	0.011
cg24211779_BC11	I	2	235799445	R	A	235799445	235799445	2:235799445_C/A	C	A	0.017	0.017
cg09336899_BC11	I	2	232901292	R	A	232901292	232901292	2:232901292_C/T	C	T	0.017	0.017
cg26384014_TC11	I	2	74650747	F	A	74650748	74650748	2:74650748_G/A	G	A	0.047	0.047
cg23167218_BC11	I	5	139273696	F	C	139273697	139273697	5:139273697_G/T	G	T	0.028	0.028
cg21807849_TC11	I	X	147981237	F	A	147981234	147981261	X:147981234_TCACGGACTGCCCCGGAAGCTTCTGGGC/T	TCACGGACTGCCCCGGAAGCTTCTGGGC	T	0.056	0.056
cg04361279_BC11	I	1	3644401	R	A	3644370	3644421	1:3644370_CAGTGGCCCCGCTGAGCCCCGGACATGGGGTCGCGCCTTCAGAAGGGGACCT/C	CAGTGGCCCCGCTGAGCCCCGGACATGGGGTCGCGCCTTCAGAAGGGGACCT	C;*	0.263;0.005587	0.263
cg04361279_BC11	I	1	3644401	R	A	3644383	3644434	1:3644383_GAGCCCCGGACATGGGGTCGCGCCTTCAGAAGGGGACCTAGTGGCCCCGCTA/*	GAGCCCCGGACATGGGGTCGCGCCTTCAGAAGGGGACCTAGTGGCCCCGCTA	*;G	0.243;0.005587	0.243
cg12256362_TC11	I	2	9111020	F	A	9111020	9111020	2:9111020_C/T	C	T	0.017	0.017
cg02087416_TC11	I	1	200213660	F	C	200213661	200213661	1:200213661_G/A	G	A	0.028	0.028
cg12309957_TC11	I	2	219253950	F	A	219253950	219253951	2:219253950_CG/CGG	CG	CGG;C	0.095;0.128	0.128
cg21204139_TC11	I	1	64203653	F	A	64203654	64203654	1:64203654_G/C	G	C	0.017	0.017
cg08803791_BC11	I	2	10776266	F	T	10776266	10776270	2:10776266_CGTGT/C	CGTGT	C;CGTGTGT;CGTGTGTGTGTGT;CGT;CGTGTGTGT;CT	0.193;0.182;0.002793;0.126;0.00838;0.002793	0.193
cg02139853_BC11	I	2	235959041	F	C	235959041	235959041	2:235959041_C/T	C	T	0.014	0.014
cg06866827_TC11	I	1	3031900	R	C	3031901	3031901	1:3031901_G/A	G	A	0.011	0.011
cg08084788_TC11	I	2	1583330	F	A	1583331	1583331	2:1583331_G/A	G	A	0.011	0.011
cg06439655_TC11	I	5	176530366	R	T	176530239	176530383	5:176530239_CAGGCCTGCCTCCCAGCCGCCCCGGAGCCCAGGTGCAAGTCAGCCCGGTGGGCCTGCCTCCCAGCCGCCCCGGAGCCCAGGTGCAAGTCAGCCCGGTGGGCCTGCCTCCCAGCCGCCCCGGAGCCCACGTGCAAGTCAGCCCGGT/*	CAGGCCTGCCTCCCAGCCGCCCCGGAGCCCAGGTGCAAGTCAGCCCGGTGGGCCTGCCTCCCAGCCGCCCCGGAGCCCAGGTGCAAGTCAGCCCGGTGGGCCTGCCTCCCAGCCGCCCCGGAGCCCACGTGCAAGTCAGCCCGGT	*;CGGGCCTGCCTCCCAGCCGCCCCGGAGCCCAGGTGCAAGTCAGCCCGGTGGGCCTGCCTCCCAGCCGCCCCGGAGCCCACGTGCAAGTCAGCCCGGT;C;CGGCCTGCCTCCCAGCCGCCCCGGAGCCCAGGTGCAAGTCAGCCCGGTGGGCCTGCCTCCCAGCCGCCCCGGAGCCCAGGTGCAAGTCAGCCCGGTGGGCCTGCCTCCCAGCCGCCCCGGAGCCCACGTGCAAGTCAGCCCGGT	0.31;0.056;0.002793;0.00838	0.31
cg06439655_TC11	I	5	176530366	R	T	176530240	176530384	5:176530240_AGGCCTGCCTCCCAGCCGCCCCGGAGCCCAGGTGCAAGTCAGCCCGGTGGGCCTGCCTCCCAGCCGCCCCGGAGCCCAGGTGCAAGTCAGCCCGGTGGGCCTGCCTCCCAGCCGCCCCGGAGCCCACGTGCAAGTCAGCCCGGTG/*	AGGCCTGCCTCCCAGCCGCCCCGGAGCCCAGGTGCAAGTCAGCCCGGTGGGCCTGCCTCCCAGCCGCCCCGGAGCCCAGGTGCAAGTCAGCCCGGTGGGCCTGCCTCCCAGCCGCCCCGGAGCCCACGTGCAAGTCAGCCCGGTG	*;GGGCCTGCCTCCCAGCCGCCCCGGAGCCCAGGTGCAAGTCAGCCCGGTGGGCCTGCCTCCCAGCCGCCCCGGAGCCCAGGTGCAAGTCAGCCCGGTGGGCCTGCCTCCCAGCCGCCCCGGAGCCCACGTGCAAGTCAGCCCGGTG;A;AGGCCTGCCTCCCAGCCGCCCCGGAGCCCACGTGCAAGTCAGCCCGGTG;AGGCCTGCCTCCCAGCCGCCCCGGAGCCCAGGTGCAAGTCAGCCCGGTGGGCCTGCCTCCCAGCCGCCCCGGAGCCCACGTGCAAGTCAGCCCGGTG	0.405;0.288;0.017;0.005587;0.002793	0.405
cg06439655_TC11	I	5	176530366	R	T	176530241	176530432	5:176530241_GGCCTGCCTCCCAGCCGCCCCGGAGCCCAGGTGCAAGTCAGCCCGGTGGGCCTGCCTCCCAGCCGCCCCGGAGCCCAGGTGCAAGTCAGCCCGGTGGGCCTGCCTCCCAGCCGCCCCGGAGCCCACGTGCAAGTCAGCCCGGTGGGCCTGCCTCCCAGCCGCCCCGGAGCCCAGGTGCAAGTCAGCCCAGCA/*	GGCCTGCCTCCCAGCCGCCCCGGAGCCCAGGTGCAAGTCAGCCCGGTGGGCCTGCCTCCCAGCCGCCCCGGAGCCCAGGTGCAAGTCAGCCCGGTGGGCCTGCCTCCCAGCCGCCCCGGAGCCCACGTGCAAGTCAGCCCGGTGGGCCTGCCTCCCAGCCGCCCCGGAGCCCAGGTGCAAGTCAGCCCAGCA	*;G	0.078;0.00838	0.078
cg06439655_TC11	I	5	176530366	R	T	176530246	176530432	5:176530246_GCCTCCCAGCCGCCCCGGAGCCCAGGTGCAAGTCAGCCCGGTGGGCCTGCCTCCCAGCCGCCCCGGAGCCCAGGTGCAAGTCAGCCCGGTGGGCCTGCCTCCCAGCCGCCCCGGAGCCCACGTGCAAGTCAGCCCGGTGGGCCTGCCTCCCAGCCGCCCCGGAGCCCAGGTGCAAGTCAGCCCAGCA/*	GCCTCCCAGCCGCCCCGGAGCCCAGGTGCAAGTCAGCCCGGTGGGCCTGCCTCCCAGCCGCCCCGGAGCCCAGGTGCAAGTCAGCCCGGTGGGCCTGCCTCCCAGCCGCCCCGGAGCCCACGTGCAAGTCAGCCCGGTGGGCCTGCCTCCCAGCCGCCCCGGAGCCCAGGTGCAAGTCAGCCCAGCA	*;G	0.383;0.00838	0.383
cg06439655_TC11	I	5	176530366	R	T	176530290	176530420	5:176530290_GCCTGCCTCCCAGCCGCCCCGGAGCCCAGGTGCAAGTCAGCCCGGTGGGCCTGCCTCCCAGCCGCCCCGGAGCCCACGTGCAAGTCAGCCCGGTGGGCCTGCCTCCCAGCCGCCCCGGAGCCCAGGTGCAA/*	GCCTGCCTCCCAGCCGCCCCGGAGCCCAGGTGCAAGTCAGCCCGGTGGGCCTGCCTCCCAGCCGCCCCGGAGCCCACGTGCAAGTCAGCCCGGTGGGCCTGCCTCCCAGCCGCCCCGGAGCCCAGGTGCAA	*;G;GGTCAGCCCGGTGGGCCTGCCTCCCAGCCGCCCCGGAGCCCACGTGCAAGTCAGCCCGGTGGGCCTGCCTCCCAGCCGCCCCGGAGCCCAGGTGCAA	0.327;0.002793;0.002793	0.327
cg06439655_TC11	I	5	176530366	R	T	176530291	176530383	5:176530291_CCTGCCTCCCAGCCGCCCCGGAGCCCAGGTGCAAGTCAGCCCGGTGGGCCTGCCTCCCAGCCGCCCCGGAGCCCACGTGCAAGTCAGCCCGGT/*	CCTGCCTCCCAGCCGCCCCGGAGCCCAGGTGCAAGTCAGCCCGGTGGGCCTGCCTCCCAGCCGCCCCGGAGCCCACGTGCAAGTCAGCCCGGT	*;C	0.344;0.011	0.344
cg06439655_TC11	I	5	176530366	R	T	176530303	176530383	5:176530303_CCGCCCCGGAGCCCAGGTGCAAGTCAGCCCGGTGGGCCTGCCTCCCAGCCGCCCCGGAGCCCACGTGCAAGTCAGCCCGGT/*	CCGCCCCGGAGCCCAGGTGCAAGTCAGCCCGGTGGGCCTGCCTCCCAGCCGCCCCGGAGCCCACGTGCAAGTCAGCCCGGT	*;C;CAGCCCAGGTGCAAGTCAGCCCGGTGGGCCTGCCTCCCAGCCGCCCCGGAGCCCACGTGCAAGTCAGCCCGGT	0.352;0.005587;0.005587	0.352
cg06439655_TC11	I	5	176530366	R	T	176530318	176530462	5:176530318_GGTGCAAGTCAGCCCGGTGGGCCTGCCTCCCAGCCGCCCCGGAGCCCACGTGCAAGTCAGCCCGGTGGGCCTGCCTCCCAGCCGCCCCGGAGCCCAGGTGCAAGTCAGCCCAGCAGGCCTGCCTCCCAGCCGCCCCGGAGCCCAC/CGTGCAAGTCAGCCCGGTGGGCCTGCCTCCCAGCCGCCCCGGAGCCCACGTGCAAGTCAGCCCGGTGGGCCTGCCTCCCAGCCGCCCCGGAGCCCAGGTGCAAGTCAGCCCAGCAGGCCTGCCTCCCAGCCGCCCCGGAGCCCAC	GGTGCAAGTCAGCCCGGTGGGCCTGCCTCCCAGCCGCCCCGGAGCCCACGTGCAAGTCAGCCCGGTGGGCCTGCCTCCCAGCCGCCCCGGAGCCCAGGTGCAAGTCAGCCCAGCAGGCCTGCCTCCCAGCCGCCCCGGAGCCCAC	CGTGCAAGTCAGCCCGGTGGGCCTGCCTCCCAGCCGCCCCGGAGCCCACGTGCAAGTCAGCCCGGTGGGCCTGCCTCCCAGCCGCCCCGGAGCCCAGGTGCAAGTCAGCCCAGCAGGCCTGCCTCCCAGCCGCCCCGGAGCCCAC;*;GGTGCAAGTCAGCCCGGTGGGCCTGCCTCCCAGCCGCCCCGGAGCCCAGGTGCAAGTCAGCCCAGCAGGCCTGCCTCCCAGCCGCCCCGGAGCCCAC;G	0.014;0.344;0.022;0.00838	0.344
cg06439655_TC11	I	5	176530366	R	T	176530336	176530432	5:176530336_GGGCCTGCCTCCCAGCCGCCCCGGAGCCCACGTGCAAGTCAGCCCGGTGGGCCTGCCTCCCAGCCGCCCCGGAGCCCAGGTGCAAGTCAGCCCAGCA/*	GGGCCTGCCTCCCAGCCGCCCCGGAGCCCACGTGCAAGTCAGCCCGGTGGGCCTGCCTCCCAGCCGCCCCGGAGCCCAGGTGCAAGTCAGCCCAGCA	*;AGGCCTGCCTCCCAGCCGCCCCGGAGCCCACGTGCAAGTCAGCCCGGTGGGCCTGCCTCCCAGCCGCCCCGGAGCCCAGGTGCAAGTCAGCCCAGCA;G	0.162;0.02;0.002793	0.162
cg06439655_TC11	I	5	176530366	R	T	176530338	176530420	5:176530338_GCCTGCCTCCCAGCCGCCCCGGAGCCCACGTGCAAGTCAGCCCGGTGGGCCTGCCTCCCAGCCGCCCCGGAGCCCAGGTGCAA/*	GCCTGCCTCCCAGCCGCCCCGGAGCCCACGTGCAAGTCAGCCCGGTGGGCCTGCCTCCCAGCCGCCCCGGAGCCCAGGTGCAA	*;GGTCAGCCCGGTGGGCCTGCCTCCCAGCCGCCCCGGAGCCCAGGTGCAA;G	0.142;0.014;0.036	0.142
cg06439655_TC11	I	5	176530366	R	T	176530339	176530383	5:176530339_CCTGCCTCCCAGCCGCCCCGGAGCCCACGTGCAAGTCAGCCCGGT/*	CCTGCCTCCCAGCCGCCCCGGAGCCCACGTGCAAGTCAGCCCGGT	*;C	0.193;0.005587	0.193
cg06439655_TC11	I	5	176530366	R	T	176530360	176530384	5:176530360_AGCCCACGTGCAAGTCAGCCCGGTG/*	AGCCCACGTGCAAGTCAGCCCGGTG	*;A	0.148;0.031	0.148
cg06439655_TC11	I	5	176530366	R	T	176530365	176530380	5:176530365_ACGTGCAAGTCAGCCC/*	ACGTGCAAGTCAGCCC	*;A	0.176;0.002793	0.176
cg06439655_TC11	I	5	176530366	R	T	176530366	176530414	5:176530366_CGTGCAAGTCAGCCCGGTGGGCCTGCCTCCCAGCCGCCCCGGAGCCCAG/GGTGCAAGTCAGCCCGGTGGGCCTGCCTCCCAGCCGCCCCGGAGCCCAG	CGTGCAAGTCAGCCCGGTGGGCCTGCCTCCCAGCCGCCCCGGAGCCCAG	GGTGCAAGTCAGCCCGGTGGGCCTGCCTCCCAGCCGCCCCGGAGCCCAG;*;C	0.045;0.182;0.005587	0.182
cg02482718_TC11	I	1	4666699	F	A	4666698	4666730	1:4666698_GCGGGAGGGGTGCGGAGAGGGGCCTGTGAATCA/G	GCGGGAGGGGTGCGGAGAGGGGCCTGTGAATCA	G	0.466	0.466
cg00895834_BC11	I	1	3231402	F	T	3231385	3231424	1:3231385_TGGACAGCGGTCAAGGCCGTCTCCCCTTCTCCGTCGTCAG/TGGACAGCGGTCAAGGCCGTCCCCCCTTCTCCGTCGTCAGGGACAGCGGTCAAGGCCGTCCCCCCTTCTCCGTCGTCAGGGACAGCGGTCAAGGCCGTCTCCCCTTCTCCGTCGTCAG	TGGACAGCGGTCAAGGCCGTCTCCCCTTCTCCGTCGTCAG	TGGACAGCGGTCAAGGCCGTCCCCCCTTCTCCGTCGTCAGGGACAGCGGTCAAGGCCGTCCCCCCTTCTCCGTCGTCAGGGACAGCGGTCAAGGCCGTCTCCCCTTCTCCGTCGTCAG;T;TGGACAGCGGTCAAGGCTGTCTCCCCTTCTCCGTCGTCAGGGACAGCGGTCAAGGCCGTCTCCCCTTCTCCGTCGTCAG	0.00838;0.014;0.002793	0.014
cg13503382_TC11	I	1	4666697	F	C	4666698	4666730	1:4666698_GCGGGAGGGGTGCGGAGAGGGGCCTGTGAATCA/G	GCGGGAGGGGTGCGGAGAGGGGCCTGTGAATCA	G	0.466	0.466
cg25142170_BC11	I	4	4856158	F	A	4856158	4856158	4:4856158_C/T	C	T	0.02	0.02
cg09357847_BC11	I	3	139539858	R	T	139539859	139539859	3:139539859_G/A	G	A	0.017	0.017
cg19915020_BC11	I	1	10430928	F	T	10430924	10430929	1:10430924_CGCCCG/C	CGCCCG	C	0.011	0.011
cg04978451_TC11	I	5	41205417	R	C	41205418	41205418	5:41205418_G/A	G	A	0.053	0.053
cg14339007_TC11	I	2	119524678	F	C	119524678	119524678	2:119524678_C/T	C	T	0.039	0.039
cg26426745_TC11	I	1	151838009	R	C	151838010	151838010	1:151838010_G/A	G	A	0.011	0.011
cg27298526_TC11	I	5	1273824	R	A	1273689	1273824	5:1273689_TCCACAGTCACCACATCAGACCCCACGACCGCCATCCACAGTCACCACATCAGACCCCACGACCGCCATCCACAGTCACCACACATCAGACCCCTGTGACCAACCGCCATCCACAGTCACCACACATCAGACCCCC/*	TCCACAGTCACCACATCAGACCCCACGACCGCCATCCACAGTCACCACATCAGACCCCACGACCGCCATCCACAGTCACCACACATCAGACCCCTGTGACCAACCGCCATCCACAGTCACCACACATCAGACCCCC	*;T	0.042;0.002793	0.042
cg10937529_TC11	I	4	1503731	R	A	1503732	1503732	4:1503732_G/C	G	C	0.014	0.014
cg16584901_BC11	I	2	98186405	R	A	98186406	98186406	2:98186406_G/A	G	A	0.011	0.011
cg09223698_TC11	I	1	218324344	F	C	218324344	218324344	1:218324344_C/T	C	T	0.031	0.031
cg21083023_TC11	I	2	3600959	F	A	3600960	3600960	2:3600960_G/A	G	A	0.025	0.025
cg20511056_TC11	I	1	54053648	F	C	54053648	54053648	1:54053648_C/T	C	T	0.014	0.014
cg00916255_TC11	I	1	170665790	F	A	170665790	170665790	1:170665790_C/T	C	T	0.011	0.011
cg18368516_TC11	I	1	1561382	R	A	1561382	1561382	1:1561382_C/T	C	T	0.025	0.025
cg26034355_TC11	I	2	69741787	R	A	69741787	69741787	2:69741787_C/A	C	A	0.064	0.064
cg09067747_BC11	I	2	44274463	R	A	44274463	44274463	2:44274463_C/T	C	T	0.022	0.022
cg27251709_BC11	I	3	126358014	F	C	126358015	126358015	3:126358015_G/T	G	T	0.011	0.011
cg08163523_BC11	I	2	237085719	F	C	237085720	237085720	2:237085720_G/C	G	C	0.014	0.014
cg25844639_BC11	I	1	43358810	R	A	43358811	43358811	1:43358811_G/T	G	T	0.017	0.017
cg04123845_TC11	I	1	20717828	F	A	20717823	20717841	1:20717823_AGGGGCGGGGCCGCGGCGG/A	AGGGGCGGGGCCGCGGCGG	A	0.02	0.02
cg04856657_TC11	I	1	23959661	R	A	23959661	23959661	1:23959661_C/CG	C	CG	0.014	0.014
cg07303744_BC11	I	4	744873	F	A	744702	744873	4:744702_GGGGGTCGCTGCAGTGTTAGTGTTCGCCGTGGAGGCGTGAGCAGGTGGGCGGGGCCCGGGGGTCGCTGCAGTGTTAGTGTTCGCCGTGGAGGCGTGAGCAGGTGGGCGGGGCCCGGGGGTCGCTGCAGTGTTAGTGTTCGCCGTGGAGGCGTGAGCAGGTGGGCGGGGCCCC/G	GGGGGTCGCTGCAGTGTTAGTGTTCGCCGTGGAGGCGTGAGCAGGTGGGCGGGGCCCGGGGGTCGCTGCAGTGTTAGTGTTCGCCGTGGAGGCGTGAGCAGGTGGGCGGGGCCCGGGGGTCGCTGCAGTGTTAGTGTTCGCCGTGGAGGCGTGAGCAGGTGGGCGGGGCCCC	G;CGGGGTCGCTGCAGTGTTAGTGTTCGCCGTGGAGGCGTGAGCAGGTGGGCGGGGCCCGGGGGTCGCTGCAGTGTTAGTGTTCGCCGTGGAGGCGTGAGCAGGTGGGCGGGGCCCGGGGGTCGCTGCAGTGTTAGTGTTCGCCGTGGAGGCGTGAGCAGGTGGGCGGGGCCCC;*	0.014;0.002793;0.005587	0.014
cg07303744_BC11	I	4	744873	F	A	744724	744895	4:744724_TTCGCCGTGGAGGCGTGAGCAGGTGGGCGGGGCCCGGGGGTCGCTGCAGTGTTAGTGTTCGCCGTGGAGGCGTGAGCAGGTGGGCGGGGCCCGGGGGTCGCTGCAGTGTTAGTGTTCGCCGTGGAGGCGTGAGCAGGTGGGCGGGGCCCCGGGGTCGCTGCAGTGTTAGTGC/CTCGCCGTGGAGGCGTGAGCAGGTGGGCGGGGCCCGGGGGTCGCTGCAGTGTTAGTGTTCGCCGTGGAGGCGTGAGCAGGTGGGCGGGGCCCGGGGGTCGCTGCAGTGTTAGTGTTCGCCGTGGAGGCGTGAGCAGGTGGGCGGGGCCCCGGGGTCGCTGCAGTGTTAGTGC	TTCGCCGTGGAGGCGTGAGCAGGTGGGCGGGGCCCGGGGGTCGCTGCAGTGTTAGTGTTCGCCGTGGAGGCGTGAGCAGGTGGGCGGGGCCCGGGGGTCGCTGCAGTGTTAGTGTTCGCCGTGGAGGCGTGAGCAGGTGGGCGGGGCCCCGGGGTCGCTGCAGTGTTAGTGC	CTCGCCGTGGAGGCGTGAGCAGGTGGGCGGGGCCCGGGGGTCGCTGCAGTGTTAGTGTTCGCCGTGGAGGCGTGAGCAGGTGGGCGGGGCCCGGGGGTCGCTGCAGTGTTAGTGTTCGCCGTGGAGGCGTGAGCAGGTGGGCGGGGCCCCGGGGTCGCTGCAGTGTTAGTGC;*;T	0.321;0.103;0.005587	0.321
cg07303744_BC11	I	4	744873	F	A	744759	744873	4:744759_GGGGGTCGCTGCAGTGTTAGTGTTCGCCGTGGAGGCGTGAGCAGGTGGGCGGGGCCCGGGGGTCGCTGCAGTGTTAGTGTTCGCCGTGGAGGCGTGAGCAGGTGGGCGGGGCCCC/CGGGGTCGCTGCAGTGTTAGTGTTCGCCGTGGAGGCGTGAGCAGGTGGGCGGGGCCCGGGGGTCGCTGCAGTGTTAGTGTTCGCCGTGGAGGCGTGAGCAGGTGGGCGGGGCCCC	GGGGGTCGCTGCAGTGTTAGTGTTCGCCGTGGAGGCGTGAGCAGGTGGGCGGGGCCCGGGGGTCGCTGCAGTGTTAGTGTTCGCCGTGGAGGCGTGAGCAGGTGGGCGGGGCCCC	CGGGGTCGCTGCAGTGTTAGTGTTCGCCGTGGAGGCGTGAGCAGGTGGGCGGGGCCCGGGGGTCGCTGCAGTGTTAGTGTTCGCCGTGGAGGCGTGAGCAGGTGGGCGGGGCCCC;*;G	0.128;0.112;0.00838	0.128
cg11234065_BC11	I	5	90529773	R	A	90529748	90529773	5:90529748_GGGGCCCGGGGGCGGGTCCAATCCCC/G	GGGGCCCGGGGGCGGGTCCAATCCCC	G	0.017	0.017
cg11234065_BC11	I	5	90529773	R	A	90529748	90529773	5:90529748_GGGGCCCGGGGGCGGGTCCAATCCCC/G	GGGGCCCGGGGGCGGGTCCAATCCCC	G	0.017	0.017
cg26664797_TC11	I	5	159100450	R	A	159100451	159100451	5:159100451_G/C	G	C	0.011	0.011
cg06762750_TC11	I	1	3617858	F	A	3617859	3617859	1:3617859_G/C	G	C	0.011	0.011
cg21114725_BC11	I	3	132396506	F	C	132396506	132396506	3:132396506_C/T	C	T	0.293	0.293
cg24670453_TC11	I	1	156242101	F	C	156242101	156242101	1:156242101_C/T	C	T	0.056	0.056
cg18586891_BC11	I	4	958578	R	T	958579	958579	4:958579_G/A	G	A	0.02	0.02
cg01610123_TC11	I	5	135434410	R	C	135434410	135434410	5:135434410_C/A	C	A	0.014	0.014
cg12401343_TC11	I	4	6269830	R	A	6269830	6269830	4:6269830_C/CGCCCCT	C	CGCCCCT	0.034	0.034
cg03167844_TC11	I	2	821762	F	A	821763	821763	2:821763_G/A	G	A	0.011	0.011
cg07425625_TC11	I	1	1308182	F	C	1308178	1308189	1:1308178_GGGGCGCGGGGA/G	GGGGCGCGGGGA	G;GGGGCGCGGGGAGGGCGCGGGGA	0.215;0.011	0.215
cg13585492_BC11	I	2	3184113	R	A	3184114	3184114	2:3184114_G/A	G	A	0.031	0.031
cg18457944_TC11	I	3	171710489	F	C	171710489	171710489	3:171710489_C/T	C	T	0.042	0.042
cg08261430_BC11	I	5	26237619	F	A	26237619	26237619	5:26237619_C/A	C	A	0.017	0.017
cg06251233_TC11	I	4	9473532	R	A	9473532	9473532	4:9473532_C/G	C	G;A	0.134;0.011	0.134
cg07549187_BC11	I	2	112143360	R	A	112143360	112143360	2:112143360_C/T	C	T	0.022	0.022
cg19145055_BC11	I	3	195700415	R	T	195700415	195700415	3:195700415_C/T	C	T	0.028	0.028
cg15552626_BC11	I	3	101676207	R	T	101676208	101676208	3:101676208_G/A	G	A	0.056	0.056
cg05162202_TC11	I	1	3022553	R	A	3022553	3022553	1:3022553_C/T	C	T	0.017	0.017
cg00694180_TC11	I	6	33275598	R	C	33275599	33275599	6:33275599_G/A	G	A	0.022	0.022
cg02097443_TC11	I	1	20717834	F	C	20717823	20717841	1:20717823_AGGGGCGGGGCCGCGGCGG/A	AGGGGCGGGGCCGCGGCGG	A	0.02	0.02
cg05710651_BC11	I	4	1214949	R	A	1214950	1214950	4:1214950_G/A	G	A	0.011	0.011
cg17503629_TC11	I	1	30908871	R	C	30908871	30908872	1:30908871_CG/C	CG	C	1	1
cg25850181_TC11	I	2	241053163	F	A	241053163	241053163	2:241053163_C/T	C	T	0.025	0.025
cg24873743_BC11	I	2	73113361	F	C	73113362	73113362	2:73113362_G/A	G	A	0.014	0.014
cg22435580_BC11	I	2	209145504	R	A	209145504	209145504	2:209145504_C/G	C	G;T	0.578;0.005587	0.578
cg07877517_BC11	I	5	56192422	R	C	56192422	56192422	5:56192422_C/T	C	T	0.011	0.011
cg08479136_TC11	I	1	14957486	R	C	14957487	14957487	1:14957487_G/A	G	A	0.02	0.02
cg13104713_BC11	I	1	46167139	F	A	46167139	46167139	1:46167139_C/T	C	T	0.034	0.034
cg04953667_BC11	I	3	87679283	R	A	87679283	87679283	3:87679283_C/T	C	T	0.02	0.02
cg08475853_BC11	I	4	9491114	R	C	9491036	9491199	4:9491036_TGGAGTAAGAGCCAGCCCCTCTTCCCCCTCTGGCTCTTAGGACCCCCATCGCAGGGGGGTGAGGCACCCCCCGCGATGCGGGGAGTAAGAGCCAGCCCCTCATACCCCCCGCCGGCTCTTAGGACCCACATCGCAGGGGGAGTGAGGCACCCCCCGCGATGCGG/T	TGGAGTAAGAGCCAGCCCCTCTTCCCCCTCTGGCTCTTAGGACCCCCATCGCAGGGGGGTGAGGCACCCCCCGCGATGCGGGGAGTAAGAGCCAGCCCCTCATACCCCCCGCCGGCTCTTAGGACCCACATCGCAGGGGGAGTGAGGCACCCCCCGCGATGCGG	T;TGGAGTAAGAGCCAGCCCCTCATACCCCCCGCCGGCTCTTAGGACCCACATCGCAGGGGGAGTGAGGCACCCCCCGCGATGCGG;*;GGGAGTAAGAGCCAGCCCCTCTTCCCCCTCTGGCTCTTAGGACCCCCATCGCAGGGGGGTGAGGCACCCCCCGCGATGCGGGGAGTAAGAGCCAGCCCCTCATACCCCCCGCCGGCTCTTAGGACCCACATCGCAGGGGGAGTGAGGCACCCCCCGCGATGCGG	0.002793;0.017;0.036;0.002793	0.036
cg08475853_BC11	I	4	9491114	R	C	9491081	9491163	4:9491081_CCATCGCAGGGGGGTGAGGCACCCCCCGCGATGCGGGGAGTAAGAGCCAGCCCCTCATACCCCCCGCCGGCTCTTAGGACCCA/*	CCATCGCAGGGGGGTGAGGCACCCCCCGCGATGCGGGGAGTAAGAGCCAGCCCCTCATACCCCCCGCCGGCTCTTAGGACCCA	*;C	0.017;0.056	0.056
cg08475853_BC11	I	4	9491114	R	C	9491093	9491176	4:9491093_GGTGAGGCACCCCCCGCGATGCGGGGAGTAAGAGCCAGCCCCTCATACCCCCCGCCGGCTCTTAGGACCCACATCGCAGGGGGA/G	GGTGAGGCACCCCCCGCGATGCGGGGAGTAAGAGCCAGCCCCTCATACCCCCCGCCGGCTCTTAGGACCCACATCGCAGGGGGA	G;*	0.025;0.07	0.07
cg09807229_BC11	I	1	179082564	R	A	179082564	179082564	1:179082564_C/G	C	G	0.022	0.022
cg01612656_TC11	I	4	7761891	F	C	7761891	7761891	4:7761891_C/T	C	T	0.039	0.039
cg15574442_TC11	I	1	2506219	R	A	2506219	2506219	1:2506219_C/T	C	T	0.02	0.02
cg22723001_BC11	I	1	14848708	F	T	14848709	14848709	1:14848709_G/A	G	A	0.02	0.02
cg19854698_BC11	I	1	230366871	R	A	230366872	230366872	1:230366872_G/A	G	A	0.042	0.042
cg00306532_TC11	I	1	2391590	F	C	2391590	2391590	1:2391590_C/G	C	G	0.014	0.014
cg26151355_TC11	I	3	183508237	R	A	183508237	183508237	3:183508237_C/T	C	T	0.025	0.025
cg18660329_TC11	I	3	8671826	F	A	8671800	8671878	3:8671800_CCCCCCCTCTCCCCACCTGGATATTACGATCCACATCGCAGGGGGGCGGGCGCCTCCCGCGATGCGGGGAGTAATATCA/*	CCCCCCCTCTCCCCACCTGGATATTACGATCCACATCGCAGGGGGGCGGGCGCCTCCCGCGATGCGGGGAGTAATATCA	*;C	0.039;0.02	0.039
cg18660329_TC11	I	3	8671826	F	A	8671827	8671905	3:8671827_GATCCACATCGCAGGGGGGCGGGCGCCTCCCGCGATGCGGGGAGTAATATCACCCCCCTCTCCCCACCTGGATATTACA/G	GATCCACATCGCAGGGGGGCGGGCGCCTCCCGCGATGCGGGGAGTAATATCACCCCCCTCTCCCCACCTGGATATTACA	G;*	0.064;0.025	0.064
cg12528403_TC11	I	1	40531524	R	C	40531525	40531525	1:40531525_G/C	G	C	0.022	0.022
cg06984883_BC11	I	1	1308184	F	A	1308178	1308189	1:1308178_GGGGCGCGGGGA/G	GGGGCGCGGGGA	G;GGGGCGCGGGGAGGGCGCGGGGA	0.215;0.011	0.215
cg03636188_TC11	I	5	36591713	F	C	36591714	36591714	5:36591714_G/T	G	T	0.022	0.022
cg25969768_BC11	I	1	236559779	F	T	236559780	236559780	1:236559780_G/A	G	A	0.02	0.02
cg21685663_TC11	I	1	154272790	F	A	154272790	154272790	1:154272790_C/T	C	T	0.028	0.028
cg18867950_TC11	I	1	227974150	R	A	227974151	227974151	1:227974151_G/C	G	C	0.075	0.075
cg25440811_BC11	I	5	150156202	R	A	150156202	150156202	5:150156202_C/T	C	T	0.011	0.011
cg18347650_TC11	I	5	95646729	F	C	95646730	95646730	5:95646730_G/GC	G	GC	0.098	0.098
cg15925179_BC11	I	3	196432871	R	A	196432871	196432871	3:196432871_C/T	C	T	0.014	0.014
cg26657539_TC11	I	4	131728074	F	T	131728074	131728074	4:131728074_C/T	C	T	0.028	0.028
cg10135894_BC11	I	4	7860928	R	A	7860929	7860929	4:7860929_G/GCTCGC	G	GCTCGC;GC	0.00838;0.017	0.017
cg17276794_TC11	I	5	1473933	R	A	1473933	1473933	5:1473933_C/T	C	T	0.014	0.014
cg09660894_TC11	I	5	14357934	F	C	14357934	14357934	5:14357934_C/T	C	T	0.031	0.031
cg09765994_BC11	I	1	13700110	F	A	13700111	13700111	1:13700111_G/C	G	C	0.022	0.022
cg09874754_TC11	I	1	36109028	F	A	36109029	36109029	1:36109029_G/A	G	A	0.011	0.011
cg07856741_BC11	I	5	178730808	F	A	178730808	178730808	5:178730808_C/A	C	A	0.179	0.179
cg21755440_TC11	I	3	20186309	R	C	20186309	20186309	3:20186309_C/T	C	T	0.056	0.056
cg22373622_TC11	I	1	1554164	F	A	1554141	1554185	1:1554141_TGAAGCTGAGCACGAGGCGGATCCGGACCACTAAGGGGTCCCCAC/T	TGAAGCTGAGCACGAGGCGGATCCGGACCACTAAGGGGTCCCCAC	T	0.02	0.02
cg09560723_BC11	I	5	1768953	R	A	1768891	1769060	5:1768891_TGGACCGCACCGCTGGACCTCACCGCTGGACCTCACCACAGGACCGCACCGCTGGACCTCACCGCTGGACCTCACCACAGGACCGCACCGCTGGACCTCACCGCTGGACCGCACCGCTGGACCTCACCACAGGACCGCACCGCTGGACCTCACCGCTGGACCTCACCACA/T	TGGACCGCACCGCTGGACCTCACCGCTGGACCTCACCACAGGACCGCACCGCTGGACCTCACCGCTGGACCTCACCACAGGACCGCACCGCTGGACCTCACCGCTGGACCGCACCGCTGGACCTCACCACAGGACCGCACCGCTGGACCTCACCGCTGGACCTCACCACA	T;*	0.117;0.031	0.117
cg09560723_BC11	I	5	1768953	R	A	1768936	1769079	5:1768936_GCACCGCTGGACCTCACCGCTGGACCTCACCACAGGACCGCACCGCTGGACCTCACCGCTGGACCGCACCGCTGGACCTCACCACAGGACCGCACCGCTGGACCTCACCGCTGGACCTCACCACAGGACCGCACCGCTGGACCT/*	GCACCGCTGGACCTCACCGCTGGACCTCACCACAGGACCGCACCGCTGGACCTCACCGCTGGACCGCACCGCTGGACCTCACCACAGGACCGCACCGCTGGACCTCACCGCTGGACCTCACCACAGGACCGCACCGCTGGACCT	*;TCACCGCTGGACCTCACCGCTGGACCTCACCACAGGACCGCACCGCTGGACCTCACCGCTGGACCGCACCGCTGGACCTCACCACAGGACCGCACCGCTGGACCTCACCGCTGGACCTCACCACAGGACCGCACCGCTGGACCT;G;GCACCGCTGGACCTCACCACAGGACCGCACCGCTGGACCTCACCGCTGGACCGCACCGCTGGACCTCACCACAGGACCGCACCGCTGGACCTCACCGCTGGACCTCACCACAGGACCGCACCGCTGGACCT;GCACCGCTGGACCTCACCGCTGGACCTCACCGCTGGACCTCACCACAGGACCGCACCGCTGGACCTCACCGCTGGACCGCACCGCTGGACCTCACCACAGGACCGCACCGCTGGACCT…	0.089;0.02;0.00838;0.022;0.002793	0.089
cg09560723_BC11	I	5	1768953	R	A	1768941	1768967	5:1768941_GCTGGACCTCACCGCTGGACCTCACCA/*	GCTGGACCTCACCGCTGGACCTCACCA	*;G	0.112;0.00838	0.112
cg09560723_BC11	I	5	1768953	R	A	1768943	1768969	5:1768943_TGGACCTCACCGCTGGACCTCACCACA/*	TGGACCTCACCGCTGGACCTCACCACA	*;AGGACCTCACCGCTGGACCTCACCACA;T	0.123;0.02;0.011	0.123
cg00210991_TC11	I	6	3253885	R	A	3253886	3253886	6:3253886_G/A	G	A	0.056	0.056
cg01649661_BC11	I	2	107469640	R	C	107469640	107469640	2:107469640_C/T	C	T	0.036	0.036
cg10137084_TC11	I	3	54122303	F	C	54122304	54122304	3:54122304_G/T	G	T	0.011	0.011
cg10106725_BC11	I	4	3069767	F	T	3069768	3069768	4:3069768_G/A	G	A	0.036	0.036
cg24217704_BC11	I	2	165794420	R	A	165794420	165794420	2:165794420_C/A	C	A	0.011	0.011
cg16921014_TC11	I	4	145482796	R	A	145482797	145482797	4:145482797_G/T	G	T	0.034	0.034
cg20737708_TC11	I	3	198047310	R	A	198047310	198047310	3:198047310_C/T	C	T	0.011	0.011
cg16485558_TC11	I	5	64165739	F	A	64165739	64165739	5:64165739_C/CG	C	CG	0.014	0.014
cg06839380_TC11	I	1	3650199	F	C	3650200	3650200	1:3650200_G/T	G	T	0.022	0.022
cg13791351_BC11	I	2	2709657	R	A	2709658	2709658	2:2709658_G/A	G	A	0.014	0.014
cg10480648_TC11	I	2	235842049	F	A	235842049	235842049	2:235842049_C/T	C	T	0.031	0.031
cg21477170_BC11	I	4	3416986	F	A	3416987	3416987	4:3416987_G/A	G	A	0.022	0.022
cg03137405_TC11	I	2	91478500	R	C	91478419	91478568	2:91478419_CCCCCCTGCCGACGCGGCTTTTTGCCCGCCCCGGCTTTTTGCCACCCCCCGCCCCCTGCCGCCGCGGTTTTTTGCCGGACGCGGGTTTTTGCCCCCCGCCCCCAGGACTTTCTGCCCGCCGCGGCTTTTTGCCCCCTGCCGCCGCGGCTT/*	CCCCCCTGCCGACGCGGCTTTTTGCCCGCCCCGGCTTTTTGCCACCCCCCGCCCCCTGCCGCCGCGGTTTTTTGCCGGACGCGGGTTTTTGCCCCCCGCCCCCAGGACTTTCTGCCCGCCGCGGCTTTTTGCCCCCTGCCGCCGCGGCTT	*;GCCCCCTGCCGACGCGGCTTTTTGCCCGCCCCGGCTTTTTGCCACCCCCCGCCCCCTGCCGCCGCGGTTTTTTGCCGGACGCGGGTTTTTGCCCCCCGCCCCCAGGACTTTCTGCCCGCCGCGGCTTTTTGCCCCCTGCCGCCGCGGCTT;CCCCCCTGCCGCCGCGGTTTTTTGCCGGACGCGGGTTTTTGCCCCCCGCCCCCAGGACTTTCTGCCCGCCGCGGCTTTTTGCCCCCTGCCGCCGCGGCTT;C	0.042;0.017;0.002793;0.002793	0.042
cg14701108_TC11	I	2	3127521	F	T	3127521	3127521	2:3127521_C/T	C	T	0.017	0.017
cg11107669_BC11	I	2	127219037	R	A	127219037	127219037	2:127219037_C/G	C	G	0.011	0.011
cg09363206_TC11	I	1	3701259	R	C	3701260	3701260	1:3701260_G/A	G	A	0.031	0.031
cg20908556_TC11	I	4	123685138	F	A	123685138	123685138	4:123685138_C/T	C	T	0.031	0.031
cg11587069_BC11	I	4	145734939	F	A	145734940	145734940	4:145734940_G/C	G	C;A	0.002793;0.134	0.134
cg05932184_TC11	I	2	582544	R	A	582469	582581	2:582469_TGAGGGGCACAAGCTGCCTCGACCACCAGAACAACGCCGCCAGCGTCCAGCAGCAGTGAGGGGCACAAGCTGCCTCGACCACCAGAACAATGCCGCCAGCGTCCAGCAGCAAC/*	TGAGGGGCACAAGCTGCCTCGACCACCAGAACAACGCCGCCAGCGTCCAGCAGCAGTGAGGGGCACAAGCTGCCTCGACCACCAGAACAATGCCGCCAGCGTCCAGCAGCAAC	*;CGAGGGGCACAAGCTGCCTCGACCACCAGAACAACGCCGCCAGCGTCCAGCAGCAGTGAGGGGCACAAGCTGCCTCGACCACCAGAACAATGCCGCCAGCGTCCAGCAGCAAC;T	0.011;0.036;0.002793	0.036
cg05932184_TC11	I	2	582544	R	A	582503	582559	2:582503_CGCCGCCAGCGTCCAGCAGCAGTGAGGGGCACAAGCTGCCTCGACCACCAGAACAAT/C	CGCCGCCAGCGTCCAGCAGCAGTGAGGGGCACAAGCTGCCTCGACCACCAGAACAAT	C;TGCCGCCAGCGTCCAGCAGCAGTGAGGGGCACAAGCTGCCTCGACCACCAGAACAAT;*	0.154;0.053;0.017	0.154
cg05932184_TC11	I	2	582544	R	A	582505	582555	2:582505_CCGCCAGCGTCCAGCAGCAGTGAGGGGCACAAGCTGCCTCGACCACCAGAA/*	CCGCCAGCGTCCAGCAGCAGTGAGGGGCACAAGCTGCCTCGACCACCAGAA	*;C	0.184;0.00838	0.184
cg05932184_TC11	I	2	582544	R	A	582525	582581	2:582525_TGAGGGGCACAAGCTGCCTCGACCACCAGAACAATGCCGCCAGCGTCCAGCAGCAAC/*	TGAGGGGCACAAGCTGCCTCGACCACCAGAACAATGCCGCCAGCGTCCAGCAGCAAC	*;CGAGGGGCACAAGCTGCCTCGACCACCAGAACAATGCCGCCAGCGTCCAGCAGCAAC;T	0.179;0.101;0.17	0.179
cg07423985_TC11	I	2	183260688	F	A	183260688	183260688	2:183260688_C/T	C	T	0.025	0.025
cg07458308_TC11	I	5	135491822	F	A	135491823	135491823	5:135491823_G/T	G	T	0.011	0.011
cg20356241_TC11	I	2	10551785	R	C	10551786	10551786	2:10551786_G/A	G	A	0.031	0.031
cg16670809_TC11	I	5	5139684	R	A	5139684	5139684	5:5139684_C/G	C	G	0.078	0.078
cg00437432_TC11	I	2	11155290	F	A	11155285	11155314	2:11155285_GGGGGCGGGGCGGGCCCGGGCGGGAGGGGC/GGGGGC	GGGGGCGGGGCGGGCCCGGGCGGGAGGGGC	GGGGGC;G;GGGGGCGGGGCGGGGCGGGCCCGGGCGGGAGGGGC;GGGGGCGGGGCGGGCCCGGGCGGGAGGGGCGGGGCGGGGCGGGCCCGGGCGGGAGGGGC	0.092;0.00838;0.056;0.028	0.092
cg24449463_TC11	I	1	168056314	F	C	168056314	168056314	1:168056314_C/T	C	T	0.011	0.011
cg27312944_TC11	I	1	2194537	F	A	2194537	2194537	1:2194537_C/A	C	A	0.112	0.112
cg26520930_TC11	I	1	40784445	R	C	40784445	40784445	1:40784445_C/T	C	T	0.022	0.022
cg00677236_BC11	I	2	63841837	F	C	63841837	63841837	2:63841837_C/T	C	T	0.011	0.011
cg17113008_TC11	I	1	7902787	F	A	7902788	7902788	1:7902788_G/A	G	A	0.014	0.014
cg17386250_BC11	I	2	241018100	R	T	241018101	241018101	2:241018101_G/A	G	A	0.014	0.014
cg23483530_BC11	I	5	177332976	R	A	177332977	177332977	5:177332977_G/A	G	A	0.014	0.014
cg06495631_TC11	I	5	179265805	R	C	179265806	179265806	5:179265806_G/A	G	A	0.022	0.022
cg11844198_TC11	I	4	153466276	F	A	153466269	153466289	4:153466269_CGCGGGGCGGGGCGGGGCGGG/CGCGGGGCGGGGCGGG	CGCGGGGCGGGGCGGGGCGGG	CGCGGGGCGGGGCGGG;CGCGGGGCGGG;CGCGGGGCGGGGCGGGGCGGGGCGGG;CGCGGG;CGCGGGGCGGGGCGGGGCGGGGCGGGGCGGG;C	0.123;0.377;0.064;0.064;0.005587;0.005587	0.377
cg11067964_TC11	I	1	36118511	R	C	36118512	36118512	1:36118512_G/A	G	A	0.022	0.022
cg02853152_TC11	I	4	6688975	R	T	6688975	6688975	4:6688975_C/T	C	T	0.022	0.022
cg18031773_BC11	I	X	47836840	F	C	47836840	47836840	X:47836840_C/A	C	A	0.011	0.011
cg24319825_TC11	I	3	4493255	R	A	4493255	4493255	3:4493255_C/T	C	T	0.011	0.011
cg24834873_BC11	I	5	80569583	R	C	80569574	80569600	5:80569574_GCGGAGACGCGCCCAAGTCAGCCCCTC/G	GCGGAGACGCGCCCAAGTCAGCCCCTC	G	0.779	0.779
cg15148028_BC11	I	1	245591966	R	C	245591966	245591966	1:245591966_C/T	C	T	0.011	0.011
cg00438284_TC11	I	6	169225509	R	C	169225509	169225509	6:169225509_C/T	C	T	0.095	0.095
cg02086523_BC11	I	5	108381929	F	C	108381929	108381929	5:108381929_C/T	C	T	0.022	0.022
cg22648182_BC11	I	5	1663640	F	A	1663619	1663693	5:1663619_AGGGGTCCTCCCGGTGAGGGGCGGCGGTGAGTGGACGGAGGGGTCCTCCCGGCGAGGGGCGGCGGTGAGTGGACG/AGAGGGGTCCTCCCGGCGAGGGGCGGCGGTGAGTGGACG	AGGGGTCCTCCCGGTGAGGGGCGGCGGTGAGTGGACGGAGGGGTCCTCCCGGCGAGGGGCGGCGGTGAGTGGACG	AGAGGGGTCCTCCCGGCGAGGGGCGGCGGTGAGTGGACG;A;*	0.045;0.005587;0.002793	0.045
cg20932426_BC11	I	1	2483782	F	T	2483769	2483814	1:2483769_GGGCGCTGACCCCCGTTTGGGGGGGCGCTGACCCCCGTGTGGGGGT/*	GGGCGCTGACCCCCGTTTGGGGGGGCGCTGACCCCCGTGTGGGGGT	*;G	0.106;0.005587	0.106
cg06027927_TC11	I	5	50963899	F	A	50963891	50963902	5:50963891_TGGGGGGGCGGG/TGGGGGCGGG	TGGGGGGGCGGG	TGGGGGCGGG;TGGG;TG;TGG;T	0.207;0.106;0.073;0.115;0.005587	0.207
cg06027927_TC11	I	5	50963899	F	A	50963892	50963899	5:50963892_GGGGGGGC/*	GGGGGGGC	*;G	0.492;0.064	0.492
cg06027927_TC11	I	5	50963899	F	A	50963893	50963899	5:50963893_GGGGGGC/*	GGGGGGC	*;G	0.553;0.031	0.553
cg06027927_TC11	I	5	50963899	F	A	50963894	50963899	5:50963894_GGGGGC/*	GGGGGC	*;G	0.444;0.002793	0.444
cg06027927_TC11	I	5	50963899	F	A	50963898	50963913	5:50963898_GCGGGGGGGGGGGGGC/*	GCGGGGGGGGGGGGGC	*;GGGGGGGGGGGGGGC;G	0.447;0.187;0.014	0.447
cg06027927_TC11	I	5	50963899	F	A	50963899	50963907	5:50963899_CGGGGGGGG/C	CGGGGGGGG	C;CGGGGGG;GGGGGGGGG;*;CGGGGG;CGGGGGGG	0.207;0.089;0.014;0.575;0.02;0.022	0.575
cg06027927_TC11	I	5	50963899	F	A	50963900	50963913	5:50963900_GGGGGGGGGGGGGC/*	GGGGGGGGGGGGGC	*;G	0.55;0.002793	0.55
cg20680726_BC11	I	1	12194666	R	A	12194666	12194666	1:12194666_C/T	C	T	0.02	0.02
cg00094734_BC11	I	2	96164741	R	A	96164742	96164742	2:96164742_G/A	G	A	0.011	0.011
cg13392571_TC11	I	1	3143210	F	A	3143211	3143211	1:3143211_G/A	G	A	0.011	0.011
cg12880003_BC11	I	4	9381235	R	A	9381236	9381236	4:9381236_G/C	G	C	0.02	0.02
cg17299830_TC11	I	3	194672502	R	C	194672503	194672503	3:194672503_G/A	G	A	0.02	0.02
cg15831875_TC11	I	1	245823392	R	A	245823393	245823393	1:245823393_G/A	G	A	0.011	0.011
cg09428868_TC11	I	4	7766313	F	A	7766314	7766314	4:7766314_G/A	G	A	0.014	0.014
cg10141844_TC11	I	2	237565204	F	C	237565204	237565204	2:237565204_C/T	C	T	0.014	0.014
cg26940100_BC11	I	1	228208059	F	A	228208059	228208059	1:228208059_C/G	C	G	0.017	0.017
cg02669727_TC11	I	1	109099435	R	A	109099436	109099436	1:109099436_G/A	G	A	0.053	0.053
cg26160180_BC11	I	1	1891444	F	A	1891444	1891445	1:1891444_CG/C	CG	C	0.235	0.235
cg20159777_TC11	I	1	203327422	R	A	203327423	203327423	1:203327423_G/A	G	A	0.014	0.014
cg00296458_TC11	I	1	15744268	F	C	15744268	15744268	1:15744268_C/T	C	T	0.017	0.017
cg06928982_BC11	I	1	36385965	R	A	36385966	36385967	1:36385966_GC/GCC	GC	GCC;G	0.002793;0.014	0.014
cg24604179_BC11	I	1	27910850	R	T	27910851	27910851	1:27910851_G/A	G	A	0.02	0.02
cg09743500_TC11	I	2	237735394	F	C	237735394	237735394	2:237735394_C/T	C	T	0.014	0.014
cg01728536_TC11	I	X	7152410	F	A	7152411	7152411	X:7152411_G/A	G	A	0.011	0.011
cg14974644_BC11	I	4	7756605	F	A	7756557	7756637	4:7756557_CATCGACCCGAGGGCCAGAAGGTGGGCTTGGTCTGTGCACCATCGACCCGAGGGCCAGAAGGTGGGCTTGGTCTGTGCACA/C	CATCGACCCGAGGGCCAGAAGGTGGGCTTGGTCTGTGCACCATCGACCCGAGGGCCAGAAGGTGGGCTTGGTCTGTGCACA	C;*	0.221;0.064	0.221
cg24865292_TC11	I	4	128288453	F	C	128288453	128288453	4:128288453_C/G	C	G	0.017	0.017
cg15750501_BC11	I	2	122661451	F	C	122661451	122661451	2:122661451_C/A	C	A	0.039	0.039
cg22825635_BC11	I	X	37491816	R	A	37491817	37491817	X:37491817_G/T	G	T	0.025	0.025
cg14761318_BC11	I	5	69492642	F	A	69492642	69492642	5:69492642_C/T	C	T	0.031	0.031
cg04600831_TC11	I	4	15614955	F	A	15614955	15614955	4:15614955_C/T	C	T	0.011	0.011
cg14549906_BC11	I	3	197773874	R	T	197773815	197773875	3:197773815_ACCCCACTGGGTTAGGAAGTTCTAGAATAGCACGGGCCCCTCCGCTGCACTCACGCACACG/A	ACCCCACTGGGTTAGGAAGTTCTAGAATAGCACGGGCCCCTCCGCTGCACTCACGCACACG	A;*	0.056;0.031	0.056
cg14549906_BC11	I	3	197773874	R	T	197773875	197773875	3:197773875_G/*	G	*;A	0.053;0.078	0.078
cg26867821_BC11	I	3	133573529	R	A	133573530	133573530	3:133573530_G/A	G	A	0.011	0.011
cg15324256_TC11	I	3	114056386	F	A	114056386	114056386	3:114056386_C/T	C	T	0.025	0.025
cg23547048_TC11	I	4	704827	R	C	704828	704828	4:704828_G/C	G	C	0.011	0.011
cg19625524_BC11	I	4	1801421	R	A	1801422	1801422	4:1801422_G/A	G	A	0.011	0.011
cg16546658_TC11	I	1	3312511	R	T	3312512	3312512	1:3312512_G/A	G	A	0.028	0.028
cg00551617_TC11	I	2	151296067	F	A	151296067	151296067	2:151296067_C/T	C	T	0.011	0.011
cg04882584_TC11	I	2	127631528	F	A	127631529	127631529	2:127631529_G/A	G	A	0.011	0.011
cg07798980_TC11	I	5	173232238	R	C	173232238	173232238	5:173232238_C/T	C	T	0.011	0.011
cg06598836_BC11	I	3	2099015	F	T	2099016	2099016	3:2099016_G/C	G	C	0.011	0.011
cg15700022_TC11	I	2	240456834	R	C	240456835	240456835	2:240456835_G/A	G	A	0.014	0.014
cg16439941_TC11	I	3	179604630	F	C	179604631	179604631	3:179604631_G/C	G	C	0.017	0.017
cg11229343_TC11	I	2	241866275	F	C	241866272	241866276	2:241866272_CTGCG/C	CTGCG	C	0.017	0.017
cg13724220_TC11	I	2	3379642	R	A	3379643	3379643	2:3379643_G/C	G	C	0.011	0.011
cg20804163_TC11	I	1	168291437	F	A	168291437	168291437	1:168291437_C/T	C	T	0.031	0.031
cg02447606_BC11	I	1	9293803	F	A	9293804	9293804	1:9293804_G/A	G	A	0.014	0.014
cg01593834_BC11	I	5	146338838	F	A	146338839	146338839	5:146338839_G/T	G	T	0.036	0.036
cg17129645_TC11	I	2	26172964	F	A	26172964	26172964	2:26172964_C/G	C	G	0.014	0.014
cg02540781_BC11	I	5	850630	R	C	850631	850631	5:850631_G/A	G	A	0.011	0.011
cg02327812_TC11	I	5	1218392	F	A	1218393	1218393	5:1218393_G/A	G	A	0.034	0.034
cg09014775_TC11	I	1	219545152	F	C	219545147	219545155	1:219545147_AGGCACGCG/A	AGGCACGCG	A	0.014	0.014
cg08132288_BC11	I	1	208739870	R	A	208739871	208739871	1:208739871_G/A	G	A	0.165	0.165
cg11391665_TC11	I	1	3500517	F	T	3500517	3500517	1:3500517_C/T	C	T	0.022	0.022
cg23614413_TC11	I	1	44654759	F	A	44654760	44654760	1:44654760_G/A	G	A	0.011	0.011
cg18745465_BC11	I	2	219176887	R	A	219176887	219176887	2:219176887_C/A	C	A	0.017	0.017
cg12991125_TC11	I	2	160062920	F	A	160062920	160062920	2:160062920_C/G	C	G	0.014	0.014
cg14917572_BC11	I	2	3532916	F	C	3532916	3532916	2:3532916_C/T	C	T	0.022	0.022
cg13666594_BC11	I	5	121954134	F	A	121954134	121954145	5:121954134_CGGCAGTGCTGG/C	CGGCAGTGCTGG	C	0.025	0.025
cg13666594_BC11	I	5	121954134	F	A	121954135	121954135	5:121954135_G/A	G	A;*	0.028;0.025	0.028
cg15705536_TC11	I	5	7825179	F	C	7825179	7825179	5:7825179_C/T	C	T	0.031	0.031
cg06523532_TC11	I	2	3323378	F	A	3323378	3323378	2:3323378_C/T	C	T	0.02	0.02
cg02514003_BC11	I	2	1374263	R	T	1374264	1374264	2:1374264_G/A	G	A	0.011	0.011
cg03566853_BC11	I	2	106194537	F	A	106194538	106194538	2:106194538_G/A	G	A	0.961	0.961
cg01909982_TC11	I	1	6260390	R	A	6260390	6260390	1:6260390_C/CCCT	C	CCCT;CT;CCT;CGCCCT	0.025;0.081;0.07;0.05	0.081
cg00822030_BC11	I	1	6025958	R	A	6025865	6025966	1:6025865_GCCGATCCCGGCACACAGCCGATCCCGGCACACAGCCGATCCCGGCACACAGCCGATCCCGGCACACAGCCGATCCCGGCACACAGCCGATCCCGGCACACA/*	GCCGATCCCGGCACACAGCCGATCCCGGCACACAGCCGATCCCGGCACACAGCCGATCCCGGCACACAGCCGATCCCGGCACACAGCCGATCCCGGCACACA	*;G	0.064;0.005587	0.064
cg00822030_BC11	I	1	6025958	R	A	6025865	6025966	1:6025865_GCCGATCCCGGCACACAGCCGATCCCGGCACACAGCCGATCCCGGCACACAGCCGATCCCGGCACACAGCCGATCCCGGCACACAGCCGATCCCGGCACACA/*	GCCGATCCCGGCACACAGCCGATCCCGGCACACAGCCGATCCCGGCACACAGCCGATCCCGGCACACAGCCGATCCCGGCACACAGCCGATCCCGGCACACA	*;G	0.064;0.005587	0.064
cg01339175_TC11	I	1	143497548	R	C	143497496	143497647	1:143497496_TCCCCCTGCGCCACGGCTTTTTGCCCGCCGCGCCTTTTTCTCCCCGCCGCCGCGACTTTTTGCCCGCAGCGACTTTTTACCCCCGCCGCCGTGGCTTTTTGCCCCATCGCCGCTGCGGCTTTCTGCCCCCACCCGCCGCTGCGGCTTTTTGC/TCCCCCCTGCGCCACGGCTTTTTGCCCGCCGCGCCTTTTTCTCCCCGCCGCCGCGACTTTTTGCCCGCAGCGACTTTTTACCCCCGCCGCCGTGGCTTTTTGCCCCATCGCCGCTGCGGCTTTCTGCCCCCACCCGCCGCTGCGGCTTTTTGC	TCCCCCTGCGCCACGGCTTTTTGCCCGCCGCGCCTTTTTCTCCCCGCCGCCGCGACTTTTTGCCCGCAGCGACTTTTTACCCCCGCCGCCGTGGCTTTTTGCCCCATCGCCGCTGCGGCTTTCTGCCCCCACCCGCCGCTGCGGCTTTTTGC	TCCCCCCTGCGCCACGGCTTTTTGCCCGCCGCGCCTTTTTCTCCCCGCCGCCGCGACTTTTTGCCCGCAGCGACTTTTTACCCCCGCCGCCGTGGCTTTTTGCCCCATCGCCGCTGCGGCTTTCTGCCCCCACCCGCCGCTGCGGCTTTTTGC;CCCCCCTGCGCCACGGCTTTTTGCCCGCCGCGCCTTTTTCTCCCCGCCGCCGCGACTTTTTGCCCGCAGCGACTTTTTACCCCCGCCGCCGTGGCTTTTTGCCCCATCGCCGCTGCGGCTTTCTGCCCCCACCCGCCGCTGCGGCTTTTTGC;T	0.447;0.005587;0.002793	0.447
cg12646972_BC11	I	1	201227069	R	A	201227070	201227070	1:201227070_G/A	G	A	0.025	0.025
cg03995102_BC11	I	3	39456317	R	T	39456309	39456329	3:39456309_GATGGGGACGGCGCAGTCCCC/G	GATGGGGACGGCGCAGTCCCC	G	0.011	0.011
cg26277979_BC11	I	2	235106905	F	T	235106905	235106905	2:235106905_C/T	C	T	0.014	0.014
cg26277979_BC11	I	2	235106905	F	T	235106906	235106906	2:235106906_G/A	G	A	0.014	0.014
cg25517810_TC11	I	2	104857927	F	C	104857927	104857927	2:104857927_C/CGCGG	C	CGCGG	0.02	0.02
cg11697194_TC11	I	5	964081	R	C	964081	964081	5:964081_C/T	C	T	0.017	0.017
cg20469419_TC11	I	4	1238382	R	A	1238382	1238382	4:1238382_C/T	C	T	0.011	0.011
cg14840727_TC11	I	4	7782242	R	C	7782243	7782243	4:7782243_G/A	G	A	0.028	0.028
cg12483801_TC11	I	4	182806709	R	A	182806710	182806710	4:182806710_G/A	G	A	0.025	0.025
cg00607989_BC11	I	5	138649494	F	C	138649495	138649495	5:138649495_G/A	G	A	0.02	0.02
cg07873290_TC11	I	8	77620861	R	C	77620862	77620862	8:77620862_G/A	G	A	0.034	0.034
cg22675645_BC11	I	10	101830830	R	T	101830831	101830831	10:101830831_G/GC	G	GC	0.014	0.014
cg12027843_BC11	I	11	122861596	R	T	122861596	122861596	11:122861596_C/T	C	T	0.112	0.112
cg27408060_BC11	I	11	76719471	R	A	76719434	76719502	11:76719434_GCATGCACCCCTGCCCCGGACCCCCACTCAAGGCATTCGGGGTCTGCACGACGAGCATGCCTACCTGAC/*	GCATGCACCCCTGCCCCGGACCCCCACTCAAGGCATTCGGGGTCTGCACGACGAGCATGCCTACCTGAC	*;G	0.005587;0.022	0.022
cg05162802_TC11	I	1	147061779	R	A	147061780	147061780	1:147061780_G/A	G	A;*	0.011;0.00838	0.011
cg05165339_BC11	I	4	1426884	F	A	1426837	1426887	4:1426837_TCTCCTCTTCAATTCCTATCATCAGTTACAGGAGTGAGCCACCGCCCCGGC/*	TCTCCTCTTCAATTCCTATCATCAGTTACAGGAGTGAGCCACCGCCCCGGC	*;T;CCTCCTCTTCAATTCCTATCATCAGTTACAGGAGTGAGCCACCGCCCCGGC	0.177;0.039;0.037	0.177
cg04334422_BC11	I	4	8397153	F	A	8397154	8397154	4:8397154_G/A	G	A	0.022	0.022
cg07643074_BC11	I	4	137733814	R	C	137733815	137733815	4:137733815_G/A	G	A	0.078	0.078
cg07354556_BC11	I	4	55636362	R	A	55636362	55636362	4:55636362_C/A	C	A	0.028	0.028
cg03986665_TC11	I	1	2947450	F	A	2947450	2947450	1:2947450_C/G	C	G;*	0.391;0.005587	0.391
cg09480289_BC11	I	3	127027266	F	A	127027266	127027266	3:127027266_C/G	C	G	0.011	0.011
cg08640923_TC11	I	2	219253223	R	C	219253223	219253223	2:219253223_C/CGCAGTGCTCAGCGCCAGCTGTCTCTGCCCATCCGCGCACCCGCGG	C	CGCAGTGCTCAGCGCCAGCTGTCTCTGCCCATCCGCGCACCCGCGG	0.017	0.017
cg11280661_BC11	I	3	61563801	R	A	61563801	61563801	3:61563801_C/T	C	T	0.02	0.02
cg26246431_BC11	I	11	117627283	F	C	117627283	117627283	11:117627283_C/T	C	T	0.02	0.02
cg18141918_TC11	I	10	87862782	F	A	87862782	87862782	10:87862782_C/T	C	T	0.045	0.045
cg03515557_BC11	I	8	113437886	F	T	113437887	113437887	8:113437887_G/A	G	A	0.022	0.022
cg13808936_BC11	I	9	133506042	F	C	133506043	133506043	9:133506043_G/A	G	A	0.014	0.014
cg14594111_BC11	I	9	121701178	R	A	121701178	121701178	9:121701178_C/T	C	T	0.028	0.028
cg15737177_TC11	I	12	8564871	R	A	8564871	8564871	12:8564871_C/G	C	G	0.022	0.022
cg19476741_BC11	I	7	226959	F	T	226959	226959	7:226959_C/T	C	T	0.12	0.12
cg01861740_BC11	I	7	2724852	R	A	2724852	2724852	7:2724852_C/G	C	G	0.022	0.022
cg08294590_BC11	I	8	42052312	F	T	42052312	42052312	8:42052312_C/G	C	G	0.087	0.087
cg04803676_BC11	I	12	130451765	R	A	130451766	130451766	12:130451766_G/A	G	A	0.031	0.031
cg18315976_BC11	I	7	896819	F	T	896819	896819	7:896819_C/T	C	T	0.047	0.047
cg18315976_BC11	I	7	896819	F	T	896820	896820	7:896820_G/A	G	A	0.084	0.084
cg15575880_TC11	I	6	33073441	R	A	33073442	33073442	6:33073442_G/A	G	A	0.02	0.02
cg03224459_TC11	I	7	2278616	R	A	2278589	2278672	7:2278589_CACTCACTCACACTACGGAGTCGACGCCGGACTCACTCACACTACGGAGTCGAAGCCGGACTCACACTACGGAGTCGACGCCGG/C	CACTCACTCACACTACGGAGTCGACGCCGGACTCACTCACACTACGGAGTCGAAGCCGGACTCACACTACGGAGTCGACGCCGG	C	0.011	0.011
cg03224459_TC11	I	7	2278616	R	A	2278593	2278647	7:2278593_CACTCACACTACGGAGTCGACGCCGGACTCACTCACACTACGGAGTCGAAGCCGG/C	CACTCACACTACGGAGTCGACGCCGGACTCACTCACACTACGGAGTCGAAGCCGG	C;*	0.00838;0.011	0.011
cg15182326_TC11	I	10	58268947	F	A	58268940	58268961	10:58268940_TGCCCCTCGGCTTCAGGGCCCC/T	TGCCCCTCGGCTTCAGGGCCCC	T	0.559	0.559
cg15182326_TC11	I	10	58268947	F	A	58268946	58268947	10:58268946_TC/*	TC	*;T	0.559;0.002793	0.559
cg15182326_TC11	I	10	58268947	F	A	58268948	58268968	10:58268948_GGCTTCAGGGCCCCGCCCCTC/*	GGCTTCAGGGCCCCGCCCCTC	*;G	0.559;0.002793	0.559
cg15182326_TC11	I	10	58268947	F	A	58268948	58268968	10:58268948_GGCTTCAGGGCCCCGCCCCTC/*	GGCTTCAGGGCCCCGCCCCTC	*;G	0.559;0.002793	0.559
cg11505238_BC11	I	11	56578386	F	C	56578386	56578386	11:56578386_C/T	C	T	0.447	0.447
cg06815243_TC11	I	10	131072269	F	A	131072269	131072269	10:131072269_C/T	C	T	0.02	0.02
cg27530576_BC11	I	6	33433703	F	A	33433703	33433704	6:33433703_CG/CGG	CG	CGG;C;CGGG	0.056;0.324;0.002793	0.324
cg17165028_BC11	I	6	31356450	R	A	31356450	31356450	6:31356450_C/A	C	A	0.173	0.173
cg21527360_TC11	I	6	4135628	F	A	4135584	4135674	6:4135584_GGGGGCTCGGGGGTGGGGCCGGGTCTCGGGGGCGGGGCCTAGCTCGGTCTGCGGGGGCTCGGGGGTGGGGCCGGGTCTCGGGGGTGGAGCC/*	GGGGGCTCGGGGGTGGGGCCGGGTCTCGGGGGCGGGGCCTAGCTCGGTCTGCGGGGGCTCGGGGGTGGGGCCGGGTCTCGGGGGTGGAGCC	*;G	0.005587;0.031	0.031
cg21527360_TC11	I	6	4135628	F	A	4135584	4135674	6:4135584_GGGGGCTCGGGGGTGGGGCCGGGTCTCGGGGGCGGGGCCTAGCTCGGTCTGCGGGGGCTCGGGGGTGGGGCCGGGTCTCGGGGGTGGAGCC/*	GGGGGCTCGGGGGTGGGGCCGGGTCTCGGGGGCGGGGCCTAGCTCGGTCTGCGGGGGCTCGGGGGTGGGGCCGGGTCTCGGGGGTGGAGCC	*;G	0.005587;0.031	0.031
cg21527360_TC11	I	6	4135628	F	A	4135584	4135674	6:4135584_GGGGGCTCGGGGGTGGGGCCGGGTCTCGGGGGCGGGGCCTAGCTCGGTCTGCGGGGGCTCGGGGGTGGGGCCGGGTCTCGGGGGTGGAGCC/*	GGGGGCTCGGGGGTGGGGCCGGGTCTCGGGGGCGGGGCCTAGCTCGGTCTGCGGGGGCTCGGGGGTGGGGCCGGGTCTCGGGGGTGGAGCC	*;G	0.005587;0.031	0.031
cg21527360_TC11	I	6	4135628	F	A	4135588	4135678	6:4135588_GCTCGGGGGTGGGGCCGGGTCTCGGGGGCGGGGCCTAGCTCGGTCTGCGGGGGCTCGGGGGTGGGGCCGGGTCTCGGGGGTGGAGCCGGGA/*	GCTCGGGGGTGGGGCCGGGTCTCGGGGGCGGGGCCTAGCTCGGTCTGCGGGGGCTCGGGGGTGGGGCCGGGTCTCGGGGGTGGAGCCGGGA	*;ACTCGGGGGTGGGGCCGGGTCTCGGGGGCGGGGCCTAGCTCGGTCTGCGGGGGCTCGGGGGTGGGGCCGGGTCTCGGGGGTGGAGCCGGGA;G	0.036;0.005587;0.017	0.036
cg21527360_TC11	I	6	4135628	F	A	4135588	4135678	6:4135588_GCTCGGGGGTGGGGCCGGGTCTCGGGGGCGGGGCCTAGCTCGGTCTGCGGGGGCTCGGGGGTGGGGCCGGGTCTCGGGGGTGGAGCCGGGA/*	GCTCGGGGGTGGGGCCGGGTCTCGGGGGCGGGGCCTAGCTCGGTCTGCGGGGGCTCGGGGGTGGGGCCGGGTCTCGGGGGTGGAGCCGGGA	*;ACTCGGGGGTGGGGCCGGGTCTCGGGGGCGGGGCCTAGCTCGGTCTGCGGGGGCTCGGGGGTGGGGCCGGGTCTCGGGGGTGGAGCCGGGA;G	0.036;0.005587;0.017	0.036
cg21527360_TC11	I	6	4135628	F	A	4135588	4135678	6:4135588_GCTCGGGGGTGGGGCCGGGTCTCGGGGGCGGGGCCTAGCTCGGTCTGCGGGGGCTCGGGGGTGGGGCCGGGTCTCGGGGGTGGAGCCGGGA/*	GCTCGGGGGTGGGGCCGGGTCTCGGGGGCGGGGCCTAGCTCGGTCTGCGGGGGCTCGGGGGTGGGGCCGGGTCTCGGGGGTGGAGCCGGGA	*;ACTCGGGGGTGGGGCCGGGTCTCGGGGGCGGGGCCTAGCTCGGTCTGCGGGGGCTCGGGGGTGGGGCCGGGTCTCGGGGGTGGAGCCGGGA;G	0.036;0.005587;0.017	0.036
cg00091742_TC11	I	7	23757330	R	C	23757330	23757330	7:23757330_C/T	C	T	0.022	0.022
cg10589673_TC11	I	7	7641240	F	A	7641241	7641241	7:7641241_G/A	G	A	0.014	0.014
cg12233174_TC11	I	12	79470726	R	C	79470727	79470727	12:79470727_G/A	G	A	0.02	0.02
cg02208820_BC11	I	10	531773	R	T	531774	531774	10:531774_G/A	G	A	0.017	0.017
cg14154651_BC11	I	8	94640349	F	T	94640350	94640350	8:94640350_G/T	G	T	0.011	0.011
cg07860645_BC11	I	6	39847395	F	T	39847396	39847396	6:39847396_G/C	G	C	0.022	0.022
cg26891873_TC11	I	7	141550884	F	A	141550885	141550885	7:141550885_G/A	G	A	0.022	0.022
cg03993171_BC11	I	6	85678783	R	T	85678784	85678784	6:85678784_G/C	G	C	0.011	0.011
cg22627029_BC11	I	6	32552838	R	T	32552838	32552838	6:32552838_C/T	C	T	0.771	0.771
cg06533887_TC11	I	11	133140928	R	T	133140927	133140928	11:133140927_AC/A	AC	A;*	0.014;0.005587	0.014
cg06533887_TC11	I	11	133140928	R	T	133140928	133140940	11:133140928_CGACGAAGAAGAA/C	CGACGAAGAAGAA	C;*;AGACGAAGAAGAA	0.002793;0.017;0.011	0.017
cg10632969_BC11	I	11	134153439	F	T	134153439	134153439	11:134153439_C/T	C	T	0.02	0.02
cg21394197_TC11	I	7	149838272	R	C	149838272	149838272	7:149838272_C/T	C	T	0.014	0.014
cg24391203_BC11	I	11	49815722	R	T	49815723	49815723	11:49815723_G/A	G	A	0.078	0.078
cg09783253_TC11	I	6	157511098	R	A	157511098	157511098	6:157511098_C/T	C	T	0.014	0.014
cg17002993_TC11	I	11	119173622	F	C	119173623	119173623	11:119173623_G/T	G	T	0.011	0.011
cg02461341_BC11	I	6	165333463	R	C	165333463	165333463	6:165333463_C/T	C	T	0.011	0.011
cg19306474_BC11	I	10	6201598	F	A	6201598	6201598	10:6201598_C/T	C	T	0.011	0.011
cg23285459_BC11	I	7	2762926	R	T	2762926	2762926	7:2762926_C/T	C	T	0.031	0.031
cg23817096_BC11	I	6	1620452	F	T	1620453	1620453	6:1620453_G/T	G	T	0.02	0.02
cg22282405_BC11	I	6	50842969	R	A	50842969	50842969	6:50842969_C/T	C	T	0.011	0.011
cg02788633_BC11	I	7	1443901	F	T	1443901	1443901	7:1443901_C/T	C	T	0.17	0.17
cg14215702_TC11	I	7	155459622	R	C	155459622	155459622	7:155459622_C/A	C	A	0.02	0.02
cg12919775_BC11	I	12	34328869	F	C	34328870	34328870	12:34328870_G/A	G	A	0.031	0.031
cg23493260_BC11	I	11	23653288	F	A	23653288	23653288	11:23653288_C/T	C	T	0.02	0.02
cg23968213_TC11	I	11	2460735	F	A	2460735	2460735	11:2460735_C/T	C	T	0.047	0.047
cg01667007_BC11	I	12	132591746	R	A	132591747	132591747	12:132591747_G/A	G	A	0.011	0.011
cg16868500_TC11	I	7	76236990	F	A	76236990	76236990	7:76236990_C/T	C	T	0.022	0.022
cg02283811_TC11	I	11	576060	F	A	576060	576061	11:576060_CG/C	CG	C	0.045	0.045
cg05265105_BC11	I	8	74771797	R	T	74771797	74771797	8:74771797_C/A	C	A	0.022	0.022
cg21185031_BC11	I	8	142338184	R	T	142338185	142338185	8:142338185_G/A	G	A	0.011	0.011
cg03400938_BC11	I	12	6867520	F	C	6867521	6867521	12:6867521_G/A	G	A	0.073	0.073
cg19070139_BC11	I	6	42960779	F	T	42960779	42960779	6:42960779_C/T	C	T	0.017	0.017
cg21550172_TC11	I	8	143943907	R	A	143943907	143943907	8:143943907_C/T	C	T	0.014	0.014
cg06372467_TC11	I	12	52748758	R	A	52748759	52748759	12:52748759_G/T	G	T	0.022	0.022
cg02089395_TC11	I	11	134609463	F	A	134609463	134609463	11:134609463_C/T	C	T	0.042	0.042
cg18733315_TC11	I	11	102798623	F	A	102798624	102798624	11:102798624_G/C	G	C	0.014	0.014
cg18540249_TC11	I	8	1552201	F	T	1552201	1552201	8:1552201_C/T	C	T	0.025	0.025
cg20230721_TC11	I	7	93890543	F	C	93890543	93890543	7:93890543_C/A	C	A	0.014	0.014
cg01745275_TC11	I	11	94194259	F	A	94194260	94194260	11:94194260_G/A	G	A	0.02	0.02
cg22457668_BC11	I	8	1369886	F	T	1369887	1369887	8:1369887_G/T	G	T	0.011	0.011
cg14512731_BC11	I	9	136484077	R	A	136484077	136484077	9:136484077_C/A	C	A	0.014	0.014
cg27414868_TC11	I	6	29680787	F	C	29680787	29680787	6:29680787_C/T	C	T	0.257	0.257
cg19119942_BC11	I	8	1389941	R	A	1389941	1389941	8:1389941_C/T	C	T	0.011	0.011
cg25860795_TC11	I	11	128693013	R	C	128693013	128693013	11:128693013_C/T	C	T	0.081	0.081
cg19857840_TC11	I	8	140541268	F	A	140541269	140541269	8:140541269_G/A	G	A	0.031	0.031
cg03069204_BC11	I	7	75906173	F	A	75906174	75906174	7:75906174_G/A	G	A	0.011	0.011
cg21659397_BC11	I	7	155288318	R	T	155288319	155288319	7:155288319_G/A	G	A	0.011	0.011
cg19642306_BC11	I	7	158158405	R	T	158158405	158158405	7:158158405_C/T	C	T	0.022	0.022
cg16595957_BC11	I	10	132906791	F	C	132906756	132906804	10:132906756_GTCCTGGGCACCGAGAAGAGTGAACGGGGTCCTGGCGCGTGATGCCCCA/G	GTCCTGGGCACCGAGAAGAGTGAACGGGGTCCTGGCGCGTGATGCCCCA	G;*	0.025;0.005587	0.025
cg16595957_BC11	I	10	132906791	F	C	132906765	132906900	10:132906765_ACCGAGAAGAGTGAACGGGGTCCTGGCGCGTGATGCCCCATCCTGGGCAATGAGAAGAGTGAACGGGGTCTTGGCGTGTGATGCCCCATCCTGGGCACTGAGAAGAGTGAATGGGGTCCTGGCGCGTGATGCCCCG/*	ACCGAGAAGAGTGAACGGGGTCCTGGCGCGTGATGCCCCATCCTGGGCAATGAGAAGAGTGAACGGGGTCTTGGCGTGTGATGCCCCATCCTGGGCACTGAGAAGAGTGAATGGGGTCCTGGCGCGTGATGCCCCG	*;A	0.025;0.005587	0.025
cg15023222_TC11	I	6	138988396	R	C	138988397	138988397	6:138988397_G/A	G	A;C	0.131;0.002793	0.131
cg13534892_BC11	I	6	30737221	F	T	30737211	30737228	6:30737211_TCCGTCCGTCCGTCCGTC/*	TCCGTCCGTCCGTCCGTC	*;TCGTCCGTCCGTC;TCGTCCGTCCGTCCGTC;T	0.126;0.011;0.017;0.002793	0.126
cg13534892_BC11	I	6	30737221	F	T	30737219	30737225	6:30737219_TCCGTCC/*	TCCGTCC	*;T	0.014;0.002793	0.014
cg17098995_BC11	I	11	34471437	R	A	34471438	34471438	11:34471438_G/C	G	C	0.022	0.022
cg23632804_BC11	I	11	10801583	R	T	10801584	10801584	11:10801584_G/A	G	A	0.014	0.014
cg02400162_BC11	I	7	57650546	R	A	57650546	57650546	7:57650546_C/T	C	T	0.028	0.028
cg04130656_BC11	I	6	6606532	F	T	6606533	6606533	6:6606533_G/A	G	A	0.017	0.017
cg19848529_TC11	I	6	170167843	R	A	170167844	170167844	6:170167844_G/A	G	A	0.02	0.02
cg22544485_TC11	I	7	27210478	R	C	27210478	27210478	7:27210478_C/T	C	T	0.022	0.022
cg07860140_BC11	I	10	133112975	F	C	133112976	133112976	10:133112976_G/A	G	A	0.084	0.084
cg21200129_TC11	I	9	23821568	R	C	23821568	23821568	9:23821568_C/T	C	T	0.014	0.014
cg17083801_BC11	I	10	1327276	R	C	1327218	1327362	10:1327218_TCAGCGCCTCCCCACGGCACAGCACCTCCTCACTGCCCAGCGCCTCCTCACTGCACAGCGCCTCCTCACTGCCCAGCGCCTCCCCACGGCACAGCACCTCCTCACTGCACAGCGCCTCCTCACTGCACAGCGCCTCCTCACGGCC/CCAGCGCCTCCCCACGGCACAGCACCTCCTCACTGCCCAGCGCCTCCTCACTGCACAGCGCCTCCTCACTGCCCAGCGCCTCCCCACGGCACAGCACCTCCTCACTGCACAGCGCCTCCTCACTGCACAGCGCCTCCTCACGGCC	TCAGCGCCTCCCCACGGCACAGCACCTCCTCACTGCCCAGCGCCTCCTCACTGCACAGCGCCTCCTCACTGCCCAGCGCCTCCCCACGGCACAGCACCTCCTCACTGCACAGCGCCTCCTCACTGCACAGCGCCTCCTCACGGCC	CCAGCGCCTCCCCACGGCACAGCACCTCCTCACTGCCCAGCGCCTCCTCACTGCACAGCGCCTCCTCACTGCCCAGCGCCTCCCCACGGCACAGCACCTCCTCACTGCACAGCGCCTCCTCACTGCACAGCGCCTCCTCACGGCC;TCAGCGCCTCCCCACGGCACAGCACCTCCTCACTGCCCAGCGCCTCCTCACTGCCCAGCGCCTCCTCACTGCCCAGCGCCTCCCCACGGCACAGCACCTCCTCACTGCCCAGCGCCTCCTCACTGCACAGCGCCTCCTCACTGCCCAGCGCCTCCCCACGGCACAGCACCTCCTCACTGCACAGCGCCTCCTCACTGCACAGCGCCTCCTCACGGCC;T;TCAGCGCCTCCCCACGGCACAGCGCCTCCTCAC…	0.014;0.014;0.002793;0.002793	0.014
cg04842136_BC11	I	6	31499044	F	C	31498988	31499045	6:31498988_TCAGGTCCCTGAAGTCCTGTCCTCTCCCGGAGCCGATGTGTTCTCAGCTCCTGGGCCG/T	TCAGGTCCCTGAAGTCCTGTCCTCTCCCGGAGCCGATGTGTTCTCAGCTCCTGGGCCG	T	0.073	0.073
cg08696316_BC11	I	8	143155212	R	T	143155212	143155212	8:143155212_C/T	C	T	0.02	0.02
cg15538193_TC11	I	10	1022823	R	T	1022823	1022823	10:1022823_C/T	C	T	0.011	0.011
cg14048686_BC11	I	9	135412664	R	C	135412664	135412664	9:135412664_C/T	C	T	0.014	0.014
cg06874656_TC11	I	11	131910459	F	C	131910460	131910467	11:131910460_GCCCGCGC/GCCCGCGCCCCGCGC	GCCCGCGC	GCCCGCGCCCCGCGC;G	0.092;0.002793	0.092
cg14170392_BC11	I	9	70537282	F	T	70537282	70537282	9:70537282_C/A	C	A	0.02	0.02
cg17731973_TC11	I	10	30819261	R	A	30819262	30819262	10:30819262_G/A	G	A	0.31	0.31
cg15278374_TC11	I	12	131091543	R	T	131091543	131091543	12:131091543_C/T	C	T	0.014	0.014
cg12694424_TC11	I	12	130762076	R	C	130762076	130762076	12:130762076_C/A	C	A	0.296	0.296
cg01885963_TC11	I	11	6926397	F	A	6926396	6926415	11:6926396_GCGGGGCCTGCAGAAAGGGA/G	GCGGGGCCTGCAGAAAGGGA	G	0.835	0.835
cg01885963_TC11	I	11	6926397	F	A	6926396	6926415	11:6926396_GCGGGGCCTGCAGAAAGGGA/G	GCGGGGCCTGCAGAAAGGGA	G	0.835	0.835
cg01676552_TC11	I	8	144931247	F	C	144931248	144931248	8:144931248_G/A	G	A	0.011	0.011
cg06251068_TC11	I	11	910944	F	A	910937	910949	11:910937_TCGGGGCCGGGGC/TCGGGGCCGGGGCCGGGGC	TCGGGGCCGGGGC	TCGGGGCCGGGGCCGGGGC;TCGGGGCCGGGGCCGGGGCCGGGGC;TCGGGGC;T	0.053;0.00838;0.011;0.005587	0.053
cg03296304_TC11	I	11	688091	R	A	688091	688091	11:688091_C/T	C	T	0.257	0.257
cg01446627_BC11	I	10	1465866	R	A	1465867	1465867	10:1465867_G/A	G	A	0.036	0.036
cg02523640_BC11	I	10	127736349	R	A	127736349	127736349	10:127736349_C/G	C	G	0.034	0.034
cg03462975_TC11	I	6	33204740	F	A	33204741	33204741	6:33204741_G/A	G	A	0.014	0.014
cg14097185_TC11	I	10	783393	R	A	783393	783393	10:783393_C/T	C	T	0.02	0.02
cg01037362_BC11	I	6	159239774	R	A	159239762	159239775	6:159239762_ACGACCACCACCCG/*	ACGACCACCACCCG	*;A	0.757;0.00838	0.757
cg11624946_TC11	I	10	3116302	F	A	3116303	3116303	10:3116303_G/A	G	A	0.011	0.011
cg05769349_BC11	I	12	114409238	R	C	114409238	114409238	12:114409238_C/T	C	T	0.025	0.025
cg07725318_TC11	I	6	30259549	R	C	30259548	30259562	6:30259548_GCGATCCCGGCACTA/G	GCGATCCCGGCACTA	G;GCGATCCCGGCACTACGATCCCGGCACTA	0.014;0.005587	0.014
cg06432342_BC11	I	6	44166329	R	T	44166330	44166330	6:44166330_G/A	G	A	0.025	0.025
cg03878515_TC11	I	7	1211260	R	C	1211261	1211261	7:1211261_G/A	G	A	0.036	0.036
cg10078645_TC11	I	12	124419122	F	C	124419122	124419122	12:124419122_C/T	C	T	0.011	0.011
cg26544072_TC11	I	6	29828215	R	A	29828216	29828216	6:29828216_G/A	G	A	0.522	0.522
cg03171419_BC11	I	8	37843284	R	T	37843285	37843285	8:37843285_G/C	G	C	0.014	0.014
cg08759628_BC11	I	11	130477146	F	T	130477147	130477147	11:130477147_G/A	G	A	0.025	0.025
cg27101452_BC11	I	7	150448286	F	T	150448286	150448286	7:150448286_C/CGT	C	CGT	0.014	0.014
cg04904346_TC11	I	6	449755	R	C	449755	449755	6:449755_C/T	C	T	0.059	0.059
cg04904346_TC11	I	6	449755	R	C	449756	449756	6:449756_G/A	G	A	0.137	0.137
cg11276203_BC11	I	8	26434159	F	A	26434160	26434160	8:26434160_G/A	G	A	0.011	0.011
cg26174226_BC11	I	8	57202356	F	T	57202357	57202357	8:57202357_G/A	G	A	0.028	0.028
cg07139519_BC11	I	8	142153380	R	A	142153381	142153381	8:142153381_G/A	G	A	0.031	0.031
cg18127823_TC11	I	7	926445	R	A	926445	926445	7:926445_C/T	C	T	0.014	0.014
cg19131736_TC11	I	7	1863252	F	A	1863253	1863253	7:1863253_G/A	G	A	0.017	0.017
cg19727381_BC11	I	8	905862	R	C	905862	905862	8:905862_C/T	C	T	0.034	0.034
cg15810031_TC11	I	12	69585439	R	C	69585439	69585439	12:69585439_C/T	C	T	0.022	0.022
cg12698713_BC11	I	6	167423362	R	T	167423363	167423363	6:167423363_G/*	G	*;A	0.005587;0.011	0.011
cg04858082_TC11	I	7	99639000	R	A	99639001	99639001	7:99639001_G/A	G	A	0.028	0.028
cg12152420_BC11	I	12	132442549	R	A	132442550	132442550	12:132442550_G/A	G	A	0.017	0.017
cg21885112_BC11	I	7	150329478	R	C	150329478	150329478	7:150329478_C/T	C	T	0.355	0.355
cg03480698_BC11	I	7	158321967	R	C	158321967	158321967	7:158321967_C/A	C	A	0.017	0.017
cg08732300_TC11	I	10	49298840	R	A	49298841	49298841	10:49298841_G/T	G	T	0.014	0.014
cg17496877_BC11	I	10	132663124	R	A	132663125	132663125	10:132663125_G/A	G	A	0.017	0.017
cg21182108_BC11	I	9	98791025	F	T	98791026	98791026	9:98791026_G/T	G	T	0.022	0.022
cg04266205_TC11	I	10	118595705	F	C	118595706	118595706	10:118595706_G/A	G	A	0.316	0.316
cg11678206_BC11	I	10	133286461	R	A	133286461	133286461	10:133286461_C/T	C	T	0.014	0.014
cg20332088_TC11	I	6	169313747	F	A	169313748	169313748	6:169313748_G/A	G	A	0.075	0.075
cg11983857_TC11	I	6	5145298	R	A	5145299	5145299	6:5145299_G/A	G	A	0.011	0.011
cg15103616_BC11	I	12	34393968	F	C	34393969	34393969	12:34393969_G/A	G	A	0.022	0.022
cg03734323_TC11	I	10	47325405	F	A	47325405	47325405	10:47325405_C/T	C	T	0.02	0.02
cg20201954_BC11	I	11	68842050	R	A	68842050	68842050	11:68842050_C/T	C	T	0.017	0.017
cg05403469_TC11	I	11	2301551	R	C	2301552	2301552	11:2301552_G/A	G	A	0.022	0.022
cg15760709_TC11	I	7	2000597	R	A	2000597	2000597	7:2000597_C/G	C	G	0.014	0.014
cg03209332_BC11	I	12	132185827	R	A	132185828	132185828	12:132185828_G/C	G	C	0.017	0.017
cg02544429_BC11	I	8	143597481	F	A	143597481	143597482	8:143597481_CG/C	CG	C;CGG	0.017;0.011	0.017
cg14183907_TC11	I	9	133238957	R	A	133238957	133238957	9:133238957_C/CCT	C	CCT;CT	0.358;0.005587	0.358
cg07879540_BC11	I	7	75879398	R	A	75879399	75879399	7:75879399_G/GC	G	GC	0.017	0.017
cg26291020_BC11	I	8	85828725	R	A	85828725	85828725	8:85828725_C/G	C	G	0.022	0.022
cg17697633_TC11	I	6	10419846	F	A	10419846	10419846	6:10419846_C/T	C	T	0.02	0.02
cg12068088_TC11	I	12	34385799	F	C	34385799	34385799	12:34385799_C/T	C	T	0.028	0.028
cg15413043_BC11	I	10	3235000	F	A	3235000	3235000	10:3235000_C/T	C	T	0.031	0.031
cg03378197_BC11	I	11	60767518	R	A	60767519	60767519	11:60767519_G/C	G	C	0.028	0.028
cg17890940_TC11	I	7	1742710	R	A	1742711	1742711	7:1742711_G/A	G	A	0.011	0.011
cg20094085_TC11	I	10	59176488	F	A	59176488	59176488	10:59176488_C/CG	C	CG	0.126	0.126
cg25258098_BC11	I	11	396794	R	A	396794	396794	11:396794_C/T	C	T	0.028	0.028
cg12070022_BC11	I	7	130490348	R	C	130490349	130490349	7:130490349_G/T	G	T	0.014	0.014
cg13610421_BC11	I	7	100536553	F	A	100536554	100536554	7:100536554_G/A	G	A	0.011	0.011
cg20086517_BC11	I	8	30730951	R	T	30730952	30730952	8:30730952_G/T	G	T	0.017	0.017
cg14054292_TC11	I	9	61672139	F	C	61672139	61672139	9:61672139_C/T	C	T	0.017	0.017
cg19255554_BC11	I	11	2535513	F	A	2535514	2535514	11:2535514_G/A	G	A	0.017	0.017
cg15590056_BC11	I	7	150035490	F	A	150035364	150035524	7:150035364_CGGGCGGTGCCTCCCCCTCGTGCGATGGGGGTCCTAAGATCCAGGGGGGGAAGAGGGACTGGCTCTCAGTCCCTGACTCGCGGGGGGTGCCTCCCCCGTTGCGATGGGGGTAGTAACAGCCAGGGGCGGAAGAGGGGATAGCTCTCAGTCCCCACTCTCGT/*	CGGGCGGTGCCTCCCCCTCGTGCGATGGGGGTCCTAAGATCCAGGGGGGGAAGAGGGACTGGCTCTCAGTCCCTGACTCGCGGGGGGTGCCTCCCCCGTTGCGATGGGGGTAGTAACAGCCAGGGGCGGAAGAGGGGATAGCTCTCAGTCCCCACTCTCGT	*;C	0.109;0.002793	0.109
cg25866634_TC11	I	10	129843316	R	A	129843317	129843317	10:129843317_G/A	G	A	0.025	0.025
cg11068217_BC11	I	6	30141169	R	T	30141169	30141169	6:30141169_C/T	C	T;G	0.00838;0.017	0.017
cg03464685_BC11	I	11	125569549	F	A	125569549	125569549	11:125569549_C/T	C	T	0.02	0.02
cg04453501_TC11	I	7	494326	F	A	494326	494326	7:494326_C/T	C	T	0.131	0.131
cg26881863_BC11	I	8	140047363	F	C	140047364	140047364	8:140047364_G/A	G	A	0.056	0.056
cg12344373_TC11	I	7	1358573	R	C	1358573	1358573	7:1358573_C/T	C	T	0.036	0.036
cg25826644_TC11	I	7	1097738	F	C	1097739	1097739	7:1097739_G/A	G	A	0.014	0.014
cg27471692_BC11	I	11	66852416	F	C	66852417	66852417	11:66852417_G/A	G	A	0.031	0.031
cg19279080_BC11	I	10	113151051	R	A	113151052	113151052	10:113151052_G/A	G	A	0.02	0.02
cg19814520_TC11	I	6	118648168	F	C	118648168	118648168	6:118648168_C/T	C	T	0.073	0.073
cg21381845_BC11	I	7	602490	R	T	602490	602490	7:602490_C/T	C	T	0.022	0.022
cg20914341_BC11	I	7	137591546	F	C	137591547	137591547	7:137591547_G/A	G	A	0.075	0.075
cg09039206_BC11	I	10	58268968	R	A	58268948	58268968	10:58268948_GGCTTCAGGGCCCCGCCCCTC/*	GGCTTCAGGGCCCCGCCCCTC	*;G	0.559;0.002793	0.559
cg09039206_BC11	I	10	58268968	R	A	58268948	58268968	10:58268948_GGCTTCAGGGCCCCGCCCCTC/*	GGCTTCAGGGCCCCGCCCCTC	*;G	0.559;0.002793	0.559
cg22148695_TC11	I	6	168442260	F	C	168442260	168442260	6:168442260_C/T	C	T	0.154	0.154
cg03062757_BC11	I	10	1180716	R	A	1180716	1180716	10:1180716_C/T	C	T	0.02	0.02
cg21636168_TC11	I	11	62146760	F	A	62146758	62146773	11:62146758_AGCGGGAGCAGGAGCG/AGCGGGAGCAGGAGCGGCGGGAGCAGGAGCG	AGCGGGAGCAGGAGCG	AGCGGGAGCAGGAGCGGCGGGAGCAGGAGCG;A	0.047;0.005587	0.047
cg26057780_BC11	I	11	27699730	R	A	27699730	27699730	11:27699730_C/A	C	A	0.011	0.011
cg14794428_TC11	I	12	102957658	F	C	102957658	102957658	12:102957658_C/G	C	G	0.02	0.02
cg20077007_BC11	I	8	763183	F	T	763183	763183	8:763183_C/T	C	T	0.011	0.011
cg05367028_TC11	I	7	151809338	F	C	151809338	151809338	7:151809338_C/T	C	T	0.034	0.034
cg12184994_TC11	I	10	311430	R	A	311431	311431	10:311431_G/T	G	T	0.025	0.025
cg13667095_BC11	I	11	134262802	F	C	134262802	134262802	11:134262802_C/T	C	T	0.02	0.02
cg02531859_BC11	I	7	37848552	F	C	37848552	37848552	7:37848552_C/T	C	T	0.011	0.011
cg03097114_BC11	I	7	155886892	F	T	155886892	155886892	7:155886892_C/T	C	T	0.067	0.067
cg03097114_BC11	I	7	155886892	F	T	155886893	155886893	7:155886893_G/A	G	A	0.022	0.022
cg11227987_BC11	I	7	158457777	R	C	158457697	158457854	7:158457697_ACAGTAAAGCCACCGTCAAAACTCCTTCCAAGTTCATTAGCAAAGGTGCTACCTCGGCCTGCGGGAACACAGCGGATGCGCGGCCCCAGTCAGCGCACGGTGAGGGGCGTTAACACCAGACCTCCCCCTCCAGGGCGAGCCTGGCCTGGGGAGAGTCG/*	ACAGTAAAGCCACCGTCAAAACTCCTTCCAAGTTCATTAGCAAAGGTGCTACCTCGGCCTGCGGGAACACAGCGGATGCGCGGCCCCAGTCAGCGCACGGTGAGGGGCGTTAACACCAGACCTCCCCCTCCAGGGCGAGCCTGGCCTGGGGAGAGTCG	*;A	0.159;0.017	0.159
cg03961952_TC11	I	7	151412776	R	A	151412777	151412777	7:151412777_G/A	G	A	0.014	0.014
cg11755819_TC11	I	7	23710233	F	C	23710232	23710242	7:23710232_ACGCGGTAAGC/A	ACGCGGTAAGC	A	0.011	0.011
cg26234876_TC11	I	11	66724158	F	C	66724158	66724158	11:66724158_C/T	C	T	0.031	0.031
cg07095337_BC11	I	10	132807771	R	A	132807772	132807772	10:132807772_G/A	G	A	0.187	0.187
cg23076870_BC11	I	10	133360499	F	T	133360499	133360499	10:133360499_C/T	C	T	0.014	0.014
cg17256234_TC11	I	11	111440555	R	C	111440555	111440555	11:111440555_C/G	C	G	0.02	0.02
cg13726345_TC11	I	10	128149862	R	A	128149859	128149873	10:128149859_TTCCGAAGCGCCCCC/T	TTCCGAAGCGCCCCC	T	0.017	0.017
cg14538238_BC11	I	9	6646386	R	T	6646387	6646387	9:6646387_G/A	G	A	0.034	0.034
cg15709446_BC11	I	6	170262277	F	A	170262277	170262277	6:170262277_C/G	C	G	0.017	0.017
cg11027456_BC11	I	7	760056	F	A	760038	760072	7:760038_ACACGGCTCCTCCAGCTCCGAGGGAGACGGGGCCG/A	ACACGGCTCCTCCAGCTCCGAGGGAGACGGGGCCG	A	0.011	0.011
cg11027456_BC11	I	7	760056	F	A	760056	760090	7:760056_CGAGGGAGACGGGGCCGCGCGGCTCCTCCAGCTCT/C	CGAGGGAGACGGGGCCGCGCGGCTCCTCCAGCTCT	C;*	0.659;0.011	0.659
cg02920148_TC11	I	11	66289280	F	A	66289280	66289280	11:66289280_C/A	C	A	0.017	0.017
cg23754918_BC11	I	7	2614099	F	A	2614099	2614099	7:2614099_C/T	C	T	0.011	0.011
cg02046589_TC11	I	12	31571888	R	C	31571889	31571889	12:31571889_G/A	G	A	0.064	0.064
cg19705197_TC11	I	10	6222127	R	A	6222128	6222128	10:6222128_G/A	G	A	0.017	0.017
cg22871947_TC11	I	10	49298830	R	A	49298831	49298831	10:49298831_G/T	G	T	0.028	0.028
cg26209487_TC11	I	8	56019180	R	A	56019180	56019180	8:56019180_C/T	C	T	0.02	0.02
cg05631230_TC11	I	11	116651535	R	A	116651536	116651536	11:116651536_G/A	G	A	0.025	0.025
cg21483883_BC11	I	7	37447749	R	T	37447750	37447750	7:37447750_G/A	G	A	0.011	0.011
cg14217199_TC11	I	7	112697783	R	A	112697783	112697783	7:112697783_C/T	C	T	0.02	0.02
cg08326674_TC11	I	7	132581687	F	A	132581687	132581687	7:132581687_C/G	C	G	0.014	0.014
cg00524676_TC11	I	12	34384315	F	A	34384316	34384316	12:34384316_G/A	G	A	0.031	0.031
cg25600446_BC11	I	8	144503160	F	A	144503161	144503161	8:144503161_G/A	G	A	0.011	0.011
cg04051446_TC11	I	12	56725564	R	C	56725565	56725565	12:56725565_G/C	G	C	0.014	0.014
cg25890275_TC11	I	11	61161728	F	C	61161729	61161729	11:61161729_G/A	G	A	0.02	0.02
cg20706311_BC11	I	10	678570	R	T	678571	678571	10:678571_G/A	G	A	0.011	0.011
cg27092935_TC11	I	7	101100786	F	A	101100787	101100787	7:101100787_G/T	G	T	0.028	0.028
cg13951268_TC11	I	7	135246330	R	C	135246331	135246331	7:135246331_G/A	G	A	0.011	0.011
cg17267654_BC11	I	6	170096333	R	A	170096334	170096334	6:170096334_G/T	G	T	0.022	0.022
cg03767932_TC11	I	6	110874778	R	C	110874778	110874778	6:110874778_C/T	C	T	0.014	0.014
cg26510723_BC11	I	7	157671538	R	T	157671539	157671539	7:157671539_G/C	G	C	0.011	0.011
cg04819497_TC11	I	11	58830971	R	C	58830963	58830994	11:58830963_TCCCACTGCGTGGCTTCTCTCCGCTGTCAGCG/T	TCCCACTGCGTGGCTTCTCTCCGCTGTCAGCG	T	0.316	0.316
cg07905119_BC11	I	7	1739448	R	T	1739448	1739448	7:1739448_C/T	C	T	0.025	0.025
cg16958849_TC11	I	6	33832992	F	A	33832966	33833006	6:33832966_GGCTCCTCACTTCCTAGATGTGATGGCGGCCGGGAAGAGGC/G	GGCTCCTCACTTCCTAGATGTGATGGCGGCCGGGAAGAGGC	G	0.198	0.198
cg11322509_TC11	I	10	71398016	R	A	71398016	71398016	10:71398016_C/T	C	T	0.02	0.02
cg13804356_TC11	I	7	36305615	F	T	36305616	36305616	7:36305616_G/A	G	A	0.02	0.02
cg14775958_BC11	I	6	170445657	R	A	170445657	170445657	6:170445657_C/T	C	T	0.02	0.02
cg11664500_TC11	I	6	133241341	R	A	133241341	133241341	6:133241341_C/A	C	A	0.02	0.02
cg25572565_BC11	I	7	155350053	F	T	155350053	155350053	7:155350053_C/T	C	T	0.011	0.011
cg03333893_BC11	I	7	211878	R	C	211879	211879	7:211879_G/A	G	A	0.022	0.022
cg04157308_BC11	I	12	19306367	F	T	19306367	19306367	12:19306367_C/G	C	G	0.028	0.028
cg15424882_TC11	I	12	88863879	F	C	88863880	88863890	12:88863880_GCACACACACA/G	GCACACACACA	G;GCACA;GCACACACACACA;GCACACACA;GCACACA;GCACACACACACACA	0.059;0.095;0.109;0.061;0.179;0.045	0.179
cg13890969_TC11	I	9	111042087	F	A	111042088	111042088	9:111042088_G/A	G	A	0.022	0.022
cg23521794_BC11	I	7	88266696	R	T	88266697	88266697	7:88266697_G/C	G	C;A	0.383;0.002793	0.383
cg27048436_BC11	I	10	45205709	F	T	45205709	45205709	10:45205709_C/T	C	T	0.022	0.022
cg07018450_BC11	I	12	78804474	R	A	78804450	78804484	12:78804450_GTAGATACCCACGCATCGCACGTCCGGGTTACCCA/G	GTAGATACCCACGCATCGCACGTCCGGGTTACCCA	G	0.028	0.028
cg23444578_TC11	I	7	51806091	R	A	51806091	51806091	7:51806091_C/A	C	A;T	0.031;0.002793	0.031
cg15213990_BC11	I	10	110207561	F	C	110207562	110207562	10:110207562_G/A	G	A	0.022	0.022
cg10744297_BC11	I	10	129761332	F	T	129761332	129761332	10:129761332_C/T	C	T	0.022	0.022
cg14436569_TC11	I	9	116323402	F	A	116323403	116323403	9:116323403_G/A	G	A	0.017	0.017
cg19677830_BC11	I	10	64120601	R	T	64120601	64120601	10:64120601_C/T	C	T	0.02	0.02
cg01460124_TC11	I	10	132140584	F	A	132140569	132140647	10:132140569_ACTTGGAGGAGGTAACGAGGGTCTCCTGCCGGGTCCTGGGCTTGGAGGAGGTAACGAGGGTCTCCTGCCGGGTCCTGGG/A	ACTTGGAGGAGGTAACGAGGGTCTCCTGCCGGGTCCTGGGCTTGGAGGAGGTAACGAGGGTCTCCTGCCGGGTCCTGGG	A;ACTTGGAGGAGGTAACGAGGGTCTCCTGCCGGGTCCTGGGCTTGGAGGAGGTAACGAGGGTCTCCTGCCGGGTCCTGGGCTTGGAGGAGGTAACGAGGGTCTCCTGCCGGGTCCTGGG	0.137;0.128	0.137
cg01460124_TC11	I	10	132140584	F	A	132140584	132140584	10:132140584_C/*	C	*;CGAGGGTCTCCTGCCGGGTCCTGGGCTTGGAGGAGGTAAT	0.137;0.002793	0.137
cg17527814_BC11	I	6	32167284	F	A	32167275	32167292	6:32167275_CGGGCCACCCGAGGGACT/C	CGGGCCACCCGAGGGACT	C	0.089	0.089
cg14014699_TC11	I	9	136791048	R	A	136791048	136791048	9:136791048_C/G	C	G	0.017	0.017
cg11414017_TC11	I	7	1411569	F	A	1411570	1411570	7:1411570_G/C	G	C	0.022	0.022
cg14429457_TC11	I	10	619364	F	A	619365	619365	10:619365_G/A	G	A	0.014	0.014
cg10132197_BC11	I	12	56879264	R	A	56879265	56879265	12:56879265_G/A	G	A	0.039	0.039
cg13689028_TC11	I	9	132354725	F	A	132354726	132354726	9:132354726_G/A	G	A	0.011	0.011
cg26221019_BC11	I	6	4135603	F	A	4135584	4135674	6:4135584_GGGGGCTCGGGGGTGGGGCCGGGTCTCGGGGGCGGGGCCTAGCTCGGTCTGCGGGGGCTCGGGGGTGGGGCCGGGTCTCGGGGGTGGAGCC/*	GGGGGCTCGGGGGTGGGGCCGGGTCTCGGGGGCGGGGCCTAGCTCGGTCTGCGGGGGCTCGGGGGTGGGGCCGGGTCTCGGGGGTGGAGCC	*;G	0.005587;0.031	0.031
cg26221019_BC11	I	6	4135603	F	A	4135584	4135674	6:4135584_GGGGGCTCGGGGGTGGGGCCGGGTCTCGGGGGCGGGGCCTAGCTCGGTCTGCGGGGGCTCGGGGGTGGGGCCGGGTCTCGGGGGTGGAGCC/*	GGGGGCTCGGGGGTGGGGCCGGGTCTCGGGGGCGGGGCCTAGCTCGGTCTGCGGGGGCTCGGGGGTGGGGCCGGGTCTCGGGGGTGGAGCC	*;G	0.005587;0.031	0.031
cg26221019_BC11	I	6	4135603	F	A	4135584	4135674	6:4135584_GGGGGCTCGGGGGTGGGGCCGGGTCTCGGGGGCGGGGCCTAGCTCGGTCTGCGGGGGCTCGGGGGTGGGGCCGGGTCTCGGGGGTGGAGCC/*	GGGGGCTCGGGGGTGGGGCCGGGTCTCGGGGGCGGGGCCTAGCTCGGTCTGCGGGGGCTCGGGGGTGGGGCCGGGTCTCGGGGGTGGAGCC	*;G	0.005587;0.031	0.031
cg26221019_BC11	I	6	4135603	F	A	4135588	4135678	6:4135588_GCTCGGGGGTGGGGCCGGGTCTCGGGGGCGGGGCCTAGCTCGGTCTGCGGGGGCTCGGGGGTGGGGCCGGGTCTCGGGGGTGGAGCCGGGA/*	GCTCGGGGGTGGGGCCGGGTCTCGGGGGCGGGGCCTAGCTCGGTCTGCGGGGGCTCGGGGGTGGGGCCGGGTCTCGGGGGTGGAGCCGGGA	*;ACTCGGGGGTGGGGCCGGGTCTCGGGGGCGGGGCCTAGCTCGGTCTGCGGGGGCTCGGGGGTGGGGCCGGGTCTCGGGGGTGGAGCCGGGA;G	0.036;0.005587;0.017	0.036
cg26221019_BC11	I	6	4135603	F	A	4135588	4135678	6:4135588_GCTCGGGGGTGGGGCCGGGTCTCGGGGGCGGGGCCTAGCTCGGTCTGCGGGGGCTCGGGGGTGGGGCCGGGTCTCGGGGGTGGAGCCGGGA/*	GCTCGGGGGTGGGGCCGGGTCTCGGGGGCGGGGCCTAGCTCGGTCTGCGGGGGCTCGGGGGTGGGGCCGGGTCTCGGGGGTGGAGCCGGGA	*;ACTCGGGGGTGGGGCCGGGTCTCGGGGGCGGGGCCTAGCTCGGTCTGCGGGGGCTCGGGGGTGGGGCCGGGTCTCGGGGGTGGAGCCGGGA;G	0.036;0.005587;0.017	0.036
cg26221019_BC11	I	6	4135603	F	A	4135588	4135678	6:4135588_GCTCGGGGGTGGGGCCGGGTCTCGGGGGCGGGGCCTAGCTCGGTCTGCGGGGGCTCGGGGGTGGGGCCGGGTCTCGGGGGTGGAGCCGGGA/*	GCTCGGGGGTGGGGCCGGGTCTCGGGGGCGGGGCCTAGCTCGGTCTGCGGGGGCTCGGGGGTGGGGCCGGGTCTCGGGGGTGGAGCCGGGA	*;ACTCGGGGGTGGGGCCGGGTCTCGGGGGCGGGGCCTAGCTCGGTCTGCGGGGGCTCGGGGGTGGGGCCGGGTCTCGGGGGTGGAGCCGGGA;G	0.036;0.005587;0.017	0.036
cg26221019_BC11	I	6	4135603	F	A	4135603	4135603	6:4135603_C/*	C	*;CTA	0.053;0.005587	0.053
cg23082521_BC11	I	6	63163571	R	A	63163571	63163571	6:63163571_C/T	C	T	0.011	0.011
cg00853714_BC11	I	6	31542300	R	T	31542300	31542300	6:31542300_C/T	C	T	0.017	0.017
cg14275946_BC11	I	11	5596510	F	T	5596505	5596522	11:5596505_TCCCCCGTTCTCCCCTTC/*	TCCCCCGTTCTCCCCTTC	*;T	0.002793;0.014	0.014
cg14275946_BC11	I	11	5596510	F	T	5596506	5596515	11:5596506_CCCCCGTTCT/*	CCCCCGTTCT	*;C	0.017;0.002793	0.017
cg14275946_BC11	I	11	5596510	F	T	5596510	5596511	11:5596510_CG/*	CG	*;C	0.02;0.002793	0.02
cg14305215_BC11	I	6	168152798	F	T	168152799	168152799	6:168152799_G/A	G	A	0.036	0.036
cg23220012_TC11	I	11	69540945	F	A	69540946	69540946	11:69540946_G/A	G	A	0.045	0.045
cg14459021_BC11	I	9	137788760	F	T	137788760	137788760	9:137788760_C/T	C	T	0.014	0.014
cg03652715_TC11	I	11	1943910	F	A	1943911	1943911	11:1943911_G/C	G	C	0.017	0.017
cg09115485_TC11	I	6	32046828	R	A	32046829	32046829	6:32046829_G/A	G	A	0.014	0.014
cg12628746_TC11	I	9	64774694	F	C	64774682	64774706	9:64774682_CGGGCAAACAGCCGCGGGGGCGGGG/C	CGGGCAAACAGCCGCGGGGGCGGGG	C	0.059	0.059
cg22477331_TC11	I	6	13328670	F	C	13328671	13328671	6:13328671_G/A	G	A	0.011	0.011
cg25258258_BC11	I	7	157622688	F	A	157622689	157622689	7:157622689_G/A	G	A	0.011	0.011
cg04085571_TC11	I	11	1851523	R	C	1851524	1851524	11:1851524_G/A	G	A	0.05	0.05
cg00663797_TC11	I	7	87875857	R	A	87875858	87875858	7:87875858_G/A	G	A	0.011	0.011
cg23590389_TC11	I	7	157310075	R	A	157310076	157310076	7:157310076_G/T	G	T	0.011	0.011
cg05159290_TC11	I	12	130449844	R	A	130449844	130449844	12:130449844_C/T	C	T	0.034	0.034
cg16204066_BC11	I	6	33671145	R	A	33671145	33671145	6:33671145_C/A	C	A	0.011	0.011
cg05956244_TC11	I	11	61020267	F	A	61020268	61020268	11:61020268_G/A	G	A	0.014	0.014
cg24684349_BC11	I	6	42022453	R	A	42022454	42022454	6:42022454_G/A	G	A	0.02	0.02
cg07007834_TC11	I	12	132859059	F	A	132859059	132859059	12:132859059_C/T	C	T	0.017	0.017
cg12495503_TC11	I	6	33248841	R	C	33248841	33248841	6:33248841_C/T	C	T	0.014	0.014
cg26133736_BC11	I	6	108558111	R	C	108558088	108558111	6:108558088_GTCCCCGCCCCCTCGGCGGGTCGC/G	GTCCCCGCCCCCTCGGCGGGTCGC	G	0.017	0.017
cg16342949_BC11	I	11	64116112	R	A	64116112	64116112	11:64116112_C/T	C	T	0.017	0.017
cg21683708_TC11	I	6	36660978	R	A	36660951	36660993	6:36660951_TCCAGGTCACACCGCCTGAGGTCACACCGTCTGGGCCCCAGCC/T	TCCAGGTCACACCGCCTGAGGTCACACCGTCTGGGCCCCAGCC	T	0.042	0.042
cg00220429_TC11	I	12	132586839	F	A	132586833	132586863	12:132586833_ACCCAGCGGCGAGGAGGAGGCAGGGCCAGGG/A	ACCCAGCGGCGAGGAGGAGGCAGGGCCAGGG	A;GCCCAGCGGCGAGGAGGAGGCAGGGCCAGGG;ACCCAGCGGCGAGGAGGAGGCAGGGCCAGGGCCCAGCGGCGAGGAGGAGGCAGGGCCAGGG	0.232;0.246;0.014	0.246
cg00220429_TC11	I	12	132586839	F	A	132586839	132586839	12:132586839_C/*	C	*;CGGCGAGGAGGAGGCAGGGCCAGGGCCCAGA	0.237;0.19	0.237
cg08270023_BC11	I	12	132134629	F	A	132134628	132134664	12:132134628_CCGGTGCCCACTCCTCCTACCTCCCCGAGTGTGCCCA/C	CCGGTGCCCACTCCTCCTACCTCCCCGAGTGTGCCCA	C;CCGGTGCCCGCTCCTCCTACCTCCCCGAGTGTGCCCACGGTGCCCACTCCTCCTACCTCCCCGAGTGTGCCCA	0.005587;0.011	0.011
cg24060660_BC11	I	10	103671346	R	T	103671346	103671346	10:103671346_C/G	C	G	0.047	0.047
cg09899636_TC11	I	12	8447075	F	C	8447000	8447075	12:8447000_TGCGATGGGGGTCCTAAGAGCCAGGGGGGCAAGAGGGGCTGGCTCTTACTCCCCGCATCATAGCGGGGGGCGCCTC/*	TGCGATGGGGGTCCTAAGAGCCAGGGGGGCAAGAGGGGCTGGCTCTTACTCCCCGCATCATAGCGGGGGGCGCCTC	*;T	0.05;0.002793	0.05
cg09899636_TC11	I	12	8447075	F	C	8447029	8447112	12:8447029_CAAGAGGGGCTGGCTCTTACTCCCCGCATCATAGCGGGGGGCGCCTCGCCCCCCTGCGATGGGGGTCCTAAGAGCCAGGGGGGG/CGGGGG	CAAGAGGGGCTGGCTCTTACTCCCCGCATCATAGCGGGGGGCGCCTCGCCCCCCTGCGATGGGGGTCCTAAGAGCCAGGGGGGG	CGGGGG;*;C;GAAGAGGGGCTGGCTCTTACTCCCCGCATCATAGCGGGGGGCGCCTCGCCCCCCTGCGATGGGGGTCCTAAGAGCCAGGGGGGG	0.237;0.05;0.031;0.005587	0.237
cg11367259_BC11	I	8	88957006	R	T	88957006	88957006	8:88957006_C/T	C	T	0.014	0.014
cg11599864_BC11	I	6	38177688	F	A	38177689	38177689	6:38177689_G/A	G	A	0.011	0.011
cg14135848_TC11	I	9	117852122	F	A	117852122	117852122	9:117852122_C/T	C	T	0.014	0.014
cg14435498_BC11	I	10	131453311	F	C	131453312	131453312	10:131453312_G/A	G	A	0.017	0.017
cg07146383_BC11	I	11	238527	F	A	238527	238527	11:238527_C/T	C	T	0.031	0.031
cg06791473_BC11	I	12	48865796	F	A	48865796	48865796	12:48865796_C/G	C	G	0.017	0.017
cg06839631_TC11	I	10	100710191	R	C	100710191	100710191	10:100710191_C/T	C	T	0.011	0.011
cg06839631_TC11	I	10	100710191	R	C	100710192	100710192	10:100710192_G/T	G	T	0.011	0.011
cg13525333_TC11	I	11	117179225	R	A	117179226	117179226	11:117179226_G/GCCGCCA	G	GCCGCCA	0.011	0.011
cg11630169_BC11	I	10	3241655	R	A	3241655	3241655	10:3241655_C/T	C	T	0.011	0.011
cg04950423_BC11	I	12	124336495	R	C	124336496	124336496	12:124336496_G/A	G	A	0.014	0.014
cg14350224_BC11	I	11	64118297	R	A	64118297	64118297	11:64118297_C/T	C	T	0.039	0.039
cg15924577_BC11	I	11	120169209	F	C	120169208	120169221	11:120169208_GCGCGGACTGGGCT/G	GCGCGGACTGGGCT	G;GCGGACGGGGCTCGCGGACTGGGCT;GCGGACGGGGCTCGCGGACGGGGCTCGCGGACTGGGCT;TCGCGGACTGGGCT	0.327;0.002793;0.002793;0.002793	0.327
cg06579756_BC11	I	7	975619	R	A	975620	975643	7:975620_GCCCCTTGCCCAGGCCCGGCCCCA/GCCCCTTGCCCAGGCCCGGCCCCACCCCTTGCCCAGGCCCGGCCCCA	GCCCCTTGCCCAGGCCCGGCCCCA	GCCCCTTGCCCAGGCCCGGCCCCACCCCTTGCCCAGGCCCGGCCCCA;G	0.014;0.022	0.022
cg06691453_BC11	I	10	132148518	R	A	132148505	132148520	10:132148505_TCCGTCCTCCATCCGC/*	TCCGTCCTCCATCCGC	*;T	0.226;0.002793	0.226
cg00407546_TC11	I	10	8052897	F	A	8052897	8052898	10:8052897_CG/C	CG	C;CGG;CGGGGG;CGGG;CGGGG	0.229;0.162;0.031;0.053;0.031	0.229
cg26375284_TC11	I	6	29887624	R	T	29887624	29887624	6:29887624_C/G	C	G	0.402	0.402
cg15956049_TC11	I	8	1902698	R	C	1902698	1902698	8:1902698_C/T	C	T	0.017	0.017
cg08625990_BC11	I	6	170262706	F	T	170262706	170262706	6:170262706_C/G	C	G	0.017	0.017
cg16640691_BC11	I	8	81732533	F	A	81732533	81732533	8:81732533_C/G	C	G	0.07	0.07
cg16942135_TC11	I	10	666454	R	C	666454	666454	10:666454_C/T	C	T	0.017	0.017
cg14623024_TC11	I	8	142125590	R	A	142125591	142125591	8:142125591_G/A	G	A	0.014	0.014
cg17983814_BC11	I	7	1496019	F	T	1496020	1496020	7:1496020_G/A	G	A	0.011	0.011
cg01830463_TC11	I	12	131832583	F	C	131832583	131832583	12:131832583_C/T	C	T	0.014	0.014
cg06191719_TC11	I	11	2886107	F	C	2886108	2886108	11:2886108_G/GC	G	GC	0.953	0.953
cg12458361_BC11	I	7	108526359	F	T	108526351	108526359	7:108526351_TGTGCGTGC/TGTGC	TGTGCGTGC	TGTGC;T;TGTGCGTGCGTGC	0.634;0.081;0.002793	0.634
cg15645203_BC11	I	10	129833449	F	A	129833449	129833449	10:129833449_C/T	C	T	0.014	0.014
cg22216355_TC11	I	6	83067620	F	A	83067621	83067621	6:83067621_G/A	G	A	0.011	0.011
cg14684917_BC11	I	11	62612891	R	A	62612891	62612891	11:62612891_C/G	C	G	0.025	0.025
cg14746369_BC11	I	6	33323157	F	C	33323158	33323158	6:33323158_G/A	G	A	0.011	0.011
cg26205751_BC11	I	7	127593580	R	A	127593581	127593581	7:127593581_G/A	G	A	0.011	0.011
cg03494648_TC11	I	11	2301412	R	A	2301413	2301413	11:2301413_G/A	G	A	0.011	0.011
cg01393340_TC11	I	6	14117802	R	C	14117803	14117803	6:14117803_G/A	G	A	0.123	0.123
cg12774559_BC11	I	11	68751603	F	A	68751603	68751603	11:68751603_C/G	C	G	0.025	0.025
cg13540960_TC11	I	11	32428698	F	A	32428698	32428699	11:32428698_CG/CGG	CG	CGG;C;CGGG	0.366;0.00838;0.005587	0.366
cg07519049_TC11	I	6	154509864	F	C	154509865	154509865	6:154509865_G/A	G	A	0.014	0.014
cg07840898_TC11	I	6	138404174	F	A	138404175	138404180	6:138404175_GGGGGC/G	GGGGGC	G	0.02	0.02
cg11677966_BC11	I	7	63766415	R	T	63766416	63766416	7:63766416_G/C	G	C	0.014	0.014
cg21368161_BC11	I	7	1556500	F	A	1556500	1556500	7:1556500_C/T	C	T	0.011	0.011
cg02421460_TC11	I	12	21662578	R	T	21662579	21662579	12:21662579_G/A	G	A	0.011	0.011
cg14040131_BC11	I	9	136352922	F	T	136352922	136352926	9:136352922_CGTGT/TGTGT	CGTGT	TGTGT;CGT;C	0.002793;0.095;0.031	0.095
cg09344229_TC11	I	10	53499767	F	A	53499767	53499767	10:53499767_C/T	C	T	0.017	0.017
cg21033514_TC11	I	7	134986606	R	C	134986603	134986607	7:134986603_TCGCG/*	TCGCG	*;T	0.765;0.011	0.765
cg03124680_TC11	I	11	2992561	F	A	2992561	2992562	11:2992561_CG/C	CG	C	0.042	0.042
cg14223181_BC11	I	10	100267690	R	C	100267690	100267690	10:100267690_C/T	C	T	0.078	0.078
cg25082487_TC11	I	10	72332217	F	C	72332218	72332218	10:72332218_G/A	G	A	0.014	0.014
cg16332700_TC11	I	10	133114591	R	A	133114592	133114592	10:133114592_G/A	G	A	0.014	0.014
cg01654327_BC11	I	12	130491715	R	A	130491716	130491716	12:130491716_G/C	G	C	0.045	0.045
cg03952361_TC11	I	12	132293792	F	A	132293760	132293799	12:132293760_GCCCGTAAACAGTCAGGGGCAGAACGAGAAGCCGGGGGGT/G	GCCCGTAAACAGTCAGGGGCAGAACGAGAAGCCGGGGGGT	G	0.034	0.034
cg22970496_BC11	I	7	194081	F	T	194081	194081	7:194081_C/T	C	T	0.372	0.372
cg04173864_BC11	I	8	141230970	F	A	141230970	141230970	8:141230970_C/T	C	T	0.011	0.011
cg26333837_TC11	I	10	69572988	F	C	69572988	69572988	10:69572988_C/A	C	A	0.011	0.011
cg25376032_TC11	I	11	1508378	F	A	1508378	1508382	11:1508378_CGGGG/CG	CGGGG	CG;CGGG;CGG;C;CGGGGGG	0.223;0.067;0.039;0.002793;0.002793	0.223
cg05892329_TC11	I	8	140024228	R	C	140024229	140024229	8:140024229_G/A	G	A	0.036	0.036
cg09881253_BC11	I	12	108321532	F	T	108321532	108321532	12:108321532_C/T	C	T	0.02	0.02
cg08137669_TC11	I	8	142786607	F	A	142786608	142786608	8:142786608_G/A	G	A	0.036	0.036
cg12928997_BC11	I	6	4135616	F	A	4135584	4135674	6:4135584_GGGGGCTCGGGGGTGGGGCCGGGTCTCGGGGGCGGGGCCTAGCTCGGTCTGCGGGGGCTCGGGGGTGGGGCCGGGTCTCGGGGGTGGAGCC/*	GGGGGCTCGGGGGTGGGGCCGGGTCTCGGGGGCGGGGCCTAGCTCGGTCTGCGGGGGCTCGGGGGTGGGGCCGGGTCTCGGGGGTGGAGCC	*;G	0.005587;0.031	0.031
cg12928997_BC11	I	6	4135616	F	A	4135584	4135674	6:4135584_GGGGGCTCGGGGGTGGGGCCGGGTCTCGGGGGCGGGGCCTAGCTCGGTCTGCGGGGGCTCGGGGGTGGGGCCGGGTCTCGGGGGTGGAGCC/*	GGGGGCTCGGGGGTGGGGCCGGGTCTCGGGGGCGGGGCCTAGCTCGGTCTGCGGGGGCTCGGGGGTGGGGCCGGGTCTCGGGGGTGGAGCC	*;G	0.005587;0.031	0.031
cg12928997_BC11	I	6	4135616	F	A	4135584	4135674	6:4135584_GGGGGCTCGGGGGTGGGGCCGGGTCTCGGGGGCGGGGCCTAGCTCGGTCTGCGGGGGCTCGGGGGTGGGGCCGGGTCTCGGGGGTGGAGCC/*	GGGGGCTCGGGGGTGGGGCCGGGTCTCGGGGGCGGGGCCTAGCTCGGTCTGCGGGGGCTCGGGGGTGGGGCCGGGTCTCGGGGGTGGAGCC	*;G	0.005587;0.031	0.031
cg12928997_BC11	I	6	4135616	F	A	4135588	4135678	6:4135588_GCTCGGGGGTGGGGCCGGGTCTCGGGGGCGGGGCCTAGCTCGGTCTGCGGGGGCTCGGGGGTGGGGCCGGGTCTCGGGGGTGGAGCCGGGA/*	GCTCGGGGGTGGGGCCGGGTCTCGGGGGCGGGGCCTAGCTCGGTCTGCGGGGGCTCGGGGGTGGGGCCGGGTCTCGGGGGTGGAGCCGGGA	*;ACTCGGGGGTGGGGCCGGGTCTCGGGGGCGGGGCCTAGCTCGGTCTGCGGGGGCTCGGGGGTGGGGCCGGGTCTCGGGGGTGGAGCCGGGA;G	0.036;0.005587;0.017	0.036
cg12928997_BC11	I	6	4135616	F	A	4135588	4135678	6:4135588_GCTCGGGGGTGGGGCCGGGTCTCGGGGGCGGGGCCTAGCTCGGTCTGCGGGGGCTCGGGGGTGGGGCCGGGTCTCGGGGGTGGAGCCGGGA/*	GCTCGGGGGTGGGGCCGGGTCTCGGGGGCGGGGCCTAGCTCGGTCTGCGGGGGCTCGGGGGTGGGGCCGGGTCTCGGGGGTGGAGCCGGGA	*;ACTCGGGGGTGGGGCCGGGTCTCGGGGGCGGGGCCTAGCTCGGTCTGCGGGGGCTCGGGGGTGGGGCCGGGTCTCGGGGGTGGAGCCGGGA;G	0.036;0.005587;0.017	0.036
cg12928997_BC11	I	6	4135616	F	A	4135588	4135678	6:4135588_GCTCGGGGGTGGGGCCGGGTCTCGGGGGCGGGGCCTAGCTCGGTCTGCGGGGGCTCGGGGGTGGGGCCGGGTCTCGGGGGTGGAGCCGGGA/*	GCTCGGGGGTGGGGCCGGGTCTCGGGGGCGGGGCCTAGCTCGGTCTGCGGGGGCTCGGGGGTGGGGCCGGGTCTCGGGGGTGGAGCCGGGA	*;ACTCGGGGGTGGGGCCGGGTCTCGGGGGCGGGGCCTAGCTCGGTCTGCGGGGGCTCGGGGGTGGGGCCGGGTCTCGGGGGTGGAGCCGGGA;G	0.036;0.005587;0.017	0.036
cg23738548_BC11	I	7	582681	R	A	582682	582682	7:582682_G/A	G	A	0.045	0.045
cg17481490_BC11	I	17	410189	R	T	410189	410189	17:410189_C/T	C	T	0.014	0.014
cg25191041_TC11	I	21	43362590	R	C	43362591	43362591	21:43362591_G/A	G	A	0.031	0.031
cg23247068_TC11	I	21	43724462	F	A	43724463	43724463	21:43724463_G/A	G	A	0.05	0.05
cg21714557_TC11	I	13	113122559	R	T	113122560	113122560	13:113122560_G/A	G	A	0.025	0.025
cg04029455_TC11	I	17	82787359	R	A	82787359	82787359	17:82787359_C/T	C	T	0.011	0.011
cg04468971_TC11	I	16	31443258	F	A	31443258	31443258	16:31443258_C/G	C	G	0.031	0.031
cg25082671_TC11	I	13	21377240	R	A	21377196	21377320	13:21377196_GGCCCGACGTGACCTCCACCCCTAGTGCCTGCGATCTGACTGCCCGACATGACCTCCACCCCTAGTGCCTGCGATCTGACTCTGCCCGACGTGACCTCCACCCCTAGTGCCTGCGATCTGACTCT/G	GGCCCGACGTGACCTCCACCCCTAGTGCCTGCGATCTGACTGCCCGACATGACCTCCACCCCTAGTGCCTGCGATCTGACTCTGCCCGACGTGACCTCCACCCCTAGTGCCTGCGATCTGACTCT	G;GGCCCGACGTGACCTCCACCCCTAGTGCCTGCGATCTGACTCT	0.02;0.039	0.039
cg25082671_TC11	I	13	21377240	R	A	21377204	21377244	13:21377204_GTGACCTCCACCCCTAGTGCCTGCGATCTGACTGCCCGACA/*	GTGACCTCCACCCCTAGTGCCTGCGATCTGACTGCCCGACA	*;ATGACCTCCACCCCTAGTGCCTGCGATCTGACTGCCCGACA;G	0.059;0.034;0.002793	0.059
cg25082671_TC11	I	13	21377240	R	A	21377241	21377241	13:21377241_G/*	G	*;T	0.056;0.073	0.073
cg02629833_TC11	I	17	82391960	R	C	82391961	82391961	17:82391961_G/A	G	A	0.011	0.011
cg04047483_BC11	I	16	2682326	R	A	2682326	2682326	16:2682326_C/G	C	G	0.022	0.022
cg09934894_BC11	I	14	95516544	R	A	95516534	95516548	14:95516534_GCCCGGCCCCCGGCC/GCCCGGCCCCCGGCCCCCGGCC	GCCCGGCCCCCGGCC	GCCCGGCCCCCGGCCCCCGGCC;GCCCGGCC;*;G	0.112;0.031;0.002793;0.002793	0.112
cg18065174_TC11	I	19	4175362	F	A	4175362	4175362	19:4175362_C/T	C	T	0.017	0.017
cg17932802_BC11	I	17	82232086	R	A	82232086	82232086	17:82232086_C/T	C	T	0.014	0.014
cg03526902_BC11	I	22	49321896	R	A	49321896	49321896	22:49321896_C/T	C	T	0.011	0.011
cg15442800_BC11	I	20	58180934	R	T	58180935	58180935	20:58180935_G/A	G	A	0.011	0.011
cg08871011_BC11	I	16	4936961	F	A	4936961	4936961	16:4936961_C/T	C	T	0.025	0.025
cg01001468_TC11	I	16	79601528	R	C	79601528	79601528	16:79601528_C/G	C	G	0.014	0.014
cg05811247_TC11	I	17	8210159	F	A	8210160	8210160	17:8210160_G/A	G	A	0.011	0.011
cg22869461_BC11	I	20	59300108	F	A	59300108	59300108	20:59300108_C/T	C	T	0.156	0.156
cg27409650_TC11	I	22	37519335	R	C	37519335	37519335	22:37519335_C/G	C	G	0.014	0.014
cg22813326_TC11	I	14	74409597	F	A	74409597	74409597	14:74409597_C/T	C	T	0.02	0.02
cg11940663_BC11	I	21	45542540	R	C	45542540	45542541	21:45542540_CG/C	CG	C	0.011	0.011
cg00389976_BC11	I	18	32771014	F	T	32771015	32771015	18:32771015_G/A	G	A	0.025	0.025
cg04468198_BC11	I	16	85751345	R	C	85751346	85751346	16:85751346_G/A	G	A	0.05	0.05
cg26467279_BC11	I	20	57711996	R	A	57711997	57711997	20:57711997_G/A	G	A	0.011	0.011
cg14534144_TC11	I	13	113495692	F	A	113495692	113495692	13:113495692_C/T	C	T	0.017	0.017
cg13626676_BC11	I	20	20396468	R	A	20396469	20396469	20:20396469_G/A	G	A	0.011	0.011
cg15517343_TC11	I	18	79480640	R	A	79480641	79480641	18:79480641_G/T	G	T	0.011	0.011
cg14888176_TC11	I	13	48095227	F	A	48095227	48095227	13:48095227_C/G	C	G	0.017	0.017
cg22926526_TC11	I	14	30558986	R	A	30558987	30558987	14:30558987_G/A	G	A	0.014	0.014
cg04650676_BC11	I	17	77319404	R	A	77319405	77319405	17:77319405_G/C	G	C	0.02	0.02
cg27104822_BC11	I	19	10587408	F	A	10587409	10587409	19:10587409_G/A	G	A	0.014	0.014
cg09983708_BC11	I	16	75265476	R	C	75265477	75265477	16:75265477_G/A	G	A	0.028	0.028
cg26870093_BC11	I	16	89999260	F	A	89999261	89999261	16:89999261_G/C	G	C	0.025	0.025
cg05540617_BC11	I	16	3664371	F	C	3664371	3664371	16:3664371_C/T	C	T	0.025	0.025
cg19423175_TC11	I	19	4094326	F	A	4094326	4094326	19:4094326_C/T	C	T	0.02	0.02
cg23543785_TC11	I	12	12951088	R	C	12951088	12951088	12:12951088_C/T	C	T	0.223	0.223
cg13627451_TC11	I	15	51751477	F	A	51751477	51751477	15:51751477_C/A	C	A	0.036	0.036
cg07759206_BC11	I	19	14074636	R	A	14074636	14074636	19:14074636_C/A	C	A	0.064	0.064
cg23344692_BC11	I	14	102308911	R	A	102308911	102308911	14:102308911_C/A	C	A	0.036	0.036
cg17834632_TC11	I	17	83081871	F	C	83081871	83081871	17:83081871_C/T	C	T	0.025	0.025
cg22046662_BC11	I	19	19540535	F	A	19540536	19540536	19:19540536_G/A	G	A	0.011	0.011
cg20218907_TC11	I	21	36966154	R	C	36966154	36966154	21:36966154_C/A	C	A	0.014	0.014
cg10576459_TC11	I	17	7640962	F	T	7640963	7640963	17:7640963_G/A	G	A	0.011	0.011
cg01506766_TC11	I	13	46052611	R	A	46052612	46052612	13:46052612_G/C	G	C	0.011	0.011
cg06664668_TC11	I	16	84294785	F	A	84294785	84294785	16:84294785_C/T	C	T	0.022	0.022
cg08128486_BC11	I	17	80983707	R	T	80983707	80983707	17:80983707_C/T	C	T	0.07	0.07
cg20553058_BC11	I	14	92624484	R	A	92624485	92624485	14:92624485_G/A	G	A	0.02	0.02
cg19237421_TC11	I	12	31326422	F	C	31326423	31326425	12:31326423_GCC/GCCC	GCC	GCCC;GCCCC;GC;GCCCCC;G	0.209;0.031;0.042;0.002793;0.00838	0.209
cg05076697_BC11	I	16	86775220	R	A	86775220	86775220	16:86775220_C/T	C	T	0.011	0.011
cg26124560_BC11	I	17	80090353	R	C	80090197	80090354	17:80090197_ACGCAGGCACGTGCACGAAGAACACGGGACGCGCGCAGGCACGTGCACGAACAACACGGGACGCGCGCGGGCACGTGCACGAACAACACGGGACGCGCGCAGGCACGTGCACGAACAACACGGGACGCGCGCAGGCACGTGCACGAACAAGGGACGCG/GCGCAGGCACGTGCACGAAGAACACGGGACGCGCGCAGGCACGTGCACGAACAACACGGGACGCGCGCGGGCACGTGCACGAACAACACGGGACGCGCGCAGGCACGTGCACGAACAACACGGGACGCGCGCAGGCACGTGCACGAACAAGGGACGCG	ACGCAGGCACGTGCACGAAGAACACGGGACGCGCGCAGGCACGTGCACGAACAACACGGGACGCGCGCGGGCACGTGCACGAACAACACGGGACGCGCGCAGGCACGTGCACGAACAACACGGGACGCGCGCAGGCACGTGCACGAACAAGGGACGCG	GCGCAGGCACGTGCACGAAGAACACGGGACGCGCGCAGGCACGTGCACGAACAACACGGGACGCGCGCGGGCACGTGCACGAACAACACGGGACGCGCGCAGGCACGTGCACGAACAACACGGGACGCGCGCAGGCACGTGCACGAACAAGGGACGCG;ACGCAGGCACGTGCACGAACAACACGGGACGCGCGCGGGCACGTGCACGAACAACACGGGACGCGCGCAGGCACGTGCACGAACAACACGGGACGCGCGCAGGCACGTGCACGAACAAGGGACGCG;*;A	0.165;0.017;0.014;0.002793	0.165
cg26124560_BC11	I	17	80090353	R	C	80090336	80090353	17:80090336_TGCACGAACAAGGGACGC/*	TGCACGAACAAGGGACGC	*;T	0.031;0.002793	0.031
cg26124560_BC11	I	17	80090353	R	C	80090341	80090401	17:80090341_GAACAAGGGACGCGCGCAGGCACGTGCACGAACACAGGACACACACAGCACGTGCATGAAC/*	GAACAAGGGACGCGCGCAGGCACGTGCACGAACACAGGACACACACAGCACGTGCATGAAC	*;G	0.034;0.011	0.034
cg26124560_BC11	I	17	80090353	R	C	80090346	80090360	17:80090346_AGGGACGCGCGCAGG/*	AGGGACGCGCGCAGG	*;A;ACACGGGACGCGCGCAGG	0.045;0.005587;0.005587	0.045
cg15461699_BC11	I	13	80704568	F	A	80704568	80704568	13:80704568_C/T	C	T	0.011	0.011
cg01485326_BC11	I	16	88721281	F	T	88721282	88721282	16:88721282_G/A	G	A	0.014	0.014
cg03725652_TC11	I	18	78313399	F	T	78313400	78313417	18:78313400_GTGGCGAGACCACGGACA/G	GTGGCGAGACCACGGACA	G	0.061	0.061
cg12848405_BC11	I	17	80182518	R	A	80182518	80182518	17:80182518_C/A	C	A	0.061	0.061
cg10468736_TC11	I	16	1176302	R	C	1176303	1176303	16:1176303_G/A	G	A	0.028	0.028
cg03613822_TC11	I	17	7211821	F	A	7211821	7211822	17:7211821_CG/CGGG	CG	CGGG;CGG;CGGGGGGG;C	0.014;0.014;0.005587;0.002793	0.014
cg09649545_TC11	I	16	85121777	R	C	85121778	85121778	16:85121778_G/A	G	A	0.735	0.735
cg19296258_BC11	I	17	80904999	F	T	80904999	80904999	17:80904999_C/T	C	T	0.017	0.017
cg00773696_TC11	I	14	75278750	R	A	75278750	75278750	14:75278750_C/T	C	T	0.017	0.017
cg08356083_TC11	I	16	27268890	R	A	27268891	27268891	16:27268891_G/A	G	A	0.014	0.014
cg23353432_TC11	I	20	46011208	R	A	46011209	46011209	20:46011209_G/A	G	A	0.017	0.017
cg21865926_BC11	I	13	41424475	F	A	41424475	41424475	13:41424475_C/A	C	A	0.771	0.771
cg21865926_BC11	I	13	41424475	F	A	41424476	41424476	13:41424476_G/A	G	A	0.771	0.771
cg02761960_BC11	I	18	79747709	F	T	79747710	79747710	18:79747710_G/A	G	A	0.011	0.011
cg01035261_BC11	I	16	57884191	R	A	57884191	57884191	16:57884191_C/T	C	T	0.014	0.014
cg16711517_TC11	I	16	2520259	F	A	2520251	2520267	16:2520251_GGGGCGGGCGGGCGGGC/GGGGCGGGC	GGGGCGGGCGGGCGGGC	GGGGCGGGC;GGGGCGGGCGGGC;GGGGCGGGCGGGCGGGCGGGC;G;GGGGC;GGGGCGGGGGCGGGGGCGGGCGGGCGGGCGGGC	0.034;0.02;0.036;0.00838;0.073;0.002793	0.073
cg16711517_TC11	I	16	2520259	F	A	2520257	2520259	16:2520257_GGC/*	GGC	*;G	0.115;0.005587	0.115
cg02635837_BC11	I	17	841699	R	T	841666	841705	17:841666_CGAGCAGGTCCACCCTGACCATGGCACATCTCACGCCGGT/*	CGAGCAGGTCCACCCTGACCATGGCACATCTCACGCCGGT	*;C	0.014;0.056	0.056
cg02635837_BC11	I	17	841699	R	T	841700	841700	17:841700_G/A	G	A;*	0.005587;0.05	0.05
cg17341326_TC11	I	19	3817041	F	A	3817041	3817041	19:3817041_C/T	C	T	0.011	0.011
cg18459622_TC11	I	14	68816530	F	C	68816531	68816531	14:68816531_G/A	G	A	0.028	0.028
cg23690033_TC11	I	15	37101373	R	C	37101333	37101382	15:37101333_TGTGTGTGTGTGCGCGCGCGCGCCCGCGCGCCCGTGCGCGCGCGCGACTA/TGCGCGCGCGCCCGCGCGCCCGTGCGCGCGCGCGACTA	TGTGTGTGTGTGCGCGCGCGCGCCCGCGCGCCCGTGCGCGCGCGCGACTA	TGCGCGCGCGCCCGCGCGCCCGTGCGCGCGCGCGACTA;*;T	0.014;0.014;0.002793	0.014
cg24326830_TC11	I	15	77543366	R	A	77543367	77543367	15:77543367_G/A	G	A	0.047	0.047
cg11395414_BC11	I	19	38952644	R	T	38952644	38952644	19:38952644_C/A	C	A	0.031	0.031
cg13320014_TC11	I	20	63809120	R	T	63809121	63809121	20:63809121_G/A	G	A	0.014	0.014
cg08633850_BC11	I	15	42575392	R	A	42575320	42575449	15:42575320_AGCGCGTGTTTGGGCGGGGGCGACCCGGGAGGCTTCGGATGGAACGAGGCGGAGCGAGCCCTGGCATCCTCCCGCCCACCAGGCTAAGGACTGGCCGAACGTCCACACGGGCCCGCCTGCTCTGGCTGCG/A	AGCGCGTGTTTGGGCGGGGGCGACCCGGGAGGCTTCGGATGGAACGAGGCGGAGCGAGCCCTGGCATCCTCCCGCCCACCAGGCTAAGGACTGGCCGAACGTCCACACGGGCCCGCCTGCTCTGGCTGCG	A	0.022	0.022
cg08633850_BC11	I	15	42575392	R	A	42575320	42575449	15:42575320_AGCGCGTGTTTGGGCGGGGGCGACCCGGGAGGCTTCGGATGGAACGAGGCGGAGCGAGCCCTGGCATCCTCCCGCCCACCAGGCTAAGGACTGGCCGAACGTCCACACGGGCCCGCCTGCTCTGGCTGCG/A	AGCGCGTGTTTGGGCGGGGGCGACCCGGGAGGCTTCGGATGGAACGAGGCGGAGCGAGCCCTGGCATCCTCCCGCCCACCAGGCTAAGGACTGGCCGAACGTCCACACGGGCCCGCCTGCTCTGGCTGCG	A	0.022	0.022
cg25157095_TC11	I	21	41745673	R	C	41745674	41745674	21:41745674_G/A	G	A	0.017	0.017
cg00493358_BC11	I	16	88914316	R	A	88914317	88914317	16:88914317_G/A	G	A	0.014	0.014
cg24293614_TC11	I	22	43411423	F	A	43411423	43411423	22:43411423_C/G	C	G	0.014	0.014
cg03414764_BC11	I	15	80884229	R	T	80884230	80884230	15:80884230_G/A	G	A	0.014	0.014
cg01076416_BC11	I	13	49585632	R	T	49585629	49585643	13:49585629_GGACGCTACCCAGCC/G	GGACGCTACCCAGCC	G	0.02	0.02
cg01076416_BC11	I	13	49585632	R	T	49585629	49585643	13:49585629_GGACGCTACCCAGCC/G	GGACGCTACCCAGCC	G	0.02	0.02
cg09911332_TC11	I	13	43968342	F	A	43968343	43968343	13:43968343_G/A	G	A	0.02	0.02
cg25648436_BC11	I	19	58043159	F	A	58043160	58043160	19:58043160_G/T	G	T	0.014	0.014
cg13636502_TC11	I	17	844256	R	A	844257	844355	17:844257_GTCCCACCCATCCTTAGCTGGAAGGTGGCGGCCAGGCCATCACACGTCCCGTCCTGCCCTCCTTAGCTGGAAGGTGGAGACCAGGCCATCATACGTCCC/G	GTCCCACCCATCCTTAGCTGGAAGGTGGCGGCCAGGCCATCACACGTCCCGTCCTGCCCTCCTTAGCTGGAAGGTGGAGACCAGGCCATCATACGTCCC	G;GGTCCTGCCCTCCTTAGCTGGAAGGTGGAGACCAGGCCATCATACGTCCC	0.005587;0.022	0.022
cg00105606_TC11	I	16	74774863	R	A	74774863	74774863	16:74774863_C/A	C	A;G	0.002793;0.02	0.02
cg10926386_TC11	I	19	663355	F	A	663355	663355	19:663355_C/CG	C	CG;A	0.011;0.005587	0.011
cg19603134_BC11	I	22	44181360	F	A	44181361	44181361	22:44181361_G/A	G	A	0.02	0.02
cg19092981_BC11	I	22	19764131	R	T	19764131	19764131	22:19764131_C/T	C	T	0.014	0.014
cg27219221_BC11	I	20	31997524	F	A	31997525	31997525	20:31997525_G/A	G	A	0.011	0.011
cg06969437_BC11	I	13	45120544	F	A	45120544	45120544	13:45120544_C/T	C	T	0.014	0.014
cg16050723_TC11	I	14	50668504	R	C	50668504	50668504	14:50668504_C/A	C	A	0.025	0.025
cg22228488_TC11	I	12	21501574	R	A	21501574	21501574	12:21501574_C/G	C	G	0.011	0.011
cg18355337_TC11	I	19	55038354	R	A	55038355	55038355	19:55038355_G/A	G	A	0.011	0.011
cg20441606_BC11	I	17	81110757	R	C	81110758	81110758	17:81110758_G/A	G	A	0.02	0.02
cg06474323_BC11	I	17	40100767	R	C	40100767	40100767	17:40100767_C/T	C	T	0.011	0.011
cg10247585_TC11	I	17	81488330	F	A	81488330	81488330	17:81488330_C/G	C	G	0.028	0.028
cg20165694_BC11	I	13	29503178	R	A	29503179	29503179	13:29503179_G/C	G	C	0.017	0.017
cg26705930_BC11	I	15	74541290	R	A	74541290	74541290	15:74541290_C/A	C	A	0.017	0.017
cg03582787_BC11	I	20	61917120	F	T	61917120	61917120	20:61917120_C/T	C	T	0.014	0.014
cg18631330_BC11	I	17	81942065	R	A	81942066	81942066	17:81942066_G/A	G	A	0.011	0.011
cg24500358_TC11	I	17	50373162	R	A	50373162	50373162	17:50373162_C/G	C	G	0.014	0.014
cg03040740_BC11	I	13	98432428	R	T	98432428	98432428	13:98432428_C/T	C	T	0.36	0.36
cg21840211_BC11	I	17	78806141	R	A	78806142	78806142	17:78806142_G/A	G	A	0.011	0.011
cg01553653_BC11	I	22	37016132	F	A	37016133	37016133	22:37016133_G/A	G	A	0.02	0.02
cg25065097_BC11	I	13	49586214	R	T	49586215	49586215	13:49586215_G/A	G	A	0.014	0.014
cg00837619_BC11	I	14	20609766	F	A	20609767	20609767	14:20609767_G/C	G	C	0.031	0.031
cg21490980_TC11	I	12	102917360	F	A	102917361	102917361	12:102917361_G/C	G	C	0.017	0.017
cg16711612_TC11	I	14	79279249	F	C	79279250	79279250	14:79279250_G/A	G	A	0.059	0.059
cg26935391_BC11	I	12	50033312	F	C	50033313	50033313	12:50033313_G/T	G	T	0.017	0.017
cg19834563_TC11	I	12	131785098	F	C	131785099	131785099	12:131785099_G/T	G	T	0.047	0.047
cg27383203_TC11	I	17	15743101	F	A	15743102	15743102	17:15743102_G/A	G	A	0.014	0.014
cg05005382_BC11	I	16	791550	F	T	791551	791551	16:791551_G/A	G	A	0.045	0.045
cg19278629_BC11	I	19	2451873	R	A	2451873	2451873	19:2451873_C/T	C	T	0.089	0.089
cg18392604_TC11	I	14	100726049	R	C	100726050	100726050	14:100726050_G/C	G	C	0.034	0.034
cg19485271_BC11	I	12	10210071	R	A	10210072	10210075	12:10210072_GGGA/G	GGGA	G	0.039	0.039
cg07791762_TC11	I	19	17212481	R	A	17212482	17212482	19:17212482_G/A	G	A	0.022	0.022
cg19252607_TC11	I	22	49784809	F	C	49784810	49784810	22:49784810_G/A	G	A	0.095	0.095
cg00502555_TC11	I	19	1103807	R	C	1103808	1103808	19:1103808_G/A	G	A	0.017	0.017
cg05947391_BC11	I	16	2868413	R	T	2868414	2868414	16:2868414_G/C	G	C	0.064	0.064
cg26959580_TC11	I	12	7188434	F	A	7188434	7188434	12:7188434_C/T	C	T	0.022	0.022
cg11698944_TC11	I	20	62816640	F	C	62816640	62816640	20:62816640_C/G	C	G	0.017	0.017
cg22992504_BC11	I	12	37547546	F	A	37547546	37547546	12:37547546_C/T	C	T	0.022	0.022
cg01077808_TC11	I	19	16496200	R	C	16496200	16496200	19:16496200_C/A	C	A	0.017	0.017
cg09058650_TC11	I	16	81778960	R	A	81778961	81778961	16:81778961_G/T	G	T	0.131	0.131
cg09184385_TC11	I	14	104704552	F	C	104704552	104704552	14:104704552_C/T	C	T;*	0.02;0.002793	0.02
cg06541780_BC11	I	13	98441565	R	A	98441566	98441566	13:98441566_G/A	G	A	0.02	0.02
cg27558411_BC11	I	13	113008931	F	T	113008921	113008931	13:113008921_GGCGAGGCAGC/G	GGCGAGGCAGC	G;*	0.064;0.002793	0.064
cg04169610_TC11	I	22	42553742	F	A	42553742	42553742	22:42553742_C/G	C	G	0.517	0.517
cg03376029_BC11	I	16	89066998	F	T	89066883	89067020	16:89066883_TCCTGGCTGGAAGGGCTGTGAGCCGTGTCCCTCCTGGTACCCCCGATCCTGGCTGGACGGGCTGTGAGCCATGTCGCTCCTGGTCCCTCTGATCCTAGCTGGACGGGCTGTGAGCCGTGTCCCGCCTGGTCCCCCGAC/T	TCCTGGCTGGAAGGGCTGTGAGCCGTGTCCCTCCTGGTACCCCCGATCCTGGCTGGACGGGCTGTGAGCCATGTCGCTCCTGGTCCCTCTGATCCTAGCTGGACGGGCTGTGAGCCGTGTCCCGCCTGGTCCCCCGAC	T	0.162	0.162
cg03376029_BC11	I	16	89066998	F	T	89066960	89067006	16:89066960_TCCTGGTCCCTCTGATCCTAGCTGGACGGGCTGTGAGCCGTGTCCCG/*	TCCTGGTCCCTCTGATCCTAGCTGGACGGGCTGTGAGCCGTGTCCCG	*;T	0.142;0.002793	0.142
cg00164583_TC11	I	16	88488012	R	A	88488013	88488013	16:88488013_G/T	G	T	0.039	0.039
cg25089142_TC11	I	12	107320896	R	C	107320896	107320896	12:107320896_C/G	C	G	0.031	0.031
cg17701921_TC11	I	19	537170	F	A	537171	537171	19:537171_G/A	G	A	0.011	0.011
cg11243391_TC11	I	19	3648561	R	C	3648519	3648575	19:3648519_GCTGCAGACCCGGGCGCCCACCTGTGGGGCTGCAGACCCGGGCGCCCACCTGTGGGA/*	GCTGCAGACCCGGGCGCCCACCTGTGGGGCTGCAGACCCGGGCGCCCACCTGTGGGA	*;G	0.223;0.002793	0.223
cg23882796_BC11	I	17	79041856	R	A	79041857	79041857	17:79041857_G/T	G	T	0.011	0.011
cg04890459_BC11	I	16	67170778	R	C	67170778	67170778	16:67170778_C/CG	C	CG;CGG	0.128;0.002793	0.128
cg01840459_TC11	I	16	58515416	F	A	58515417	58515417	16:58515417_G/C	G	C	0.017	0.017
cg17075502_TC11	I	12	124927820	F	A	124927821	124927821	12:124927821_G/C	G	C;A	0.059;0.005587	0.059
cg03183058_BC11	I	18	22167263	R	A	22167263	22167263	18:22167263_C/CG	C	CG	0.011	0.011
cg00903154_TC11	I	16	3403729	F	C	3403730	3403730	16:3403730_G/A	G	A	0.036	0.036
cg00793719_BC11	I	14	95011609	F	A	95011610	95011610	14:95011610_G/A	G	A	0.02	0.02
cg22950904_TC11	I	13	23637836	F	T	23637836	23637836	13:23637836_C/T	C	T	0.025	0.025
cg05599536_BC11	I	17	2687642	R	A	2687642	2687642	17:2687642_C/T	C	T	0.017	0.017
cg20595268_BC11	I	12	124417149	R	T	124417149	124417149	12:124417149_C/T	C	T	0.011	0.011
cg02604244_TC11	I	22	38398931	R	A	38398927	38398937	22:38398927_GCCCCGCCCCA/GCCCCACCCCGCCCCA	GCCCCGCCCCA	GCCCCACCCCGCCCCA;GCCCCACCCCGCCCCACCCCGCCCCA;*;ACCCCGCCCCA;G	0.48;0.031;0.039;0.061;0.005587	0.48
cg02604244_TC11	I	22	38398931	R	A	38398927	38398937	22:38398927_GCCCCGCCCCA/GCCCCACCCCGCCCCA	GCCCCGCCCCA	GCCCCACCCCGCCCCA;GCCCCACCCCGCCCCACCCCGCCCCA;*;ACCCCGCCCCA;G	0.48;0.031;0.039;0.061;0.005587	0.48
cg01462053_TC11	I	19	18007489	F	A	18007489	18007489	19:18007489_C/A	C	A	0.017	0.017
cg09593385_BC11	I	16	357217	F	C	357217	357217	16:357217_C/T	C	T	0.011	0.011
cg09593385_BC11	I	16	357217	F	C	357218	357218	16:357218_G/A	G	A	0.011	0.011
cg03643948_TC11	I	21	42127930	F	A	42127930	42127930	21:42127930_C/T	C	T	0.017	0.017
cg20098848_BC11	I	12	64543028	F	C	64542993	64543136	12:64542993_GCTTGGCGGGGCCCCGCACTTGGAGTGGCGGGCCCCGCACTTGGAGTGGCGGGCCCCGCACTTGGAGTGGCGGGCCCCGCACTTGGAGTGGCGGGCCCCGCACTTGGAGTGGCGGGCCCCGCACTTGGAGTGGCGGGCCCCGCA/GCTTGGAGTGGCGGGCCCCGCACTTGGAGTGGCGGGCCCCGCACTTGGAGTGGCGGGCCCCGCACTTGGAGTGGCGGGCCCCGCACTTGGAGTGGCGGGCCCCGCACTTGGAGTGGCGGGCCCCGCA	GCTTGGCGGGGCCCCGCACTTGGAGTGGCGGGCCCCGCACTTGGAGTGGCGGGCCCCGCACTTGGAGTGGCGGGCCCCGCACTTGGAGTGGCGGGCCCCGCACTTGGAGTGGCGGGCCCCGCACTTGGAGTGGCGGGCCCCGCA	GCTTGGAGTGGCGGGCCCCGCACTTGGAGTGGCGGGCCCCGCACTTGGAGTGGCGGGCCCCGCACTTGGAGTGGCGGGCCCCGCACTTGGAGTGGCGGGCCCCGCACTTGGAGTGGCGGGCCCCGCA;G	0.031;0.002793	0.031
cg06215859_BC11	I	16	88919301	F	T	88919301	88919301	16:88919301_C/T	C	T	0.045	0.045
cg23407809_BC11	I	17	1733774	F	A	1733774	1733774	17:1733774_C/T	C	T	0.022	0.022
cg18979559_TC11	I	17	20376840	F	A	20376841	20376841	17:20376841_G/A	G	A	0.126	0.126
cg21428148_TC11	I	18	9102456	F	A	9102457	9102457	18:9102457_G/A	G	A	0.017	0.017
cg06379478_TC11	I	16	922851	F	A	922851	922916	16:922851_CGGTTTTCGGGTGTGATGTGGTGTTGGTGTCGTGTTGTTGCGAAGGCCCTGTGTGAAAGTCGCCGG/GGGTTTTCGGGTGTGATGTGGTGTTGGTGTCGTGTTGTTGCGAAGGCCCTGTGTGAAAGTCGCCGG	CGGTTTTCGGGTGTGATGTGGTGTTGGTGTCGTGTTGTTGCGAAGGCCCTGTGTGAAAGTCGCCGG	GGGTTTTCGGGTGTGATGTGGTGTTGGTGTCGTGTTGTTGCGAAGGCCCTGTGTGAAAGTCGCCGG;C;CGGTTTTCGGGTGTGATGTGGTGTTGGTGTCGTGTTGTTGCGAAGGCCCTGTGTGAAGGTCGCCTGGGTTTTCGGGTGTGATGTGGTGTTGGTGTCGTGTTGTTGCGAAGGCCCTGTGTGAAAGTCGCCGG	0.005587;0.084;0.005587	0.084
cg27370991_BC11	I	16	2044601	R	A	2044602	2044602	16:2044602_G/A	G	A	0.011	0.011
cg00347882_BC11	I	16	88416904	R	C	88416905	88416905	16:88416905_G/A	G	A	0.011	0.011
cg16578864_TC11	I	17	82180984	F	C	82180984	82180984	17:82180984_C/T	C	T	0.028	0.028
cg17506739_TC11	I	13	49585643	R	A	49585629	49585643	13:49585629_GGACGCTACCCAGCC/G	GGACGCTACCCAGCC	G	0.02	0.02
cg17506739_TC11	I	13	49585643	R	A	49585629	49585643	13:49585629_GGACGCTACCCAGCC/G	GGACGCTACCCAGCC	G	0.02	0.02
cg22240650_BC11	I	19	1219452	F	A	1219452	1219452	19:1219452_C/CG	C	CG	0.039	0.039
cg02966332_BC11	I	20	63738252	F	C	63738252	63738252	20:63738252_C/T	C	T	0.017	0.017
cg09371775_BC11	I	16	1038734	F	C	1038735	1038735	16:1038735_G/A	G	A	0.022	0.022
cg24947371_TC11	I	12	131004181	R	A	131004182	131004182	12:131004182_G/A	G	A	0.011	0.011
cg25548986_TC11	I	15	52786658	R	A	52786658	52786658	15:52786658_C/A	C	A	0.034	0.034
cg25179334_BC11	I	12	34364952	F	T	34364953	34364953	12:34364953_G/C	G	C	0.011	0.011
cg06652313_TC11	I	22	46390935	F	A	46390936	46390936	22:46390936_G/A	G	A	0.02	0.02
cg13487655_BC11	I	14	70030984	R	A	70030984	70030984	14:70030984_C/T	C	T	0.014	0.014
cg04099036_BC11	I	17	82861332	R	T	82861328	82861345	17:82861328_CTCACGTCAGCCGCTGGT/C	CTCACGTCAGCCGCTGGT	C	0.771	0.771
cg17410295_BC11	I	12	109292004	R	T	109292005	109292005	12:109292005_G/A	G	A	0.014	0.014
cg25758201_TC11	I	22	46631353	R	A	46631354	46631354	22:46631354_G/A	G	A	0.014	0.014
cg19005275_BC11	I	12	113150458	R	A	113150458	113150458	12:113150458_C/T	C	T	0.031	0.031
cg12864368_TC11	I	14	93207309	F	C	93207310	93207310	14:93207310_G/A	G	A	0.145	0.145
cg14799489_TC11	I	19	3754705	F	C	3754706	3754706	19:3754706_G/A	G	A	0.014	0.014
cg07367519_BC11	I	22	39679283	F	A	39679283	39679283	22:39679283_C/G	C	G	0.017	0.017
cg26934402_TC11	I	16	2787635	F	A	2787636	2787636	16:2787636_G/A	G	A	0.034	0.034
cg13647973_TC11	I	19	55549971	R	A	55549971	55549971	19:55549971_C/CTCCACTGGA	C	CTCCACTGGA;T	0.017;0.002793	0.017
cg06298629_BC11	I	20	34303494	F	T	34303495	34303495	20:34303495_G/T	G	T	0.022	0.022
cg02889909_TC11	I	14	75294186	R	C	75294187	75294187	14:75294187_G/A	G	A	0.014	0.014
cg12404798_TC11	I	17	76736515	F	A	76736516	76736516	17:76736516_G/A	G	A	0.011	0.011
cg26772894_TC11	I	16	85088952	R	A	85088953	85088953	16:85088953_G/T	G	T	0.025	0.025
cg02250291_BC11	I	16	72004860	F	A	72004860	72004860	16:72004860_C/T	C	T	0.039	0.039
cg01274753_TC11	I	16	555144	F	A	555145	555145	16:555145_G/A	G	A	0.017	0.017
cg04978107_TC11	I	14	23988791	F	A	23988792	23988792	14:23988792_G/A	G	A	0.011	0.011
cg19240246_TC11	I	22	48905308	R	A	48905308	48905308	22:48905308_C/T	C	T	0.011	0.011
cg03517226_BC11	I	16	89341914	R	T	89341841	89341970	16:89341841_GGGAGTGCTGCACCTCCACCCACAGCGGCCACGGCCCACGGCAGGAGTGCTGCACCTCCACCCACAGCGGCCACGGCCCACGGCGGGAGTGCTGCACCTCCTCCACGAACAGCAGCCACGGCCCATGGCA/G	GGGAGTGCTGCACCTCCACCCACAGCGGCCACGGCCCACGGCAGGAGTGCTGCACCTCCACCCACAGCGGCCACGGCCCACGGCGGGAGTGCTGCACCTCCTCCACGAACAGCAGCCACGGCCCATGGCA	G;AGGAGTGCTGCACCTCCACCCACAGCGGCCACGGCCCACGGCAGGAGTGCTGCACCTCCACCCACAGCGGCCACGGCCCACGGCGGGAGTGCTGCACCTCCTCCACGAACAGCAGCCACGGCCCATGGCA;*	0.002793;0.022;0.005587	0.022
cg03517226_BC11	I	16	89341914	R	T	89341915	89341915	16:89341915_G/A	G	A;*;GGCCCACGGCGGGAGTGCTGCACCTCCTCCACGAACAGCGGCCACA	0.02;0.005587;0.017	0.02
cg02339752_BC11	I	16	86516099	R	A	86516100	86516100	16:86516100_G/A	G	A	0.011	0.011
cg19471591_BC11	I	19	49690995	F	A	49690995	49690995	19:49690995_C/A	C	A	0.011	0.011
cg15596932_BC11	I	17	43759195	F	A	43759195	43759195	17:43759195_C/T	C	T	0.028	0.028
cg19014368_TC11	I	12	130712504	R	T	130712505	130712505	12:130712505_G/A	G	A	0.022	0.022
cg02830202_TC11	I	16	86919777	F	A	86919778	86919778	16:86919778_G/C	G	C	0.017	0.017
cg06135574_BC11	I	16	1500621	F	T	1500622	1500622	16:1500622_G/A	G	A	0.014	0.014
cg17794299_BC11	I	20	642543	F	A	642544	642544	20:642544_G/T	G	T	0.022	0.022
cg26498966_TC11	I	19	2037663	R	A	2037664	2037664	19:2037664_G/GT	G	GT	0.031	0.031
cg20043291_TC11	I	15	39580718	R	A	39580719	39580719	15:39580719_G/A	G	A	0.011	0.011
cg17878139_TC11	I	13	18943846	F	C	18943846	18943846	13:18943846_C/T	C	T	0.022	0.022
cg00801716_BC11	I	22	46678383	R	A	46678384	46678384	22:46678384_G/A	G	A	0.117	0.117
cg10181414_TC11	I	19	2546600	R	T	2546600	2546600	19:2546600_C/T	C	T	0.02	0.02
cg05711506_BC11	I	16	1763795	F	C	1763784	1763797	16:1763784_GTGCGGGCGGGCGC/G	GTGCGGGCGGGCGC	G	0.011	0.011
cg23918130_TC11	I	12	131130723	F	A	131130709	131130740	12:131130709_TGGCCCATCCCGTGCGGGGGAAGAGCGAGGCC/T	TGGCCCATCCCGTGCGGGGGAAGAGCGAGGCC	T	0.011	0.011
cg23918130_TC11	I	12	131130723	F	A	131130712	131130773	12:131130712_CCCATCCCGTGCGGGGGAAGAGCGAGGCCGGCCCATCCCGTGCGGGGGGAGAGCGAAGCTGG/*	CCCATCCCGTGCGGGGGAAGAGCGAGGCCGGCCCATCCCGTGCGGGGGGAGAGCGAAGCTGG	*;C	0.011;0.002793	0.011
cg05627441_BC11	I	17	77282028	F	T	77282029	77282029	17:77282029_G/T	G	T	0.059	0.059
cg13267368_TC11	I	14	49768009	F	A	49768003	49768015	14:49768003_AGGCGGCGGCGGC/A	AGGCGGCGGCGGC	A;AGGCGGCGGCGGCGGCGGCGGC;AGGCGGCGGC	0.002793;0.042;0.002793	0.042
cg11815790_TC11	I	17	82663982	F	A	82663982	82663982	17:82663982_C/T	C	T;*	0.014;0.002793	0.014
cg18053383_BC11	I	12	29133049	R	A	29133049	29133049	12:29133049_C/T	C	T	0.014	0.014
cg22717593_BC11	I	19	45143754	F	A	45143754	45143754	19:45143754_C/T	C	T	0.02	0.02
cg15120176_BC11	I	18	79382809	R	A	79382755	79382810	18:79382755_TCCAGGATGCGCCAGGCTTCCGGGCCACCTCACCCTGCTCCTCTCCTGCTGACCCG/T	TCCAGGATGCGCCAGGCTTCCGGGCCACCTCACCCTGCTCCTCTCCTGCTGACCCG	T	0.022	0.022
cg15120176_BC11	I	18	79382809	R	A	79382810	79382810	18:79382810_G/*	G	*;A	0.02;0.028	0.028
cg07377662_BC11	I	17	83079323	R	A	83079323	83079323	17:83079323_C/T	C	T	0.011	0.011
cg20565046_BC11	I	17	919604	R	A	919605	919605	17:919605_G/A	G	A	0.022	0.022
cg24581434_TC11	I	1	197201384	R	T	197201385	197201385	1:197201385_G/A	G	A	0.02	0.02
cg11331516_BC11	I	1	203348467	F	A	203348467	203348467	1:203348467_C/T	C	T	0.014	0.014
cg16610330_BC11	I	20	408021	R	A	407983	408029	20:407983_ACCCCGGCCCCGCCCCCAGCCCCCGGCCCCCCCGGCCCCGCCCCCGG/*	ACCCCGGCCCCGCCCCCAGCCCCCGGCCCCCCCGGCCCCGCCCCCGG	*;ACCCCGCCTCGCGGCCCCCGGCCCCGCCCCCAGCCCCCGGCCCCCCCGGCCCCGCCCCCGG;CCCCCGGCCCCGCCCCCAGCCCCCGGCCCCCCCGGCCCCGCCCCCGG;A;ACCCCGCCTCGCGGCCCCCGGCCCCCGGCCCCGCCCCCAGCCCCCGGCCCCCCCGGCCCCGCCCCCGG	0.228;0.23;0.067;0.011;0.002809	0.23
cg16610330_BC11	I	20	408021	R	A	407983	408029	20:407983_ACCCCGGCCCCGCCCCCAGCCCCCGGCCCCCCCGGCCCCGCCCCCGG/*	ACCCCGGCCCCGCCCCCAGCCCCCGGCCCCCCCGGCCCCGCCCCCGG	*;ACCCCGCCTCGCGGCCCCCGGCCCCGCCCCCAGCCCCCGGCCCCCCCGGCCCCGCCCCCGG;CCCCCGGCCCCGCCCCCAGCCCCCGGCCCCCCCGGCCCCGCCCCCGG;A;ACCCCGCCTCGCGGCCCCCGGCCCCCGGCCCCGCCCCCAGCCCCCGGCCCCCCCGGCCCCGCCCCCGG	0.228;0.23;0.067;0.011;0.002809	0.23
cg16610330_BC11	I	20	408021	R	A	407994	408050	20:407994_GCCCCCAGCCCCCGGCCCCCCCGGCCCCGCCCCCGGCCCCGCCCCGGCCCCGCCCAC/*	GCCCCCAGCCCCCGGCCCCCCCGGCCCCGCCCCCGGCCCCGCCCCGGCCCCGCCCAC	*;GCAGCCCCCGGCCCCCCCGGCCCCGCCCCCGGCCCCGCCCCGGCCCCGCCCAC;GCCCAGCCCCCGGCCCCCCCGGCCCCGCCCCCGGCCCCGCCCCGGCCCCGCCCAC;G	0.168;0.026;0.005682;0.002841	0.168
cg16610330_BC11	I	20	408021	R	A	407994	408050	20:407994_GCCCCCAGCCCCCGGCCCCCCCGGCCCCGCCCCCGGCCCCGCCCCGGCCCCGCCCAC/*	GCCCCCAGCCCCCGGCCCCCCCGGCCCCGCCCCCGGCCCCGCCCCGGCCCCGCCCAC	*;GCAGCCCCCGGCCCCCCCGGCCCCGCCCCCGGCCCCGCCCCGGCCCCGCCCAC;GCCCAGCCCCCGGCCCCCCCGGCCCCGCCCCCGGCCCCGCCCCGGCCCCGCCCAC;G	0.168;0.026;0.005682;0.002841	0.168
cg16610330_BC11	I	20	408021	R	A	407995	408034	20:407995_CCCCCAGCCCCCGGCCCCCCCGGCCCCGCCCCCGGCCCCG/*	CCCCCAGCCCCCGGCCCCCCCGGCCCCGCCCCCGGCCCCG	*;C	0.196;0.002841	0.196
cg16610330_BC11	I	20	408021	R	A	407995	408034	20:407995_CCCCCAGCCCCCGGCCCCCCCGGCCCCGCCCCCGGCCCCG/*	CCCCCAGCCCCCGGCCCCCCCGGCCCCGCCCCCGGCCCCG	*;C	0.196;0.002841	0.196
cg16610330_BC11	I	20	408021	R	A	407996	408034	20:407996_CCCCAGCCCCCGGCCCCCCCGGCCCCGCCCCCGGCCCCG/*	CCCCAGCCCCCGGCCCCCCCGGCCCCGCCCCCGGCCCCG	*;CTCCCAGCCCCCGGCCCCCCCGGCCCCGCCCCCGGCCCCG;CCACCCAGCCCCCGGCCCCCCCGGCCCCGCCCCCGGCCCCG;CCCCGGCCCCGCCCAGCCCCCGGCCCCCCCGGCCCCGCCCCCGGCCCCG;C;CCCGCCCAGCCCCCGGCCCCCCCGGCCCCGCCCCCGGCCCCG	0.211;0.034;0.066;0.017;0.014;0.005714	0.211
cg16610330_BC11	I	20	408021	R	A	407996	408034	20:407996_CCCCAGCCCCCGGCCCCCCCGGCCCCGCCCCCGGCCCCG/*	CCCCAGCCCCCGGCCCCCCCGGCCCCGCCCCCGGCCCCG	*;CTCCCAGCCCCCGGCCCCCCCGGCCCCGCCCCCGGCCCCG;CCACCCAGCCCCCGGCCCCCCCGGCCCCGCCCCCGGCCCCG;CCCCGGCCCCGCCCAGCCCCCGGCCCCCCCGGCCCCGCCCCCGGCCCCG;C;CCCGCCCAGCCCCCGGCCCCCCCGGCCCCGCCCCCGGCCCCG	0.211;0.034;0.066;0.017;0.014;0.005714	0.211
cg16610330_BC11	I	20	408021	R	A	408010	408022	20:408010_CCCCCCGGCCCCG/*	CCCCCCGGCCCCG	*;CCCCGGCCCCCGGCCCCG;CCCGCCCCCGGCCCCG;CCCGCCCACCCCGCCTCGCGGCCCCCGGCCCCG;CCCGCCCACCCCGCCTCGCGGCCCCCGGCCCCCGGCCCCG;C	0.279;0.19;0.072;0.034;0.014;0.008621	0.279
cg16610330_BC11	I	20	408021	R	A	408021	408021	20:408021_C/*	C	*;G;CCG;CGCCCCG	0.045;0.005587;0.00838;0.00838	0.045
cg16610330_BC11	I	20	408021	R	A	408022	408023	20:408022_GC/*	GC	*;G	0.042;0.00838	0.042
cg03415137_TC11	I	8	26865485	F	C	26865475	26865485	8:26865475_GGTTGGGTAGC/G	GGTTGGGTAGC	G	0.818	0.818
cg23902113_BC11	I	10	44261875	F	T	44261875	44261875	10:44261875_C/T	C	T	0.014	0.014
cg19090132_TC11	I	10	102869466	F	A	102869467	102869467	10:102869467_G/C	G	C	0.014	0.014
cg27286873_BC11	I	7	84140124	R	A	84140125	84140125	7:84140125_G/A	G	A	0.131	0.131
cg14545602_TC11	I	19	56538772	F	A	56538767	56538807	19:56538767_AGGGGCGGGGCGGGGCGGGGCGGGGCGGGGCGGGGCGGGGC/AGGGGCGGGGCGGGGC	AGGGGCGGGGCGGGGCGGGGCGGGGCGGGGCGGGGCGGGGC	AGGGGCGGGGCGGGGC;AGGGGCGGGGCGGGGCGGGGC;AGGGGCGGGGCGGGGCGGGGCGGGGCGGGGC;A;AGGGGC;AGGGGCGGGGCGGGGCGGGGCGGGGCGGGGCGGGGC	0.254;0.12;0.073;0.061;0.00838;0.00838	0.254
cg14545602_TC11	I	19	56538772	F	A	56538772	56538772	19:56538772_C/*	C	*;A	0.525;0.174	0.525
cg22203965_BC11	I	19	46347101	F	A	46347102	46347102	19:46347102_G/C	G	C	0.031	0.031
cg08131736_TC11	I	19	50720482	R	C	50720465	50720485	19:50720465_CCACACACGCACGTGCGCGCG/C	CCACACACGCACGTGCGCGCG	C	0.02	0.02
cg15997535_TC11	I	9	130265716	F	A	130265716	130265716	9:130265716_C/G	C	G	0.011	0.011
cg16309248_BC11	I	6	20403355	R	C	20403356	20403356	6:20403356_G/T	G	T	0.078	0.078
cg06020099_BC11	I	9	133356868	R	C	133356869	133356869	9:133356869_G/T	G	T	0.014	0.014
cg01756309_TC11	I	5	82547520	F	A	82547520	82547520	5:82547520_C/T	C	T	0.064	0.064
cg04275173_BC11	I	2	231709652	F	A	231709653	231709653	2:231709653_G/T	G	T	0.168	0.168
cg00390150_TC11	I	1	156421966	F	T	156421966	156421966	1:156421966_C/A	C	A	0.022	0.022
cg12625133_BC11	I	5	135955178	F	A	135955179	135955179	5:135955179_G/A	G	A	0.042	0.042
cg20941115_BC11	I	16	679998	F	A	679945	680042	16:679945_TGATGGGGCCGGCGGCTGGGGGCGGGGCCTCTGGATTGGGCGGCTGCTGGGGGCGGGGCCTCTGCGGATGGGGCCGGCTGCTGGGGGCGGGGCCTCTG/T	TGATGGGGCCGGCGGCTGGGGGCGGGGCCTCTGGATTGGGCGGCTGCTGGGGGCGGGGCCTCTGCGGATGGGGCCGGCTGCTGGGGGCGGGGCCTCTG	T	0.067	0.067
cg20941115_BC11	I	16	679998	F	A	679945	680042	16:679945_TGATGGGGCCGGCGGCTGGGGGCGGGGCCTCTGGATTGGGCGGCTGCTGGGGGCGGGGCCTCTGCGGATGGGGCCGGCTGCTGGGGGCGGGGCCTCTG/T	TGATGGGGCCGGCGGCTGGGGGCGGGGCCTCTGGATTGGGCGGCTGCTGGGGGCGGGGCCTCTGCGGATGGGGCCGGCTGCTGGGGGCGGGGCCTCTG	T	0.067	0.067
cg20941115_BC11	I	16	679998	F	A	679958	680023	16:679958_GGCTGGGGGCGGGGCCTCTGGATTGGGCGGCTGCTGGGGGCGGGGCCTCTGCGGATGGGGCCGGCT/*	GGCTGGGGGCGGGGCCTCTGGATTGGGCGGCTGCTGGGGGCGGGGCCTCTGCGGATGGGGCCGGCT	*;G;GGCTGGGGGCGGGGCCTCTGCGGATGGGGCCGGCT	0.067;0.034;0.017	0.067
cg20941115_BC11	I	16	679998	F	A	679958	680023	16:679958_GGCTGGGGGCGGGGCCTCTGGATTGGGCGGCTGCTGGGGGCGGGGCCTCTGCGGATGGGGCCGGCT/*	GGCTGGGGGCGGGGCCTCTGGATTGGGCGGCTGCTGGGGGCGGGGCCTCTGCGGATGGGGCCGGCT	*;G;GGCTGGGGGCGGGGCCTCTGCGGATGGGGCCGGCT	0.067;0.034;0.017	0.067
cg09614721_BC11	I	12	111429015	F	A	111429015	111429024	12:111429015_CGAGGAGGAG/CGAGGAGGAGGAG	CGAGGAGGAG	CGAGGAGGAGGAG;CGAGGAG;CGAGGAGGAGGAGGAGGAGGAG;CGAG;C	0.064;0.19;0.002793;0.005587;0.002793	0.19
cg11159932_TC11	I	19	23116949	F	A	23116922	23116958	19:23116922_GGGGCGGGGCCTTAAACGTTATCCAATCGGGGACACT/G	GGGGCGGGGCCTTAAACGTTATCCAATCGGGGACACT	G	0.433	0.433
cg11159932_TC11	I	19	23116949	F	A	23116922	23116958	19:23116922_GGGGCGGGGCCTTAAACGTTATCCAATCGGGGACACT/G	GGGGCGGGGCCTTAAACGTTATCCAATCGGGGACACT	G	0.433	0.433
cg11159932_TC11	I	19	23116949	F	A	23116928	23116958	19:23116928_GGGCCTTAAACGTTATCCAATCGGGGACACT/*	GGGCCTTAAACGTTATCCAATCGGGGACACT	*;G	0.433;0.002793	0.433
cg11159932_TC11	I	19	23116949	F	A	23116928	23116958	19:23116928_GGGCCTTAAACGTTATCCAATCGGGGACACT/*	GGGCCTTAAACGTTATCCAATCGGGGACACT	*;G	0.433;0.002793	0.433
cg02847332_TC11	I	14	68580528	R	C	68580529	68580529	14:68580529_G/A	G	A	0.017	0.017
cg06143614_BC11	I	6	127637880	F	T	127637880	127637880	6:127637880_C/T	C	T	0.042	0.042
cg20088005_BC11	I	10	129964372	F	C	129964371	129964383	10:129964371_CCGCCCCTCGCCG/C	CCGCCCCTCGCCG	C	0.028	0.028
cg01703551_BC11	I	22	43143512	R	A	43143512	43143512	22:43143512_C/T	C	T	0.031	0.031
cg12160990_BC11	I	13	42843483	F	C	42843484	42843484	13:42843484_G/A	G	A	0.036	0.036
cg03135799_TC11	I	8	30849506	R	T	30849506	30849506	8:30849506_C/T	C	T	0.19	0.19
cg27124027_TC11	I	7	108003243	F	A	108003243	108003243	7:108003243_C/A	C	A	0.028	0.028
cg22893023_BC11	I	6	125790622	F	C	125790623	125790623	6:125790623_G/GC	G	GC	1	1
cg02671116_BC11	I	16	69340105	F	A	69340090	69340191	16:69340090_GAGGTGAGGCGGGGCCGGGCAGGCAGCATGGACCCAGGGGAGAGGGGTCCTGGGTCCCACGAGCCTCCTTCATCCGCAACCTTGCTCCCCCTTTACCCTTTT/G	GAGGTGAGGCGGGGCCGGGCAGGCAGCATGGACCCAGGGGAGAGGGGTCCTGGGTCCCACGAGCCTCCTTCATCCGCAACCTTGCTCCCCCTTTACCCTTTT	G	0.011	0.011
cg11095157_TC11	I	1	153963675	F	A	153963674	153963680	1:153963674_TCGGGAG/T	TCGGGAG	T	0.014	0.014
cg14732116_TC11	I	8	102124495	F	C	102124496	102124496	8:102124496_G/T	G	T;GC;GCC;GCGGGCCCCC	0.002793;0.067;0.00838;0.002793	0.067
cg02780330_TC11	I	15	74615639	R	A	74615639	74615639	15:74615639_C/T	C	T	0.017	0.017
cg00070043_TC11	I	17	1180057	F	A	1180049	1180058	17:1180049_CTTTGGTGCG/CTTTTGGTGCG	CTTTGGTGCG	CTTTTGGTGCG;C	0.506;0.061	0.506
cg12307497_TC11	I	9	132354994	R	A	132354994	132354994	9:132354994_C/T	C	T	0.014	0.014
cg22104894_BC11	I	X	80419903	F	A	80419903	80419903	X:80419903_C/T	C	T	0.011	0.011
cg23211941_BC11	I	2	147323447	F	T	147323448	147323448	2:147323448_G/A	G	A	0.02	0.02
cg01179110_TC11	I	20	58897245	R	A	58897246	58897246	20:58897246_G/A	G	A	0.07	0.07
cg15474411_BC11	I	8	22560832	F	T	22560832	22560840	8:22560832_CGTGTGTGT/CGTGT	CGTGTGTGT	CGTGT;CGTGTGT;CGT;CGTGTGTGTGTGT;CGTGTGTGTGT;C	0.12;0.07;0.081;0.014;0.073;0.067	0.12
cg12536918_BC11	I	11	35419447	F	C	35419448	35419448	11:35419448_G/T	G	T	0.207	0.207
cg21133212_TC11	I	16	11249586	F	A	11249586	11249586	16:11249586_C/G	C	G	0.025	0.025
cg16350537_TC11	I	1	121396622	R	A	121396601	121396625	1:121396601_TGCTTTTTGCCCCACCGCCGCCGTG/*	TGCTTTTTGCCCCACCGCCGCCGTG	*;T;TGTG	0.603;0.00838;0.002793	0.603
cg13060966_TC11	I	10	5978138	R	C	5978138	5978138	10:5978138_C/G	C	G	0.464	0.464
cg23116028_TC11	I	17	82374179	F	A	82374179	82374179	17:82374179_C/G	C	G	0.031	0.031
cg18489304_TC11	I	16	11587040	R	A	11587040	11587040	16:11587040_C/G	C	G	0.215	0.215
cg05656679_BC11	I	17	27582890	R	T	27582891	27582891	17:27582891_G/A	G	A	0.02	0.02
cg25313874_BC11	I	4	161664989	F	T	161664990	161664990	4:161664990_G/A	G	A	0.028	0.028
cg20665937_TC11	I	15	78159265	F	C	78159266	78159266	15:78159266_G/A	G	A	0.011	0.011
cg14151861_BC11	I	6	71886598	F	C	71886598	71886616	6:71886598_CGCCCCAGTCCCAGCCCCA/CGCCCCA	CGCCCCAGTCCCAGCCCCA	CGCCCCA;C;CGCCCCAGCCCCAGTCCCAGCCCCA	0.229;0.02;0.00838	0.229
cg10714960_TC11	I	7	151023415	R	A	151023415	151023415	7:151023415_C/T	C	T	0.017	0.017
cg23540222_BC11	I	17	7474990	F	A	7474991	7474991	17:7474991_G/A	G	A	0.039	0.039
cg00419891_TC11	I	1	180343848	F	C	180343848	180343848	1:180343848_C/T	C	T	0.075	0.075
cg20851914_BC11	I	21	37267399	R	A	37267400	37267400	21:37267400_G/T	G	T	0.017	0.017
cg12814677_TC11	I	1	1477854	R	C	1477855	1477855	1:1477855_G/C	G	C	0.251	0.251
cg25322888_TC11	I	10	87061259	F	C	87061259	87061259	10:87061259_C/T	C	T	0.039	0.039
cg01787812_BC11	I	22	35299808	F	A	35299809	35299809	22:35299809_G/A	G	A	0.338	0.338
cg12385913_TC11	I	9	33403457	F	A	33403457	33403457	9:33403457_C/T	C	T	0.02	0.02
cg21352719_TC11	I	1	99849906	F	C	99849907	99849907	1:99849907_G/T	G	T	0.011	0.011
cg21329478_BC11	I	5	69369235	R	A	69369236	69369237	5:69369236_GC/G	GC	G;CC;GCC	0.285;0.017;0.056	0.285
cg17262723_TC11	I	5	10441956	F	A	10441956	10441956	5:10441956_C/T	C	T	0.885	0.885
cg03775778_TC11	I	1	159945634	R	A	159945634	159945634	1:159945634_C/A	C	A	0.425	0.425
cg00254978_TC11	I	19	47608068	R	C	47608069	47608069	19:47608069_G/T	G	T	0.017	0.017
cg06594201_BC11	I	4	56272209	F	C	56272209	56272209	4:56272209_C/T	C	T	0.017	0.017
cg23078410_TC11	I	3	52454186	R	T	52454186	52454186	3:52454186_C/T	C	T	0.964	0.964
cg14322708_TC11	I	X	119605952	R	C	119605952	119605952	X:119605952_C/CG	C	CG	0.978	0.978
cg00264597_TC11	I	2	120318811	R	T	120318812	120318812	2:120318812_G/A	G	A	0.017	0.017
cg26314848_TC11	I	8	130443776	F	A	130443777	130443777	8:130443777_G/A	G	A	0.017	0.017
cg22991815_TC11	I	4	157076391	F	A	157076392	157076392	4:157076392_G/A	G	A	0.014	0.014
cg18167638_BC11	I	4	116297223	R	T	116297222	116297247	4:116297222_ACGCCCGTACCGACGCTCACGCCCGT/A	ACGCCCGTACCGACGCTCACGCCCGT	A	0.02	0.02
cg01429118_TC11	I	X	70446379	F	A	70446380	70446380	X:70446380_G/A	G	A	0.011	0.011
cg01934587_TC11	I	1	205229545	F	A	205229545	205229547	1:205229545_CGG/C	CGG	C;CG;CGGGG;CGGG;CGGGGG;CGGGGGG	0.128;0.212;0.075;0.128;0.022;0.005587	0.212
cg01934587_TC11	I	1	205229545	F	A	205229546	205229546	1:205229546_G/*	G	*;GT	0.355;0.042	0.355
cg04800663_TC11	I	19	35282390	F	C	35282390	35282390	19:35282390_C/T	C	T	0.059	0.059
cg25174587_TC11	I	20	33731446	F	A	33731447	33731447	20:33731447_G/C	G	C	0.014	0.014
cg03476032_BC11	I	2	23824975	R	A	23824976	23824976	2:23824976_G/A	G	A	0.011	0.011
cg01049176_BC11	I	8	407292	F	T	407292	407292	8:407292_C/T	C	T	0.02	0.02
cg15843117_BC11	I	9	137230898	F	T	137230899	137230899	9:137230899_G/A	G	A	0.587	0.587
cg19501103_TC11	I	14	52695784	R	C	52695785	52695785	14:52695785_G/A	G	A	0.014	0.014
cg00832125_BC11	I	20	48471937	R	A	48471938	48471938	20:48471938_G/A	G	A	0.028	0.028
cg14590576_TC11	I	X	75523359	R	A	75523359	75523359	X:75523359_C/G	C	G	0.318	0.318
cg07439433_TC11	I	5	15111898	F	A	15111898	15111898	5:15111898_C/T	C	T	0.103	0.103
cg23064669_BC11	I	16	6772425	F	T	6772425	6772427	16:6772425_CGT/C	CGT	C;CGTGT	0.254;0.103	0.254
cg04265598_BC11	I	18	6729325	R	T	6729315	6729335	18:6729315_TGCGCGCGCACGCACACACAG/T	TGCGCGCGCACGCACACACAG	T	0.525	0.525
cg04265598_BC11	I	18	6729325	R	T	6729326	6729328	18:6729326_GCA/*	GCA	*;G	0.525;0.002793	0.525
cg24625472_BC11	I	8	75324424	F	C	75324425	75324425	8:75324425_G/A	G	A	0.034	0.034
cg07959121_TC11	I	X	153944732	R	C	153944732	153944732	X:153944732_C/T	C	T;G;A	0.011;0.042;0.005587	0.042
cg20233273_BC11	I	5	107388709	F	T	107388710	107388710	5:107388710_G/A	G	A	0.433	0.433
cg13271636_BC11	I	15	55955846	R	A	55955846	55955846	15:55955846_C/T	C	T	0.022	0.022
cg01395723_TC11	I	5	114360937	F	C	114360937	114360937	5:114360937_C/A	C	A	0.011	0.011
cg21554289_TC11	I	Y	3578280	F	T	3578280	3578280	Y:3578280_C/T	C	T	0.218	0.218
cg14098081_BC11	I	9	19330996	R	C	19330996	19330996	9:19330996_C/T	C	T	0.011	0.011
cg07551676_TC11	I	8	15946831	F	A	15946832	15946832	8:15946832_G/A	G	A	0.056	0.056
cg06790425_TC11	I	8	100213017	R	C	100213013	100213022	8:100213013_CCCGCGGCCT/CCCGCGGCCTCCGCGGCCT	CCCGCGGCCT	CCCGCGGCCTCCGCGGCCT;CCCGCGGCCTCCGCGGCCTCCGCGGCCTCCGCGGCCT;C;CCCGCGGCCTCCGCGGCCTCCGCGGCCT	0.659;0.002793;0.103;0.005587	0.659
cg09733578_TC11	I	18	24964378	F	A	24964379	24964379	18:24964379_G/A	G	A	0.053	0.053
cg05004720_BC11	I	2	108989393	F	T	108989394	108989394	2:108989394_G/A	G	A	0.028	0.028
cg18941174_BC11	I	2	3694565	F	A	3694566	3694566	2:3694566_G/A	G	A	0.14	0.14
cg13159023_TC11	I	21	43741404	F	C	43741256	43741407	21:43741256_CGGGGGGCTCGCGGGGGGGCTCGCGGGGGGGCTCGCGGGGGGGCTCGCGGGGGGCTCGCGGGGGGGCTCGCGGGGGGCTCGCGGGGGGGCTCGCGGGGGGGCTCGCGGGGGGCTGGCGGGGGGCTGGCGGGGGGCTCGCGGGGGGGCTCGCG/C	CGGGGGGCTCGCGGGGGGGCTCGCGGGGGGGCTCGCGGGGGGGCTCGCGGGGGGCTCGCGGGGGGGCTCGCGGGGGGCTCGCGGGGGGGCTCGCGGGGGGGCTCGCGGGGGGCTGGCGGGGGGCTGGCGGGGGGCTCGCGGGGGGGCTCGCG	C;*	0.005618;0.022	0.022
cg10091523_BC11	I	14	75745123	F	A	75745123	75745123	14:75745123_C/T	C	T	0.034	0.034
cg15099981_BC11	I	9	111599426	R	A	111599427	111599427	9:111599427_G/C	G	C	0.162	0.162
cg05492290_TC11	I	2	20141606	R	A	20141606	20141606	2:20141606_C/T	C	T	0.014	0.014
cg12114599_BC11	I	X	133218373	F	T	133218350	133218392	X:133218350_GGTGCGTGGCGTAACGTGCGTGGCGTAACGTGCGTGGCGTAAC/GGTGCGTGGCGTAACGTGCGTGGCGTAAC	GGTGCGTGGCGTAACGTGCGTGGCGTAACGTGCGTGGCGTAAC	GGTGCGTGGCGTAACGTGCGTGGCGTAAC;GGTGCGTGGCGTAAC;GGTGCGTGGCGTAACGTGCGTGGCGTAACGTGCGTGGCGTAACGTGCGTGGCGTAAC;G	0.279;0.061;0.039;0.017	0.279
cg12114599_BC11	I	X	133218373	F	T	133218350	133218392	X:133218350_GGTGCGTGGCGTAACGTGCGTGGCGTAACGTGCGTGGCGTAAC/GGTGCGTGGCGTAACGTGCGTGGCGTAAC	GGTGCGTGGCGTAACGTGCGTGGCGTAACGTGCGTGGCGTAAC	GGTGCGTGGCGTAACGTGCGTGGCGTAAC;GGTGCGTGGCGTAAC;GGTGCGTGGCGTAACGTGCGTGGCGTAACGTGCGTGGCGTAACGTGCGTGGCGTAAC;G	0.279;0.061;0.039;0.017	0.279
cg23264899_TC11	I	6	35797482	F	T	35797482	35797494	6:35797482_CGTGTGTGTGTGT/CGTGTGT	CGTGTGTGTGTGT	CGTGTGT;CGTGTGTGT;CGTGTGTGTGT;CGTGT;C;CGTGTGTGTGTGTGTGT	0.142;0.137;0.324;0.084;0.045;0.059	0.324
cg07991383_BC11	I	1	3560876	R	T	3560876	3560876	1:3560876_C/T	C	T	0.02	0.02
cg09620254_TC11	I	19	2427981	R	C	2427981	2427981	19:2427981_C/T	C	T	0.025	0.025
cg14921619_BC11	I	10	102213958	R	C	102213959	102213959	10:102213959_G/A	G	A	0.067	0.067
cg06378125_BC11	I	19	40799079	F	C	40799079	40799079	19:40799079_C/G	C	G	0.047	0.047
cg04031927_BC11	I	14	24610753	F	A	24610753	24610753	14:24610753_C/T	C	T	0.014	0.014
cg23665089_BC11	I	12	32589749	F	T	32589750	32589750	12:32589750_G/A	G	A	0.059	0.059
cg13661967_TC11	I	4	153466271	F	A	153466269	153466289	4:153466269_CGCGGGGCGGGGCGGGGCGGG/CGCGGGGCGGGGCGGG	CGCGGGGCGGGGCGGGGCGGG	CGCGGGGCGGGGCGGG;CGCGGGGCGGG;CGCGGGGCGGGGCGGGGCGGGGCGGG;CGCGGG;CGCGGGGCGGGGCGGGGCGGGGCGGGGCGGG;C	0.123;0.377;0.064;0.064;0.005587;0.005587	0.377
cg10449276_TC11	I	X	133218364	F	T	133218350	133218392	X:133218350_GGTGCGTGGCGTAACGTGCGTGGCGTAACGTGCGTGGCGTAAC/GGTGCGTGGCGTAACGTGCGTGGCGTAAC	GGTGCGTGGCGTAACGTGCGTGGCGTAACGTGCGTGGCGTAAC	GGTGCGTGGCGTAACGTGCGTGGCGTAAC;GGTGCGTGGCGTAAC;GGTGCGTGGCGTAACGTGCGTGGCGTAACGTGCGTGGCGTAACGTGCGTGGCGTAAC;G	0.279;0.061;0.039;0.017	0.279
cg10449276_TC11	I	X	133218364	F	T	133218350	133218392	X:133218350_GGTGCGTGGCGTAACGTGCGTGGCGTAACGTGCGTGGCGTAAC/GGTGCGTGGCGTAACGTGCGTGGCGTAAC	GGTGCGTGGCGTAACGTGCGTGGCGTAACGTGCGTGGCGTAAC	GGTGCGTGGCGTAACGTGCGTGGCGTAAC;GGTGCGTGGCGTAAC;GGTGCGTGGCGTAACGTGCGTGGCGTAACGTGCGTGGCGTAACGTGCGTGGCGTAAC;G	0.279;0.061;0.039;0.017	0.279
cg20910489_TC11	I	15	101277671	F	A	101277671	101277671	15:101277671_C/T	C	T	0.156	0.156
cg17657438_BC11	I	11	1302838	R	T	1302839	1302839	11:1302839_G/T	G	T	0.045	0.045
cg24773040_TC11	I	9	110207581	F	A	110207581	110207581	9:110207581_C/T	C	T	0.011	0.011
cg18556729_BC11	I	9	27028710	R	A	27028710	27028710	9:27028710_C/T	C	T	0.011	0.011
cg08102172_BC11	I	9	122939391	F	A	122939392	122939392	9:122939392_G/A	G	A	0.017	0.017
cg02511939_BC11	I	17	75569027	R	C	75569027	75569027	17:75569027_C/T	C	T	0.014	0.014
cg10960439_TC11	I	18	31943302	F	A	31943298	31943310	18:31943298_TGGGCGGGGGCGG/TGGGCGGGGGCGGGGGCGG	TGGGCGGGGGCGG	TGGGCGGGGGCGGGGGCGG;T;TGGGCGGGGGCGGGGGCGGGGGCGGGGGCGGGGGCGG;TGGGCGGGGGCGGGGGCGGGGGCGG;TGGGCGG;TGGGCGGGGGCGGGGGCGGGGGCGGGGGCGGGGGCGGGGGCGGGGGCGG	0.034;0.123;0.011;0.005587;0.014;0.02	0.123
cg10960439_TC11	I	18	31943302	F	A	31943302	31943302	18:31943302_C/*	C	*;A	0.134;0.00838	0.134
cg11011452_BC11	I	19	51630545	F	A	51630546	51630546	19:51630546_G/C	G	C	0.039	0.039
cg13765725_BC11	I	5	159263028	R	T	159263028	159263028	5:159263028_C/T	C	T	0.011	0.011
cg25500075_BC11	I	19	10219618	F	A	10219618	10219618	19:10219618_C/T	C	T	0.022	0.022
cg21238473_TC11	I	16	19858069	F	C	19858069	19858069	16:19858069_C/A	C	A	0.788	0.788
cg16367517_TC11	I	11	57668390	F	C	57668390	57668390	11:57668390_C/T	C	T	0.034	0.034
cg13411645_BC11	I	2	3703554	R	T	3703554	3703554	2:3703554_C/CGCAGCCTCCGCCCGCCTG	C	CGCAGCCTCCGCCCGCCTG	0.036	0.036
cg26073586_TC11	I	1	23513001	F	A	23513001	23513001	1:23513001_C/T	C	T	0.017	0.017
cg05991614_TC11	I	19	578718	F	A	578718	578718	19:578718_C/CA	C	CA	0.682	0.682
cg19338966_BC11	I	4	106367254	R	A	106367255	106367255	4:106367255_G/A	G	A	0.014	0.014
cg15596855_TC11	I	1	153998292	F	C	153998292	153998292	1:153998292_C/T	C	T	0.014	0.014
cg18476040_BC11	I	9	136697515	F	T	136697515	136697515	9:136697515_C/CGTGTGCGT	C	CGTGTGCGT;CGT	0.601;0.011	0.601
cg06948784_TC11	I	1	16535649	F	C	16535650	16535650	1:16535650_G/T	G	T	0.011	0.011
cg11451907_TC11	I	7	102479088	R	A	102479087	102479089	7:102479087_CCG/*	CCG	*;C	0.011;0.005587	0.011
cg11451907_TC11	I	7	102479088	R	A	102479089	102479089	7:102479089_G/C	G	C;*	0.383;0.017	0.383
cg07218625_BC11	I	19	49453249	R	A	49453250	49453250	19:49453250_G/A	G	A	0.02	0.02
cg23718275_TC11	I	15	67254641	F	C	67254641	67254641	15:67254641_C/T	C	T	0.014	0.014
cg02333232_BC11	I	2	2731029	F	A	2731030	2731030	2:2731030_G/A	G	A	0.081	0.081
cg23472516_BC11	I	19	21574172	R	T	21574167	21574177	19:21574167_TGCAACGCAAC/TGCAACGCAACGCAACGCAACGCAAC	TGCAACGCAAC	TGCAACGCAACGCAACGCAACGCAAC;TGCAACGCAACGCAACGCAACGCAACGCAACGCAAC;TGCAACGCAACGCAACGCAAC;TGCAACGCAACGCAACGCAACGCAACGCAACGCAACGCAACGCAAC;TGCAACGCAACGCAAC;T	0.229;0.089;0.226;0.025;0.14;0.053	0.229
cg18487704_TC11	I	2	43727184	R	C	43727184	43727184	2:43727184_C/T	C	T;G	0.014;0.00838	0.014
cg18487704_TC11	I	2	43727184	R	C	43727185	43727185	2:43727185_G/A	G	A	0.039	0.039
cg05278081_TC11	I	1	20589083	R	A	20589084	20589084	1:20589084_G/A	G	A	0.014	0.014
cg20352195_TC11	I	9	71768905	F	A	71768905	71768905	9:71768905_C/A	C	A	0.039	0.039
cg11457071_BC11	I	7	100272164	F	A	100272161	100272186	7:100272161_CGCCGGCGGAGCAGCGGCGCGCGGGT/C	CGCCGGCGGAGCAGCGGCGCGCGGGT	C	0.017	0.017
cg17831359_TC11	I	1	21415828	F	T	21415829	21415829	1:21415829_G/C	G	C;A	0.676;0.031	0.676
cg09845031_TC11	I	16	2857244	F	C	2857173	2857245	16:2857173_ACCCAGTGAGGAGGGGTCCCCAGCGCCCAGTGAGGAGGGCTCCCCAGCGCCTAGTGAGGAGGGTTCCCCAGCG/GCCCAGTGAGGAGGGGTCCCCAGCGCCCAGTGAGGAGGGCTCCCCAGCGCCTAGTGAGGAGGGTTCCCCAGCG	ACCCAGTGAGGAGGGGTCCCCAGCGCCCAGTGAGGAGGGCTCCCCAGCGCCTAGTGAGGAGGGTTCCCCAGCG	GCCCAGTGAGGAGGGGTCCCCAGCGCCCAGTGAGGAGGGCTCCCCAGCGCCTAGTGAGGAGGGTTCCCCAGCG;*;A	0.061;0.022;0.00838	0.061
cg07154030_TC11	I	20	64286990	F	A	64286799	64287095	20:64286799_AGGGTTAGGGTTAGGGTTAGGGTTAGGGTAGGGTCAGGGTCAGGGTCAGGGTCAGGGTCAGGGTTAAGGGTCAGGGTCAGGGTCAGGGTCAGGGTCAGGGGTTAGGGTTAGGGTTAGGGTCAGGGTCAGGGGTTAGGGTCGGGGTCGGGGTCGGGGTCAGGGGTCAGGGGTCAAGGGTCGGGGTCAGGGGTCGGGGTCAGGGTGAGGGTGAGGGTGAGGGTTAGGGGTTAGGGTTAGGGTTAGGGTTACGGTTAGGGTTAGGGTTAGGGTTAGGGTAGGGTTAGGGTTAGGGGTTAG/*	AGGGTTAGGGTTAGGGTTAGGGTTAGGGTAGGGTCAGGGTCAGGGTCAGGGTCAGGGTCAGGGTTAAGGGTCAGGGTCAGGGTCAGGGTCAGGGTCAGGGGTTAGGGTTAGGGTTAGGGTCAGGGTCAGGGGTTAGGGTCGGGGTCGGGGTCGGGGTCAGGGGTCAGGGGTCAAGGGTCGGGGTCAGGGGTCGGGGTCAGGGTGAGGGTGAGGGTGAGGGTTAGGGGTTAGGGTTAGGGTTAGGGTTACGGTTAGGGTTAGGGTTAGGGTTAGGGTAGGGTTAGGGTTAGGGGTTAG	*;A	0.00838;0.017	0.017
cg00606861_TC11	I	18	21741149	R	A	21741150	21741150	18:21741150_G/A	G	A	0.02	0.02
cg16334579_TC11	I	17	77281371	F	A	77281366	77281377	17:77281366_AGGGGCGGGGCG/A	AGGGGCGGGGCG	A	0.036	0.036
cg16334579_TC11	I	17	77281371	F	A	77281371	77281372	17:77281371_CG/C	CG	C;*	0.022;0.036	0.036
cg06414369_BC11	I	4	168092050	R	T	168092051	168092051	4:168092051_G/A	G	A	0.14	0.14
cg14671861_BC11	I	2	241218025	F	T	241217945	241218065	2:241217945_GGGGGGGGCAGCGGGGGCGCGCAGGGGCGGGCCGGGGGCAGCGGGGGCGCGCAGGGGCGGGGCTGGGGGCATCGGGGGCTCGTAGGGGCGGGGCGGGGGGGCGGCGGGGGCGGGCAGGGGC/*	GGGGGGGGCAGCGGGGGCGCGCAGGGGCGGGCCGGGGGCAGCGGGGGCGCGCAGGGGCGGGGCTGGGGGCATCGGGGGCTCGTAGGGGCGGGGCGGGGGGGCGGCGGGGGCGGGCAGGGGC	*;G	0.405;0.005587	0.405
cg14671861_BC11	I	2	241218025	F	T	241217972	241218060	2:241217972_CGGGCCGGGGGCAGCGGGGGCGCGCAGGGGCGGGGCTGGGGGCATCGGGGGCTCGTAGGGGCGGGGCGGGGGGGCGGCGGGGGCGGGCA/CGGGGCCGGGGGCAGCGGGGGCGCGCAGGGGCGGGGCTGGGGGCATCGGGGGCTCGTAGGGGCGGGGCGGGGGGGCGGCGGGGGCGGGCA	CGGGCCGGGGGCAGCGGGGGCGCGCAGGGGCGGGGCTGGGGGCATCGGGGGCTCGTAGGGGCGGGGCGGGGGGGCGGCGGGGGCGGGCA	CGGGGCCGGGGGCAGCGGGGGCGCGCAGGGGCGGGGCTGGGGGCATCGGGGGCTCGTAGGGGCGGGGCGGGGGGGCGGCGGGGGCGGGCA;*;C	0.011;0.008427;0.022	0.022
cg14671861_BC11	I	2	241218025	F	T	241218002	241218060	2:241218002_CGGGGCTGGGGGCATCGGGGGCTCGTAGGGGCGGGGCGGGGGGGCGGCGGGGGCGGGCA/C	CGGGGCTGGGGGCATCGGGGGCTCGTAGGGGCGGGGCGGGGGGGCGGCGGGGGCGGGCA	C;*	0.011;0.031	0.031
cg14671861_BC11	I	2	241218025	F	T	241218007	241218151	2:241218007_CTGGGGGCATCGGGGGCTCGTAGGGGCGGGGCGGGGGGGCGGCGGGGGCGGGCAGGGGCGGGGGGCAGCGGGGGCGCGCAGGGGCGGGGCGGGGGGGGCAGCGGGGGCGCGCAGGGGCGGAGCGGGGGCGCGCAGGGGCGGGGCG/CGGGGGGCGGCGGGGGCGGGCAGGGGCGGGGGGCAGCGGGGGCGCGCAGGGGCGGGGCGGGGGGGGCAGCGGGGGCGCGCAGGGGCGGAGCGGGGGCGCGCAGGGGCGGGGCG	CTGGGGGCATCGGGGGCTCGTAGGGGCGGGGCGGGGGGGCGGCGGGGGCGGGCAGGGGCGGGGGGCAGCGGGGGCGCGCAGGGGCGGGGCGGGGGGGGCAGCGGGGGCGCGCAGGGGCGGAGCGGGGGCGCGCAGGGGCGGGGCG	CGGGGGGCGGCGGGGGCGGGCAGGGGCGGGGGGCAGCGGGGGCGCGCAGGGGCGGGGCGGGGGGGGCAGCGGGGGCGCGCAGGGGCGGAGCGGGGGCGCGCAGGGGCGGGGCG;*;CGGGGGGCAGCGGGGGCGCGCAGGGGCGGAGCGGGGGCGCGCAGGGGCGGGGCG;C	0.017;0.042;0.00838;0.005587	0.042
cg20011188_TC11	I	5	90529760	R	C	90529748	90529773	5:90529748_GGGGCCCGGGGGCGGGTCCAATCCCC/G	GGGGCCCGGGGGCGGGTCCAATCCCC	G	0.017	0.017
cg20011188_TC11	I	5	90529760	R	C	90529748	90529773	5:90529748_GGGGCCCGGGGGCGGGTCCAATCCCC/G	GGGGCCCGGGGGCGGGTCCAATCCCC	G	0.017	0.017
cg21949554_BC11	I	18	74409384	R	T	74409384	74409384	18:74409384_C/T	C	T	0.14	0.14
cg02292273_BC11	I	2	152717751	R	A	152717752	152717752	2:152717752_G/A	G	A	0.07	0.07
cg14482274_TC11	I	7	99144036	R	A	99144037	99144037	7:99144037_G/T	G	T;A	0.011;0.002793	0.011
cg21812918_BC11	I	9	38069319	R	C	38069320	38069320	9:38069320_G/T	G	T	0.028	0.028
cg19021144_BC11	I	1	63625468	F	C	63625468	63625468	1:63625468_C/T	C	T	0.011	0.011
cg09961565_TC11	I	6	110814471	F	C	110814471	110814471	6:110814471_C/G	C	G	0.014	0.014
cg05385585_TC11	I	9	98713943	R	C	98713943	98713943	9:98713943_C/T	C	T	0.693	0.693
cg14740558_BC11	I	10	17617265	F	T	17617266	17617266	10:17617266_G/C	G	C	0.053	0.053
cg08303087_TC11	I	4	7862399	F	A	7862399	7862401	4:7862399_CGG/CG	CGG	CG;C;CGGG	0.223;0.00838;0.00838	0.223
cg09588958_TC11	I	12	25554057	R	T	25554057	25554057	12:25554057_C/T	C	T	0.517	0.517
cg23363595_TC11	I	16	275683	R	A	275683	275683	16:275683_C/CG	C	CG	0.989	0.989
cg22469725_BC11	I	9	138149867	F	A	138149868	138149868	9:138149868_G/A	G	A	0.137	0.137
cg09226265_TC11	I	13	25025719	R	A	25025719	25025719	13:25025719_C/A	C	A	0.561	0.561
cg17801394_TC11	I	1	23778315	F	T	23778315	23778315	1:23778315_C/T	C	T	0.017	0.017
cg16063783_BC11	I	1	24965229	F	C	24965229	24965229	1:24965229_C/T	C	T	0.034	0.034
cg06860875_BC11	I	3	35639024	F	A	35639025	35639025	3:35639025_G/C	G	C	0.88	0.88
cg11341892_TC11	I	15	55993945	R	A	55993945	55993945	15:55993945_C/G	C	G	0.014	0.014
cg12580350_TC11	I	4	70799355	F	T	70799355	70799355	4:70799355_C/T	C	T	0.017	0.017
cg10214576_TC11	I	7	135662490	F	C	135662491	135662492	7:135662491_GC/GCC	GC	GCC;G;GCCC	0.193;0.02;0.002793	0.193
cg01174320_TC11	I	1	108876973	F	A	108876973	108876974	1:108876973_CG/C	CG	C	0.053	0.053
cg02614475_BC11	I	12	42996511	R	A	42996512	42996512	12:42996512_G/T	G	T	0.053	0.053
cg19809642_TC11	I	4	4290269	F	A	4290270	4290270	4:4290270_G/A	G	A	0.011	0.011
cg18115767_BC11	I	19	51478538	R	T	51478538	51478538	19:51478538_C/T	C	T	0.011	0.011
cg18527410_BC11	I	1	145941012	F	A	145941012	145941012	1:145941012_T/C	T	C	0.014	0.014
cg11759541_TC11	I	16	69132247	R	A	69132248	69132248	16:69132248_G/T	G	T	0.039	0.039
cg23203298_BC11	I	1	75132697	R	A	75132697	75132697	1:75132697_C/T	C	T	0.011	0.011
cg26409830_BC11	I	9	33515010	F	T	33515011	33515011	9:33515011_G/A	G	A	0.531	0.531
cg23736855_TC11	I	3	158106687	F	A	158106687	158106687	3:158106687_C/T	C	T	0.958	0.958
cg18290027_TC11	I	16	15857217	F	C	15857194	15857224	16:15857194_GACAAGGGTGCACGGAACAGGTGCGCACCGC/G	GACAAGGGTGCACGGAACAGGTGCGCACCGC	G	0.075	0.075
cg17019011_BC11	I	21	43958517	F	T	43958518	43958518	21:43958518_G/A	G	A	0.014	0.014
cg26807937_TC11	I	4	70028344	R	A	70028344	70028344	4:70028344_C/T	C	T	0.028	0.028
cg23640339_BC11	I	10	96359127	F	T	96359127	96359127	10:96359127_C/T	C	T	0.039	0.039
cg16430295_TC11	I	19	16111613	R	A	16111613	16111613	19:16111613_C/G	C	G	0.031	0.031
cg12708376_TC11	I	12	53974976	F	A	53974976	53974976	12:53974976_C/CG	C	CG	0.017	0.017
cg22149190_TC11	I	1	211259205	F	C	211259206	211259206	1:211259206_G/GCCCCTCCCCCCTT	G	GCCCCTCCCCCCTT;GCCCCTCCCCCCTTCCCCTCCCCCCTT	0.24;0.002793	0.24
cg02616324_TC11	I	9	99906770	F	C	99906769	99906770	9:99906769_GC/G	GC	G	0.011	0.011
cg06527752_TC11	I	15	86107749	R	C	86107750	86107750	15:86107750_G/A	G	A	0.014	0.014
cg07612367_BC11	I	6	43053835	R	A	43053835	43053835	6:43053835_C/T	C	T	0.014	0.014
cg22731009_TC11	I	4	8601926	R	C	8601926	8601926	4:8601926_C/T	C	T	0.014	0.014
cg08355657_TC11	I	14	88326974	F	A	88326975	88326975	14:88326975_G/C	G	C	0.017	0.017
cg11395261_TC11	I	18	68858642	R	A	68858643	68858643	18:68858643_G/A	G	A	0.014	0.014
cg03467680_BC11	I	12	73759757	R	A	73759757	73759757	12:73759757_C/T	C	T	0.042	0.042
cg17746408_BC11	I	14	45095208	R	A	45095209	45095209	14:45095209_G/T	G	T	0.028	0.028
cg08503767_BC11	I	16	27138816	F	A	27138755	27138827	16:27138755_GGTGGCGGTGGTGGCGGTGGTGGCGGTGTTGTGGTGGTGGCGGCAGTGGCGGCGGCAGCAGCGGTGTGGTGGT/*	GGTGGCGGTGGTGGCGGTGGTGGCGGTGTTGTGGTGGTGGCGGCAGTGGCGGCGGCAGCAGCGGTGTGGTGGT	*;G	0.011;0.002793	0.011
cg08503767_BC11	I	16	27138816	F	A	27138760	27138855	16:27138760_CGGTGGTGGCGGTGGTGGCGGTGTTGTGGTGGTGGCGGCAGTGGCGGCGGCAGCAGCGGTGTGGTGGTGTGGTGATGTGGTGGTGATGGTGGTGGT/TGGTGGTGGCGGTGGTGGCGGTGTTGTGGTGGTGGCGGCAGTGGCGGCGGCAGCAGCGGTGTGGTGGTGTGGTGATGTGGTGGTGATGGTGGTGGT	CGGTGGTGGCGGTGGTGGCGGTGTTGTGGTGGTGGCGGCAGTGGCGGCGGCAGCAGCGGTGTGGTGGTGTGGTGATGTGGTGGTGATGGTGGTGGT	TGGTGGTGGCGGTGGTGGCGGTGTTGTGGTGGTGGCGGCAGTGGCGGCGGCAGCAGCGGTGTGGTGGTGTGGTGATGTGGTGGTGATGGTGGTGGT;*;C	0.053;0.025;0.002793	0.053
cg08503767_BC11	I	16	27138816	F	A	27138778	27138864	16:27138778_CGGTGTTGTGGTGGTGGCGGCAGTGGCGGCGGCAGCAGCGGTGTGGTGGTGTGGTGATGTGGTGGTGATGGTGGTGGTGGTGGTGGT/CGGTGGTGGCGGCAGTGGCGGCGGCAGCAGCGGTGTGGTGGTGTGGTGATGTGGTGGTGATGGTGGTGGTGGTGGTGGT	CGGTGTTGTGGTGGTGGCGGCAGTGGCGGCGGCAGCAGCGGTGTGGTGGTGTGGTGATGTGGTGGTGATGGTGGTGGTGGTGGTGGT	CGGTGGTGGCGGCAGTGGCGGCGGCAGCAGCGGTGTGGTGGTGTGGTGATGTGGTGGTGATGGTGGTGGTGGTGGTGGT;CAGTGTTGTGGTGTTGTGGTGGTGGCGGCAGTGGCGGCGGCAGCAGCGGTGTGGTGGTGTGGTGATGTGGTGGTGATGGTGGTGGTGGTGGTGGT;TGGTGTTGTGGTGGTGGCGGCAGTGGCGGCGGCAGCAGCGGTGTGGTGGTGTGGTGATGTGGTGGTGATGGTGGTGGTGGTGGTGGT;*;C	0.005587;0.005587;0.014;0.005587;0.002793	0.014
cg08503767_BC11	I	16	27138816	F	A	27138797	27138845	16:27138797_GCAGTGGCGGCGGCAGCAGCGGTGTGGTGGTGTGGTGATGTGGTGGTGA/G	GCAGTGGCGGCGGCAGCAGCGGTGTGGTGGTGTGGTGATGTGGTGGTGA	G;*	0.002793;0.014	0.014
cg08503767_BC11	I	16	27138816	F	A	27138799	27138865	16:27138799_AGTGGCGGCGGCAGCAGCGGTGTGGTGGTGTGGTGATGTGGTGGTGATGGTGGTGGTGGTGGTGGTG/A	AGTGGCGGCGGCAGCAGCGGTGTGGTGGTGTGGTGATGTGGTGGTGATGGTGGTGGTGGTGGTGGTG	A;*;GGTGGCGGCGGCAGCAGCGGTGTGGTGGTGTGGTGATGTGGTGGTGATGGTGGTGGTGGTGGTGGTG	0.045;0.025;0.017	0.045
cg08503767_BC11	I	16	27138816	F	A	27138816	27138816	16:27138816_C/*	C	*;T	0.064;0.005587	0.064
cg07115932_BC11	I	1	162596193	R	A	162596194	162596194	1:162596194_G/A	G	A	0.02	0.02
cg11090454_BC11	I	1	43538019	F	A	43538019	43538019	1:43538019_C/T	C	T	0.059	0.059
cg00645817_TC11	I	1	40818837	F	A	40818837	40818837	1:40818837_C/G	C	G	0.665	0.665
cg22928393_TC11	I	7	98228820	R	A	98228821	98228821	7:98228821_G/A	G	A	0.014	0.014
cg26362531_BC11	I	11	8911327	F	A	8911327	8911327	11:8911327_C/T	C	T	0.02	0.02
cg12446424_BC11	I	8	38728614	F	C	38728615	38728615	8:38728615_G/A	G	A	0.02	0.02
cg20351062_TC11	I	1	11806025	F	A	11806025	11806025	1:11806025_C/T	C	T	0.011	0.011
cg18715603_BC11	I	12	121660193	F	T	121660169	121660193	12:121660169_GGTTGCAGTGAGCCGAGATGACGTC/G	GGTTGCAGTGAGCCGAGATGACGTC	G	0.07	0.07
cg02622241_TC11	I	1	196943285	F	C	196943285	196943285	1:196943285_C/T	C	T	0.131	0.131
cg02622241_TC11	I	1	196943285	F	C	196943286	196943286	1:196943286_G/A	G	A	0.017	0.017
cg09546533_BC11	I	17	3892998	R	C	3892997	3893012	17:3892997_GCGCCCCGCCCCGCCC/GCGCCCCGCCCCGCCCCGCCC	GCGCCCCGCCCCGCCC	GCGCCCCGCCCCGCCCCGCCC;GCGCCCCGCCC;GCGCCCCGCCCCGCCCCGCCCCGCCC;G	0.017;0.011;0.00838;0.002793	0.017
cg23138468_BC11	I	6	87720852	F	T	87720852	87720864	6:87720852_CGTGTGTGTGTGT/CGTGTGTGTGTGTGT	CGTGTGTGTGTGT	CGTGTGTGTGTGTGT;CGTGTGT;CGTGTGTGT;CGTGTGTGTGT;CGT;C	0.274;0.134;0.154;0.101;0.056;0.034	0.274
cg21876958_BC11	I	8	43021088	F	A	43021089	43021089	8:43021089_G/A	G	A	0.031	0.031
cg16469990_BC11	I	19	46471726	R	C	46471726	46471726	19:46471726_C/G	C	G	0.997	0.997
cg07422416_TC11	I	8	8893746	F	C	8893747	8893748	8:8893747_GC/G	GC	G	0.204	0.204
cg13696474_BC11	I	16	1336157	R	C	1336157	1336157	16:1336157_C/T	C	T	0.014	0.014
cg00893008_BC11	I	17	41646061	R	C	41646062	41646062	17:41646062_G/A	G	A	0.011	0.011
cg19345562_BC11	I	5	10549025	F	T	10549025	10549047	5:10549025_CGTGCGTGTCGGCATGTGTTGGT/C	CGTGCGTGTCGGCATGTGTTGGT	C	0.022	0.022
cg19345562_BC11	I	5	10549025	F	T	10549026	10549026	5:10549026_G/*	G	*;A	0.022;0.002793	0.022
cg04796306_TC11	I	2	135752877	F	C	135752878	135752878	2:135752878_G/A	G	A	0.02	0.02
cg14423768_TC11	I	16	75219004	F	A	75219004	75219004	16:75219004_C/T	C	T	0.014	0.014
cg19111910_BC11	I	4	55540911	R	A	55540912	55540912	4:55540912_G/T	G	T	0.268	0.268
cg06139113_BC11	I	20	26002623	R	A	26002624	26002624	20:26002624_G/A	G	A	0.098	0.098
cg13946893_BC11	I	12	9734673	F	T	9734674	9734674	12:9734674_G/A	G	A	0.045	0.045
cg23211276_TC11	I	16	85553133	F	C	85553133	85553133	16:85553133_C/T	C	T	0.148	0.148
cg05364762_BC11	I	9	135699628	R	T	135699629	135699629	9:135699629_G/C	G	C;T	0.031;0.002793	0.031
cg24144695_TC11	I	19	12629610	F	A	12629610	12629610	19:12629610_C/T	C	T	0.017	0.017
cg10337966_TC11	I	16	31185087	F	A	31185081	31185087	16:31185081_TGGCGGC/TGGCGGCGGC	TGGCGGC	TGGCGGCGGC;T	0.022;0.002793	0.022
cg11595203_BC11	I	16	2048148	R	A	2048148	2048148	16:2048148_C/T	C	T	0.022	0.022
cg18379979_TC11	I	12	131908583	R	C	131908583	131908583	12:131908583_C/T	C	T	0.02	0.02
cg17644247_TC11	I	3	133573801	F	A	133573800	133573809	3:133573800_GCGGCAGCCC/G	GCGGCAGCCC	G	0.011	0.011
cg21932538_TC11	I	7	99144024	R	A	99144016	99144028	7:99144016_GCCGCCGCCGCCT/G	GCCGCCGCCGCCT	G;GCCGCCGCCGCCTCCGCCGCCGCCT	0.229;0.005587	0.229
cg19745679_TC11	I	15	22777306	R	C	22777307	22777307	15:22777307_G/A	G	A	0.782	0.782
cg18906756_BC11	I	9	41334235	R	T	41334236	41334236	9:41334236_G/T	G	T	0.011	0.011
cg07678032_BC11	I	6	169702204	F	A	169702205	169702205	6:169702205_G/C	G	C	0.017	0.017
cg15465623_TC11	I	15	89912912	F	C	89912913	89912913	15:89912913_G/GCGCGGGGACC	G	GCGCGGGGACC	0.059	0.059
cg21311392_BC11	I	17	56838802	R	T	56838802	56838802	17:56838802_C/T	C	T	0.014	0.014
cg10047588_BC11	I	19	1205726	F	T	1205727	1205727	19:1205727_G/T	G	T	0.011	0.011
cg23498445_TC11	I	22	18044791	F	A	18044791	18044791	22:18044791_C/T	C	T	0.042	0.042
cg19190327_BC11	I	3	69013914	F	C	69013914	69013914	3:69013914_C/G	C	G	0.011	0.011
cg05891082_TC11	I	8	28622668	F	A	28622669	28622669	8:28622669_G/A	G	A	0.022	0.022
cg20127490_BC11	I	1	25246038	R	A	25246039	25246039	1:25246039_G/A	G	A	0.24	0.24
cg21441748_TC11	I	5	122181388	F	A	122181388	122181388	5:122181388_C/T	C	T	0.011	0.011
cg13345783_TC11	I	14	94581279	F	A	94581280	94581280	14:94581280_G/A	G	A	0.011	0.011
cg03612282_BC11	I	19	3006710	R	T	3006710	3006710	19:3006710_C/A	C	A	0.02	0.02
cg21725342_TC11	I	14	35201744	F	C	35201744	35201744	14:35201744_C/T	C	T	0.073	0.073
cg15253255_TC11	I	5	176533504	F	A	176533504	176533504	5:176533504_C/T	C	T	0.017	0.017
cg12481334_BC11	I	19	14829256	F	C	14829256	14829256	19:14829256_C/T	C	T	0.031	0.031
cg11895927_TC11	I	1	179365666	R	C	179365666	179365666	1:179365666_C/A	C	A	0.36	0.36
cg26174216_BC11	I	1	2207909	F	T	2207909	2207929	1:2207909_CGTGTGTGTGTGTGTGTGTGT/C	CGTGTGTGTGTGTGTGTGTGT	C;CGTGTGTGTGTGTGT;CGTGTGTGTGTGTGTGTGTGTGT;CGTGTGTGTGTGTGTGTGTGTGTGT;CGTGTGTGTGTGT;CGTGTGTGTGT	0.187;0.101;0.067;0.123;0.187;0.148	0.187
cg14130645_BC11	I	9	113401290	R	C	113401290	113401290	9:113401290_C/CGG	C	CGG;CG;CGGGG;CGGG;CGGGGG	0.075;0.092;0.022;0.07;0.005587	0.092
cg14130645_BC11	I	9	113401290	R	C	113401291	113401291	9:113401291_G/C	G	C	0.078	0.078
cg00520876_BC11	I	16	1157981	R	C	1157968	1157998	16:1157968_GCCTTGCCCGTGGCGCCCTTGCCCGTGGCAC/G	GCCTTGCCCGTGGCGCCCTTGCCCGTGGCAC	G	0.031	0.031
cg00520876_BC11	I	16	1157981	R	C	1157982	1157997	16:1157982_GCCCTTGCCCGTGGCA/*	GCCCTTGCCCGTGGCA	*;G	0.031;0.005587	0.031
cg11464216_TC11	I	19	50790243	F	A	50790243	50790243	19:50790243_C/T	C	T	0.017	0.017
cg13960220_TC11	I	11	64972074	R	C	64972075	64972075	11:64972075_G/T	G	T	0.047	0.047
cg00130644_TC11	I	5	151876435	R	A	151876436	151876436	5:151876436_G/A	G	A	0.011	0.011
cg27161795_TC11	I	14	37340580	R	C	37340580	37340580	14:37340580_C/T	C	T;A	0.002793;0.014	0.014
cg19589144_TC11	I	6	109455788	F	A	109455784	109455796	6:109455784_AGGGCGGGGGCGG/AGGGCGG	AGGGCGGGGGCGG	AGGGCGG;A	0.126;0.053	0.126
cg27629556_TC11	I	3	11154491	R	C	11154492	11154492	3:11154492_G/GGC	G	GGC	0.989	0.989
cg12960863_TC11	I	2	241102485	F	C	241102485	241102485	2:241102485_C/T	C	T	0.028	0.028
cg08978677_BC11	I	4	188106194	R	C	188106194	188106195	4:188106194_CG/C	CG	C	0.014	0.014
cg02720759_BC11	I	3	129073907	F	A	129073908	129073908	3:129073908_G/A	G	A	0.83	0.83
cg21747542_TC11	I	9	976813	F	C	976813	976813	9:976813_C/T	C	T	0.042	0.042
cg06674276_BC11	I	2	224816836	R	A	224816837	224816837	2:224816837_G/C	G	C	0.137	0.137
cg18055258_BC11	I	22	39152739	R	A	39152740	39152741	22:39152740_GC/G	GC	G	0.034	0.034
cg14025215_TC11	I	9	100427048	F	A	100427048	100427048	9:100427048_C/CA	C	CA	0.103	0.103
cg14025215_TC11	I	9	100427048	F	A	100427049	100427049	9:100427049_G/A	G	A	0.103	0.103
cg02534753_BC11	I	19	44846054	F	A	44846054	44846054	19:44846054_C/G	C	G	0.039	0.039
cg08641961_TC11	I	2	197438	F	C	197426	197458	2:197426_AGAACACAGAAACGCGCAGGGCCTTTTCCCTTC/ATGAACACAGAAACGCGCAGGGCCTTTTCCCTTC	AGAACACAGAAACGCGCAGGGCCTTTTCCCTTC	ATGAACACAGAAACGCGCAGGGCCTTTTCCCTTC;A	0.335;0.002793	0.335
cg08641961_TC11	I	2	197438	F	C	197435	197438	2:197435_AAAC/A	AAAC	A;*	0.279;0.005587	0.279
cg11518519_BC11	I	9	137380308	F	T	137380309	137380309	9:137380309_G/A	G	A	0.039	0.039
cg20016068_BC11	I	3	18438842	R	C	18438842	18438842	3:18438842_C/A	C	A	0.011	0.011
cg23071730_BC11	I	17	80971257	R	A	80971258	80971258	17:80971258_G/A	G	A	0.017	0.017
cg15225132_TC11	I	1	241640516	R	C	241640517	241640517	1:241640517_G/C	G	C	0.036	0.036
cg06548637_BC11	I	8	59119796	F	C	59119796	59119796	8:59119796_C/T	C	T	0.017	0.017
cg01017433_TC11	I	2	176637714	F	A	176637715	176637715	2:176637715_G/C	G	C;A	0.869;0.014	0.869
cg21676981_TC11	I	16	69749752	R	C	69749752	69749752	16:69749752_C/T	C	T	0.02	0.02
cg15920400_TC11	I	19	48044063	R	A	48044063	48044063	19:48044063_C/T	C	T	0.028	0.028
cg02205158_BC11	I	11	4651705	R	T	4651706	4651706	11:4651706_G/C	G	C	0.997	0.997
cg15018458_TC11	I	3	87981355	R	A	87981355	87981355	3:87981355_C/T	C	T	0.011	0.011
cg17408317_BC11	I	13	19677952	F	T	19677953	19677953	13:19677953_G/A	G	A;C	0.559;0.005587	0.559
cg18514169_TC11	I	6	7726087	F	A	7726087	7726087	6:7726087_C/A	C	A	0.011	0.011
cg19292549_TC11	I	14	23969942	R	C	23969942	23969942	14:23969942_C/T	C	T	0.358	0.358
cg19426864_TC11	I	17	1180063	F	A	1180063	1180073	17:1180063_CGGGGCGGGGA/C	CGGGGCGGGGA	C	0.061	0.061
cg01336643_BC11	I	13	46553157	R	A	46553148	46553157	13:46553148_TGCCGCCGCC/TGCCGCCGCCGCC	TGCCGCCGCC	TGCCGCCGCCGCC;T;TGCCGCCGCCGCCGCCGCCGCCGCC;TGCCGCCGCCGCCGCC	0.028;0.053;0.011;0.002793	0.053
cg12839110_TC11	I	19	54631029	R	A	54631030	54631030	19:54631030_G/C	G	C	0.014	0.014
cg18021756_BC11	I	14	63543393	R	C	63543394	63543394	14:63543394_G/A	G	A	0.039	0.039
cg11992582_TC11	I	1	21439914	R	C	21439915	21439915	1:21439915_G/A	G	A	0.017	0.017
cg04769417_BC11	I	3	38951455	R	C	38951455	38951455	3:38951455_C/T	C	T	0.07	0.07
cg24741585_TC11	I	12	70519993	F	A	70519993	70519993	12:70519993_C/T	C	T	0.028	0.028
cg03340324_BC11	I	2	112900224	F	A	112900225	112900225	2:112900225_G/A	G	A	0.034	0.034
cg09352147_BC11	I	21	44873912	F	T	44873903	44873975	21:44873903_TGGGCGAGGCGTGACCGAGGGGCGAGGCGTGACCGAGGGGCGAGGCGTGACCGAGGGGCGAGGCGTGACCGAG/TGGGCGAGGCGTGACCGAGGGGCGAGGCGTGACCGAGGGGCGAGGCGTGACCGAG	TGGGCGAGGCGTGACCGAGGGGCGAGGCGTGACCGAGGGGCGAGGCGTGACCGAGGGGCGAGGCGTGACCGAG	TGGGCGAGGCGTGACCGAGGGGCGAGGCGTGACCGAGGGGCGAGGCGTGACCGAG;TGGGCGAGGCGTGACCGAGGGGCGAGGCGTGACCGAG;GGGGCGAGGCGTGACCGAGGGGCGAGGCGTGACCGAGGGGCGAGGCGTGACCGAGGGGCGAGGCGTGACCGAG;T;TGGGCGAGGCGTGACCGAGGGGCGAGGCGTGACCGAGGGGCGAGGCGTGACCGAGGGGCGAGGCGTGACCGAGGGGCGAGGCGTGACCGAG;TGGGCGAGGCGTGACCGAG	0.17;0.103;0.002793;0.011;0.014;0.002793	0.17
cg09352147_BC11	I	21	44873912	F	T	44873903	44873975	21:44873903_TGGGCGAGGCGTGACCGAGGGGCGAGGCGTGACCGAGGGGCGAGGCGTGACCGAGGGGCGAGGCGTGACCGAG/TGGGCGAGGCGTGACCGAGGGGCGAGGCGTGACCGAGGGGCGAGGCGTGACCGAG	TGGGCGAGGCGTGACCGAGGGGCGAGGCGTGACCGAGGGGCGAGGCGTGACCGAGGGGCGAGGCGTGACCGAG	TGGGCGAGGCGTGACCGAGGGGCGAGGCGTGACCGAGGGGCGAGGCGTGACCGAG;TGGGCGAGGCGTGACCGAGGGGCGAGGCGTGACCGAG;GGGGCGAGGCGTGACCGAGGGGCGAGGCGTGACCGAGGGGCGAGGCGTGACCGAGGGGCGAGGCGTGACCGAG;T;TGGGCGAGGCGTGACCGAGGGGCGAGGCGTGACCGAGGGGCGAGGCGTGACCGAGGGGCGAGGCGTGACCGAGGGGCGAGGCGTGACCGAG;TGGGCGAGGCGTGACCGAG	0.17;0.103;0.002793;0.011;0.014;0.002793	0.17
cg24578336_BC11	I	14	39432695	F	C	39432696	39432696	14:39432696_G/C	G	C	0.036	0.036
cg25530172_BC11	I	10	209745	F	T	209746	209746	10:209746_G/A	G	A	0.095	0.095
cg20881575_TC11	I	20	844448	F	C	844439	844448	20:844439_TGCCCAGGTC/T	TGCCCAGGTC	T;*	0.983;0.005587	0.983
cg08860314_TC11	I	16	11587035	R	C	11587035	11587035	16:11587035_C/G	C	G	0.034	0.034
cg10618014_TC11	I	7	37848572	F	T	37848572	37848572	7:37848572_C/T	C	T	0.804	0.804
cg23026886_TC11	I	10	5977755	R	A	5977756	5977756	10:5977756_G/T	G	T	0.017	0.017
cg25217285_BC11	I	7	143381835	F	T	143381835	143381835	7:143381835_C/G	C	G	0.997	0.997
cg24290640_TC11	I	11	24497025	R	A	24497025	24497025	11:24497025_C/T	C	T	0.014	0.014
cg15834251_BC11	I	17	864147	F	T	864148	864148	17:864148_G/A	G	A	0.039	0.039
cg25544056_TC11	I	16	88714515	F	A	88714515	88714515	16:88714515_C/G	C	G	0.821	0.821
cg16170049_BC11	I	2	309479	R	A	309480	309480	2:309480_G/A	G	A	0.517	0.517
cg24466219_TC11	I	9	4836647	F	A	4836648	4836648	9:4836648_G/T	G	T;C	0.148;0.005587	0.148
cg11471651_TC11	I	17	2337550	F	A	2337548	2337551	17:2337548_TGCG/T	TGCG	T;TGCGGCG	0.028;0.005587	0.028
cg14130518_TC11	I	9	113393544	F	A	113393545	113393545	9:113393545_G/A	G	A	0.014	0.014
cg25374025_BC11	I	20	34302086	F	T	34302087	34302087	20:34302087_G/A	G	A	0.17	0.17
cg04144673_BC11	I	3	30495939	F	A	30495940	30495941	3:30495940_GA/GAA	GA	GAA;G	0.067;0.017	0.067
cg06032105_BC11	I	19	49102413	R	C	49102413	49102413	19:49102413_C/T	C	T	0.011	0.011
cg19660570_TC11	I	14	70809635	R	A	70809635	70809635	14:70809635_C/T	C	T	0.02	0.02
cg02052984_BC11	I	18	72868865	F	A	72868866	72868866	18:72868866_G/C	G	C	0.014	0.014
cg10574762_TC11	I	7	2788267	R	A	2788267	2788267	7:2788267_C/G	C	G	0.061	0.061
cg21367716_TC11	I	18	14173257	F	A	14173257	14173257	18:14173257_C/T	C	T	0.31	0.31
cg06965198_BC11	I	20	58979738	R	C	58979738	58979738	20:58979738_C/T	C	T	0.017	0.017
cg27018485_TC11	I	16	787851	R	A	787851	787857	16:787851_CGAGCCG/C	CGAGCCG	C	0.017	0.017
cg12254429_BC11	I	7	31782154	R	C	31782155	31782155	7:31782155_G/A	G	A	0.338	0.338
cg11292765_BC11	I	11	120328779	R	C	120328726	120328882	11:120328726_CCTGTGTCCTAATCCCTTCTAAGGATAACAGTCATATTGTGTGTGTGTGTGTGCGCGTGTATGTTTGTATATGTATGCATATCTGTGTCCTAATCCCTTCTAAGGATAACAGTCATAGTGTGTGTGTGTGTGTGTGTGTATGTATATGTATGCATAT/TCTGTGTCCTAATCCCTTCTAAGGATAACAGTCATATTGTGTGTGTGTGTGTGCGCGTGTATGTTTGTATATGTATGCATATCTGTGTCCTAATCCCTTCTAAGGATAACAGTCATAGTGTGTGTGTGTGTGTGTGTGTATGTATATGTATGCATAT	CCTGTGTCCTAATCCCTTCTAAGGATAACAGTCATATTGTGTGTGTGTGTGTGCGCGTGTATGTTTGTATATGTATGCATATCTGTGTCCTAATCCCTTCTAAGGATAACAGTCATAGTGTGTGTGTGTGTGTGTGTGTATGTATATGTATGCATAT	TCTGTGTCCTAATCCCTTCTAAGGATAACAGTCATATTGTGTGTGTGTGTGTGCGCGTGTATGTTTGTATATGTATGCATATCTGTGTCCTAATCCCTTCTAAGGATAACAGTCATAGTGTGTGTGTGTGTGTGTGTGTATGTATATGTATGCATAT;C	0.014;0.002793	0.014
cg11292765_BC11	I	11	120328779	R	C	120328779	120328779	11:120328779_C/T	C	T;*	0.056;0.005587	0.056
cg05922319_BC11	I	12	85877305	F	T	85877305	85877305	12:85877305_C/T	C	T	0.017	0.017
cg06378738_BC11	I	4	25976770	F	A	25976770	25976770	4:25976770_C/T	C	T	0.056	0.056
cg00107996_BC11	I	1	4463314	F	A	4463314	4463314	1:4463314_C/T	C	T	0.042	0.042
cg09211173_TC11	I	6	16198062	R	A	16198062	16198062	6:16198062_C/T	C	T	0.497	0.497
cg00294366_BC11	I	1	16040185	F	A	16040186	16040186	1:16040186_G/A	G	A	0.296	0.296
cg15654815_TC11	I	3	18445665	R	A	18445666	18445666	3:18445666_G/C	G	C	0.584	0.584
cg23976204_TC11	I	2	9475563	R	C	9475563	9475563	2:9475563_C/T	C	T	0.168	0.168
cg03690544_TC11	I	5	38082721	F	T	38082721	38082721	5:38082721_C/T	C	T	0.131	0.131
cg03690544_TC11	I	5	38082721	F	T	38082722	38082722	5:38082722_G/T	G	T	0.031	0.031
cg18221754_TC11	I	11	128208787	F	A	128208788	128208788	11:128208788_G/T	G	T	0.578	0.578
cg11250312_BC11	I	7	74570090	F	A	74570091	74570091	7:74570091_G/A	G	A	0.123	0.123
cg08116285_BC11	I	15	57090940	F	T	57090941	57090941	15:57090941_G/A	G	A	0.508	0.508
cg05391781_BC11	I	6	16097877	R	A	16097878	16097878	6:16097878_G/A	G	A	0.031	0.031
cg11178830_TC11	I	15	54347229	R	A	54347229	54347229	15:54347229_C/T	C	T	0.02	0.02
cg11281271_BC11	I	4	177667900	R	A	177667901	177667901	4:177667901_G/T	G	T	0.785	0.785
cg22262561_TC11	I	17	17567151	R	A	17567152	17567152	17:17567152_G/A	G	A	0.014	0.014
cg09562871_TC11	I	3	117603200	R	A	117603201	117603201	3:117603201_G/A	G	A	0.687	0.687
cg07580577_TC11	I	5	1499251	F	C	1499251	1499251	5:1499251_C/T	C	T	0.173	0.173
cg02240788_BC11	I	12	104802449	F	A	104802449	104802449	12:104802449_C/T	C	T	0.011	0.011
cg23068026_BC11	I	17	80841917	R	T	80841907	80841928	17:80841907_TCTCACCGCACGGCAGCTCACA/T	TCTCACCGCACGGCAGCTCACA	T	0.017	0.017
cg22772370_TC11	I	5	1499255	F	A	1499255	1499255	5:1499255_C/T	C	T	0.346	0.346
cg10298814_TC11	I	6	155182491	F	C	155182492	155182492	6:155182492_G/C	G	C	0.712	0.712
cg10729827_BC11	I	1	1971182	R	T	1971182	1971182	1:1971182_C/A	C	A	0.025	0.025
cg10729827_BC11	I	1	1971182	R	T	1971183	1971183	1:1971183_G/A	G	A	0.179	0.179
cg16171869_BC11	I	11	32385766	R	A	32385767	32385767	11:32385767_G/A	G	A	0.031	0.031
cg16171923_BC11	I	11	32393983	F	T	32393983	32393983	11:32393983_C/T	C	T	0.223	0.223
cg06043265_BC11	I	3	196252094	R	T	196252073	196252102	3:196252073_TGACTACAGCGCACCCCGCCACGCCCCGCA/*	TGACTACAGCGCACCCCGCCACGCCCCGCA	*;TGACTACAGCGCACCCCGCCACGCCCCGCAGACTACAGCGCACCCCGCCACGCCCCACTGGCTACAGTGCACACCGCCACGCCCCGCAGACTACAGCGCACCCCGCCACGCCCCGCA;T	0.011;0.002793;0.002793	0.011
cg01939212_TC11	I	16	85610637	R	A	85610637	85610637	16:85610637_C/T	C	T	0.025	0.025
cg01507019_TC11	I	16	56669345	F	A	56669345	56669345	16:56669345_C/T	C	T	0.025	0.025
cg23716696_BC11	I	17	36601424	F	A	36601395	36601471	17:36601395_TTCACTGGTGCGTGGGTGAATGCGGTCCCCGGCCTCCTGGGACCTCGAGGAACACAGGACGCAGCCGGTAGTACGGC/T	TTCACTGGTGCGTGGGTGAATGCGGTCCCCGGCCTCCTGGGACCTCGAGGAACACAGGACGCAGCCGGTAGTACGGC	T	0.022	0.022
cg23716696_BC11	I	17	36601424	F	A	36601395	36601471	17:36601395_TTCACTGGTGCGTGGGTGAATGCGGTCCCCGGCCTCCTGGGACCTCGAGGAACACAGGACGCAGCCGGTAGTACGGC/T	TTCACTGGTGCGTGGGTGAATGCGGTCCCCGGCCTCCTGGGACCTCGAGGAACACAGGACGCAGCCGGTAGTACGGC	T	0.022	0.022
cg17390646_BC11	I	12	132295809	F	A	132295792	132295844	12:132295792_TGAACAGGGACGGCCTCCGGAACAGGGAGAGCCTCCGAACAGGGAGAGCCTCC/T	TGAACAGGGACGGCCTCCGGAACAGGGAGAGCCTCCGAACAGGGAGAGCCTCC	T	0.011	0.011
cg17390646_BC11	I	12	132295809	F	A	132295810	132295810	12:132295810_G/GGAACAGGGAGAGCCTCC	G	GGAACAGGGAGAGCCTCC;*	0.025;0.011	0.025
cg22282877_BC11	I	19	52297216	R	A	52297216	52297216	19:52297216_C/G	C	G	0.014	0.014
cg12212198_BC11	I	13	113647706	R	T	113647669	113647708	13:113647669_CCTCGAGGACTCCGGGCTCACAGCCAACCTGCTGGCACGG/C	CCTCGAGGACTCCGGGCTCACAGCCAACCTGCTGGCACGG	C;CCTCGAGGACTCCGGGCTCACAGCCAACCTGCTGGCACGGCTCGAGGACTCCGGGCTCACAGCCAACCTGCTGGCACGG	0.059;0.005587	0.059
cg01776465_BC11	I	21	10616853	R	T	10616846	10616869	21:10616846_CCCGCCACGGCTTTTTGCCCCCCG/*	CCCGCCACGGCTTTTTGCCCCCCG	*;C	0.025;0.00838	0.025
cg01776465_BC11	I	21	10616853	R	T	10616852	10616891	21:10616852_ACGGCTTTTTGCCCCCCGCCGCCGCGGCTTTTTGCCGCCG/A	ACGGCTTTTTGCCCCCCGCCGCCGCGGCTTTTTGCCGCCG	A;*;AGCTTTTTGCCCCCCGCCGCCGCGGCTTTTTGCCGCCG;GCGGCTTTTTGCCCCCCGCCGCCGCGGCTTTTTGCCGCCG	0.002793;0.017;0.014;0.005587	0.017
cg24755177_BC11	I	19	54339374	F	C	54339375	54339375	19:54339375_G/A	G	A	0.014	0.014
cg05952666_BC11	I	17	7012325	R	A	7012325	7012325	17:7012325_C/A	C	A	0.014	0.014
cg20969722_TC11	I	12	132787852	R	A	132787772	132787860	12:132787772_ACGGGACCCCTCCCCGGAGACCACGGGACCCCTCCCCGGAGACCCCGGGACCCCTCCCCGGAGACCCCGGGACCCCTCCCCGGAGACCC/*	ACGGGACCCCTCCCCGGAGACCACGGGACCCCTCCCCGGAGACCCCGGGACCCCTCCCCGGAGACCCCGGGACCCCTCCCCGGAGACCC	*;A	0.00838;0.014	0.014
cg20969722_TC11	I	12	132787852	R	A	132787774	132787883	12:132787774_GGGACCCCTCCCCGGAGACCACGGGACCCCTCCCCGGAGACCCCGGGACCCCTCCCCGGAGACCCCGGGACCCCTCCCCGGAGACCCCGGGACCCCTTCCCGAGACCCCA/G	GGGACCCCTCCCCGGAGACCACGGGACCCCTCCCCGGAGACCCCGGGACCCCTCCCCGGAGACCCCGGGACCCCTCCCCGGAGACCCCGGGACCCCTTCCCGAGACCCCA	G;*	0.00838;0.022	0.022
cg20969722_TC11	I	12	132787852	R	A	132787794	132787860	12:132787794_ACGGGACCCCTCCCCGGAGACCCCGGGACCCCTCCCCGGAGACCCCGGGACCCCTCCCCGGAGACCC/CCGGGACCCCTCCCCGGAGACCCCGGGACCCCTCCCCGGAGACCCCGGGACCCCTCCCCGGAGACCC	ACGGGACCCCTCCCCGGAGACCCCGGGACCCCTCCCCGGAGACCCCGGGACCCCTCCCCGGAGACCC	CCGGGACCCCTCCCCGGAGACCCCGGGACCCCTCCCCGGAGACCCCGGGACCCCTCCCCGGAGACCC;*;A;ACGGGACCCCTCCCCGGAGACCCCGGGACCCCTCCCCGGAGACCC	0.022;0.028;0.017;0.014	0.028
cg20969722_TC11	I	12	132787852	R	A	132787809	132787874	12:132787809_GGAGACCCCGGGACCCCTCCCCGGAGACCCCGGGACCCCTCCCCGGAGACCCCGGGACCCCTTCCC/*	GGAGACCCCGGGACCCCTCCCCGGAGACCCCGGGACCCCTCCCCGGAGACCCCGGGACCCCTTCCC	*;G	0.059;0.002793	0.059
cg20969722_TC11	I	12	132787852	R	A	132787821	132787860	12:132787821_ACCCCTCCCCGGAGACCCCGGGACCCCTCCCCGGAGACCC/ACGGGACCCCTCCCCGGAGACCC	ACCCCTCCCCGGAGACCCCGGGACCCCTCCCCGGAGACCC	ACGGGACCCCTCCCCGGAGACCC;*;A	0.005587;0.045;0.00838	0.045
cg20969722_TC11	I	12	132787852	R	A	132787843	132787860	12:132787843_ACCCCTCCCCGGAGACCC/*	ACCCCTCCCCGGAGACCC	*;A	0.05;0.005587	0.05
cg20969722_TC11	I	12	132787852	R	A	132787853	132787874	12:132787853_GGAGACCCCGGGACCCCTTCCC/*	GGAGACCCCGGGACCCCTTCCC	*;G	0.056;0.002793	0.056
cg07643829_TC11	I	16	2707805	R	C	2707805	2707805	16:2707805_C/T	C	T	0.028	0.028
cg05658922_TC11	I	16	86710157	F	C	86710157	86710157	16:86710157_C/T	C	T	0.011	0.011
cg06967014_BC11	I	20	2403594	R	C	2403595	2403595	20:2403595_G/A	G	A	0.011	0.011
cg00552697_BC11	I	19	4670529	F	C	4670512	4670529	19:4670512_TGCCGAGGGGGCGGGGCC/TGCCGAGGGGGCGGGGCCGCCGAGGGGGCGGGGCC	TGCCGAGGGGGCGGGGCC	TGCCGAGGGGGCGGGGCCGCCGAGGGGGCGGGGCC;T	0.036;0.028	0.036
cg00552697_BC11	I	19	4670529	F	C	4670512	4670529	19:4670512_TGCCGAGGGGGCGGGGCC/TGCCGAGGGGGCGGGGCCGCCGAGGGGGCGGGGCC	TGCCGAGGGGGCGGGGCC	TGCCGAGGGGGCGGGGCCGCCGAGGGGGCGGGGCC;T	0.036;0.028	0.036
cg24086266_BC11	I	19	434853	R	A	434854	434854	19:434854_G/A	G	A	0.022	0.022
cg17473377_TC11	I	17	78592618	R	A	78592619	78592619	17:78592619_G/A	G	A	0.126	0.126
cg23018755_TC11	I	17	81923653	R	A	81923654	81923654	17:81923654_G/A	G	A	0.017	0.017
cg18568990_TC11	I	13	77919577	F	A	77919577	77919577	13:77919577_C/A	C	A	0.034	0.034
cg09080920_BC11	I	16	878338	F	A	878338	878338	16:878338_C/T	C	T	0.011	0.011
cg11188679_TC11	I	14	100329600	F	C	100329600	100329600	14:100329600_C/T	C	T	0.014	0.014
cg17465176_TC11	I	12	120278128	F	A	120278129	120278129	12:120278129_G/A	G	A	0.011	0.011
cg22798984_BC11	I	14	51989424	F	A	51989425	51989425	14:51989425_G/A	G	A	0.022	0.022
cg02090547_BC11	I	17	64130273	F	A	64130273	64130273	17:64130273_C/T	C	T	0.025	0.025
cg06135480_TC11	I	16	85611112	F	A	85611112	85611112	16:85611112_C/T	C	T	0.011	0.011
cg25186055_BC11	I	13	111944200	F	A	111944189	111944216	13:111944189_ACGGTCAGCACCGGTTACTGGTCACCCG/A	ACGGTCAGCACCGGTTACTGGTCACCCG	A;GCGGTCAGCACCGGTTACTGGTCACCCG;AGCACCGGTTACTGGTCACCCGCGGTCAGCACGGGTTAGTCACCCACGGTCAGCACGGGTTAGTCACCCACGGTCAGCACTGGTTACTGGTCACCCGCGGTCAGCACCGGTTACTGGTCACCCG;*	0.223;0.025;0.005587;0.002793	0.223
cg25186055_BC11	I	13	111944200	F	A	111944200	111944200	13:111944200_C/*	C	*;CGGTTACTGGTCACCCGCGGTCAGCACG;G;CGGTTACTGGTCACCCGCGGTCAGCACGGGTTAGTCACCCACGGTCAGCACGGGTTAGTCACCCACGGTCAGCACTGGTTACTGGTCACCCGCGGTCAGCACG;CGGTTACTGGTCACCCGCGGTCAGCACGGGTTAGTCACCCACGGTCAGCACTGGTTACTGGTCACCCGCGGTCAGCACG;CGGTTACTGGTCACCCGCGGTCAGCACGGGTTACTGGTCACCCACGGTCAGCACGGGTTAGTCACCCACGGTCAGCACTGGTTACTGGTCACCCGCGGTCAGCACG	0.223;0.056;0.265;0.025;0.022;0.002793	0.265
cg25186055_BC11	I	13	111944200	F	A	111944201	111944201	13:111944201_G/*	G	*;A	0.209;0.002793	0.209
cg09211521_BC11	I	16	87392565	F	A	87392566	87392566	16:87392566_G/C	G	C	0.011	0.011
cg15218456_TC11	I	17	26962655	R	A	26962656	26962656	17:26962656_G/A	G	A	0.095	0.095
cg10819847_TC11	I	19	16324564	F	C	16324564	16324564	19:16324564_C/T	C	T	0.025	0.025
cg04274199_TC11	I	21	45914143	R	A	45914144	45914144	21:45914144_G/A	G	A	0.014	0.014
cg18857951_TC11	I	14	93929170	R	C	93929171	93929171	14:93929171_G/A	G	A	0.014	0.014
cg20667364_TC11	I	19	46304209	R	A	46304210	46304212	19:46304210_GTT/GT	GTT	GT;G	0.693;0.215	0.693
cg16426149_BC11	I	17	83025660	R	T	83025660	83025660	17:83025660_C/T	C	T	0.011	0.011
cg01749555_BC11	I	17	82751927	R	T	82751927	82751927	17:82751927_C/T	C	T	0.022	0.022
cg02395171_BC11	I	17	82900953	F	A	82900954	82900954	17:82900954_G/A	G	A	0.014	0.014
cg21518056_TC11	I	19	32692281	R	A	32692281	32692281	19:32692281_C/G	C	G	0.017	0.017
cg23030397_TC11	I	12	132841267	F	A	132841267	132841267	12:132841267_C/T	C	T	0.011	0.011
cg20360395_TC11	I	12	132186690	F	A	132186690	132186690	12:132186690_C/T	C	T	0.039	0.039
cg26639146_TC11	I	12	6214058	R	A	6214058	6214058	12:6214058_C/T	C	T	0.011	0.011
cg04270405_TC11	I	13	110714838	F	C	110714838	110714838	13:110714838_C/T	C	T	0.011	0.011
cg07304551_TC11	I	16	85584965	F	A	85584966	85584966	16:85584966_G/A	G	A	0.112	0.112
cg06576765_TC11	I	16	35614405	R	A	35614405	35614405	16:35614405_C/G	C	G	0.168	0.168
cg16436532_TC11	I	12	122592803	R	A	122592803	122592803	12:122592803_C/T	C	T	0.349	0.349
cg08587397_TC11	I	16	622930	F	A	622931	622931	16:622931_G/A	G	A	0.017	0.017
cg22162681_BC11	I	17	81929899	R	A	81929846	81929905	17:81929846_TCCTCCCGCCCCAGGCTGCACCTTCTGTGGGACTGGCCCCCGCAGGCACCTCCCGGGCAC/*	TCCTCCCGCCCCAGGCTGCACCTTCTGTGGGACTGGCCCCCGCAGGCACCTCCCGGGCAC	*;CCCTCCCGCCCCAGGCTGCACCTTCTGTGGGACTGGCCCCCGCAGGCACCTCCCGGGCAC;T	0.022;0.039;0.00838	0.039
cg22162681_BC11	I	17	81929899	R	A	81929882	81930000	17:81929882_CCCCCGCAGGCACCTCCCGGGCACCCTCCCGCCCCAGGCTGCAGCTTCTGTGGGACTGAGCCCCGCAGGCACCTCCCCGGCATCCTCCCGCCCCAGGCTGCACCTTCTGTGGGACTGAG/*	CCCCCGCAGGCACCTCCCGGGCACCCTCCCGCCCCAGGCTGCAGCTTCTGTGGGACTGAGCCCCGCAGGCACCTCCCCGGCATCCTCCCGCCCCAGGCTGCACCTTCTGTGGGACTGAG	*;C;GCCCCGCAGGCACCTCCCGGGCACCCTCCCGCCCCAGGCTGCAGCTTCTGTGGGACTGAGCCCCGCAGGCACCTCCCCGGCATCCTCCCGCCCCAGGCTGCACCTTCTGTGGGACTGAG	0.034;0.078;0.022	0.078
cg22162681_BC11	I	17	81929899	R	A	81929895	81930013	17:81929895_CTCCCGGGCACCCTCCCGCCCCAGGCTGCAGCTTCTGTGGGACTGAGCCCCGCAGGCACCTCCCCGGCATCCTCCCGCCCCAGGCTGCACCTTCTGTGGGACTGAGCCCCGCAGGCACT/*	CTCCCGGGCACCCTCCCGCCCCAGGCTGCAGCTTCTGTGGGACTGAGCCCCGCAGGCACCTCCCCGGCATCCTCCCGCCCCAGGCTGCACCTTCTGTGGGACTGAGCCCCGCAGGCACT	*;C	0.087;0.014	0.087
cg22162681_BC11	I	17	81929899	R	A	81929900	81929900	17:81929900_G/*	G	*;C	0.101;0.02	0.101
cg02262987_TC11	I	19	52942718	F	A	52942719	52942719	19:52942719_G/GGGGCA	G	GGGGCA	0.022	0.022
cg07149469_BC11	I	13	25021879	R	T	25021880	25021880	13:25021880_G/T	G	T	0.472	0.472
cg12984036_BC11	I	19	30449314	R	C	30449315	30449315	19:30449315_G/A	G	A	0.011	0.011
cg07397579_BC11	I	16	88393254	R	C	88393254	88393254	16:88393254_C/T	C	T	0.014	0.014
cg20797905_BC11	I	17	80773427	F	T	80773427	80773427	17:80773427_C/T	C	T	0.011	0.011
cg24210280_TC11	I	17	1029939	R	C	1029908	1029967	17:1029908_GTCCCTCCGTCCGCCACAGCGCTGACCCCTGCGTCCACGACACGGACACACTGTGGCACA/*	GTCCCTCCGTCCGCCACAGCGCTGACCCCTGCGTCCACGACACGGACACACTGTGGCACA	*;G	0.005587;0.011	0.011
cg12047714_BC11	I	17	82450892	F	A	82450892	82450892	17:82450892_C/T	C	T	0.014	0.014
cg00136192_TC11	I	19	5978412	R	A	5978412	5978412	19:5978412_C/T	C	T	0.017	0.017
cg20941820_TC11	I	15	100342129	R	A	100342130	100342130	15:100342130_G/A	G	A	0.014	0.014
cg24150333_TC11	I	15	99979565	R	C	99979565	99979565	15:99979565_C/T	C	T	0.053	0.053
cg15096461_TC11	I	17	35770082	F	A	35770083	35770083	17:35770083_G/A	G	A	0.017	0.017
cg21771660_TC11	I	17	246881	R	A	246882	246882	17:246882_G/A	G	A	0.014	0.014
cg23772395_TC11	I	20	36064820	R	A	36064803	36064821	20:36064803_AGAACGAAGCCCCGCCCCG/AGAACGAAGCCCCGCCCCGGAACGAAGCCCCGCCCCG	AGAACGAAGCCCCGCCCCG	AGAACGAAGCCCCGCCCCGGAACGAAGCCCCGCCCCG;A	0.056;0.005587	0.056
cg25445977_TC11	I	19	2061243	R	C	2061244	2061244	19:2061244_G/A	G	A	0.039	0.039
cg18558420_BC11	I	21	44314534	F	A	44314534	44314534	21:44314534_C/T	C	T	0.011	0.011
cg05926918_TC11	I	16	84458792	F	A	84458792	84458792	16:84458792_C/T	C	T	0.011	0.011
cg17729436_BC11	I	12	130455381	R	C	130455382	130455382	12:130455382_G/A	G	A	0.028	0.028
cg19316407_TC11	I	18	79520264	F	C	79520265	79520265	18:79520265_G/GCGTGGCGTTGCTGCCTCTGCAGATGCCTCCGGAGGGACTCGGTGTGTCTCGGAACTGGAGAGTCGGCAGCCCTCA	G	GCGTGGCGTTGCTGCCTCTGCAGATGCCTCCGGAGGGACTCGGTGTGTCTCGGAACTGGAGAGTCGGCAGCCCTCA;GCGTGGCGTTGCTGCCTCTGCAGATGCCTCCGAAGGGACTCGGTGTGTCTCGGAACTGGAGAGTCGGCAGCCCTCA	0.031;0.014	0.031
cg00734483_TC11	I	21	41168034	F	C	41168034	41168034	21:41168034_C/CGCCTCCGCGCCCGCCTCCCCG	C	CGCCTCCGCGCCCGCCTCCCCG	0.014	0.014
cg26206990_TC11	I	15	63277520	R	C	63277518	63277522	15:63277518_CGCGT/TGCGT	CGCGT	TGCGT;C	0.042;0.00838	0.042
cg21515347_TC11	I	13	113030362	F	C	113030362	113030362	13:113030362_C/T	C	T	0.011	0.011
cg20795428_BC11	I	22	39319669	F	C	39319670	39319670	22:39319670_G/A	G	A	0.011	0.011
cg07335619_TC11	I	17	8911505	F	C	8911505	8911505	17:8911505_C/T	C	T	0.011	0.011
cg23946400_TC11	I	17	42980046	R	A	42980047	42980047	17:42980047_G/A	G	A	0.014	0.014
cg27644247_TC11	I	19	45037508	R	T	45037508	45037508	19:45037508_C/T	C	T	0.031	0.031
cg26503153_TC11	I	13	108218262	F	A	108218262	108218262	13:108218262_C/T	C	T	0.011	0.011
cg06716358_TC11	I	17	81230938	R	A	81230939	81230939	17:81230939_G/A	G	A	0.011	0.011
cg25826404_BC11	I	17	18158252	F	A	18158253	18158253	17:18158253_G/A	G	A	0.014	0.014
cg16120788_TC11	I	20	24469280	F	C	24469281	24469281	20:24469281_G/T	G	T	0.014	0.014
cg18069309_TC11	I	15	42575369	R	C	42575320	42575449	15:42575320_AGCGCGTGTTTGGGCGGGGGCGACCCGGGAGGCTTCGGATGGAACGAGGCGGAGCGAGCCCTGGCATCCTCCCGCCCACCAGGCTAAGGACTGGCCGAACGTCCACACGGGCCCGCCTGCTCTGGCTGCG/A	AGCGCGTGTTTGGGCGGGGGCGACCCGGGAGGCTTCGGATGGAACGAGGCGGAGCGAGCCCTGGCATCCTCCCGCCCACCAGGCTAAGGACTGGCCGAACGTCCACACGGGCCCGCCTGCTCTGGCTGCG	A	0.022	0.022
cg18069309_TC11	I	15	42575369	R	C	42575320	42575449	15:42575320_AGCGCGTGTTTGGGCGGGGGCGACCCGGGAGGCTTCGGATGGAACGAGGCGGAGCGAGCCCTGGCATCCTCCCGCCCACCAGGCTAAGGACTGGCCGAACGTCCACACGGGCCCGCCTGCTCTGGCTGCG/A	AGCGCGTGTTTGGGCGGGGGCGACCCGGGAGGCTTCGGATGGAACGAGGCGGAGCGAGCCCTGGCATCCTCCCGCCCACCAGGCTAAGGACTGGCCGAACGTCCACACGGGCCCGCCTGCTCTGGCTGCG	A	0.022	0.022
cg17761772_TC11	I	19	51123951	F	A	51123951	51123951	19:51123951_C/T	C	T	0.011	0.011
cg09476950_BC11	I	17	38343892	F	T	38343893	38343893	17:38343893_G/A	G	A	0.022	0.022
[truncated: 31,773 more rows]
