# Supplementary material for: Methylation reprogramming associated with aggressive prostate cancer and ancestral disparities
Source: Mol Syst Biol. 2025 Oct 7;21(12):1676–701. doi: 10.1038/s44320-025-00153-x (PMC12673094; doi:10.1038/s44320-025-00153-x)
Supplement: Supplementary file 7 — Data Set EV5 [file 44320_2025_153_MOESM7_ESM.xlsx]

## Sheet: Sheet1
Dataset EV5 African variants overlapping EPICv2 probes at single base extension sites. EPICv2 probes overlapping southern African SNV and indel variants at single base extension sites (for Infinium type I probes) (MAF >0.01, n = 746 probes).

## Sheet: Dataset EV5
PROBE	DESIGN_TYPE	CHR	MAPINFO	STRAND	ON_HM450	VARIANT_START	VARIANT_END	VARIANT_ID	REF	ALT	AF	MAX AF
cg23257840_TC11	I	19	57191776	F	C	57191739	57191779	19:57191739_GGTTGCCACCGAGGAGGCGGCGGCCCTGCGTCTGGAACGCC/G	GGTTGCCACCGAGGAGGCGGCGGCCCTGCGTCTGGAACGCC	G	0.02	0.02
cg11674865_BC11	I	1	161621698	R	C	161621700	161621700	1:161621700_C/A	C	A;T	0.028;0.002793	0.028
cg12451436_BC11	I	20	408006	R	A	407941	408010	20:407941_GCCCCCGGCCCCGCCCCCGGCCCCGGCCCCGGCCCCCGGCCCACCCCGGCCCCGCCCCCAGCCCCCGGCC/G	GCCCCCGGCCCCGCCCCCGGCCCCGGCCCCGGCCCCCGGCCCACCCCGGCCCCGCCCCCAGCCCCCGGCC	G;GCCCCCCGGCCCCGCCCCCGGCCCCGGCCCCGGCCCCCGGCCCACCCCGGCCCCGCCCCCAGCCCCCGGCC	0.155;0.002825	0.155
cg12451436_BC11	I	20	408006	R	A	407983	408029	20:407983_ACCCCGGCCCCGCCCCCAGCCCCCGGCCCCCCCGGCCCCGCCCCCGG/*	ACCCCGGCCCCGCCCCCAGCCCCCGGCCCCCCCGGCCCCGCCCCCGG	*;ACCCCGCCTCGCGGCCCCCGGCCCCGCCCCCAGCCCCCGGCCCCCCCGGCCCCGCCCCCGG;CCCCCGGCCCCGCCCCCAGCCCCCGGCCCCCCCGGCCCCGCCCCCGG;A;ACCCCGCCTCGCGGCCCCCGGCCCCCGGCCCCGCCCCCAGCCCCCGGCCCCCCCGGCCCCGCCCCCGG	0.228;0.23;0.067;0.011;0.002809	0.23
cg12451436_BC11	I	20	408006	R	A	407983	408029	20:407983_ACCCCGGCCCCGCCCCCAGCCCCCGGCCCCCCCGGCCCCGCCCCCGG/*	ACCCCGGCCCCGCCCCCAGCCCCCGGCCCCCCCGGCCCCGCCCCCGG	*;ACCCCGCCTCGCGGCCCCCGGCCCCGCCCCCAGCCCCCGGCCCCCCCGGCCCCGCCCCCGG;CCCCCGGCCCCGCCCCCAGCCCCCGGCCCCCCCGGCCCCGCCCCCGG;A;ACCCCGCCTCGCGGCCCCCGGCCCCCGGCCCCGCCCCCAGCCCCCGGCCCCCCCGGCCCCGCCCCCGG	0.228;0.23;0.067;0.011;0.002809	0.23
cg12451436_BC11	I	20	408006	R	A	407994	408050	20:407994_GCCCCCAGCCCCCGGCCCCCCCGGCCCCGCCCCCGGCCCCGCCCCGGCCCCGCCCAC/*	GCCCCCAGCCCCCGGCCCCCCCGGCCCCGCCCCCGGCCCCGCCCCGGCCCCGCCCAC	*;GCAGCCCCCGGCCCCCCCGGCCCCGCCCCCGGCCCCGCCCCGGCCCCGCCCAC;GCCCAGCCCCCGGCCCCCCCGGCCCCGCCCCCGGCCCCGCCCCGGCCCCGCCCAC;G	0.168;0.026;0.005682;0.002841	0.168
cg12451436_BC11	I	20	408006	R	A	407994	408050	20:407994_GCCCCCAGCCCCCGGCCCCCCCGGCCCCGCCCCCGGCCCCGCCCCGGCCCCGCCCAC/*	GCCCCCAGCCCCCGGCCCCCCCGGCCCCGCCCCCGGCCCCGCCCCGGCCCCGCCCAC	*;GCAGCCCCCGGCCCCCCCGGCCCCGCCCCCGGCCCCGCCCCGGCCCCGCCCAC;GCCCAGCCCCCGGCCCCCCCGGCCCCGCCCCCGGCCCCGCCCCGGCCCCGCCCAC;G	0.168;0.026;0.005682;0.002841	0.168
cg12451436_BC11	I	20	408006	R	A	407995	408034	20:407995_CCCCCAGCCCCCGGCCCCCCCGGCCCCGCCCCCGGCCCCG/*	CCCCCAGCCCCCGGCCCCCCCGGCCCCGCCCCCGGCCCCG	*;C	0.196;0.002841	0.196
cg12451436_BC11	I	20	408006	R	A	407995	408034	20:407995_CCCCCAGCCCCCGGCCCCCCCGGCCCCGCCCCCGGCCCCG/*	CCCCCAGCCCCCGGCCCCCCCGGCCCCGCCCCCGGCCCCG	*;C	0.196;0.002841	0.196
cg12451436_BC11	I	20	408006	R	A	407996	408034	20:407996_CCCCAGCCCCCGGCCCCCCCGGCCCCGCCCCCGGCCCCG/*	CCCCAGCCCCCGGCCCCCCCGGCCCCGCCCCCGGCCCCG	*;CTCCCAGCCCCCGGCCCCCCCGGCCCCGCCCCCGGCCCCG;CCACCCAGCCCCCGGCCCCCCCGGCCCCGCCCCCGGCCCCG;CCCCGGCCCCGCCCAGCCCCCGGCCCCCCCGGCCCCGCCCCCGGCCCCG;C;CCCGCCCAGCCCCCGGCCCCCCCGGCCCCGCCCCCGGCCCCG	0.211;0.034;0.066;0.017;0.014;0.005714	0.211
cg12451436_BC11	I	20	408006	R	A	407996	408034	20:407996_CCCCAGCCCCCGGCCCCCCCGGCCCCGCCCCCGGCCCCG/*	CCCCAGCCCCCGGCCCCCCCGGCCCCGCCCCCGGCCCCG	*;CTCCCAGCCCCCGGCCCCCCCGGCCCCGCCCCCGGCCCCG;CCACCCAGCCCCCGGCCCCCCCGGCCCCGCCCCCGGCCCCG;CCCCGGCCCCGCCCAGCCCCCGGCCCCCCCGGCCCCGCCCCCGGCCCCG;C;CCCGCCCAGCCCCCGGCCCCCCCGGCCCCGCCCCCGGCCCCG	0.211;0.034;0.066;0.017;0.014;0.005714	0.211
cg12451436_BC11	I	20	408006	R	A	408008	408010	20:408008_GCC/GC	GCC	GC;*;G;GCCC	0.158;0.189;0.071;0.014	0.189
cg00347563_BC11	I	1	78045916	F	A	78045915	78045915	1:78045915_G/A	G	A	0.014	0.014
cg25431463_TC11	I	20	37384543	F	A	37384542	37384542	20:37384542_C/G	C	G	0.037	0.037
cg23906261_TC11	I	10	116271336	R	C	116271338	116271338	10:116271338_C/A	C	A	0.011	0.011
cg15029475_TC11	I	5	3028088	F	C	3028053	3028157	5:3028053_GGCTCGTGGCCGTGGCTCTTCTCTCCATCTGGAGCCGCCTCGCCTCCCTGCGCACTCGTGGCCATGGCTCTCCTCTTTGTGCGGAGCCGCCTCACCTTGCTGTGC/G	GGCTCGTGGCCGTGGCTCTTCTCTCCATCTGGAGCCGCCTCGCCTCCCTGCGCACTCGTGGCCATGGCTCTCCTCTTTGTGCGGAGCCGCCTCACCTTGCTGTGC	G	0.017	0.017
cg13439181_BC11	I	9	35757161	R	A	35757163	35757163	9:35757163_G/GC	G	GC	0.05	0.05
cg13485703_BC11	I	17	22203573	R	T	22203575	22203575	17:22203575_C/T	C	T	0.031	0.031
cg01348733_BC11	I	17	35373738	F	C	35373736	35373737	17:35373736_GC/G	GC	G	0.011	0.011
cg13049359_TC11	I	4	187970336	R	A	187970338	187970338	4:187970338_C/T	C	T	0.017	0.017
cg24131574_BC11	I	5	561839	F	C	561762	561891	5:561762_CGGGACGGCGCCGACACAGGCCCCCGCAGAGGGGCTCAGCTGACGGGAGGGCGACAACACAGGCCCCCGCAGAGGGGCGCAGCTGACGGGACGGCGCCGACACAGGCCCCCGCAGAGGGGTTCAGCTCAG/*	CGGGACGGCGCCGACACAGGCCCCCGCAGAGGGGCTCAGCTGACGGGAGGGCGACAACACAGGCCCCCGCAGAGGGGCGCAGCTGACGGGACGGCGCCGACACAGGCCCCCGCAGAGGGGTTCAGCTCAG	*;C	0.011;0.002793	0.011
cg16399855_BC11	I	1	2387182	F	A	2387181	2387181	1:2387181_G/A	G	A	0.014	0.014
cg04023872_TC11	I	5	309958	R	A	309933	309989	5:309933_CCCCGTGCACCCCAGTGATGGCCGCCGTCCCCGTGCACACCAGTGATGGCCGCCGTG/C	CCCCGTGCACCCCAGTGATGGCCGCCGTCCCCGTGCACACCAGTGATGGCCGCCGTG	C	0.025	0.025
cg25388404_BC11	I	1	160400323	F	T	160400322	160400322	1:160400322_C/T	C	T	0.011	0.011
cg09282336_BC11	I	16	81493349	R	A	81493350	81493360	16:81493350_GCGTTACCTGT/G	GCGTTACCTGT	G	0.394	0.394
cg17777034_BC11	I	19	15379993	R	A	15379983	15380000	19:15379983_ATGCGCACCCCGCCCCTC/A	ATGCGCACCCCGCCCCTC	A	0.011	0.011
cg00066729_TC11	I	13	73058933	R	C	73058935	73058935	13:73058935_C/T	C	T	0.022	0.022
cg14237746_BC11	I	17	48615230	F	A	48615224	48615234	17:48615224_TGAGAGCGAGA/T	TGAGAGCGAGA	T	0.101	0.101
cg08493338_BC11	I	16	304269	F	A	304258	304276	16:304258_CAGCACGACACCGACGCGG/C	CAGCACGACACCGACGCGG	C	0.02	0.02
cg18729681_BC11	I	14	91276109	R	A	91276111	91276111	14:91276111_C/T	C	T	0.011	0.011
cg11773558_TC11	I	19	23759324	R	A	23759326	23759326	19:23759326_T/C	T	C	0.014	0.014
cg26734888_TC11	I	19	37334405	R	A	37334407	37334407	19:37334407_C/T	C	T	0.011	0.011
cg17931529_TC11	I	19	2080024	F	C	2080022	2080033	19:2080022_ACCGCGCGTGTG/A	ACCGCGCGTGTG	A	0.031	0.031
cg15389183_TC11	I	14	102363145	R	A	102363141	102363150	14:102363141_GCCCCGACGC/G	GCCCCGACGC	G	0.017	0.017
cg03039366_TC11	I	18	79679125	R	A	79679127	79679127	18:79679127_A/AT	A	AT	0.087	0.087
cg15684772_BC11	I	21	45917911	R	T	45917887	45917922	21:45917887_ACGGGGCCTGGGAGGGAACTGAGACGGGCTCTGTCC/A	ACGGGGCCTGGGAGGGAACTGAGACGGGCTCTGTCC	A	0.011	0.011
cg16863795_TC11	I	17	81285736	F	A	81285732	81285735	17:81285732_CCGT/C	CCGT	C	0.02	0.02
cg07040394_TC11	I	5	181205452	R	C	181205454	181205454	5:181205454_C/T	C	T;G	0.098;0.014	0.098
cg16412498_TC11	I	11	61955032	R	A	61955034	61955034	11:61955034_G/A	G	A	0.02	0.02
cg10065846_BC11	I	18	3262088	R	C	3262074	3262098	18:3262074_CGCGCCTTCCGGTGCGCCTTCCGGT/CGCGCCTTCCGGT	CGCGCCTTCCGGTGCGCCTTCCGGT	CGCGCCTTCCGGT;C	0.969;0.002793	0.969
cg11980190_TC11	I	16	2777423	F	A	2777422	2777422	16:2777422_G/A	G	A	0.036	0.036
cg13572921_TC11	I	21	42896599	F	A	42896586	42896602	21:42896586_CACTTCAGGAGGCCGGG/C	CACTTCAGGAGGCCGGG	C	0.014	0.014
cg15677797_TC11	I	2	10044150	F	C	10044118	10044161	2:10044118_CTTGGGGGCGGGGCAAGAGCTGCTGGCGGGAACGCGGCACGGTT/C	CTTGGGGGCGGGGCAAGAGCTGCTGGCGGGAACGCGGCACGGTT	C	0.514	0.514
cg09938275_BC11	I	10	133227484	F	C	133227483	133227515	10:133227483_GCGCCATCCACTCCCCGGCTCTGTCCCCCACGC/G	GCGCCATCCACTCCCCGGCTCTGTCCCCCACGC	G	0.128	0.128
cg02724815_BC11	I	6	63053083	F	A	63053082	63053082	6:63053082_G/A	G	A	0.883	0.883
cg18765565_BC11	I	5	669282	F	A	669273	669282	5:669273_TGGTGAGCCC/T	TGGTGAGCCC	T;*;CGGTGAGCCC	0.332;0.002793;0.031	0.332
cg18765565_BC11	I	5	669282	F	A	669280	669284	5:669280_CCCGG/*	CCCGG	*;C	0.335;0.002793	0.335
cg20550012_TC11	I	7	157577794	F	A	157577788	157577852	7:157577788_GGCATGCGGCCCTCGGGGGTGACTCAGCCTCCGTCCCCTGAACATGGGGTGCGCTGAGCCTCCCT/G	GGCATGCGGCCCTCGGGGGTGACTCAGCCTCCGTCCCCTGAACATGGGGTGCGCTGAGCCTCCCT	G	0.017	0.017
cg05678789_BC11	I	16	85496332	F	A	85496328	85496356	16:85496328_TGAGCGATGGCGTTTGCATGGCTGACGCC/T	TGAGCGATGGCGTTTGCATGGCTGACGCC	T	0.031	0.031
cg17070245_TC11	I	11	128611182	F	T	128611181	128611181	11:128611181_A/G	A	G	0.017	0.017
cg04013089_TC11	I	12	132779981	R	A	132779973	132779990	12:132779973_GCACAGCCCGCGTGCACA/G	GCACAGCCCGCGTGCACA	G	0.011	0.011
cg23685586_TC11	I	11	1273621	F	C	1273607	1273623	11:1273607_ACCGGCGATGGGGACGC/ACCGGCGATGGGGACGCCCGGCGATGGGGACGC	ACCGGCGATGGGGACGC	ACCGGCGATGGGGACGCCCGGCGATGGGGACGC;A	0.002793;0.011	0.011
cg08758850_TC11	I	9	124771275	R	A	124771276	124771286	9:124771276_GCTCCGCGCCC/G	GCTCCGCGCCC	G	0.028	0.028
cg17509989_TC11	I	5	177371048	F	A	177371046	177371056	5:177371046_CGCGGGGCGGG/CGCGGG	CGCGGGGCGGG	CGCGGG;CGCGGGGCGGGGCGGG;C	0.011;0.00838;0.002793	0.011
cg22491927_TC11	I	19	13506277	F	C	13506276	13506276	19:13506276_A/ACGC	A	ACGC	0.075	0.075
cg05507490_TC11	I	2	241866327	F	A	241866277	241866346	2:241866277_CGGGATGCTGAGCTGCGCGGGATGCTGAGCTGCGGGGGGATGCTGAGCTGCGGGGGATGCTGAGCTGCGG/CGGGATGCTGAGCTGCGGGGGATGCTGAGCTGCGCGGGATGCTGAGCTGCGGGGGGATGCTGAGCTGCGGGGGATGCTGAGCTGCGG	CGGGATGCTGAGCTGCGCGGGATGCTGAGCTGCGGGGGGATGCTGAGCTGCGGGGGATGCTGAGCTGCGG	CGGGATGCTGAGCTGCGGGGGATGCTGAGCTGCGCGGGATGCTGAGCTGCGGGGGGATGCTGAGCTGCGGGGGATGCTGAGCTGCGG;GGGGATGCTGAGCTGCGCGGGATGCTGAGCTGCGGGGGGATGCTGAGCTGCGGGGGATGCTGAGCTGCGG;CGGGATGCTGAGCTGCGG;C	0.031;0.005587;0.059;0.002793	0.059
cg05507490_TC11	I	2	241866327	F	A	241866277	241866346	2:241866277_CGGGATGCTGAGCTGCGCGGGATGCTGAGCTGCGGGGGGATGCTGAGCTGCGGGGGATGCTGAGCTGCGG/CGGGATGCTGAGCTGCGGGGGATGCTGAGCTGCGCGGGATGCTGAGCTGCGGGGGGATGCTGAGCTGCGGGGGATGCTGAGCTGCGG	CGGGATGCTGAGCTGCGCGGGATGCTGAGCTGCGGGGGGATGCTGAGCTGCGGGGGATGCTGAGCTGCGG	CGGGATGCTGAGCTGCGGGGGATGCTGAGCTGCGCGGGATGCTGAGCTGCGGGGGGATGCTGAGCTGCGGGGGATGCTGAGCTGCGG;GGGGATGCTGAGCTGCGCGGGATGCTGAGCTGCGGGGGGATGCTGAGCTGCGGGGGATGCTGAGCTGCGG;CGGGATGCTGAGCTGCGG;C	0.031;0.005587;0.059;0.002793	0.059
cg05507490_TC11	I	2	241866327	F	A	241866294	241866329	2:241866294_CGGGATGCTGAGCTGCGGGGGGATGCTGAGCTGCGG/*	CGGGATGCTGAGCTGCGGGGGGATGCTGAGCTGCGG	*;GGGGATGCTGAGCTGCGGGGGGATGCTGAGCTGCGG;CGGGATGCTGAGCTGCGCGGGATGCTGAGCTGCGGGGGGATGCTGAGCTGCGGGGGGATGCTGAGCTGCGG;C	0.193;0.031;0.002793;0.002793	0.193
cg05507490_TC11	I	2	241866327	F	A	241866298	241866361	2:241866298_ATGCTGAGCTGCGGGGGGATGCTGAGCTGCGGGGGATGCTGAGCTGCGGGGGATGCTGAGCTGC/A	ATGCTGAGCTGCGGGGGGATGCTGAGCTGCGGGGGATGCTGAGCTGCGGGGGATGCTGAGCTGC	A;*	0.064;0.106	0.106
cg05507490_TC11	I	2	241866327	F	A	241866310	241866344	2:241866310_GGGGGGATGCTGAGCTGCGGGGGATGCTGAGCTGC/GGGGGGATGCTGAGCTGC	GGGGGGATGCTGAGCTGCGGGGGATGCTGAGCTGC	GGGGGGATGCTGAGCTGC;*;GCGGGATGCTGAGCTGCGGGGGGATGCTGAGCTGCGGGGGATGCTGAGCTGCGGGGGATGCTGAGCTGC;GCGGGATGCTGAGCTGCGCGGGATGCTGAGCTGCGGGGGGATGCTGAGCTGCGGGGGATGCTGAGCTGCGGGGGATGCTGAGCTGC;G;GCGGGGGATGCTGAGCTGCGGGGGATGCTGAGCTGC	0.011;0.45;0.00838;0.011;0.028;0.022	0.45
cg05587552_BC11	I	14	102363139	R	C	102363141	102363150	14:102363141_GCCCCGACGC/G	GCCCCGACGC	G	0.017	0.017
cg25756129_TC11	I	3	185938127	R	C	185938128	185938129	3:185938128_GT/G	GT	G	0.02	0.02
cg10074513_TC11	I	1	3625092	F	A	3625091	3625091	1:3625091_T/G	T	G	0.014	0.014
cg01345395_TC11	I	6	170210280	F	C	170210266	170210291	6:170210266_AACGGCAGGTCTGTCGCACACGGACG/A	AACGGCAGGTCTGTCGCACACGGACG	A	0.025	0.025
cg07202479_BC11	I	1	159204372	F	T	159204371	159204371	1:159204371_A/G	A	G	0.011	0.011
cg03111498_TC11	I	20	25082224	F	C	25082220	25082226	20:25082220_TGGGCGC/T	TGGGCGC	T	0.014	0.014
cg07893512_TC11	I	16	164777	F	C	164730	164906	16:164730_GCGGGCGGGGCCGCGGGGCGGGGTCGCGGGGCGGGGCGGGGTGGGGTCGCGGGGCGGGGCGGGGTCGCGGGGCGGGGCGGGGCGGGGCGGGGCGGGCGGGGCGGCCGGGGCCCGGCGGGGCGGGGCGGGGCGGGGAGGGGCTGGGCGGGGCGGGGCGCGGGGCGGGGCGGGCCGGGC/*	GCGGGCGGGGCCGCGGGGCGGGGTCGCGGGGCGGGGCGGGGTGGGGTCGCGGGGCGGGGCGGGGTCGCGGGGCGGGGCGGGGCGGGGCGGGGCGGGCGGGGCGGCCGGGGCCCGGCGGGGCGGGGCGGGGCGGGGAGGGGCTGGGCGGGGCGGGGCGCGGGGCGGGGCGGGCCGGGC	*;G	0.017;0.002809	0.017
cg24678095_BC11	I	2	165794372	F	C	165794371	165794371	2:165794371_G/A	G	A	0.02	0.02
cg05480594_TC11	I	3	185282972	F	C	185282971	185282971	3:185282971_A/G	A	G	0.017	0.017
cg20624830_TC11	I	10	22436956	R	C	22436955	22436971	10:22436955_GCGGCTCTATAAAGCCT/GCGGCTCTATAAAGCCTCGGCTCTATAAAGCCT	GCGGCTCTATAAAGCCT	GCGGCTCTATAAAGCCTCGGCTCTATAAAGCCT;GCGGCTCTATAAAGCCTCGGCTCTATAAAGCCTCGGCTCTATAAAGCCT;G	0.02;0.002793;0.005587	0.02
cg05364170_TC11	I	7	140591335	R	T	140591337	140591337	7:140591337_T/C	T	C	0.028	0.028
cg23140554_TC11	I	4	150078862	F	A	150078861	150078861	4:150078861_T/TCGGCTCCTCCG	T	TCGGCTCCTCCG	0.106	0.106
cg04533751_BC11	I	6	168091006	R	A	168091008	168091008	6:168091008_G/A	G	A	0.433	0.433
cg12712184_TC11	I	7	155998107	F	A	155998106	155998106	7:155998106_A/G	A	G	0.011	0.011
cg24284973_TC11	I	11	131910463	F	C	131910460	131910467	11:131910460_GCCCGCGC/GCCCGCGCCCCGCGC	GCCCGCGC	GCCCGCGCCCCGCGC;G	0.092;0.002793	0.092
cg24352317_TC11	I	X	19990972	R	A	19990962	19990974	X:19990962_CCGCCGCCGCCGG/C	CCGCCGCCGCCGG	C;*	0.039;0.005587	0.039
cg16422365_BC11	I	14	105575496	R	A	105575461	105575513	14:105575461_AACAGCGTGGCCAGGCTGGCTCAGGCCTCCAGATTCGGGGACACCCCCCCACC/*	AACAGCGTGGCCAGGCTGGCTCAGGCCTCCAGATTCGGGGACACCCCCCCACC	*;A;AACAGCGTGGCCAGGCTGGCTCAGGCCTCCAGATTCGGGGACACCCCCCCACCACAGCGTGGCCAGGCTGGCTCAGGCCTCCAGATTCGGGGACACCCCCCCACC;ACCACAGCGTGGCCAGGCTGGCTCAGGCCTCCAGATTCGGGGACACCCCCCCACC	0.034;0.00838;0.002793;0.017	0.034
cg16453901_TC11	I	6	170421605	F	A	170421577	170421639	6:170421577_GTGCTATTGAGGACCTGCGTCCAGTGTGCGGGAGGCGGAGATGAACCCACAGAGCAGGGCGCC/G	GTGCTATTGAGGACCTGCGTCCAGTGTGCGGGAGGCGGAGATGAACCCACAGAGCAGGGCGCC	G	0.05	0.05
cg16453901_TC11	I	6	170421605	F	A	170421577	170421639	6:170421577_GTGCTATTGAGGACCTGCGTCCAGTGTGCGGGAGGCGGAGATGAACCCACAGAGCAGGGCGCC/G	GTGCTATTGAGGACCTGCGTCCAGTGTGCGGGAGGCGGAGATGAACCCACAGAGCAGGGCGCC	G	0.05	0.05
cg20135706_BC11	I	X	118823671	R	C	118823673	118823673	X:118823673_C/A	C	A	0.011	0.011
cg23166765_TC11	I	7	74453618	F	A	74453617	74453617	7:74453617_C/T	C	T	0.011	0.011
cg17231418_TC11	I	X	104254654	R	A	104254656	104254656	X:104254656_C/G	C	G	0.017	0.017
cg17515966_BC11	I	1	6205834	R	A	6205836	6205836	1:6205836_G/C	G	C	0.011	0.011
cg25547957_TC11	I	6	73263045	F	A	73263039	73263048	6:73263039_GGGCGGCGGC/GGGCGGCGGCGGCGGCGGCGGC	GGGCGGCGGC	GGGCGGCGGCGGCGGCGGCGGC;GGGCGGCGGCGGC;GGGCGGCGGCGGCGGCGGC;GGGCGGCGGCGGCGGCGGCGGCGGCGGCGGC;GGGC;G	0.025;0.00838;0.00838;0.002793;0.002793;0.002793	0.025
cg24233211_TC11	I	6	14002518	F	A	14002514	14002520	6:14002514_CAGTCGG/C	CAGTCGG	C	0.321	0.321
cg10521403_BC11	I	4	1761484	R	C	1761431	1761512	4:1761431_GCACCCCGACCACCCCGTCCACCCCGCCCACCCCGCCCACCCCGCCCACCCCGCGCGCCCCACCCAGCCGGCGCACCCCGTC/GCACCCCGTCCACCCCGCCCACCCCGCCCACCCCGCCCACCCCGCGCGCCCCACCCAGCCGGCGCACCCCGTC	GCACCCCGACCACCCCGTCCACCCCGCCCACCCCGCCCACCCCGCCCACCCCGCGCGCCCCACCCAGCCGGCGCACCCCGTC	GCACCCCGTCCACCCCGCCCACCCCGCCCACCCCGCCCACCCCGCGCGCCCCACCCAGCCGGCGCACCCCGTC;G	0.14;0.011	0.14
cg10521403_BC11	I	4	1761484	R	C	1761458	1761503	4:1761458_CCACCCCGCCCACCCCGCCCACCCCGCGCGCCCCACCCAGCCGGCG/GCACCCCGCCCACCCCGCCCACCCCGCGCGCCCCACCCAGCCGGCG	CCACCCCGCCCACCCCGCCCACCCCGCGCGCCCCACCCAGCCGGCG	GCACCCCGCCCACCCCGCCCACCCCGCGCGCCCCACCCAGCCGGCG;C;*;CACCCCGTGCACCCCGCCCACCCCGCCCACCCCGCGCGCCCCACCCAGCCGGCG	0.12;0.014;0.011;0.005587	0.12
cg10548492_TC11	I	7	97117486	F	A	97117485	97117485	7:97117485_A/G	A	G	0.011	0.011
cg27315348_BC11	I	3	184324920	R	A	184324922	184324922	3:184324922_G/A	G	A	0.014	0.014
cg24710631_TC11	I	7	139877790	R	C	139877716	139877804	7:139877716_CCCAGTCTATTGCTTTTTTTTTTTTTTTTTTTGAGACGGAGTCTCGCTCTGTCGCCCAGGCTGGAGTGCAGTGGCGCGATCTCGGCTCA/C	CCCAGTCTATTGCTTTTTTTTTTTTTTTTTTTGAGACGGAGTCTCGCTCTGTCGCCCAGGCTGGAGTGCAGTGGCGCGATCTCGGCTCA	C	0.025	0.025
cg24923694_TC11	I	8	26048231	F	C	26048230	26048230	8:26048230_G/A	G	A	0.014	0.014
cg07864883_TC11	I	3	42701585	F	A	42701575	42701585	3:42701575_TGGGGCCAGGC/TGGGGCCAGGCGGGGCCAGGC	TGGGGCCAGGC	TGGGGCCAGGCGGGGCCAGGC;T	0.031;0.005587	0.031
cg14090923_TC11	I	9	117415157	R	A	117415138	117415165	9:117415138_CTCCCGGGGCCCAGCCGCCCGTCCCCGA/C	CTCCCGGGGCCCAGCCGCCCGTCCCCGA	C	0.036	0.036
cg14108581_TC11	I	2	1422322	F	T	1422296	1422324	2:1422296_CGCAGGCGCCTCTCCTGGACAGACCTCGT/C	CGCAGGCGCCTCTCCTGGACAGACCTCGT	C;CGCAGGCGCCTCTCCTGGACAGACCTCGTGCAGGCGCCTCTCCTGGACAGACCTCGT;CGCAGGCGCCTCTCCTGGACAGACCTCGTGCAGCCGCCTCTCCTGGACAGACCTCGTGCAGGCGCCTCTCCTGGACAGACCTCGT	0.011;0.002793;0.036	0.036
cg14108581_TC11	I	2	1422322	F	T	1422296	1422324	2:1422296_CGCAGGCGCCTCTCCTGGACAGACCTCGT/C	CGCAGGCGCCTCTCCTGGACAGACCTCGT	C;CGCAGGCGCCTCTCCTGGACAGACCTCGTGCAGGCGCCTCTCCTGGACAGACCTCGT;CGCAGGCGCCTCTCCTGGACAGACCTCGTGCAGCCGCCTCTCCTGGACAGACCTCGTGCAGGCGCCTCTCCTGGACAGACCTCGT	0.011;0.002793;0.036	0.036
cg14108581_TC11	I	2	1422322	F	T	1422316	1422344	2:1422316_AGACCTCGTGCAGGCGCCTCTCCTGGACC/A	AGACCTCGTGCAGGCGCCTCTCCTGGACC	A;*;CGACCTCGTGCAGGCGCCTCTCCTGGACC;AGACCTCGTGCAGGCGCCTCTCCTGGACCGACCTCGTGCAGGCGCCGCGCTGGACTGACCTCGTGCAGGCGCCTCTCCTGGACC;AGACCTCGTGCAGGCGCCTCTCCTGGACAGACCTCGTGCAGGCGCCTCTCCTGGACAGACCTCGTGCAGGCGCCTCTCCTGGACAGACCTCGTGCAGGCGCCGCGCTGGACTGACCTCGTGCAGGCGCCTCTCCTGGACC	0.022;0.005587;0.05;0.005587;0.00838	0.05
cg12193731_BC11	I	12	51907127	R	A	51907129	51907129	12:51907129_G/A	G	A	0.028	0.028
cg08213444_BC11	I	5	784756	R	A	784756	784768	5:784756_CGCCCCGCCCCCA/CGCCCCGCCCCCAGCCCCGCCCCCA	CGCCCCGCCCCCA	CGCCCCGCCCCCAGCCCCGCCCCCA;C	0.101;0.002793	0.101
cg08269209_BC11	I	5	843893	F	A	843887	843899	5:843887_TGGGGGCGGGGAG/T	TGGGGGCGGGGAG	T	0.196	0.196
cg08269209_BC11	I	5	843893	F	A	843891	843902	5:843891_GGCGGGGAGGCA/*	GGCGGGGAGGCA	*;G	0.198;0.005587	0.198
cg15889804_TC11	I	11	6926416	F	A	6926396	6926415	11:6926396_GCGGGGCCTGCAGAAAGGGA/G	GCGGGGCCTGCAGAAAGGGA	G	0.835	0.835
cg15889804_TC11	I	11	6926416	F	A	6926396	6926415	11:6926396_GCGGGGCCTGCAGAAAGGGA/G	GCGGGGCCTGCAGAAAGGGA	G	0.835	0.835
cg11920453_BC11	I	4	1418032	R	T	1418034	1418034	4:1418034_C/T	C	T	0.017	0.017
cg11358689_BC11	I	11	131911366	R	A	131911368	131911368	11:131911368_C/T	C	T	0.014	0.014
cg27427514_TC11	I	3	194204248	R	C	194204250	194204250	3:194204250_T/A	T	A	0.022	0.022
cg14472366_BC11	I	13	20301776	R	C	20301775	20301782	13:20301775_GCGCCGCT/G	GCGCCGCT	G;GCGCCGCTCGCCGCT	0.014;0.002793	0.014
cg02291204_BC11	I	1	227318825	F	C	227318824	227318824	1:227318824_G/A	G	A	0.014	0.014
cg20761498_TC11	I	7	2403668	F	C	2403653	2403667	7:2403653_GCGCGAGGTGAGGGT/G	GCGCGAGGTGAGGGT	G	0.045	0.045
cg20761498_TC11	I	7	2403668	F	C	2403667	2403667	7:2403667_T/G	T	G;*;TGAGGGG	0.57;0.042;0.005587	0.57
cg19809942_TC11	I	11	59556556	R	T	59556558	59556558	11:59556558_T/G	T	G	0.011	0.011
cg13526469_TC11	I	3	13204193	R	A	13204195	13204195	3:13204195_C/A	C	A	0.02	0.02
cg13555415_TC11	I	9	131578862	F	A	131578861	131578861	9:131578861_G/T	G	T	0.028	0.028
cg22433798_BC11	I	7	549717	R	A	549719	549720	7:549719_GC/G	GC	G;GCC	0.011;0.002793	0.011
cg01339173_TC11	I	1	143497543	R	A	143497496	143497647	1:143497496_TCCCCCTGCGCCACGGCTTTTTGCCCGCCGCGCCTTTTTCTCCCCGCCGCCGCGACTTTTTGCCCGCAGCGACTTTTTACCCCCGCCGCCGTGGCTTTTTGCCCCATCGCCGCTGCGGCTTTCTGCCCCCACCCGCCGCTGCGGCTTTTTGC/TCCCCCCTGCGCCACGGCTTTTTGCCCGCCGCGCCTTTTTCTCCCCGCCGCCGCGACTTTTTGCCCGCAGCGACTTTTTACCCCCGCCGCCGTGGCTTTTTGCCCCATCGCCGCTGCGGCTTTCTGCCCCCACCCGCCGCTGCGGCTTTTTGC	TCCCCCTGCGCCACGGCTTTTTGCCCGCCGCGCCTTTTTCTCCCCGCCGCCGCGACTTTTTGCCCGCAGCGACTTTTTACCCCCGCCGCCGTGGCTTTTTGCCCCATCGCCGCTGCGGCTTTCTGCCCCCACCCGCCGCTGCGGCTTTTTGC	TCCCCCCTGCGCCACGGCTTTTTGCCCGCCGCGCCTTTTTCTCCCCGCCGCCGCGACTTTTTGCCCGCAGCGACTTTTTACCCCCGCCGCCGTGGCTTTTTGCCCCATCGCCGCTGCGGCTTTCTGCCCCCACCCGCCGCTGCGGCTTTTTGC;CCCCCCTGCGCCACGGCTTTTTGCCCGCCGCGCCTTTTTCTCCCCGCCGCCGCGACTTTTTGCCCGCAGCGACTTTTTACCCCCGCCGCCGTGGCTTTTTGCCCCATCGCCGCTGCGGCTTTCTGCCCCCACCCGCCGCTGCGGCTTTTTGC;T	0.447;0.005587;0.002793	0.447
cg13949829_TC11	I	16	2091351	F	A	2091335	2091352	16:2091335_AGGGGTGAGACGCTGCCG/AGGGGGTGAGACGCTGCCG	AGGGGTGAGACGCTGCCG	AGGGGGTGAGACGCTGCCG;*;A	0.011;0.014;0.002793	0.014
cg15428140_BC11	I	10	125531785	F	C	125531784	125531784	10:125531784_G/A	G	A	0.025	0.025
cg22135752_TC11	I	5	6583267	F	C	6583254	6583284	5:6583254_CGCGGCCGGGGTGCGCGGTAGAGGGGGCGGA/*	CGCGGCCGGGGTGCGCGGTAGAGGGGGCGGA	*;C	0.092;0.002793	0.092
cg27092986_TC11	I	12	7705996	R	A	7705998	7705998	12:7705998_A/ACTC	A	ACTC	0.031	0.031
cg04118849_BC11	I	16	89284699	F	C	89284698	89284698	16:89284698_G/C	G	C	0.011	0.011
cg08369295_BC11	I	22	25363258	F	C	25363257	25363257	22:25363257_G/A	G	A	0.017	0.017
cg02892357_BC11	I	21	44369496	F	A	44369464	44369580	21:44369464_CGCTGTGGGGAGCAGGCGGAGTGTGCGGGGGCCGGGGTGTGGGTGACGTCTGACCGGGTGCTGCGGGGAGCAGGTGGAGTGTGCGGGGGCCGGGGTGTGGGTGAGTTCTGACCGGGT/C	CGCTGTGGGGAGCAGGCGGAGTGTGCGGGGGCCGGGGTGTGGGTGACGTCTGACCGGGTGCTGCGGGGAGCAGGTGGAGTGTGCGGGGGCCGGGGTGTGGGTGAGTTCTGACCGGGT	C;*;TGCTGTGGGGAGCAGGCGGAGTGTGCGGGGGCCGGGGTGTGGGTGACGTCTGACCGGGTGCTGCGGGGAGCAGGTGGAGTGTGCGGGGGCCGGGGTGTGGGTGAGTTCTGACCGGGT;CGCTGCGGGGAGCAGGTGGAGTGTGCGGGGGCCGGGGTGTGGGTGAGTTCTGACCGGGT	0.064;0.067;0.00838;0.002793	0.067
cg02892357_BC11	I	21	44369496	F	A	44369480	44369538	21:44369480_CGGAGTGTGCGGGGGCCGGGGTGTGGGTGACGTCTGACCGGGTGCTGCGGGGAGCAGGT/*	CGGAGTGTGCGGGGGCCGGGGTGTGGGTGACGTCTGACCGGGTGCTGCGGGGAGCAGGT	*;TGGAGTGTGCGGGGGCCGGGGTGTGGGTGACGTCTGACCGGGTGCTGCGGGGAGCAGGT;C	0.128;0.061;0.011	0.128
cg02892357_BC11	I	21	44369496	F	A	44369495	44369495	21:44369495_C/*	C	*;G	0.089;0.025	0.089
cg19346645_BC11	I	4	140568999	F	C	140568998	140568998	4:140568998_C/T	C	T	0.02	0.02
cg19532714_TC11	I	X	38327586	F	C	38327585	38327585	X:38327585_G/C	G	C	0.011	0.011
cg05063169_BC11	I	5	171387671	F	C	171387670	171387670	5:171387670_C/T	C	T	0.014	0.014
cg05140257_BC11	I	X	104156965	R	A	104156967	104156967	X:104156967_C/T	C	T	0.078	0.078
cg15476425_TC11	I	17	80862603	F	C	80862572	80862631	17:80862572_CCCTCGTGTTGCTGGTGGTCCTCTGGAGCTCCGCCCACCATGATGTCTGCTCCGCCCCCT/*	CCCTCGTGTTGCTGGTGGTCCTCTGGAGCTCCGCCCACCATGATGTCTGCTCCGCCCCCT	*;C;CCCTCGTGTTGCTGGTGGTCCTCTGGAGCTCCGCCCACCATGATGTCTGCTCCGCCCCCTCCTCGTGTTGCTGGTGGTCCTCCGGGGCTCCGCCCACCATGATGTCTGCTCCGCCCCCCTCCTCGTGTTGCTGGTGGTCCTCTGGAGCTCCGCCCACCATGATGTCTGCTCCGCCCCCT	0.011;0.002793;0.002793	0.011
cg15476425_TC11	I	17	80862603	F	C	80862598	80862657	17:80862598_AGCTCCGCCCACCATGATGTCTGCTCCGCCCCCTCCTCGTGTTGCTGGTGGTCCTCCGGG/A	AGCTCCGCCCACCATGATGTCTGCTCCGCCCCCTCCTCGTGTTGCTGGTGGTCCTCCGGG	A;*	0.036;0.002793	0.036
cg16288089_TC11	I	7	97732096	F	A	97732095	97732095	7:97732095_T/C	T	C	0.017	0.017
cg06314658_TC11	I	6	28281651	R	C	28281635	28281660	6:28281635_GCTCTGGGGAAACCGGCGCTCCCGAC/G	GCTCTGGGGAAACCGGCGCTCCCGAC	G	0.011	0.011
cg25009498_TC11	I	17	82604244	R	A	82604244	82604250	17:82604244_CGTATGA/C	CGTATGA	C	0.028	0.028
cg24156905_BC11	I	11	6419240	R	A	6419242	6419242	11:6419242_G/A	G	A	0.014	0.014
cg00369908_TC11	I	12	6663191	F	C	6663187	6663208	12:6663187_TTTCCGCCCTTAAAAGGAGAAC/T	TTTCCGCCCTTAAAAGGAGAAC	T	0.022	0.022
cg12571629_TC11	I	2	445430	F	C	445425	445472	2:445425_CCCTTCGCTGAGGTTAATCTAACCGAGGAAACAGACTCTCGGTCTTTT/C	CCCTTCGCTGAGGTTAATCTAACCGAGGAAACAGACTCTCGGTCTTTT	C	0.047	0.047
cg04856396_BC11	I	17	3685846	R	A	3685726	3685851	17:3685726_TGAGAACAGGAGAACGCACAGCGGGGCCCCCAGGGACCCTCCCAACGTCCCCCGCCCCCCGCCCAGCCTGAGAACAGGAGAACACACAGCGGGGCCCCCAGGGACCCTCCCAACGTCCCCCGCCCC/T	TGAGAACAGGAGAACGCACAGCGGGGCCCCCAGGGACCCTCCCAACGTCCCCCGCCCCCCGCCCAGCCTGAGAACAGGAGAACACACAGCGGGGCCCCCAGGGACCCTCCCAACGTCCCCCGCCCC	T;*	0.017;0.005587	0.017
cg04856396_BC11	I	17	3685846	R	A	3685847	3685848	17:3685847_GC/*	GC	*;G	0.02;0.002793	0.02
cg19295840_BC11	I	17	78897608	R	C	78897610	78897610	17:78897610_G/A	G	A	0.02	0.02
cg15010213_BC11	I	20	62553282	F	A	62553281	62553281	20:62553281_C/T	C	T	0.022	0.022
cg05218653_BC11	I	16	2284963	F	T	2284962	2284962	16:2284962_G/A	G	A	0.017	0.017
cg05929553_BC11	I	1	1151456	R	A	1151437	1151643	1:1151437_CCCCACCCAGCAGGAGTGCCGCCTGCCTCCCGCACGGCCGGCCTCCGTGTCCCAGACAGGGTTTGCCTCCAGGGTCCCCTCCCCACAGTCTCTTGGGGCAGGACCCCTGGCGAGTTCCCCGGAGTCGAGGCGGCAACCCCAGCAGACAACACGTGGAGGTGACGGTGGCACTGCCAAGCCCAGGCCAGGCTCTCAAGAATGCTCGGG/C	CCCCACCCAGCAGGAGTGCCGCCTGCCTCCCGCACGGCCGGCCTCCGTGTCCCAGACAGGGTTTGCCTCCAGGGTCCCCTCCCCACAGTCTCTTGGGGCAGGACCCCTGGCGAGTTCCCCGGAGTCGAGGCGGCAACCCCAGCAGACAACACGTGGAGGTGACGGTGGCACTGCCAAGCCCAGGCCAGGCTCTCAAGAATGCTCGGG	C	0.014	0.014
cg03773198_TC11	I	1	15326914	R	C	15326914	15326917	1:15326914_CGGT/C	CGGT	C;TGGT	0.011;0.002793	0.011
cg14491482_TC11	I	10	119378694	R	C	119378696	119378696	10:119378696_T/G	T	G	0.017	0.017
cg05358397_BC11	I	10	5508507	F	C	5508480	5508517	10:5508480_AGACTCACGTGGTGTTCGTCCCTCACCCGCAGGCCCCG/A	AGACTCACGTGGTGTTCGTCCCTCACCCGCAGGCCCCG	A	0.022	0.022
cg05358397_BC11	I	10	5508507	F	C	5508505	5508508	10:5508505_CCCG/*	CCCG	*;C	0.022;0.005587	0.022
cg01940439_TC11	I	12	131768028	R	C	131768030	131768030	12:131768030_A/G	A	G	0.011	0.011
cg11788234_TC11	I	13	28819674	F	C	28819672	28819691	13:28819672_GCCGCGCAGCGGGCAGCGGC/GCCGCGCAGCGGGCAGCGGCCCGCGCAGCGGGCAGCGGC	GCCGCGCAGCGGGCAGCGGC	GCCGCGCAGCGGGCAGCGGCCCGCGCAGCGGGCAGCGGC;G	0.017;0.002793	0.017
cg04122081_BC11	I	1	33079914	F	A	33079913	33079913	1:33079913_G/A	G	A	0.02	0.02
cg04165337_BC11	I	8	747377	R	T	747379	747379	8:747379_C/T	C	T	0.12	0.12
cg01396391_BC11	I	1	246507638	F	T	246507631	246507645	1:246507631_GTATTGTCGTTAAAC/G	GTATTGTCGTTAAAC	G	0.134	0.134
cg06704717_TC11	I	X	74420649	R	A	74420640	74420652	X:74420640_TTCCTGGCCCGGC/T	TTCCTGGCCCGGC	T	0.028	0.028
cg26202847_BC11	I	5	154475793	R	C	154475795	154475795	5:154475795_C/T	C	T	0.011	0.011
cg16637019_BC11	I	X	110796121	R	A	110796123	110796123	X:110796123_G/T	G	T	0.011	0.011
cg04804808_TC11	I	3	127826579	R	C	127826581	127826581	3:127826581_T/C	T	C	0.014	0.014
cg03370193_TC11	I	X	31266696	R	A	31266678	31266700	X:31266678_CCCAGCCGCCCGGCGCCCCGGGT/C	CCCAGCCGCCCGGCGCCCCGGGT	C	0.011	0.011
cg26539736_BC11	I	2	10526459	R	A	10526461	10526461	2:10526461_C/T	C	T	0.039	0.039
cg00446925_BC11	I	8	41490686	F	C	41490681	41490691	8:41490681_AGGCCCGCGGT/A	AGGCCCGCGGT	A	0.02	0.02
cg19445097_BC11	I	13	113421328	R	T	113421317	113421334	13:113421317_ACCCCGGGACACGCCCAC/ACCCCCGGGACACGCCCAC	ACCCCGGGACACGCCCAC	ACCCCCGGGACACGCCCAC;*;A	0.084;0.02;0.005587	0.084
cg22860181_BC11	I	1	182953367	F	C	182953366	182953366	1:182953366_G/T	G	T	0.014	0.014
cg24880056_TC11	I	18	33578270	F	C	33578269	33578269	18:33578269_C/A	C	A	0.243	0.243
cg00195828_TC11	I	8	8823393	R	A	8823395	8823395	8:8823395_C/T	C	T	0.011	0.011
cg01806442_BC11	I	17	38918815	R	T	38918817	38918817	17:38918817_G/A	G	A	0.02	0.02
cg09264619_BC11	I	17	82222290	R	A	82222208	82222302	17:82222208_CGTCGCCCTGGGACCCCCAACTCCGCTCCCACGTTCGTGGAGAGGAGCGTCGCCCTGGGACCCCCAACTCCGCTCCCACGTTCGTGGAGACGAGT/C	CGTCGCCCTGGGACCCCCAACTCCGCTCCCACGTTCGTGGAGAGGAGCGTCGCCCTGGGACCCCCAACTCCGCTCCCACGTTCGTGGAGACGAGT	C;*	0.137;0.045	0.137
cg12414181_BC11	I	15	74995519	F	C	74995517	74995551	15:74995517_GGCGCGCGCAGAGACGGCCTCGGGCGCGCGCGCGC/G	GGCGCGCGCAGAGACGGCCTCGGGCGCGCGCGCGC	G	0.204	0.204
cg25755428_TC11	I	19	13764297	F	C	13764287	13764311	19:13764287_ACGTGGAATCCGCGTCCTGGGAACC/A	ACGTGGAATCCGCGTCCTGGGAACC	A;ACGTGGAATCCGCGTCCTGGGAACCCGTGGAATCCGCGTCCTGGGAACC	0.123;0.02	0.123
cg14916095_TC11	I	14	51651392	R	C	51651394	51651394	14:51651394_T/G	T	G	0.031	0.031
cg26492712_TC11	I	21	45405089	R	A	45405076	45405102	21:45405076_CCCGCGCCCGCCCCGCCCCCTGCCCGG/C	CCCGCGCCCGCCCCGCCCCCTGCCCGG	C;*	0.014;0.005587	0.014
cg26492712_TC11	I	21	45405089	R	A	45405086	45405119	21:45405086_CCCCGCCCCCTGCCCGGCCCCTGCCCGGCCCCTG/C	CCCCGCCCCCTGCCCGGCCCCTGCCCGGCCCCTG	C;*;CCCCGCCCCCTGCCCGCCCCCTGCCCGGCCCCTGCCCGGCCCCTG	0.117;0.02;0.02	0.117
cg26492712_TC11	I	21	45405089	R	A	45405091	45405113	21:45405091_CCCCCTGCCCGGCCCCTGCCCGG/*	CCCCCTGCCCGGCCCCTGCCCGG	*;C;CCCCCTGCCCGG	0.134;0.265;0.005587	0.265
cg26496917_TC11	I	22	38272923	F	C	38272922	38272922	22:38272922_G/A	G	A	0.017	0.017
cg07291923_BC11	I	2	27890396	F	A	27890395	27890395	2:27890395_C/A	C	A	0.022	0.022
cg07830652_TC11	I	13	75549768	F	A	75549765	75549780	13:75549765_CGGCGGCGGCGGCGAA/C	CGGCGGCGGCGGCGAA	C	0.391	0.391
cg20353692_TC11	I	15	45587366	R	A	45587368	45587368	15:45587368_C/T	C	T	0.034	0.034
cg17462381_BC11	I	3	132722521	F	A	132722517	132722535	3:132722517_TGGGCGGAGCAGCGGGACG/TGGGCGGAGCAGCGGGACGGGGCGGAGCAGCGGGACG	TGGGCGGAGCAGCGGGACG	TGGGCGGAGCAGCGGGACGGGGCGGAGCAGCGGGACG;T;TGGGCGGAGCAGCGGGACTGGGCGGAGCAGCGGGACGGGGCGGAGCAGCGGGACG	0.025;0.005587;0.002793	0.025
cg06082821_TC11	I	1	93847904	F	A	93847896	93847905	1:93847896_AGCGGCGGCG/A	AGCGGCGGCG	A;AGCGGCG;AGCGGCGGCGGCG	0.00838;0.002793;0.014	0.014
cg20789954_TC11	I	3	132722414	F	A	132722404	132722432	3:132722404_CGGAACGGAACGGGACGGGGTGGGGCAGA/C	CGGAACGGAACGGGACGGGGTGGGGCAGA	C	0.031	0.031
cg20873718_BC11	I	7	2519789	F	A	2519788	2519788	7:2519788_C/G	C	G	0.011	0.011
cg07981864_TC11	I	11	94129091	F	C	94129088	94129093	11:94129088_TCCCGC/T	TCCCGC	T;TCCCGCCCCGCCCCGC	0.575;0.031	0.575
cg18514922_BC11	I	2	159904751	R	C	159904753	159904753	2:159904753_G/A	G	A	0.011	0.011
cg12214534_BC11	I	11	65084034	R	A	65084036	65084036	11:65084036_G/A	G	A	0.022	0.022
cg26702001_TC11	I	16	3135099	F	A	3135098	3135104	16:3135098_TCGGGGG/T	TCGGGGG	T;TCGGGGGCGGGGG;TCGGGGGCGGGGGCGGGGGCGGGGG	0.084;0.131;0.005587	0.131
cg18331098_TC11	I	11	120211041	F	A	120211040	120211040	11:120211040_C/*	C	*;G	0.002793;0.014	0.014
cg00020352_TC11	I	6	110982049	R	T	110982051	110982051	6:110982051_T/C	T	C	0.036	0.036
cg01412450_TC11	I	3	132722529	F	A	132722517	132722535	3:132722517_TGGGCGGAGCAGCGGGACG/TGGGCGGAGCAGCGGGACGGGGCGGAGCAGCGGGACG	TGGGCGGAGCAGCGGGACG	TGGGCGGAGCAGCGGGACGGGGCGGAGCAGCGGGACG;T;TGGGCGGAGCAGCGGGACTGGGCGGAGCAGCGGGACGGGGCGGAGCAGCGGGACG	0.025;0.005587;0.002793	0.025
cg25472897_TC11	I	8	144336893	F	A	144336889	144336898	8:144336889_ACGGCGGCGG/ACGGCGGCGGCGG	ACGGCGGCGG	ACGGCGGCGGCGG;ACGGCGG;A;ACGGCGGCGGCGGCGG	0.031;0.005587;0.005587;0.002793	0.031
cg17836109_TC11	I	8	98117290	R	C	98117292	98117292	8:98117292_C/T	C	T	0.011	0.011
cg24668570_TC11	I	10	133160274	R	C	133160268	133160277	10:133160268_CCCCCGCGCA/C	CCCCCGCGCA	C	0.109	0.109
cg25301142_TC11	I	22	35257626	R	A	35257628	35257628	22:35257628_T/C	T	C	0.022	0.022
cg25881344_TC11	I	12	22625160	R	A	22625162	22625162	12:22625162_G/A	G	A	0.011	0.011
cg15268727_BC11	I	10	133160283	R	C	133160277	133160286	10:133160277_ACCCCGCGCC/A	ACCCCGCGCC	A;*;CCCCCGCGCC	0.156;0.109;0.002793	0.156
cg17098415_TC11	I	1	1059641	F	A	1059640	1059640	1:1059640_T/TCGGGGCGTGGCC	T	TCGGGGCGTGGCC;TCGGGGCGTGGCCCGGGGCGTGGCCTCGGGGCGTGGCC;TCGGGCGTGGCC;C	0.226;0.022;0.002793;0.005587	0.226
cg10330832_TC11	I	1	246566283	F	A	246566282	246566282	1:246566282_G/A	G	A	0.014	0.014
cg00629941_BC11	I	15	74995521	F	C	74995517	74995551	15:74995517_GGCGCGCGCAGAGACGGCCTCGGGCGCGCGCGCGC/G	GGCGCGCGCAGAGACGGCCTCGGGCGCGCGCGCGC	G	0.204	0.204
cg24950336_BC11	I	3	113746032	R	A	113746034	113746034	3:113746034_G/C	G	C	0.017	0.017
cg22477225_TC11	I	17	37406973	F	A	37406969	37406973	17:37406969_TGGGC/T	TGGGC	T	0.76	0.76
cg05797952_BC11	I	11	119018361	R	T	119018363	119018363	11:119018363_G/T	G	T	0.053	0.053
cg16786661_BC11	I	2	233251669	F	A	233251668	233251668	2:233251668_C/T	C	T	0.017	0.017
cg24215070_TC11	I	10	132186857	F	A	132186856	132186856	10:132186856_T/TCGGGGGCGGGGCCTATCGGGGGCGGGGCCTGC	T	TCGGGGGCGGGGCCTATCGGGGGCGGGGCCTGC;TCGGGGGCGGGGCCTATCGGGGGCGGGGCCTGCCGGGGGCGGGGCCTGC;TCGGGGGCGGGCCCTATCGGGGGCGGGGCCTGCCGGGGGCGGGGCCTGC	0.036;0.00838;0.014	0.036
cg15854606_TC11	I	19	18543738	F	A	18543727	18543751	19:18543727_TGGGGCTGGGGCGGGGGCTGGGGCG/TGGGGCTGGGGCGGGGGCTGGGGCGGGGGCTGGGGCG	TGGGGCTGGGGCGGGGGCTGGGGCG	TGGGGCTGGGGCGGGGGCTGGGGCGGGGGCTGGGGCG;TGGGGCTGGGGCGGGGGCTGGGGCGGGGGCTGGGGCGGGGGCTGGGGCG;TGGGGCTGGGGCG;T	0.226;0.092;0.014;0.002793	0.226
cg06563149_BC11	I	19	47274859	F	A	47274850	47274866	19:47274850_GGGTGGGGGCGGGGCCT/G	GGGTGGGGGCGGGGCCT	G	0.036	0.036
cg09899665_BC11	I	13	75549771	F	A	75549765	75549780	13:75549765_CGGCGGCGGCGGCGAA/C	CGGCGGCGGCGGCGAA	C	0.391	0.391
cg18973778_TC11	I	14	61762429	F	A	61762420	61762437	14:61762420_AGAGGCGTGCGGGCTTCG/AGAGGCGTGCGGGCTTCGGAGGCGTGCGGGCTTCGGAGGCGTGCGGGCTTCGGAGGCGTGCGGGCTTCGGAGGCGTGCGGGCTTCG	AGAGGCGTGCGGGCTTCG	AGAGGCGTGCGGGCTTCGGAGGCGTGCGGGCTTCGGAGGCGTGCGGGCTTCGGAGGCGTGCGGGCTTCGGAGGCGTGCGGGCTTCG;AGAGGCGTGCGGGCTTCGGAGGCGTGCGGGCTTCG;AGAGGCGTGCGGGCTTCGGAGGCGTGCGGGCTTCGGAGGCGTGCGGGCTTCGGAGGCGTGCGGGCTTCG;AGAGGCGTGCGGGCTTCGGAGGCGTGCGGGCTTCGGAGGCGTGCGGGCTTCG;A;AGAGGCGTGCGGGCTTCGGAGGCGTGCGGGCTTCGGAGGCGTGCGGGCTTCGGAGGCGTGCGGGCTTCGGAGGCGTGCGGGCTTCGGAGGCGTGCGGGCTTCG	0.047;0.12;0.061;0.087;0.002793;0.00838	0.12
cg19024381_BC11	I	2	241687026	F	T	241687025	241687025	2:241687025_C/G	C	G	0.025	0.025
cg07108441_BC11	I	4	185587570	F	C	185587569	185587569	4:185587569_G/T	G	T	0.123	0.123
cg22084487_TC11	I	5	662499	F	C	662498	662498	5:662498_C/G	C	G	0.061	0.061
cg04258751_BC11	I	2	68122994	F	T	68122993	68122993	2:68122993_G/A	G	A	0.02	0.02
cg26075039_TC11	I	2	120926959	F	A	120926957	120926958	2:120926957_TC/T	TC	T	0.022	0.022
cg19675142_TC11	I	1	115564394	F	C	115564393	115564393	1:115564393_T/TCGC	T	TCGC	0.02	0.02
cg24391931_TC11	I	4	1240279	F	A	1240136	1240301	4:1240136_TGGGTGCTGGGTGAGTGGGAACCGGGTCCCTCGTCAGAACCGCGTGGGGGACTCCCGGGTGCTGGGTGAGTGGGAACCGGGTCCCTCGTCGGAACCGTGTGGGGCACTCCCGGGTGCTGGGTGAGTGGGACCGGGTCCCTCGTCGGAACCGCCTGGGGGGACTCCC/T	TGGGTGCTGGGTGAGTGGGAACCGGGTCCCTCGTCAGAACCGCGTGGGGGACTCCCGGGTGCTGGGTGAGTGGGAACCGGGTCCCTCGTCGGAACCGTGTGGGGCACTCCCGGGTGCTGGGTGAGTGGGACCGGGTCCCTCGTCGGAACCGCCTGGGGGGACTCCC	T	0.025	0.025
cg24391931_TC11	I	4	1240279	F	A	1240180	1240290	4:1240180_TGGGGGACTCCCGGGTGCTGGGTGAGTGGGAACCGGGTCCCTCGTCGGAACCGTGTGGGGCACTCCCGGGTGCTGGGTGAGTGGGACCGGGTCCCTCGTCGGAACCGCCTG/T	TGGGGGACTCCCGGGTGCTGGGTGAGTGGGAACCGGGTCCCTCGTCGGAACCGTGTGGGGCACTCCCGGGTGCTGGGTGAGTGGGACCGGGTCCCTCGTCGGAACCGCCTG	T;*	0.017;0.017	0.017
cg24391931_TC11	I	4	1240279	F	A	1240233	1240343	4:1240233_TGTGGGGCACTCCCGGGTGCTGGGTGAGTGGGACCGGGTCCCTCGTCGGAACCGCCTGGGGGGACTCCCGGGTGCTGGGTGAGTGGGAACCGGGTCCCTCGTCGGAACCGC/T	TGTGGGGCACTCCCGGGTGCTGGGTGAGTGGGACCGGGTCCCTCGTCGGAACCGCCTGGGGGGACTCCCGGGTGCTGGGTGAGTGGGAACCGGGTCCCTCGTCGGAACCGC	T;CGTGGGGCACTCCCGGGTGCTGGGTGAGTGGGACCGGGTCCCTCGTCGGAACCGCCTGGGGGGACTCCCGGGTGCTGGGTGAGTGGGAACCGGGTCCCTCGTCGGAACCGC;*	0.002793;0.039;0.034	0.039
cg14032998_TC11	I	1	2450184	F	A	2450183	2450183	1:2450183_A/G	A	G	0.391	0.391
cg19941170_TC11	I	5	172640909	F	A	172640908	172640908	5:172640908_C/G	C	G	0.039	0.039
cg21807849_TC11	I	X	147981237	F	A	147981234	147981261	X:147981234_TCACGGACTGCCCCGGAAGCTTCTGGGC/T	TCACGGACTGCCCCGGAAGCTTCTGGGC	T	0.056	0.056
cg04361279_BC11	I	1	3644401	R	A	3644370	3644421	1:3644370_CAGTGGCCCCGCTGAGCCCCGGACATGGGGTCGCGCCTTCAGAAGGGGACCT/C	CAGTGGCCCCGCTGAGCCCCGGACATGGGGTCGCGCCTTCAGAAGGGGACCT	C;*	0.263;0.005587	0.263
cg04361279_BC11	I	1	3644401	R	A	3644383	3644434	1:3644383_GAGCCCCGGACATGGGGTCGCGCCTTCAGAAGGGGACCTAGTGGCCCCGCTA/*	GAGCCCCGGACATGGGGTCGCGCCTTCAGAAGGGGACCTAGTGGCCCCGCTA	*;G	0.243;0.005587	0.243
cg06439655_TC11	I	5	176530366	R	T	176530239	176530383	5:176530239_CAGGCCTGCCTCCCAGCCGCCCCGGAGCCCAGGTGCAAGTCAGCCCGGTGGGCCTGCCTCCCAGCCGCCCCGGAGCCCAGGTGCAAGTCAGCCCGGTGGGCCTGCCTCCCAGCCGCCCCGGAGCCCACGTGCAAGTCAGCCCGGT/*	CAGGCCTGCCTCCCAGCCGCCCCGGAGCCCAGGTGCAAGTCAGCCCGGTGGGCCTGCCTCCCAGCCGCCCCGGAGCCCAGGTGCAAGTCAGCCCGGTGGGCCTGCCTCCCAGCCGCCCCGGAGCCCACGTGCAAGTCAGCCCGGT	*;CGGGCCTGCCTCCCAGCCGCCCCGGAGCCCAGGTGCAAGTCAGCCCGGTGGGCCTGCCTCCCAGCCGCCCCGGAGCCCACGTGCAAGTCAGCCCGGT;C;CGGCCTGCCTCCCAGCCGCCCCGGAGCCCAGGTGCAAGTCAGCCCGGTGGGCCTGCCTCCCAGCCGCCCCGGAGCCCAGGTGCAAGTCAGCCCGGTGGGCCTGCCTCCCAGCCGCCCCGGAGCCCACGTGCAAGTCAGCCCGGT	0.31;0.056;0.002793;0.00838	0.31
cg06439655_TC11	I	5	176530366	R	T	176530240	176530384	5:176530240_AGGCCTGCCTCCCAGCCGCCCCGGAGCCCAGGTGCAAGTCAGCCCGGTGGGCCTGCCTCCCAGCCGCCCCGGAGCCCAGGTGCAAGTCAGCCCGGTGGGCCTGCCTCCCAGCCGCCCCGGAGCCCACGTGCAAGTCAGCCCGGTG/*	AGGCCTGCCTCCCAGCCGCCCCGGAGCCCAGGTGCAAGTCAGCCCGGTGGGCCTGCCTCCCAGCCGCCCCGGAGCCCAGGTGCAAGTCAGCCCGGTGGGCCTGCCTCCCAGCCGCCCCGGAGCCCACGTGCAAGTCAGCCCGGTG	*;GGGCCTGCCTCCCAGCCGCCCCGGAGCCCAGGTGCAAGTCAGCCCGGTGGGCCTGCCTCCCAGCCGCCCCGGAGCCCAGGTGCAAGTCAGCCCGGTGGGCCTGCCTCCCAGCCGCCCCGGAGCCCACGTGCAAGTCAGCCCGGTG;A;AGGCCTGCCTCCCAGCCGCCCCGGAGCCCACGTGCAAGTCAGCCCGGTG;AGGCCTGCCTCCCAGCCGCCCCGGAGCCCAGGTGCAAGTCAGCCCGGTGGGCCTGCCTCCCAGCCGCCCCGGAGCCCACGTGCAAGTCAGCCCGGTG	0.405;0.288;0.017;0.005587;0.002793	0.405
cg06439655_TC11	I	5	176530366	R	T	176530241	176530432	5:176530241_GGCCTGCCTCCCAGCCGCCCCGGAGCCCAGGTGCAAGTCAGCCCGGTGGGCCTGCCTCCCAGCCGCCCCGGAGCCCAGGTGCAAGTCAGCCCGGTGGGCCTGCCTCCCAGCCGCCCCGGAGCCCACGTGCAAGTCAGCCCGGTGGGCCTGCCTCCCAGCCGCCCCGGAGCCCAGGTGCAAGTCAGCCCAGCA/*	GGCCTGCCTCCCAGCCGCCCCGGAGCCCAGGTGCAAGTCAGCCCGGTGGGCCTGCCTCCCAGCCGCCCCGGAGCCCAGGTGCAAGTCAGCCCGGTGGGCCTGCCTCCCAGCCGCCCCGGAGCCCACGTGCAAGTCAGCCCGGTGGGCCTGCCTCCCAGCCGCCCCGGAGCCCAGGTGCAAGTCAGCCCAGCA	*;G	0.078;0.00838	0.078
cg06439655_TC11	I	5	176530366	R	T	176530246	176530432	5:176530246_GCCTCCCAGCCGCCCCGGAGCCCAGGTGCAAGTCAGCCCGGTGGGCCTGCCTCCCAGCCGCCCCGGAGCCCAGGTGCAAGTCAGCCCGGTGGGCCTGCCTCCCAGCCGCCCCGGAGCCCACGTGCAAGTCAGCCCGGTGGGCCTGCCTCCCAGCCGCCCCGGAGCCCAGGTGCAAGTCAGCCCAGCA/*	GCCTCCCAGCCGCCCCGGAGCCCAGGTGCAAGTCAGCCCGGTGGGCCTGCCTCCCAGCCGCCCCGGAGCCCAGGTGCAAGTCAGCCCGGTGGGCCTGCCTCCCAGCCGCCCCGGAGCCCACGTGCAAGTCAGCCCGGTGGGCCTGCCTCCCAGCCGCCCCGGAGCCCAGGTGCAAGTCAGCCCAGCA	*;G	0.383;0.00838	0.383
cg06439655_TC11	I	5	176530366	R	T	176530290	176530420	5:176530290_GCCTGCCTCCCAGCCGCCCCGGAGCCCAGGTGCAAGTCAGCCCGGTGGGCCTGCCTCCCAGCCGCCCCGGAGCCCACGTGCAAGTCAGCCCGGTGGGCCTGCCTCCCAGCCGCCCCGGAGCCCAGGTGCAA/*	GCCTGCCTCCCAGCCGCCCCGGAGCCCAGGTGCAAGTCAGCCCGGTGGGCCTGCCTCCCAGCCGCCCCGGAGCCCACGTGCAAGTCAGCCCGGTGGGCCTGCCTCCCAGCCGCCCCGGAGCCCAGGTGCAA	*;G;GGTCAGCCCGGTGGGCCTGCCTCCCAGCCGCCCCGGAGCCCACGTGCAAGTCAGCCCGGTGGGCCTGCCTCCCAGCCGCCCCGGAGCCCAGGTGCAA	0.327;0.002793;0.002793	0.327
cg06439655_TC11	I	5	176530366	R	T	176530291	176530383	5:176530291_CCTGCCTCCCAGCCGCCCCGGAGCCCAGGTGCAAGTCAGCCCGGTGGGCCTGCCTCCCAGCCGCCCCGGAGCCCACGTGCAAGTCAGCCCGGT/*	CCTGCCTCCCAGCCGCCCCGGAGCCCAGGTGCAAGTCAGCCCGGTGGGCCTGCCTCCCAGCCGCCCCGGAGCCCACGTGCAAGTCAGCCCGGT	*;C	0.344;0.011	0.344
cg06439655_TC11	I	5	176530366	R	T	176530303	176530383	5:176530303_CCGCCCCGGAGCCCAGGTGCAAGTCAGCCCGGTGGGCCTGCCTCCCAGCCGCCCCGGAGCCCACGTGCAAGTCAGCCCGGT/*	CCGCCCCGGAGCCCAGGTGCAAGTCAGCCCGGTGGGCCTGCCTCCCAGCCGCCCCGGAGCCCACGTGCAAGTCAGCCCGGT	*;C;CAGCCCAGGTGCAAGTCAGCCCGGTGGGCCTGCCTCCCAGCCGCCCCGGAGCCCACGTGCAAGTCAGCCCGGT	0.352;0.005587;0.005587	0.352
cg06439655_TC11	I	5	176530366	R	T	176530318	176530462	5:176530318_GGTGCAAGTCAGCCCGGTGGGCCTGCCTCCCAGCCGCCCCGGAGCCCACGTGCAAGTCAGCCCGGTGGGCCTGCCTCCCAGCCGCCCCGGAGCCCAGGTGCAAGTCAGCCCAGCAGGCCTGCCTCCCAGCCGCCCCGGAGCCCAC/CGTGCAAGTCAGCCCGGTGGGCCTGCCTCCCAGCCGCCCCGGAGCCCACGTGCAAGTCAGCCCGGTGGGCCTGCCTCCCAGCCGCCCCGGAGCCCAGGTGCAAGTCAGCCCAGCAGGCCTGCCTCCCAGCCGCCCCGGAGCCCAC	GGTGCAAGTCAGCCCGGTGGGCCTGCCTCCCAGCCGCCCCGGAGCCCACGTGCAAGTCAGCCCGGTGGGCCTGCCTCCCAGCCGCCCCGGAGCCCAGGTGCAAGTCAGCCCAGCAGGCCTGCCTCCCAGCCGCCCCGGAGCCCAC	CGTGCAAGTCAGCCCGGTGGGCCTGCCTCCCAGCCGCCCCGGAGCCCACGTGCAAGTCAGCCCGGTGGGCCTGCCTCCCAGCCGCCCCGGAGCCCAGGTGCAAGTCAGCCCAGCAGGCCTGCCTCCCAGCCGCCCCGGAGCCCAC;*;GGTGCAAGTCAGCCCGGTGGGCCTGCCTCCCAGCCGCCCCGGAGCCCAGGTGCAAGTCAGCCCAGCAGGCCTGCCTCCCAGCCGCCCCGGAGCCCAC;G	0.014;0.344;0.022;0.00838	0.344
cg06439655_TC11	I	5	176530366	R	T	176530336	176530432	5:176530336_GGGCCTGCCTCCCAGCCGCCCCGGAGCCCACGTGCAAGTCAGCCCGGTGGGCCTGCCTCCCAGCCGCCCCGGAGCCCAGGTGCAAGTCAGCCCAGCA/*	GGGCCTGCCTCCCAGCCGCCCCGGAGCCCACGTGCAAGTCAGCCCGGTGGGCCTGCCTCCCAGCCGCCCCGGAGCCCAGGTGCAAGTCAGCCCAGCA	*;AGGCCTGCCTCCCAGCCGCCCCGGAGCCCACGTGCAAGTCAGCCCGGTGGGCCTGCCTCCCAGCCGCCCCGGAGCCCAGGTGCAAGTCAGCCCAGCA;G	0.162;0.02;0.002793	0.162
cg06439655_TC11	I	5	176530366	R	T	176530338	176530420	5:176530338_GCCTGCCTCCCAGCCGCCCCGGAGCCCACGTGCAAGTCAGCCCGGTGGGCCTGCCTCCCAGCCGCCCCGGAGCCCAGGTGCAA/*	GCCTGCCTCCCAGCCGCCCCGGAGCCCACGTGCAAGTCAGCCCGGTGGGCCTGCCTCCCAGCCGCCCCGGAGCCCAGGTGCAA	*;GGTCAGCCCGGTGGGCCTGCCTCCCAGCCGCCCCGGAGCCCAGGTGCAA;G	0.142;0.014;0.036	0.142
cg06439655_TC11	I	5	176530366	R	T	176530339	176530383	5:176530339_CCTGCCTCCCAGCCGCCCCGGAGCCCACGTGCAAGTCAGCCCGGT/*	CCTGCCTCCCAGCCGCCCCGGAGCCCACGTGCAAGTCAGCCCGGT	*;C	0.193;0.005587	0.193
cg06439655_TC11	I	5	176530366	R	T	176530360	176530384	5:176530360_AGCCCACGTGCAAGTCAGCCCGGTG/*	AGCCCACGTGCAAGTCAGCCCGGTG	*;A	0.148;0.031	0.148
cg06439655_TC11	I	5	176530366	R	T	176530365	176530380	5:176530365_ACGTGCAAGTCAGCCC/*	ACGTGCAAGTCAGCCC	*;A	0.176;0.002793	0.176
cg06439655_TC11	I	5	176530366	R	T	176530366	176530414	5:176530366_CGTGCAAGTCAGCCCGGTGGGCCTGCCTCCCAGCCGCCCCGGAGCCCAG/GGTGCAAGTCAGCCCGGTGGGCCTGCCTCCCAGCCGCCCCGGAGCCCAG	CGTGCAAGTCAGCCCGGTGGGCCTGCCTCCCAGCCGCCCCGGAGCCCAG	GGTGCAAGTCAGCCCGGTGGGCCTGCCTCCCAGCCGCCCCGGAGCCCAG;*;C	0.045;0.182;0.005587	0.182
cg02482718_TC11	I	1	4666699	F	A	4666698	4666730	1:4666698_GCGGGAGGGGTGCGGAGAGGGGCCTGTGAATCA/G	GCGGGAGGGGTGCGGAGAGGGGCCTGTGAATCA	G	0.466	0.466
cg00895834_BC11	I	1	3231402	F	T	3231385	3231424	1:3231385_TGGACAGCGGTCAAGGCCGTCTCCCCTTCTCCGTCGTCAG/TGGACAGCGGTCAAGGCCGTCCCCCCTTCTCCGTCGTCAGGGACAGCGGTCAAGGCCGTCCCCCCTTCTCCGTCGTCAGGGACAGCGGTCAAGGCCGTCTCCCCTTCTCCGTCGTCAG	TGGACAGCGGTCAAGGCCGTCTCCCCTTCTCCGTCGTCAG	TGGACAGCGGTCAAGGCCGTCCCCCCTTCTCCGTCGTCAGGGACAGCGGTCAAGGCCGTCCCCCCTTCTCCGTCGTCAGGGACAGCGGTCAAGGCCGTCTCCCCTTCTCCGTCGTCAG;T;TGGACAGCGGTCAAGGCTGTCTCCCCTTCTCCGTCGTCAGGGACAGCGGTCAAGGCCGTCTCCCCTTCTCCGTCGTCAG	0.00838;0.014;0.002793	0.014
cg19915020_BC11	I	1	10430928	F	T	10430924	10430929	1:10430924_CGCCCG/C	CGCCCG	C	0.011	0.011
cg13870776_TC11	I	1	32886668	F	C	32886667	32886667	1:32886667_G/A	G	A	0.022	0.022
cg04621676_TC11	I	1	9539321	R	C	9539323	9539323	1:9539323_C/T	C	T	0.022	0.022
cg04123845_TC11	I	1	20717828	F	A	20717823	20717841	1:20717823_AGGGGCGGGGCCGCGGCGG/A	AGGGGCGGGGCCGCGGCGG	A	0.02	0.02
cg07303744_BC11	I	4	744873	F	A	744702	744873	4:744702_GGGGGTCGCTGCAGTGTTAGTGTTCGCCGTGGAGGCGTGAGCAGGTGGGCGGGGCCCGGGGGTCGCTGCAGTGTTAGTGTTCGCCGTGGAGGCGTGAGCAGGTGGGCGGGGCCCGGGGGTCGCTGCAGTGTTAGTGTTCGCCGTGGAGGCGTGAGCAGGTGGGCGGGGCCCC/G	GGGGGTCGCTGCAGTGTTAGTGTTCGCCGTGGAGGCGTGAGCAGGTGGGCGGGGCCCGGGGGTCGCTGCAGTGTTAGTGTTCGCCGTGGAGGCGTGAGCAGGTGGGCGGGGCCCGGGGGTCGCTGCAGTGTTAGTGTTCGCCGTGGAGGCGTGAGCAGGTGGGCGGGGCCCC	G;CGGGGTCGCTGCAGTGTTAGTGTTCGCCGTGGAGGCGTGAGCAGGTGGGCGGGGCCCGGGGGTCGCTGCAGTGTTAGTGTTCGCCGTGGAGGCGTGAGCAGGTGGGCGGGGCCCGGGGGTCGCTGCAGTGTTAGTGTTCGCCGTGGAGGCGTGAGCAGGTGGGCGGGGCCCC;*	0.014;0.002793;0.005587	0.014
cg07303744_BC11	I	4	744873	F	A	744724	744895	4:744724_TTCGCCGTGGAGGCGTGAGCAGGTGGGCGGGGCCCGGGGGTCGCTGCAGTGTTAGTGTTCGCCGTGGAGGCGTGAGCAGGTGGGCGGGGCCCGGGGGTCGCTGCAGTGTTAGTGTTCGCCGTGGAGGCGTGAGCAGGTGGGCGGGGCCCCGGGGTCGCTGCAGTGTTAGTGC/CTCGCCGTGGAGGCGTGAGCAGGTGGGCGGGGCCCGGGGGTCGCTGCAGTGTTAGTGTTCGCCGTGGAGGCGTGAGCAGGTGGGCGGGGCCCGGGGGTCGCTGCAGTGTTAGTGTTCGCCGTGGAGGCGTGAGCAGGTGGGCGGGGCCCCGGGGTCGCTGCAGTGTTAGTGC	TTCGCCGTGGAGGCGTGAGCAGGTGGGCGGGGCCCGGGGGTCGCTGCAGTGTTAGTGTTCGCCGTGGAGGCGTGAGCAGGTGGGCGGGGCCCGGGGGTCGCTGCAGTGTTAGTGTTCGCCGTGGAGGCGTGAGCAGGTGGGCGGGGCCCCGGGGTCGCTGCAGTGTTAGTGC	CTCGCCGTGGAGGCGTGAGCAGGTGGGCGGGGCCCGGGGGTCGCTGCAGTGTTAGTGTTCGCCGTGGAGGCGTGAGCAGGTGGGCGGGGCCCGGGGGTCGCTGCAGTGTTAGTGTTCGCCGTGGAGGCGTGAGCAGGTGGGCGGGGCCCCGGGGTCGCTGCAGTGTTAGTGC;*;T	0.321;0.103;0.005587	0.321
cg07303744_BC11	I	4	744873	F	A	744759	744873	4:744759_GGGGGTCGCTGCAGTGTTAGTGTTCGCCGTGGAGGCGTGAGCAGGTGGGCGGGGCCCGGGGGTCGCTGCAGTGTTAGTGTTCGCCGTGGAGGCGTGAGCAGGTGGGCGGGGCCCC/CGGGGTCGCTGCAGTGTTAGTGTTCGCCGTGGAGGCGTGAGCAGGTGGGCGGGGCCCGGGGGTCGCTGCAGTGTTAGTGTTCGCCGTGGAGGCGTGAGCAGGTGGGCGGGGCCCC	GGGGGTCGCTGCAGTGTTAGTGTTCGCCGTGGAGGCGTGAGCAGGTGGGCGGGGCCCGGGGGTCGCTGCAGTGTTAGTGTTCGCCGTGGAGGCGTGAGCAGGTGGGCGGGGCCCC	CGGGGTCGCTGCAGTGTTAGTGTTCGCCGTGGAGGCGTGAGCAGGTGGGCGGGGCCCGGGGGTCGCTGCAGTGTTAGTGTTCGCCGTGGAGGCGTGAGCAGGTGGGCGGGGCCCC;*;G	0.128;0.112;0.00838	0.128
cg18101917_BC11	I	4	38680776	F	T	38680775	38680775	4:38680775_G/A	G	A	0.017	0.017
cg07425625_TC11	I	1	1308182	F	C	1308178	1308189	1:1308178_GGGGCGCGGGGA/G	GGGGCGCGGGGA	G;GGGGCGCGGGGAGGGCGCGGGGA	0.215;0.011	0.215
cg02097443_TC11	I	1	20717834	F	C	20717823	20717841	1:20717823_AGGGGCGGGGCCGCGGCGG/A	AGGGGCGGGGCCGCGGCGG	A	0.02	0.02
cg08657206_BC11	I	1	180228766	F	C	180228765	180228765	1:180228765_C/T	C	T	0.067	0.067
cg08475853_BC11	I	4	9491114	R	C	9491036	9491199	4:9491036_TGGAGTAAGAGCCAGCCCCTCTTCCCCCTCTGGCTCTTAGGACCCCCATCGCAGGGGGGTGAGGCACCCCCCGCGATGCGGGGAGTAAGAGCCAGCCCCTCATACCCCCCGCCGGCTCTTAGGACCCACATCGCAGGGGGAGTGAGGCACCCCCCGCGATGCGG/T	TGGAGTAAGAGCCAGCCCCTCTTCCCCCTCTGGCTCTTAGGACCCCCATCGCAGGGGGGTGAGGCACCCCCCGCGATGCGGGGAGTAAGAGCCAGCCCCTCATACCCCCCGCCGGCTCTTAGGACCCACATCGCAGGGGGAGTGAGGCACCCCCCGCGATGCGG	T;TGGAGTAAGAGCCAGCCCCTCATACCCCCCGCCGGCTCTTAGGACCCACATCGCAGGGGGAGTGAGGCACCCCCCGCGATGCGG;*;GGGAGTAAGAGCCAGCCCCTCTTCCCCCTCTGGCTCTTAGGACCCCCATCGCAGGGGGGTGAGGCACCCCCCGCGATGCGGGGAGTAAGAGCCAGCCCCTCATACCCCCCGCCGGCTCTTAGGACCCACATCGCAGGGGGAGTGAGGCACCCCCCGCGATGCGG	0.002793;0.017;0.036;0.002793	0.036
cg08475853_BC11	I	4	9491114	R	C	9491081	9491163	4:9491081_CCATCGCAGGGGGGTGAGGCACCCCCCGCGATGCGGGGAGTAAGAGCCAGCCCCTCATACCCCCCGCCGGCTCTTAGGACCCA/*	CCATCGCAGGGGGGTGAGGCACCCCCCGCGATGCGGGGAGTAAGAGCCAGCCCCTCATACCCCCCGCCGGCTCTTAGGACCCA	*;C	0.017;0.056	0.056
cg08475853_BC11	I	4	9491114	R	C	9491093	9491176	4:9491093_GGTGAGGCACCCCCCGCGATGCGGGGAGTAAGAGCCAGCCCCTCATACCCCCCGCCGGCTCTTAGGACCCACATCGCAGGGGGA/G	GGTGAGGCACCCCCCGCGATGCGGGGAGTAAGAGCCAGCCCCTCATACCCCCCGCCGGCTCTTAGGACCCACATCGCAGGGGGA	G;*	0.025;0.07	0.07
cg26578049_TC11	I	5	88690094	R	A	88690096	88690096	5:88690096_A/G	A	G	0.045	0.045
cg25613600_BC11	I	1	62784094	F	A	62784093	62784093	1:62784093_G/T	G	T	0.011	0.011
cg18660329_TC11	I	3	8671826	F	A	8671800	8671878	3:8671800_CCCCCCCTCTCCCCACCTGGATATTACGATCCACATCGCAGGGGGGCGGGCGCCTCCCGCGATGCGGGGAGTAATATCA/*	CCCCCCCTCTCCCCACCTGGATATTACGATCCACATCGCAGGGGGGCGGGCGCCTCCCGCGATGCGGGGAGTAATATCA	*;C	0.039;0.02	0.039
cg06984883_BC11	I	1	1308184	F	A	1308178	1308189	1:1308178_GGGGCGCGGGGA/G	GGGGCGCGGGGA	G;GGGGCGCGGGGAGGGCGCGGGGA	0.215;0.011	0.215
cg27080601_BC11	I	4	146522063	F	A	146522062	146522062	4:146522062_G/C	G	C	0.017	0.017
cg08164852_TC11	I	1	28518081	F	A	28518080	28518080	1:28518080_C/G	C	G	0.022	0.022
cg22373622_TC11	I	1	1554164	F	A	1554141	1554185	1:1554141_TGAAGCTGAGCACGAGGCGGATCCGGACCACTAAGGGGTCCCCAC/T	TGAAGCTGAGCACGAGGCGGATCCGGACCACTAAGGGGTCCCCAC	T	0.02	0.02
cg09560723_BC11	I	5	1768953	R	A	1768891	1769060	5:1768891_TGGACCGCACCGCTGGACCTCACCGCTGGACCTCACCACAGGACCGCACCGCTGGACCTCACCGCTGGACCTCACCACAGGACCGCACCGCTGGACCTCACCGCTGGACCGCACCGCTGGACCTCACCACAGGACCGCACCGCTGGACCTCACCGCTGGACCTCACCACA/T	TGGACCGCACCGCTGGACCTCACCGCTGGACCTCACCACAGGACCGCACCGCTGGACCTCACCGCTGGACCTCACCACAGGACCGCACCGCTGGACCTCACCGCTGGACCGCACCGCTGGACCTCACCACAGGACCGCACCGCTGGACCTCACCGCTGGACCTCACCACA	T;*	0.117;0.031	0.117
cg09560723_BC11	I	5	1768953	R	A	1768936	1769079	5:1768936_GCACCGCTGGACCTCACCGCTGGACCTCACCACAGGACCGCACCGCTGGACCTCACCGCTGGACCGCACCGCTGGACCTCACCACAGGACCGCACCGCTGGACCTCACCGCTGGACCTCACCACAGGACCGCACCGCTGGACCT/*	GCACCGCTGGACCTCACCGCTGGACCTCACCACAGGACCGCACCGCTGGACCTCACCGCTGGACCGCACCGCTGGACCTCACCACAGGACCGCACCGCTGGACCTCACCGCTGGACCTCACCACAGGACCGCACCGCTGGACCT	*;TCACCGCTGGACCTCACCGCTGGACCTCACCACAGGACCGCACCGCTGGACCTCACCGCTGGACCGCACCGCTGGACCTCACCACAGGACCGCACCGCTGGACCTCACCGCTGGACCTCACCACAGGACCGCACCGCTGGACCT;G;GCACCGCTGGACCTCACCACAGGACCGCACCGCTGGACCTCACCGCTGGACCGCACCGCTGGACCTCACCACAGGACCGCACCGCTGGACCTCACCGCTGGACCTCACCACAGGACCGCACCGCTGGACCT;GCACCGCTGGACCTCACCGCTGGACCTCACCGCTGGACCTCACCACAGGACCGCACCGCTGGACCTCACCGCTGGACCGCACCGCTGGACCTCACCACAGGACCGCACCGCTGGACCT…	0.089;0.02;0.00838;0.022;0.002793	0.089
cg09560723_BC11	I	5	1768953	R	A	1768941	1768967	5:1768941_GCTGGACCTCACCGCTGGACCTCACCA/*	GCTGGACCTCACCGCTGGACCTCACCA	*;G	0.112;0.00838	0.112
cg09560723_BC11	I	5	1768953	R	A	1768943	1768969	5:1768943_TGGACCTCACCGCTGGACCTCACCACA/*	TGGACCTCACCGCTGGACCTCACCACA	*;AGGACCTCACCGCTGGACCTCACCACA;T	0.123;0.02;0.011	0.123
cg12205729_BC11	I	4	46389677	R	T	46389679	46389679	4:46389679_C/A	C	A	0.022	0.022
cg21740264_BC11	I	3	25663513	F	T	25663512	25663512	3:25663512_G/A	G	A	0.109	0.109
cg03137405_TC11	I	2	91478500	R	C	91478419	91478568	2:91478419_CCCCCCTGCCGACGCGGCTTTTTGCCCGCCCCGGCTTTTTGCCACCCCCCGCCCCCTGCCGCCGCGGTTTTTTGCCGGACGCGGGTTTTTGCCCCCCGCCCCCAGGACTTTCTGCCCGCCGCGGCTTTTTGCCCCCTGCCGCCGCGGCTT/*	CCCCCCTGCCGACGCGGCTTTTTGCCCGCCCCGGCTTTTTGCCACCCCCCGCCCCCTGCCGCCGCGGTTTTTTGCCGGACGCGGGTTTTTGCCCCCCGCCCCCAGGACTTTCTGCCCGCCGCGGCTTTTTGCCCCCTGCCGCCGCGGCTT	*;GCCCCCTGCCGACGCGGCTTTTTGCCCGCCCCGGCTTTTTGCCACCCCCCGCCCCCTGCCGCCGCGGTTTTTTGCCGGACGCGGGTTTTTGCCCCCCGCCCCCAGGACTTTCTGCCCGCCGCGGCTTTTTGCCCCCTGCCGCCGCGGCTT;CCCCCCTGCCGCCGCGGTTTTTTGCCGGACGCGGGTTTTTGCCCCCCGCCCCCAGGACTTTCTGCCCGCCGCGGCTTTTTGCCCCCTGCCGCCGCGGCTT;C	0.042;0.017;0.002793;0.002793	0.042
cg14900909_BC11	I	4	7733585	F	C	7733584	7733584	4:7733584_G/C	G	C	0.757	0.757
cg05932184_TC11	I	2	582544	R	A	582469	582581	2:582469_TGAGGGGCACAAGCTGCCTCGACCACCAGAACAACGCCGCCAGCGTCCAGCAGCAGTGAGGGGCACAAGCTGCCTCGACCACCAGAACAATGCCGCCAGCGTCCAGCAGCAAC/*	TGAGGGGCACAAGCTGCCTCGACCACCAGAACAACGCCGCCAGCGTCCAGCAGCAGTGAGGGGCACAAGCTGCCTCGACCACCAGAACAATGCCGCCAGCGTCCAGCAGCAAC	*;CGAGGGGCACAAGCTGCCTCGACCACCAGAACAACGCCGCCAGCGTCCAGCAGCAGTGAGGGGCACAAGCTGCCTCGACCACCAGAACAATGCCGCCAGCGTCCAGCAGCAAC;T	0.011;0.036;0.002793	0.036
cg05932184_TC11	I	2	582544	R	A	582503	582559	2:582503_CGCCGCCAGCGTCCAGCAGCAGTGAGGGGCACAAGCTGCCTCGACCACCAGAACAAT/C	CGCCGCCAGCGTCCAGCAGCAGTGAGGGGCACAAGCTGCCTCGACCACCAGAACAAT	C;TGCCGCCAGCGTCCAGCAGCAGTGAGGGGCACAAGCTGCCTCGACCACCAGAACAAT;*	0.154;0.053;0.017	0.154
cg05932184_TC11	I	2	582544	R	A	582505	582555	2:582505_CCGCCAGCGTCCAGCAGCAGTGAGGGGCACAAGCTGCCTCGACCACCAGAA/*	CCGCCAGCGTCCAGCAGCAGTGAGGGGCACAAGCTGCCTCGACCACCAGAA	*;C	0.184;0.00838	0.184
cg05932184_TC11	I	2	582544	R	A	582525	582581	2:582525_TGAGGGGCACAAGCTGCCTCGACCACCAGAACAATGCCGCCAGCGTCCAGCAGCAAC/*	TGAGGGGCACAAGCTGCCTCGACCACCAGAACAATGCCGCCAGCGTCCAGCAGCAAC	*;CGAGGGGCACAAGCTGCCTCGACCACCAGAACAATGCCGCCAGCGTCCAGCAGCAAC;T	0.179;0.101;0.17	0.179
cg00437432_TC11	I	2	11155290	F	A	11155285	11155314	2:11155285_GGGGGCGGGGCGGGCCCGGGCGGGAGGGGC/GGGGGC	GGGGGCGGGGCGGGCCCGGGCGGGAGGGGC	GGGGGC;G;GGGGGCGGGGCGGGGCGGGCCCGGGCGGGAGGGGC;GGGGGCGGGGCGGGCCCGGGCGGGAGGGGCGGGGCGGGGCGGGCCCGGGCGGGAGGGGC	0.092;0.00838;0.056;0.028	0.092
cg11844198_TC11	I	4	153466276	F	A	153466269	153466289	4:153466269_CGCGGGGCGGGGCGGGGCGGG/CGCGGGGCGGGGCGGG	CGCGGGGCGGGGCGGGGCGGG	CGCGGGGCGGGGCGGG;CGCGGGGCGGG;CGCGGGGCGGGGCGGGGCGGGGCGGG;CGCGGG;CGCGGGGCGGGGCGGGGCGGGGCGGGGCGGG;C	0.123;0.377;0.064;0.064;0.005587;0.005587	0.377
cg24834873_BC11	I	5	80569583	R	C	80569574	80569600	5:80569574_GCGGAGACGCGCCCAAGTCAGCCCCTC/G	GCGGAGACGCGCCCAAGTCAGCCCCTC	G	0.779	0.779
cg22648182_BC11	I	5	1663640	F	A	1663619	1663693	5:1663619_AGGGGTCCTCCCGGTGAGGGGCGGCGGTGAGTGGACGGAGGGGTCCTCCCGGCGAGGGGCGGCGGTGAGTGGACG/AGAGGGGTCCTCCCGGCGAGGGGCGGCGGTGAGTGGACG	AGGGGTCCTCCCGGTGAGGGGCGGCGGTGAGTGGACGGAGGGGTCCTCCCGGCGAGGGGCGGCGGTGAGTGGACG	AGAGGGGTCCTCCCGGCGAGGGGCGGCGGTGAGTGGACG;A;*	0.045;0.005587;0.002793	0.045
cg20932426_BC11	I	1	2483782	F	T	2483769	2483814	1:2483769_GGGCGCTGACCCCCGTTTGGGGGGGCGCTGACCCCCGTGTGGGGGT/*	GGGCGCTGACCCCCGTTTGGGGGGGCGCTGACCCCCGTGTGGGGGT	*;G	0.106;0.005587	0.106
cg15622077_BC11	I	X	20117860	R	T	20117862	20117862	X:20117862_C/T	C	T	0.017	0.017
cg06027927_TC11	I	5	50963899	F	A	50963891	50963902	5:50963891_TGGGGGGGCGGG/TGGGGGCGGG	TGGGGGGGCGGG	TGGGGGCGGG;TGGG;TG;TGG;T	0.207;0.106;0.073;0.115;0.005587	0.207
cg06027927_TC11	I	5	50963899	F	A	50963892	50963899	5:50963892_GGGGGGGC/*	GGGGGGGC	*;G	0.492;0.064	0.492
cg06027927_TC11	I	5	50963899	F	A	50963893	50963899	5:50963893_GGGGGGC/*	GGGGGGC	*;G	0.553;0.031	0.553
cg06027927_TC11	I	5	50963899	F	A	50963894	50963899	5:50963894_GGGGGC/*	GGGGGC	*;G	0.444;0.002793	0.444
cg06027927_TC11	I	5	50963899	F	A	50963898	50963913	5:50963898_GCGGGGGGGGGGGGGC/*	GCGGGGGGGGGGGGGC	*;GGGGGGGGGGGGGGC;G	0.447;0.187;0.014	0.447
cg17767945_TC11	I	5	32710125	R	A	32710127	32710127	5:32710127_C/G	C	G	0.02	0.02
cg06928982_BC11	I	1	36385965	R	A	36385966	36385967	1:36385966_GC/GCC	GC	GCC;G	0.002793;0.014	0.014
cg08691323_BC11	I	5	55530855	F	A	55530854	55530854	5:55530854_G/C	G	C	0.011	0.011
cg14974644_BC11	I	4	7756605	F	A	7756557	7756637	4:7756557_CATCGACCCGAGGGCCAGAAGGTGGGCTTGGTCTGTGCACCATCGACCCGAGGGCCAGAAGGTGGGCTTGGTCTGTGCACA/C	CATCGACCCGAGGGCCAGAAGGTGGGCTTGGTCTGTGCACCATCGACCCGAGGGCCAGAAGGTGGGCTTGGTCTGTGCACA	C;*	0.221;0.064	0.221
cg14506366_BC11	I	5	1430306	R	T	1430308	1430308	5:1430308_C/T	C	T	0.011	0.011
cg02996269_TC11	I	4	105473535	F	A	105473534	105473534	4:105473534_C/G	C	G	0.014	0.014
cg11229343_TC11	I	2	241866275	F	C	241866272	241866276	2:241866272_CTGCG/C	CTGCG	C	0.017	0.017
cg09014775_TC11	I	1	219545152	F	C	219545147	219545155	1:219545147_AGGCACGCG/A	AGGCACGCG	A	0.014	0.014
cg00822030_BC11	I	1	6025958	R	A	6025865	6025966	1:6025865_GCCGATCCCGGCACACAGCCGATCCCGGCACACAGCCGATCCCGGCACACAGCCGATCCCGGCACACAGCCGATCCCGGCACACAGCCGATCCCGGCACACA/*	GCCGATCCCGGCACACAGCCGATCCCGGCACACAGCCGATCCCGGCACACAGCCGATCCCGGCACACAGCCGATCCCGGCACACAGCCGATCCCGGCACACA	*;G	0.064;0.005587	0.064
cg00822030_BC11	I	1	6025958	R	A	6025865	6025966	1:6025865_GCCGATCCCGGCACACAGCCGATCCCGGCACACAGCCGATCCCGGCACACAGCCGATCCCGGCACACAGCCGATCCCGGCACACAGCCGATCCCGGCACACA/*	GCCGATCCCGGCACACAGCCGATCCCGGCACACAGCCGATCCCGGCACACAGCCGATCCCGGCACACAGCCGATCCCGGCACACAGCCGATCCCGGCACACA	*;G	0.064;0.005587	0.064
cg01339175_TC11	I	1	143497548	R	C	143497496	143497647	1:143497496_TCCCCCTGCGCCACGGCTTTTTGCCCGCCGCGCCTTTTTCTCCCCGCCGCCGCGACTTTTTGCCCGCAGCGACTTTTTACCCCCGCCGCCGTGGCTTTTTGCCCCATCGCCGCTGCGGCTTTCTGCCCCCACCCGCCGCTGCGGCTTTTTGC/TCCCCCCTGCGCCACGGCTTTTTGCCCGCCGCGCCTTTTTCTCCCCGCCGCCGCGACTTTTTGCCCGCAGCGACTTTTTACCCCCGCCGCCGTGGCTTTTTGCCCCATCGCCGCTGCGGCTTTCTGCCCCCACCCGCCGCTGCGGCTTTTTGC	TCCCCCTGCGCCACGGCTTTTTGCCCGCCGCGCCTTTTTCTCCCCGCCGCCGCGACTTTTTGCCCGCAGCGACTTTTTACCCCCGCCGCCGTGGCTTTTTGCCCCATCGCCGCTGCGGCTTTCTGCCCCCACCCGCCGCTGCGGCTTTTTGC	TCCCCCCTGCGCCACGGCTTTTTGCCCGCCGCGCCTTTTTCTCCCCGCCGCCGCGACTTTTTGCCCGCAGCGACTTTTTACCCCCGCCGCCGTGGCTTTTTGCCCCATCGCCGCTGCGGCTTTCTGCCCCCACCCGCCGCTGCGGCTTTTTGC;CCCCCCTGCGCCACGGCTTTTTGCCCGCCGCGCCTTTTTCTCCCCGCCGCCGCGACTTTTTGCCCGCAGCGACTTTTTACCCCCGCCGCCGTGGCTTTTTGCCCCATCGCCGCTGCGGCTTTCTGCCCCCACCCGCCGCTGCGGCTTTTTGC;T	0.447;0.005587;0.002793	0.447
cg03995102_BC11	I	3	39456317	R	T	39456309	39456329	3:39456309_GATGGGGACGGCGCAGTCCCC/G	GATGGGGACGGCGCAGTCCCC	G	0.011	0.011
cg20520273_TC11	I	2	108786683	F	C	108786682	108786682	2:108786682_T/TCGCCCCGCCC	T	TCGCCCCGCCC;C;TCGCCC;TCGCCCCGCCCCGCCCCGCCCCGCCC;TCGCCCCGCCCCGCCCCGCCCCGCCCCGCCCCGCCC	0.00838;0.014;0.011;0.002793;0.002793	0.014
cg13978156_BC11	I	4	182246968	R	C	182246970	182246970	4:182246970_G/A	G	A	0.014	0.014
cg15310513_BC11	I	10	101821092	F	C	101821091	101821091	10:101821091_G/A	G	A	0.02	0.02
cg27408060_BC11	I	11	76719471	R	A	76719434	76719502	11:76719434_GCATGCACCCCTGCCCCGGACCCCCACTCAAGGCATTCGGGGTCTGCACGACGAGCATGCCTACCTGAC/*	GCATGCACCCCTGCCCCGGACCCCCACTCAAGGCATTCGGGGTCTGCACGACGAGCATGCCTACCTGAC	*;G	0.005587;0.022	0.022
cg05165339_BC11	I	4	1426884	F	A	1426837	1426887	4:1426837_TCTCCTCTTCAATTCCTATCATCAGTTACAGGAGTGAGCCACCGCCCCGGC/*	TCTCCTCTTCAATTCCTATCATCAGTTACAGGAGTGAGCCACCGCCCCGGC	*;T;CCTCCTCTTCAATTCCTATCATCAGTTACAGGAGTGAGCCACCGCCCCGGC	0.177;0.039;0.037	0.177
cg23960088_BC11	I	5	34006789	F	T	34006788	34006788	5:34006788_C/A	C	A	0.014	0.014
cg03224459_TC11	I	7	2278616	R	A	2278589	2278672	7:2278589_CACTCACTCACACTACGGAGTCGACGCCGGACTCACTCACACTACGGAGTCGAAGCCGGACTCACACTACGGAGTCGACGCCGG/C	CACTCACTCACACTACGGAGTCGACGCCGGACTCACTCACACTACGGAGTCGAAGCCGGACTCACACTACGGAGTCGACGCCGG	C	0.011	0.011
cg03224459_TC11	I	7	2278616	R	A	2278593	2278647	7:2278593_CACTCACACTACGGAGTCGACGCCGGACTCACTCACACTACGGAGTCGAAGCCGG/C	CACTCACACTACGGAGTCGACGCCGGACTCACTCACACTACGGAGTCGAAGCCGG	C;*	0.00838;0.011	0.011
cg03224459_TC11	I	7	2278616	R	A	2278618	2278622	7:2278618_GACTC/G	GACTC	G;*	0.271;0.02	0.271
cg15182326_TC11	I	10	58268947	F	A	58268940	58268961	10:58268940_TGCCCCTCGGCTTCAGGGCCCC/T	TGCCCCTCGGCTTCAGGGCCCC	T	0.559	0.559
cg15182326_TC11	I	10	58268947	F	A	58268946	58268947	10:58268946_TC/*	TC	*;T	0.559;0.002793	0.559
cg05821789_TC11	I	11	122977390	F	A	122977389	122977389	11:122977389_A/G	A	G	0.025	0.025
cg03261948_TC11	I	6	30172640	F	A	30172639	30172639	6:30172639_T/G	T	G	0.034	0.034
cg17165028_BC11	I	6	31356450	R	A	31356452	31356452	6:31356452_G/C	G	C	0.123	0.123
cg21527360_TC11	I	6	4135628	F	A	4135584	4135674	6:4135584_GGGGGCTCGGGGGTGGGGCCGGGTCTCGGGGGCGGGGCCTAGCTCGGTCTGCGGGGGCTCGGGGGTGGGGCCGGGTCTCGGGGGTGGAGCC/*	GGGGGCTCGGGGGTGGGGCCGGGTCTCGGGGGCGGGGCCTAGCTCGGTCTGCGGGGGCTCGGGGGTGGGGCCGGGTCTCGGGGGTGGAGCC	*;G	0.005587;0.031	0.031
cg21527360_TC11	I	6	4135628	F	A	4135584	4135674	6:4135584_GGGGGCTCGGGGGTGGGGCCGGGTCTCGGGGGCGGGGCCTAGCTCGGTCTGCGGGGGCTCGGGGGTGGGGCCGGGTCTCGGGGGTGGAGCC/*	GGGGGCTCGGGGGTGGGGCCGGGTCTCGGGGGCGGGGCCTAGCTCGGTCTGCGGGGGCTCGGGGGTGGGGCCGGGTCTCGGGGGTGGAGCC	*;G	0.005587;0.031	0.031
cg21527360_TC11	I	6	4135628	F	A	4135584	4135674	6:4135584_GGGGGCTCGGGGGTGGGGCCGGGTCTCGGGGGCGGGGCCTAGCTCGGTCTGCGGGGGCTCGGGGGTGGGGCCGGGTCTCGGGGGTGGAGCC/*	GGGGGCTCGGGGGTGGGGCCGGGTCTCGGGGGCGGGGCCTAGCTCGGTCTGCGGGGGCTCGGGGGTGGGGCCGGGTCTCGGGGGTGGAGCC	*;G	0.005587;0.031	0.031
cg21527360_TC11	I	6	4135628	F	A	4135588	4135678	6:4135588_GCTCGGGGGTGGGGCCGGGTCTCGGGGGCGGGGCCTAGCTCGGTCTGCGGGGGCTCGGGGGTGGGGCCGGGTCTCGGGGGTGGAGCCGGGA/*	GCTCGGGGGTGGGGCCGGGTCTCGGGGGCGGGGCCTAGCTCGGTCTGCGGGGGCTCGGGGGTGGGGCCGGGTCTCGGGGGTGGAGCCGGGA	*;ACTCGGGGGTGGGGCCGGGTCTCGGGGGCGGGGCCTAGCTCGGTCTGCGGGGGCTCGGGGGTGGGGCCGGGTCTCGGGGGTGGAGCCGGGA;G	0.036;0.005587;0.017	0.036
cg21527360_TC11	I	6	4135628	F	A	4135588	4135678	6:4135588_GCTCGGGGGTGGGGCCGGGTCTCGGGGGCGGGGCCTAGCTCGGTCTGCGGGGGCTCGGGGGTGGGGCCGGGTCTCGGGGGTGGAGCCGGGA/*	GCTCGGGGGTGGGGCCGGGTCTCGGGGGCGGGGCCTAGCTCGGTCTGCGGGGGCTCGGGGGTGGGGCCGGGTCTCGGGGGTGGAGCCGGGA	*;ACTCGGGGGTGGGGCCGGGTCTCGGGGGCGGGGCCTAGCTCGGTCTGCGGGGGCTCGGGGGTGGGGCCGGGTCTCGGGGGTGGAGCCGGGA;G	0.036;0.005587;0.017	0.036
cg21527360_TC11	I	6	4135628	F	A	4135588	4135678	6:4135588_GCTCGGGGGTGGGGCCGGGTCTCGGGGGCGGGGCCTAGCTCGGTCTGCGGGGGCTCGGGGGTGGGGCCGGGTCTCGGGGGTGGAGCCGGGA/*	GCTCGGGGGTGGGGCCGGGTCTCGGGGGCGGGGCCTAGCTCGGTCTGCGGGGGCTCGGGGGTGGGGCCGGGTCTCGGGGGTGGAGCCGGGA	*;ACTCGGGGGTGGGGCCGGGTCTCGGGGGCGGGGCCTAGCTCGGTCTGCGGGGGCTCGGGGGTGGGGCCGGGTCTCGGGGGTGGAGCCGGGA;G	0.036;0.005587;0.017	0.036
cg23307326_TC11	I	8	127892629	R	A	127892631	127892631	8:127892631_T/A	T	A	0.011	0.011
cg22479366_TC11	I	7	13991385	F	A	13991384	13991384	7:13991384_T/C	T	C	0.014	0.014
cg06533887_TC11	I	11	133140928	R	T	133140928	133140940	11:133140928_CGACGAAGAAGAA/C	CGACGAAGAAGAA	C;*;AGACGAAGAAGAA	0.002793;0.017;0.011	0.017
cg17177528_BC11	I	7	124028675	F	C	124028674	124028674	7:124028674_G/A	G	A	0.025	0.025
cg05600340_TC11	I	12	120086982	R	A	120086984	120086984	12:120086984_C/T	C	T	0.011	0.011
cg07944278_TC11	I	6	35731648	R	A	35731650	35731650	6:35731650_C/T	C	T	0.034	0.034
cg00415263_TC11	I	7	26291868	F	C	26291867	26291867	7:26291867_G/A	G	A	0.014	0.014
cg13393612_TC11	I	7	101917011	F	C	101917010	101917010	7:101917010_C/T	C	T	0.014	0.014
cg24472867_BC11	I	8	143479415	F	T	143479414	143479414	8:143479414_G/A	G	A	0.014	0.014
cg16595957_BC11	I	10	132906791	F	C	132906756	132906804	10:132906756_GTCCTGGGCACCGAGAAGAGTGAACGGGGTCCTGGCGCGTGATGCCCCA/G	GTCCTGGGCACCGAGAAGAGTGAACGGGGTCCTGGCGCGTGATGCCCCA	G;*	0.025;0.005587	0.025
cg16595957_BC11	I	10	132906791	F	C	132906765	132906900	10:132906765_ACCGAGAAGAGTGAACGGGGTCCTGGCGCGTGATGCCCCATCCTGGGCAATGAGAAGAGTGAACGGGGTCTTGGCGTGTGATGCCCCATCCTGGGCACTGAGAAGAGTGAATGGGGTCCTGGCGCGTGATGCCCCG/*	ACCGAGAAGAGTGAACGGGGTCCTGGCGCGTGATGCCCCATCCTGGGCAATGAGAAGAGTGAACGGGGTCTTGGCGTGTGATGCCCCATCCTGGGCACTGAGAAGAGTGAATGGGGTCCTGGCGCGTGATGCCCCG	*;A	0.025;0.005587	0.025
cg13534892_BC11	I	6	30737221	F	T	30737208	30737220	6:30737208_TCGTCCGTCCGTC/TCGTCCGTCCGTCCGTC	TCGTCCGTCCGTC	TCGTCCGTCCGTCCGTC;TTGTCCGTCCGTCCGTC;TCGTCCGTC;TCGTC;TTGTCCGTCCGTCCGTCCGTC;T	0.036;0.022;0.07;0.045;0.011;0.011	0.07
cg13534892_BC11	I	6	30737221	F	T	30737211	30737228	6:30737211_TCCGTCCGTCCGTCCGTC/*	TCCGTCCGTCCGTCCGTC	*;TCGTCCGTCCGTC;TCGTCCGTCCGTCCGTC;T	0.126;0.011;0.017;0.002793	0.126
cg13534892_BC11	I	6	30737221	F	T	30737219	30737225	6:30737219_TCCGTCC/*	TCCGTCC	*;T	0.014;0.002793	0.014
cg12772613_BC11	I	10	2225346	F	A	2225345	2225345	10:2225345_G/C	G	C	0.011	0.011
cg17083801_BC11	I	10	1327276	R	C	1327218	1327362	10:1327218_TCAGCGCCTCCCCACGGCACAGCACCTCCTCACTGCCCAGCGCCTCCTCACTGCACAGCGCCTCCTCACTGCCCAGCGCCTCCCCACGGCACAGCACCTCCTCACTGCACAGCGCCTCCTCACTGCACAGCGCCTCCTCACGGCC/CCAGCGCCTCCCCACGGCACAGCACCTCCTCACTGCCCAGCGCCTCCTCACTGCACAGCGCCTCCTCACTGCCCAGCGCCTCCCCACGGCACAGCACCTCCTCACTGCACAGCGCCTCCTCACTGCACAGCGCCTCCTCACGGCC	TCAGCGCCTCCCCACGGCACAGCACCTCCTCACTGCCCAGCGCCTCCTCACTGCACAGCGCCTCCTCACTGCCCAGCGCCTCCCCACGGCACAGCACCTCCTCACTGCACAGCGCCTCCTCACTGCACAGCGCCTCCTCACGGCC	CCAGCGCCTCCCCACGGCACAGCACCTCCTCACTGCCCAGCGCCTCCTCACTGCACAGCGCCTCCTCACTGCCCAGCGCCTCCCCACGGCACAGCACCTCCTCACTGCACAGCGCCTCCTCACTGCACAGCGCCTCCTCACGGCC;TCAGCGCCTCCCCACGGCACAGCACCTCCTCACTGCCCAGCGCCTCCTCACTGCCCAGCGCCTCCTCACTGCCCAGCGCCTCCCCACGGCACAGCACCTCCTCACTGCCCAGCGCCTCCTCACTGCACAGCGCCTCCTCACTGCCCAGCGCCTCCCCACGGCACAGCACCTCCTCACTGCACAGCGCCTCCTCACTGCACAGCGCCTCCTCACGGCC;T;TCAGCGCCTCCCCACGGCACAGCGCCTCCTCAC…	0.014;0.014;0.002793;0.002793	0.014
cg04842136_BC11	I	6	31499044	F	C	31498988	31499045	6:31498988_TCAGGTCCCTGAAGTCCTGTCCTCTCCCGGAGCCGATGTGTTCTCAGCTCCTGGGCCG/T	TCAGGTCCCTGAAGTCCTGTCCTCTCCCGGAGCCGATGTGTTCTCAGCTCCTGGGCCG	T	0.073	0.073
cg05321594_BC11	I	8	380175	R	A	380177	380177	8:380177_C/G	C	G	0.02	0.02
cg15793563_TC11	I	11	910950	F	A	910937	910949	11:910937_TCGGGGCCGGGGC/TCGGGGCCGGGGCCGGGGC	TCGGGGCCGGGGC	TCGGGGCCGGGGCCGGGGC;TCGGGGCCGGGGCCGGGGCCGGGGC;TCGGGGC;T	0.053;0.00838;0.011;0.005587	0.053
cg01885963_TC11	I	11	6926397	F	A	6926396	6926415	11:6926396_GCGGGGCCTGCAGAAAGGGA/G	GCGGGGCCTGCAGAAAGGGA	G	0.835	0.835
cg01885963_TC11	I	11	6926397	F	A	6926396	6926415	11:6926396_GCGGGGCCTGCAGAAAGGGA/G	GCGGGGCCTGCAGAAAGGGA	G	0.835	0.835
cg06251068_TC11	I	11	910944	F	A	910937	910949	11:910937_TCGGGGCCGGGGC/TCGGGGCCGGGGCCGGGGC	TCGGGGCCGGGGC	TCGGGGCCGGGGCCGGGGC;TCGGGGCCGGGGCCGGGGCCGGGGC;TCGGGGC;T	0.053;0.00838;0.011;0.005587	0.053
cg06978273_TC11	I	10	69408697	R	C	69408699	69408699	10:69408699_A/C	A	C	0.011	0.011
cg07725318_TC11	I	6	30259549	R	C	30259548	30259562	6:30259548_GCGATCCCGGCACTA/G	GCGATCCCGGCACTA	G;GCGATCCCGGCACTACGATCCCGGCACTA	0.014;0.005587	0.014
cg10088332_BC11	I	12	54473645	F	A	54473644	54473644	12:54473644_C/T	C	T	0.014	0.014
cg13883397_BC11	I	11	62133380	F	T	62133379	62133379	11:62133379_G/A	G	A	0.011	0.011
cg09518720_BC11	I	11	2700361	F	T	2700360	2700360	11:2700360_G/A	G	A	0.02	0.02
cg22218573_TC11	I	6	41470569	F	C	41470568	41470568	6:41470568_G/A	G	A	0.02	0.02
cg13682333_BC11	I	9	37938670	R	A	37938672	37938672	9:37938672_C/G	C	G	0.059	0.059
cg22304255_TC11	I	6	30007427	F	A	30007423	30007426	6:30007423_TGAA/T	TGAA	T	0.173	0.173
cg15590056_BC11	I	7	150035490	F	A	150035364	150035524	7:150035364_CGGGCGGTGCCTCCCCCTCGTGCGATGGGGGTCCTAAGATCCAGGGGGGGAAGAGGGACTGGCTCTCAGTCCCTGACTCGCGGGGGGTGCCTCCCCCGTTGCGATGGGGGTAGTAACAGCCAGGGGCGGAAGAGGGGATAGCTCTCAGTCCCCACTCTCGT/*	CGGGCGGTGCCTCCCCCTCGTGCGATGGGGGTCCTAAGATCCAGGGGGGGAAGAGGGACTGGCTCTCAGTCCCTGACTCGCGGGGGGTGCCTCCCCCGTTGCGATGGGGGTAGTAACAGCCAGGGGCGGAAGAGGGGATAGCTCTCAGTCCCCACTCTCGT	*;C	0.109;0.002793	0.109
cg09832788_TC11	I	12	75511204	R	A	75511206	75511206	12:75511206_C/G	C	G	0.011	0.011
cg14111334_BC11	I	11	70020940	F	A	70020939	70020939	11:70020939_G/A	G	A	0.028	0.028
cg05375277_BC11	I	11	57515990	F	C	57515989	57515989	11:57515989_C/T	C	T	0.017	0.017
cg24869172_BC11	I	7	29195371	R	A	29195373	29195373	7:29195373_C/T	C	T	0.045	0.045
cg25936770_BC11	I	7	122681357	R	A	122681359	122681359	7:122681359_C/T	C	T	0.014	0.014
cg21636168_TC11	I	11	62146760	F	A	62146758	62146773	11:62146758_AGCGGGAGCAGGAGCG/AGCGGGAGCAGGAGCGGCGGGAGCAGGAGCG	AGCGGGAGCAGGAGCG	AGCGGGAGCAGGAGCGGCGGGAGCAGGAGCG;A	0.047;0.005587	0.047
cg10724867_BC11	I	7	27179248	F	C	27179247	27179247	7:27179247_C/T	C	T	0.011	0.011
cg11227987_BC11	I	7	158457777	R	C	158457697	158457854	7:158457697_ACAGTAAAGCCACCGTCAAAACTCCTTCCAAGTTCATTAGCAAAGGTGCTACCTCGGCCTGCGGGAACACAGCGGATGCGCGGCCCCAGTCAGCGCACGGTGAGGGGCGTTAACACCAGACCTCCCCCTCCAGGGCGAGCCTGGCCTGGGGAGAGTCG/*	ACAGTAAAGCCACCGTCAAAACTCCTTCCAAGTTCATTAGCAAAGGTGCTACCTCGGCCTGCGGGAACACAGCGGATGCGCGGCCCCAGTCAGCGCACGGTGAGGGGCGTTAACACCAGACCTCCCCCTCCAGGGCGAGCCTGGCCTGGGGAGAGTCG	*;A	0.159;0.017	0.159
cg11755819_TC11	I	7	23710233	F	C	23710232	23710242	7:23710232_ACGCGGTAAGC/A	ACGCGGTAAGC	A	0.011	0.011
cg13726345_TC11	I	10	128149862	R	A	128149859	128149873	10:128149859_TTCCGAAGCGCCCCC/T	TTCCGAAGCGCCCCC	T	0.017	0.017
cg14242528_BC11	I	9	33166543	R	A	33166545	33166545	9:33166545_G/A	G	A	0.014	0.014
cg11027456_BC11	I	7	760056	F	A	760038	760072	7:760038_ACACGGCTCCTCCAGCTCCGAGGGAGACGGGGCCG/A	ACACGGCTCCTCCAGCTCCGAGGGAGACGGGGCCG	A	0.011	0.011
cg25793692_TC11	I	10	60779023	R	C	60779025	60779025	10:60779025_G/A	G	A	0.011	0.011
cg17481197_BC11	I	8	22221594	F	A	22221593	22221593	8:22221593_G/A	G	A	0.011	0.011
cg27092935_TC11	I	7	101100786	F	A	101100785	101100785	7:101100785_T/C	T	C	0.028	0.028
cg04819497_TC11	I	11	58830971	R	C	58830963	58830994	11:58830963_TCCCACTGCGTGGCTTCTCTCCGCTGTCAGCG/T	TCCCACTGCGTGGCTTCTCTCCGCTGTCAGCG	T	0.316	0.316
cg16958849_TC11	I	6	33832992	F	A	33832966	33833006	6:33832966_GGCTCCTCACTTCCTAGATGTGATGGCGGCCGGGAAGAGGC/G	GGCTCCTCACTTCCTAGATGTGATGGCGGCCGGGAAGAGGC	G	0.198	0.198
cg23008767_TC11	I	7	149028240	R	A	149028242	149028242	7:149028242_G/C	G	C	0.025	0.025
cg19605592_TC11	I	11	7861375	R	A	7861377	7861377	11:7861377_T/C	T	C	0.62	0.62
cg07018450_BC11	I	12	78804474	R	A	78804450	78804484	12:78804450_GTAGATACCCACGCATCGCACGTCCGGGTTACCCA/G	GTAGATACCCACGCATCGCACGTCCGGGTTACCCA	G	0.028	0.028
cg01460124_TC11	I	10	132140584	F	A	132140569	132140647	10:132140569_ACTTGGAGGAGGTAACGAGGGTCTCCTGCCGGGTCCTGGGCTTGGAGGAGGTAACGAGGGTCTCCTGCCGGGTCCTGGG/A	ACTTGGAGGAGGTAACGAGGGTCTCCTGCCGGGTCCTGGGCTTGGAGGAGGTAACGAGGGTCTCCTGCCGGGTCCTGGG	A;ACTTGGAGGAGGTAACGAGGGTCTCCTGCCGGGTCCTGGGCTTGGAGGAGGTAACGAGGGTCTCCTGCCGGGTCCTGGGCTTGGAGGAGGTAACGAGGGTCTCCTGCCGGGTCCTGGG	0.137;0.128	0.137
cg17527814_BC11	I	6	32167284	F	A	32167275	32167292	6:32167275_CGGGCCACCCGAGGGACT/C	CGGGCCACCCGAGGGACT	C	0.089	0.089
cg26221019_BC11	I	6	4135603	F	A	4135584	4135674	6:4135584_GGGGGCTCGGGGGTGGGGCCGGGTCTCGGGGGCGGGGCCTAGCTCGGTCTGCGGGGGCTCGGGGGTGGGGCCGGGTCTCGGGGGTGGAGCC/*	GGGGGCTCGGGGGTGGGGCCGGGTCTCGGGGGCGGGGCCTAGCTCGGTCTGCGGGGGCTCGGGGGTGGGGCCGGGTCTCGGGGGTGGAGCC	*;G	0.005587;0.031	0.031
cg26221019_BC11	I	6	4135603	F	A	4135584	4135674	6:4135584_GGGGGCTCGGGGGTGGGGCCGGGTCTCGGGGGCGGGGCCTAGCTCGGTCTGCGGGGGCTCGGGGGTGGGGCCGGGTCTCGGGGGTGGAGCC/*	GGGGGCTCGGGGGTGGGGCCGGGTCTCGGGGGCGGGGCCTAGCTCGGTCTGCGGGGGCTCGGGGGTGGGGCCGGGTCTCGGGGGTGGAGCC	*;G	0.005587;0.031	0.031
cg26221019_BC11	I	6	4135603	F	A	4135584	4135674	6:4135584_GGGGGCTCGGGGGTGGGGCCGGGTCTCGGGGGCGGGGCCTAGCTCGGTCTGCGGGGGCTCGGGGGTGGGGCCGGGTCTCGGGGGTGGAGCC/*	GGGGGCTCGGGGGTGGGGCCGGGTCTCGGGGGCGGGGCCTAGCTCGGTCTGCGGGGGCTCGGGGGTGGGGCCGGGTCTCGGGGGTGGAGCC	*;G	0.005587;0.031	0.031
cg26221019_BC11	I	6	4135603	F	A	4135588	4135678	6:4135588_GCTCGGGGGTGGGGCCGGGTCTCGGGGGCGGGGCCTAGCTCGGTCTGCGGGGGCTCGGGGGTGGGGCCGGGTCTCGGGGGTGGAGCCGGGA/*	GCTCGGGGGTGGGGCCGGGTCTCGGGGGCGGGGCCTAGCTCGGTCTGCGGGGGCTCGGGGGTGGGGCCGGGTCTCGGGGGTGGAGCCGGGA	*;ACTCGGGGGTGGGGCCGGGTCTCGGGGGCGGGGCCTAGCTCGGTCTGCGGGGGCTCGGGGGTGGGGCCGGGTCTCGGGGGTGGAGCCGGGA;G	0.036;0.005587;0.017	0.036
cg26221019_BC11	I	6	4135603	F	A	4135588	4135678	6:4135588_GCTCGGGGGTGGGGCCGGGTCTCGGGGGCGGGGCCTAGCTCGGTCTGCGGGGGCTCGGGGGTGGGGCCGGGTCTCGGGGGTGGAGCCGGGA/*	GCTCGGGGGTGGGGCCGGGTCTCGGGGGCGGGGCCTAGCTCGGTCTGCGGGGGCTCGGGGGTGGGGCCGGGTCTCGGGGGTGGAGCCGGGA	*;ACTCGGGGGTGGGGCCGGGTCTCGGGGGCGGGGCCTAGCTCGGTCTGCGGGGGCTCGGGGGTGGGGCCGGGTCTCGGGGGTGGAGCCGGGA;G	0.036;0.005587;0.017	0.036
cg26221019_BC11	I	6	4135603	F	A	4135588	4135678	6:4135588_GCTCGGGGGTGGGGCCGGGTCTCGGGGGCGGGGCCTAGCTCGGTCTGCGGGGGCTCGGGGGTGGGGCCGGGTCTCGGGGGTGGAGCCGGGA/*	GCTCGGGGGTGGGGCCGGGTCTCGGGGGCGGGGCCTAGCTCGGTCTGCGGGGGCTCGGGGGTGGGGCCGGGTCTCGGGGGTGGAGCCGGGA	*;ACTCGGGGGTGGGGCCGGGTCTCGGGGGCGGGGCCTAGCTCGGTCTGCGGGGGCTCGGGGGTGGGGCCGGGTCTCGGGGGTGGAGCCGGGA;G	0.036;0.005587;0.017	0.036
cg14275946_BC11	I	11	5596510	F	T	5596505	5596522	11:5596505_TCCCCCGTTCTCCCCTTC/*	TCCCCCGTTCTCCCCTTC	*;T	0.002793;0.014	0.014
cg14275946_BC11	I	11	5596510	F	T	5596506	5596515	11:5596506_CCCCCGTTCT/*	CCCCCGTTCT	*;C	0.017;0.002793	0.017
cg03652715_TC11	I	11	1943910	F	A	1943909	1943909	11:1943909_G/A	G	A	0.017	0.017
cg12628746_TC11	I	9	64774694	F	C	64774682	64774706	9:64774682_CGGGCAAACAGCCGCGGGGGCGGGG/C	CGGGCAAACAGCCGCGGGGGCGGGG	C	0.059	0.059
cg27627215_TC11	I	8	11916988	R	C	11916990	11917072	8:11916990_GGGAGAGGGTGGTGATATTACTCCCTGCATCTCGGGGGGTGTCTCCCCCACCCCCTGCGGTGTGGATCGTAATACCCGGGGGT/G	GGGAGAGGGTGGTGATATTACTCCCTGCATCTCGGGGGGTGTCTCCCCCACCCCCTGCGGTGTGGATCGTAATACCCGGGGGT	G	0.109	0.109
cg21683708_TC11	I	6	36660978	R	A	36660951	36660993	6:36660951_TCCAGGTCACACCGCCTGAGGTCACACCGTCTGGGCCCCAGCC/T	TCCAGGTCACACCGCCTGAGGTCACACCGTCTGGGCCCCAGCC	T	0.042	0.042
cg00220429_TC11	I	12	132586839	F	A	132586833	132586863	12:132586833_ACCCAGCGGCGAGGAGGAGGCAGGGCCAGGG/A	ACCCAGCGGCGAGGAGGAGGCAGGGCCAGGG	A;GCCCAGCGGCGAGGAGGAGGCAGGGCCAGGG;ACCCAGCGGCGAGGAGGAGGCAGGGCCAGGGCCCAGCGGCGAGGAGGAGGCAGGGCCAGGG	0.232;0.246;0.014	0.246
cg00220429_TC11	I	12	132586839	F	A	132586838	132586838	12:132586838_G/*	G	*;GCGGCGAGGACGAGGCAGGGCCAGGGCCCAA;GCGGCGAGGACAAGGCAGGGCCAGGGCCCAA	0.243;0.002793;0.002793	0.243
cg08270023_BC11	I	12	132134629	F	A	132134628	132134664	12:132134628_CCGGTGCCCACTCCTCCTACCTCCCCGAGTGTGCCCA/C	CCGGTGCCCACTCCTCCTACCTCCCCGAGTGTGCCCA	C;CCGGTGCCCGCTCCTCCTACCTCCCCGAGTGTGCCCACGGTGCCCACTCCTCCTACCTCCCCGAGTGTGCCCA	0.005587;0.011	0.011
cg09899636_TC11	I	12	8447075	F	C	8447000	8447075	12:8447000_TGCGATGGGGGTCCTAAGAGCCAGGGGGGCAAGAGGGGCTGGCTCTTACTCCCCGCATCATAGCGGGGGGCGCCTC/*	TGCGATGGGGGTCCTAAGAGCCAGGGGGGCAAGAGGGGCTGGCTCTTACTCCCCGCATCATAGCGGGGGGCGCCTC	*;T	0.05;0.002793	0.05
cg09899636_TC11	I	12	8447075	F	C	8447029	8447112	12:8447029_CAAGAGGGGCTGGCTCTTACTCCCCGCATCATAGCGGGGGGCGCCTCGCCCCCCTGCGATGGGGGTCCTAAGAGCCAGGGGGGG/CGGGGG	CAAGAGGGGCTGGCTCTTACTCCCCGCATCATAGCGGGGGGCGCCTCGCCCCCCTGCGATGGGGGTCCTAAGAGCCAGGGGGGG	CGGGGG;*;C;GAAGAGGGGCTGGCTCTTACTCCCCGCATCATAGCGGGGGGCGCCTCGCCCCCCTGCGATGGGGGTCCTAAGAGCCAGGGGGGG	0.237;0.05;0.031;0.005587	0.237
cg15924577_BC11	I	11	120169209	F	C	120169208	120169221	11:120169208_GCGCGGACTGGGCT/G	GCGCGGACTGGGCT	G;GCGGACGGGGCTCGCGGACTGGGCT;GCGGACGGGGCTCGCGGACGGGGCTCGCGGACTGGGCT;TCGCGGACTGGGCT	0.327;0.002793;0.002793;0.002793	0.327
cg25881328_BC11	I	8	1861754	R	T	1861756	1861756	8:1861756_G/T	G	T	0.011	0.011
cg06579756_BC11	I	7	975619	R	A	975620	975643	7:975620_GCCCCTTGCCCAGGCCCGGCCCCA/GCCCCTTGCCCAGGCCCGGCCCCACCCCTTGCCCAGGCCCGGCCCCA	GCCCCTTGCCCAGGCCCGGCCCCA	GCCCCTTGCCCAGGCCCGGCCCCACCCCTTGCCCAGGCCCGGCCCCA;G	0.014;0.022	0.022
cg06691453_BC11	I	10	132148518	R	A	132148505	132148520	10:132148505_TCCGTCCTCCATCCGC/*	TCCGTCCTCCATCCGC	*;T	0.226;0.002793	0.226
cg18582581_BC11	I	6	144150296	F	C	144150295	144150295	6:144150295_G/T	G	T	0.011	0.011
cg12458361_BC11	I	7	108526359	F	T	108526351	108526359	7:108526351_TGTGCGTGC/TGTGC	TGTGCGTGC	TGTGC;T;TGTGCGTGCGTGC	0.634;0.081;0.002793	0.634
cg16736679_TC11	I	10	1662775	F	C	1662774	1662774	10:1662774_A/G	A	G	0.073	0.073
cg03952361_TC11	I	12	132293792	F	A	132293760	132293799	12:132293760_GCCCGTAAACAGTCAGGGGCAGAACGAGAAGCCGGGGGGT/G	GCCCGTAAACAGTCAGGGGCAGAACGAGAAGCCGGGGGGT	G	0.034	0.034
cg07699608_BC11	I	10	73781800	R	A	73781802	73781802	10:73781802_G/GC	G	GC	0.101	0.101
cg12928997_BC11	I	6	4135616	F	A	4135584	4135674	6:4135584_GGGGGCTCGGGGGTGGGGCCGGGTCTCGGGGGCGGGGCCTAGCTCGGTCTGCGGGGGCTCGGGGGTGGGGCCGGGTCTCGGGGGTGGAGCC/*	GGGGGCTCGGGGGTGGGGCCGGGTCTCGGGGGCGGGGCCTAGCTCGGTCTGCGGGGGCTCGGGGGTGGGGCCGGGTCTCGGGGGTGGAGCC	*;G	0.005587;0.031	0.031
cg12928997_BC11	I	6	4135616	F	A	4135584	4135674	6:4135584_GGGGGCTCGGGGGTGGGGCCGGGTCTCGGGGGCGGGGCCTAGCTCGGTCTGCGGGGGCTCGGGGGTGGGGCCGGGTCTCGGGGGTGGAGCC/*	GGGGGCTCGGGGGTGGGGCCGGGTCTCGGGGGCGGGGCCTAGCTCGGTCTGCGGGGGCTCGGGGGTGGGGCCGGGTCTCGGGGGTGGAGCC	*;G	0.005587;0.031	0.031
cg12928997_BC11	I	6	4135616	F	A	4135584	4135674	6:4135584_GGGGGCTCGGGGGTGGGGCCGGGTCTCGGGGGCGGGGCCTAGCTCGGTCTGCGGGGGCTCGGGGGTGGGGCCGGGTCTCGGGGGTGGAGCC/*	GGGGGCTCGGGGGTGGGGCCGGGTCTCGGGGGCGGGGCCTAGCTCGGTCTGCGGGGGCTCGGGGGTGGGGCCGGGTCTCGGGGGTGGAGCC	*;G	0.005587;0.031	0.031
cg12928997_BC11	I	6	4135616	F	A	4135588	4135678	6:4135588_GCTCGGGGGTGGGGCCGGGTCTCGGGGGCGGGGCCTAGCTCGGTCTGCGGGGGCTCGGGGGTGGGGCCGGGTCTCGGGGGTGGAGCCGGGA/*	GCTCGGGGGTGGGGCCGGGTCTCGGGGGCGGGGCCTAGCTCGGTCTGCGGGGGCTCGGGGGTGGGGCCGGGTCTCGGGGGTGGAGCCGGGA	*;ACTCGGGGGTGGGGCCGGGTCTCGGGGGCGGGGCCTAGCTCGGTCTGCGGGGGCTCGGGGGTGGGGCCGGGTCTCGGGGGTGGAGCCGGGA;G	0.036;0.005587;0.017	0.036
cg12928997_BC11	I	6	4135616	F	A	4135588	4135678	6:4135588_GCTCGGGGGTGGGGCCGGGTCTCGGGGGCGGGGCCTAGCTCGGTCTGCGGGGGCTCGGGGGTGGGGCCGGGTCTCGGGGGTGGAGCCGGGA/*	GCTCGGGGGTGGGGCCGGGTCTCGGGGGCGGGGCCTAGCTCGGTCTGCGGGGGCTCGGGGGTGGGGCCGGGTCTCGGGGGTGGAGCCGGGA	*;ACTCGGGGGTGGGGCCGGGTCTCGGGGGCGGGGCCTAGCTCGGTCTGCGGGGGCTCGGGGGTGGGGCCGGGTCTCGGGGGTGGAGCCGGGA;G	0.036;0.005587;0.017	0.036
cg12928997_BC11	I	6	4135616	F	A	4135588	4135678	6:4135588_GCTCGGGGGTGGGGCCGGGTCTCGGGGGCGGGGCCTAGCTCGGTCTGCGGGGGCTCGGGGGTGGGGCCGGGTCTCGGGGGTGGAGCCGGGA/*	GCTCGGGGGTGGGGCCGGGTCTCGGGGGCGGGGCCTAGCTCGGTCTGCGGGGGCTCGGGGGTGGGGCCGGGTCTCGGGGGTGGAGCCGGGA	*;ACTCGGGGGTGGGGCCGGGTCTCGGGGGCGGGGCCTAGCTCGGTCTGCGGGGGCTCGGGGGTGGGGCCGGGTCTCGGGGGTGGAGCCGGGA;G	0.036;0.005587;0.017	0.036
cg25082671_TC11	I	13	21377240	R	A	21377196	21377320	13:21377196_GGCCCGACGTGACCTCCACCCCTAGTGCCTGCGATCTGACTGCCCGACATGACCTCCACCCCTAGTGCCTGCGATCTGACTCTGCCCGACGTGACCTCCACCCCTAGTGCCTGCGATCTGACTCT/G	GGCCCGACGTGACCTCCACCCCTAGTGCCTGCGATCTGACTGCCCGACATGACCTCCACCCCTAGTGCCTGCGATCTGACTCTGCCCGACGTGACCTCCACCCCTAGTGCCTGCGATCTGACTCT	G;GGCCCGACGTGACCTCCACCCCTAGTGCCTGCGATCTGACTCT	0.02;0.039	0.039
cg25082671_TC11	I	13	21377240	R	A	21377204	21377244	13:21377204_GTGACCTCCACCCCTAGTGCCTGCGATCTGACTGCCCGACA/*	GTGACCTCCACCCCTAGTGCCTGCGATCTGACTGCCCGACA	*;ATGACCTCCACCCCTAGTGCCTGCGATCTGACTGCCCGACA;G	0.059;0.034;0.002793	0.059
cg25082671_TC11	I	13	21377240	R	A	21377242	21377242	13:21377242_A/*	A	*;G	0.056;0.073	0.073
cg09934894_BC11	I	14	95516544	R	A	95516534	95516548	14:95516534_GCCCGGCCCCCGGCC/GCCCGGCCCCCGGCCCCCGGCC	GCCCGGCCCCCGGCC	GCCCGGCCCCCGGCCCCCGGCC;GCCCGGCC;*;G	0.112;0.031;0.002793;0.002793	0.112
cg12096988_BC11	I	19	57191441	F	T	57191439	57191440	19:57191439_GA/G	GA	G;AA	0.02;0.002793	0.02
cg10594090_BC11	I	19	46296941	F	T	46296940	46296940	19:46296940_C/T	C	T	0.106	0.106
cg19990744_BC11	I	22	20979528	F	T	20979527	20979527	22:20979527_A/G	A	G	0.011	0.011
cg18426060_TC11	I	14	104796011	R	C	104796013	104796013	14:104796013_C/A	C	A	0.011	0.011
cg20372048_TC11	I	12	82358393	R	C	82358395	82358395	12:82358395_T/C	T	C	0.011	0.011
cg26124560_BC11	I	17	80090353	R	C	80090341	80090401	17:80090341_GAACAAGGGACGCGCGCAGGCACGTGCACGAACACAGGACACACACAGCACGTGCATGAAC/*	GAACAAGGGACGCGCGCAGGCACGTGCACGAACACAGGACACACACAGCACGTGCATGAAC	*;G	0.034;0.011	0.034
cg26124560_BC11	I	17	80090353	R	C	80090346	80090360	17:80090346_AGGGACGCGCGCAGG/*	AGGGACGCGCGCAGG	*;A;ACACGGGACGCGCGCAGG	0.045;0.005587;0.005587	0.045
cg07542864_BC11	I	16	28498126	R	A	28498128	28498128	16:28498128_C/T	C	T	0.014	0.014
cg06208635_BC11	I	16	1782790	F	C	1782789	1782789	16:1782789_C/T	C	T	0.017	0.017
cg16711517_TC11	I	16	2520259	F	A	2520251	2520267	16:2520251_GGGGCGGGCGGGCGGGC/GGGGCGGGC	GGGGCGGGCGGGCGGGC	GGGGCGGGC;GGGGCGGGCGGGC;GGGGCGGGCGGGCGGGCGGGC;G;GGGGC;GGGGCGGGGGCGGGGGCGGGCGGGCGGGCGGGC	0.034;0.02;0.036;0.00838;0.073;0.002793	0.073
cg16711517_TC11	I	16	2520259	F	A	2520257	2520259	16:2520257_GGC/*	GGC	*;G	0.115;0.005587	0.115
cg02635837_BC11	I	17	841699	R	T	841666	841705	17:841666_CGAGCAGGTCCACCCTGACCATGGCACATCTCACGCCGGT/*	CGAGCAGGTCCACCCTGACCATGGCACATCTCACGCCGGT	*;C	0.014;0.056	0.056
cg18470710_TC11	I	15	99015490	F	C	99015465	99015489	15:99015465_GCGCAGAGGTGGAGCGGGTCGGGGT/G	GCGCAGAGGTGGAGCGGGTCGGGGT	G	0.084	0.084
cg23690033_TC11	I	15	37101373	R	C	37101333	37101382	15:37101333_TGTGTGTGTGTGCGCGCGCGCGCCCGCGCGCCCGTGCGCGCGCGCGACTA/TGCGCGCGCGCCCGCGCGCCCGTGCGCGCGCGCGACTA	TGTGTGTGTGTGCGCGCGCGCGCCCGCGCGCCCGTGCGCGCGCGCGACTA	TGCGCGCGCGCCCGCGCGCCCGTGCGCGCGCGCGACTA;*;T	0.014;0.014;0.002793	0.014
cg00733005_BC11	I	14	60649664	F	A	60649663	60649663	14:60649663_G/C	G	C	0.014	0.014
cg05383931_BC11	I	16	84302524	R	A	84302526	84302526	16:84302526_G/A	G	A	0.011	0.011
cg08633850_BC11	I	15	42575392	R	A	42575320	42575449	15:42575320_AGCGCGTGTTTGGGCGGGGGCGACCCGGGAGGCTTCGGATGGAACGAGGCGGAGCGAGCCCTGGCATCCTCCCGCCCACCAGGCTAAGGACTGGCCGAACGTCCACACGGGCCCGCCTGCTCTGGCTGCG/A	AGCGCGTGTTTGGGCGGGGGCGACCCGGGAGGCTTCGGATGGAACGAGGCGGAGCGAGCCCTGGCATCCTCCCGCCCACCAGGCTAAGGACTGGCCGAACGTCCACACGGGCCCGCCTGCTCTGGCTGCG	A	0.022	0.022
cg08633850_BC11	I	15	42575392	R	A	42575320	42575449	15:42575320_AGCGCGTGTTTGGGCGGGGGCGACCCGGGAGGCTTCGGATGGAACGAGGCGGAGCGAGCCCTGGCATCCTCCCGCCCACCAGGCTAAGGACTGGCCGAACGTCCACACGGGCCCGCCTGCTCTGGCTGCG/A	AGCGCGTGTTTGGGCGGGGGCGACCCGGGAGGCTTCGGATGGAACGAGGCGGAGCGAGCCCTGGCATCCTCCCGCCCACCAGGCTAAGGACTGGCCGAACGTCCACACGGGCCCGCCTGCTCTGGCTGCG	A	0.022	0.022
cg01076416_BC11	I	13	49585632	R	T	49585629	49585643	13:49585629_GGACGCTACCCAGCC/G	GGACGCTACCCAGCC	G	0.02	0.02
cg01076416_BC11	I	13	49585632	R	T	49585629	49585643	13:49585629_GGACGCTACCCAGCC/G	GGACGCTACCCAGCC	G	0.02	0.02
cg13636502_TC11	I	17	844256	R	A	844257	844355	17:844257_GTCCCACCCATCCTTAGCTGGAAGGTGGCGGCCAGGCCATCACACGTCCCGTCCTGCCCTCCTTAGCTGGAAGGTGGAGACCAGGCCATCATACGTCCC/G	GTCCCACCCATCCTTAGCTGGAAGGTGGCGGCCAGGCCATCACACGTCCCGTCCTGCCCTCCTTAGCTGGAAGGTGGAGACCAGGCCATCATACGTCCC	G;GGTCCTGCCCTCCTTAGCTGGAAGGTGGAGACCAGGCCATCATACGTCCC	0.005587;0.022	0.022
cg18955704_TC11	I	17	38752776	R	A	38752778	38752778	17:38752778_G/A	G	A	0.022	0.022
cg18919072_TC11	I	12	132553755	R	C	132553757	132553757	12:132553757_A/AG	A	AG	0.02	0.02
cg24113818_TC11	I	13	114109724	R	A	114109726	114109726	13:114109726_A/G	A	G	0.02	0.02
cg13511115_TC11	I	14	95534541	R	A	95534543	95534543	14:95534543_G/T	G	T	0.025	0.025
cg19391560_TC11	I	17	8799481	R	C	8799483	8799483	17:8799483_C/T	C	T	0.182	0.182
cg19485271_BC11	I	12	10210071	R	A	10210072	10210075	12:10210072_GGGA/G	GGGA	G	0.039	0.039
cg27073079_BC11	I	19	50567704	R	C	50567706	50567706	19:50567706_G/C	G	C	0.011	0.011
cg10385290_BC11	I	19	14973006	F	C	14973005	14973005	19:14973005_G/C	G	C	0.02	0.02
cg00186383_TC11	I	16	74667045	F	C	74667044	74667044	16:74667044_C/T	C	T	0.014	0.014
cg03032253_TC11	I	19	4652438	F	C	4652437	4652437	19:4652437_G/A	G	A	0.011	0.011
cg27558411_BC11	I	13	113008931	F	T	113008921	113008931	13:113008921_GGCGAGGCAGC/G	GGCGAGGCAGC	G;*	0.064;0.002793	0.064
cg03376029_BC11	I	16	89066998	F	T	89066883	89067020	16:89066883_TCCTGGCTGGAAGGGCTGTGAGCCGTGTCCCTCCTGGTACCCCCGATCCTGGCTGGACGGGCTGTGAGCCATGTCGCTCCTGGTCCCTCTGATCCTAGCTGGACGGGCTGTGAGCCGTGTCCCGCCTGGTCCCCCGAC/T	TCCTGGCTGGAAGGGCTGTGAGCCGTGTCCCTCCTGGTACCCCCGATCCTGGCTGGACGGGCTGTGAGCCATGTCGCTCCTGGTCCCTCTGATCCTAGCTGGACGGGCTGTGAGCCGTGTCCCGCCTGGTCCCCCGAC	T	0.162	0.162
cg03376029_BC11	I	16	89066998	F	T	89066960	89067006	16:89066960_TCCTGGTCCCTCTGATCCTAGCTGGACGGGCTGTGAGCCGTGTCCCG/*	TCCTGGTCCCTCTGATCCTAGCTGGACGGGCTGTGAGCCGTGTCCCG	*;T	0.142;0.002793	0.142
cg11243391_TC11	I	19	3648561	R	C	3648519	3648575	19:3648519_GCTGCAGACCCGGGCGCCCACCTGTGGGGCTGCAGACCCGGGCGCCCACCTGTGGGA/*	GCTGCAGACCCGGGCGCCCACCTGTGGGGCTGCAGACCCGGGCGCCCACCTGTGGGA	*;G	0.223;0.002793	0.223
cg10119705_TC11	I	14	93333242	F	A	93333241	93333241	14:93333241_C/CCGGGCGTCGGGTCGCTGGGAGT	C	CCGGGCGTCGGGTCGCTGGGAGT	0.145	0.145
cg20595268_BC11	I	12	124417149	R	T	124417151	124417151	12:124417151_G/C	G	C;GAGAGCAGGCCGGACACTCACTCCACGC	0.011;0.011	0.011
cg02604244_TC11	I	22	38398931	R	A	38398927	38398937	22:38398927_GCCCCGCCCCA/GCCCCACCCCGCCCCA	GCCCCGCCCCA	GCCCCACCCCGCCCCA;GCCCCACCCCGCCCCACCCCGCCCCA;*;ACCCCGCCCCA;G	0.48;0.031;0.039;0.061;0.005587	0.48
cg02604244_TC11	I	22	38398931	R	A	38398927	38398937	22:38398927_GCCCCGCCCCA/GCCCCACCCCGCCCCA	GCCCCGCCCCA	GCCCCACCCCGCCCCA;GCCCCACCCCGCCCCACCCCGCCCCA;*;ACCCCGCCCCA;G	0.48;0.031;0.039;0.061;0.005587	0.48
cg20098848_BC11	I	12	64543028	F	C	64542993	64543136	12:64542993_GCTTGGCGGGGCCCCGCACTTGGAGTGGCGGGCCCCGCACTTGGAGTGGCGGGCCCCGCACTTGGAGTGGCGGGCCCCGCACTTGGAGTGGCGGGCCCCGCACTTGGAGTGGCGGGCCCCGCACTTGGAGTGGCGGGCCCCGCA/GCTTGGAGTGGCGGGCCCCGCACTTGGAGTGGCGGGCCCCGCACTTGGAGTGGCGGGCCCCGCACTTGGAGTGGCGGGCCCCGCACTTGGAGTGGCGGGCCCCGCACTTGGAGTGGCGGGCCCCGCA	GCTTGGCGGGGCCCCGCACTTGGAGTGGCGGGCCCCGCACTTGGAGTGGCGGGCCCCGCACTTGGAGTGGCGGGCCCCGCACTTGGAGTGGCGGGCCCCGCACTTGGAGTGGCGGGCCCCGCACTTGGAGTGGCGGGCCCCGCA	GCTTGGAGTGGCGGGCCCCGCACTTGGAGTGGCGGGCCCCGCACTTGGAGTGGCGGGCCCCGCACTTGGAGTGGCGGGCCCCGCACTTGGAGTGGCGGGCCCCGCACTTGGAGTGGCGGGCCCCGCA;G	0.031;0.002793	0.031
cg12491688_BC11	I	15	44288633	R	T	44288635	44288635	15:44288635_G/A	G	A	0.014	0.014
cg23095776_BC11	I	19	7926232	F	C	7926231	7926231	19:7926231_G/C	G	C	0.011	0.011
cg08194752_BC11	I	16	21637865	F	A	21637864	21637864	16:21637864_C/G	C	G	0.011	0.011
cg04099036_BC11	I	17	82861332	R	T	82861328	82861345	17:82861328_CTCACGTCAGCCGCTGGT/C	CTCACGTCAGCCGCTGGT	C	0.771	0.771
cg24981833_BC11	I	14	28766688	R	T	28766690	28766690	14:28766690_C/T	C	T	0.173	0.173
cg14191654_TC11	I	20	46200963	R	C	46200965	46200965	20:46200965_C/T	C	T	0.014	0.014
cg03517226_BC11	I	16	89341914	R	T	89341841	89341970	16:89341841_GGGAGTGCTGCACCTCCACCCACAGCGGCCACGGCCCACGGCAGGAGTGCTGCACCTCCACCCACAGCGGCCACGGCCCACGGCGGGAGTGCTGCACCTCCTCCACGAACAGCAGCCACGGCCCATGGCA/G	GGGAGTGCTGCACCTCCACCCACAGCGGCCACGGCCCACGGCAGGAGTGCTGCACCTCCACCCACAGCGGCCACGGCCCACGGCGGGAGTGCTGCACCTCCTCCACGAACAGCAGCCACGGCCCATGGCA	G;AGGAGTGCTGCACCTCCACCCACAGCGGCCACGGCCCACGGCAGGAGTGCTGCACCTCCACCCACAGCGGCCACGGCCCACGGCGGGAGTGCTGCACCTCCTCCACGAACAGCAGCCACGGCCCATGGCA;*	0.002793;0.022;0.005587	0.022
cg21015196_BC11	I	14	99730476	F	C	99730475	99730475	14:99730475_G/A	G	A	0.011	0.011
cg03989711_TC11	I	17	83012923	R	A	83012925	83012931	17:83012925_TCCCACC/T	TCCCACC	T;*	0.014;0.005587	0.014
cg25503565_TC11	I	17	40108276	F	A	40108275	40108275	17:40108275_C/T	C	T	0.014	0.014
cg18601714_BC11	I	17	27158505	F	C	27158504	27158504	17:27158504_G/A	G	A	0.028	0.028
cg05711506_BC11	I	16	1763795	F	C	1763784	1763797	16:1763784_GTGCGGGCGGGCGC/G	GTGCGGGCGGGCGC	G	0.011	0.011
cg05711506_BC11	I	16	1763795	F	C	1763794	1763794	16:1763794_G/*	G	*;A	0.011;0.002793	0.011
cg23918130_TC11	I	12	131130723	F	A	131130709	131130740	12:131130709_TGGCCCATCCCGTGCGGGGGAAGAGCGAGGCC/T	TGGCCCATCCCGTGCGGGGGAAGAGCGAGGCC	T	0.011	0.011
cg23918130_TC11	I	12	131130723	F	A	131130712	131130773	12:131130712_CCCATCCCGTGCGGGGGAAGAGCGAGGCCGGCCCATCCCGTGCGGGGGGAGAGCGAAGCTGG/*	CCCATCCCGTGCGGGGGAAGAGCGAGGCCGGCCCATCCCGTGCGGGGGGAGAGCGAAGCTGG	*;C	0.011;0.002793	0.011
cg13267368_TC11	I	14	49768009	F	A	49768003	49768015	14:49768003_AGGCGGCGGCGGC/A	AGGCGGCGGCGGC	A;AGGCGGCGGCGGCGGCGGCGGC;AGGCGGCGGC	0.002793;0.042;0.002793	0.042
cg16610330_BC11	I	20	408021	R	A	407983	408029	20:407983_ACCCCGGCCCCGCCCCCAGCCCCCGGCCCCCCCGGCCCCGCCCCCGG/*	ACCCCGGCCCCGCCCCCAGCCCCCGGCCCCCCCGGCCCCGCCCCCGG	*;ACCCCGCCTCGCGGCCCCCGGCCCCGCCCCCAGCCCCCGGCCCCCCCGGCCCCGCCCCCGG;CCCCCGGCCCCGCCCCCAGCCCCCGGCCCCCCCGGCCCCGCCCCCGG;A;ACCCCGCCTCGCGGCCCCCGGCCCCCGGCCCCGCCCCCAGCCCCCGGCCCCCCCGGCCCCGCCCCCGG	0.228;0.23;0.067;0.011;0.002809	0.23
cg16610330_BC11	I	20	408021	R	A	407983	408029	20:407983_ACCCCGGCCCCGCCCCCAGCCCCCGGCCCCCCCGGCCCCGCCCCCGG/*	ACCCCGGCCCCGCCCCCAGCCCCCGGCCCCCCCGGCCCCGCCCCCGG	*;ACCCCGCCTCGCGGCCCCCGGCCCCGCCCCCAGCCCCCGGCCCCCCCGGCCCCGCCCCCGG;CCCCCGGCCCCGCCCCCAGCCCCCGGCCCCCCCGGCCCCGCCCCCGG;A;ACCCCGCCTCGCGGCCCCCGGCCCCCGGCCCCGCCCCCAGCCCCCGGCCCCCCCGGCCCCGCCCCCGG	0.228;0.23;0.067;0.011;0.002809	0.23
cg16610330_BC11	I	20	408021	R	A	407994	408050	20:407994_GCCCCCAGCCCCCGGCCCCCCCGGCCCCGCCCCCGGCCCCGCCCCGGCCCCGCCCAC/*	GCCCCCAGCCCCCGGCCCCCCCGGCCCCGCCCCCGGCCCCGCCCCGGCCCCGCCCAC	*;GCAGCCCCCGGCCCCCCCGGCCCCGCCCCCGGCCCCGCCCCGGCCCCGCCCAC;GCCCAGCCCCCGGCCCCCCCGGCCCCGCCCCCGGCCCCGCCCCGGCCCCGCCCAC;G	0.168;0.026;0.005682;0.002841	0.168
cg16610330_BC11	I	20	408021	R	A	407994	408050	20:407994_GCCCCCAGCCCCCGGCCCCCCCGGCCCCGCCCCCGGCCCCGCCCCGGCCCCGCCCAC/*	GCCCCCAGCCCCCGGCCCCCCCGGCCCCGCCCCCGGCCCCGCCCCGGCCCCGCCCAC	*;GCAGCCCCCGGCCCCCCCGGCCCCGCCCCCGGCCCCGCCCCGGCCCCGCCCAC;GCCCAGCCCCCGGCCCCCCCGGCCCCGCCCCCGGCCCCGCCCCGGCCCCGCCCAC;G	0.168;0.026;0.005682;0.002841	0.168
cg16610330_BC11	I	20	408021	R	A	407995	408034	20:407995_CCCCCAGCCCCCGGCCCCCCCGGCCCCGCCCCCGGCCCCG/*	CCCCCAGCCCCCGGCCCCCCCGGCCCCGCCCCCGGCCCCG	*;C	0.196;0.002841	0.196
cg16610330_BC11	I	20	408021	R	A	407995	408034	20:407995_CCCCCAGCCCCCGGCCCCCCCGGCCCCGCCCCCGGCCCCG/*	CCCCCAGCCCCCGGCCCCCCCGGCCCCGCCCCCGGCCCCG	*;C	0.196;0.002841	0.196
cg16610330_BC11	I	20	408021	R	A	407996	408034	20:407996_CCCCAGCCCCCGGCCCCCCCGGCCCCGCCCCCGGCCCCG/*	CCCCAGCCCCCGGCCCCCCCGGCCCCGCCCCCGGCCCCG	*;CTCCCAGCCCCCGGCCCCCCCGGCCCCGCCCCCGGCCCCG;CCACCCAGCCCCCGGCCCCCCCGGCCCCGCCCCCGGCCCCG;CCCCGGCCCCGCCCAGCCCCCGGCCCCCCCGGCCCCGCCCCCGGCCCCG;C;CCCGCCCAGCCCCCGGCCCCCCCGGCCCCGCCCCCGGCCCCG	0.211;0.034;0.066;0.017;0.014;0.005714	0.211
cg16610330_BC11	I	20	408021	R	A	407996	408034	20:407996_CCCCAGCCCCCGGCCCCCCCGGCCCCGCCCCCGGCCCCG/*	CCCCAGCCCCCGGCCCCCCCGGCCCCGCCCCCGGCCCCG	*;CTCCCAGCCCCCGGCCCCCCCGGCCCCGCCCCCGGCCCCG;CCACCCAGCCCCCGGCCCCCCCGGCCCCGCCCCCGGCCCCG;CCCCGGCCCCGCCCAGCCCCCGGCCCCCCCGGCCCCGCCCCCGGCCCCG;C;CCCGCCCAGCCCCCGGCCCCCCCGGCCCCGCCCCCGGCCCCG	0.211;0.034;0.066;0.017;0.014;0.005714	0.211
cg16610330_BC11	I	20	408021	R	A	408022	408023	20:408022_GC/*	GC	*;G	0.042;0.00838	0.042
cg03415137_TC11	I	8	26865485	F	C	26865475	26865485	8:26865475_GGTTGGGTAGC/G	GGTTGGGTAGC	G	0.818	0.818
cg14545602_TC11	I	19	56538772	F	A	56538767	56538807	19:56538767_AGGGGCGGGGCGGGGCGGGGCGGGGCGGGGCGGGGCGGGGC/AGGGGCGGGGCGGGGC	AGGGGCGGGGCGGGGCGGGGCGGGGCGGGGCGGGGCGGGGC	AGGGGCGGGGCGGGGC;AGGGGCGGGGCGGGGCGGGGC;AGGGGCGGGGCGGGGCGGGGCGGGGCGGGGC;A;AGGGGC;AGGGGCGGGGCGGGGCGGGGCGGGGCGGGGCGGGGC	0.254;0.12;0.073;0.061;0.00838;0.00838	0.254
cg08131736_TC11	I	19	50720482	R	C	50720465	50720485	19:50720465_CCACACACGCACGTGCGCGCG/C	CCACACACGCACGTGCGCGCG	C	0.02	0.02
cg08281113_BC11	I	1	17054215	R	C	17054217	17054217	1:17054217_C/T	C	T	0.056	0.056
cg27476074_TC11	I	22	43151797	F	C	43151796	43151796	22:43151796_C/G	C	G	0.017	0.017
cg20941115_BC11	I	16	679998	F	A	679945	680042	16:679945_TGATGGGGCCGGCGGCTGGGGGCGGGGCCTCTGGATTGGGCGGCTGCTGGGGGCGGGGCCTCTGCGGATGGGGCCGGCTGCTGGGGGCGGGGCCTCTG/T	TGATGGGGCCGGCGGCTGGGGGCGGGGCCTCTGGATTGGGCGGCTGCTGGGGGCGGGGCCTCTGCGGATGGGGCCGGCTGCTGGGGGCGGGGCCTCTG	T	0.067	0.067
cg20941115_BC11	I	16	679998	F	A	679945	680042	16:679945_TGATGGGGCCGGCGGCTGGGGGCGGGGCCTCTGGATTGGGCGGCTGCTGGGGGCGGGGCCTCTGCGGATGGGGCCGGCTGCTGGGGGCGGGGCCTCTG/T	TGATGGGGCCGGCGGCTGGGGGCGGGGCCTCTGGATTGGGCGGCTGCTGGGGGCGGGGCCTCTGCGGATGGGGCCGGCTGCTGGGGGCGGGGCCTCTG	T	0.067	0.067
cg20941115_BC11	I	16	679998	F	A	679958	680023	16:679958_GGCTGGGGGCGGGGCCTCTGGATTGGGCGGCTGCTGGGGGCGGGGCCTCTGCGGATGGGGCCGGCT/*	GGCTGGGGGCGGGGCCTCTGGATTGGGCGGCTGCTGGGGGCGGGGCCTCTGCGGATGGGGCCGGCT	*;G;GGCTGGGGGCGGGGCCTCTGCGGATGGGGCCGGCT	0.067;0.034;0.017	0.067
cg20941115_BC11	I	16	679998	F	A	679958	680023	16:679958_GGCTGGGGGCGGGGCCTCTGGATTGGGCGGCTGCTGGGGGCGGGGCCTCTGCGGATGGGGCCGGCT/*	GGCTGGGGGCGGGGCCTCTGGATTGGGCGGCTGCTGGGGGCGGGGCCTCTGCGGATGGGGCCGGCT	*;G;GGCTGGGGGCGGGGCCTCTGCGGATGGGGCCGGCT	0.067;0.034;0.017	0.067
cg11159932_TC11	I	19	23116949	F	A	23116922	23116958	19:23116922_GGGGCGGGGCCTTAAACGTTATCCAATCGGGGACACT/G	GGGGCGGGGCCTTAAACGTTATCCAATCGGGGACACT	G	0.433	0.433
cg11159932_TC11	I	19	23116949	F	A	23116922	23116958	19:23116922_GGGGCGGGGCCTTAAACGTTATCCAATCGGGGACACT/G	GGGGCGGGGCCTTAAACGTTATCCAATCGGGGACACT	G	0.433	0.433
cg11159932_TC11	I	19	23116949	F	A	23116928	23116958	19:23116928_GGGCCTTAAACGTTATCCAATCGGGGACACT/*	GGGCCTTAAACGTTATCCAATCGGGGACACT	*;G	0.433;0.002793	0.433
cg11159932_TC11	I	19	23116949	F	A	23116928	23116958	19:23116928_GGGCCTTAAACGTTATCCAATCGGGGACACT/*	GGGCCTTAAACGTTATCCAATCGGGGACACT	*;G	0.433;0.002793	0.433
cg20088005_BC11	I	10	129964372	F	C	129964371	129964383	10:129964371_CCGCCCCTCGCCG/C	CCGCCCCTCGCCG	C	0.028	0.028
cg22893023_BC11	I	6	125790622	F	C	125790621	125790621	6:125790621_G/GC	G	GC;GT	0.994;0.005587	0.994
cg02671116_BC11	I	16	69340105	F	A	69340090	69340191	16:69340090_GAGGTGAGGCGGGGCCGGGCAGGCAGCATGGACCCAGGGGAGAGGGGTCCTGGGTCCCACGAGCCTCCTTCATCCGCAACCTTGCTCCCCCTTTACCCTTTT/G	GAGGTGAGGCGGGGCCGGGCAGGCAGCATGGACCCAGGGGAGAGGGGTCCTGGGTCCCACGAGCCTCCTTCATCCGCAACCTTGCTCCCCCTTTACCCTTTT	G	0.011	0.011
cg11095157_TC11	I	1	153963675	F	A	153963674	153963680	1:153963674_TCGGGAG/T	TCGGGAG	T	0.014	0.014
cg00070043_TC11	I	17	1180057	F	A	1180049	1180058	17:1180049_CTTTGGTGCG/CTTTTGGTGCG	CTTTGGTGCG	CTTTTGGTGCG;C	0.506;0.061	0.506
cg04962437_BC11	I	2	67917111	R	A	67917113	67917113	2:67917113_C/T	C	T	0.05	0.05
cg16350537_TC11	I	1	121396622	R	A	121396601	121396625	1:121396601_TGCTTTTTGCCCCACCGCCGCCGTG/*	TGCTTTTTGCCCCACCGCCGCCGTG	*;T;TGTG	0.603;0.00838;0.002793	0.603
cg06388206_BC11	I	1	85048660	F	T	85048659	85048659	1:85048659_G/A	G	A	0.014	0.014
cg21329478_BC11	I	5	69369235	R	A	69369236	69369237	5:69369236_GC/G	GC	G;CC;GCC	0.285;0.017;0.056	0.285
cg21329478_BC11	I	5	69369235	R	A	69369237	69369237	5:69369237_C/*	C	*;G	0.285;0.017	0.285
cg18167638_BC11	I	4	116297223	R	T	116297222	116297247	4:116297222_ACGCCCGTACCGACGCTCACGCCCGT/A	ACGCCCGTACCGACGCTCACGCCCGT	A	0.02	0.02
cg26357094_BC11	I	12	8455907	F	A	8455906	8455906	12:8455906_T/A	T	A	0.656	0.656
cg25824899_TC11	I	1	153963681	F	A	153963674	153963680	1:153963674_TCGGGAG/T	TCGGGAG	T	0.014	0.014
cg04265598_BC11	I	18	6729325	R	T	6729315	6729335	18:6729315_TGCGCGCGCACGCACACACAG/T	TGCGCGCGCACGCACACACAG	T	0.525	0.525
cg04265598_BC11	I	18	6729325	R	T	6729326	6729328	18:6729326_GCA/*	GCA	*;G	0.525;0.002793	0.525
cg06790425_TC11	I	8	100213017	R	C	100213013	100213022	8:100213013_CCCGCGGCCT/CCCGCGGCCTCCGCGGCCT	CCCGCGGCCT	CCCGCGGCCTCCGCGGCCT;CCCGCGGCCTCCGCGGCCTCCGCGGCCTCCGCGGCCT;C;CCCGCGGCCTCCGCGGCCTCCGCGGCCT	0.659;0.002793;0.103;0.005587	0.659
cg13159023_TC11	I	21	43741404	F	C	43741256	43741407	21:43741256_CGGGGGGCTCGCGGGGGGGCTCGCGGGGGGGCTCGCGGGGGGGCTCGCGGGGGGCTCGCGGGGGGGCTCGCGGGGGGCTCGCGGGGGGGCTCGCGGGGGGGCTCGCGGGGGGCTGGCGGGGGGCTGGCGGGGGGCTCGCGGGGGGGCTCGCG/C	CGGGGGGCTCGCGGGGGGGCTCGCGGGGGGGCTCGCGGGGGGGCTCGCGGGGGGCTCGCGGGGGGGCTCGCGGGGGGCTCGCGGGGGGGCTCGCGGGGGGGCTCGCGGGGGGCTGGCGGGGGGCTGGCGGGGGGCTCGCGGGGGGGCTCGCG	C;*	0.005618;0.022	0.022
cg12114599_BC11	I	X	133218373	F	T	133218350	133218392	X:133218350_GGTGCGTGGCGTAACGTGCGTGGCGTAACGTGCGTGGCGTAAC/GGTGCGTGGCGTAACGTGCGTGGCGTAAC	GGTGCGTGGCGTAACGTGCGTGGCGTAACGTGCGTGGCGTAAC	GGTGCGTGGCGTAACGTGCGTGGCGTAAC;GGTGCGTGGCGTAAC;GGTGCGTGGCGTAACGTGCGTGGCGTAACGTGCGTGGCGTAACGTGCGTGGCGTAAC;G	0.279;0.061;0.039;0.017	0.279
cg12114599_BC11	I	X	133218373	F	T	133218350	133218392	X:133218350_GGTGCGTGGCGTAACGTGCGTGGCGTAACGTGCGTGGCGTAAC/GGTGCGTGGCGTAACGTGCGTGGCGTAAC	GGTGCGTGGCGTAACGTGCGTGGCGTAACGTGCGTGGCGTAAC	GGTGCGTGGCGTAACGTGCGTGGCGTAAC;GGTGCGTGGCGTAAC;GGTGCGTGGCGTAACGTGCGTGGCGTAACGTGCGTGGCGTAACGTGCGTGGCGTAAC;G	0.279;0.061;0.039;0.017	0.279
cg13661967_TC11	I	4	153466271	F	A	153466269	153466289	4:153466269_CGCGGGGCGGGGCGGGGCGGG/CGCGGGGCGGGGCGGG	CGCGGGGCGGGGCGGGGCGGG	CGCGGGGCGGGGCGGG;CGCGGGGCGGG;CGCGGGGCGGGGCGGGGCGGGGCGGG;CGCGGG;CGCGGGGCGGGGCGGGGCGGGGCGGGGCGGG;C	0.123;0.377;0.064;0.064;0.005587;0.005587	0.377
cg10449276_TC11	I	X	133218364	F	T	133218350	133218392	X:133218350_GGTGCGTGGCGTAACGTGCGTGGCGTAACGTGCGTGGCGTAAC/GGTGCGTGGCGTAACGTGCGTGGCGTAAC	GGTGCGTGGCGTAACGTGCGTGGCGTAACGTGCGTGGCGTAAC	GGTGCGTGGCGTAACGTGCGTGGCGTAAC;GGTGCGTGGCGTAAC;GGTGCGTGGCGTAACGTGCGTGGCGTAACGTGCGTGGCGTAACGTGCGTGGCGTAAC;G	0.279;0.061;0.039;0.017	0.279
cg10449276_TC11	I	X	133218364	F	T	133218350	133218392	X:133218350_GGTGCGTGGCGTAACGTGCGTGGCGTAACGTGCGTGGCGTAAC/GGTGCGTGGCGTAACGTGCGTGGCGTAAC	GGTGCGTGGCGTAACGTGCGTGGCGTAACGTGCGTGGCGTAAC	GGTGCGTGGCGTAACGTGCGTGGCGTAAC;GGTGCGTGGCGTAAC;GGTGCGTGGCGTAACGTGCGTGGCGTAACGTGCGTGGCGTAACGTGCGTGGCGTAAC;G	0.279;0.061;0.039;0.017	0.279
cg10960439_TC11	I	18	31943302	F	A	31943298	31943310	18:31943298_TGGGCGGGGGCGG/TGGGCGGGGGCGGGGGCGG	TGGGCGGGGGCGG	TGGGCGGGGGCGGGGGCGG;T;TGGGCGGGGGCGGGGGCGGGGGCGGGGGCGGGGGCGG;TGGGCGGGGGCGGGGGCGGGGGCGG;TGGGCGG;TGGGCGGGGGCGGGGGCGGGGGCGGGGGCGGGGGCGGGGGCGGGGGCGG	0.034;0.123;0.011;0.005587;0.014;0.02	0.123
cg08191869_TC11	I	4	56504608	R	A	56504610	56504610	4:56504610_A/C	A	C	0.02	0.02
cg08567023_BC11	I	5	135879785	R	T	135879787	135879787	5:135879787_C/T	C	T	0.014	0.014
cg23472516_BC11	I	19	21574172	R	T	21574167	21574177	19:21574167_TGCAACGCAAC/TGCAACGCAACGCAACGCAACGCAAC	TGCAACGCAAC	TGCAACGCAACGCAACGCAACGCAAC;TGCAACGCAACGCAACGCAACGCAACGCAACGCAAC;TGCAACGCAACGCAACGCAAC;TGCAACGCAACGCAACGCAACGCAACGCAACGCAACGCAACGCAAC;TGCAACGCAACGCAAC;T	0.229;0.089;0.226;0.025;0.14;0.053	0.229
cg16361969_BC11	I	9	23821566	R	C	23821568	23821568	9:23821568_C/T	C	T	0.014	0.014
cg11457071_BC11	I	7	100272164	F	A	100272161	100272186	7:100272161_CGCCGGCGGAGCAGCGGCGCGCGGGT/C	CGCCGGCGGAGCAGCGGCGCGCGGGT	C	0.017	0.017
cg09845031_TC11	I	16	2857244	F	C	2857173	2857245	16:2857173_ACCCAGTGAGGAGGGGTCCCCAGCGCCCAGTGAGGAGGGCTCCCCAGCGCCTAGTGAGGAGGGTTCCCCAGCG/GCCCAGTGAGGAGGGGTCCCCAGCGCCCAGTGAGGAGGGCTCCCCAGCGCCTAGTGAGGAGGGTTCCCCAGCG	ACCCAGTGAGGAGGGGTCCCCAGCGCCCAGTGAGGAGGGCTCCCCAGCGCCTAGTGAGGAGGGTTCCCCAGCG	GCCCAGTGAGGAGGGGTCCCCAGCGCCCAGTGAGGAGGGCTCCCCAGCGCCTAGTGAGGAGGGTTCCCCAGCG;*;A	0.061;0.022;0.00838	0.061
cg07154030_TC11	I	20	64286990	F	A	64286799	64287095	20:64286799_AGGGTTAGGGTTAGGGTTAGGGTTAGGGTAGGGTCAGGGTCAGGGTCAGGGTCAGGGTCAGGGTTAAGGGTCAGGGTCAGGGTCAGGGTCAGGGTCAGGGGTTAGGGTTAGGGTTAGGGTCAGGGTCAGGGGTTAGGGTCGGGGTCGGGGTCGGGGTCAGGGGTCAGGGGTCAAGGGTCGGGGTCAGGGGTCGGGGTCAGGGTGAGGGTGAGGGTGAGGGTTAGGGGTTAGGGTTAGGGTTAGGGTTACGGTTAGGGTTAGGGTTAGGGTTAGGGTAGGGTTAGGGTTAGGGGTTAG/*	AGGGTTAGGGTTAGGGTTAGGGTTAGGGTAGGGTCAGGGTCAGGGTCAGGGTCAGGGTCAGGGTTAAGGGTCAGGGTCAGGGTCAGGGTCAGGGTCAGGGGTTAGGGTTAGGGTTAGGGTCAGGGTCAGGGGTTAGGGTCGGGGTCGGGGTCGGGGTCAGGGGTCAGGGGTCAAGGGTCGGGGTCAGGGGTCGGGGTCAGGGTGAGGGTGAGGGTGAGGGTTAGGGGTTAGGGTTAGGGTTAGGGTTACGGTTAGGGTTAGGGTTAGGGTTAGGGTAGGGTTAGGGTTAGGGGTTAG	*;A	0.00838;0.017	0.017
cg16334579_TC11	I	17	77281371	F	A	77281366	77281377	17:77281366_AGGGGCGGGGCG/A	AGGGGCGGGGCG	A	0.036	0.036
cg14671861_BC11	I	2	241218025	F	T	241217945	241218065	2:241217945_GGGGGGGGCAGCGGGGGCGCGCAGGGGCGGGCCGGGGGCAGCGGGGGCGCGCAGGGGCGGGGCTGGGGGCATCGGGGGCTCGTAGGGGCGGGGCGGGGGGGCGGCGGGGGCGGGCAGGGGC/*	GGGGGGGGCAGCGGGGGCGCGCAGGGGCGGGCCGGGGGCAGCGGGGGCGCGCAGGGGCGGGGCTGGGGGCATCGGGGGCTCGTAGGGGCGGGGCGGGGGGGCGGCGGGGGCGGGCAGGGGC	*;G	0.405;0.005587	0.405
cg14671861_BC11	I	2	241218025	F	T	241217972	241218060	2:241217972_CGGGCCGGGGGCAGCGGGGGCGCGCAGGGGCGGGGCTGGGGGCATCGGGGGCTCGTAGGGGCGGGGCGGGGGGGCGGCGGGGGCGGGCA/CGGGGCCGGGGGCAGCGGGGGCGCGCAGGGGCGGGGCTGGGGGCATCGGGGGCTCGTAGGGGCGGGGCGGGGGGGCGGCGGGGGCGGGCA	CGGGCCGGGGGCAGCGGGGGCGCGCAGGGGCGGGGCTGGGGGCATCGGGGGCTCGTAGGGGCGGGGCGGGGGGGCGGCGGGGGCGGGCA	CGGGGCCGGGGGCAGCGGGGGCGCGCAGGGGCGGGGCTGGGGGCATCGGGGGCTCGTAGGGGCGGGGCGGGGGGGCGGCGGGGGCGGGCA;*;C	0.011;0.008427;0.022	0.022
cg14671861_BC11	I	2	241218025	F	T	241218002	241218060	2:241218002_CGGGGCTGGGGGCATCGGGGGCTCGTAGGGGCGGGGCGGGGGGGCGGCGGGGGCGGGCA/C	CGGGGCTGGGGGCATCGGGGGCTCGTAGGGGCGGGGCGGGGGGGCGGCGGGGGCGGGCA	C;*	0.011;0.031	0.031
cg14671861_BC11	I	2	241218025	F	T	241218007	241218151	2:241218007_CTGGGGGCATCGGGGGCTCGTAGGGGCGGGGCGGGGGGGCGGCGGGGGCGGGCAGGGGCGGGGGGCAGCGGGGGCGCGCAGGGGCGGGGCGGGGGGGGCAGCGGGGGCGCGCAGGGGCGGAGCGGGGGCGCGCAGGGGCGGGGCG/CGGGGGGCGGCGGGGGCGGGCAGGGGCGGGGGGCAGCGGGGGCGCGCAGGGGCGGGGCGGGGGGGGCAGCGGGGGCGCGCAGGGGCGGAGCGGGGGCGCGCAGGGGCGGGGCG	CTGGGGGCATCGGGGGCTCGTAGGGGCGGGGCGGGGGGGCGGCGGGGGCGGGCAGGGGCGGGGGGCAGCGGGGGCGCGCAGGGGCGGGGCGGGGGGGGCAGCGGGGGCGCGCAGGGGCGGAGCGGGGGCGCGCAGGGGCGGGGCG	CGGGGGGCGGCGGGGGCGGGCAGGGGCGGGGGGCAGCGGGGGCGCGCAGGGGCGGGGCGGGGGGGGCAGCGGGGGCGCGCAGGGGCGGAGCGGGGGCGCGCAGGGGCGGGGCG;*;CGGGGGGCAGCGGGGGCGCGCAGGGGCGGAGCGGGGGCGCGCAGGGGCGGGGCG;C	0.017;0.042;0.00838;0.005587	0.042
cg20011188_TC11	I	5	90529760	R	C	90529748	90529773	5:90529748_GGGGCCCGGGGGCGGGTCCAATCCCC/G	GGGGCCCGGGGGCGGGTCCAATCCCC	G	0.017	0.017
cg20011188_TC11	I	5	90529760	R	C	90529748	90529773	5:90529748_GGGGCCCGGGGGCGGGTCCAATCCCC/G	GGGGCCCGGGGGCGGGTCCAATCCCC	G	0.017	0.017
cg24654205_BC11	I	8	144853610	F	A	144853609	144853609	8:144853609_C/G	C	G	0.014	0.014
cg00524347_BC11	I	1	31413175	F	A	31413157	31413174	1:31413157_GCGGGGCCGGGGCGGGGC/G	GCGGGGCCGGGGCGGGGC	G	0.212	0.212
cg18139307_TC11	I	3	170222588	F	C	170222587	170222587	3:170222587_G/A	G	A	0.047	0.047
cg24336698_BC11	I	19	23825649	F	A	23825648	23825648	19:23825648_G/A	G	A	0.025	0.025
cg18290027_TC11	I	16	15857217	F	C	15857194	15857224	16:15857194_GACAAGGGTGCACGGAACAGGTGCGCACCGC/G	GACAAGGGTGCACGGAACAGGTGCGCACCGC	G	0.075	0.075
cg02616324_TC11	I	9	99906770	F	C	99906769	99906770	9:99906769_GC/G	GC	G	0.011	0.011
cg08503767_BC11	I	16	27138816	F	A	27138755	27138827	16:27138755_GGTGGCGGTGGTGGCGGTGGTGGCGGTGTTGTGGTGGTGGCGGCAGTGGCGGCGGCAGCAGCGGTGTGGTGGT/*	GGTGGCGGTGGTGGCGGTGGTGGCGGTGTTGTGGTGGTGGCGGCAGTGGCGGCGGCAGCAGCGGTGTGGTGGT	*;G	0.011;0.002793	0.011
cg08503767_BC11	I	16	27138816	F	A	27138760	27138855	16:27138760_CGGTGGTGGCGGTGGTGGCGGTGTTGTGGTGGTGGCGGCAGTGGCGGCGGCAGCAGCGGTGTGGTGGTGTGGTGATGTGGTGGTGATGGTGGTGGT/TGGTGGTGGCGGTGGTGGCGGTGTTGTGGTGGTGGCGGCAGTGGCGGCGGCAGCAGCGGTGTGGTGGTGTGGTGATGTGGTGGTGATGGTGGTGGT	CGGTGGTGGCGGTGGTGGCGGTGTTGTGGTGGTGGCGGCAGTGGCGGCGGCAGCAGCGGTGTGGTGGTGTGGTGATGTGGTGGTGATGGTGGTGGT	TGGTGGTGGCGGTGGTGGCGGTGTTGTGGTGGTGGCGGCAGTGGCGGCGGCAGCAGCGGTGTGGTGGTGTGGTGATGTGGTGGTGATGGTGGTGGT;*;C	0.053;0.025;0.002793	0.053
cg08503767_BC11	I	16	27138816	F	A	27138778	27138864	16:27138778_CGGTGTTGTGGTGGTGGCGGCAGTGGCGGCGGCAGCAGCGGTGTGGTGGTGTGGTGATGTGGTGGTGATGGTGGTGGTGGTGGTGGT/CGGTGGTGGCGGCAGTGGCGGCGGCAGCAGCGGTGTGGTGGTGTGGTGATGTGGTGGTGATGGTGGTGGTGGTGGTGGT	CGGTGTTGTGGTGGTGGCGGCAGTGGCGGCGGCAGCAGCGGTGTGGTGGTGTGGTGATGTGGTGGTGATGGTGGTGGTGGTGGTGGT	CGGTGGTGGCGGCAGTGGCGGCGGCAGCAGCGGTGTGGTGGTGTGGTGATGTGGTGGTGATGGTGGTGGTGGTGGTGGT;CAGTGTTGTGGTGTTGTGGTGGTGGCGGCAGTGGCGGCGGCAGCAGCGGTGTGGTGGTGTGGTGATGTGGTGGTGATGGTGGTGGTGGTGGTGGT;TGGTGTTGTGGTGGTGGCGGCAGTGGCGGCGGCAGCAGCGGTGTGGTGGTGTGGTGATGTGGTGGTGATGGTGGTGGTGGTGGTGGT;*;C	0.005587;0.005587;0.014;0.005587;0.002793	0.014
cg08503767_BC11	I	16	27138816	F	A	27138797	27138845	16:27138797_GCAGTGGCGGCGGCAGCAGCGGTGTGGTGGTGTGGTGATGTGGTGGTGA/G	GCAGTGGCGGCGGCAGCAGCGGTGTGGTGGTGTGGTGATGTGGTGGTGA	G;*	0.002793;0.014	0.014
cg08503767_BC11	I	16	27138816	F	A	27138799	27138865	16:27138799_AGTGGCGGCGGCAGCAGCGGTGTGGTGGTGTGGTGATGTGGTGGTGATGGTGGTGGTGGTGGTGGTG/A	AGTGGCGGCGGCAGCAGCGGTGTGGTGGTGTGGTGATGTGGTGGTGATGGTGGTGGTGGTGGTGGTG	A;*;GGTGGCGGCGGCAGCAGCGGTGTGGTGGTGTGGTGATGTGGTGGTGATGGTGGTGGTGGTGGTGGTG	0.045;0.025;0.017	0.045
cg03359704_BC11	I	6	6694500	F	T	6694499	6694499	6:6694499_C/T	C	T	0.02	0.02
cg18715603_BC11	I	12	121660193	F	T	121660169	121660193	12:121660169_GGTTGCAGTGAGCCGAGATGACGTC/G	GGTTGCAGTGAGCCGAGATGACGTC	G	0.07	0.07
cg09546533_BC11	I	17	3892998	R	C	3892997	3893012	17:3892997_GCGCCCCGCCCCGCCC/GCGCCCCGCCCCGCCCCGCCC	GCGCCCCGCCCCGCCC	GCGCCCCGCCCCGCCCCGCCC;GCGCCCCGCCC;GCGCCCCGCCCCGCCCCGCCCCGCCC;G	0.017;0.011;0.00838;0.002793	0.017
cg20799770_BC11	I	15	90884383	F	A	90884382	90884382	15:90884382_G/A	G	A	0.207	0.207
cg08464162_TC11	I	5	129904320	F	A	129904319	129904319	5:129904319_G/A	G	A	0.036	0.036
cg11750789_TC11	I	3	25783626	F	A	25783625	25783625	3:25783625_T/C	T	C	0.011	0.011
cg10337966_TC11	I	16	31185087	F	A	31185081	31185087	16:31185081_TGGCGGC/TGGCGGCGGC	TGGCGGC	TGGCGGCGGC;T	0.022;0.002793	0.022
cg17644247_TC11	I	3	133573801	F	A	133573800	133573809	3:133573800_GCGGCAGCCC/G	GCGGCAGCCC	G	0.011	0.011
cg21932538_TC11	I	7	99144024	R	A	99144016	99144028	7:99144016_GCCGCCGCCGCCT/G	GCCGCCGCCGCCT	G;GCCGCCGCCGCCTCCGCCGCCGCCT	0.229;0.005587	0.229
cg22556358_TC11	I	7	103149159	R	C	103149161	103149161	7:103149161_G/A	G	A	0.028	0.028
cg00520876_BC11	I	16	1157981	R	C	1157968	1157998	16:1157968_GCCTTGCCCGTGGCGCCCTTGCCCGTGGCAC/G	GCCTTGCCCGTGGCGCCCTTGCCCGTGGCAC	G	0.031	0.031
cg00520876_BC11	I	16	1157981	R	C	1157982	1157997	16:1157982_GCCCTTGCCCGTGGCA/*	GCCCTTGCCCGTGGCA	*;G	0.031;0.005587	0.031
cg19589144_TC11	I	6	109455788	F	A	109455784	109455796	6:109455784_AGGGCGGGGGCGG/AGGGCGG	AGGGCGGGGGCGG	AGGGCGG;A	0.126;0.053	0.126
cg18055258_BC11	I	22	39152739	R	A	39152740	39152741	22:39152740_GC/G	GC	G	0.034	0.034
cg08641961_TC11	I	2	197438	F	C	197426	197458	2:197426_AGAACACAGAAACGCGCAGGGCCTTTTCCCTTC/ATGAACACAGAAACGCGCAGGGCCTTTTCCCTTC	AGAACACAGAAACGCGCAGGGCCTTTTCCCTTC	ATGAACACAGAAACGCGCAGGGCCTTTTCCCTTC;A	0.335;0.002793	0.335
cg08641961_TC11	I	2	197438	F	C	197435	197438	2:197435_AAAC/A	AAAC	A;*	0.279;0.005587	0.279
cg26984916_TC11	I	3	37176484	R	C	37176486	37176486	3:37176486_G/A	G	A	0.017	0.017
cg00964640_BC11	I	11	86289716	F	T	86289715	86289715	11:86289715_C/T	C	T	0.76	0.76
cg09352147_BC11	I	21	44873912	F	T	44873903	44873975	21:44873903_TGGGCGAGGCGTGACCGAGGGGCGAGGCGTGACCGAGGGGCGAGGCGTGACCGAGGGGCGAGGCGTGACCGAG/TGGGCGAGGCGTGACCGAGGGGCGAGGCGTGACCGAGGGGCGAGGCGTGACCGAG	TGGGCGAGGCGTGACCGAGGGGCGAGGCGTGACCGAGGGGCGAGGCGTGACCGAGGGGCGAGGCGTGACCGAG	TGGGCGAGGCGTGACCGAGGGGCGAGGCGTGACCGAGGGGCGAGGCGTGACCGAG;TGGGCGAGGCGTGACCGAGGGGCGAGGCGTGACCGAG;GGGGCGAGGCGTGACCGAGGGGCGAGGCGTGACCGAGGGGCGAGGCGTGACCGAGGGGCGAGGCGTGACCGAG;T;TGGGCGAGGCGTGACCGAGGGGCGAGGCGTGACCGAGGGGCGAGGCGTGACCGAGGGGCGAGGCGTGACCGAGGGGCGAGGCGTGACCGAG;TGGGCGAGGCGTGACCGAG	0.17;0.103;0.002793;0.011;0.014;0.002793	0.17
cg09352147_BC11	I	21	44873912	F	T	44873903	44873975	21:44873903_TGGGCGAGGCGTGACCGAGGGGCGAGGCGTGACCGAGGGGCGAGGCGTGACCGAGGGGCGAGGCGTGACCGAG/TGGGCGAGGCGTGACCGAGGGGCGAGGCGTGACCGAGGGGCGAGGCGTGACCGAG	TGGGCGAGGCGTGACCGAGGGGCGAGGCGTGACCGAGGGGCGAGGCGTGACCGAGGGGCGAGGCGTGACCGAG	TGGGCGAGGCGTGACCGAGGGGCGAGGCGTGACCGAGGGGCGAGGCGTGACCGAG;TGGGCGAGGCGTGACCGAGGGGCGAGGCGTGACCGAG;GGGGCGAGGCGTGACCGAGGGGCGAGGCGTGACCGAGGGGCGAGGCGTGACCGAGGGGCGAGGCGTGACCGAG;T;TGGGCGAGGCGTGACCGAGGGGCGAGGCGTGACCGAGGGGCGAGGCGTGACCGAGGGGCGAGGCGTGACCGAGGGGCGAGGCGTGACCGAG;TGGGCGAGGCGTGACCGAG	0.17;0.103;0.002793;0.011;0.014;0.002793	0.17
cg00898534_BC11	I	16	10888805	R	T	10888807	10888807	16:10888807_C/T	C	T	0.056	0.056
cg20881575_TC11	I	20	844448	F	C	844439	844448	20:844439_TGCCCAGGTC/T	TGCCCAGGTC	T;*	0.983;0.005587	0.983
cg20747521_TC11	I	15	64426892	F	A	64426891	64426891	15:64426891_T/C	T	C	0.025	0.025
cg25559912_BC11	I	2	20501494	F	T	20501493	20501493	2:20501493_A/T	A	T	0.059	0.059
cg11471651_TC11	I	17	2337550	F	A	2337548	2337551	17:2337548_TGCG/T	TGCG	T;TGCGGCG	0.028;0.005587	0.028
cg13362488_BC11	I	1	10430743	F	A	10430742	10430742	1:10430742_G/A	G	A	0.05	0.05
cg27018485_TC11	I	16	787851	R	A	787851	787857	16:787851_CGAGCCG/C	CGAGCCG	C	0.017	0.017
cg11292765_BC11	I	11	120328779	R	C	120328726	120328882	11:120328726_CCTGTGTCCTAATCCCTTCTAAGGATAACAGTCATATTGTGTGTGTGTGTGTGCGCGTGTATGTTTGTATATGTATGCATATCTGTGTCCTAATCCCTTCTAAGGATAACAGTCATAGTGTGTGTGTGTGTGTGTGTGTATGTATATGTATGCATAT/TCTGTGTCCTAATCCCTTCTAAGGATAACAGTCATATTGTGTGTGTGTGTGTGCGCGTGTATGTTTGTATATGTATGCATATCTGTGTCCTAATCCCTTCTAAGGATAACAGTCATAGTGTGTGTGTGTGTGTGTGTGTATGTATATGTATGCATAT	CCTGTGTCCTAATCCCTTCTAAGGATAACAGTCATATTGTGTGTGTGTGTGTGCGCGTGTATGTTTGTATATGTATGCATATCTGTGTCCTAATCCCTTCTAAGGATAACAGTCATAGTGTGTGTGTGTGTGTGTGTGTATGTATATGTATGCATAT	TCTGTGTCCTAATCCCTTCTAAGGATAACAGTCATATTGTGTGTGTGTGTGTGCGCGTGTATGTTTGTATATGTATGCATATCTGTGTCCTAATCCCTTCTAAGGATAACAGTCATAGTGTGTGTGTGTGTGTGTGTGTATGTATATGTATGCATAT;C	0.014;0.002793	0.014
cg11292765_BC11	I	11	120328779	R	C	120328781	120328783	11:120328781_CGT/TGT	CGT	TGT;C;*	0.011;0.005587;0.002793	0.011
cg11385389_BC11	I	2	200209246	F	T	200209245	200209245	2:200209245_G/A	G	A	0.089	0.089
cg04966702_TC11	I	3	56700405	R	C	56700407	56700407	3:56700407_G/A	G	A	0.061	0.061
cg23068026_BC11	I	17	80841917	R	T	80841907	80841928	17:80841907_TCTCACCGCACGGCAGCTCACA/T	TCTCACCGCACGGCAGCTCACA	T	0.017	0.017
cg06043265_BC11	I	3	196252094	R	T	196252073	196252102	3:196252073_TGACTACAGCGCACCCCGCCACGCCCCGCA/*	TGACTACAGCGCACCCCGCCACGCCCCGCA	*;TGACTACAGCGCACCCCGCCACGCCCCGCAGACTACAGCGCACCCCGCCACGCCCCACTGGCTACAGTGCACACCGCCACGCCCCGCAGACTACAGCGCACCCCGCCACGCCCCGCA;T	0.011;0.002793;0.002793	0.011
cg23716696_BC11	I	17	36601424	F	A	36601395	36601471	17:36601395_TTCACTGGTGCGTGGGTGAATGCGGTCCCCGGCCTCCTGGGACCTCGAGGAACACAGGACGCAGCCGGTAGTACGGC/T	TTCACTGGTGCGTGGGTGAATGCGGTCCCCGGCCTCCTGGGACCTCGAGGAACACAGGACGCAGCCGGTAGTACGGC	T	0.022	0.022
cg23716696_BC11	I	17	36601424	F	A	36601395	36601471	17:36601395_TTCACTGGTGCGTGGGTGAATGCGGTCCCCGGCCTCCTGGGACCTCGAGGAACACAGGACGCAGCCGGTAGTACGGC/T	TTCACTGGTGCGTGGGTGAATGCGGTCCCCGGCCTCCTGGGACCTCGAGGAACACAGGACGCAGCCGGTAGTACGGC	T	0.022	0.022
cg17390646_BC11	I	12	132295809	F	A	132295792	132295844	12:132295792_TGAACAGGGACGGCCTCCGGAACAGGGAGAGCCTCCGAACAGGGAGAGCCTCC/T	TGAACAGGGACGGCCTCCGGAACAGGGAGAGCCTCCGAACAGGGAGAGCCTCC	T	0.011	0.011
cg12212198_BC11	I	13	113647706	R	T	113647669	113647708	13:113647669_CCTCGAGGACTCCGGGCTCACAGCCAACCTGCTGGCACGG/C	CCTCGAGGACTCCGGGCTCACAGCCAACCTGCTGGCACGG	C;CCTCGAGGACTCCGGGCTCACAGCCAACCTGCTGGCACGGCTCGAGGACTCCGGGCTCACAGCCAACCTGCTGGCACGG	0.059;0.005587	0.059
cg01776465_BC11	I	21	10616853	R	T	10616846	10616869	21:10616846_CCCGCCACGGCTTTTTGCCCCCCG/*	CCCGCCACGGCTTTTTGCCCCCCG	*;C	0.025;0.00838	0.025
cg01776465_BC11	I	21	10616853	R	T	10616852	10616891	21:10616852_ACGGCTTTTTGCCCCCCGCCGCCGCGGCTTTTTGCCGCCG/A	ACGGCTTTTTGCCCCCCGCCGCCGCGGCTTTTTGCCGCCG	A;*;AGCTTTTTGCCCCCCGCCGCCGCGGCTTTTTGCCGCCG;GCGGCTTTTTGCCCCCCGCCGCCGCGGCTTTTTGCCGCCG	0.002793;0.017;0.014;0.005587	0.017
cg21701856_BC11	I	12	10674345	R	A	10674347	10674347	12:10674347_G/A	G	A	0.02	0.02
cg15983200_TC11	I	12	110124317	R	A	110124319	110124319	12:110124319_C/A	C	A	0.02	0.02
cg20969722_TC11	I	12	132787852	R	A	132787772	132787860	12:132787772_ACGGGACCCCTCCCCGGAGACCACGGGACCCCTCCCCGGAGACCCCGGGACCCCTCCCCGGAGACCCCGGGACCCCTCCCCGGAGACCC/*	ACGGGACCCCTCCCCGGAGACCACGGGACCCCTCCCCGGAGACCCCGGGACCCCTCCCCGGAGACCCCGGGACCCCTCCCCGGAGACCC	*;A	0.00838;0.014	0.014
cg20969722_TC11	I	12	132787852	R	A	132787774	132787883	12:132787774_GGGACCCCTCCCCGGAGACCACGGGACCCCTCCCCGGAGACCCCGGGACCCCTCCCCGGAGACCCCGGGACCCCTCCCCGGAGACCCCGGGACCCCTTCCCGAGACCCCA/G	GGGACCCCTCCCCGGAGACCACGGGACCCCTCCCCGGAGACCCCGGGACCCCTCCCCGGAGACCCCGGGACCCCTCCCCGGAGACCCCGGGACCCCTTCCCGAGACCCCA	G;*	0.00838;0.022	0.022
cg20969722_TC11	I	12	132787852	R	A	132787794	132787860	12:132787794_ACGGGACCCCTCCCCGGAGACCCCGGGACCCCTCCCCGGAGACCCCGGGACCCCTCCCCGGAGACCC/CCGGGACCCCTCCCCGGAGACCCCGGGACCCCTCCCCGGAGACCCCGGGACCCCTCCCCGGAGACCC	ACGGGACCCCTCCCCGGAGACCCCGGGACCCCTCCCCGGAGACCCCGGGACCCCTCCCCGGAGACCC	CCGGGACCCCTCCCCGGAGACCCCGGGACCCCTCCCCGGAGACCCCGGGACCCCTCCCCGGAGACCC;*;A;ACGGGACCCCTCCCCGGAGACCCCGGGACCCCTCCCCGGAGACCC	0.022;0.028;0.017;0.014	0.028
cg20969722_TC11	I	12	132787852	R	A	132787809	132787874	12:132787809_GGAGACCCCGGGACCCCTCCCCGGAGACCCCGGGACCCCTCCCCGGAGACCCCGGGACCCCTTCCC/*	GGAGACCCCGGGACCCCTCCCCGGAGACCCCGGGACCCCTCCCCGGAGACCCCGGGACCCCTTCCC	*;G	0.059;0.002793	0.059
cg20969722_TC11	I	12	132787852	R	A	132787821	132787860	12:132787821_ACCCCTCCCCGGAGACCCCGGGACCCCTCCCCGGAGACCC/ACGGGACCCCTCCCCGGAGACCC	ACCCCTCCCCGGAGACCCCGGGACCCCTCCCCGGAGACCC	ACGGGACCCCTCCCCGGAGACCC;*;A	0.005587;0.045;0.00838	0.045
cg20969722_TC11	I	12	132787852	R	A	132787843	132787860	12:132787843_ACCCCTCCCCGGAGACCC/*	ACCCCTCCCCGGAGACCC	*;A	0.05;0.005587	0.05
cg20969722_TC11	I	12	132787852	R	A	132787853	132787874	12:132787853_GGAGACCCCGGGACCCCTTCCC/*	GGAGACCCCGGGACCCCTTCCC	*;G	0.056;0.002793	0.056
cg00552697_BC11	I	19	4670529	F	C	4670512	4670529	19:4670512_TGCCGAGGGGGCGGGGCC/TGCCGAGGGGGCGGGGCCGCCGAGGGGGCGGGGCC	TGCCGAGGGGGCGGGGCC	TGCCGAGGGGGCGGGGCCGCCGAGGGGGCGGGGCC;T	0.036;0.028	0.036
cg00552697_BC11	I	19	4670529	F	C	4670512	4670529	19:4670512_TGCCGAGGGGGCGGGGCC/TGCCGAGGGGGCGGGGCCGCCGAGGGGGCGGGGCC	TGCCGAGGGGGCGGGGCC	TGCCGAGGGGGCGGGGCCGCCGAGGGGGCGGGGCC;T	0.036;0.028	0.036
cg00799748_BC11	I	16	1561051	R	A	1561053	1561053	16:1561053_G/A	G	A	0.011	0.011
cg25186055_BC11	I	13	111944200	F	A	111944189	111944216	13:111944189_ACGGTCAGCACCGGTTACTGGTCACCCG/A	ACGGTCAGCACCGGTTACTGGTCACCCG	A;GCGGTCAGCACCGGTTACTGGTCACCCG;AGCACCGGTTACTGGTCACCCGCGGTCAGCACGGGTTAGTCACCCACGGTCAGCACGGGTTAGTCACCCACGGTCAGCACTGGTTACTGGTCACCCGCGGTCAGCACCGGTTACTGGTCACCCG;*	0.223;0.025;0.005587;0.002793	0.223
cg04322274_TC11	I	19	18606828	F	C	18606827	18606827	19:18606827_G/A	G	A	0.196	0.196
cg20667364_TC11	I	19	46304209	R	A	46304210	46304212	19:46304210_GTT/GT	GTT	GT;G	0.693;0.215	0.693
cg22162681_BC11	I	17	81929899	R	A	81929846	81929905	17:81929846_TCCTCCCGCCCCAGGCTGCACCTTCTGTGGGACTGGCCCCCGCAGGCACCTCCCGGGCAC/*	TCCTCCCGCCCCAGGCTGCACCTTCTGTGGGACTGGCCCCCGCAGGCACCTCCCGGGCAC	*;CCCTCCCGCCCCAGGCTGCACCTTCTGTGGGACTGGCCCCCGCAGGCACCTCCCGGGCAC;T	0.022;0.039;0.00838	0.039
cg22162681_BC11	I	17	81929899	R	A	81929882	81930000	17:81929882_CCCCCGCAGGCACCTCCCGGGCACCCTCCCGCCCCAGGCTGCAGCTTCTGTGGGACTGAGCCCCGCAGGCACCTCCCCGGCATCCTCCCGCCCCAGGCTGCACCTTCTGTGGGACTGAG/*	CCCCCGCAGGCACCTCCCGGGCACCCTCCCGCCCCAGGCTGCAGCTTCTGTGGGACTGAGCCCCGCAGGCACCTCCCCGGCATCCTCCCGCCCCAGGCTGCACCTTCTGTGGGACTGAG	*;C;GCCCCGCAGGCACCTCCCGGGCACCCTCCCGCCCCAGGCTGCAGCTTCTGTGGGACTGAGCCCCGCAGGCACCTCCCCGGCATCCTCCCGCCCCAGGCTGCACCTTCTGTGGGACTGAG	0.034;0.078;0.022	0.078
cg22162681_BC11	I	17	81929899	R	A	81929895	81930013	17:81929895_CTCCCGGGCACCCTCCCGCCCCAGGCTGCAGCTTCTGTGGGACTGAGCCCCGCAGGCACCTCCCCGGCATCCTCCCGCCCCAGGCTGCACCTTCTGTGGGACTGAGCCCCGCAGGCACT/*	CTCCCGGGCACCCTCCCGCCCCAGGCTGCAGCTTCTGTGGGACTGAGCCCCGCAGGCACCTCCCCGGCATCCTCCCGCCCCAGGCTGCACCTTCTGTGGGACTGAGCCCCGCAGGCACT	*;C	0.087;0.014	0.087
cg24210280_TC11	I	17	1029939	R	C	1029908	1029967	17:1029908_GTCCCTCCGTCCGCCACAGCGCTGACCCCTGCGTCCACGACACGGACACACTGTGGCACA/*	GTCCCTCCGTCCGCCACAGCGCTGACCCCTGCGTCCACGACACGGACACACTGTGGCACA	*;G	0.005587;0.011	0.011
cg11812906_BC11	I	14	75127227	F	A	75127226	75127226	14:75127226_C/T	C	T	0.02	0.02
cg16613938_BC11	I	19	1473043	R	C	1473045	1473045	19:1473045_C/T	C	T	0.014	0.014
cg26206990_TC11	I	15	63277520	R	C	63277518	63277522	15:63277518_CGCGT/TGCGT	CGCGT	TGCGT;C	0.042;0.00838	0.042
cg24841124_BC11	I	19	16496198	R	C	16496200	16496200	19:16496200_C/A	C	A	0.017	0.017
cg18069309_TC11	I	15	42575369	R	C	42575320	42575449	15:42575320_AGCGCGTGTTTGGGCGGGGGCGACCCGGGAGGCTTCGGATGGAACGAGGCGGAGCGAGCCCTGGCATCCTCCCGCCCACCAGGCTAAGGACTGGCCGAACGTCCACACGGGCCCGCCTGCTCTGGCTGCG/A	AGCGCGTGTTTGGGCGGGGGCGACCCGGGAGGCTTCGGATGGAACGAGGCGGAGCGAGCCCTGGCATCCTCCCGCCCACCAGGCTAAGGACTGGCCGAACGTCCACACGGGCCCGCCTGCTCTGGCTGCG	A	0.022	0.022
cg18069309_TC11	I	15	42575369	R	C	42575320	42575449	15:42575320_AGCGCGTGTTTGGGCGGGGGCGACCCGGGAGGCTTCGGATGGAACGAGGCGGAGCGAGCCCTGGCATCCTCCCGCCCACCAGGCTAAGGACTGGCCGAACGTCCACACGGGCCCGCCTGCTCTGGCTGCG/A	AGCGCGTGTTTGGGCGGGGGCGACCCGGGAGGCTTCGGATGGAACGAGGCGGAGCGAGCCCTGGCATCCTCCCGCCCACCAGGCTAAGGACTGGCCGAACGTCCACACGGGCCCGCCTGCTCTGGCTGCG	A	0.022	0.022
cg26681875_TC11	I	18	59900465	R	A	59900467	59900467	18:59900467_G/A	G	A	0.106	0.106
cg01006880_BC11	I	16	89080553	R	C	89080506	89080620	16:89080506_CCATCGTGCCCATGATCTGGGCCCGCCCCCATCGTGCCCATGTCCAGCGCGTGGCTGCCATTGTGCCTGTGTCCAGCACATGGCCCCATCGTGCCGATGTCCAGCACATGGCCCT/C	CCATCGTGCCCATGATCTGGGCCCGCCCCCATCGTGCCCATGTCCAGCGCGTGGCTGCCATTGTGCCTGTGTCCAGCACATGGCCCCATCGTGCCGATGTCCAGCACATGGCCCT	C	0.045	0.045
cg01006880_BC11	I	16	89080553	R	C	89080537	89080641	16:89080537_TCGTGCCCATGTCCAGCGCGTGGCTGCCATTGTGCCTGTGTCCAGCACATGGCCCCATCGTGCCGATGTCCAGCACATGGCCCTCATCGTGCCCATGATCTGGGC/*	TCGTGCCCATGTCCAGCGCGTGGCTGCCATTGTGCCTGTGTCCAGCACATGGCCCCATCGTGCCGATGTCCAGCACATGGCCCTCATCGTGCCCATGATCTGGGC	*;T	0.039;0.036	0.039
cg17822282_TC11	I	12	57486609	F	A	57486567	57486609	12:57486567_GCCTTACTTCTCAATTTCATCTTTTCCCTAGAGATGTTTGGCC/G	GCCTTACTTCTCAATTTCATCTTTTCCCTAGAGATGTTTGGCC	G;*	0.005587;0.014	0.014
cg17822282_TC11	I	12	57486609	F	A	57486594	57486620	12:57486594_CTAGAGATGTTTGGCCGGGCGCGGCTG/C	CTAGAGATGTTTGGCCGGGCGCGGCTG	C;*	0.014;0.014	0.014
cg12845895_BC11	I	18	79916008	F	C	79915971	79916066	18:79915971_TCCCACAGTGCTTCTGTACCCGCGGTGCTCTCATAGCCGCAGTGCTCCCGTACCCTCCCATACCCACGGTGCTCCCGTACCCATGGCGCTCCCATA/T	TCCCACAGTGCTTCTGTACCCGCGGTGCTCTCATAGCCGCAGTGCTCCCGTACCCTCCCATACCCACGGTGCTCCCGTACCCATGGCGCTCCCATA	T	0.017	0.017
cg19681716_TC11	I	14	74302901	R	A	74302903	74302903	14:74302903_C/G	C	G	0.014	0.014
cg07708818_TC11	I	16	88817664	R	A	88817666	88817666	16:88817666_G/C	G	C	0.039	0.039
cg06942314_TC11	I	18	31943308	F	A	31943298	31943310	18:31943298_TGGGCGGGGGCGG/TGGGCGGGGGCGGGGGCGG	TGGGCGGGGGCGG	TGGGCGGGGGCGGGGGCGG;T;TGGGCGGGGGCGGGGGCGGGGGCGGGGGCGGGGGCGG;TGGGCGGGGGCGGGGGCGGGGGCGG;TGGGCGG;TGGGCGGGGGCGGGGGCGGGGGCGGGGGCGGGGGCGGGGGCGGGGGCGG	0.034;0.123;0.011;0.005587;0.014;0.02	0.123
cg20287221_BC11	I	17	81140692	F	T	81140668	81140694	17:81140668_GTGGGGACCATGGGGCCGTGGGGCCGT/G	GTGGGGACCATGGGGCCGTGGGGCCGT	G;*	0.02;0.005587	0.02
cg20287221_BC11	I	17	81140692	F	T	81140688	81140712	17:81140688_GGGCCGTTGAGCTGTGGGGCGGTGA/G	GGGCCGTTGAGCTGTGGGGCGGTGA	G;*	0.042;0.017	0.042
cg20287221_BC11	I	17	81140692	F	T	81140689	81140712	17:81140689_GGCCGTTGAGCTGTGGGGCGGTGA/*	GGCCGTTGAGCTGTGGGGCGGTGA	*;G	0.059;0.002793	0.059
cg02196379_BC11	I	16	16122018	R	A	16122020	16122020	16:16122020_G/A	G	A	0.042	0.042
cg17286790_TC11	I	17	82138637	F	A	82138634	82138662	17:82138634_AGTCGGAAGAGACGCATGGCCTGCCCCGG/AGTCGGAAGAGACGCATGGCCTGCCCCGGGTCGGAAGAGACGCATGGCCTGCCCCGG	AGTCGGAAGAGACGCATGGCCTGCCCCGG	AGTCGGAAGAGACGCATGGCCTGCCCCGGGTCGGAAGAGACGCATGGCCTGCCCCGG;A	0.002793;0.045	0.045
cg20987857_BC11	I	16	2009618	R	C	2009620	2009621	16:2009620_GC/G	GC	G	1	1
cg02759635_TC11	I	15	22272762	F	A	22272719	22272846	15:22272719_ACCCAGGTGTGATGCGGTGAGGGGCAGCAGGCTCAGGGGGATGCGGTGGGGGCGTGTCAGTGTTCTGCAGGTGTGTGCGGTGAGGGGCAGCAGGCTCAGGGGGATGCGGTGGGGGCATGTCGGTGTTC/A	ACCCAGGTGTGATGCGGTGAGGGGCAGCAGGCTCAGGGGGATGCGGTGGGGGCGTGTCAGTGTTCTGCAGGTGTGTGCGGTGAGGGGCAGCAGGCTCAGGGGGATGCGGTGGGGGCATGTCGGTGTTC	A	0.089	0.089
cg17339258_TC11	I	14	59188356	F	A	59188355	59188355	14:59188355_A/T	A	T	0.017	0.017
cg17221444_TC11	I	15	73992479	F	C	73992478	73992478	15:73992478_T/C	T	C	0.014	0.014
cg25599198_BC11	I	17	3944862	R	A	3944859	3944891	17:3944859_GTCCGCCTCTTGGCCCCGCCCCTAGGAGGGGGC/G	GTCCGCCTCTTGGCCCCGCCCCTAGGAGGGGGC	G	0.176	0.176
cg25599198_BC11	I	17	3944862	R	A	3944859	3944891	17:3944859_GTCCGCCTCTTGGCCCCGCCCCTAGGAGGGGGC/G	GTCCGCCTCTTGGCCCCGCCCCTAGGAGGGGGC	G	0.176	0.176
cg27312312_BC11	I	14	55579283	R	A	55579285	55579285	14:55579285_C/A	C	A	0.02	0.02
cg04546292_BC11	I	12	12611858	R	C	12611860	12611860	12:12611860_C/T	C	T	0.022	0.022
cg01552920_TC11	I	17	81947360	F	A	81947314	81947360	17:81947314_AGGGTTGGAGGACGCCCAGCGGGTGTCCGCGGAGACTGGATGGAACC/A	AGGGTTGGAGGACGCCCAGCGGGTGTCCGCGGAGACTGGATGGAACC	A	0.355	0.355
cg01552920_TC11	I	17	81947360	F	A	81947337	81947379	17:81947337_TGTCCGCGGAGACTGGATGGAACCGGGTTGGAGGACGCCCAGC/*	TGTCCGCGGAGACTGGATGGAACCGGGTTGGAGGACGCCCAGC	*;T	0.355;0.002793	0.355
cg21241385_BC11	I	17	31549725	R	A	31549727	31549727	17:31549727_C/G	C	G	0.014	0.014
cg21249371_BC11	I	12	121581212	R	T	121581214	121581214	12:121581214_C/T	C	T	0.025	0.025
cg07464924_TC11	I	3	183099462	R	A	183099464	183099464	3:183099464_T/C	T	C	0.039	0.039
cg14412317_TC11	I	7	158587904	R	A	158587906	158587906	7:158587906_G/*	G	*;A	0.002793;0.025	0.025
cg06108894_TC11	I	4	1555966	R	A	1555919	1555995	4:1555919_GGAAGCCTCCGCGTCCACAGAACAGTGACCACGAGGAGGGAAGCCTCCGTGTCCACAGAACAGTGTCCCCGGGGAGA/*	GGAAGCCTCCGCGTCCACAGAACAGTGACCACGAGGAGGGAAGCCTCCGTGTCCACAGAACAGTGTCCCCGGGGAGA	*;G	0.02;0.002793	0.02
cg06108894_TC11	I	4	1555966	R	A	1555919	1555995	4:1555919_GGAAGCCTCCGCGTCCACAGAACAGTGACCACGAGGAGGGAAGCCTCCGTGTCCACAGAACAGTGTCCCCGGGGAGA/*	GGAAGCCTCCGCGTCCACAGAACAGTGACCACGAGGAGGGAAGCCTCCGTGTCCACAGAACAGTGTCCCCGGGGAGA	*;G	0.02;0.002793	0.02
cg06108894_TC11	I	4	1555966	R	A	1555968	1556006	4:1555968_TGTCCACAGAACAGTGTCCCCGGGGAGAGAAGCCTCCGC/T	TGTCCACAGAACAGTGTCCCCGGGGAGAGAAGCCTCCGC	T;*	0.067;0.00838	0.067
cg25394452_BC11	I	12	132563863	R	T	132563716	132563878	12:132563716_CCCCGTCGCCCCTGAACCCCCGAGCTCCTGTGCACCCCCTGCACCCCTCCGGCTGACACATACCTACGACTGTACACTCACCCCCGTCGCCCCTGAACCCCCGAGCTTGTGTGCACCCCCTGCACCCCTCCGGCTGACACATACCTACGACTGTACACTCACT/*	CCCCGTCGCCCCTGAACCCCCGAGCTCCTGTGCACCCCCTGCACCCCTCCGGCTGACACATACCTACGACTGTACACTCACCCCCGTCGCCCCTGAACCCCCGAGCTTGTGTGCACCCCCTGCACCCCTCCGGCTGACACATACCTACGACTGTACACTCACT	*;C;TCCCGTCGCCCCTGAACCCCCGAGCTCCTGTGCACCCCCTGCACCCCTCCGGCTGACACATACCTACGACTGTACACTCACCCCCGTCGCCCCTGAACCCCCGAGCTTGTGTGCACCCCCTGCACCCCTCCGGCTGACACATACCTACGACTGTACACTCACT	0.036;0.042;0.014	0.042
cg25394452_BC11	I	12	132563863	R	T	132563716	132563878	12:132563716_CCCCGTCGCCCCTGAACCCCCGAGCTCCTGTGCACCCCCTGCACCCCTCCGGCTGACACATACCTACGACTGTACACTCACCCCCGTCGCCCCTGAACCCCCGAGCTTGTGTGCACCCCCTGCACCCCTCCGGCTGACACATACCTACGACTGTACACTCACT/*	CCCCGTCGCCCCTGAACCCCCGAGCTCCTGTGCACCCCCTGCACCCCTCCGGCTGACACATACCTACGACTGTACACTCACCCCCGTCGCCCCTGAACCCCCGAGCTTGTGTGCACCCCCTGCACCCCTCCGGCTGACACATACCTACGACTGTACACTCACT	*;C;TCCCGTCGCCCCTGAACCCCCGAGCTCCTGTGCACCCCCTGCACCCCTCCGGCTGACACATACCTACGACTGTACACTCACCCCCGTCGCCCCTGAACCCCCGAGCTTGTGTGCACCCCCTGCACCCCTCCGGCTGACACATACCTACGACTGTACACTCACT	0.036;0.042;0.014	0.042
cg25394452_BC11	I	12	132563863	R	T	132563728	132563884	12:132563728_TGAACCCCCGAGCTCCTGTGCACCCCCTGCACCCCTCCGGCTGACACATACCTACGACTGTACACTCACCCCCGTCGCCCCTGAACCCCCGAGCTTGTGTGCACCCCCTGCACCCCTCCGGCTGACACATACCTACGACTGTACACTCACTCCCGTC/*	TGAACCCCCGAGCTCCTGTGCACCCCCTGCACCCCTCCGGCTGACACATACCTACGACTGTACACTCACCCCCGTCGCCCCTGAACCCCCGAGCTTGTGTGCACCCCCTGCACCCCTCCGGCTGACACATACCTACGACTGTACACTCACTCCCGTC	*;T	0.078;0.002793	0.078
cg25394452_BC11	I	12	132563863	R	T	132563741	132563903	12:132563741_TCCTGTGCACCCCCTGCACCCCTCCGGCTGACACATACCTACGACTGTACACTCACCCCCGTCGCCCCTGAACCCCCGAGCTTGTGTGCACCCCCTGCACCCCTCCGGCTGACACATACCTACGACTGTACACTCACTCCCGTCGCCCCTGAACCCCCGAGCA/T	TCCTGTGCACCCCCTGCACCCCTCCGGCTGACACATACCTACGACTGTACACTCACCCCCGTCGCCCCTGAACCCCCGAGCTTGTGTGCACCCCCTGCACCCCTCCGGCTGACACATACCTACGACTGTACACTCACTCCCGTCGCCCCTGAACCCCCGAGCA	T;*;ACCTGTGCACCCCCTGCACCCCTCCGGCTGACACATACCTACGACTGTACACTCACCCCCGTCGCCCCTGAACCCCCGAGCTTGTGTGCACCCCCTGCACCCCTCCGGCTGACACATACCTACGACTGTACACTCACTCCCGTCGCCCCTGAACCCCCGAGCA	0.109;0.078;0.011	0.109
cg25394452_BC11	I	12	132563863	R	T	132563766	132563928	12:132563766_GGCTGACACATACCTACGACTGTACACTCACCCCCGTCGCCCCTGAACCCCCGAGCTTGTGTGCACCCCCTGCACCCCTCCGGCTGACACATACCTACGACTGTACACTCACTCCCGTCGCCCCTGAACCCCCGAGCACCTGTGCACCCCCTGCACCCCTCCA/*	GGCTGACACATACCTACGACTGTACACTCACCCCCGTCGCCCCTGAACCCCCGAGCTTGTGTGCACCCCCTGCACCCCTCCGGCTGACACATACCTACGACTGTACACTCACTCCCGTCGCCCCTGAACCCCCGAGCACCTGTGCACCCCCTGCACCCCTCCA	*;AGCTGACACATACCTACGACTGTACACTCACCCCCGTCGCCCCTGAACCCCCGAGCTTGTGTGCACCCCCTGCACCCCTCCGGCTGACACATACCTACGACTGTACACTCACTCCCGTCGCCCCTGAACCCCCGAGCACCTGTGCACCCCCTGCACCCCTCCA;G	0.209;0.165;0.002793	0.209
cg25394452_BC11	I	12	132563863	R	T	132563784	132563946	12:132563784_ACTGTACACTCACCCCCGTCGCCCCTGAACCCCCGAGCTTGTGTGCACCCCCTGCACCCCTCCGGCTGACACATACCTACGACTGTACACTCACTCCCGTCGCCCCTGAACCCCCGAGCACCTGTGCACCCCCTGCACCCCTCCAGCTGACACATACCTACGT/*	ACTGTACACTCACCCCCGTCGCCCCTGAACCCCCGAGCTTGTGTGCACCCCCTGCACCCCTCCGGCTGACACATACCTACGACTGTACACTCACTCCCGTCGCCCCTGAACCCCCGAGCACCTGTGCACCCCCTGCACCCCTCCAGCTGACACATACCTACGT	*;GCTGTACACTCACCCCCGTCGCCCCTGAACCCCCGAGCTTGTGTGCACCCCCTGCACCCCTCCGGCTGACACATACCTACGACTGTACACTCACTCCCGTCGCCCCTGAACCCCCGAGCACCTGTGCACCCCCTGCACCCCTCCAGCTGACACATACCTACGT;TCTGTACACTCACCCCCGTCGCCCCTGAACCCCCGAGCTTGTGTGCACCCCCTGCACCCCTCCGGCTGACACATACCTACGACTGTACACTCACTCCCGTCGCCCCTGAACCCCCGAGCACCTGTGCACCCCCTGCACCCCTCCAGCTGACACATACCTACGT;A	0.304;0.005587;0.02;0.005587	0.304
cg25394452_BC11	I	12	132563863	R	T	132563822	132563903	12:132563822_TTGTGTGCACCCCCTGCACCCCTCCGGCTGACACATACCTACGACTGTACACTCACTCCCGTCGCCCCTGAACCCCCGAGCA/*	TTGTGTGCACCCCCTGCACCCCTCCGGCTGACACATACCTACGACTGTACACTCACTCCCGTCGCCCCTGAACCCCCGAGCA	*;T	0.288;0.193	0.288
cg25394452_BC11	I	12	132563863	R	T	132563824	132563905	12:132563824_GTGTGCACCCCCTGCACCCCTCCGGCTGACACATACCTACGACTGTACACTCACTCCCGTCGCCCCTGAACCCCCGAGCACC/*	GTGTGCACCCCCTGCACCCCTCCGGCTGACACATACCTACGACTGTACACTCACTCCCGTCGCCCCTGAACCCCCGAGCACC	*;CTGTGCACCCCCTGCACCCCTCCGGCTGACACATACCTACGACTGTACACTCACTCCCGTCGCCCCTGAACCCCCGAGCACC;G	0.483;0.067;0.002809	0.483
cg25394452_BC11	I	12	132563863	R	T	132563847	132563928	12:132563847_GGCTGACACATACCTACGACTGTACACTCACTCCCGTCGCCCCTGAACCCCCGAGCACCTGTGCACCCCCTGCACCCCTCCA/*	GGCTGACACATACCTACGACTGTACACTCACTCCCGTCGCCCCTGAACCCCCGAGCACCTGTGCACCCCCTGCACCCCTCCA	*;AGCTGACACATACCTACGACTGTACACTCACTCCCGTCGCCCCTGAACCCCCGAGCACCTGTGCACCCCCTGCACCCCTCCA;G	0.469;0.014;0.00838	0.469
cg25394452_BC12	I	12	132563863	R	T	132563716	132563878	12:132563716_CCCCGTCGCCCCTGAACCCCCGAGCTCCTGTGCACCCCCTGCACCCCTCCGGCTGACACATACCTACGACTGTACACTCACCCCCGTCGCCCCTGAACCCCCGAGCTTGTGTGCACCCCCTGCACCCCTCCGGCTGACACATACCTACGACTGTACACTCACT/*	CCCCGTCGCCCCTGAACCCCCGAGCTCCTGTGCACCCCCTGCACCCCTCCGGCTGACACATACCTACGACTGTACACTCACCCCCGTCGCCCCTGAACCCCCGAGCTTGTGTGCACCCCCTGCACCCCTCCGGCTGACACATACCTACGACTGTACACTCACT	*;C;TCCCGTCGCCCCTGAACCCCCGAGCTCCTGTGCACCCCCTGCACCCCTCCGGCTGACACATACCTACGACTGTACACTCACCCCCGTCGCCCCTGAACCCCCGAGCTTGTGTGCACCCCCTGCACCCCTCCGGCTGACACATACCTACGACTGTACACTCACT	0.036;0.042;0.014	0.042
cg25394452_BC12	I	12	132563863	R	T	132563716	132563878	12:132563716_CCCCGTCGCCCCTGAACCCCCGAGCTCCTGTGCACCCCCTGCACCCCTCCGGCTGACACATACCTACGACTGTACACTCACCCCCGTCGCCCCTGAACCCCCGAGCTTGTGTGCACCCCCTGCACCCCTCCGGCTGACACATACCTACGACTGTACACTCACT/*	CCCCGTCGCCCCTGAACCCCCGAGCTCCTGTGCACCCCCTGCACCCCTCCGGCTGACACATACCTACGACTGTACACTCACCCCCGTCGCCCCTGAACCCCCGAGCTTGTGTGCACCCCCTGCACCCCTCCGGCTGACACATACCTACGACTGTACACTCACT	*;C;TCCCGTCGCCCCTGAACCCCCGAGCTCCTGTGCACCCCCTGCACCCCTCCGGCTGACACATACCTACGACTGTACACTCACCCCCGTCGCCCCTGAACCCCCGAGCTTGTGTGCACCCCCTGCACCCCTCCGGCTGACACATACCTACGACTGTACACTCACT	0.036;0.042;0.014	0.042
cg25394452_BC12	I	12	132563863	R	T	132563728	132563884	12:132563728_TGAACCCCCGAGCTCCTGTGCACCCCCTGCACCCCTCCGGCTGACACATACCTACGACTGTACACTCACCCCCGTCGCCCCTGAACCCCCGAGCTTGTGTGCACCCCCTGCACCCCTCCGGCTGACACATACCTACGACTGTACACTCACTCCCGTC/*	TGAACCCCCGAGCTCCTGTGCACCCCCTGCACCCCTCCGGCTGACACATACCTACGACTGTACACTCACCCCCGTCGCCCCTGAACCCCCGAGCTTGTGTGCACCCCCTGCACCCCTCCGGCTGACACATACCTACGACTGTACACTCACTCCCGTC	*;T	0.078;0.002793	0.078
cg25394452_BC12	I	12	132563863	R	T	132563741	132563903	12:132563741_TCCTGTGCACCCCCTGCACCCCTCCGGCTGACACATACCTACGACTGTACACTCACCCCCGTCGCCCCTGAACCCCCGAGCTTGTGTGCACCCCCTGCACCCCTCCGGCTGACACATACCTACGACTGTACACTCACTCCCGTCGCCCCTGAACCCCCGAGCA/T	TCCTGTGCACCCCCTGCACCCCTCCGGCTGACACATACCTACGACTGTACACTCACCCCCGTCGCCCCTGAACCCCCGAGCTTGTGTGCACCCCCTGCACCCCTCCGGCTGACACATACCTACGACTGTACACTCACTCCCGTCGCCCCTGAACCCCCGAGCA	T;*;ACCTGTGCACCCCCTGCACCCCTCCGGCTGACACATACCTACGACTGTACACTCACCCCCGTCGCCCCTGAACCCCCGAGCTTGTGTGCACCCCCTGCACCCCTCCGGCTGACACATACCTACGACTGTACACTCACTCCCGTCGCCCCTGAACCCCCGAGCA	0.109;0.078;0.011	0.109
cg25394452_BC12	I	12	132563863	R	T	132563766	132563928	12:132563766_GGCTGACACATACCTACGACTGTACACTCACCCCCGTCGCCCCTGAACCCCCGAGCTTGTGTGCACCCCCTGCACCCCTCCGGCTGACACATACCTACGACTGTACACTCACTCCCGTCGCCCCTGAACCCCCGAGCACCTGTGCACCCCCTGCACCCCTCCA/*	GGCTGACACATACCTACGACTGTACACTCACCCCCGTCGCCCCTGAACCCCCGAGCTTGTGTGCACCCCCTGCACCCCTCCGGCTGACACATACCTACGACTGTACACTCACTCCCGTCGCCCCTGAACCCCCGAGCACCTGTGCACCCCCTGCACCCCTCCA	*;AGCTGACACATACCTACGACTGTACACTCACCCCCGTCGCCCCTGAACCCCCGAGCTTGTGTGCACCCCCTGCACCCCTCCGGCTGACACATACCTACGACTGTACACTCACTCCCGTCGCCCCTGAACCCCCGAGCACCTGTGCACCCCCTGCACCCCTCCA;G	0.209;0.165;0.002793	0.209
cg25394452_BC12	I	12	132563863	R	T	132563784	132563946	12:132563784_ACTGTACACTCACCCCCGTCGCCCCTGAACCCCCGAGCTTGTGTGCACCCCCTGCACCCCTCCGGCTGACACATACCTACGACTGTACACTCACTCCCGTCGCCCCTGAACCCCCGAGCACCTGTGCACCCCCTGCACCCCTCCAGCTGACACATACCTACGT/*	ACTGTACACTCACCCCCGTCGCCCCTGAACCCCCGAGCTTGTGTGCACCCCCTGCACCCCTCCGGCTGACACATACCTACGACTGTACACTCACTCCCGTCGCCCCTGAACCCCCGAGCACCTGTGCACCCCCTGCACCCCTCCAGCTGACACATACCTACGT	*;GCTGTACACTCACCCCCGTCGCCCCTGAACCCCCGAGCTTGTGTGCACCCCCTGCACCCCTCCGGCTGACACATACCTACGACTGTACACTCACTCCCGTCGCCCCTGAACCCCCGAGCACCTGTGCACCCCCTGCACCCCTCCAGCTGACACATACCTACGT;TCTGTACACTCACCCCCGTCGCCCCTGAACCCCCGAGCTTGTGTGCACCCCCTGCACCCCTCCGGCTGACACATACCTACGACTGTACACTCACTCCCGTCGCCCCTGAACCCCCGAGCACCTGTGCACCCCCTGCACCCCTCCAGCTGACACATACCTACGT;A	0.304;0.005587;0.02;0.005587	0.304
cg25394452_BC12	I	12	132563863	R	T	132563822	132563903	12:132563822_TTGTGTGCACCCCCTGCACCCCTCCGGCTGACACATACCTACGACTGTACACTCACTCCCGTCGCCCCTGAACCCCCGAGCA/*	TTGTGTGCACCCCCTGCACCCCTCCGGCTGACACATACCTACGACTGTACACTCACTCCCGTCGCCCCTGAACCCCCGAGCA	*;T	0.288;0.193	0.288
cg25394452_BC12	I	12	132563863	R	T	132563824	132563905	12:132563824_GTGTGCACCCCCTGCACCCCTCCGGCTGACACATACCTACGACTGTACACTCACTCCCGTCGCCCCTGAACCCCCGAGCACC/*	GTGTGCACCCCCTGCACCCCTCCGGCTGACACATACCTACGACTGTACACTCACTCCCGTCGCCCCTGAACCCCCGAGCACC	*;CTGTGCACCCCCTGCACCCCTCCGGCTGACACATACCTACGACTGTACACTCACTCCCGTCGCCCCTGAACCCCCGAGCACC;G	0.483;0.067;0.002809	0.483
cg25394452_BC12	I	12	132563863	R	T	132563847	132563928	12:132563847_GGCTGACACATACCTACGACTGTACACTCACTCCCGTCGCCCCTGAACCCCCGAGCACCTGTGCACCCCCTGCACCCCTCCA/*	GGCTGACACATACCTACGACTGTACACTCACTCCCGTCGCCCCTGAACCCCCGAGCACCTGTGCACCCCCTGCACCCCTCCA	*;AGCTGACACATACCTACGACTGTACACTCACTCCCGTCGCCCCTGAACCCCCGAGCACCTGTGCACCCCCTGCACCCCTCCA;G	0.469;0.014;0.00838	0.469
cg10150212_TC11	I	6	137867500	F	C	137867485	137867509	6:137867485_GCCCGGAGAGGTAACCGCCGCGCCT/G	GCCCGGAGAGGTAACCGCCGCGCCT	G	0.061	0.061
cg01878569_TC11	I	1	206924549	R	C	206924436	206924611	1:206924436_GGAGTGTGTGAATGTGTGGTGTGTGGCTATGAGTGTGTGTGAATGTGTGGTGTGTGGCTATGTGTGTGTGCTATGTGTTGTGTGTGGTATGTAGTTATGAGTGTGTGTCACTGCGTGGTGTGTGGCTATGAGTGTGTGTGTGCGCACTCTATGCTCTGTCTAGTGTGTGTGTGGTT/G	GGAGTGTGTGAATGTGTGGTGTGTGGCTATGAGTGTGTGTGAATGTGTGGTGTGTGGCTATGTGTGTGTGCTATGTGTTGTGTGTGGTATGTAGTTATGAGTGTGTGTCACTGCGTGGTGTGTGGCTATGAGTGTGTGTGTGCGCACTCTATGCTCTGTCTAGTGTGTGTGTGGTT	G	0.059	0.059
cg00711584_BC11	I	16	89306887	R	T	89306676	89306896	16:89306676_CACCTCCCACTCCGCAGACACGTGCCACCTCCCACTCCGCAGACACGCGCCACCCACCTCCCACTCCGCAGACACGCGCCACTTACCTCCCACTCCGCAGACACGCGCCACCTACCTCCCACTCCGCAGACACGCGCCACCTCCCATTCCACAGACACGCGCCACTTACCTCCCACTCCGCAGACACGCGCCACCTCCCACTCCACAGACACGCGCCACCT/CACCTCCCACTCCGCAGACACGCGCCACCTACCTCCCACTCCGCAGACACGCGCCACCTCCCATTCCACAGACACGCGCCACTTACCTCCCACTCCGCAGACACGCGCCACCTCCCACTCCACAGACACGCGCCACCT	CACCTCCCACTCCGCAGACACGTGCCACCTCCCACTCCGCAGACACGCGCCACCCACCTCCCACTCCGCAGACACGCGCCACTTACCTCCCACTCCGCAGACACGCGCCACCTACCTCCCACTCCGCAGACACGCGCCACCTCCCATTCCACAGACACGCGCCACTTACCTCCCACTCCGCAGACACGCGCCACCTCCCACTCCACAGACACGCGCCACCT	CACCTCCCACTCCGCAGACACGCGCCACCTACCTCCCACTCCGCAGACACGCGCCACCTCCCATTCCACAGACACGCGCCACTTACCTCCCACTCCGCAGACACGCGCCACCTCCCACTCCACAGACACGCGCCACCT;*;C	0.031;0.061;0.002793	0.061
cg00711584_BC12	I	16	89306887	R	T	89306676	89306896	16:89306676_CACCTCCCACTCCGCAGACACGTGCCACCTCCCACTCCGCAGACACGCGCCACCCACCTCCCACTCCGCAGACACGCGCCACTTACCTCCCACTCCGCAGACACGCGCCACCTACCTCCCACTCCGCAGACACGCGCCACCTCCCATTCCACAGACACGCGCCACTTACCTCCCACTCCGCAGACACGCGCCACCTCCCACTCCACAGACACGCGCCACCT/CACCTCCCACTCCGCAGACACGCGCCACCTACCTCCCACTCCGCAGACACGCGCCACCTCCCATTCCACAGACACGCGCCACTTACCTCCCACTCCGCAGACACGCGCCACCTCCCACTCCACAGACACGCGCCACCT	CACCTCCCACTCCGCAGACACGTGCCACCTCCCACTCCGCAGACACGCGCCACCCACCTCCCACTCCGCAGACACGCGCCACTTACCTCCCACTCCGCAGACACGCGCCACCTACCTCCCACTCCGCAGACACGCGCCACCTCCCATTCCACAGACACGCGCCACTTACCTCCCACTCCGCAGACACGCGCCACCTCCCACTCCACAGACACGCGCCACCT	CACCTCCCACTCCGCAGACACGCGCCACCTACCTCCCACTCCGCAGACACGCGCCACCTCCCATTCCACAGACACGCGCCACTTACCTCCCACTCCGCAGACACGCGCCACCTCCCACTCCACAGACACGCGCCACCT;*;C	0.031;0.061;0.002793	0.061
cg00711584_BC13	I	16	89306887	R	T	89306676	89306896	16:89306676_CACCTCCCACTCCGCAGACACGTGCCACCTCCCACTCCGCAGACACGCGCCACCCACCTCCCACTCCGCAGACACGCGCCACTTACCTCCCACTCCGCAGACACGCGCCACCTACCTCCCACTCCGCAGACACGCGCCACCTCCCATTCCACAGACACGCGCCACTTACCTCCCACTCCGCAGACACGCGCCACCTCCCACTCCACAGACACGCGCCACCT/CACCTCCCACTCCGCAGACACGCGCCACCTACCTCCCACTCCGCAGACACGCGCCACCTCCCATTCCACAGACACGCGCCACTTACCTCCCACTCCGCAGACACGCGCCACCTCCCACTCCACAGACACGCGCCACCT	CACCTCCCACTCCGCAGACACGTGCCACCTCCCACTCCGCAGACACGCGCCACCCACCTCCCACTCCGCAGACACGCGCCACTTACCTCCCACTCCGCAGACACGCGCCACCTACCTCCCACTCCGCAGACACGCGCCACCTCCCATTCCACAGACACGCGCCACTTACCTCCCACTCCGCAGACACGCGCCACCTCCCACTCCACAGACACGCGCCACCT	CACCTCCCACTCCGCAGACACGCGCCACCTACCTCCCACTCCGCAGACACGCGCCACCTCCCATTCCACAGACACGCGCCACTTACCTCCCACTCCGCAGACACGCGCCACCTCCCACTCCACAGACACGCGCCACCT;*;C	0.031;0.061;0.002793	0.061
cg04955856_TC11	I	22	46626670	F	A	46626565	46626674	22:46626565_CGTGCCCTGCGTGTGGGAGCTGGCTCGTGGGGCTTGGAGGTGTGTGTGGGAGGGACGGTGGCAGGGCGGGGTCTCTGGGTCGGGGTTTTCTTTGGAAAGCTGGACCGGCT/TGTGCCCTGCGTGTGGGAGCTGGCTCGTGGGGCTTGGAGGTGTGTGTGGGAGGGACGGTGGCAGGGCGGGGTCTCTGGGTCGGGGTTTTCTTTGGAAAGCTGGACCGGCT	CGTGCCCTGCGTGTGGGAGCTGGCTCGTGGGGCTTGGAGGTGTGTGTGGGAGGGACGGTGGCAGGGCGGGGTCTCTGGGTCGGGGTTTTCTTTGGAAAGCTGGACCGGCT	TGTGCCCTGCGTGTGGGAGCTGGCTCGTGGGGCTTGGAGGTGTGTGTGGGAGGGACGGTGGCAGGGCGGGGTCTCTGGGTCGGGGTTTTCTTTGGAAAGCTGGACCGGCT;C	0.142;0.061	0.142
cg04955856_TC12	I	22	46626670	F	A	46626565	46626674	22:46626565_CGTGCCCTGCGTGTGGGAGCTGGCTCGTGGGGCTTGGAGGTGTGTGTGGGAGGGACGGTGGCAGGGCGGGGTCTCTGGGTCGGGGTTTTCTTTGGAAAGCTGGACCGGCT/TGTGCCCTGCGTGTGGGAGCTGGCTCGTGGGGCTTGGAGGTGTGTGTGGGAGGGACGGTGGCAGGGCGGGGTCTCTGGGTCGGGGTTTTCTTTGGAAAGCTGGACCGGCT	CGTGCCCTGCGTGTGGGAGCTGGCTCGTGGGGCTTGGAGGTGTGTGTGGGAGGGACGGTGGCAGGGCGGGGTCTCTGGGTCGGGGTTTTCTTTGGAAAGCTGGACCGGCT	TGTGCCCTGCGTGTGGGAGCTGGCTCGTGGGGCTTGGAGGTGTGTGTGGGAGGGACGGTGGCAGGGCGGGGTCTCTGGGTCGGGGTTTTCTTTGGAAAGCTGGACCGGCT;C	0.142;0.061	0.142
cg04955856_TC13	I	22	46626670	F	A	46626565	46626674	22:46626565_CGTGCCCTGCGTGTGGGAGCTGGCTCGTGGGGCTTGGAGGTGTGTGTGGGAGGGACGGTGGCAGGGCGGGGTCTCTGGGTCGGGGTTTTCTTTGGAAAGCTGGACCGGCT/TGTGCCCTGCGTGTGGGAGCTGGCTCGTGGGGCTTGGAGGTGTGTGTGGGAGGGACGGTGGCAGGGCGGGGTCTCTGGGTCGGGGTTTTCTTTGGAAAGCTGGACCGGCT	CGTGCCCTGCGTGTGGGAGCTGGCTCGTGGGGCTTGGAGGTGTGTGTGGGAGGGACGGTGGCAGGGCGGGGTCTCTGGGTCGGGGTTTTCTTTGGAAAGCTGGACCGGCT	TGTGCCCTGCGTGTGGGAGCTGGCTCGTGGGGCTTGGAGGTGTGTGTGGGAGGGACGGTGGCAGGGCGGGGTCTCTGGGTCGGGGTTTTCTTTGGAAAGCTGGACCGGCT;C	0.142;0.061	0.142
cg10504103_BC11	I	7	422787	R	T	422759	422798	7:422759_AGACTCCCCCAACACTCCCAGCATCAGACGGAGACCCCCG/*	AGACTCCCCCAACACTCCCAGCATCAGACGGAGACCCCCG	*;A	0.355;0.002793	0.355
cg10500110_BC11	I	7	296868	F	A	296818	296940	7:296818_GCTGGGAGGCACTGGACGCGTGGATGACGGGACGTGGGGCTGCGGGGTGGCGGGAGGAGAAGCTGGGAGGGAGTGGACTCGTGGATGATGGGACGTGGGGCTGCGGGGTGGCGGGAGGAGGTA/G	GCTGGGAGGCACTGGACGCGTGGATGACGGGACGTGGGGCTGCGGGGTGGCGGGAGGAGAAGCTGGGAGGGAGTGGACTCGTGGATGATGGGACGTGGGGCTGCGGGGTGGCGGGAGGAGGTA	G	0.014	0.014
cg10499174_BC11	I	7	267091	R	A	267093	267093	7:267093_G/A	G	A	0.304	0.304
cg17272680_BC11	I	12	9569758	R	A	9569758	9569780	12:9569758_CGCATGGGGTGCCTCCCCGCCTT/C	CGCATGGGGTGCCTCCCCGCCTT	C;CGCATGGGGTGCCTCCCCGCCTTGCATGGGGTGCCTCCCCGCCTT	0.017;0.005587	0.017
cg15893045_BC11	I	11	1009438	F	T	1009404	1009504	11:1009404_CGTCTGGAGGGACGGCCCCGGGGGACACGCAGCCCGTGACCCCGCGCCAGGGTCTGGAGGGACGGCCCCGGGGAACACGCAGCCCATGACCCCGCGCCAGG/C	CGTCTGGAGGGACGGCCCCGGGGGACACGCAGCCCGTGACCCCGCGCCAGGGTCTGGAGGGACGGCCCCGGGGAACACGCAGCCCATGACCCCGCGCCAGG	C	0.011	0.011
cg15893045_BC11	I	11	1009438	F	T	1009404	1009504	11:1009404_CGTCTGGAGGGACGGCCCCGGGGGACACGCAGCCCGTGACCCCGCGCCAGGGTCTGGAGGGACGGCCCCGGGGAACACGCAGCCCATGACCCCGCGCCAGG/C	CGTCTGGAGGGACGGCCCCGGGGGACACGCAGCCCGTGACCCCGCGCCAGGGTCTGGAGGGACGGCCCCGGGGAACACGCAGCCCATGACCCCGCGCCAGG	C	0.011	0.011
cg15893045_BC11	I	11	1009438	F	T	1009404	1009504	11:1009404_CGTCTGGAGGGACGGCCCCGGGGGACACGCAGCCCGTGACCCCGCGCCAGGGTCTGGAGGGACGGCCCCGGGGAACACGCAGCCCATGACCCCGCGCCAGG/C	CGTCTGGAGGGACGGCCCCGGGGGACACGCAGCCCGTGACCCCGCGCCAGGGTCTGGAGGGACGGCCCCGGGGAACACGCAGCCCATGACCCCGCGCCAGG	C	0.011	0.011
cg15893044_TC11	I	11	1009431	F	C	1009404	1009504	11:1009404_CGTCTGGAGGGACGGCCCCGGGGGACACGCAGCCCGTGACCCCGCGCCAGGGTCTGGAGGGACGGCCCCGGGGAACACGCAGCCCATGACCCCGCGCCAGG/C	CGTCTGGAGGGACGGCCCCGGGGGACACGCAGCCCGTGACCCCGCGCCAGGGTCTGGAGGGACGGCCCCGGGGAACACGCAGCCCATGACCCCGCGCCAGG	C	0.011	0.011
cg15893044_TC11	I	11	1009431	F	C	1009404	1009504	11:1009404_CGTCTGGAGGGACGGCCCCGGGGGACACGCAGCCCGTGACCCCGCGCCAGGGTCTGGAGGGACGGCCCCGGGGAACACGCAGCCCATGACCCCGCGCCAGG/C	CGTCTGGAGGGACGGCCCCGGGGGACACGCAGCCCGTGACCCCGCGCCAGGGTCTGGAGGGACGGCCCCGGGGAACACGCAGCCCATGACCCCGCGCCAGG	C	0.011	0.011
cg15893044_TC11	I	11	1009431	F	C	1009404	1009504	11:1009404_CGTCTGGAGGGACGGCCCCGGGGGACACGCAGCCCGTGACCCCGCGCCAGGGTCTGGAGGGACGGCCCCGGGGAACACGCAGCCCATGACCCCGCGCCAGG/C	CGTCTGGAGGGACGGCCCCGGGGGACACGCAGCCCGTGACCCCGCGCCAGGGTCTGGAGGGACGGCCCCGGGGAACACGCAGCCCATGACCCCGCGCCAGG	C	0.011	0.011
cg15893043_BC11	I	11	1009422	F	A	1009404	1009504	11:1009404_CGTCTGGAGGGACGGCCCCGGGGGACACGCAGCCCGTGACCCCGCGCCAGGGTCTGGAGGGACGGCCCCGGGGAACACGCAGCCCATGACCCCGCGCCAGG/C	CGTCTGGAGGGACGGCCCCGGGGGACACGCAGCCCGTGACCCCGCGCCAGGGTCTGGAGGGACGGCCCCGGGGAACACGCAGCCCATGACCCCGCGCCAGG	C	0.011	0.011
cg15893043_BC11	I	11	1009422	F	A	1009404	1009504	11:1009404_CGTCTGGAGGGACGGCCCCGGGGGACACGCAGCCCGTGACCCCGCGCCAGGGTCTGGAGGGACGGCCCCGGGGAACACGCAGCCCATGACCCCGCGCCAGG/C	CGTCTGGAGGGACGGCCCCGGGGGACACGCAGCCCGTGACCCCGCGCCAGGGTCTGGAGGGACGGCCCCGGGGAACACGCAGCCCATGACCCCGCGCCAGG	C	0.011	0.011
cg15893043_BC11	I	11	1009422	F	A	1009404	1009504	11:1009404_CGTCTGGAGGGACGGCCCCGGGGGACACGCAGCCCGTGACCCCGCGCCAGGGTCTGGAGGGACGGCCCCGGGGAACACGCAGCCCATGACCCCGCGCCAGG/C	CGTCTGGAGGGACGGCCCCGGGGGACACGCAGCCCGTGACCCCGCGCCAGGGTCTGGAGGGACGGCCCCGGGGAACACGCAGCCCATGACCCCGCGCCAGG	C	0.011	0.011
cg06969979_BC11	I	1	3640636	F	A	3640612	3640649	1:3640612_GTCAGCAGGGCGGGGTGGAGCGCCCGAGGCTCTGAGCA/G	GTCAGCAGGGCGGGGTGGAGCGCCCGAGGCTCTGAGCA	G;*	0.014;0.011	0.014
cg06969979_BC11	I	1	3640636	F	A	3640630	3640671	1:3640630_AGCGCCCGAGGCTCTGAGCATCAGCAGGGCAGGGTGGAGCGC/*	AGCGCCCGAGGCTCTGAGCATCAGCAGGGCAGGGTGGAGCGC	*;A	0.014;0.011	0.014
cg14417889_TC11	I	9	134337937	F	A	134337936	134337936	9:134337936_G/A	G	A	0.011	0.011
cg26239816_TC11	I	22	25219350	R	A	25219349	25219353	22:25219349_CCGTA/C	CCGTA	C	0.011	0.011
cg26539736_BC12	I	2	10526459	R	A	10526461	10526461	2:10526461_C/T	C	T	0.039	0.039
cg09150076_BC11	I	1	231162258	F	C	231162257	231162257	1:231162257_G/A	G	A	0.039	0.039
cg19445097_BC12	I	13	113421328	R	T	113421317	113421334	13:113421317_ACCCCGGGACACGCCCAC/ACCCCCGGGACACGCCCAC	ACCCCGGGACACGCCCAC	ACCCCCGGGACACGCCCAC;*;A	0.084;0.02;0.005587	0.084
cg19761272_BC11	I	14	76138833	F	T	76138832	76138832	14:76138832_A/G	A	G	0.24	0.24
cg19761272_BC12	I	14	76138833	F	T	76138832	76138832	14:76138832_A/G	A	G	0.24	0.24
cg19761272_BC13	I	14	76138833	F	T	76138832	76138832	14:76138832_A/G	A	G	0.24	0.24
cg24153278_TC11	I	19	12938657	R	C	12938659	12938659	19:12938659_T/C	T	C	0.078	0.078
cg05898188_TC11	I	10	125227923	F	T	125227896	125227981	10:125227896_TGGGGTAACGTGCACAGGAAGGGGTAACGTGCACAGAAAGGTTACGTCCTGGGCAGTGGGAAGCAGTGGGGTAACGTGCACAGGAA/T	TGGGGTAACGTGCACAGGAAGGGGTAACGTGCACAGAAAGGTTACGTCCTGGGCAGTGGGAAGCAGTGGGGTAACGTGCACAGGAA	T	0.073	0.073
cg05898188_TC12	I	10	125227923	F	T	125227896	125227981	10:125227896_TGGGGTAACGTGCACAGGAAGGGGTAACGTGCACAGAAAGGTTACGTCCTGGGCAGTGGGAAGCAGTGGGGTAACGTGCACAGGAA/T	TGGGGTAACGTGCACAGGAAGGGGTAACGTGCACAGAAAGGTTACGTCCTGGGCAGTGGGAAGCAGTGGGGTAACGTGCACAGGAA	T	0.073	0.073
cg05898188_TC13	I	10	125227923	F	T	125227896	125227981	10:125227896_TGGGGTAACGTGCACAGGAAGGGGTAACGTGCACAGAAAGGTTACGTCCTGGGCAGTGGGAAGCAGTGGGGTAACGTGCACAGGAA/T	TGGGGTAACGTGCACAGGAAGGGGTAACGTGCACAGAAAGGTTACGTCCTGGGCAGTGGGAAGCAGTGGGGTAACGTGCACAGGAA	T	0.073	0.073
cg01485157_BC11	I	16	4381583	F	A	4381582	4381582	16:4381582_C/T	C	T	0.011	0.011
cg01485157_BC12	I	16	4381583	F	A	4381582	4381582	16:4381582_C/T	C	T	0.011	0.011
cg23215636_BO11	I	18	8240753	F	A	8240691	8240828	18:8240691_GAAAGAGAGAAAGAAAGAAGGAAAGAAGAGAAAGAAAGAAATTGAAAGTTTGTGGCAACCCGCGAGGGAGGGAGGGAGAGAGAGAGGGAGAGAGAGAGAGAGAGAGAGAGAGAGAGAGAGAGAGAGAGAGAGAGAGAA/*	GAAAGAGAGAAAGAAAGAAGGAAAGAAGAGAAAGAAAGAAATTGAAAGTTTGTGGCAACCCGCGAGGGAGGGAGGGAGAGAGAGAGGGAGAGAGAGAGAGAGAGAGAGAGAGAGAGAGAGAGAGAGAGAGAGAGAGAA	*;G	0.014;0.002793	0.014
cg23137090_BC11	I	17	83103902	R	A	83103876	83103908	17:83103876_CCCGCCCCTCTGGATCTCCGTCTCCTCGGGGCT/C	CCCGCCCCTCTGGATCTCCGTCTCCTCGGGGCT	C	0.372	0.372
cg23137089_TC11	I	17	83103894	R	A	83103876	83103908	17:83103876_CCCGCCCCTCTGGATCTCCGTCTCCTCGGGGCT/C	CCCGCCCCTCTGGATCTCCGTCTCCTCGGGGCT	C	0.372	0.372
cg23097383_BC11	I	17	81814800	R	A	81814801	81814837	17:81814801_GGCCTACGCCAGTCCTCGTGCCACACAGAGAGGTCCA/G	GGCCTACGCCAGTCCTCGTGCCACACAGAGAGGTCCA	G	0.112	0.112
cg23097383_BC11	I	17	81814800	R	A	81814801	81814837	17:81814801_GGCCTACGCCAGTCCTCGTGCCACACAGAGAGGTCCA/G	GGCCTACGCCAGTCCTCGTGCCACACAGAGAGGTCCA	G	0.112	0.112
cg22778708_BC11	I	17	61409410	R	A	61409412	61409412	17:61409412_G/C	G	C	0.131	0.131
cg20804581_TC11	I	2	197575	F	A	197443	197651	2:197443_AGGGCCTTTTCCCTTCTGTCTGCCTTTCCGGCCTCTGGACACAGAAACGCGCGGGGCCTTTTCCCTTCTGTCTGCCTTTCCGGCCTCTTGACATGGAAACACGCGGAGCGTTTTCCCTTCTGTCTTCCTTTCCGGCCTGTTGACATGGAAACGCGCGGAGCCTTTTCCCTTCTGTCTGCCTTTCCGGCCTGTTGACGTGGAAACGCGCG/*	AGGGCCTTTTCCCTTCTGTCTGCCTTTCCGGCCTCTGGACACAGAAACGCGCGGGGCCTTTTCCCTTCTGTCTGCCTTTCCGGCCTCTTGACATGGAAACACGCGGAGCGTTTTCCCTTCTGTCTTCCTTTCCGGCCTGTTGACATGGAAACGCGCGGAGCCTTTTCCCTTCTGTCTGCCTTTCCGGCCTGTTGACGTGGAAACGCGCG	*;GGGGCCTTTTCCCTTCTGTCTGCCTTTCCGGCCTCTGGACACAGAAACGCGCGGGGCCTTTTCCCTTCTGTCTGCCTTTCCGGCCTCTTGACATGGAAACACGCGGAGCGTTTTCCCTTCTGTCTTCCTTTCCGGCCTGTTGACATGGAAACGCGCGGAGCCTTTTCCCTTCTGTCTGCCTTTCCGGCCTGTTGACGTGGAAACGCGCG;A	0.285;0.031;0.002793	0.285
cg20804581_TC11	I	2	197575	F	A	197443	197651	2:197443_AGGGCCTTTTCCCTTCTGTCTGCCTTTCCGGCCTCTGGACACAGAAACGCGCGGGGCCTTTTCCCTTCTGTCTGCCTTTCCGGCCTCTTGACATGGAAACACGCGGAGCGTTTTCCCTTCTGTCTTCCTTTCCGGCCTGTTGACATGGAAACGCGCGGAGCCTTTTCCCTTCTGTCTGCCTTTCCGGCCTGTTGACGTGGAAACGCGCG/*	AGGGCCTTTTCCCTTCTGTCTGCCTTTCCGGCCTCTGGACACAGAAACGCGCGGGGCCTTTTCCCTTCTGTCTGCCTTTCCGGCCTCTTGACATGGAAACACGCGGAGCGTTTTCCCTTCTGTCTTCCTTTCCGGCCTGTTGACATGGAAACGCGCGGAGCCTTTTCCCTTCTGTCTGCCTTTCCGGCCTGTTGACGTGGAAACGCGCG	*;GGGGCCTTTTCCCTTCTGTCTGCCTTTCCGGCCTCTGGACACAGAAACGCGCGGGGCCTTTTCCCTTCTGTCTGCCTTTCCGGCCTCTTGACATGGAAACACGCGGAGCGTTTTCCCTTCTGTCTTCCTTTCCGGCCTGTTGACATGGAAACGCGCGGAGCCTTTTCCCTTCTGTCTGCCTTTCCGGCCTGTTGACGTGGAAACGCGCG;A	0.285;0.031;0.002793	0.285
cg20804581_TC11	I	2	197575	F	A	197539	197589	2:197539_AAACACGCGGAGCGTTTTCCCTTCTGTCTTCCTTTCCGGCCTGTTGACATG/A	AAACACGCGGAGCGTTTTCCCTTCTGTCTTCCTTTCCGGCCTGTTGACATG	A;*	0.05;0.00838	0.05
cg20804581_TC11	I	2	197575	F	A	197543	197641	2:197543_ACGCGGAGCGTTTTCCCTTCTGTCTTCCTTTCCGGCCTGTTGACATGGAAACGCGCGGAGCCTTTTCCCTTCTGTCTGCCTTTCCGGCCTGTTGACGTG/*	ACGCGGAGCGTTTTCCCTTCTGTCTTCCTTTCCGGCCTGTTGACATGGAAACGCGCGGAGCCTTTTCCCTTCTGTCTGCCTTTCCGGCCTGTTGACGTG	*;GCGCGGAGCGTTTTCCCTTCTGTCTTCCTTTCCGGCCTGTTGACATGGAAACGCGCGGAGCCTTTTCCCTTCTGTCTGCCTTTCCGGCCTGTTGACGTG;A;AGAAACGCGCGGAGCCTTTTCCCTTCTGTCTGCCTTTCCGGCCTGTTGACGTG	0.067;0.514;0.039;0.036	0.514
cg20804581_TC11	I	2	197575	F	A	197552	197656	2:197552_GTTTTCCCTTCTGTCTTCCTTTCCGGCCTGTTGACATGGAAACGCGCGGAGCCTTTTCCCTTCTGTCTGCCTTTCCGGCCTGTTGACGTGGAAACGCGCGGGGCC/*	GTTTTCCCTTCTGTCTTCCTTTCCGGCCTGTTGACATGGAAACGCGCGGAGCCTTTTCCCTTCTGTCTGCCTTTCCGGCCTGTTGACGTGGAAACGCGCGGGGCC	*;CTTTTCCCTTCTGTCTTCCTTTCCGGCCTGTTGACATGGAAACGCGCGGAGCCTTTTCCCTTCTGTCTGCCTTTCCGGCCTGTTGACGTGGAAACGCGCGGGGCC;G	0.142;0.237;0.002793	0.237
cg20804581_TC12	I	2	197575	F	A	197443	197651	2:197443_AGGGCCTTTTCCCTTCTGTCTGCCTTTCCGGCCTCTGGACACAGAAACGCGCGGGGCCTTTTCCCTTCTGTCTGCCTTTCCGGCCTCTTGACATGGAAACACGCGGAGCGTTTTCCCTTCTGTCTTCCTTTCCGGCCTGTTGACATGGAAACGCGCGGAGCCTTTTCCCTTCTGTCTGCCTTTCCGGCCTGTTGACGTGGAAACGCGCG/*	AGGGCCTTTTCCCTTCTGTCTGCCTTTCCGGCCTCTGGACACAGAAACGCGCGGGGCCTTTTCCCTTCTGTCTGCCTTTCCGGCCTCTTGACATGGAAACACGCGGAGCGTTTTCCCTTCTGTCTTCCTTTCCGGCCTGTTGACATGGAAACGCGCGGAGCCTTTTCCCTTCTGTCTGCCTTTCCGGCCTGTTGACGTGGAAACGCGCG	*;GGGGCCTTTTCCCTTCTGTCTGCCTTTCCGGCCTCTGGACACAGAAACGCGCGGGGCCTTTTCCCTTCTGTCTGCCTTTCCGGCCTCTTGACATGGAAACACGCGGAGCGTTTTCCCTTCTGTCTTCCTTTCCGGCCTGTTGACATGGAAACGCGCGGAGCCTTTTCCCTTCTGTCTGCCTTTCCGGCCTGTTGACGTGGAAACGCGCG;A	0.285;0.031;0.002793	0.285
cg20804581_TC12	I	2	197575	F	A	197443	197651	2:197443_AGGGCCTTTTCCCTTCTGTCTGCCTTTCCGGCCTCTGGACACAGAAACGCGCGGGGCCTTTTCCCTTCTGTCTGCCTTTCCGGCCTCTTGACATGGAAACACGCGGAGCGTTTTCCCTTCTGTCTTCCTTTCCGGCCTGTTGACATGGAAACGCGCGGAGCCTTTTCCCTTCTGTCTGCCTTTCCGGCCTGTTGACGTGGAAACGCGCG/*	AGGGCCTTTTCCCTTCTGTCTGCCTTTCCGGCCTCTGGACACAGAAACGCGCGGGGCCTTTTCCCTTCTGTCTGCCTTTCCGGCCTCTTGACATGGAAACACGCGGAGCGTTTTCCCTTCTGTCTTCCTTTCCGGCCTGTTGACATGGAAACGCGCGGAGCCTTTTCCCTTCTGTCTGCCTTTCCGGCCTGTTGACGTGGAAACGCGCG	*;GGGGCCTTTTCCCTTCTGTCTGCCTTTCCGGCCTCTGGACACAGAAACGCGCGGGGCCTTTTCCCTTCTGTCTGCCTTTCCGGCCTCTTGACATGGAAACACGCGGAGCGTTTTCCCTTCTGTCTTCCTTTCCGGCCTGTTGACATGGAAACGCGCGGAGCCTTTTCCCTTCTGTCTGCCTTTCCGGCCTGTTGACGTGGAAACGCGCG;A	0.285;0.031;0.002793	0.285
cg20804581_TC12	I	2	197575	F	A	197539	197589	2:197539_AAACACGCGGAGCGTTTTCCCTTCTGTCTTCCTTTCCGGCCTGTTGACATG/A	AAACACGCGGAGCGTTTTCCCTTCTGTCTTCCTTTCCGGCCTGTTGACATG	A;*	0.05;0.00838	0.05
cg20804581_TC12	I	2	197575	F	A	197543	197641	2:197543_ACGCGGAGCGTTTTCCCTTCTGTCTTCCTTTCCGGCCTGTTGACATGGAAACGCGCGGAGCCTTTTCCCTTCTGTCTGCCTTTCCGGCCTGTTGACGTG/*	ACGCGGAGCGTTTTCCCTTCTGTCTTCCTTTCCGGCCTGTTGACATGGAAACGCGCGGAGCCTTTTCCCTTCTGTCTGCCTTTCCGGCCTGTTGACGTG	*;GCGCGGAGCGTTTTCCCTTCTGTCTTCCTTTCCGGCCTGTTGACATGGAAACGCGCGGAGCCTTTTCCCTTCTGTCTGCCTTTCCGGCCTGTTGACGTG;A;AGAAACGCGCGGAGCCTTTTCCCTTCTGTCTGCCTTTCCGGCCTGTTGACGTG	0.067;0.514;0.039;0.036	0.514
cg20804581_TC12	I	2	197575	F	A	197552	197656	2:197552_GTTTTCCCTTCTGTCTTCCTTTCCGGCCTGTTGACATGGAAACGCGCGGAGCCTTTTCCCTTCTGTCTGCCTTTCCGGCCTGTTGACGTGGAAACGCGCGGGGCC/*	GTTTTCCCTTCTGTCTTCCTTTCCGGCCTGTTGACATGGAAACGCGCGGAGCCTTTTCCCTTCTGTCTGCCTTTCCGGCCTGTTGACGTGGAAACGCGCGGGGCC	*;CTTTTCCCTTCTGTCTTCCTTTCCGGCCTGTTGACATGGAAACGCGCGGAGCCTTTTCCCTTCTGTCTGCCTTTCCGGCCTGTTGACGTGGAAACGCGCGGGGCC;G	0.142;0.237;0.002793	0.237
cg20804581_TC13	I	2	197575	F	A	197443	197651	2:197443_AGGGCCTTTTCCCTTCTGTCTGCCTTTCCGGCCTCTGGACACAGAAACGCGCGGGGCCTTTTCCCTTCTGTCTGCCTTTCCGGCCTCTTGACATGGAAACACGCGGAGCGTTTTCCCTTCTGTCTTCCTTTCCGGCCTGTTGACATGGAAACGCGCGGAGCCTTTTCCCTTCTGTCTGCCTTTCCGGCCTGTTGACGTGGAAACGCGCG/*	AGGGCCTTTTCCCTTCTGTCTGCCTTTCCGGCCTCTGGACACAGAAACGCGCGGGGCCTTTTCCCTTCTGTCTGCCTTTCCGGCCTCTTGACATGGAAACACGCGGAGCGTTTTCCCTTCTGTCTTCCTTTCCGGCCTGTTGACATGGAAACGCGCGGAGCCTTTTCCCTTCTGTCTGCCTTTCCGGCCTGTTGACGTGGAAACGCGCG	*;GGGGCCTTTTCCCTTCTGTCTGCCTTTCCGGCCTCTGGACACAGAAACGCGCGGGGCCTTTTCCCTTCTGTCTGCCTTTCCGGCCTCTTGACATGGAAACACGCGGAGCGTTTTCCCTTCTGTCTTCCTTTCCGGCCTGTTGACATGGAAACGCGCGGAGCCTTTTCCCTTCTGTCTGCCTTTCCGGCCTGTTGACGTGGAAACGCGCG;A	0.285;0.031;0.002793	0.285
cg20804581_TC13	I	2	197575	F	A	197443	197651	2:197443_AGGGCCTTTTCCCTTCTGTCTGCCTTTCCGGCCTCTGGACACAGAAACGCGCGGGGCCTTTTCCCTTCTGTCTGCCTTTCCGGCCTCTTGACATGGAAACACGCGGAGCGTTTTCCCTTCTGTCTTCCTTTCCGGCCTGTTGACATGGAAACGCGCGGAGCCTTTTCCCTTCTGTCTGCCTTTCCGGCCTGTTGACGTGGAAACGCGCG/*	AGGGCCTTTTCCCTTCTGTCTGCCTTTCCGGCCTCTGGACACAGAAACGCGCGGGGCCTTTTCCCTTCTGTCTGCCTTTCCGGCCTCTTGACATGGAAACACGCGGAGCGTTTTCCCTTCTGTCTTCCTTTCCGGCCTGTTGACATGGAAACGCGCGGAGCCTTTTCCCTTCTGTCTGCCTTTCCGGCCTGTTGACGTGGAAACGCGCG	*;GGGGCCTTTTCCCTTCTGTCTGCCTTTCCGGCCTCTGGACACAGAAACGCGCGGGGCCTTTTCCCTTCTGTCTGCCTTTCCGGCCTCTTGACATGGAAACACGCGGAGCGTTTTCCCTTCTGTCTTCCTTTCCGGCCTGTTGACATGGAAACGCGCGGAGCCTTTTCCCTTCTGTCTGCCTTTCCGGCCTGTTGACGTGGAAACGCGCG;A	0.285;0.031;0.002793	0.285
cg20804581_TC13	I	2	197575	F	A	197539	197589	2:197539_AAACACGCGGAGCGTTTTCCCTTCTGTCTTCCTTTCCGGCCTGTTGACATG/A	AAACACGCGGAGCGTTTTCCCTTCTGTCTTCCTTTCCGGCCTGTTGACATG	A;*	0.05;0.00838	0.05
cg20804581_TC13	I	2	197575	F	A	197543	197641	2:197543_ACGCGGAGCGTTTTCCCTTCTGTCTTCCTTTCCGGCCTGTTGACATGGAAACGCGCGGAGCCTTTTCCCTTCTGTCTGCCTTTCCGGCCTGTTGACGTG/*	ACGCGGAGCGTTTTCCCTTCTGTCTTCCTTTCCGGCCTGTTGACATGGAAACGCGCGGAGCCTTTTCCCTTCTGTCTGCCTTTCCGGCCTGTTGACGTG	*;GCGCGGAGCGTTTTCCCTTCTGTCTTCCTTTCCGGCCTGTTGACATGGAAACGCGCGGAGCCTTTTCCCTTCTGTCTGCCTTTCCGGCCTGTTGACGTG;A;AGAAACGCGCGGAGCCTTTTCCCTTCTGTCTGCCTTTCCGGCCTGTTGACGTG	0.067;0.514;0.039;0.036	0.514
cg20804581_TC13	I	2	197575	F	A	197552	197656	2:197552_GTTTTCCCTTCTGTCTTCCTTTCCGGCCTGTTGACATGGAAACGCGCGGAGCCTTTTCCCTTCTGTCTGCCTTTCCGGCCTGTTGACGTGGAAACGCGCGGGGCC/*	GTTTTCCCTTCTGTCTTCCTTTCCGGCCTGTTGACATGGAAACGCGCGGAGCCTTTTCCCTTCTGTCTGCCTTTCCGGCCTGTTGACGTGGAAACGCGCGGGGCC	*;CTTTTCCCTTCTGTCTTCCTTTCCGGCCTGTTGACATGGAAACGCGCGGAGCCTTTTCCCTTCTGTCTGCCTTTCCGGCCTGTTGACGTGGAAACGCGCGGGGCC;G	0.142;0.237;0.002793	0.237
cg26578944_BC11	I	X	427801	R	T	427720	427820	X:427720_ACGCCCCAGAGACAGGACGGGCGCCCCAGAGACAGGACGGACGCCCCAGAGACAGGACGGACACCCCAGAGACAGCACGGACGCCCCAGAGACAGGACGGC/ACGCCCCAGAGACAGGACGGGCGCCCCAGAGACAGGACGGGCGCCCCAGAGACAGGACGGACGCCCCAGAGACAGGACGGACACCCCAGAGACAGCACGGACGCCCCAGAGACAGGACGGC	ACGCCCCAGAGACAGGACGGGCGCCCCAGAGACAGGACGGACGCCCCAGAGACAGGACGGACACCCCAGAGACAGCACGGACGCCCCAGAGACAGGACGGC	ACGCCCCAGAGACAGGACGGGCGCCCCAGAGACAGGACGGGCGCCCCAGAGACAGGACGGACGCCCCAGAGACAGGACGGACACCCCAGAGACAGCACGGACGCCCCAGAGACAGGACGGC;GCGCCCCAGAGACAGGACGGGCGCCCCAGAGACAGGACGGACGCCCCAGAGACAGGACGGACACCCCAGAGACAGCACGGACGCCCCAGAGACAGGACGGC;*;A	0.005587;0.075;0.039;0.005587	0.075
cg26576231_TC11	I	X	363690	R	C	363553	363697	X:363553_GCAGTGCATCTCCATGAGTCCACGATCCCACAATGCATCTCCCCGTGCCCGCAATCCCACAATGCATCTCCCCGAGCCCACCATCCCACAGTCATCTCCCTGTGCCCACCATCCCACAATGCATCTCCCCAAGCCCGCGATCCCA/G	GCAGTGCATCTCCATGAGTCCACGATCCCACAATGCATCTCCCCGTGCCCGCAATCCCACAATGCATCTCCCCGAGCCCACCATCCCACAGTCATCTCCCTGTGCCCACCATCCCACAATGCATCTCCCCAAGCCCGCGATCCCA	G;ACAGTGCATCTCCATGAGTCCACGATCCCACAATGCATCTCCCCGTGCCCGCAATCCCACAATGCATCTCCCCGAGCCCACCATCCCACAGTCATCTCCCTGTGCCCACCATCCCACAATGCATCTCCCCAAGCCCGCGATCCCA;*	0.02;0.095;0.014	0.095
cg26576222_TC11	I	X	363538	R	A	363539	363683	X:363539_GAGCCCGCGATCCCGCAGTGCATCTCCATGAGTCCACGATCCCACAATGCATCTCCCCGTGCCCGCAATCCCACAATGCATCTCCCCGAGCCCACCATCCCACAGTCATCTCCCTGTGCCCACCATCCCACAATGCATCTCCCCA/G	GAGCCCGCGATCCCGCAGTGCATCTCCATGAGTCCACGATCCCACAATGCATCTCCCCGTGCCCGCAATCCCACAATGCATCTCCCCGAGCCCACCATCCCACAGTCATCTCCCTGTGCCCACCATCCCACAATGCATCTCCCCA	G;AAGCCCGCGATCCCGCAGTGCATCTCCATGAGTCCACGATCCCACAATGCATCTCCCCGTGCCCGCAATCCCACAATGCATCTCCCCGAGCCCACCATCCCACAGTCATCTCCCTGTGCCCACCATCCCACAATGCATCTCCCCA;*	0.011;0.011;0.002793	0.011
cg26576220_TC11	I	X	363517	R	C	363498	363527	X:363498_ATGCATCTCCCCGAGCCCGCGATCCCGCAG/A	ATGCATCTCCCCGAGCCCGCGATCCCGCAG	A;*;GTGCATCTCCCCGAGCCCGCGATCCCGCAG	0.002793;0.011;0.017	0.017
cg11902346_BC11	I	7	150986294	F	A	150986279	150986309	7:150986279_GGGCTCAGCAGTGCCCGGCTCAGCAGTGCCC/GGGCTCAGCAGTGCCC	GGGCTCAGCAGTGCCCGGCTCAGCAGTGCCC	GGGCTCAGCAGTGCCC;G	0.899;0.005587	0.899
cg11902346_BC11	I	7	150986294	F	A	150986279	150986309	7:150986279_GGGCTCAGCAGTGCCCGGCTCAGCAGTGCCC/GGGCTCAGCAGTGCCC	GGGCTCAGCAGTGCCCGGCTCAGCAGTGCCC	GGGCTCAGCAGTGCCC;G	0.899;0.005587	0.899
cg11902344_BC11	I	7	150986247	R	A	150986249	150986249	7:150986249_C/T	C	T	0.036	0.036
cg16288089_TC12	I	7	97732096	F	A	97732095	97732095	7:97732095_T/C	T	C	0.017	0.017
cg14024328_BC11	I	4	725573	F	A	725521	725605	4:725521_CGTGGGCTGCCGAGGGCTGCTGTGGGCTCTGCGCTGTGGCTCCGTGGGCTGCCGAAGGCTGCTGTGGGCTCTGCGCTGTGGCTGT/C	CGTGGGCTGCCGAGGGCTGCTGTGGGCTCTGCGCTGTGGCTCCGTGGGCTGCCGAAGGCTGCTGTGGGCTCTGCGCTGTGGCTGT	C;CGTGGGCTGCCGAGGGCTGCTGTGGGCTCTGCGCTGTGGCTGTGTGGGCTGCCGAGGGCTGCTGTGGGCTCTGCGCTGTGGCTCCGTGGGCTGCCGAAGGCTGCTGTGGGCTCTGCGCTGTGGCTGT	0.017;0.005587	0.017
cg14024328_BC11	I	4	725573	F	A	725534	725576	4:725534_GGGCTGCTGTGGGCTCTGCGCTGTGGCTCCGTGGGCTGCCGAA/*	GGGCTGCTGTGGGCTCTGCGCTGTGGCTCCGTGGGCTGCCGAA	*;G	0.02;0.034	0.034
cg14024328_BC12	I	4	725573	F	A	725521	725605	4:725521_CGTGGGCTGCCGAGGGCTGCTGTGGGCTCTGCGCTGTGGCTCCGTGGGCTGCCGAAGGCTGCTGTGGGCTCTGCGCTGTGGCTGT/C	CGTGGGCTGCCGAGGGCTGCTGTGGGCTCTGCGCTGTGGCTCCGTGGGCTGCCGAAGGCTGCTGTGGGCTCTGCGCTGTGGCTGT	C;CGTGGGCTGCCGAGGGCTGCTGTGGGCTCTGCGCTGTGGCTGTGTGGGCTGCCGAGGGCTGCTGTGGGCTCTGCGCTGTGGCTCCGTGGGCTGCCGAAGGCTGCTGTGGGCTCTGCGCTGTGGCTGT	0.017;0.005587	0.017
cg14024328_BC12	I	4	725573	F	A	725534	725576	4:725534_GGGCTGCTGTGGGCTCTGCGCTGTGGCTCCGTGGGCTGCCGAA/*	GGGCTGCTGTGGGCTCTGCGCTGTGGCTCCGTGGGCTGCCGAA	*;G	0.02;0.034	0.034
cg14024328_BC13	I	4	725573	F	A	725521	725605	4:725521_CGTGGGCTGCCGAGGGCTGCTGTGGGCTCTGCGCTGTGGCTCCGTGGGCTGCCGAAGGCTGCTGTGGGCTCTGCGCTGTGGCTGT/C	CGTGGGCTGCCGAGGGCTGCTGTGGGCTCTGCGCTGTGGCTCCGTGGGCTGCCGAAGGCTGCTGTGGGCTCTGCGCTGTGGCTGT	C;CGTGGGCTGCCGAGGGCTGCTGTGGGCTCTGCGCTGTGGCTGTGTGGGCTGCCGAGGGCTGCTGTGGGCTCTGCGCTGTGGCTCCGTGGGCTGCCGAAGGCTGCTGTGGGCTCTGCGCTGTGGCTGT	0.017;0.005587	0.017
cg14024328_BC13	I	4	725573	F	A	725534	725576	4:725534_GGGCTGCTGTGGGCTCTGCGCTGTGGCTCCGTGGGCTGCCGAA/*	GGGCTGCTGTGGGCTCTGCGCTGTGGCTCCGTGGGCTGCCGAA	*;G	0.02;0.034	0.034
cg16412904_TO11	I	11	61971272	F	A	61971271	61971271	11:61971271_T/C	T	C	0.042	0.042
cg15083660_BC11	I	10	56958531	F	A	56958530	56958530	10:56958530_C/G	C	G	0.017	0.017
cg21094170_BC11	I	16	8109212	R	A	8109214	8109214	16:8109214_G/A	G	A	0.011	0.011
cg23899874_BC11	I	19	1988595	R	A	1988584	1988622	19:1988584_AGACGGAGTTTCGCTCTTGTCCCCCAGGCTAGAGTGCAG/A	AGACGGAGTTTCGCTCTTGTCCCCCAGGCTAGAGTGCAG	A	0.011	0.011
cg23870755_TC11	I	19	1246542	F	A	1246541	1246541	19:1246541_A/ACGAGAGG	A	ACGAGAGG;*	0.439;0.005587	0.439
cg24413262_BC11	I	19	33393255	F	T	33393228	33393266	19:33393228_TCCCGGGGTCTGGGGTCTGGGGTCTGGCGTGGGGGAGGG/*	TCCCGGGGTCTGGGGTCTGGGGTCTGGCGTGGGGGAGGG	*;T	0.031;0.005587	0.031
cg24413262_BC11	I	19	33393255	F	T	33393236	33393269	19:33393236_TCTGGGGTCTGGGGTCTGGCGTGGGGGAGGGCCC/*	TCTGGGGTCTGGGGTCTGGCGTGGGGGAGGGCCC	*;T	0.575;0.005587	0.575
cg25978113_TC11	I	21	46006124	F	C	46006031	46006227	21:46006031_GCGGGTGGTGGCCGGGGCCCGGGGCAGACGCAGTGAGGCGGTGGGCGGGGCCCGGGGTAGTCGCAGTAGGTGGTGGGCGGGGCCCGGGGCAGACGCAGTGAGGTGGTGGGCGGGGCCCGGGGCAGACGCAGTGAGGCGGTGGGAGGGGCCCGGGGCAGACGCAGTGAGGCGGTGGGCGGGGCCCGGGTCAGAGGCAA/*	GCGGGTGGTGGCCGGGGCCCGGGGCAGACGCAGTGAGGCGGTGGGCGGGGCCCGGGGTAGTCGCAGTAGGTGGTGGGCGGGGCCCGGGGCAGACGCAGTGAGGTGGTGGGCGGGGCCCGGGGCAGACGCAGTGAGGCGGTGGGAGGGGCCCGGGGCAGACGCAGTGAGGCGGTGGGCGGGGCCCGGGTCAGAGGCAA	*;G	0.109;0.002793	0.109
cg17130405_TC11	I	11	134046065	F	C	134046061	134046151	11:134046061_TGTGCGCCGCCCTGCCCCAGGCTCCTGAGCAGGGGAAGGTGCTGTCGTGCGCCGCCCTGCCCCAGGCTCCTGAGCAGGGGAAGGTGCTGTC/TGTGCGCCGCCCTGCCCCAGGCTCCTGAGCAGGGGAAGGTGCTGTC	TGTGCGCCGCCCTGCCCCAGGCTCCTGAGCAGGGGAAGGTGCTGTCGTGCGCCGCCCTGCCCCAGGCTCCTGAGCAGGGGAAGGTGCTGTC	TGTGCGCCGCCCTGCCCCAGGCTCCTGAGCAGGGGAAGGTGCTGTC;T;TGTGCGCCGCCCTGCCCCAGGCTCCTGAGCAGGGGAAGGTGCTGTCGTGCGCCGCCCTGCCCCAGGCTCCTGAGCAGGGGAAGATGCTGTCGTGCGCCGCCCTGCCCCAGGCTCCTGAGCAGGGGAAGGTGCTGTCGTGCGCCGCCCTGCCCCAGGCTCCTGAGCAGGGGAAGGTGCTGTC;CGTGCGCCGCCCTGCCCCAGGCTCCTGAGCAGGGGAAGGTGCTGTCGTGCGCCGCCCTGCCCCAGGCTCCTGAGCAGGGGAAGGTGCTGTC;TGTGCGCCGCCCTGCCCCCGGCTCCTGAGCAGGGGAAGGTGCTGTCGTGCGCCGCCCTGCCCCAGGCTCCTGAGCA…	0.025;0.142;0.042;0.014;0.002793	0.142
cg01821083_TC11	I	1	202023698	F	C	202023697	202023697	1:202023697_A/ACGCTGGAGTGTAG	A	ACGCTGGAGTGTAG	0.011	0.011
cg20073164_TO11	I	14	106062075	F	C	106062074	106062074	14:106062074_T/G	T	G	0.321	0.321
cg17354419_BC11	I	12	19799190	R	A	19799192	19799192	12:19799192_C/CA	C	CA	0.232	0.232
cg20236952_TC11	I	15	35019375	F	C	35019370	35019394	15:35019370_GCCCCCGCCCCGCCCCCCCCCCCCC/G	GCCCCCGCCCCGCCCCCCCCCCCCC	G;GCCCCCCCCCCC;GCCCCCCCCCC;GCCCCCCCCC;GCCCCCCCCCCCC	0.103;0.061;0.011;0.014;0.014	0.103
cg20236952_TC11	I	15	35019375	F	C	35019371	35019381	15:35019371_CCCCCGCCCCG/*	CCCCCGCCCCG	*;C;CCCCCG	0.204;0.005587;0.002793	0.204
cg20236952_TC11	I	15	35019375	F	C	35019372	35019381	15:35019372_CCCCGCCCCG/*	CCCCGCCCCG	*;C	0.212;0.011	0.212
cg20236952_TC11	I	15	35019375	F	C	35019373	35019381	15:35019373_CCCGCCCCG/C	CCCGCCCCG	C;*	0.005587;0.223	0.223
cg20236952_TC11	I	15	35019375	F	C	35019374	35019381	15:35019374_CCGCCCCG/*	CCGCCCCG	*;C	0.229;0.002793	0.229
cg22808569_BO11	I	17	63889798	R	A	63889800	63889800	17:63889800_G/C	G	C	0.014	0.014
cg21771896_BO11	I	16	78072441	F	A	78072440	78072440	16:78072440_G/A	G	A	0.017	0.017
cg21730742_BC11	I	16	74298072	R	A	74298074	74298074	16:74298074_C/T	C	T	0.017	0.017
cg18111874_BC11	I	12	112759996	R	A	112759988	112760001	12:112759988_CGACCAGCCGGCCT/C	CGACCAGCCGGCCT	C	0.014	0.014
cg24169444_BC11	I	19	13789243	R	T	13789245	13789245	19:13789245_A/G	A	G	0.162	0.162
cg24129996_BO11	I	19	11659564	R	A	11659566	11659566	19:11659566_C/T	C	T	0.673	0.673
cg22003931_BC11	I	17	924723	F	T	924715	924725	17:924715_CTCCGTTCCGT/CTCCGT	CTCCGTTCCGT	CTCCGT;CTCCGTTCCGTTCCGT;C	0.975;0.017;0.002793	0.975
cg17525560_BC11	I	12	42696866	F	A	42696865	42696865	12:42696865_G/A	G	A	0.022	0.022
cg04354769_BC11	I	2	237582089	F	T	237582081	237582096	2:237582081_TGGACTCCCGTCCCTC/T	TGGACTCCCGTCCCTC	T	0.011	0.011
cg05683825_BC11	I	3	152315914	R	C	152315916	152315916	3:152315916_C/T	C	T	0.33	0.33
cg15671675_TC11	I	10	120940847	F	A	120940846	120940847	10:120940846_TC/T	TC	T	0.612	0.612
cg22956784_BC11	I	17	75693759	F	T	75693758	75693758	17:75693758_G/A	G	A	0.034	0.034
cg20579268_BC11	I	15	70492232	R	A	70492234	70492234	15:70492234_G/A	G	A	0.866	0.866
cg24509482_BC11	I	19	39158146	F	T	39158144	39158146	19:39158144_TGC/T	TGC	T	0.042	0.042
cg24252153_BC11	I	19	17930346	R	C	17930327	17930362	19:17930327_TTACAGGCGTGAGCCACCGCGCCCGGCCTTTAATAA/T	TTACAGGCGTGAGCCACCGCGCCCGGCCTTTAATAA	T	0.26	0.26
cg27735259_TC11	I	X	151753578	R	C	151753580	151753580	X:151753580_A/G	A	G	0.011	0.011
cg15156944_BC11	I	10	67852851	F	T	67852843	67852858	10:67852843_CCGGCCCCCGTCTTAT/C	CCGGCCCCCGTCTTAT	C	0.57	0.57
cg24671944_BC11	I	19	48493375	R	A	48493357	48493439	19:48493357_CCCCGCCCCACTCTAGCTCGGCCCCGCCCCAGGCCCCGCCCCACTCTAGATTGGGGCTCCCCTTAGGTCCCACCCCAATTCAG/C	CCCCGCCCCACTCTAGCTCGGCCCCGCCCCAGGCCCCGCCCCACTCTAGATTGGGGCTCCCCTTAGGTCCCACCCCAATTCAG	C	0.067	0.067
cg07677622_TC11	I	5	10284188	R	A	10284190	10284190	5:10284190_G/C	G	C	0.011	0.011
cg25812008_BC11	I	21	34603354	R	A	34603356	34603356	21:34603356_G/GGTACCCCT	G	GGTACCCCT	0.578	0.578
cg20796556_BC11	I	18	23452810	R	T	23452812	23452812	18:23452812_C/A	C	A	0.014	0.014
