# Supplementary material for: Methylation reprogramming associated with aggressive prostate cancer and ancestral disparities
Source: Mol Syst Biol. 2025 Oct 7;21(12):1676–701. doi: 10.1038/s44320-025-00153-x (PMC12673094; doi:10.1038/s44320-025-00153-x)
Supplement: Supplementary file 8 — Data Set EV6 [file 44320_2025_153_MOESM8_ESM.xlsx]

## Sheet: Sheet1
Dataset EV6 African variants overlapping EPICv2 probes within the probe body. EPICv2 probes overlapping southern African SNV and indel variants over the probe body within 5bp of the target CpG (MAF >0.01, n = 25,029 probes).

## Sheet: Dataset EV6
PROBE	DESIGN_TYPE	CHR	MAPINFO	STRAND	ON_HM450	VARIANT_START	VARIANT_END	VARIANT_ID	REF	ALT	AF	MAX AF
cg25623721_TC11	I	1	204151819	F	C	204151824	204151824	1:204151824_G/T	G	T	0.154	0.154
cg13332774_TC11	I	10	104268870	R	C	104268867	104268867	10:104268867_C/G	C	G	0.209	0.209
cg09374949_BC11	I	19	18438154	F	A	18438158	18438158	19:18438158_G/A	G	A	0.011	0.011
cg09464194_TC11	I	19	39032304	R	C	39032299	39032300	19:39032299_CG/C	CG	C	0.26	0.26
cg22732515_BC11	I	19	43527233	F	C	43527239	43527239	19:43527239_G/C	G	C	0.031	0.031
cg20801056_TC11	I	18	77132811	R	C	77132806	77132806	18:77132806_G/C	G	C	0.014	0.014
cg27043630_TC11	I	3	38139036	F	T	38139039	38139039	3:38139039_C/T	C	T	0.011	0.011
cg23257840_TC11	I	19	57191776	F	C	57191739	57191779	19:57191739_GGTTGCCACCGAGGAGGCGGCGGCCCTGCGTCTGGAACGCC/G	GGTTGCCACCGAGGAGGCGGCGGCCCTGCGTCTGGAACGCC	G	0.02	0.02
cg10022702_TC11	I	16	88934258	R	C	88934255	88934255	16:88934255_G/C	G	C	0.196	0.196
cg21097881_TC11	I	7	24284320	F	C	24284326	24284326	7:24284326_C/G	C	G	0.059	0.059
cg05825244_BC11	I	20	2749842	R	A	2749839	2749839	20:2749839_C/T	C	T	0.014	0.014
cg05911610_TC11	I	3	131503006	R	C	131503004	131503004	3:131503004_T/C	T	C	0.014	0.014
cg12516359_TC11	I	11	17695733	F	A	17695736	17695736	11:17695736_G/A	G	A	0.02	0.02
cg04086445_TC11	I	6	33323063	R	A	33323059	33323059	6:33323059_G/T	G	T	0.028	0.028
cg18854679_TC11	I	14	104216978	F	A	104216983	104216983	14:104216983_C/T	C	T;*	0.095;0.002793	0.095
cg05773599_BC11	I	16	662872	R	C	662867	662867	16:662867_A/G	A	G	0.732	0.732
cg08318076_TC11	I	8	61139253	F	C	61139257	61139257	8:61139257_G/T	G	T	0.229	0.229
cg25944004_TC11	I	7	4862114	F	C	4862120	4862120	7:4862120_G/GC	G	GC	0.011	0.011
cg26776957_TC11	I	11	73646138	R	C	73646134	73646134	11:73646134_G/A	G	A	0.304	0.304
cg26776957_TC11	I	11	73646138	R	C	73646136	73646136	11:73646136_A/C	A	C	0.304	0.304
cg13071729_TC11	I	1	201648315	F	C	201648319	201648319	1:201648319_G/A	G	A	0.02	0.02
cg03958363_BC11	I	7	1548056	R	A	1548051	1548051	7:1548051_A/G	A	G	0.701	0.701
cg11293190_TC11	I	19	1523857	F	C	1523861	1523861	19:1523861_G/A	G	A	0.022	0.022
cg01997813_TC11	I	2	241771524	R	A	241771520	241771520	2:241771520_G/A	G	A	0.74	0.74
cg12451436_BC11	I	20	408006	R	A	407941	408010	20:407941_GCCCCCGGCCCCGCCCCCGGCCCCGGCCCCGGCCCCCGGCCCACCCCGGCCCCGCCCCCAGCCCCCGGCC/G	GCCCCCGGCCCCGCCCCCGGCCCCGGCCCCGGCCCCCGGCCCACCCCGGCCCCGCCCCCAGCCCCCGGCC	G;GCCCCCCGGCCCCGCCCCCGGCCCCGGCCCCGGCCCCCGGCCCACCCCGGCCCCGCCCCCAGCCCCCGGCC	0.155;0.002825	0.155
cg12451436_BC11	I	20	408006	R	A	407983	408029	20:407983_ACCCCGGCCCCGCCCCCAGCCCCCGGCCCCCCCGGCCCCGCCCCCGG/*	ACCCCGGCCCCGCCCCCAGCCCCCGGCCCCCCCGGCCCCGCCCCCGG	*;ACCCCGCCTCGCGGCCCCCGGCCCCGCCCCCAGCCCCCGGCCCCCCCGGCCCCGCCCCCGG;CCCCCGGCCCCGCCCCCAGCCCCCGGCCCCCCCGGCCCCGCCCCCGG;A;ACCCCGCCTCGCGGCCCCCGGCCCCCGGCCCCGCCCCCAGCCCCCGGCCCCCCCGGCCCCGCCCCCGG	0.228;0.23;0.067;0.011;0.002809	0.23
cg12451436_BC11	I	20	408006	R	A	407983	408029	20:407983_ACCCCGGCCCCGCCCCCAGCCCCCGGCCCCCCCGGCCCCGCCCCCGG/*	ACCCCGGCCCCGCCCCCAGCCCCCGGCCCCCCCGGCCCCGCCCCCGG	*;ACCCCGCCTCGCGGCCCCCGGCCCCGCCCCCAGCCCCCGGCCCCCCCGGCCCCGCCCCCGG;CCCCCGGCCCCGCCCCCAGCCCCCGGCCCCCCCGGCCCCGCCCCCGG;A;ACCCCGCCTCGCGGCCCCCGGCCCCCGGCCCCGCCCCCAGCCCCCGGCCCCCCCGGCCCCGCCCCCGG	0.228;0.23;0.067;0.011;0.002809	0.23
cg12451436_BC11	I	20	408006	R	A	407988	408002	20:407988_GGCCCCGCCCCCAGC/*	GGCCCCGCCCCCAGC	*;CGCCCCGCCCCCAGC;G	0.209;0.034;0.005714	0.209
cg12451436_BC11	I	20	408006	R	A	407994	408050	20:407994_GCCCCCAGCCCCCGGCCCCCCCGGCCCCGCCCCCGGCCCCGCCCCGGCCCCGCCCAC/*	GCCCCCAGCCCCCGGCCCCCCCGGCCCCGCCCCCGGCCCCGCCCCGGCCCCGCCCAC	*;GCAGCCCCCGGCCCCCCCGGCCCCGCCCCCGGCCCCGCCCCGGCCCCGCCCAC;GCCCAGCCCCCGGCCCCCCCGGCCCCGCCCCCGGCCCCGCCCCGGCCCCGCCCAC;G	0.168;0.026;0.005682;0.002841	0.168
cg12451436_BC11	I	20	408006	R	A	407994	408050	20:407994_GCCCCCAGCCCCCGGCCCCCCCGGCCCCGCCCCCGGCCCCGCCCCGGCCCCGCCCAC/*	GCCCCCAGCCCCCGGCCCCCCCGGCCCCGCCCCCGGCCCCGCCCCGGCCCCGCCCAC	*;GCAGCCCCCGGCCCCCCCGGCCCCGCCCCCGGCCCCGCCCCGGCCCCGCCCAC;GCCCAGCCCCCGGCCCCCCCGGCCCCGCCCCCGGCCCCGCCCCGGCCCCGCCCAC;G	0.168;0.026;0.005682;0.002841	0.168
cg12451436_BC11	I	20	408006	R	A	407995	408034	20:407995_CCCCCAGCCCCCGGCCCCCCCGGCCCCGCCCCCGGCCCCG/*	CCCCCAGCCCCCGGCCCCCCCGGCCCCGCCCCCGGCCCCG	*;C	0.196;0.002841	0.196
cg12451436_BC11	I	20	408006	R	A	407995	408034	20:407995_CCCCCAGCCCCCGGCCCCCCCGGCCCCGCCCCCGGCCCCG/*	CCCCCAGCCCCCGGCCCCCCCGGCCCCGCCCCCGGCCCCG	*;C	0.196;0.002841	0.196
cg12451436_BC11	I	20	408006	R	A	407996	408034	20:407996_CCCCAGCCCCCGGCCCCCCCGGCCCCGCCCCCGGCCCCG/*	CCCCAGCCCCCGGCCCCCCCGGCCCCGCCCCCGGCCCCG	*;CTCCCAGCCCCCGGCCCCCCCGGCCCCGCCCCCGGCCCCG;CCACCCAGCCCCCGGCCCCCCCGGCCCCGCCCCCGGCCCCG;CCCCGGCCCCGCCCAGCCCCCGGCCCCCCCGGCCCCGCCCCCGGCCCCG;C;CCCGCCCAGCCCCCGGCCCCCCCGGCCCCGCCCCCGGCCCCG	0.211;0.034;0.066;0.017;0.014;0.005714	0.211
cg12451436_BC11	I	20	408006	R	A	407996	408034	20:407996_CCCCAGCCCCCGGCCCCCCCGGCCCCGCCCCCGGCCCCG/*	CCCCAGCCCCCGGCCCCCCCGGCCCCGCCCCCGGCCCCG	*;CTCCCAGCCCCCGGCCCCCCCGGCCCCGCCCCCGGCCCCG;CCACCCAGCCCCCGGCCCCCCCGGCCCCGCCCCCGGCCCCG;CCCCGGCCCCGCCCAGCCCCCGGCCCCCCCGGCCCCGCCCCCGGCCCCG;C;CCCGCCCAGCCCCCGGCCCCCCCGGCCCCGCCCCCGGCCCCG	0.211;0.034;0.066;0.017;0.014;0.005714	0.211
cg12451436_BC11	I	20	408006	R	A	408003	408003	20:408003_C/*	C	*;CT	0.192;0.065	0.192
cg12451436_BC11	I	20	408006	R	A	408005	408005	20:408005_C/*	C	*;CGCCCACCCCGCCTCG;G	0.195;0.212;0.065	0.212
cg00084338_BC11	I	6	170286832	R	T	170286828	170286828	6:170286828_C/CA	C	CA	0.031	0.031
cg00274815_BC11	I	5	179204740	R	T	179204735	179204735	5:179204735_G/A	G	A	0.142	0.142
cg00347620_BC11	I	12	114671925	F	C	114671931	114671931	12:114671931_T/C	T	C	0.025	0.025
cg16086620_BC11	I	14	92923212	F	A	92923215	92923215	14:92923215_C/G	C	G	0.014	0.014
cg19980771_BC11	I	6	110476819	R	A	110476816	110476816	6:110476816_G/A	G	A	0.628	0.628
cg23840223_TC11	I	4	55636367	R	C	55636362	55636362	4:55636362_C/A	C	A	0.028	0.028
cg01369759_TC11	I	1	147242558	F	C	147242563	147242563	1:147242563_C/T	C	T	0.047	0.047
cg15029475_TC11	I	5	3028088	F	C	3028053	3028157	5:3028053_GGCTCGTGGCCGTGGCTCTTCTCTCCATCTGGAGCCGCCTCGCCTCCCTGCGCACTCGTGGCCATGGCTCTCCTCTTTGTGCGGAGCCGCCTCACCTTGCTGTGC/G	GGCTCGTGGCCGTGGCTCTTCTCTCCATCTGGAGCCGCCTCGCCTCCCTGCGCACTCGTGGCCATGGCTCTCCTCTTTGTGCGGAGCCGCCTCACCTTGCTGTGC	G	0.017	0.017
cg15556591_BC11	I	4	1034179	F	A	1034182	1034182	4:1034182_C/T	C	T	0.022	0.022
cg23476877_BC11	I	5	177116963	R	C	177116959	177116959	5:177116959_C/A	C	A	0.075	0.075
cg24276681_TC11	I	18	2906285	R	C	2906281	2906281	18:2906281_G/A	G	A	0.02	0.02
cg22323086_TC11	I	14	67412050	R	A	67412048	67412048	14:67412048_G/A	G	A	0.034	0.034
cg04926766_BC11	I	1	223393660	F	C	223393663	223393663	1:223393663_A/C	A	C	0.014	0.014
cg24644436_TC11	I	10	133389402	R	A	133389397	133389397	10:133389397_G/C	G	C	0.573	0.573
cg10099917_TC11	I	11	119091515	F	A	119091520	119091520	11:119091520_G/T	G	T	0.168	0.168
cg10192893_BC11	I	4	41745878	F	A	41745882	41745882	4:41745882_G/T	G	T	0.022	0.022
cg17212065_BC11	I	8	46145849	R	A	46145847	46145847	8:46145847_C/G	C	G	0.02	0.02
cg16652531_BC11	I	4	188681031	R	C	188681028	188681028	4:188681028_G/A	G	A	0.112	0.112
cg14414971_TC11	I	7	3301347	R	C	3301342	3301342	7:3301342_G/A	G	A	0.145	0.145
cg20311868_TC11	I	7	73842641	F	C	73842642	73842646	7:73842642_GCCCC/GCCC	GCCCC	GCCC;GCCCCC;GCCCCCCCCCCTCCCCC;G;GC;GCCCCCCCCCCTCCCCCC	0.076;0.047;0.008721;0.015;0.07;0.012	0.076
cg17034390_BC11	I	6	30127549	F	A	30127552	30127552	6:30127552_T/C	T	C	0.154	0.154
cg00446003_TC11	I	19	2135688	R	C	2135687	2135687	19:2135687_G/A	G	A	0.011	0.011
cg18328206_BC11	I	1	206508045	F	C	206508050	206508050	1:206508050_C/T	C	T	0.056	0.056
cg00930281_BC11	I	6	138795990	F	T	138795994	138795994	6:138795994_C/G	C	G	1	1
cg16482344_TC11	I	10	42475539	R	A	42475536	42475536	10:42475536_T/C	T	C	0.162	0.162
cg16482344_TC11	I	10	42475539	R	A	42475537	42475537	10:42475537_T/A	T	A;C	0.162;0.053	0.162
cg22307153_TC11	I	1	37514301	R	A	37514297	37514297	1:37514297_T/G	T	G	0.078	0.078
cg20003494_TC11	I	4	89836247	R	A	89836243	89836243	4:89836243_G/C	G	C	0.67	0.67
cg21021052_TC11	I	8	43200787	R	C	43200785	43200785	8:43200785_G/A	G	A	0.087	0.087
cg21755806_TC11	I	8	1527091	R	A	1527086	1527086	8:1527086_C/G	C	G	0.014	0.014
cg08936411_TC11	I	4	93133159	F	A	93133161	93133161	4:93133161_G/GTC	G	GTC	0.02	0.02
cg12471950_TC11	I	11	5685171	F	A	5685175	5685175	11:5685175_C/G	C	G	0.064	0.064
cg01240599_TC11	I	11	67650574	R	C	67650570	67650570	11:67650570_C/T	C	T	0.017	0.017
cg15427906_BC11	I	7	20785597	R	T	20785594	20785594	7:20785594_A/T	A	T	0.022	0.022
cg15444387_BC11	I	19	47745274	R	C	47745272	47745272	19:47745272_G/A	G	A	0.092	0.092
cg20429104_TC11	I	18	76402614	R	A	76402612	76402612	18:76402612_G/C	G	C	0.123	0.123
cg20505704_BC11	I	16	6019410	F	A	6019414	6019414	16:6019414_C/G	C	G	0.028	0.028
cg15219228_BC11	I	6	35511851	R	A	35511848	35511848	6:35511848_G/C	G	C	0.014	0.014
cg01765882_TC11	I	12	131209489	R	A	131209484	131209484	12:131209484_C/A	C	A	0.011	0.011
cg18707780_TC11	I	15	99733585	R	C	99733580	99733580	15:99733580_C/CGGGGCGGGGCTA	C	CGGGGCGGGGCTA;CGGGGCGGGGCTCGGGGCGGGGCTA;A	0.022;0.002793;0.005587	0.022
cg14970695_TC11	I	10	29409518	F	C	29409522	29409522	10:29409522_G/A	G	A	0.145	0.145
cg13023584_TC11	I	5	141441858	F	C	141441861	141441861	5:141441861_C/T	C	T	0.112	0.112
cg24377495_TC11	I	19	6660064	F	C	6660068	6660068	19:6660068_T/C	T	C	0.101	0.101
cg24419520_TC11	I	2	106342801	R	A	106342796	106342796	2:106342796_G/A	G	A	0.14	0.14
cg26468049_TC11	I	16	4767195	F	T	4767197	4767197	16:4767197_T/C	T	C	0.053	0.053
cg03189756_TC11	I	1	241640518	R	C	241640517	241640517	1:241640517_G/C	G	C	0.036	0.036
cg02871827_BC11	I	4	7860932	R	A	7860929	7860929	4:7860929_G/GCTCGC	G	GCTCGC;GC	0.00838;0.017	0.017
cg19920191_TC11	I	1	241639809	F	C	241639813	241639813	1:241639813_C/A	C	A	0.017	0.017
cg00216693_TC11	I	2	131155674	F	C	131155678	131155678	2:131155678_C/T	C	T	0.014	0.014
cg12070724_TC11	I	1	205269405	R	C	205269402	205269402	1:205269402_C/T	C	T	0.148	0.148
cg24131574_BC11	I	5	561839	F	C	561762	561891	5:561762_CGGGACGGCGCCGACACAGGCCCCCGCAGAGGGGCTCAGCTGACGGGAGGGCGACAACACAGGCCCCCGCAGAGGGGCGCAGCTGACGGGACGGCGCCGACACAGGCCCCCGCAGAGGGGTTCAGCTCAG/*	CGGGACGGCGCCGACACAGGCCCCCGCAGAGGGGCTCAGCTGACGGGAGGGCGACAACACAGGCCCCCGCAGAGGGGCGCAGCTGACGGGACGGCGCCGACACAGGCCCCCGCAGAGGGGTTCAGCTCAG	*;C	0.011;0.002793	0.011
cg06349981_BC11	I	2	10303619	F	A	10303622	10303622	2:10303622_C/CG	C	CG	1	1
cg24522254_TC11	I	2	174013385	R	A	174013381	174013381	2:174013381_C/T	C	T	0.017	0.017
cg26628476_TC11	I	2	202123530	F	A	202123535	202123535	2:202123535_C/T	C	T	0.073	0.073
cg02072484_BC11	I	5	9396243	F	T	9396246	9396250	5:9396246_GCACA/GCACACACACACACA	GCACA	GCACACACACACACA;GCACACACACA;GCACACA;GCACACACA;G;GCA	0.187;0.115;0.173;0.142;0.084;0.078	0.187
cg02643218_BC11	I	5	32709828	F	T	32709831	32709832	5:32709831_TA/T	TA	T	0.483	0.483
cg19832700_TC11	I	3	170181485	R	C	170181484	170181484	3:170181484_G/C	G	C	0.045	0.045
cg04864175_BC11	I	3	48440005	F	C	48440009	48440009	3:48440009_C/T	C	T	0.014	0.014
cg04864175_BC11	I	3	48440005	F	C	48440010	48440010	3:48440010_G/A	G	A	0.045	0.045
cg04990556_TC11	I	1	26306847	R	A	26306837	26306842	1:26306837_GGGGGT/GTTGGTGGGGT	GGGGGT	GTTGGTGGGGT;GGTTGGTGGGGT;G;GGGTTGGTGGGGT;GGGGTGGGGT	0.324;0.081;0.056;0.002793;0.005587	0.324
cg04990556_TC11	I	1	26306847	R	A	26306838	26306842	1:26306838_GGGGT/*	GGGGT	*;G	0.067;0.02	0.067
cg04990556_TC11	I	1	26306847	R	A	26306839	26306842	1:26306839_GGGT/*	GGGT	*;G;CGGT	0.087;0.008427;0.002809	0.087
cg04990556_TC11	I	1	26306847	R	A	26306840	26306842	1:26306840_GGT/G	GGT	G;*	0.025;0.095	0.095
cg04990556_TC11	I	1	26306847	R	A	26306841	26306842	1:26306841_GT/*	GT	*;G;TT	0.12;0.017;0.002793	0.12
cg04990556_TC11	I	1	26306847	R	A	26306842	26306843	1:26306842_TG/GG	TG	GG;*;T	0.025;0.138;0.017	0.138
cg16679343_TC11	I	1	1117569	R	T	1117566	1117566	1:1117566_G/T	G	T	0.061	0.061
cg16449302_TC11	I	5	109409272	F	A	109409276	109409276	5:109409276_G/A	G	A	0.042	0.042
cg04741853_TC11	I	3	43995697	F	C	43995700	43995700	3:43995700_T/C	T	C	0.168	0.168
cg24117063_BC11	I	5	1073453	R	C	1073451	1073451	5:1073451_T/C	T	C	0.011	0.011
cg25382472_BC11	I	1	47314260	F	T	47314264	47314264	1:47314264_A/T	A	T	0.095	0.095
cg22355554_BC11	I	4	124650867	F	A	124650870	124650870	4:124650870_C/T	C	T	0.014	0.014
cg13800623_TC11	I	4	159939981	F	C	159939984	159939984	4:159939984_A/G	A	G	0.332	0.332
cg08436942_BC11	I	4	4248265	R	A	4248261	4248261	4:4248261_G/A	G	A	0.011	0.011
cg19699628_BC11	I	3	150603225	F	A	150603228	150603228	3:150603228_G/A	G	A	0.223	0.223
cg04521026_TC11	I	2	239145500	R	A	239145496	239145496	2:239145496_G/C	G	C	0.631	0.631
cg02900441_TC11	I	1	15584639	R	A	15584636	15584636	1:15584636_G/A	G	A	0.433	0.433
cg24439334_TC11	I	1	2413935	R	A	2413933	2413933	1:2413933_C/T	C	T	0.025	0.025
cg18192808_BC11	I	1	15526783	R	A	15526781	15526781	1:15526781_T/C	T	C	0.277	0.277
cg10179911_BC11	I	2	153477054	R	A	153477049	153477049	2:153477049_T/C	T	C	0.818	0.818
cg21638063_BC11	I	5	108382274	F	C	108382280	108382280	5:108382280_C/T	C	T	0.011	0.011
cg13522279_TC11	I	2	143877509	F	A	143877512	143877513	2:143877512_GA/GAA	GA	GAA;G	0.025;0.014	0.025
cg04023872_TC11	I	5	309958	R	A	309933	309989	5:309933_CCCCGTGCACCCCAGTGATGGCCGCCGTCCCCGTGCACACCAGTGATGGCCGCCGTG/C	CCCCGTGCACCCCAGTGATGGCCGCCGTCCCCGTGCACACCAGTGATGGCCGCCGTG	C	0.025	0.025
cg03309786_TC11	I	2	231710258	R	C	231710254	231710254	2:231710254_C/G	C	G	0.045	0.045
cg09579677_BC11	I	5	178333696	R	A	178333694	178333694	5:178333694_G/C	G	C	0.466	0.466
cg15527168_BC11	I	1	1916425	R	C	1916421	1916421	1:1916421_G/A	G	A	0.011	0.011
cg04353095_BC11	I	3	141051746	R	A	141051742	141051742	3:141051742_C/T	C	T	0.718	0.718
cg13718369_BC11	I	2	19747106	R	T	19747102	19747102	2:19747102_G/A	G	A	0.207	0.207
cg27169846_TC11	I	4	8010443	R	C	8010440	8010440	4:8010440_C/T	C	T	0.405	0.405
cg01289561_TC11	I	3	138347717	R	A	138347714	138347714	3:138347714_T/G	T	G	0.011	0.011
cg06758143_TC11	I	1	26471686	F	A	26471689	26471689	1:26471689_G/C	G	C	0.031	0.031
cg13955747_BC11	I	2	677585	F	A	677591	677591	2:677591_C/G	C	G	0.025	0.025
cg22494081_TC11	I	2	11634016	F	A	11634021	11634021	2:11634021_C/G	C	G	0.014	0.014
cg13355728_BC11	I	4	20700266	R	T	20700264	20700264	4:20700264_C/G	C	G	0.017	0.017
cg13072238_BC11	I	3	49724167	F	A	49724172	49724172	3:49724172_C/T	C	T	0.517	0.517
cg03089869_TC11	I	3	50503597	R	C	50503592	50503592	3:50503592_C/T	C	T	0.089	0.089
cg26365786_BC11	I	1	3477533	F	T	3477539	3477539	1:3477539_C/T	C	T	0.045	0.045
cg27090191_BC11	I	3	120742724	F	T	120742729	120742729	3:120742729_T/C	T	C	0.179	0.179
cg18760251_BC11	I	3	169966895	F	C	169966899	169966899	3:169966899_G/C	G	C	0.131	0.131
cg19521610_TC11	I	22	49321532	F	A	49321537	49321544	22:49321537_TCCCCAGG/T	TCCCCAGG	T	0.02	0.02
cg17777034_BC11	I	19	15379993	R	A	15379983	15380000	19:15379983_ATGCGCACCCCGCCCCTC/A	ATGCGCACCCCGCCCCTC	A	0.011	0.011
cg14237746_BC11	I	17	48615230	F	A	48615224	48615234	17:48615224_TGAGAGCGAGA/T	TGAGAGCGAGA	T	0.101	0.101
cg07412315_TC11	I	16	86931713	F	T	86931716	86931716	16:86931716_C/G	C	G	0.017	0.017
cg26767214_TC11	I	15	40470665	R	A	40470663	40470663	15:40470663_C/T	C	T	0.039	0.039
cg26817371_TC11	I	19	17351646	F	A	17351651	17351651	19:17351651_C/A	C	A	0.039	0.039
cg08493338_BC11	I	16	304269	F	A	304258	304276	16:304258_CAGCACGACACCGACGCGG/C	CAGCACGACACCGACGCGG	C	0.02	0.02
cg09769958_TC11	I	19	55385254	R	C	55385251	55385251	19:55385251_C/T	C	T	0.045	0.045
cg25698541_BC11	I	12	14803394	F	A	14803397	14803397	12:14803397_C/T	C	T	0.559	0.559
cg04246008_TC11	I	14	103846896	F	A	103846902	103846902	14:103846902_C/T	C	T	0.011	0.011
cg18115507_TC11	I	13	101416818	F	C	101416822	101416822	13:101416822_G/C	G	C	0.02	0.02
cg06652011_BC11	I	16	83934711	R	T	83934710	83934710	16:83934710_A/G	A	G	0.338	0.338
cg01765220_TC11	I	16	89093650	F	C	89093656	89093656	16:89093656_G/C	G	C	0.042	0.042
cg03656968_BC11	I	19	55063057	F	T	55063061	55063061	19:55063061_A/AGGCGTCC	A	AGGCGTCC;AGGCGTCAGGCGTCC;AGGCGTCAGGCGTCAGGCGTCC;C	0.556;0.19;0.017;0.00838	0.556
cg03656968_BC11	I	19	55063057	F	T	55063063	55063063	19:55063063_G/GC	G	GC	0.053	0.053
cg10339542_TC11	I	17	10697602	R	A	10697598	10697598	17:10697598_G/A	G	A	0.145	0.145
cg18704724_TC11	I	12	117039619	R	A	117039617	117039617	12:117039617_C/T	C	T	0.173	0.173
cg14571130_TC11	I	20	58461509	F	A	58461514	58461514	20:58461514_C/T	C	T	0.011	0.011
cg20659663_BC11	I	19	1307394	R	A	1307391	1307391	19:1307391_G/GGCATGAGCC	G	GGCATGAGCC;GGCGTGAGCC	0.642;0.349	0.642
cg14420117_BC11	I	14	74257596	F	A	74257602	74257602	14:74257602_G/GC	G	GC	1	1
cg24782291_TC11	I	12	108592243	R	T	108592241	108592241	12:108592241_G/A	G	A	0.05	0.05
cg04986694_TC11	I	16	50741913	F	A	50741919	50741919	16:50741919_C/A	C	A	0.011	0.011
cg25362542_BC11	I	19	9324248	F	A	9324254	9324254	19:9324254_T/C	T	C	0.751	0.751
cg19464320_TC11	I	12	120710355	F	C	120710361	120710372	12:120710361_CCCCCGCCCCCG/C	CCCCCGCCCCCG	C	0.201	0.201
cg17931529_TC11	I	19	2080024	F	C	2080022	2080033	19:2080022_ACCGCGCGTGTG/A	ACCGCGCGTGTG	A	0.031	0.031
cg15389183_TC11	I	14	102363145	R	A	102363141	102363150	14:102363141_GCCCCGACGC/G	GCCCCGACGC	G	0.017	0.017
cg07068768_BC11	I	22	25199873	F	T	25199879	25199879	22:25199879_T/C	T	C	0.011	0.011
cg09586080_BC11	I	16	86509937	F	A	86509943	86509943	16:86509943_G/C	G	C	0.011	0.011
cg20962297_TC11	I	19	14690167	F	A	14690167	14690176	19:14690167_CGGGAGGGCG/CGGGAGGGCGGGGAGGGCG	CGGGAGGGCG	CGGGAGGGCGGGGAGGGCG;C	0.464;0.002793	0.464
cg12829325_BC11	I	21	33265883	F	A	33265888	33265888	21:33265888_C/T	C	T	0.042	0.042
cg24847636_BC11	I	17	43646244	F	C	43646249	43646249	17:43646249_C/T	C	T	0.126	0.126
cg05596626_TC11	I	16	22266649	R	A	22266644	22266644	16:22266644_T/C	T	C	0.466	0.466
cg01562175_BC11	I	13	112251431	R	T	112251427	112251427	13:112251427_C/T	C	T	0.344	0.344
cg12300498_TC11	I	18	46333602	F	T	46333604	46333604	18:46333604_T/C	T	C	0.02	0.02
cg05299140_TC11	I	17	49895038	F	C	49895044	49895044	17:49895044_C/T	C	T	0.249	0.249
cg01356558_TC11	I	13	112882957	R	A	112882953	112882953	13:112882953_T/C	T	C	0.941	0.941
cg16856981_TC11	I	19	52269782	F	C	52269786	52269786	19:52269786_C/T	C	T	0.162	0.162
cg27629948_TC11	I	15	88741939	F	A	88741942	88741943	15:88741942_GC/G	GC	G	0.042	0.042
cg15684772_BC11	I	21	45917911	R	T	45917887	45917922	21:45917887_ACGGGGCCTGGGAGGGAACTGAGACGGGCTCTGTCC/A	ACGGGGCCTGGGAGGGAACTGAGACGGGCTCTGTCC	A	0.011	0.011
cg15684772_BC11	I	21	45917911	R	T	45917907	45917907	21:45917907_G/A	G	A;*	0.12;0.011	0.12
cg26203055_TC11	I	18	21704752	R	A	21704748	21704748	18:21704748_G/A	G	A	0.028	0.028
cg09974528_TC11	I	16	23557464	R	C	23557459	23557459	16:23557459_T/G	T	G	0.039	0.039
cg00638202_BC11	I	21	35887126	F	A	35887132	35887132	21:35887132_C/T	C	T	0.838	0.838
cg03700135_TC11	I	17	803819	F	A	803822	803822	17:803822_G/A	G	A	0.073	0.073
cg02995680_TC11	I	14	102964429	R	A	102964426	102964426	14:102964426_G/A	G	A	0.025	0.025
cg20316284_BC11	I	22	38398941	R	A	38398927	38398937	22:38398927_GCCCCGCCCCA/GCCCCACCCCGCCCCA	GCCCCGCCCCA	GCCCCACCCCGCCCCA;GCCCCACCCCGCCCCACCCCGCCCCA;*;ACCCCGCCCCA;G	0.48;0.031;0.039;0.061;0.005587	0.48
cg20316284_BC11	I	22	38398941	R	A	38398927	38398937	22:38398927_GCCCCGCCCCA/GCCCCACCCCGCCCCA	GCCCCGCCCCA	GCCCCACCCCGCCCCA;GCCCCACCCCGCCCCACCCCGCCCCA;*;ACCCCGCCCCA;G	0.48;0.031;0.039;0.061;0.005587	0.48
cg20316284_BC11	I	22	38398941	R	A	38398940	38398942	22:38398940_CCG/TCG	CCG	TCG;C	0.011;0.00838	0.011
cg22563063_TC11	I	17	43170956	F	A	43170961	43170961	17:43170961_A/C	A	C	0.011	0.011
cg06677753_TC11	I	17	21253417	F	A	21253421	21253421	17:21253421_G/A	G	A	0.115	0.115
cg22830679_TC11	I	17	65561707	R	A	65561694	65561704	17:65561694_GCCCGCCCCGC/G	GCCCGCCCCGC	G	0.011	0.011
cg21293810_TC11	I	19	18281829	F	A	18281832	18281832	19:18281832_C/T	C	T	0.162	0.162
cg21293810_TC11	I	19	18281829	F	A	18281833	18281833	19:18281833_C/T	C	T	0.413	0.413
cg00677945_BC11	I	1	24187369	R	C	24187366	24187366	1:24187366_C/T	C	T	0.031	0.031
cg23705800_TC11	I	11	57668386	F	A	57668390	57668390	11:57668390_C/T	C	T	0.034	0.034
cg07752528_TC11	I	2	112542009	R	A	112542007	112542007	2:112542007_C/T	C	T	0.014	0.014
cg02450322_TC11	I	1	247008538	R	C	247008536	247008536	1:247008536_C/T	C	T	0.014	0.014
cg21592278_TC11	I	5	163437627	R	A	163437623	163437623	5:163437623_G/C	G	C	0.025	0.025
cg13176143_BC11	I	2	169799275	F	T	169799278	169799281	2:169799278_CTTT/C	CTTT	C;CTTTTTT;CTTTT;CTTTTTTT;CTTTTT;CTT	0.126;0.221;0.187;0.011;0.12;0.034	0.221
cg20030393_TC11	I	16	788331	R	C	788329	788329	16:788329_G/A	G	A	0.022	0.022
cg00232221_BC11	I	16	69565901	R	T	69565900	69565900	16:69565900_A/G	A	G	0.933	0.933
cg18344020_TC11	I	5	111758371	F	A	111758377	111758377	5:111758377_T/C	T	C	0.17	0.17
cg04843765_TC11	I	2	24492006	R	C	24492003	24492003	2:24492003_G/T	G	T	0.053	0.053
cg10065846_BC11	I	18	3262088	R	C	3262074	3262098	18:3262074_CGCGCCTTCCGGTGCGCCTTCCGGT/CGCGCCTTCCGGT	CGCGCCTTCCGGTGCGCCTTCCGGT	CGCGCCTTCCGGT;C	0.969;0.002793	0.969
cg13572921_TC11	I	21	42896599	F	A	42896586	42896602	21:42896586_CACTTCAGGAGGCCGGG/C	CACTTCAGGAGGCCGGG	C	0.014	0.014
cg17759222_TC11	I	15	64841840	R	A	64841839	64841839	15:64841839_C/T	C	T	0.011	0.011
cg09956505_BC11	I	5	443320	F	A	443326	443326	5:443326_C/T	C	T	0.014	0.014
cg04549547_BC11	I	10	96359124	F	A	96359127	96359127	10:96359127_C/T	C	T	0.039	0.039
cg25768776_BC11	I	5	149732041	F	C	149732045	149732053	5:149732045_GGTGTGTGT/GGTGT	GGTGTGTGT	GGTGT;GGT;G;GGTGTGT;GGTGTGTGTGT;GGTGTGTGTGTGTGT	0.198;0.397;0.081;0.084;0.02;0.02	0.397
cg02735799_TC11	I	2	150171227	R	C	150171224	150171225	2:150171224_CG/C	CG	C	0.115	0.115
cg23172209_BC11	I	18	3449294	F	T	3449299	3449299	18:3449299_T/C	T	C	0.056	0.056
cg26550125_TC11	I	22	50090192	F	C	50090194	50090194	22:50090194_C/A	C	A	0.073	0.073
cg05208652_BC11	I	7	125917485	F	T	125917490	125917493	7:125917490_CAAA/CAAAAAA	CAAA	CAAAAAA;CAAAAA;CAAAA;CAA;C;CAAAAAAA	0.148;0.263;0.064;0.061;0.002793;0.002793	0.263
cg12436082_TC11	I	8	37965912	F	C	37965918	37965918	8:37965918_G/C	G	C	0.02	0.02
cg07811376_BC11	I	19	50476908	F	A	50476914	50476914	19:50476914_T/TG	T	TG	0.025	0.025
cg18212563_BC11	I	16	5097886	F	A	5097890	5097890	16:5097890_C/T	C	T	0.022	0.022
cg26941949_TC11	I	2	10080472	F	A	10080477	10080477	2:10080477_C/G	C	G	0.028	0.028
cg23926211_TC11	I	21	46635459	F	C	46635465	46635465	21:46635465_A/G	A	G	0.425	0.425
cg08941721_BC11	I	11	75768821	R	C	75768819	75768819	11:75768819_C/T	C	T	0.042	0.042
cg15002480_BC11	I	15	41828005	F	A	41828011	41828011	15:41828011_T/C	T	C	0.047	0.047
cg00592803_BC11	I	1	6614667	R	A	6614663	6614663	1:6614663_C/T	C	T	0.025	0.025
cg04025284_TC11	I	14	60169892	R	C	60169891	60169891	14:60169891_G/A	G	A	0.011	0.011
cg15272769_BC11	I	18	11981308	F	T	11981313	11981313	18:11981313_A/G	A	G	0.056	0.056
cg15677797_TC11	I	2	10044150	F	C	10044118	10044161	2:10044118_CTTGGGGGCGGGGCAAGAGCTGCTGGCGGGAACGCGGCACGGTT/C	CTTGGGGGCGGGGCAAGAGCTGCTGGCGGGAACGCGGCACGGTT	C	0.514	0.514
cg08324115_TC11	I	16	57416872	R	C	57416868	57416868	16:57416868_T/C	T	C	0.017	0.017
cg01030534_BC11	I	7	143882605	R	T	143882602	143882602	7:143882602_C/T	C	T	0.011	0.011
cg16451428_BC11	I	11	64340006	R	A	64340005	64340005	11:64340005_T/C	T	C	0.285	0.285
cg09938275_BC11	I	10	133227484	F	C	133227483	133227515	10:133227483_GCGCCATCCACTCCCCGGCTCTGTCCCCCACGC/G	GCGCCATCCACTCCCCGGCTCTGTCCCCCACGC	G	0.128	0.128
cg01023751_BC11	I	19	35936108	F	A	35936114	35936114	19:35936114_T/C	T	C	0.137	0.137
cg02724815_BC11	I	6	63053083	F	A	63053089	63053089	6:63053089_G/A	G	A	0.025	0.025
cg03363904_TC11	I	6	32834878	F	C	32834880	32834880	6:32834880_C/T	C	T	0.075	0.075
cg18765565_BC11	I	5	669282	F	A	669280	669284	5:669280_CCCGG/*	CCCGG	*;C	0.335;0.002793	0.335
cg20550012_TC11	I	7	157577794	F	A	157577788	157577852	7:157577788_GGCATGCGGCCCTCGGGGGTGACTCAGCCTCCGTCCCCTGAACATGGGGTGCGCTGAGCCTCCCT/G	GGCATGCGGCCCTCGGGGGTGACTCAGCCTCCGTCCCCTGAACATGGGGTGCGCTGAGCCTCCCT	G	0.017	0.017
cg05678789_BC11	I	16	85496332	F	A	85496328	85496356	16:85496328_TGAGCGATGGCGTTTGCATGGCTGACGCC/T	TGAGCGATGGCGTTTGCATGGCTGACGCC	T	0.031	0.031
cg17129976_BC11	I	11	134026981	R	A	134026978	134026978	11:134026978_A/G	A	G	0.93	0.93
cg21842136_BC11	I	16	84099770	F	T	84099775	84099777	16:84099775_CAA/CA	CAA	CA;CAAA;C	0.061;0.022;0.002793	0.061
cg06074534_BC11	I	16	84986449	F	A	84986455	84986455	16:84986455_G/A	G	A	0.103	0.103
cg05091585_BC11	I	13	44933197	R	T	44933193	44933193	13:44933193_C/T	C	T	0.02	0.02
cg27774968_BC11	I	X	154486982	R	C	154486977	154486977	X:154486977_T/C	T	C	0.651	0.651
cg04013089_TC11	I	12	132779981	R	A	132779973	132779990	12:132779973_GCACAGCCCGCGTGCACA/G	GCACAGCCCGCGTGCACA	G	0.011	0.011
cg08324115_TC12	I	16	57416872	R	C	57416868	57416868	16:57416868_T/C	T	C	0.017	0.017
cg01030534_BC12	I	7	143882605	R	T	143882602	143882602	7:143882602_C/T	C	T	0.011	0.011
cg02193024_TC11	I	1	239717466	F	C	239717467	239717469	1:239717467_GCA/G	GCA	G;GCACA	0.461;0.002793	0.461
cg19292062_BC11	I	20	543700	F	C	543706	543706	20:543706_C/T	C	T	0.011	0.011
cg00181656_BC11	I	1	8926014	F	A	8926017	8926017	1:8926017_A/G	A	G	0.031	0.031
cg26870725_TC11	I	19	12867991	F	T	12867997	12867997	19:12867997_G/A	G	A	0.025	0.025
cg25682299_TC11	I	13	78603751	R	C	78603746	78603746	13:78603746_C/G	C	G	0.061	0.061
cg24180402_BC11	I	17	45144097	R	A	45144092	45144092	17:45144092_C/G	C	G	0.02	0.02
cg23685586_TC11	I	11	1273621	F	C	1273607	1273623	11:1273607_ACCGGCGATGGGGACGC/ACCGGCGATGGGGACGCCCGGCGATGGGGACGC	ACCGGCGATGGGGACGC	ACCGGCGATGGGGACGCCCGGCGATGGGGACGC;A	0.002793;0.011	0.011
cg14148609_TC11	I	9	136949869	F	C	136949873	136949873	9:136949873_T/C	T	C	0.925	0.925
cg25368917_BC11	I	12	124304081	F	A	124304084	124304084	12:124304084_G/T	G	T	0.011	0.011
cg18128887_BC11	I	1	24535218	R	C	24535214	24535214	1:24535214_G/A	G	A	0.469	0.469
cg18168101_BC11	I	8	103141399	R	A	103141393	103141394	8:103141393_CT/C	CT	C	0.014	0.014
cg18232235_BC11	I	12	11547387	R	C	11547383	11547383	12:11547383_G/A	G	A	0.531	0.531
cg20265733_BC11	I	20	62475976	F	A	62475980	62475980	20:62475980_C/G	C	G	0.036	0.036
cg08715791_BC11	I	11	66421826	R	A	66421824	66421824	11:66421824_T/C	T	C	0.031	0.031
cg14337844_TC11	I	14	99274248	F	C	99274251	99274251	14:99274251_G/A	G	A	0.061	0.061
cg07503829_TC11	I	11	236309	R	C	236306	236306	11:236306_G/A	G	A	0.025	0.025
cg18892128_TC11	I	6	31441798	F	C	31441801	31441801	6:31441801_C/T	C	T	0.02	0.02
cg26352676_TC11	I	11	116499555	R	C	116499551	116499551	11:116499551_T/C	T	C	0.022	0.022
cg17820828_TC11	I	11	2792068	R	C	2792067	2792067	11:2792067_G/T	G	T	0.011	0.011
cg17509989_TC11	I	5	177371048	F	A	177371046	177371056	5:177371046_CGCGGGGCGGG/CGCGGG	CGCGGGGCGGG	CGCGGG;CGCGGGGCGGGGCGGG;C	0.011;0.00838;0.002793	0.011
cg22469141_BC11	I	19	14529561	F	A	14529566	14529566	19:14529566_T/TTAGAGGCAGCTGCTGTTCA	T	TTAGAGGCAGCTGCTGTTCA;C	0.002793;0.053	0.053
cg19416570_BC11	I	19	58204310	F	C	58204315	58204315	19:58204315_G/T	G	T	0.067	0.067
cg19542816_TC11	I	2	176188567	F	C	176188570	176188570	2:176188570_G/C	G	C	0.193	0.193
cg19624775_TC11	I	21	36320542	F	C	36320545	36320545	21:36320545_G/A	G	A	0.028	0.028
cg26056277_TC11	I	2	166126415	R	A	166126411	166126412	2:166126411_GC/G	GC	G	0.036	0.036
cg27136994_TC11	I	15	81134193	R	C	81134191	81134191	15:81134191_G/A	G	A	0.011	0.011
cg27147004_TC11	I	12	130338273	F	A	130338277	130338277	12:130338277_G/A	G	A;*	0.201;0.002793	0.201
cg02197293_TC11	I	19	39032518	R	C	39032516	39032516	19:39032516_G/T	G	T	0.017	0.017
cg02211433_BC11	I	16	71462179	R	T	71462177	71462177	16:71462177_C/G	C	G;T	0.017;0.002793	0.017
cg02314166_BC11	I	17	62689770	F	A	62689774	62689774	17:62689774_A/G	A	G	0.274	0.274
cg06252382_TC11	I	9	113151503	R	C	113151501	113151501	9:113151501_C/G	C	G	0.017	0.017
cg06367925_TC11	I	11	518726	F	C	518729	518729	11:518729_G/A	G	A	0.017	0.017
cg08021780_TC11	I	19	18008071	F	C	18008074	18008074	19:18008074_G/T	G	T	0.011	0.011
cg23890774_BC11	I	19	36127939	R	A	36127934	36127934	19:36127934_T/G	T	G	0.025	0.025
cg14934766_BC11	I	2	26786516	R	T	26786514	26786514	2:26786514_A/G	A	G	0.042	0.042
cg15003434_BC11	I	9	133336148	F	T	133336153	133336180	9:133336153_ACGACTCACACCTTCCCCGCTGCGCGTG/A	ACGACTCACACCTTCCCCGCTGCGCGTG	A	0.017	0.017
cg00897404_TC11	I	16	75148470	F	A	75148474	75148474	16:75148474_C/G	C	G	0.897	0.897
cg00910503_TC11	I	17	82435790	F	A	82435793	82435793	17:82435793_C/T	C	T	0.045	0.045
cg01044608_TC11	I	19	57320466	F	C	57320467	57320468	19:57320467_GC/G	GC	G	0.19	0.19
cg06659073_TC11	I	6	158168275	R	A	158168274	158168274	6:158168274_C/T	C	T	0.017	0.017
cg16802439_TC11	I	16	88840776	F	A	88840780	88840780	16:88840780_C/T	C	T	0.011	0.011
cg10828284_BC11	I	22	50089904	R	A	50089901	50089901	22:50089901_C/A	C	A	0.022	0.022
cg16000888_TC11	I	11	560951	F	C	560954	560954	11:560954_G/A	G	A	0.014	0.014
cg16033053_TC11	I	10	27745865	R	C	27745862	27745862	10:27745862_G/T	G	T	0.022	0.022
cg02887841_BC11	I	22	19757147	F	A	19757150	19757151	22:19757150_TG/T	TG	T	0.073	0.073
cg25411333_BC11	I	7	158705319	R	T	158705318	158705318	7:158705318_A/C	A	C	0.064	0.064
cg25568243_TC11	I	1	40508793	F	C	40508797	40508797	1:40508797_C/G	C	G	0.011	0.011
cg25947945_BC11	I	1	201399818	F	C	201399822	201399822	1:201399822_C/G	C	G	0.017	0.017
cg26036479_BC11	I	4	105708858	F	T	105708862	105708862	4:105708862_T/A	T	A	0.017	0.017
cg21178548_BC11	I	17	50129803	F	T	50129809	50129809	17:50129809_T/TGTGTGC	T	TGTGTGC	0.089	0.089
cg21181453_BC11	I	9	127938675	F	T	127938681	127938681	9:127938681_T/C	T	C	0.668	0.668
cg18607491_TC11	I	14	51240074	R	C	51240042	51240069	14:51240042_TTCCTTCCCCCACAATATTGGGACACCC/T	TTCCTTCCCCCACAATATTGGGACACCC	T	0.173	0.173
cg18421429_BC11	I	6	88963788	R	T	88963787	88963787	6:88963787_A/G	A	G	0.061	0.061
cg23360251_TC11	I	12	6828428	R	C	6828426	6828426	12:6828426_G/A	G	A	0.067	0.067
cg05502701_TC11	I	3	73625009	R	C	73625005	73625005	3:73625005_T/TGCGCGA	T	TGCGCGA	0.095	0.095
cg05507490_TC11	I	2	241866327	F	A	241866277	241866346	2:241866277_CGGGATGCTGAGCTGCGCGGGATGCTGAGCTGCGGGGGGATGCTGAGCTGCGGGGGATGCTGAGCTGCGG/CGGGATGCTGAGCTGCGGGGGATGCTGAGCTGCGCGGGATGCTGAGCTGCGGGGGGATGCTGAGCTGCGGGGGATGCTGAGCTGCGG	CGGGATGCTGAGCTGCGCGGGATGCTGAGCTGCGGGGGGATGCTGAGCTGCGGGGGATGCTGAGCTGCGG	CGGGATGCTGAGCTGCGGGGGATGCTGAGCTGCGCGGGATGCTGAGCTGCGGGGGGATGCTGAGCTGCGGGGGATGCTGAGCTGCGG;GGGGATGCTGAGCTGCGCGGGATGCTGAGCTGCGGGGGGATGCTGAGCTGCGGGGGATGCTGAGCTGCGG;CGGGATGCTGAGCTGCGG;C	0.031;0.005587;0.059;0.002793	0.059
cg05507490_TC11	I	2	241866327	F	A	241866277	241866346	2:241866277_CGGGATGCTGAGCTGCGCGGGATGCTGAGCTGCGGGGGGATGCTGAGCTGCGGGGGATGCTGAGCTGCGG/CGGGATGCTGAGCTGCGGGGGATGCTGAGCTGCGCGGGATGCTGAGCTGCGGGGGGATGCTGAGCTGCGGGGGATGCTGAGCTGCGG	CGGGATGCTGAGCTGCGCGGGATGCTGAGCTGCGGGGGGATGCTGAGCTGCGGGGGATGCTGAGCTGCGG	CGGGATGCTGAGCTGCGGGGGATGCTGAGCTGCGCGGGATGCTGAGCTGCGGGGGGATGCTGAGCTGCGGGGGATGCTGAGCTGCGG;GGGGATGCTGAGCTGCGCGGGATGCTGAGCTGCGGGGGGATGCTGAGCTGCGGGGGATGCTGAGCTGCGG;CGGGATGCTGAGCTGCGG;C	0.031;0.005587;0.059;0.002793	0.059
cg05507490_TC11	I	2	241866327	F	A	241866294	241866329	2:241866294_CGGGATGCTGAGCTGCGGGGGGATGCTGAGCTGCGG/*	CGGGATGCTGAGCTGCGGGGGGATGCTGAGCTGCGG	*;GGGGATGCTGAGCTGCGGGGGGATGCTGAGCTGCGG;CGGGATGCTGAGCTGCGCGGGATGCTGAGCTGCGGGGGGATGCTGAGCTGCGGGGGGATGCTGAGCTGCGG;C	0.193;0.031;0.002793;0.002793	0.193
cg05507490_TC11	I	2	241866327	F	A	241866298	241866361	2:241866298_ATGCTGAGCTGCGGGGGGATGCTGAGCTGCGGGGGATGCTGAGCTGCGGGGGATGCTGAGCTGC/A	ATGCTGAGCTGCGGGGGGATGCTGAGCTGCGGGGGATGCTGAGCTGCGGGGGATGCTGAGCTGC	A;*	0.064;0.106	0.106
cg05507490_TC11	I	2	241866327	F	A	241866310	241866344	2:241866310_GGGGGGATGCTGAGCTGCGGGGGATGCTGAGCTGC/GGGGGGATGCTGAGCTGC	GGGGGGATGCTGAGCTGCGGGGGATGCTGAGCTGC	GGGGGGATGCTGAGCTGC;*;GCGGGATGCTGAGCTGCGGGGGGATGCTGAGCTGCGGGGGATGCTGAGCTGCGGGGGATGCTGAGCTGC;GCGGGATGCTGAGCTGCGCGGGATGCTGAGCTGCGGGGGGATGCTGAGCTGCGGGGGATGCTGAGCTGCGGGGGATGCTGAGCTGC;G;GCGGGGGATGCTGAGCTGCGGGGGATGCTGAGCTGC	0.011;0.45;0.00838;0.011;0.028;0.022	0.45
cg05507490_TC11	I	2	241866327	F	A	241866328	241866344	2:241866328_GGGGGATGCTGAGCTGC/*	GGGGGATGCTGAGCTGC	*;G	0.204;0.034	0.204
cg05507490_TC11	I	2	241866327	F	A	241866329	241866329	2:241866329_G/*	G	*;C	0.184;0.12	0.184
cg05650565_BC11	I	2	135741842	F	C	135741845	135741845	2:135741845_A/C	A	C	0.017	0.017
cg04245402_BC11	I	19	751241	F	T	751243	751244	19:751243_TG/T	TG	T	0.022	0.022
cg04324308_BC11	I	2	227164025	R	C	227164020	227164020	2:227164020_C/G	C	G	0.017	0.017
cg04360875_TC11	I	16	89153007	F	C	89153009	89153009	16:89153009_C/A	C	A	0.02	0.02
cg14870958_TC11	I	14	72563134	R	A	72563132	72563132	14:72563132_C/T	C	T	0.017	0.017
cg13092405_TC11	I	1	227887722	F	A	227887726	227887726	1:227887726_G/A	G	A	0.011	0.011
cg13155421_TC11	I	3	105998189	F	A	105998192	105998192	3:105998192_A/G	A	G	0.02	0.02
cg26517831_TC11	I	7	2728932	R	A	2728927	2728927	7:2728927_C/T	C	T	0.564	0.564
cg01831771_TC11	I	13	112773858	F	C	112773862	112773862	13:112773862_A/ACCTCCAC	A	ACCTCCAC;ACCTCCACCCTCCAC	0.07;0.002793	0.07
cg01886460_TC11	I	16	661015	R	A	661002	661016	16:661002_CCCCCCCCCCCCCCG/C	CCCCCCCCCCCCCCG	C;CCCCTGTTCGGCCCCTCCCCAGGCCCCCCCCCCCCCG;*	0.025;0.011;0.005587	0.025
cg01886460_TC11	I	16	661015	R	A	661005	661016	16:661005_CCCCCCCCCCCG/C	CCCCCCCCCCCG	C;CTCAGGCCCCCCCCCCG;*;CTGTTCGGCCCCTCCCCAGGCCCCCCCCCCG	0.045;0.014;0.025;0.067	0.067
cg01886460_TC11	I	16	661015	R	A	661006	661016	16:661006_CCCCCCCCCCG/C	CCCCCCCCCCG	C;*;TCCCCCCCCCG;CCGCCCCCTGTTCGGCCCCTCCCCAGCCCCCCCCCG	0.053;0.075;0.002793;0.002793	0.075
cg01886460_TC11	I	16	661015	R	A	661008	661016	16:661008_CCCCCCCCG/*	CCCCCCCCG	*;C;CAGCCCCCCCG	0.131;0.017;0.005587	0.131
cg01886460_TC11	I	16	661015	R	A	661009	661016	16:661009_CCCCCCCG/*	CCCCCCCG	*;C;CGCCCCCCG	0.138;0.048;0.014	0.138
cg01886460_TC11	I	16	661015	R	A	661010	661016	16:661010_CCCCCCG/*	CCCCCCG	*;C	0.196;0.045	0.196
cg01886460_TC11	I	16	661015	R	A	661011	661016	16:661011_CCCCCG/*	CCCCCG	*;C	0.237;0.028	0.237
cg01886460_TC11	I	16	661015	R	A	661014	661014	16:661014_C/*	C	*;CTGTT	0.265;0.014	0.265
cg21039822_TC11	I	17	81911260	R	C	81911258	81911258	17:81911258_C/T	C	T	0.014	0.014
cg12071328_TC11	I	11	20669384	R	C	20669381	20669381	11:20669381_A/G	A	G	0.151	0.151
cg16727862_TC11	I	15	25850550	R	C	25850545	25850545	15:25850545_C/T	C	T	0.034	0.034
cg22806341_BC11	I	10	128541099	R	A	128541096	128541096	10:128541096_A/C	A	C	0.014	0.014
cg10184889_TC11	I	8	85438690	R	A	85438688	85438688	8:85438688_C/T	C	T	0.075	0.075
cg23121547_TC11	I	11	1572427	F	C	1572429	1572429	11:1572429_C/CG	C	CG;CGG	0.095;0.005587	0.095
cg23144445_BC11	I	8	56558603	F	A	56558607	56558607	8:56558607_T/A	T	A	0.022	0.022
cg23181900_TC11	I	3	130649454	F	C	130649457	130649457	3:130649457_G/A	G	A	0.263	0.263
cg07791866_TC11	I	16	56668082	F	A	56668088	56668088	16:56668088_T/C	T	C;G	0.813;0.002793	0.813
cg12603453_BC11	I	6	151373544	R	A	151373542	151373542	6:151373542_A/G	A	G	0.02	0.02
cg12781568_TC11	I	11	32430492	R	T	32430491	32430492	11:32430491_AC/A	AC	A;AGAGAGAGC;GC;AGAGAGAGAGC;AGAGAGAGAGAGAGAGAGAGAGAGAGAGGC;AGAGAGAGAGAGAGAGAGAGC	0.022;0.005587;0.005587;0.005587;0.002793;0.002793	0.022
cg01345395_TC11	I	6	170210280	F	C	170210266	170210291	6:170210266_AACGGCAGGTCTGTCGCACACGGACG/A	AACGGCAGGTCTGTCGCACACGGACG	A	0.025	0.025
cg17434634_BC11	I	19	49019697	F	A	49019700	49019700	19:49019700_A/G	A	G	0.011	0.011
cg07139301_BC11	I	3	171028418	F	A	171028421	171028421	3:171028421_C/A	C	A	0.014	0.014
cg03111498_TC11	I	20	25082224	F	C	25082220	25082226	20:25082220_TGGGCGC/T	TGGGCGC	T	0.014	0.014
cg03157149_BC11	I	10	5813207	R	C	5813205	5813205	10:5813205_G/A	G	A	0.022	0.022
cg03157149_BC11	I	10	5813207	R	C	5813206	5813206	10:5813206_G/A	G	A	0.011	0.011
cg03314029_TC11	I	16	88430380	F	A	88430383	88430383	16:88430383_C/A	C	A	0.053	0.053
cg24399349_BC11	I	7	55449352	R	C	55449348	55449348	7:55449348_A/G	A	G	0.047	0.047
cg21560142_BC11	I	19	47227564	R	C	47227561	47227561	19:47227561_G/C	G	C	0.095	0.095
cg09328330_TC11	I	2	242088487	R	C	242088454	242088484	2:242088454_GCGCCCCCCCGCCCCCGCCCCCCCGCGCCCC/G	GCGCCCCCCCGCCCCCGCCCCCCCGCGCCCC	G	0.02	0.02
cg09330885_TC11	I	3	195809614	F	C	195809619	195809619	3:195809619_T/G	T	G	0.025	0.025
cg09344348_TC11	I	6	170271997	F	A	170272001	170272001	6:170272001_T/C	T	C	0.112	0.112
cg23239052_TC11	I	17	81035130	F	C	81035133	81035133	17:81035133_C/T	C	T	0.031	0.031
cg00522231_BC11	I	2	9409148	F	A	9409153	9409153	2:9409153_C/T	C	T	0.131	0.131
cg07893512_TC11	I	16	164777	F	C	164730	164906	16:164730_GCGGGCGGGGCCGCGGGGCGGGGTCGCGGGGCGGGGCGGGGTGGGGTCGCGGGGCGGGGCGGGGTCGCGGGGCGGGGCGGGGCGGGGCGGGGCGGGCGGGGCGGCCGGGGCCCGGCGGGGCGGGGCGGGGCGGGGAGGGGCTGGGCGGGGCGGGGCGCGGGGCGGGGCGGGCCGGGC/*	GCGGGCGGGGCCGCGGGGCGGGGTCGCGGGGCGGGGCGGGGTGGGGTCGCGGGGCGGGGCGGGGTCGCGGGGCGGGGCGGGGCGGGGCGGGGCGGGCGGGGCGGCCGGGGCCCGGCGGGGCGGGGCGGGGCGGGGAGGGGCTGGGCGGGGCGGGGCGCGGGGCGGGGCGGGCCGGGC	*;G	0.017;0.002809	0.017
cg25026013_BC11	I	17	3668590	R	C	3668587	3668587	17:3668587_T/C	T	C	0.098	0.098
cg25192419_TC11	I	8	25184833	F	C	25184838	25184838	8:25184838_G/C	G	C	0.184	0.184
cg09615786_BC11	I	3	98901737	R	T	98901732	98901732	3:98901732_G/T	G	T	0.011	0.011
cg09698465_TC11	I	12	132423592	F	C	132423595	132423595	12:132423595_G/A	G	A	0.101	0.101
cg05749642_BC11	I	16	89915860	F	A	89915864	89915864	16:89915864_T/C	T	C	0.81	0.81
cg05753693_TC11	I	8	10335420	R	C	10335416	10335416	8:10335416_A/G	A	G	0.02	0.02
cg06552037_TC11	I	2	219571116	R	C	219571114	219571114	2:219571114_G/C	G	C	0.022	0.022
cg11260046_BC11	I	22	41699532	F	A	41699535	41699535	22:41699535_G/GGA	G	GGA	0.184	0.184
cg24832140_TC11	I	19	48271154	F	A	48271159	48271159	19:48271159_G/T	G	T	0.05	0.05
cg25664381_BC11	I	4	4575746	R	A	4575742	4575742	4:4575742_C/G	C	G	0.659	0.659
cg03950121_TC11	I	10	132203411	F	C	132203416	132203416	10:132203416_T/C	T	C	0.02	0.02
cg12419766_BC11	I	7	157827753	F	T	157827756	157827757	7:157827756_GC/G	GC	G	0.036	0.036
cg12419766_BC11	I	7	157827753	F	T	157827758	157827758	7:157827758_C/T	C	T	0.034	0.034
cg23708337_TC11	I	7	1170106	R	A	1170104	1170104	7:1170104_G/C	G	C	0.02	0.02
cg08056146_TC11	I	8	10730503	R	C	10730499	10730499	8:10730499_G/A	G	A	0.031	0.031
cg08125401_BC11	I	15	74434116	R	A	74434112	74434112	15:74434112_C/G	C	G	0.103	0.103
cg08172935_TC11	I	17	68247986	F	C	68247991	68247991	17:68247991_C/T	C	T;*	0.022;0.002793	0.022
cg00031896_TC11	I	12	121582300	F	T	121582304	121582307	12:121582304_CTTT/CT	CTTT	CT;CTT;C	0.399;0.416;0.073	0.416
cg00156216_BC11	I	11	130069954	F	C	130069959	130069960	11:130069959_TA/T	TA	T	0.011	0.011
cg14531564_TC11	I	1	1219473	F	C	1219478	1219478	1:1219478_C/T	C	T	0.028	0.028
cg14602578_BC11	I	6	89829959	F	T	89829964	89829964	6:89829964_G/C	G	C	0.014	0.014
cg24530234_TC11	I	10	43728566	R	C	43728564	43728564	10:43728564_C/G	C	G	0.126	0.126
cg17227257_BC11	I	4	1208906	R	T	1208902	1208902	4:1208902_C/T	C	T	0.014	0.014
cg17259741_TC11	I	4	4290267	F	C	4290270	4290270	4:4290270_G/A	G	A	0.011	0.011
cg09010671_TC11	I	13	78603628	R	C	78603624	78603624	13:78603624_C/A	C	A	0.095	0.095
cg09061454_BC11	I	16	31064038	F	A	31064043	31064043	16:31064043_G/A	G	A	0.014	0.014
cg02453726_BC11	I	5	141960201	R	A	141960198	141960198	5:141960198_A/C	A	C	0.293	0.293
cg18089426_BC11	I	14	100709633	R	C	100709630	100709630	14:100709630_G/A	G	A	0.101	0.101
cg18112005_TC11	I	14	105491172	F	C	105491175	105491175	14:105491175_G/A	G	A	0.02	0.02
cg20624830_TC11	I	10	22436956	R	C	22436955	22436971	10:22436955_GCGGCTCTATAAAGCCT/GCGGCTCTATAAAGCCTCGGCTCTATAAAGCCT	GCGGCTCTATAAAGCCT	GCGGCTCTATAAAGCCTCGGCTCTATAAAGCCT;GCGGCTCTATAAAGCCTCGGCTCTATAAAGCCTCGGCTCTATAAAGCCT;G	0.02;0.002793;0.005587	0.02
cg11638966_TC11	I	4	183436308	F	C	183436311	183436311	4:183436311_G/A	G	A	0.031	0.031
cg11738976_TC11	I	20	44115950	R	C	44115947	44115947	20:44115947_G/C	G	C	0.263	0.263
cg11740099_TC11	I	17	82321554	R	C	82321552	82321552	17:82321552_G/A	G	A	0.383	0.383
cg09938079_TC11	I	11	3840859	R	A	3840855	3840855	11:3840855_C/A	C	A	0.014	0.014
cg10474368_TC11	I	11	74949145	R	C	74949142	74949142	11:74949142_C/T	C	T	0.034	0.034
cg27307781_TC11	I	21	36069991	R	C	36069956	36069987	21:36069956_GGGCGGGGCCTGCGCCTGCGCGCTCAGCGGCC/*	GGGCGGGGCCTGCGCCTGCGCGCTCAGCGGCC	*;G;AGGCGGGGCCTGCGCCTGCGCGCTCAGCGGCC	0.039;0.002793;0.011	0.039
cg27345286_BC11	I	11	33774560	R	C	33774558	33774558	11:33774558_A/G	A	G	0.031	0.031
cg06051391_BC11	I	X	132218265	F	C	132218270	132218270	X:132218270_T/G	T	G	0.05	0.05
cg11012046_BC11	I	11	134332442	R	T	134332438	134332438	11:134332438_T/C	T	C	0.031	0.031
cg11021744_TC11	I	3	10992593	F	C	10992596	10992596	3:10992596_G/GGC	G	GGC	0.989	0.989
cg11067736_BC11	I	8	100213024	R	A	100213013	100213022	8:100213013_CCCGCGGCCT/CCCGCGGCCTCCGCGGCCT	CCCGCGGCCT	CCCGCGGCCTCCGCGGCCT;CCCGCGGCCTCCGCGGCCTCCGCGGCCTCCGCGGCCT;C;CCCGCGGCCTCCGCGGCCTCCGCGGCCT	0.659;0.002793;0.103;0.005587	0.659
cg13788625_TC11	I	9	137446326	F	A	137446329	137446329	9:137446329_G/C	G	C	0.067	0.067
cg05058809_BC11	I	16	784201	F	A	784207	784207	16:784207_G/A	G	A	0.034	0.034
cg05116382_TC11	I	11	66559529	F	C	66559531	66559531	11:66559531_C/T	C	T	0.034	0.034
cg05124614_TC11	I	1	2405832	F	C	2405838	2405838	1:2405838_C/T	C	T	0.053	0.053
cg05166248_BC11	I	11	134382951	R	A	134382947	134382947	11:134382947_G/A	G	A	0.084	0.084
cg05179292_TC11	I	12	7092025	R	A	7092021	7092021	12:7092021_C/T	C	T	0.02	0.02
cg05195612_BC11	I	2	175005258	F	C	175005263	175005263	2:175005263_T/A	T	A;TGGCGGC	0.011;0.002793	0.011
cg22993154_BC11	I	6	31308876	F	A	31308880	31308880	6:31308880_A/G	A	G	0.385	0.385
cg22993154_BC11	I	6	31308876	F	A	31308882	31308882	6:31308882_G/C	G	C	0.07	0.07
cg25774148_TC11	I	1	1029117	R	A	1028996	1029118	1:1028996_CAAGGAACCGAGCCCCAGCCCCTCGTGGGCCAAGGGCGCCCACACCCACGCCACCCTCTCCCAAGGAACCGAGCCCCAGCCCCTCGTGGGCCAAGGGCGCCCACAGCCACGCCACCCTTTCCG/*	CAAGGAACCGAGCCCCAGCCCCTCGTGGGCCAAGGGCGCCCACACCCACGCCACCCTCTCCCAAGGAACCGAGCCCCAGCCCCTCGTGGGCCAAGGGCGCCCACAGCCACGCCACCCTTTCCG	*;C	0.047;0.017	0.047
cg25910466_BC11	I	20	21303360	F	T	21303366	21303366	20:21303366_C/T	C	T	0.011	0.011
cg25930662_TC11	I	6	167720563	F	A	167720568	167720568	6:167720568_G/A	G	A	0.243	0.243
cg00769775_BC11	I	12	124928441	F	T	124928445	124928445	12:124928445_A/G	A	G	0.782	0.782
cg03955375_TC11	I	8	22619724	F	C	22619729	22619729	8:22619729_G/C	G	C;A	0.332;0.002793	0.332
cg04533751_BC11	I	6	168091006	R	A	168091001	168091001	6:168091001_A/G	A	G	0.45	0.45
cg04562217_TC11	I	3	79766568	F	C	79766572	79766572	3:79766572_G/C	G	C	0.064	0.064
cg04598733_BC11	I	6	107958480	R	C	107958475	107958475	6:107958475_G/A	G	A	0.028	0.028
cg23900422_TC11	I	17	79705958	R	A	79705953	79705953	17:79705953_C/A	C	A	0.073	0.073
cg23929072_TC11	I	1	222465595	R	C	222465593	222465593	1:222465593_A/G	A	G	0.223	0.223
cg23943136_TC11	I	10	8053792	F	A	8053796	8053796	10:8053796_C/A	C	A	0.034	0.034
cg23985619_BC11	I	3	182793302	R	A	182793299	182793299	3:182793299_G/C	G	C	0.148	0.148
cg23993697_TC11	I	11	9664015	F	C	9664018	9664018	11:9664018_G/A	G	A	0.025	0.025
cg24020814_TC11	I	12	54549700	R	A	54549696	54549696	12:54549696_G/A	G	A	0.011	0.011
cg24118773_TC11	I	5	172860921	R	C	172860916	172860916	5:172860916_G/A	G	A	0.022	0.022
cg17675288_TC11	I	19	12117667	F	A	12117672	12117672	19:12117672_G/C	G	C	0.028	0.028
cg17779026_BC11	I	17	80952010	F	A	80952015	80952015	17:80952015_C/T	C	T	0.011	0.011
cg17816637_BC11	I	22	21032769	F	A	21032774	21032774	22:21032774_G/A	G	A	0.83	0.83
cg15274294_BC11	I	6	14883897	R	C	14883895	14883895	6:14883895_C/T	C	T	0.047	0.047
cg04266460_TC11	I	16	11255099	R	C	11255098	11255098	16:11255098_G/C	G	C	0.02	0.02
cg12614213_BC11	I	8	38467095	F	A	38467098	38467098	8:38467098_G/A	G	A	0.385	0.385
cg12722058_TC11	I	15	22786673	F	A	22786677	22786686	15:22786677_AGCGGCGGCG/AGCGGCG	AGCGGCGGCG	AGCGGCG;AGCGGCGGCGGCG;AGCGGCGGCGGCGGCG;AGCG;A	0.307;0.002793;0.011;0.011;0.002793	0.307
cg12747864_TC11	I	X	72238939	F	A	72238943	72238943	X:72238943_G/GGGAGTTT	G	GGGAGTTT	0.011	0.011
cg12773394_TC11	I	4	5891238	R	C	5891235	5891235	4:5891235_T/C	T	C	0.014	0.014
cg12845006_TC11	I	7	82380	R	C	82377	82377	7:82377_G/A	G	A	0.207	0.207
cg24278165_TC11	I	8	23226038	R	C	23226033	23226033	8:23226033_T/C	T	C	0.299	0.299
cg24284973_TC11	I	11	131910463	F	C	131910460	131910467	11:131910460_GCCCGCGC/GCCCGCGCCCCGCGC	GCCCGCGC	GCCCGCGCCCCGCGC;G	0.092;0.002793	0.092
cg24352317_TC11	I	X	19990972	R	A	19990962	19990974	X:19990962_CCGCCGCCGCCGG/C	CCGCCGCCGCCGG	C;*	0.039;0.005587	0.039
cg06763054_BC11	I	8	17413325	F	C	17413328	17413328	8:17413328_G/C	G	C	0.254	0.254
cg06766960_TC11	I	11	133833199	R	C	133833196	133833196	11:133833196_C/T	C	T	0.07	0.07
cg06784448_BC11	I	22	36703759	F	C	36703760	36703770	22:36703760_GCTCTCTCTCT/G	GCTCTCTCTCT	G;GCTCTCTCT;GCTCGCTCTCTCTCTCTCTCTCTCT;GCTCTCTCTCTCTCT;GCTCTCTCTCTCTCTCTCT;GCTCGCTCTCTCTCTCTCTCTCT	0.022;0.034;0.014;0.022;0.014;0.008427	0.034
cg06784448_BC11	I	22	36703759	F	C	36703762	36703762	22:36703762_T/*	T	*;TCG;TCGCG	0.056;0.115;0.008427	0.115
cg09327770_BC11	I	12	46269487	F	A	46269491	46269491	12:46269491_C/A	C	A	0.011	0.011
cg21450708_TC11	I	2	26785585	F	A	26785590	26785590	2:26785590_C/T	C	T	0.757	0.757
cg26814396_TC11	I	15	31329426	F	A	31329430	31329430	15:31329430_C/T	C	T	0.204	0.204
cg26814396_TC11	I	15	31329426	F	A	31329431	31329431	15:31329431_T/C	T	C	0.209	0.209
cg26832552_TC11	I	2	620992	R	A	620989	620989	2:620989_G/A	G	A	0.589	0.589
cg26843074_TC11	I	3	36380569	F	C	36380572	36380572	3:36380572_G/A	G	A	0.098	0.098
cg26855689_TC11	I	17	81701638	R	A	81701634	81701634	17:81701634_C/T	C	T	0.131	0.131
cg26858540_TC11	I	19	56091953	R	A	56091944	56091951	19:56091944_AGCCAAAG/A	AGCCAAAG	A	0.02	0.02
cg26858540_TC11	I	19	56091953	R	A	56091948	56091948	19:56091948_A/G	A	G;*;AAACCGAAACCG	0.025;0.011;0.00838	0.025
cg26858540_TC11	I	19	56091953	R	A	56091950	56091951	19:56091950_AG/A	AG	A;*	0.436;0.00838	0.436
cg26858540_TC11	I	19	56091953	R	A	56091951	56091951	19:56091951_G/*	G	*;GCCGAAACCGAAA;A	0.455;0.00838;0.025	0.455
cg26858704_BC11	I	12	4809682	F	T	4809687	4809687	12:4809687_G/C	G	C	0.031	0.031
cg26971585_BC11	I	10	70598818	F	A	70598821	70598821	10:70598821_G/A	G	A	0.757	0.757
cg27009105_BC11	I	1	925582	R	C	925577	925577	1:925577_G/A	G	A	0.039	0.039
cg25106322_TC11	I	6	149990416	F	C	149990420	149990420	6:149990420_C/T	C	T	0.05	0.05
cg00417807_BC11	I	22	49775980	R	A	49775957	49775980	22:49775957_TGGACCACCGCCGTGAGCCTCCTC/*	TGGACCACCGCCGTGAGCCTCCTC	*;T	0.039;0.002793	0.039
cg10310700_BC11	I	17	82914585	R	C	82914582	82914582	17:82914582_T/C	T	C	0.369	0.369
cg10432987_TC11	I	17	286753	F	A	286759	286759	17:286759_G/A	G	A	0.011	0.011
cg10509244_TC11	I	X	53082243	F	C	53082246	53082247	X:53082246_GA/G	GA	G	0.497	0.497
cg13751778_TC11	I	6	170022602	F	A	170022605	170022605	6:170022605_G/T	G	T	0.02	0.02
cg16302655_TC11	I	11	113315157	R	C	113315153	113315153	11:113315153_C/CT	C	CT	0.397	0.397
cg16422365_BC11	I	14	105575496	R	A	105575461	105575513	14:105575461_AACAGCGTGGCCAGGCTGGCTCAGGCCTCCAGATTCGGGGACACCCCCCCACC/*	AACAGCGTGGCCAGGCTGGCTCAGGCCTCCAGATTCGGGGACACCCCCCCACC	*;A;AACAGCGTGGCCAGGCTGGCTCAGGCCTCCAGATTCGGGGACACCCCCCCACCACAGCGTGGCCAGGCTGGCTCAGGCCTCCAGATTCGGGGACACCCCCCCACC;ACCACAGCGTGGCCAGGCTGGCTCAGGCCTCCAGATTCGGGGACACCCCCCCACC	0.034;0.00838;0.002793;0.017	0.034
cg16453901_TC11	I	6	170421605	F	A	170421577	170421639	6:170421577_GTGCTATTGAGGACCTGCGTCCAGTGTGCGGGAGGCGGAGATGAACCCACAGAGCAGGGCGCC/G	GTGCTATTGAGGACCTGCGTCCAGTGTGCGGGAGGCGGAGATGAACCCACAGAGCAGGGCGCC	G	0.05	0.05
cg16453901_TC11	I	6	170421605	F	A	170421577	170421639	6:170421577_GTGCTATTGAGGACCTGCGTCCAGTGTGCGGGAGGCGGAGATGAACCCACAGAGCAGGGCGCC/G	GTGCTATTGAGGACCTGCGTCCAGTGTGCGGGAGGCGGAGATGAACCCACAGAGCAGGGCGCC	G	0.05	0.05
cg16453901_TC11	I	6	170421605	F	A	170421610	170421610	6:170421610_G/*	G	*;A;GGCGGAGATGAACCCACAGAGCAGGGCGCCTGCCCTTGAGGACCTGCGTCCAGTGTGCGGGAGGCGGAGATGAACCCACAGAGCAGGGCGCCTGCCCTTGAGGACCTGCATCCAGTGTGCGGGAA	0.045;0.005587;0.002793	0.045
cg16454852_TC11	I	16	3957818	F	C	3957822	3957824	16:3957822_CCT/C	CCT	C	0.014	0.014
cg20166106_TC11	I	17	80146988	F	C	80146992	80147068	17:80146992_CGCCGCTGCCGACCTCGCTGCCGCTGCCGACCTCGCTGTGCCGCTGCCGACCTCGCTGCCGCTGCCGACCTCGCTGT/CGCCGCTGCCGACCTCGCTGCCGCTGCCGACCTCGCTGT	CGCCGCTGCCGACCTCGCTGCCGCTGCCGACCTCGCTGTGCCGCTGCCGACCTCGCTGCCGCTGCCGACCTCGCTGT	CGCCGCTGCCGACCTCGCTGCCGCTGCCGACCTCGCTGT;CGCCGCTGCCGACCTCGCTGT;CGCCGCTGCCGACCTCGCTGTGCCGCTGCCGACCTCGCTGCCGCTGCCGACCTCGCTGT;CGCCGCTGCCGACCTCGCTGCCGCTGCCGACCTCGCTGCCGCTGCCGACCTCGCTGTGCCGCTGCCGACCTCGCTGCCGCTGCCGACCTCGCTGT;C;CGCCGCTGCCGACCTCGCTGTGCCGCTGCCGACCTCGCTGCCGCTGCCGACCTCGCTGTGCCGCTGCCGACCTCGCTGCCGCTGCCGACCTCGCTGT	0.025;0.011;0.011;0.002793;0.002793;0.002793	0.025
cg20276585_BC11	I	4	81031176	R	A	81031174	81031174	4:81031174_C/G	C	G	0.039	0.039
cg20292318_TC11	I	17	79145771	F	A	79145777	79145777	17:79145777_A/ACAC	A	ACAC	0.196	0.196
cg05926928_BC11	I	17	59220411	F	T	59220416	59220416	17:59220416_G/C	G	C	0.022	0.022
cg05998486_TC11	I	7	150948004	F	C	150948009	150948009	7:150948009_C/A	C	A	0.031	0.031
cg06087349_TC11	I	1	213980742	F	A	213980745	213980745	1:213980745_A/T	A	T	0.017	0.017
cg06151968_TC11	I	19	36122009	F	C	36122012	36122012	19:36122012_G/A	G	A	0.634	0.634
cg23816347_TC11	I	3	126394797	R	A	126394792	126394792	3:126394792_G/C	G	C	0.028	0.028
cg23829273_BC11	I	2	117860206	F	C	117860210	117860210	2:117860210_G/A	G	A;T	0.02;0.005587	0.02
cg01135259_TC11	I	11	1652981	R	C	1652977	1652977	11:1652977_G/T	G	T	0.126	0.126
cg17241776_BC11	I	13	50843333	R	A	50843332	50843332	13:50843332_C/G	C	G	0.036	0.036
cg17484629_BC11	I	4	110198064	F	C	110198070	110198070	4:110198070_A/T	A	T;C	0.02;0.017	0.02
cg06580943_BC11	I	6	168005154	R	T	168005149	168005149	6:168005149_A/G	A	G	0.374	0.374
cg06603325_TC11	I	17	41731473	R	A	41731468	41731468	17:41731468_C/G	C	G	0.131	0.131
cg06643849_TC11	I	19	57231053	F	C	57231055	57231055	19:57231055_C/A	C	A	0.017	0.017
cg06755341_TC11	I	4	165327473	R	C	165327471	165327471	4:165327471_C/T	C	T	0.017	0.017
cg18085866_TC11	I	17	47253988	F	C	47253992	47253992	17:47253992_C/G	C	G	0.321	0.321
cg18097281_BC11	I	15	40252944	F	C	40252950	40252950	15:40252950_G/A	G	A	0.011	0.011
cg03094519_TC11	I	17	39605409	R	C	39605408	39605408	17:39605408_G/A	G	A	0.014	0.014
cg03246105_TC11	I	4	689317	F	A	689319	689319	4:689319_G/A	G	A	0.011	0.011
cg03304299_BC11	I	22	17084852	F	T	17084858	17084858	22:17084858_G/A	G	A	0.151	0.151
cg03323437_BC11	I	X	54809013	F	A	54809016	54809016	X:54809016_C/T	C	T	0.02	0.02
cg25547957_TC11	I	6	73263045	F	A	73263039	73263048	6:73263039_GGGCGGCGGC/GGGCGGCGGCGGCGGCGGCGGC	GGGCGGCGGC	GGGCGGCGGCGGCGGCGGCGGC;GGGCGGCGGCGGC;GGGCGGCGGCGGCGGCGGC;GGGCGGCGGCGGCGGCGGCGGCGGCGGCGGC;GGGC;G	0.025;0.00838;0.00838;0.002793;0.002793;0.002793	0.025
cg25607899_TC11	I	12	31591109	F	C	31591113	31591113	12:31591113_C/A	C	A	0.014	0.014
cg16674492_TC11	I	3	128492843	F	A	128492849	128492849	3:128492849_G/A	G	A	0.014	0.014
cg05516505_BC11	I	22	29470635	F	A	29470640	29470640	22:29470640_C/A	C	A	0.014	0.014
cg21073748_TC11	I	8	29353063	F	C	29353068	29353068	8:29353068_T/C	T	C	0.335	0.335
cg21117668_TC11	I	2	241558934	R	C	241558932	241558932	2:241558932_G/C	G	C	0.017	0.017
cg21156577_TC11	I	6	32195708	F	A	32195714	32195714	6:32195714_C/A	C	A	0.014	0.014
cg21173031_BC11	I	X	120311564	F	C	120311570	120311570	X:120311570_A/AC	A	AC	0.039	0.039
cg21198219_BC11	I	11	128688559	R	A	128688554	128688554	11:128688554_A/G	A	G	0.031	0.031
cg21239079_BC11	I	2	241064132	F	A	241064137	241064159	2:241064137_GGCCTGCCTGCTCCCCGCCCTCT/G	GGCCTGCCTGCTCCCCGCCCTCT	G	0.061	0.061
cg15642673_TC11	I	4	3703153	F	C	3703156	3703156	4:3703156_C/A	C	A	0.02	0.02
cg24163568_TC11	I	5	669722	F	C	669726	669726	5:669726_C/T	C	T	0.5	0.5
cg24188708_BC11	I	8	60652401	F	A	60652405	60652405	8:60652405_T/A	T	A	0.785	0.785
cg24233211_TC11	I	6	14002518	F	A	14002514	14002520	6:14002514_CAGTCGG/C	CAGTCGG	C	0.321	0.321
cg24996482_TC11	I	5	174751253	F	A	174751259	174751259	5:174751259_C/A	C	A	0.151	0.151
cg24996814_TC11	I	11	68649908	R	C	68649906	68649906	11:68649906_A/G	A	G	0.034	0.034
cg25075135_TC11	I	6	136526272	F	C	136526275	136526275	6:136526275_G/A	G	A	0.047	0.047
cg25075135_TC11	I	6	136526272	F	C	136526277	136526279	6:136526277_GCA/G	GCA	G;GCACA;GCACACA;GCACACACA;GCACACACACACA;GCGCACACACA	0.106;0.053;0.126;0.101;0.022;0.039	0.126
cg10521403_BC11	I	4	1761484	R	C	1761431	1761512	4:1761431_GCACCCCGACCACCCCGTCCACCCCGCCCACCCCGCCCACCCCGCCCACCCCGCGCGCCCCACCCAGCCGGCGCACCCCGTC/GCACCCCGTCCACCCCGCCCACCCCGCCCACCCCGCCCACCCCGCGCGCCCCACCCAGCCGGCGCACCCCGTC	GCACCCCGACCACCCCGTCCACCCCGCCCACCCCGCCCACCCCGCCCACCCCGCGCGCCCCACCCAGCCGGCGCACCCCGTC	GCACCCCGTCCACCCCGCCCACCCCGCCCACCCCGCCCACCCCGCGCGCCCCACCCAGCCGGCGCACCCCGTC;G	0.14;0.011	0.14
cg10521403_BC11	I	4	1761484	R	C	1761458	1761503	4:1761458_CCACCCCGCCCACCCCGCCCACCCCGCGCGCCCCACCCAGCCGGCG/GCACCCCGCCCACCCCGCCCACCCCGCGCGCCCCACCCAGCCGGCG	CCACCCCGCCCACCCCGCCCACCCCGCGCGCCCCACCCAGCCGGCG	GCACCCCGCCCACCCCGCCCACCCCGCGCGCCCCACCCAGCCGGCG;C;*;CACCCCGTGCACCCCGCCCACCCCGCCCACCCCGCGCGCCCCACCCAGCCGGCG	0.12;0.014;0.011;0.005587	0.12
cg10521403_BC11	I	4	1761484	R	C	1761482	1761482	4:1761482_C/T	C	T;*	0.204;0.028	0.204
cg10521403_BC11	I	4	1761484	R	C	1761483	1761483	4:1761483_G/GTC	G	GTC;A;*;GTCTGCCC	0.002793;0.022;0.02;0.002793	0.022
cg10652057_BC11	I	4	8649342	R	A	8649340	8649340	4:8649340_G/A	G	A	0.031	0.031
cg15739794_TC11	I	12	130871984	R	A	130871981	130871981	12:130871981_C/A	C	A	0.031	0.031
cg00875911_BC11	I	4	1230458	F	A	1230462	1230462	4:1230462_C/T	C	T	0.031	0.031
cg00905354_TC11	I	6	169659318	F	C	169659321	169659321	6:169659321_C/A	C	A	0.02	0.02
cg27317493_BC11	I	1	3695866	F	A	3695869	3695869	1:3695869_T/C	T	C	0.966	0.966
cg10065530_BC11	I	20	3819920	R	A	3819918	3819918	20:3819918_A/C	A	C	0.115	0.115
cg10072464_TC11	I	13	113410221	R	A	113410217	113410217	13:113410217_C/T	C	T	0.059	0.059
cg10089860_TC11	I	2	134130281	R	C	134130278	134130278	2:134130278_T/C	T	C	0.184	0.184
cg10108612_TC11	I	1	18877505	R	C	18877503	18877503	1:18877503_C/G	C	G	0.651	0.651
cg10233825_BC11	I	12	130042559	R	T	130042556	130042556	12:130042556_A/G	A	G	0.173	0.173
cg10243459_BC11	I	7	157791389	F	T	157791395	157791395	7:157791395_T/C	T	C	0.011	0.011
cg24709703_TC11	I	14	73058561	R	C	73058557	73058557	14:73058557_A/T	A	T	0.184	0.184
cg24710631_TC11	I	7	139877790	R	C	139877716	139877804	7:139877716_CCCAGTCTATTGCTTTTTTTTTTTTTTTTTTTGAGACGGAGTCTCGCTCTGTCGCCCAGGCTGGAGTGCAGTGGCGCGATCTCGGCTCA/C	CCCAGTCTATTGCTTTTTTTTTTTTTTTTTTTGAGACGGAGTCTCGCTCTGTCGCCCAGGCTGGAGTGCAGTGGCGCGATCTCGGCTCA	C	0.025	0.025
cg24714011_BC11	I	11	417540	R	T	417536	417536	11:417536_C/G	C	G	0.014	0.014
cg24733560_BC11	I	20	62051237	F	A	62051243	62051243	20:62051243_G/A	G	A	0.55	0.55
cg24786232_BC11	I	19	11155817	R	C	11155815	11155815	19:11155815_C/T	C	T	0.084	0.084
cg27177415_BC11	I	17	81445655	R	T	81445653	81445653	17:81445653_C/T	C	T	0.014	0.014
cg06347739_TC11	I	11	2271406	F	A	2271410	2271410	11:2271410_G/T	G	T	0.028	0.028
cg08971281_TC11	I	17	42423467	F	A	42423472	42423472	17:42423472_G/A	G	A	0.028	0.028
cg08971334_TC11	I	5	769980	R	A	769977	769977	5:769977_G/A	G	A	0.352	0.352
cg02567119_TC11	I	10	101131288	F	C	101131293	101131293	10:101131293_G/A	G	A	0.017	0.017
cg02581653_TC11	I	X	47232638	R	A	47232633	47232633	X:47232633_C/T	C	T	0.271	0.271
cg02662180_TC11	I	12	124998265	F	A	124998271	124998271	12:124998271_A/G	A	G	0.737	0.737
cg02666566_TC11	I	6	2509939	R	A	2509936	2509936	6:2509936_T/TG	T	TG	0.193	0.193
cg02682457_TC11	I	6	152302252	R	C	152302248	152302248	6:152302248_G/A	G	A	0.028	0.028
cg02699218_TC11	I	5	132814436	F	A	132814440	132814440	5:132814440_C/A	C	A	0.17	0.17
cg16140954_TC11	I	1	3900045	R	C	3900040	3900040	1:3900040_G/A	G	A	0.17	0.17
cg25495024_BC11	I	17	9286290	R	A	9286285	9286285	17:9286285_C/T	C	T	0.165	0.165
cg25640635_TC11	I	X	101485548	F	C	101485554	101485562	X:101485554_CCCTGGCCA/C	CCCTGGCCA	C	0.034	0.034
cg14074970_TC11	I	18	22352169	F	A	22352175	22352175	18:22352175_C/T	C	T	0.014	0.014
cg14090923_TC11	I	9	117415157	R	A	117415138	117415165	9:117415138_CTCCCGGGGCCCAGCCGCCCGTCCCCGA/C	CTCCCGGGGCCCAGCCGCCCGTCCCCGA	C	0.036	0.036
cg14108581_TC11	I	2	1422322	F	T	1422296	1422324	2:1422296_CGCAGGCGCCTCTCCTGGACAGACCTCGT/C	CGCAGGCGCCTCTCCTGGACAGACCTCGT	C;CGCAGGCGCCTCTCCTGGACAGACCTCGTGCAGGCGCCTCTCCTGGACAGACCTCGT;CGCAGGCGCCTCTCCTGGACAGACCTCGTGCAGCCGCCTCTCCTGGACAGACCTCGTGCAGGCGCCTCTCCTGGACAGACCTCGT	0.011;0.002793;0.036	0.036
cg14108581_TC11	I	2	1422322	F	T	1422296	1422324	2:1422296_CGCAGGCGCCTCTCCTGGACAGACCTCGT/C	CGCAGGCGCCTCTCCTGGACAGACCTCGT	C;CGCAGGCGCCTCTCCTGGACAGACCTCGTGCAGGCGCCTCTCCTGGACAGACCTCGT;CGCAGGCGCCTCTCCTGGACAGACCTCGTGCAGCCGCCTCTCCTGGACAGACCTCGTGCAGGCGCCTCTCCTGGACAGACCTCGT	0.011;0.002793;0.036	0.036
cg14108581_TC11	I	2	1422322	F	T	1422316	1422344	2:1422316_AGACCTCGTGCAGGCGCCTCTCCTGGACC/A	AGACCTCGTGCAGGCGCCTCTCCTGGACC	A;*;CGACCTCGTGCAGGCGCCTCTCCTGGACC;AGACCTCGTGCAGGCGCCTCTCCTGGACCGACCTCGTGCAGGCGCCGCGCTGGACTGACCTCGTGCAGGCGCCTCTCCTGGACC;AGACCTCGTGCAGGCGCCTCTCCTGGACAGACCTCGTGCAGGCGCCTCTCCTGGACAGACCTCGTGCAGGCGCCTCTCCTGGACAGACCTCGTGCAGGCGCCGCGCTGGACTGACCTCGTGCAGGCGCCTCTCCTGGACC	0.022;0.005587;0.05;0.005587;0.00838	0.05
cg12088314_TC11	I	6	168101276	R	C	168101271	168101271	6:168101271_G/C	G	C	0.075	0.075
cg12093662_TC11	I	2	68774738	F	A	68774741	68774741	2:68774741_C/T	C	T	0.031	0.031
cg12166610_TC11	I	8	31640740	F	C	31640745	31640745	8:31640745_T/C	T	C	0.176	0.176
cg02890812_TC11	I	X	129980986	F	A	129980992	129980992	X:129980992_C/G	C	G	0.078	0.078
cg06410537_TC11	I	5	171309568	R	C	171309566	171309566	5:171309566_C/A	C	A	0.039	0.039
cg06471380_TC11	I	2	239939019	F	A	239939023	239939023	2:239939023_G/A	G	A	0.134	0.134
cg06480482_TC11	I	16	29254399	R	C	29254384	29254394	16:29254384_ACGCCGGGGCC/*	ACGCCGGGGCC	*;A	0.196;0.00838	0.196
cg06511189_TC11	I	X	153599375	R	C	153599371	153599371	X:153599371_G/C	G	C	0.888	0.888
cg06518327_TC11	I	7	157468469	R	A	157468464	157468464	7:157468464_G/A	G	A	0.014	0.014
cg08185576_TC11	I	14	96255117	F	A	96255122	96255122	14:96255122_G/A	G	A	0.047	0.047
cg08192683_TC11	I	7	157758583	F	C	157758585	157758585	7:157758585_C/T	C	T	0.017	0.017
cg05799169_TC11	I	22	50282691	R	C	50282689	50282689	22:50282689_G/C	G	C	0.089	0.089
cg05804170_TC11	I	1	3204950	R	A	3204949	3204949	1:3204949_C/T	C	T	0.028	0.028
cg08269209_BC11	I	5	843893	F	A	843887	843899	5:843887_TGGGGGCGGGGAG/T	TGGGGGCGGGGAG	T	0.196	0.196
cg08269209_BC11	I	5	843893	F	A	843891	843902	5:843891_GGCGGGGAGGCA/*	GGCGGGGAGGCA	*;G	0.198;0.005587	0.198
cg08269209_BC11	I	5	843893	F	A	843896	843966	5:843896_GGAGGCAGGGGCAGGGACACGCAGGGCATCTGAGGCAGGGGCGGGGGCATGCAGGGCAGGTGGGGGGTGCA/G	GGAGGCAGGGGCAGGGACACGCAGGGCATCTGAGGCAGGGGCGGGGGCATGCAGGGCAGGTGGGGGGTGCA	G;*	0.034;0.201	0.201
cg08400494_TC11	I	13	110666143	R	A	110666139	110666139	13:110666139_C/G	C	G	0.095	0.095
cg08435603_BC11	I	19	21750657	F	T	21750662	21750662	19:21750662_A/G	A	G	0.148	0.148
cg08438529_BC11	I	16	1002939	F	T	1002943	1002943	16:1002943_G/A	G	A	0.268	0.268
cg08439487_BC11	I	3	123790669	R	T	123790667	123790667	3:123790667_A/T	A	T	0.014	0.014
cg06315569_BC11	I	7	157993029	R	T	157993024	157993024	7:157993024_G/T	G	T	0.612	0.612
cg12920408_BC11	I	X	101391005	F	A	101391007	101391007	X:101391007_G/A	G	A	0.011	0.011
cg12974393_TC11	I	11	107908373	F	C	107908378	107908378	11:107908378_G/A	G	A	0.025	0.025
cg13056744_BC11	I	6	29927163	R	C	29927161	29927161	6:29927161_C/A	C	A	0.48	0.48
cg13133961_BC11	I	6	36387711	F	T	36387717	36387725	6:36387717_CGCCCGGGT/C	CGCCCGGGT	C	0.307	0.307
cg00622375_TC11	I	10	29603085	F	A	29603088	29603088	10:29603088_G/GC	G	GC	0.307	0.307
cg00688447_TC11	I	8	54467350	F	C	54467353	54467353	8:54467353_C/G	C	G	0.014	0.014
cg00340052_TC11	I	2	235904277	R	C	235904274	235904274	2:235904274_C/A	C	A	0.07	0.07
cg15794769_TC11	I	X	153880663	R	A	153880659	153880659	X:153880659_G/A	G	A	0.045	0.045
cg15858239_TC11	I	8	62249050	F	C	62249053	62249053	8:62249053_C/G	C	G	0.182	0.182
cg15880211_TC11	I	22	49856846	R	A	49856841	49856841	22:49856841_C/T	C	T;*	0.011;0.005587	0.011
cg15889804_TC11	I	11	6926416	F	A	6926416	6926420	11:6926416_CGGGG/C	CGGGG	C	0.036	0.036
cg15889804_TC11	I	11	6926416	F	A	6926421	6926436	11:6926421_CCTGCAGAAAGGGACG/C	CCTGCAGAAAGGGACG	C	0.036	0.036
cg15894467_BC11	I	1	46202675	F	A	46202680	46202680	1:46202680_G/A	G	A	0.045	0.045
cg15911859_TC11	I	22	45414162	F	A	45414168	45414168	22:45414168_C/T	C	T	0.659	0.659
cg15926342_TC11	I	5	172454753	R	A	172454751	172454751	5:172454751_C/A	C	A	0.101	0.101
cg16002818_TC11	I	2	197786852	F	C	197786857	197786857	2:197786857_G/A	G	A	0.014	0.014
cg09167414_BC11	I	1	15749711	R	A	15749708	15749708	1:15749708_T/C	T	C	0.346	0.346
cg09209510_TC11	I	14	99822052	R	A	99822050	99822050	14:99822050_T/TC	T	TC	0.014	0.014
cg11870100_BC11	I	11	34512995	F	A	34512999	34512999	11:34512999_T/C	T	C	0.011	0.011
cg11878365_BC11	I	8	6834865	F	C	6834871	6834871	8:6834871_C/T	C	T;G	0.067;0.011	0.067
cg23565942_TC11	I	10	21174556	F	C	21174562	21174565	10:21174562_CCCT/C	CCCT	C	0.112	0.112
cg23614816_BC11	I	10	3108774	R	A	3108769	3108769	10:3108769_C/T	C	T	0.022	0.022
cg26304147_BC11	I	11	70077940	F	A	70077942	70077942	11:70077942_G/A	G	A	0.011	0.011
cg26320244_TC11	I	12	132178910	R	A	132178906	132178906	12:132178906_G/A	G	A	0.014	0.014
cg26438317_TC11	I	12	95548752	R	C	95548749	95548749	12:95548749_G/GCGCGCCCT	G	GCGCGCCCT	0.212	0.212
cg26451735_TC11	I	15	74202559	R	A	74202555	74202555	15:74202555_G/GCTCGT	G	GCTCGT	0.014	0.014
cg26517679_TC11	I	19	439568	R	A	439566	439566	19:439566_C/T	C	T	0.031	0.031
cg22907165_TC11	I	6	13328430	F	A	13328433	13328433	6:13328433_G/A	G	A	0.036	0.036
cg08461949_TC11	I	19	51601379	R	A	51601375	51601375	19:51601375_G/C	G	C	0.022	0.022
cg08583888_TC11	I	7	157381781	R	C	157381776	157381776	7:157381776_G/GT	G	GT	0.025	0.025
cg08583888_TC11	I	7	157381781	R	C	157381777	157381777	7:157381777_G/GTGTGTGT	G	GTGTGTGT;GT;GTGTGTGTGT;GTGTGTGC	0.017;0.002793;0.002793;0.002793	0.017
cg08677398_TC11	I	8	57143616	R	C	57143611	57143611	8:57143611_C/G	C	G	0.034	0.034
cg11380327_TC11	I	2	24492344	R	A	24492340	24492340	2:24492340_G/T	G	T	0.017	0.017
cg24539999_BC11	I	17	75941224	R	T	75941219	75941219	17:75941219_C/T	C	T	0.064	0.064
cg24567424_TC11	I	13	107868218	R	C	107868214	107868214	13:107868214_C/T	C	T	0.059	0.059
cg24617568_TC11	I	7	90119333	F	T	90119335	90119335	7:90119335_T/C	T	C;TGGGGGAACACGC	0.005587;0.011	0.011
cg24640577_TC11	I	1	246775914	F	C	246775920	246775920	1:246775920_A/C	A	C	0.494	0.494
cg20534585_TC11	I	3	196646727	R	A	196646724	196646724	3:196646724_C/T	C	T	0.031	0.031
cg09470268_TC11	I	1	18291203	F	C	18291206	18291206	1:18291206_T/G	T	G	0.056	0.056
cg09491897_TC11	I	17	80961469	F	T	80961475	80961475	17:80961475_T/C	T	C	0.022	0.022
cg09596866_TC11	I	16	3443336	R	A	3443333	3443333	16:3443333_G/T	G	T	0.045	0.045
cg09597400_BC11	I	X	150362619	R	A	150362618	150362618	X:150362618_C/T	C	T	0.011	0.011
cg09633129_TC11	I	4	2934557	R	C	2934553	2934553	4:2934553_G/C	G	C	0.031	0.031
cg09662584_TC11	I	6	44342708	F	A	44342714	44342714	6:44342714_T/C	T	C	0.02	0.02
cg04271289_TC11	I	19	1152148	F	C	1152153	1152153	19:1152153_C/T	C	T	0.19	0.19
cg04311266_BC11	I	1	1151397	R	A	1151393	1151393	1:1151393_A/G	A	G	0.215	0.215
cg04339692_TC11	I	15	48374221	R	C	48374219	48374219	15:48374219_C/T	C	T	0.011	0.011
cg19035254_TC11	I	8	43276117	F	A	43276123	43276123	8:43276123_G/T	G	T	0.17	0.17
cg19083363_BC11	I	15	58933614	F	A	58933619	58933619	15:58933619_G/A	G	A	0.223	0.223
cg07971952_TC11	I	13	112780376	R	A	112780372	112780372	13:112780372_C/T	C	T	0.031	0.031
cg03389653_TC11	I	16	49282286	F	C	49282290	49282290	16:49282290_T/C	T	C	0.07	0.07
cg06988547_TC11	I	1	2923198	R	A	2923196	2923196	1:2923196_T/C	T	C	0.561	0.561
cg27427514_TC11	I	3	194204248	R	C	194204245	194204245	3:194204245_G/C	G	C	0.106	0.106
cg27513935_TC11	I	13	27978473	F	A	27978477	27978477	13:27978477_G/A	G	A	0.38	0.38
cg27558541_TC11	I	1	109807702	F	A	109807708	109807708	1:109807708_C/T	C	T	0.034	0.034
cg27578963_TC11	I	16	88736874	F	A	88736876	88736876	16:88736876_A/AGGGCTCCGGCAATTGGGC	A	AGGGCTCCGGCAATTGGGC	0.017	0.017
cg27655158_TC11	I	4	1402805	R	A	1402803	1402803	4:1402803_C/T	C	T	0.022	0.022
cg00031303_TC11	I	3	195954529	R	C	195954525	195954525	3:195954525_C/A	C	A	0.014	0.014
cg00031303_TC11	I	3	195954529	R	C	195954526	195954526	3:195954526_T/G	T	G	0.19	0.19
cg07124832_TC11	I	5	179137817	R	A	179137812	179137812	5:179137812_G/A	G	A	0.056	0.056
cg07141605_TC11	I	12	132428820	R	A	132428815	132428815	12:132428815_C/T	C	T	0.103	0.103
cg07208703_TC11	I	7	47254496	F	C	47254500	47254500	7:47254500_G/T	G	T	0.207	0.207
cg12401926_TC11	I	4	84498383	R	A	84498378	84498378	4:84498378_G/C	G	C	0.031	0.031
cg12442246_TC11	I	1	16678269	F	T	16678273	16678273	1:16678273_C/T	C	T	0.028	0.028
cg12442246_TC11	I	1	16678269	F	T	16678274	16678274	1:16678274_A/G	A	G	0.067	0.067
cg12442246_TC11	I	1	16678269	F	T	16678275	16678275	1:16678275_G/T	G	T;A	0.654;0.002793	0.654
cg12455762_BC11	I	4	40857078	R	T	40857073	40857073	4:40857073_T/C	T	C	0.165	0.165
cg00184876_BC11	I	17	66192045	R	A	66192041	66192041	17:66192041_A/ACGCCGCCGC	A	ACGCCGCCGC	0.017	0.017
cg00230752_BC11	I	X	44873523	F	T	44873527	44873527	X:44873527_G/C	G	C	0.011	0.011
cg00236052_TC11	I	12	132199207	F	C	132199213	132199213	12:132199213_G/A	G	A	0.056	0.056
cg16848843_BC11	I	19	52786849	F	A	52786852	52786852	19:52786852_A/G	A	G	0.528	0.528
cg27678255_TC11	I	X	143634551	R	C	143634548	143634548	X:143634548_G/GT	G	GT	0.017	0.017
cg17075048_BC11	I	14	92323735	R	A	92323733	92323733	14:92323733_A/G	A	G	0.182	0.182
cg17117981_BC11	I	8	143328802	F	A	143328807	143328807	8:143328807_C/T	C	T	0.028	0.028
cg17128349_TC11	I	13	28719059	R	C	28719056	28719056	13:28719056_C/A	C	A	0.034	0.034
cg23243474_TC11	I	2	3059826	R	A	3059821	3059821	2:3059821_C/T	C	T	0.078	0.078
cg01598250_BC11	I	5	146343292	F	A	146343298	146343298	5:146343298_G/T	G	T	0.391	0.391
cg01640684_BC11	I	17	82912653	F	T	82912653	82912662	17:82912653_CGTGGTCTGA/C	CGTGGTCTGA	C	0.02	0.02
cg04983933_BC11	I	16	1167171	R	A	1167166	1167166	16:1167166_C/G	C	G	0.056	0.056
cg22721334_TC11	I	19	58098251	R	C	58098249	58098249	19:58098249_T/G	T	G	0.036	0.036
cg22819502_BC11	I	14	90061043	F	C	90061046	90061046	14:90061046_G/A	G	A	0.02	0.02
cg22866267_TC11	I	4	102250628	R	A	102250624	102250625	4:102250624_GC/G	GC	G	0.709	0.709
cg14297063_TC11	I	9	130902749	F	C	130902751	130902751	9:130902751_C/T	C	T	0.056	0.056
cg14342850_BC11	I	9	34666176	F	A	34666179	34666179	9:34666179_G/A	G	A	0.897	0.897
cg14366742_BC11	I	4	8545262	R	T	8545260	8545260	4:8545260_A/C	A	C	0.014	0.014
cg14472366_BC11	I	13	20301776	R	C	20301775	20301782	13:20301775_GCGCCGCT/G	GCGCCGCT	G;GCGCCGCTCGCCGCT	0.014;0.002793	0.014
cg02299497_TC11	I	14	68628853	R	A	68628848	68628848	14:68628848_C/G	C	G	0.014	0.014
cg02493211_TC11	I	11	118910924	F	C	118910929	118910929	11:118910929_C/CG	C	CG	1	1
cg17551891_TC11	I	7	1921159	F	T	1921165	1921165	7:1921165_A/C	A	C	0.117	0.117
cg17602500_TC11	I	X	104568131	R	A	104568129	104568129	X:104568129_C/A	C	A	0.022	0.022
cg17624073_TC11	I	17	81419783	F	A	81419788	81419791	17:81419788_CGTT/CTT	CGTT	CTT;CTGTT;CTTGTT;C	0.028;0.128;0.02;0.002793	0.128
cg17624073_TC11	I	17	81419783	F	A	81419789	81419789	17:81419789_G/*	G	*;T	0.031;0.947	0.947
cg17639394_TC11	I	6	29975703	R	C	29975698	29975698	6:29975698_C/A	C	A	0.056	0.056
cg23643980_TC11	I	6	37625199	R	A	37625197	37625197	6:37625197_G/A	G	A	0.034	0.034
cg23714705_TC11	I	10	132547408	F	A	132547414	132547414	10:132547414_G/A	G	A	0.034	0.034
cg23727983_TC11	I	11	125904187	F	A	125904191	125904191	11:125904191_G/T	G	T	0.089	0.089
cg09759446_TC11	I	8	1364516	R	C	1364510	1364511	8:1364510_GT/G	GT	G;AT	0.045;0.011	0.045
cg09759446_TC11	I	8	1364516	R	C	1364511	1364511	8:1364511_T/G	T	G;*	0.813;0.045	0.813
cg14666113_TC11	I	8	11704215	F	A	11704219	11704219	8:11704219_C/T	C	T	0.24	0.24
cg14831390_BC11	I	X	30653210	R	A	30653208	30653208	X:30653208_C/T	C	T	0.034	0.034
cg14925764_BC11	I	12	132178883	R	T	132178878	132178878	12:132178878_G/A	G	A	0.363	0.363
cg14941291_TC11	I	2	176088202	R	C	176088198	176088198	2:176088198_C/T	C	T	0.52	0.52
cg01821906_BC11	I	X	104013673	R	A	104013669	104013669	X:104013669_G/A	G	A	0.251	0.251
cg01841651_BC11	I	7	106031570	F	C	106031576	106031576	7:106031576_T/C	T	C	0.115	0.115
cg01886004_BC11	I	7	1883977	R	A	1883976	1883976	7:1883976_C/A	C	A	0.017	0.017
cg01926238_TC11	I	6	117263552	R	A	117263549	117263549	6:117263549_G/A	G	A	0.399	0.399
cg14496654_TC11	I	21	46097634	F	C	46097637	46097637	21:46097637_G/A	G	A;T	0.453;0.005587	0.453
cg19861117_TC11	I	19	45953067	R	C	45953063	45953063	19:45953063_C/T	C	T	0.017	0.017
cg13533707_BC11	I	11	73598242	R	C	73598239	73598239	11:73598239_G/GA	G	GA	0.011	0.011
cg13566851_TC11	I	6	143536676	F	A	143536680	143536680	6:143536680_G/A	G	A	0.168	0.168
cg13586420_BC11	I	6	33192485	R	C	33192481	33192481	6:33192481_C/T	C	T	0.017	0.017
cg13708688_TC11	I	9	133144624	R	C	133144621	133144621	9:133144621_G/A	G	A	0.084	0.084
cg25734420_TC11	I	3	127598285	R	C	127598282	127598282	3:127598282_G/A	G	A	0.022	0.022
cg25745712_TC11	I	15	32717790	F	A	32717794	32717794	15:32717794_C/T	C	T	0.014	0.014
cg01232511_BC11	I	16	2817445	F	C	2817449	2817449	16:2817449_G/C	G	C	0.497	0.497
cg01244944_BC11	I	4	186723964	R	A	186723962	186723962	4:186723962_A/C	A	C	0.575	0.575
cg01287833_BC11	I	6	31145249	F	C	31145253	31145253	6:31145253_A/G	A	G	0.841	0.841
cg01403948_BC11	I	19	7596731	R	A	7596726	7596726	19:7596726_C/CCT	C	CCT;G	0.131;0.002793	0.131
cg01429449_TC11	I	2	176071669	F	C	176071674	176071674	2:176071674_G/A	G	A	0.014	0.014
cg07393674_TC11	I	16	85374551	R	C	85374543	85374547	16:85374543_TGCGC/T	TGCGC	T;TGC;*	0.025;0.709;0.067	0.709
cg07393674_TC11	I	16	85374551	R	C	85374547	85374547	16:85374547_C/*	C	*;T	0.031;0.589	0.589
cg07478791_BC11	I	1	31413313	F	A	31413316	31413316	1:31413316_C/T	C	T	0.182	0.182
cg07481380_TC11	I	19	3834521	R	A	3834518	3834518	19:3834518_C/T	C	T	0.059	0.059
cg07625237_TC11	I	8	144792350	R	A	144792348	144792348	8:144792348_G/T	G	T	0.022	0.022
cg22409420_TC11	I	18	55588170	R	A	55588156	55588165	18:55588156_CCCGCCGCCG/CCCGCCGCCGCCG	CCCGCCGCCG	CCCGCCGCCGCCG;C	0.011;0.014	0.014
cg22464447_TC11	I	15	90510979	F	A	90510983	90510983	15:90510983_A/G	A	G	0.863	0.863
cg00813378_BC11	I	1	1539829	F	A	1539831	1539831	1:1539831_G/A	G	A	0.017	0.017
cg11015251_BC11	I	7	27130935	R	C	27130932	27130932	7:27130932_G/C	G	C	0.017	0.017
cg11104418_TC11	I	17	78129130	R	A	78129126	78129126	17:78129126_C/G	C	G	0.078	0.078
cg11183632_TC11	I	20	21522514	R	C	21522512	21522512	20:21522512_C/T	C	T	0.011	0.011
cg11190082_BC11	I	X	119871747	R	C	119871742	119871742	X:119871742_C/G	C	G	0.877	0.877
cg26140749_TC11	I	8	142739848	F	A	142739853	142739853	8:142739853_G/A	G	A	0.017	0.017
cg11825621_BC11	I	10	27745863	R	C	27745862	27745862	10:27745862_G/T	G	T	0.022	0.022
cg00381684_TC11	I	6	31946037	R	C	31946032	31946033	6:31946032_CG/C	CG	C;TG	0.002793;0.011	0.011
cg11510247_BC11	I	12	21437850	F	A	21437854	21437854	12:21437854_C/A	C	A	0.492	0.492
cg01339173_TC11	I	1	143497543	R	A	143497496	143497647	1:143497496_TCCCCCTGCGCCACGGCTTTTTGCCCGCCGCGCCTTTTTCTCCCCGCCGCCGCGACTTTTTGCCCGCAGCGACTTTTTACCCCCGCCGCCGTGGCTTTTTGCCCCATCGCCGCTGCGGCTTTCTGCCCCCACCCGCCGCTGCGGCTTTTTGC/TCCCCCCTGCGCCACGGCTTTTTGCCCGCCGCGCCTTTTTCTCCCCGCCGCCGCGACTTTTTGCCCGCAGCGACTTTTTACCCCCGCCGCCGTGGCTTTTTGCCCCATCGCCGCTGCGGCTTTCTGCCCCCACCCGCCGCTGCGGCTTTTTGC	TCCCCCTGCGCCACGGCTTTTTGCCCGCCGCGCCTTTTTCTCCCCGCCGCCGCGACTTTTTGCCCGCAGCGACTTTTTACCCCCGCCGCCGTGGCTTTTTGCCCCATCGCCGCTGCGGCTTTCTGCCCCCACCCGCCGCTGCGGCTTTTTGC	TCCCCCCTGCGCCACGGCTTTTTGCCCGCCGCGCCTTTTTCTCCCCGCCGCCGCGACTTTTTGCCCGCAGCGACTTTTTACCCCCGCCGCCGTGGCTTTTTGCCCCATCGCCGCTGCGGCTTTCTGCCCCCACCCGCCGCTGCGGCTTTTTGC;CCCCCCTGCGCCACGGCTTTTTGCCCGCCGCGCCTTTTTCTCCCCGCCGCCGCGACTTTTTGCCCGCAGCGACTTTTTACCCCCGCCGCCGTGGCTTTTTGCCCCATCGCCGCTGCGGCTTTCTGCCCCCACCCGCCGCTGCGGCTTTTTGC;T	0.447;0.005587;0.002793	0.447
cg26690034_BC11	I	1	74733279	F	C	74733283	74733283	1:74733283_A/G	A	G	0.014	0.014
cg26692046_TC11	I	20	462633	R	C	462620	462629	20:462620_AGAGCGCGGT/A	AGAGCGCGGT	A	0.028	0.028
cg26735353_TC11	I	21	40841772	R	C	40841770	40841770	21:40841770_C/T	C	T	0.034	0.034
cg02097604_BC11	I	17	17847596	R	C	17847593	17847593	17:17847593_G/A	G	A	0.374	0.374
cg02187214_TC11	I	16	86565862	R	C	86565860	86565860	16:86565860_C/T	C	T	0.02	0.02
cg19456275_BC11	I	19	3452682	F	C	3452685	3452685	19:3452685_A/G	A	G	0.612	0.612
cg19700746_TC11	I	14	105086897	F	T	105086900	105086900	14:105086900_C/A	C	A	0.053	0.053
cg19746719_TC11	I	20	57329621	R	A	57329616	57329616	20:57329616_A/T	A	T	0.014	0.014
cg11323359_BC11	I	7	47745062	R	A	47745059	47745059	7:47745059_T/G	T	G	0.101	0.101
cg11326255_TC11	I	19	3786585	F	C	3786589	3786589	19:3786589_C/T	C	T	0.913	0.913
cg15311814_TC11	I	7	35256602	R	A	35256598	35256598	7:35256598_C/T	C	T	0.028	0.028
cg15373098_TC11	I	X	152898161	R	C	152898157	152898157	X:152898157_C/T	C	T	0.084	0.084
cg15448064_TC11	I	19	15449404	F	C	15449407	15449407	19:15449407_G/A	G	A	0.011	0.011
cg15452437_TC11	I	6	127266722	F	A	127266728	127266728	6:127266728_A/G	A	G	0.014	0.014
cg15465642_BC11	I	X	153953465	F	A	153953469	153953469	X:153953469_G/A	G	A	0.168	0.168
cg22135752_TC11	I	5	6583267	F	C	6583254	6583284	5:6583254_CGCGGCCGGGGTGCGCGGTAGAGGGGGCGGA/*	CGCGGCCGGGGTGCGCGGTAGAGGGGGCGGA	*;C	0.092;0.002793	0.092
cg22254127_TC11	I	4	39366368	F	C	39366372	39366372	4:39366372_C/T	C	T	0.011	0.011
cg03899054_BC11	I	8	142125313	R	T	142125309	142125309	8:142125309_G/A	G	A	0.036	0.036
cg09981233_BC11	I	2	176152171	R	C	176152166	176152166	2:176152166_A/C	A	C	0.02	0.02
cg21800989_TC11	I	11	65946422	F	A	65946425	65946425	11:65946425_G/GT	G	GT	0.045	0.045
cg21883285_TC11	I	19	1494979	R	A	1494974	1494974	19:1494974_G/A	G	A	0.014	0.014
cg22001208_TC11	I	19	18671564	F	A	18671567	18671567	19:18671567_A/G	A	G	0.785	0.785
cg00460789_TC11	I	16	88893853	R	A	88893851	88893851	16:88893851_C/A	C	A	0.028	0.028
cg00545918_BC11	I	20	63320131	F	C	63320137	63320137	20:63320137_G/C	G	C	0.791	0.791
cg00594560_BC11	I	8	76681007	F	A	76681011	76681011	8:76681011_A/C	A	C	0.279	0.279
cg00601450_TC11	I	5	75612345	R	A	75612321	75612340	5:75612321_CCCCCCCGCCCTCCGCCCCG/*	CCCCCCCGCCCTCCGCCCCG	*;C	0.112;0.002793	0.112
cg00601450_TC11	I	5	75612345	R	A	75612322	75612340	5:75612322_CCCCCCGCCCTCCGCCCCG/C	CCCCCCGCCCTCCGCCCCG	C;*;CCCCCCCCGCCCTCCGCCCCGCCCCCGCCCTCCGCCCCG;CCCCCGCCCTCCGCCCCGCCCCCGCCCTCCGCCCCG;CCCCCCGCCCTCCGCCCCGCCCCCGCCCTCCGCCCCGCCCCCGCCCTCCGCCCCGCCCCCGCCCTCCGCCCCG;CCCCCGCCCTCCGCCCCGCCCCCGCCCTCCGCCCCGCCCCCGCCCTCCGCCCCG	0.034;0.115;0.005587;0.00838;0.011;0.011	0.115
cg00601450_TC11	I	5	75612345	R	A	75612323	75612340	5:75612323_CCCCCGCCCTCCGCCCCG/*	CCCCCGCCCTCCGCCCCG	*;GCCCCGCCCTCCGCCCCG;C	0.137;0.002793;0.005587	0.137
cg00601450_TC11	I	5	75612345	R	A	75612324	75612340	5:75612324_CCCCGCCCTCCGCCCCG/*	CCCCGCCCTCCGCCCCG	*;C	0.14;0.005587	0.14
cg16503057_BC11	I	3	49673818	R	T	49673801	49673819	3:49673801_CCTCACGCTCACGCTCACG/CCTCACGCTCACGCTCACGCTCACGCTCACG	CCTCACGCTCACGCTCACG	CCTCACGCTCACGCTCACGCTCACGCTCACG;CCTCACGCTCACGCTCACGCTCACG;CCTCACGCTCACG;C;CTCACGCTCACGCTCACGCTCACG;CCTCACGCTCACGCTCACGCTCACGCTCACGCTCACG	0.059;0.307;0.053;0.07;0.014;0.025	0.307
cg16549085_BC11	I	11	2930751	R	T	2930749	2930749	11:2930749_G/A	G	A	0.095	0.095
cg16587616_BC11	I	6	62286117	R	A	62286113	62286113	6:62286113_C/T	C	T	0.025	0.025
cg16609260_BC11	I	12	114448254	R	A	114448250	114448250	12:114448250_G/A	G	A	0.034	0.034
cg16644764_TC11	I	1	116667654	R	A	116667652	116667652	1:116667652_A/T	A	T	0.193	0.193
cg16649048_BC11	I	19	45584878	R	T	45584877	45584877	19:45584877_A/G	A	G	0.017	0.017
cg16651126_BC11	I	7	27130933	R	C	27130932	27130932	7:27130932_G/C	G	C	0.017	0.017
cg19313311_TC11	I	7	74643700	R	C	74643697	74643697	7:74643697_C/T	C	T	0.02	0.02
cg19318209_TC11	I	19	39032696	R	C	39032694	39032694	19:39032694_C/T	C	T	0.011	0.011
cg19390934_BC11	I	2	241088105	F	T	241088110	241088110	2:241088110_A/G	A	G	0.623	0.623
cg10950924_TC11	I	17	49014710	F	A	49014714	49014714	17:49014714_C/T	C	T	0.573	0.573
cg27078522_BC11	I	7	4775536	R	T	4775532	4775532	7:4775532_T/G	T	G	0.039	0.039
cg04193901_BC11	I	20	44715095	F	C	44715096	44715098	20:44715096_GCA/GCACA	GCA	GCACA;ACA;GCACACA;G	0.26;0.002793;0.039;0.002793	0.26
cg04193901_BC11	I	20	44715095	F	C	44715098	44715098	20:44715098_A/G	A	G;*	0.011;0.005587	0.011
cg03605284_TC11	I	4	41692779	F	A	41692782	41692782	4:41692782_G/GAATGT	G	GAATGT	0.081	0.081
cg03605284_TC11	I	4	41692779	F	A	41692784	41692784	4:41692784_A/T	A	T	0.081	0.081
cg03605284_TC11	I	4	41692779	F	A	41692785	41692787	4:41692785_CCA/C	CCA	C	0.081	0.081
cg18616923_TC11	I	12	130761603	R	A	130761598	130761598	12:130761598_C/A	C	A	0.307	0.307
cg21628794_TC11	I	11	66864423	R	C	66864421	66864421	11:66864421_G/A	G	A	0.187	0.187
cg21638161_BC11	I	8	143430589	F	C	143430595	143430595	8:143430595_A/T	A	T	0.332	0.332
cg04094846_TC11	I	2	691952	F	A	691957	691957	2:691957_G/T	G	T	0.011	0.011
cg06479204_TC11	I	Y	13479653	F	C	13479657	13479657	Y:13479657_G/C	G	C	0.453	0.453
cg06496344_BC11	I	19	23071032	R	A	23071030	23071030	19:23071030_C/T	C	T	0.014	0.014
cg06503715_TC11	I	17	82533812	F	C	82533815	82533815	17:82533815_A/G	A	G;*	0.145;0.002793	0.145
cg06584300_TC11	I	12	132197096	R	C	132197092	132197092	12:132197092_C/T	C	T	0.039	0.039
cg18792709_TC11	I	12	130438466	F	A	130438471	130438471	12:130438471_G/T	G	T	0.011	0.011
cg18813035_TC11	I	7	158999673	F	C	158999675	158999675	7:158999675_C/T	C	T	0.031	0.031
cg24586898_TC11	I	19	44401616	R	C	44401613	44401613	19:44401613_T/C	T	C;A	0.662;0.002793	0.662
cg18905461_TC11	I	14	52067878	R	A	52067873	52067873	14:52067873_C/G	C	G	0.022	0.022
cg06126721_BC11	I	17	1574771	R	A	1574767	1574767	17:1574767_A/C	A	C	0.925	0.925
cg08370546_BC11	I	7	56093077	F	A	56093080	56093080	7:56093080_A/G	A	G	0.422	0.422
cg08474478_TC11	I	4	184040170	R	C	184040166	184040166	4:184040166_G/A	G	A	0.559	0.559
cg11411884_BC11	I	4	1022545	R	T	1022541	1022541	4:1022541_C/A	C	A	0.014	0.014
cg03130962_TC11	I	6	31143311	F	C	31143314	31143314	6:31143314_T/A	T	A	0.014	0.014
cg19684207_TC11	I	21	39387760	F	C	39387763	39387763	21:39387763_G/A	G	A	0.059	0.059
cg19738283_BC11	I	2	176112074	F	A	176112077	176112077	2:176112077_G/A	G	A	0.145	0.145
cg22628462_TC11	I	8	10840097	R	C	10840094	10840094	8:10840094_G/C	G	C	0.042	0.042
cg22653345_TC11	I	11	69492632	R	A	69492629	69492629	11:69492629_C/A	C	A	0.249	0.249
cg22714290_TC11	I	1	207819203	R	A	207819201	207819201	1:207819201_G/A	G	A	0.249	0.249
cg15734257_TC11	I	X	23783187	F	C	23783190	23783190	X:23783190_G/A	G	A	0.056	0.056
cg15745205_BC11	I	8	2008842	R	A	2008840	2008840	8:2008840_C/A	C	A;G	0.011;0.011	0.011
cg10426581_TC11	I	7	100874760	R	C	100874758	100874758	7:100874758_C/T	C	T	0.106	0.106
cg03809147_BC11	I	2	120343640	R	C	120343638	120343638	2:120343638_G/A	G	A	0.014	0.014
cg09269935_TC11	I	1	4481495	R	T	4481490	4481490	1:4481490_G/A	G	A	0.263	0.263
cg09299773_BC11	I	12	34318325	F	A	34318329	34318329	12:34318329_C/T	C	T	0.022	0.022
cg17459387_TC11	I	17	81160866	R	A	81160863	81160863	17:81160863_C/T	C	T	0.154	0.154
cg17533927_TC11	I	7	128910844	R	A	128910840	128910840	7:128910840_G/A	G	A	0.413	0.413
cg17554470_BC11	I	12	131443510	F	C	131443514	131443514	12:131443514_C/T	C	T	0.061	0.061
cg02892357_BC11	I	21	44369496	F	A	44369464	44369580	21:44369464_CGCTGTGGGGAGCAGGCGGAGTGTGCGGGGGCCGGGGTGTGGGTGACGTCTGACCGGGTGCTGCGGGGAGCAGGTGGAGTGTGCGGGGGCCGGGGTGTGGGTGAGTTCTGACCGGGT/C	CGCTGTGGGGAGCAGGCGGAGTGTGCGGGGGCCGGGGTGTGGGTGACGTCTGACCGGGTGCTGCGGGGAGCAGGTGGAGTGTGCGGGGGCCGGGGTGTGGGTGAGTTCTGACCGGGT	C;*;TGCTGTGGGGAGCAGGCGGAGTGTGCGGGGGCCGGGGTGTGGGTGACGTCTGACCGGGTGCTGCGGGGAGCAGGTGGAGTGTGCGGGGGCCGGGGTGTGGGTGAGTTCTGACCGGGT;CGCTGCGGGGAGCAGGTGGAGTGTGCGGGGGCCGGGGTGTGGGTGAGTTCTGACCGGGT	0.064;0.067;0.00838;0.002793	0.067
cg02892357_BC11	I	21	44369496	F	A	44369480	44369538	21:44369480_CGGAGTGTGCGGGGGCCGGGGTGTGGGTGACGTCTGACCGGGTGCTGCGGGGAGCAGGT/*	CGGAGTGTGCGGGGGCCGGGGTGTGGGTGACGTCTGACCGGGTGCTGCGGGGAGCAGGT	*;TGGAGTGTGCGGGGGCCGGGGTGTGGGTGACGTCTGACCGGGTGCTGCGGGGAGCAGGT;C	0.128;0.061;0.011	0.128
cg05099387_TC11	I	2	176188564	F	A	176188570	176188570	2:176188570_G/C	G	C	0.193	0.193
cg21569714_TC11	I	5	154418802	F	T	154418808	154418808	5:154418808_G/C	G	C	0.204	0.204
cg21890551_TC11	I	14	61568867	F	C	61568870	61568870	14:61568870_C/CT	C	CT	0.014	0.014
cg02994246_TC11	I	1	21260681	F	C	21260685	21260685	1:21260685_C/T	C	T	0.017	0.017
cg26651148_TC11	I	7	158074608	F	T	158074613	158074613	7:158074613_C/T	C	T	0.182	0.182
cg04501624_BC11	I	8	1705013	R	A	1705009	1705009	8:1705009_A/C	A	C	0.039	0.039
cg15476425_TC11	I	17	80862603	F	C	80862572	80862631	17:80862572_CCCTCGTGTTGCTGGTGGTCCTCTGGAGCTCCGCCCACCATGATGTCTGCTCCGCCCCCT/*	CCCTCGTGTTGCTGGTGGTCCTCTGGAGCTCCGCCCACCATGATGTCTGCTCCGCCCCCT	*;C;CCCTCGTGTTGCTGGTGGTCCTCTGGAGCTCCGCCCACCATGATGTCTGCTCCGCCCCCTCCTCGTGTTGCTGGTGGTCCTCCGGGGCTCCGCCCACCATGATGTCTGCTCCGCCCCCCTCCTCGTGTTGCTGGTGGTCCTCTGGAGCTCCGCCCACCATGATGTCTGCTCCGCCCCCT	0.011;0.002793;0.002793	0.011
cg15476425_TC11	I	17	80862603	F	C	80862598	80862657	17:80862598_AGCTCCGCCCACCATGATGTCTGCTCCGCCCCCTCCTCGTGTTGCTGGTGGTCCTCCGGG/A	AGCTCCGCCCACCATGATGTCTGCTCCGCCCCCTCCTCGTGTTGCTGGTGGTCCTCCGGG	A;*	0.036;0.002793	0.036
cg21484985_TC11	I	14	70223808	R	A	70223806	70223806	14:70223806_A/G	A	G	0.025	0.025
cg05635807_BC11	I	8	11564658	F	C	11564661	11564661	8:11564661_A/G	A	G	0.525	0.525
cg05673756_TC11	I	13	101416299	R	C	101416296	101416296	13:101416296_C/A	C	A	0.011	0.011
cg08131081_BC11	I	16	2297566	R	T	2297562	2297562	16:2297562_G/A	G	A	0.025	0.025
cg08748615_TC11	I	1	39491626	F	C	39491629	39491629	1:39491629_G/A	G	A	0.327	0.327
cg08755490_TC11	I	11	65787207	F	C	65787209	65787209	11:65787209_C/G	C	G	0.69	0.69
cg16431191_BC11	I	X	15675728	F	C	15675734	15675734	X:15675734_C/T	C	T	0.631	0.631
cg06310816_TC11	I	7	42228120	R	A	42228115	42228115	7:42228115_G/A	G	A	0.137	0.137
cg06314658_TC11	I	6	28281651	R	C	28281635	28281660	6:28281635_GCTCTGGGGAAACCGGCGCTCCCGAC/G	GCTCTGGGGAAACCGGCGCTCCCGAC	G	0.011	0.011
cg02274705_BC11	I	X	120629960	R	T	120629957	120629957	X:120629957_G/A	G	A	0.12	0.12
cg05258294_BC11	I	16	1999877	F	C	1999881	1999884	16:1999881_GTCC/GTCCTCC	GTCC	GTCCTCC;G;CTCC	0.07;0.014;0.084	0.084
cg05260852_TC11	I	X	54639384	R	A	54639380	54639380	X:54639380_C/T	C	T	0.148	0.148
cg16135716_TC11	I	12	13980953	R	C	13980938	13980954	12:13980938_TCACACTCACCCCCGCG/T	TCACACTCACCCCCGCG	T	0.017	0.017
cg24937747_TC11	I	5	1882788	R	C	1882786	1882786	5:1882786_C/T	C	T	0.721	0.721
cg24960979_TC11	I	X	119605954	R	C	119605952	119605952	X:119605952_C/CG	C	CG	0.978	0.978
cg27613444_BC11	I	8	108443425	R	C	108443424	108443424	8:108443424_G/A	G	A	0.025	0.025
cg02304092_TC11	I	5	127073535	R	A	127073530	127073530	5:127073530_G/C	G	C	0.212	0.212
cg02422426_TC11	I	4	182448906	R	C	182448903	182448903	4:182448903_C/T	C	T	0.737	0.737
cg13266496_TC11	I	6	110399715	F	A	110399720	110399720	6:110399720_G/A	G	A	0.031	0.031
cg13381984_TC11	I	7	128241291	F	C	128241296	128241296	7:128241296_G/A	G	A	0.352	0.352
cg13422136_BC11	I	18	45063765	F	A	45063770	45063770	18:45063770_G/A	G	A	0.014	0.014
cg12644845_BC11	I	7	150477544	R	A	150477540	150477540	7:150477540_C/T	C	T	0.047	0.047
cg12656475_TC11	I	7	90211900	F	C	90211904	90211904	7:90211904_G/A	G	A	0.788	0.788
cg12656475_TC11	I	7	90211900	F	C	90211905	90211905	7:90211905_C/A	C	A	0.017	0.017
cg00369241_BC11	I	11	299588	R	T	299586	299586	11:299586_A/G	A	G	0.651	0.651
cg00369908_TC11	I	12	6663191	F	C	6663187	6663208	12:6663187_TTTCCGCCCTTAAAAGGAGAAC/T	TTTCCGCCCTTAAAAGGAGAAC	T	0.022	0.022
cg12474159_BC11	I	1	241424250	F	C	241424256	241424256	1:241424256_T/C	T	C	0.02	0.02
cg12571629_TC11	I	2	445430	F	C	445425	445472	2:445425_CCCTTCGCTGAGGTTAATCTAACCGAGGAAACAGACTCTCGGTCTTTT/C	CCCTTCGCTGAGGTTAATCTAACCGAGGAAACAGACTCTCGGTCTTTT	C	0.047	0.047
cg12571629_TC11	I	2	445430	F	C	445434	445434	2:445434_G/*	G	*;A	0.047;0.002793	0.047
cg17334937_TC11	I	10	52778545	F	C	52778550	52778550	10:52778550_C/A	C	A	0.656	0.656
cg17377467_TC11	I	10	133160688	R	A	133160683	133160683	10:133160683_A/T	A	T	0.642	0.642
cg23892645_TC11	I	X	119236199	F	A	119236205	119236205	X:119236205_A/G	A	G	0.011	0.011
cg23948080_BC11	I	14	76761302	F	C	76761307	76761307	14:76761307_C/G	C	G	0.17	0.17
cg07751331_TC11	I	2	25982996	R	A	25982992	25982993	2:25982992_TC/T	TC	T	0.053	0.053
cg01645998_BC11	I	16	82011617	F	T	82011622	82011622	16:82011622_T/C	T	C	0.43	0.43
cg04856396_BC11	I	17	3685846	R	A	3685726	3685851	17:3685726_TGAGAACAGGAGAACGCACAGCGGGGCCCCCAGGGACCCTCCCAACGTCCCCCGCCCCCCGCCCAGCCTGAGAACAGGAGAACACACAGCGGGGCCCCCAGGGACCCTCCCAACGTCCCCCGCCCC/T	TGAGAACAGGAGAACGCACAGCGGGGCCCCCAGGGACCCTCCCAACGTCCCCCGCCCCCCGCCCAGCCTGAGAACAGGAGAACACACAGCGGGGCCCCCAGGGACCCTCCCAACGTCCCCCGCCCC	T;*	0.017;0.005587	0.017
cg17103171_TC11	I	16	52546764	F	C	52546769	52546769	16:52546769_G/A	G	A	0.039	0.039
cg25945422_TC11	I	21	44592639	F	C	44592643	44592643	21:44592643_C/T	C	T	0.123	0.123
cg19897275_TC11	I	X	153474769	F	C	153474773	153474773	X:153474773_T/A	T	A	0.028	0.028
cg12090177_TC11	I	11	71491673	R	A	71491671	71491671	11:71491671_C/T	C	T	0.084	0.084
cg12127196_TC11	I	1	50023568	R	A	50023564	50023564	1:50023564_C/A	C	A	0.014	0.014
cg09789426_TC11	I	X	102745770	R	A	102745767	102745767	X:102745767_G/C	G	C	0.034	0.034
cg09910271_TC11	I	16	88929008	R	T	88929004	88929004	16:88929004_C/T	C	T	0.022	0.022
cg26888530_TC11	I	4	7940065	R	A	7940061	7940061	4:7940061_G/A	G	A	0.478	0.478
cg08790440_BC11	I	2	124025254	R	A	124025249	124025249	2:124025249_C/T	C	T	0.047	0.047
cg08865350_BC11	I	19	408639	F	C	408645	408645	19:408645_C/T	C	T	0.196	0.196
cg00190201_BC11	I	X	153829959	R	C	153829955	153829955	X:153829955_A/G	A	G	0.011	0.011
cg15009352_TC11	I	1	21937432	R	C	21937430	21937430	1:21937430_C/A	C	A	0.017	0.017
cg17771466_TC11	I	1	201154535	R	C	201154533	201154533	1:201154533_C/T	C	T	0.022	0.022
cg07533417_BC11	I	10	29538597	F	C	29538601	29538601	10:29538601_C/T	C	T	0.011	0.011
cg07631575_BC11	I	10	132922534	F	T	132922540	132922540	10:132922540_G/A	G	A	0.014	0.014
cg07712243_TC11	I	19	6279550	F	A	6279556	6279556	19:6279556_C/T	C	T	0.078	0.078
cg25228995_BC11	I	5	139880883	R	T	139880879	139880879	5:139880879_C/T	C	T	0.025	0.025
cg14144460_BC11	I	5	146338836	F	C	146338839	146338839	5:146338839_G/T	G	T	0.036	0.036
cg14185025_TC11	I	14	99793004	F	A	99793010	99793010	14:99793010_C/T	C	T	0.011	0.011
cg10186366_BC11	I	17	73902678	R	A	73902674	73902674	17:73902674_T/C	T	C	0.106	0.106
cg10188897_BC11	I	17	44315068	F	T	44315072	44315072	17:44315072_C/T	C	T	0.025	0.025
cg10218605_TC11	I	7	158586440	F	A	158586443	158586443	7:158586443_C/G	C	G	0.036	0.036
cg22191696_TC11	I	17	73952710	R	C	73952708	73952708	17:73952708_G/C	G	C	0.02	0.02
cg22403469_TC11	I	12	130455155	F	A	130455160	130455160	12:130455160_G/C	G	C	0.053	0.053
cg22412063_BC11	I	2	108786653	F	C	108786656	108786656	2:108786656_T/C	T	C	0.168	0.168
cg22412063_BC11	I	2	108786653	F	C	108786658	108786658	2:108786658_A/T	A	T	0.022	0.022
cg22494932_BC11	I	6	29680602	R	A	29680600	29680600	6:29680600_T/C	T	C	0.201	0.201
cg00922748_BC11	I	12	2835156	F	T	2835159	2835159	12:2835159_A/ATGTG	A	ATGTG;ATG;ATGTGTG;ATGTGTGTGTGTGTGTGTGTG;G;ATGTGTGTGTGTGTGTGTGTGTGTGTGTGTGTGTATG	0.073;0.028;0.042;0.005587;0.209;0.005587	0.209
cg00989492_TC11	I	1	69567536	R	C	69567534	69567534	1:69567534_C/G	C	G	0.581	0.581
cg01006802_TC11	I	16	2842765	F	A	2842769	2842769	16:2842769_G/A	G	A	0.363	0.363
cg15866021_TC11	I	12	6042508	R	A	6042504	6042504	12:6042504_C/G	C	G	0.475	0.475
cg15975806_TC11	I	13	109667260	F	A	109667264	109667265	13:109667264_AT/A	AT	A	0.011	0.011
cg15998541_TC11	I	9	105694442	F	C	105694445	105694445	9:105694445_G/C	G	C	0.405	0.405
cg16073378_TC11	I	2	468413	F	C	468419	468419	2:468419_C/T	C	T	0.098	0.098
cg05929553_BC11	I	1	1151456	R	A	1151437	1151643	1:1151437_CCCCACCCAGCAGGAGTGCCGCCTGCCTCCCGCACGGCCGGCCTCCGTGTCCCAGACAGGGTTTGCCTCCAGGGTCCCCTCCCCACAGTCTCTTGGGGCAGGACCCCTGGCGAGTTCCCCGGAGTCGAGGCGGCAACCCCAGCAGACAACACGTGGAGGTGACGGTGGCACTGCCAAGCCCAGGCCAGGCTCTCAAGAATGCTCGGG/C	CCCCACCCAGCAGGAGTGCCGCCTGCCTCCCGCACGGCCGGCCTCCGTGTCCCAGACAGGGTTTGCCTCCAGGGTCCCCTCCCCACAGTCTCTTGGGGCAGGACCCCTGGCGAGTTCCCCGGAGTCGAGGCGGCAACCCCAGCAGACAACACGTGGAGGTGACGGTGGCACTGCCAAGCCCAGGCCAGGCTCTCAAGAATGCTCGGG	C	0.014	0.014
cg05929553_BC11	I	1	1151456	R	A	1151450	1151451	1:1151450_GA/*	GA	*;G	0.014;0.045	0.045
cg05929553_BC11	I	1	1151456	R	A	1151454	1151454	1:1151454_G/*	G	*;GAGCTCAAGGCA	0.014;0.045	0.045
cg14385008_BC11	I	2	3465383	R	C	3465379	3465379	2:3465379_G/A	G	A	0.045	0.045
cg00401552_TC11	I	16	2785709	R	A	2785704	2785704	16:2785704_C/G	C	G	0.014	0.014
cg03748858_TC11	I	X	70282164	F	A	70282166	70282166	X:70282166_G/A	G	A	0.011	0.011
cg18064631_TC11	I	13	27922276	F	A	27922282	27922282	13:27922282_G/C	G	C	0.277	0.277
cg00796416_TC11	I	15	64151697	F	C	64151701	64151701	15:64151701_C/T	C	T	0.011	0.011
cg24700881_TC11	I	3	120093966	F	C	120093968	120093968	3:120093968_C/T	C	T	0.011	0.011
cg13899420_BC11	I	9	132978591	R	T	132978589	132978589	9:132978589_T/C	T	C	0.02	0.02
cg07005055_TC11	I	1	112509545	F	A	112509548	112509549	1:112509548_GT/G	GT	G	0.064	0.064
cg20372775_BC11	I	X	54496276	R	T	54496271	54496271	X:54496271_G/A	G	A	0.173	0.173
cg20634733_TC11	I	17	7932011	F	C	7932014	7932014	17:7932014_T/C	T	C	0.782	0.782
cg20668644_TC11	I	17	40191351	F	A	40191357	40191357	17:40191357_C/T	C	T	0.025	0.025
cg05313794_BC11	I	2	1841694	R	T	1841689	1841689	2:1841689_G/A	G	A	0.545	0.545
cg05351887_BC11	I	16	3938868	F	A	3938874	3938874	16:3938874_G/A	G	A	0.148	0.148
cg05358397_BC11	I	10	5508507	F	C	5508480	5508517	10:5508480_AGACTCACGTGGTGTTCGTCCCTCACCCGCAGGCCCCG/A	AGACTCACGTGGTGTTCGTCCCTCACCCGCAGGCCCCG	A	0.022	0.022
cg05358397_BC11	I	10	5508507	F	C	5508510	5508544	10:5508510_AGGCCCCGGACTCACGTGGTGTTCGTCCCTCACCG/*	AGGCCCCGGACTCACGTGGTGTTCGTCCCTCACCG	*;A	0.022;0.005587	0.022
cg05555455_BC11	I	3	149086763	R	C	149086761	149086761	3:149086761_T/C	T	C	0.07	0.07
cg05573133_TC11	I	3	45995978	R	A	45995976	45995976	3:45995976_C/T	C	T	0.022	0.022
cg19147129_BC11	I	2	74003183	F	T	74003183	74003193	2:74003183_CGTGCGTGTGT/C	CGTGCGTGTGT	C	0.117	0.117
cg19153828_TC11	I	2	127025075	F	C	127025080	127025080	2:127025080_C/G	C	G	0.182	0.182
cg23525438_TC11	I	6	17015995	F	A	17016001	17016001	6:17016001_C/T	C	T	0.123	0.123
cg23536255_BC11	I	6	31308328	F	A	31308332	31308332	6:31308332_G/A	G	A	0.176	0.176
cg23636072_BC11	I	11	1195217	R	A	1195214	1195214	11:1195214_G/C	G	C;GGTCGGGCCCACCACAGTTGGGTCTACCACC	0.43;0.002793	0.43
cg07215504_BC11	I	16	88430599	R	C	88430595	88430595	16:88430595_G/A	G	A	0.022	0.022
cg02032966_TC11	I	6	34514716	F	A	34514721	34514721	6:34514721_A/G	A	G	0.087	0.087
cg23115219_BC11	I	1	150487241	R	A	150487239	150487239	1:150487239_T/C	T	C	0.117	0.117
cg23130131_TC11	I	4	110623143	F	C	110623148	110623148	4:110623148_C/T	C	T	0.106	0.106
cg23221544_BC11	I	X	153642092	F	T	153642097	153642097	X:153642097_A/G	A	G	0.838	0.838
cg23300245_TC11	I	5	178307395	R	A	178307392	178307392	5:178307392_C/T	C	T	0.575	0.575
cg11788234_TC11	I	13	28819674	F	C	28819672	28819691	13:28819672_GCCGCGCAGCGGGCAGCGGC/GCCGCGCAGCGGGCAGCGGCCCGCGCAGCGGGCAGCGGC	GCCGCGCAGCGGGCAGCGGC	GCCGCGCAGCGGGCAGCGGCCCGCGCAGCGGGCAGCGGC;G	0.017;0.002793	0.017
cg09638793_TC11	I	19	13150472	R	A	13150467	13150467	19:13150467_G/C	G	C	0.014	0.014
cg17842918_TC11	I	13	112886086	R	T	112886081	112886081	13:112886081_C/T	C	T	0.198	0.198
cg15265085_BC11	I	6	32096811	R	A	32096806	32096806	6:32096806_G/C	G	C	0.014	0.014
cg15395148_BC11	I	6	29752708	R	A	29752703	29752703	6:29752703_T/C	T	C	0.863	0.863
cg10663055_BC11	I	6	85449533	R	A	85449529	85449529	6:85449529_G/A	G	A	0.014	0.014
cg24637364_TC11	I	1	65793401	R	C	65793399	65793399	1:65793399_G/A	G	A	0.025	0.025
cg21993464_BC11	I	19	13930492	R	C	13930491	13930491	19:13930491_G/T	G	T	0.017	0.017
cg22027267_BC11	I	7	51476821	F	T	51476826	51476826	7:51476826_T/C	T	C	0.508	0.508
cg22787286_TC11	I	17	80415448	F	A	80415454	80415455	17:80415454_GT/G	GT	G	0.05	0.05
cg22877570_TC11	I	3	171458161	R	A	171458156	171458156	3:171458156_C/G	C	G;A	0.014;0.005587	0.014
cg22911477_TC11	I	2	131682470	R	C	131682467	131682467	2:131682467_T/C	T	C	0.279	0.279
cg23004031_BC11	I	10	129525639	F	A	129525642	129525642	10:129525642_T/A	T	A	0.696	0.696
cg25542733_BC11	I	7	73842595	R	A	73842590	73842590	7:73842590_T/C	T	C	0.5	0.5
cg25605771_BC11	I	1	44000929	F	A	44000934	44000934	1:44000934_G/A	G	A	0.207	0.207
cg01396391_BC11	I	1	246507638	F	T	246507631	246507645	1:246507631_GTATTGTCGTTAAAC/G	GTATTGTCGTTAAAC	G	0.134	0.134
cg18396832_TC11	I	X	8732131	R	A	8732127	8732127	X:8732127_A/C	A	C	0.564	0.564
cg16730559_TC11	I	16	107373	F	A	107376	107376	16:107376_T/TG	T	TG	1	1
cg16794506_BC11	I	2	118842426	R	C	118842421	118842421	2:118842421_C/A	C	A	0.014	0.014
cg16988262_BC11	I	1	15604266	R	T	15604257	15604262	1:15604257_TAAAAG/TAAAAGAAAAG	TAAAAG	TAAAAGAAAAG;T	0.318;0.02	0.318
cg03192598_TC11	I	19	12195039	R	A	12195035	12195035	19:12195035_A/T	A	T	0.112	0.112
cg06568056_TC11	I	5	56148835	F	A	56148840	56148840	5:56148840_T/C	T	C	0.983	0.983
cg07116194_TC11	I	16	1333594	R	A	1333591	1333591	16:1333591_C/A	C	A;*	0.022;0.005587	0.022
cg07134666_BC11	I	6	29680623	R	C	29680621	29680621	6:29680621_G/C	G	C	0.257	0.257
cg07153665_TC11	I	16	66579303	F	C	66579306	66579306	16:66579306_G/A	G	A	0.014	0.014
cg20011562_TC11	I	6	12749120	F	C	12749124	12749124	6:12749124_G/A	G	A	0.039	0.039
cg20253172_TC11	I	1	3190726	R	A	3190723	3190723	1:3190723_C/T	C	T	0.349	0.349
cg20253920_BC11	I	8	29336927	R	A	29336924	29336924	8:29336924_G/A	G	A	0.028	0.028
cg23027537_TC11	I	9	97013620	R	C	97013618	97013618	9:97013618_G/A	G	A	0.028	0.028
cg09168548_TC11	I	1	31761083	R	A	31761080	31761080	1:31761080_C/T	C	T	0.034	0.034
cg09195723_TC11	I	5	173989151	R	A	173989146	173989146	5:173989146_A/G	A	G	0.017	0.017
cg11609545_TC11	I	12	56630408	R	A	56630406	56630406	12:56630406_C/A	C	A	0.017	0.017
cg06704717_TC11	I	X	74420649	R	A	74420640	74420652	X:74420640_TTCCTGGCCCGGC/T	TTCCTGGCCCGGC	T	0.028	0.028
cg24290948_TC11	I	3	12759303	R	C	12759298	12759298	3:12759298_G/C	G	C	0.254	0.254
cg24318763_TC11	I	7	139524233	F	C	139524236	139524236	7:139524236_G/T	G	T	0.025	0.025
cg12937186_BC11	I	8	69334385	R	T	69334382	69334382	8:69334382_C/A	C	A	0.148	0.148
cg12993807_TC11	I	5	1074930	F	A	1074936	1074936	5:1074936_A/G	A	G	0.821	0.821
cg13068653_TC11	I	11	117203587	R	A	117203583	117203583	11:117203583_T/C	T	C	0.349	0.349
cg02574844_TC11	I	11	5938693	R	A	5938690	5938690	11:5938690_C/G	C	G	0.092	0.092
cg02590856_BC11	I	6	117602482	R	C	117602480	117602480	6:117602480_G/T	G	T	0.05	0.05
cg05754853_BC11	I	8	115648279	F	C	115648282	115648282	8:115648282_T/TG	T	TG	1	1
cg16603012_TC11	I	16	88813185	F	T	88813190	88813190	16:88813190_G/A	G	A	0.011	0.011
cg16626466_TC11	I	7	4815372	R	A	4815367	4815367	7:4815367_C/T	C	T	0.014	0.014
cg04633225_BC11	I	13	27920024	F	A	27920029	27920030	13:27920029_AG/A	AG	A	0.274	0.274
cg04367743_TC11	I	12	92145920	R	A	92145914	92145915	12:92145914_GA/G	GA	G	0.034	0.034
cg11355217_TC11	I	2	109171732	R	C	109171731	109171731	2:109171731_G/A	G	A	0.014	0.014
cg25814743_TC11	I	20	63770715	F	A	63770719	63770719	20:63770719_G/A	G	A	0.352	0.352
cg25920019_TC11	I	5	181061960	F	C	181061964	181061964	5:181061964_G/A	G	A	0.025	0.025
cg25928447_BC11	I	17	74443078	F	A	74443082	74443082	17:74443082_G/A	G	A	0.011	0.011
cg11599887_TC11	I	5	1551949	R	A	1551945	1551945	5:1551945_G/A	G	A	0.101	0.101
cg14073057_BC11	I	17	80822563	R	C	80822561	80822561	17:80822561_T/A	T	A	0.117	0.117
cg26024530_BC11	I	10	128483468	R	A	128483464	128483464	10:128483464_G/A	G	A	0.028	0.028
cg03370193_TC11	I	X	31266696	R	A	31266678	31266700	X:31266678_CCCAGCCGCCCGGCGCCCCGGGT/C	CCCAGCCGCCCGGCGCCCCGGGT	C	0.011	0.011
cg03431705_TC11	I	15	64094048	F	A	64094051	64094051	15:64094051_A/G	A	G	0.034	0.034
cg06654697_TC11	I	21	44914407	R	T	44914404	44914404	21:44914404_G/C	G	C	0.036	0.036
cg06795963_TC11	I	17	42780341	R	C	42780339	42780339	17:42780339_C/T	C	T	0.022	0.022
cg06867482_TC11	I	16	88755497	R	T	88755492	88755492	16:88755492_G/A	G	A	0.014	0.014
cg27108362_TC11	I	12	49094771	R	A	49094767	49094767	12:49094767_A/G	A	G	0.073	0.073
cg27373972_TC11	I	6	33277011	R	A	33277006	33277008	6:33277006_CAG/C	CAG	C	0.022	0.022
cg27405400_TC11	I	2	127081963	R	A	127081958	127081958	2:127081958_T/C	T	C	0.095	0.095
cg10104252_TC11	I	12	3454733	R	C	3454730	3454730	12:3454730_C/T	C	T	0.017	0.017
cg14891209_TC11	I	15	36878180	F	A	36878185	36878185	15:36878185_C/T	C	T	0.02	0.02
cg00446925_BC11	I	8	41490686	F	C	41490681	41490691	8:41490681_AGGCCCGCGGT/A	AGGCCCGCGGT	A	0.02	0.02
cg00446925_BC11	I	8	41490686	F	C	41490689	41490689	8:41490689_G/A	G	A;*	0.061;0.02	0.061
cg19594156_BC11	I	17	39151271	R	A	39151266	39151266	17:39151266_G/T	G	T	0.011	0.011
cg07028389_BC11	I	19	32719753	F	A	32719759	32719759	19:32719759_C/T	C	T	0.031	0.031
cg07055259_TC11	I	2	235392211	R	C	235392209	235392209	2:235392209_C/G	C	G	0.087	0.087
cg11900509_TC11	I	10	80186789	R	A	80186786	80186786	10:80186786_G/C	G	C	0.028	0.028
cg26474110_BC11	I	5	96808181	F	A	96808187	96808215	5:96808187_CGTGTGTGTGTGTGTGTGTGTGTGTGTGT/*	CGTGTGTGTGTGTGTGTGTGTGTGTGTGT	*;CGTGTGTGT;CGTGTGTGTGTGTGTGTGTGTGTGTGTGTGTGT;C;CGTGTGTGTGTGTGTGTGTGTGTGTGT;CGTGTGTGTGTGTGT	0.031;0.039;0.031;0.011;0.031;0.022	0.039
cg14834267_TC11	I	1	201648719	F	A	201648725	201648725	1:201648725_C/A	C	A	0.028	0.028
cg10438487_BC11	I	15	99100610	R	C	99100606	99100606	15:99100606_G/A	G	A	0.017	0.017
cg07185131_TC11	I	2	62571230	R	C	62571228	62571228	2:62571228_T/G	T	G	0.101	0.101
cg19445097_BC11	I	13	113421328	R	T	113421317	113421334	13:113421317_ACCCCGGGACACGCCCAC/ACCCCCGGGACACGCCCAC	ACCCCGGGACACGCCCAC	ACCCCCGGGACACGCCCAC;*;A	0.084;0.02;0.005587	0.084
cg01231183_BC11	I	17	81966666	F	A	81966670	81966670	17:81966670_G/GC	G	GC	0.017	0.017
cg09614415_TC11	I	10	127737245	F	C	127737247	127737247	10:127737247_C/G	C	G	0.031	0.031
cg09614415_TC11	I	10	127737245	F	C	127737248	127737248	10:127737248_T/G	T	G	0.031	0.031
cg05287481_TC11	I	11	17228420	F	C	17228422	17228422	11:17228422_C/T	C	T	0.031	0.031
cg09880551_TC11	I	21	40847006	R	C	40847002	40847002	21:40847002_T/C	T	C	0.634	0.634
cg24102726_TC11	I	1	10795496	R	A	10795493	10795493	1:10795493_C/A	C	A	0.028	0.028
cg14427233_TC11	I	2	37323938	F	C	37323942	37323942	2:37323942_T/C	T	C	0.265	0.265
cg03012726_TC11	I	7	114082703	R	C	114082700	114082700	7:114082700_C/T	C	T	0.12	0.12
cg09420637_TC11	I	10	101146768	F	C	101146772	101146772	10:101146772_G/T	G	T	0.374	0.374
cg22194904_BC11	I	17	80344031	F	T	80344037	80344037	17:80344037_C/T	C	T	0.011	0.011
cg07806343_TC11	I	X	130060548	F	A	130060553	130060553	X:130060553_G/A	G	A	0.017	0.017
cg15854934_TC11	I	14	55051434	F	A	55051438	55051438	14:55051438_A/G	A	G	0.634	0.634
cg11799600_TC11	I	1	92299276	R	A	92299271	92299271	1:92299271_T/A	T	A	0.994	0.994
cg24723140_BC11	I	2	114662638	R	T	114662633	114662633	2:114662633_G/A	G	A	0.025	0.025
cg27501007_BC11	I	X	118727417	F	T	118727421	118727430	X:118727421_GGAGCCGCCA/G	GGAGCCGCCA	G	0.039	0.039
cg23271099_TC11	I	6	43181734	F	C	43181738	43181738	6:43181738_G/C	G	C	0.031	0.031
cg23328622_BC11	I	20	10218654	F	T	10218660	10218660	20:10218660_G/C	G	C	0.011	0.011
cg20636351_TC11	I	8	54174840	R	A	54174837	54174837	8:54174837_G/GC	G	GC	0.573	0.573
cg17594860_TC11	I	1	19288864	R	A	19288862	19288862	1:19288862_G/A	G	A	0.022	0.022
cg13120258_BC11	I	17	864140	F	T	864144	864144	17:864144_C/T	C	T	0.039	0.039
cg13755512_TC11	I	2	24360252	R	C	24360250	24360250	2:24360250_G/C	G	C	0.986	0.986
cg21376658_BC11	I	17	82902010	F	T	82902015	82902015	17:82902015_C/T	C	T	0.969	0.969
cg24657313_BC11	I	X	78104242	F	C	78104244	78104244	X:78104244_C/G	C	G	0.017	0.017
cg10526374_BC11	I	11	2271295	R	C	2271290	2271290	11:2271290_C/T	C	T	0.313	0.313
cg04652536_TC11	I	5	100046136	R	C	100046133	100046133	5:100046133_T/C	T	C	0.011	0.011
cg04672375_TC11	I	X	100636863	R	A	100636859	100636859	X:100636859_T/G	T	G	0.017	0.017
cg25508118_TC11	I	2	119224193	F	C	119224198	119224198	2:119224198_C/G	C	G	0.053	0.053
cg09390319_BC11	I	4	81154059	R	T	81154057	81154057	4:81154057_G/A	G	A	0.173	0.173
cg10019132_TC11	I	6	28634849	F	C	28634854	28634854	6:28634854_G/A	G	A	0.277	0.277
cg23754052_BC11	I	9	137127664	F	T	137127669	137127669	9:137127669_C/CA	C	CA;CAA	0.243;0.00838	0.243
cg20065463_BC11	I	2	219418434	R	C	219418432	219418432	2:219418432_T/TGCGCCCGCCAGCC	T	TGCGCCCGCCAGCC	0.039	0.039
cg20223392_BC11	I	8	378499	R	T	378496	378496	8:378496_C/T	C	T	0.014	0.014
cg10830649_TC11	I	2	165794423	R	C	165794420	165794420	2:165794420_C/A	C	A	0.011	0.011
cg10842070_BC11	I	20	63918006	R	T	63918002	63918002	20:63918002_T/C	T	C	0.5	0.5
cg01971813_BC11	I	1	155295389	R	C	155295386	155295386	1:155295386_A/G	A	G	0.612	0.612
cg02052242_BC11	I	12	3172492	R	A	3172489	3172489	12:3172489_C/T	C	T	0.02	0.02
cg08827953_TC11	I	20	54475409	F	C	54475415	54475415	20:54475415_G/C	G	C	0.025	0.025
cg09264619_BC11	I	17	82222290	R	A	82222208	82222302	17:82222208_CGTCGCCCTGGGACCCCCAACTCCGCTCCCACGTTCGTGGAGAGGAGCGTCGCCCTGGGACCCCCAACTCCGCTCCCACGTTCGTGGAGACGAGT/C	CGTCGCCCTGGGACCCCCAACTCCGCTCCCACGTTCGTGGAGAGGAGCGTCGCCCTGGGACCCCCAACTCCGCTCCCACGTTCGTGGAGACGAGT	C;*	0.137;0.045	0.137
cg09264619_BC11	I	17	82222290	R	A	82222286	82222286	17:82222286_C/*	C	*;A	0.148;0.005587	0.148
cg26889647_BC11	I	2	200864616	R	T	200864612	200864612	2:200864612_A/G	A	G	0.034	0.034
cg22471818_TC11	I	17	36936738	F	T	36936742	36936742	17:36936742_A/G	A	G	0.944	0.944
cg26249106_TC11	I	6	116877059	F	C	116877064	116877064	6:116877064_T/TCCCACCGCGG	T	TCCCACCGCGG;TCCACCGCGG;TCCCACCGCGGCCCACCGCGG	0.263;0.02;0.028	0.263
cg00944421_BC11	I	16	68235580	R	A	68235576	68235576	16:68235576_A/G	A	G	0.064	0.064
cg01056242_TC11	I	12	131138194	R	A	131138190	131138190	12:131138190_T/C	T	C	0.506	0.506
cg12810212_BC11	I	2	231514915	F	T	231514920	231514920	2:231514920_A/G	A	G	0.075	0.075
cg12902803_TC11	I	12	78092835	F	C	78092837	78092837	12:78092837_C/A	C	A	0.011	0.011
cg01691152_TC11	I	10	91410251	F	C	91410255	91410255	10:91410255_C/A	C	A	0.126	0.126
cg12221318_BC11	I	4	8646438	F	A	8646443	8646443	4:8646443_C/T	C	T	0.067	0.067
cg12414181_BC11	I	15	74995519	F	C	74995517	74995551	15:74995517_GGCGCGCGCAGAGACGGCCTCGGGCGCGCGCGCGC/G	GGCGCGCGCAGAGACGGCCTCGGGCGCGCGCGCGC	G	0.204	0.204
cg18944924_TC11	I	2	38038251	F	C	38038253	38038253	2:38038253_C/T	C	T	1	1
cg21637097_BC11	I	12	12611864	R	A	12611860	12611860	12:12611860_C/T	C	T	0.022	0.022
cg18327056_TC11	I	2	26692487	F	C	26692488	26692490	2:26692488_GCT/GCTCT	GCT	GCTCT;G	0.002793;0.02	0.02
cg04165428_TC11	I	19	33065162	F	C	33065168	33065168	19:33065168_A/G	A	G	0.651	0.651
cg02071292_BC11	I	12	75391317	F	T	75391320	75391320	12:75391320_C/T	C	T	0.299	0.299
cg03745598_TC11	I	9	6704327	R	C	6704324	6704324	9:6704324_G/A	G	A	0.017	0.017
cg00492719_TC11	I	17	35433259	R	C	35433255	35433255	17:35433255_C/T	C	T	0.994	0.994
cg00868383_BC11	I	19	58440447	R	C	58440444	58440444	19:58440444_C/A	C	A	0.662	0.662
cg00988754_TC11	I	13	72728015	F	C	72728019	72728020	13:72728019_CT/C	CT	C	0.746	0.746
cg26317006_BC11	I	2	239506596	F	T	239506600	239506600	2:239506600_C/T	C	T	0.168	0.168
cg25888561_TC11	I	10	43667619	F	C	43667622	43667622	10:43667622_T/G	T	G	0.07	0.07
cg10832093_BC11	I	12	130818649	F	C	130818655	130818664	12:130818655_AGATGGAGAC/A	AGATGGAGAC	A;AGATGGAGACGATGGAGAC	0.411;0.394	0.411
cg21445553_BC11	I	20	23988600	R	C	23988598	23988598	20:23988598_T/C	T	C	0.162	0.162
cg06469883_TC11	I	9	136978981	F	C	136978984	136978984	9:136978984_T/C	T	C	0.073	0.073
cg06469883_TC11	I	9	136978981	F	C	136978985	136978985	9:136978985_C/T	C	T	0.073	0.073
cg25755428_TC11	I	19	13764297	F	C	13764287	13764311	19:13764287_ACGTGGAATCCGCGTCCTGGGAACC/A	ACGTGGAATCCGCGTCCTGGGAACC	A;ACGTGGAATCCGCGTCCTGGGAACCCGTGGAATCCGCGTCCTGGGAACC	0.123;0.02	0.123
cg18716821_TC11	I	17	63849224	R	C	63849219	63849219	17:63849219_G/T	G	T;A	0.07;0.002793	0.07
cg13477164_TC11	I	17	410151	R	C	410147	410147	17:410147_G/A	G	A	0.034	0.034
cg04489846_BC11	I	17	82023073	R	T	82023068	82023068	17:82023068_T/G	T	G	0.704	0.704
cg23970891_TC11	I	7	1570199	R	A	1570194	1570194	7:1570194_A/G	A	G	0.028	0.028
cg26435092_BC11	I	3	133573696	R	C	133573695	133573695	3:133573695_G/A	G	A	0.014	0.014
cg26453592_TC11	I	16	2214854	R	C	2214852	2214852	16:2214852_G/C	G	C	0.112	0.112
cg26492712_TC11	I	21	45405089	R	A	45405076	45405102	21:45405076_CCCGCGCCCGCCCCGCCCCCTGCCCGG/C	CCCGCGCCCGCCCCGCCCCCTGCCCGG	C;*	0.014;0.005587	0.014
cg26492712_TC11	I	21	45405089	R	A	45405086	45405119	21:45405086_CCCCGCCCCCTGCCCGGCCCCTGCCCGGCCCCTG/C	CCCCGCCCCCTGCCCGGCCCCTGCCCGGCCCCTG	C;*;CCCCGCCCCCTGCCCGCCCCCTGCCCGGCCCCTGCCCGGCCCCTG	0.117;0.02;0.02	0.117
cg26600954_BC11	I	7	23680173	R	A	23680171	23680171	7:23680171_T/A	T	A	0.073	0.073
cg21948591_TC11	I	15	52019183	F	T	52019187	52019187	15:52019187_A/AG	A	AG;*	0.047;0.002793	0.047
cg14703605_BC11	I	8	72075681	R	C	72075677	72075677	8:72075677_G/C	G	C	0.017	0.017
cg01993067_TC11	I	11	69084133	F	A	69084137	69084137	11:69084137_C/T	C	T	0.263	0.263
cg02072885_BC11	I	3	183162689	F	A	183162692	183162692	3:183162692_A/G	A	G	0.159	0.159
cg02106306_BC11	I	15	31328087	F	A	31328093	31328093	15:31328093_C/T	C	T	0.031	0.031
cg02120071_BC11	I	2	113979552	R	A	113979547	113979547	2:113979547_C/T	C	T	0.148	0.148
cg02187348_TC11	I	16	89508291	F	A	89508295	89508295	16:89508295_A/C	A	C	0.011	0.011
cg02256410_BC11	I	20	31739339	F	A	31739344	31739344	20:31739344_C/G	C	G	0.011	0.011
cg15348974_BC11	I	22	37282507	F	A	37282510	37282510	22:37282510_A/G	A	G	0.788	0.788
cg15352185_TC11	I	13	77027178	F	C	77027181	77027181	13:77027181_G/A	G	A	0.031	0.031
cg15446043_TC11	I	15	52790198	F	C	52790200	52790200	15:52790200_C/T	C	T	0.092	0.092
cg15466606_TC11	I	7	3301228	F	C	3301234	3301234	7:3301234_C/T	C	T	0.14	0.14
cg15520606_TC11	I	17	34961560	F	C	34961563	34961563	17:34961563_C/G	C	G	0.014	0.014
cg20456276_TC11	I	12	50763900	R	C	50763898	50763898	12:50763898_C/T	C	T	0.031	0.031
cg20497181_TC11	I	6	131135640	R	C	131135639	131135639	6:131135639_G/C	G	C	0.011	0.011
cg12521813_TC11	I	7	139778042	F	A	139778045	139778045	7:139778045_C/CGGGCAG	C	CGGGCAG;CGGGCGG	0.014;0.00838	0.014
cg21575584_BC11	I	19	5690305	R	T	5690303	5690303	19:5690303_C/G	C	G	0.045	0.045
cg21637392_TC11	I	7	5695492	F	A	5695498	5695498	7:5695498_C/T	C	T	0.045	0.045
cg21733973_TC11	I	7	65770748	F	A	65770751	65770751	7:65770751_C/T	C	T	0.034	0.034
cg21734015_BC11	I	19	45863025	R	A	45863021	45863021	19:45863021_C/G	C	G	0.028	0.028
cg07185648_TC11	I	2	216081894	R	C	216081891	216081891	2:216081891_C/T	C	T	0.073	0.073
cg08258788_TC11	I	8	108443636	R	A	108443634	108443634	8:108443634_C/T	C	T	0.148	0.148
cg01097444_TC11	I	6	33410568	F	A	33410570	33410570	6:33410570_G/GGGAGGGCGGGGCTGGGGCTAACAGCGAGT	G	GGGAGGGCGGGGCTGGGGCTAACAGCGAGT	0.958	0.958
cg01136750_BC11	I	10	26697451	R	T	26697449	26697449	10:26697449_T/C	T	C	0.687	0.687
cg01255754_BC11	I	14	60249294	F	C	60249298	60249298	14:60249298_C/G	C	G	0.665	0.665
cg01268683_TC11	I	19	52638367	F	C	52638372	52638372	19:52638372_G/A	G	A	0.447	0.447
cg01373262_BC11	I	20	45406240	F	A	45406242	45406242	20:45406242_G/A	G	A	0.011	0.011
cg17241999_BC11	I	3	172040383	R	C	172040381	172040381	3:172040381_C/T	C	T	0.02	0.02
cg04692993_TC11	I	2	191245295	F	C	191245300	191245300	2:191245300_G/A	G	A	0.061	0.061
cg04748988_TC11	I	3	12287724	F	C	12287729	12287729	3:12287729_T/C	T	C	0.028	0.028
cg07830652_TC11	I	13	75549768	F	A	75549765	75549780	13:75549765_CGGCGGCGGCGGCGAA/C	CGGCGGCGGCGGCGAA	C	0.391	0.391
cg01857829_TC11	I	16	68737595	F	A	68737599	68737599	16:68737599_C/G	C	G	0.014	0.014
cg01943874_BC11	I	20	46118305	R	A	46118303	46118303	20:46118303_C/T	C	T	0.059	0.059
cg05297437_TC11	I	20	58896617	F	T	58896621	58896624	20:58896621_TAAA/T	TAAA	T;TAAAA;TAA;TA	0.193;0.022;0.005587;0.002793	0.193
cg05301188_BC11	I	2	10044330	F	T	10044333	10044333	2:10044333_T/TG	T	TG	0.061	0.061
cg05336156_BC11	I	18	62715440	F	C	62715445	62715445	18:62715445_C/T	C	T	0.014	0.014
cg17885091_BC11	I	1	67833374	R	A	67833371	67833371	1:67833371_C/A	C	A	0.036	0.036
cg23193730_BC11	I	12	133080964	F	A	133080967	133080967	12:133080967_T/C	T	C	0.159	0.159
cg20078466_TC11	I	7	50304735	F	A	50304740	50304740	7:50304740_C/G	C	G	0.025	0.025
cg20086523_TC11	I	13	51804151	R	C	51804146	51804147	13:51804146_CG/C	CG	C	0.078	0.078
cg20086523_TC11	I	13	51804151	R	C	51804149	51804149	13:51804149_C/T	C	T	0.078	0.078
cg20087303_TC11	I	14	69767123	F	C	69767128	69767128	14:69767128_G/A	G	A	0.26	0.26
cg20190357_TC11	I	3	49340109	R	C	49340107	49340107	3:49340107_C/T	C	T	0.028	0.028
cg20228115_BC11	I	3	168095942	R	A	168095937	168095937	3:168095937_G/C	G	C	0.014	0.014
cg20341942_TC11	I	2	43596000	F	A	43596006	43596006	2:43596006_C/T	C	T	0.017	0.017
cg20361600_BC11	I	2	172102880	F	A	172102885	172102885	2:172102885_G/C	G	C	0.042	0.042
cg11837766_BC11	I	1	63773960	F	C	63773962	63773962	1:63773962_C/T	C	T	0.02	0.02
cg14629509_TC11	I	7	134459239	R	C	134459234	134459234	7:134459234_G/A	G	A	0.014	0.014
cg14642374_TC11	I	11	207688	F	A	207693	207694	11:207693_CG/C	CG	C	0.374	0.374
cg14655649_TC11	I	8	30912354	R	A	30912349	30912349	8:30912349_G/A	G	A	0.184	0.184
cg17458347_TC11	I	1	42463275	R	C	42463272	42463272	1:42463272_C/A	C	A	0.075	0.075
cg17462381_BC11	I	3	132722521	F	A	132722517	132722535	3:132722517_TGGGCGGAGCAGCGGGACG/TGGGCGGAGCAGCGGGACGGGGCGGAGCAGCGGGACG	TGGGCGGAGCAGCGGGACG	TGGGCGGAGCAGCGGGACGGGGCGGAGCAGCGGGACG;T;TGGGCGGAGCAGCGGGACTGGGCGGAGCAGCGGGACGGGGCGGAGCAGCGGGACG	0.025;0.005587;0.002793	0.025
cg05953020_TC11	I	10	130136477	F	A	130136483	130136483	10:130136483_G/C	G	C	0.17	0.17
cg05993854_BC11	I	4	89111313	F	A	89111318	89111318	4:89111318_G/C	G	C	0.014	0.014
cg20692197_BC11	I	11	65040956	F	A	65040960	65040960	11:65040960_C/T	C	T	0.034	0.034
cg20706071_TC11	I	22	42721034	R	C	42721031	42721031	22:42721031_G/C	G	C	0.469	0.469
cg20789954_TC11	I	3	132722414	F	A	132722404	132722432	3:132722404_CGGAACGGAACGGGACGGGGTGGGGCAGA/C	CGGAACGGAACGGGACGGGGTGGGGCAGA	C	0.031	0.031
cg23750729_TC11	I	17	80147173	F	T	80147176	80147176	17:80147176_G/GCGTGCGTA	G	GCGTGCGTA;GCGTGCGTACGTGCGTACGTGCGTACGTGCGTA;GCGTGCGTACGTGCGTA	0.12;0.002793;0.011	0.12
cg23898175_TC11	I	11	118925716	F	A	118925722	118925722	11:118925722_A/G	A	G	1	1
cg09622504_TC11	I	13	74134305	R	C	74134302	74134302	13:74134302_C/T	C	T	0.017	0.017
cg22570250_TC11	I	17	81911252	R	A	81911249	81911249	17:81911249_C/A	C	A	0.014	0.014
cg25022560_TC11	I	1	205813111	R	A	205813108	205813108	1:205813108_A/G	A	G	0.02	0.02
cg25220063_TC11	I	1	247639472	R	C	247639467	247639467	1:247639467_G/T	G	T	0.014	0.014
cg25299201_TC11	I	13	21604173	R	C	21604168	21604168	13:21604168_G/C	G	C	0.19	0.19
cg25299201_TC11	I	13	21604173	R	C	21604169	21604169	13:21604169_G/A	G	A	0.986	0.986
cg07981864_TC11	I	11	94129091	F	C	94129088	94129093	11:94129088_TCCCGC/T	TCCCGC	T;TCCCGCCCCGCCCCGC	0.575;0.031	0.575
cg18576588_BC11	I	14	105474840	R	C	105474836	105474836	14:105474836_G/A	G	A	0.036	0.036
cg12055914_TC11	I	1	28369577	F	C	28369580	28369580	1:28369580_C/A	C	A	0.383	0.383
cg12073754_TC11	I	13	28138377	R	C	28138376	28138376	13:28138376_G/A	G	A	0.025	0.025
cg12118082_BC11	I	3	134029941	F	C	134029945	134029945	3:134029945_T/C	T	C	0.285	0.285
cg12200748_TC11	I	6	31827858	F	A	31827862	31827862	6:31827862_G/A	G	A	0.014	0.014
cg12269905_TC11	I	21	37202367	F	C	37202373	37202373	21:37202373_C/G	C	G	0.57	0.57
cg12373617_TC11	I	5	114362443	R	A	114362439	114362439	5:114362439_G/A	G	A	0.017	0.017
cg12390003_BC11	I	1	160098881	R	A	160098877	160098877	1:160098877_T/TCCCCG	T	TCCCCG	0.011	0.011
cg26702001_TC11	I	16	3135099	F	A	3135098	3135104	16:3135098_TCGGGGG/T	TCGGGGG	T;TCGGGGGCGGGGG;TCGGGGGCGGGGGCGGGGGCGGGGG	0.084;0.131;0.005587	0.131
cg02740658_BC11	I	2	46698930	R	A	46698925	46698925	2:46698925_C/G	C	G	0.793	0.793
cg02838762_TC11	I	1	244863427	R	C	244863422	244863422	1:244863422_G/*	G	*;A	0.005587;0.011	0.011
cg21145441_TC11	I	7	64794418	R	C	64794413	64794413	7:64794413_G/T	G	T	0.804	0.804
cg16009381_BC11	I	5	173616596	F	A	173616599	173616599	5:173616599_C/CGGCGAA	C	CGGCGAA	0.017	0.017
cg19888535_TC11	I	8	123541248	R	A	123541245	123541245	8:123541245_G/C	G	C	0.053	0.053
cg22620274_TC11	I	13	96053593	R	A	96053579	96053593	13:96053579_TGCTCCCGCGGGTCC/T	TGCTCCCGCGGGTCC	T;TGCTCCCGCGGGTCCGCTCCCGCGGGTCC	0.288;0.005587	0.288
cg22703061_BC11	I	20	3173613	R	C	3173608	3173608	20:3173608_G/T	G	T	0.014	0.014
cg14086642_TC11	I	15	40695081	F	C	40695087	40695087	15:40695087_G/A	G	A	0.025	0.025
cg14341449_BC11	I	11	18013146	F	C	18013149	18013149	11:18013149_A/G	A	G	0.36	0.36
cg25359924_TC11	I	5	134905097	F	A	134905102	134905102	5:134905102_G/A	G	A	0.034	0.034
cg00092611_TC11	I	10	28532753	R	C	28532751	28532751	10:28532751_C/A	C	A	0.042	0.042
cg01412450_TC11	I	3	132722529	F	A	132722517	132722535	3:132722517_TGGGCGGAGCAGCGGGACG/TGGGCGGAGCAGCGGGACGGGGCGGAGCAGCGGGACG	TGGGCGGAGCAGCGGGACG	TGGGCGGAGCAGCGGGACGGGGCGGAGCAGCGGGACG;T;TGGGCGGAGCAGCGGGACTGGGCGGAGCAGCGGGACGGGGCGGAGCAGCGGGACG	0.025;0.005587;0.002793	0.025
cg04826516_BC11	I	16	1351897	R	T	1351894	1351894	16:1351894_G/C	G	C	0.131	0.131
cg04861380_TC11	I	7	150800575	R	C	150800570	150800570	7:150800570_G/A	G	A	0.045	0.045
cg04879876_BC11	I	2	43226419	F	A	43226425	43226425	2:43226425_G/A	G	A	0.042	0.042
cg05051199_TC11	I	3	196287925	R	C	196287920	196287920	3:196287920_T/C	T	C	0.025	0.025
cg05072848_BC11	I	22	45413738	F	T	45413743	45413743	22:45413743_C/A	C	A	0.654	0.654
cg25472897_TC11	I	8	144336893	F	A	144336889	144336898	8:144336889_ACGGCGGCGG/ACGGCGGCGGCGG	ACGGCGGCGG	ACGGCGGCGGCGG;ACGGCGG;A;ACGGCGGCGGCGGCGG	0.031;0.005587;0.005587;0.002793	0.031
cg25692266_TC11	I	3	46976584	R	A	46976580	46976580	3:46976580_G/A	G	A	0.142	0.142
cg25729922_TC11	I	1	20508119	R	A	20508117	20508117	1:20508117_C/A	C	A	0.05	0.05
cg25744767_TC11	I	7	80134862	R	C	80134858	80134858	7:80134858_G/A	G	A	0.193	0.193
cg25751690_TC11	I	22	35299806	F	C	35299809	35299809	22:35299809_G/A	G	A	0.338	0.338
cg25762068_BC11	I	1	23559549	R	T	23559546	23559546	1:23559546_G/A	G	A	0.011	0.011
cg14852238_TC11	I	1	28236159	F	C	28236165	28236165	1:28236165_A/G	A	G	0.48	0.48
cg14992155_TC11	I	4	150078753	F	A	150078756	150078756	4:150078756_G/A	G	A	0.011	0.011
cg01689892_TC11	I	11	207412	R	A	207410	207410	11:207410_C/T	C	T	0.277	0.277
cg17497049_TC11	I	19	55599505	F	A	55599511	55599511	19:55599511_C/T	C	T	0.014	0.014
cg17600851_BC11	I	1	84997174	R	A	84997150	84997169	1:84997150_CGCCCCGCCCCCAAGGGGCT/C	CGCCCCGCCCCCAAGGGGCT	C	0.022	0.022
cg17600851_BC11	I	1	84997174	R	A	84997169	84997174	1:84997169_TGCCCC/TGCCCCGCCCC	TGCCCC	TGCCCCGCCCC;*;T	0.408;0.022;0.011	0.408
cg17771610_BC11	I	13	44436914	F	A	44436919	44436919	13:44436919_C/T	C	T	0.039	0.039
cg08813099_BC11	I	3	138348781	F	A	138348784	138348784	3:138348784_C/T	C	T	0.419	0.419
cg08865097_BC11	I	6	118934997	F	A	118935000	118935000	6:118935000_A/G	A	G	0.48	0.48
cg08865097_BC11	I	6	118934997	F	A	118935001	118935001	6:118935001_G/A	G	A	0.02	0.02
cg12912690_BC11	I	2	238288816	R	C	238288812	238288812	2:238288812_C/T	C	T	0.011	0.011
cg12953599_TC11	I	18	49492409	R	C	49492406	49492406	18:49492406_C/A	C	A	0.014	0.014
cg10577346_TC11	I	11	8682678	R	C	8682675	8682675	11:8682675_G/A	G	A	0.034	0.034
cg10610323_BC11	I	9	126860650	F	A	126860654	126860654	9:126860654_A/T	A	T	0.031	0.031
cg00796231_TC11	I	1	58546760	R	A	58546759	58546759	1:58546759_C/T	C	T	0.561	0.561
cg00846720_BC11	I	4	169612605	F	C	169612611	169612611	4:169612611_A/C	A	C	0.028	0.028
cg00933924_TC11	I	22	36507004	R	C	36506999	36506999	22:36506999_A/G	A	G	0.765	0.765
cg00952134_TC11	I	1	204411890	F	T	204411894	204411894	1:204411894_C/G	C	G	0.919	0.919
cg07360021_TC11	I	6	150865768	R	A	150865720	150865765	6:150865720_TCCCGCCGCCGCCGCCGCCGCCGCCGCCTGCTCCCCTGGCACGCGC/T	TCCCGCCGCCGCCGCCGCCGCCGCCGCCTGCTCCCCTGGCACGCGC	T	0.02	0.02
cg24591563_TC11	I	3	40457351	F	C	40457354	40457354	3:40457354_C/T	C	T	0.388	0.388
cg24617363_BC11	I	6	41072493	R	C	41072488	41072488	6:41072488_G/C	G	C	0.011	0.011
cg24668570_TC11	I	10	133160274	R	C	133160268	133160277	10:133160268_CCCCCGCGCA/C	CCCCCGCGCA	C	0.109	0.109
cg24887267_TC11	I	5	132227811	R	C	132227808	132227808	5:132227808_C/G	C	G	0.251	0.251
cg24887416_BC11	I	4	168832059	F	A	168832062	168832062	4:168832062_G/A	G	A	0.073	0.073
cg24895754_TC11	I	12	116738054	R	C	116738051	116738051	12:116738051_G/A	G	A	0.126	0.126
cg00563793_TC11	I	11	66070124	F	C	66070128	66070128	11:66070128_C/T	C	T	0.564	0.564
cg00570896_BC11	I	1	50977777	R	A	50977775	50977775	1:50977775_T/G	T	G	0.017	0.017
cg10992267_BC11	I	1	81802903	F	C	81802909	81802909	1:81802909_G/T	G	T	0.042	0.042
cg11056748_BC11	I	11	66268567	F	T	66268570	66268570	11:66268570_T/G	T	G	0.047	0.047
cg11063167_TC11	I	22	36481650	R	T	36481648	36481648	22:36481648_G/GGA	G	GGA;GAA;GA;GGGA;GGGGA	0.201;0.011;0.005587;0.002793;0.002793	0.201
cg11142944_BC11	I	22	35257629	R	A	35257628	35257628	22:35257628_T/C	T	C	0.022	0.022
cg11327054_TC11	I	11	6481402	F	C	6481406	6481406	11:6481406_G/C	G	C	0.204	0.204
cg11337261_TC11	I	6	3118689	F	C	3118693	3118693	6:3118693_C/T	C	T	0.022	0.022
cg05192269_TC11	I	11	560868	F	C	560871	560871	11:560871_G/T	G	T	0.293	0.293
cg05261700_BC11	I	2	240025342	F	A	240025344	240025344	2:240025344_G/T	G	T;A	0.014;0.002793	0.014
cg08512345_BC11	I	5	112707578	F	C	112707584	112707584	5:112707584_T/TG	T	TG;TGG	0.014;0.002793	0.014
cg08525989_BC11	I	20	33674476	R	A	33674472	33674472	20:33674472_C/CCCCCG	C	CCCCCG	0.02	0.02
cg08668199_TC11	I	3	128076728	R	A	128076726	128076726	3:128076726_C/T	C	T	0.221	0.221
cg08765806_TC11	I	6	96521789	F	C	96521792	96521792	6:96521792_G/C	G	C	0.081	0.081
cg01495122_TC11	I	8	41309568	R	C	41309567	41309567	8:41309567_G/C	G	C	0.011	0.011
cg01526870_TC11	I	12	12357136	F	C	12357140	12357140	12:12357140_C/G	C	G	0.02	0.02
cg01531495_TC11	I	13	75549765	F	A	75549765	75549780	13:75549765_CGGCGGCGGCGGCGAA/C	CGGCGGCGGCGGCGAA	C	0.391	0.391
cg26070636_TC11	I	18	12703073	R	A	12703068	12703068	18:12703068_A/G	A	G	0.366	0.366
cg09009410_TC11	I	10	33335172	R	A	33335167	33335167	10:33335167_C/T	C	T	0.067	0.067
cg09015028_TC11	I	6	116571301	R	C	116571298	116571299	6:116571298_GC/G	GC	G	0.047	0.047
cg09094804_BC11	I	16	56451526	F	A	56451531	56451531	16:56451531_A/G	A	G	0.011	0.011
cg09130162_TC11	I	6	47309587	R	A	47309582	47309582	6:47309582_A/T	A	T	0.02	0.02
cg09260640_BC11	I	19	57487809	F	A	57487814	57487814	19:57487814_A/G	A	G	0.352	0.352
cg01959562_TC11	I	4	57110395	F	A	57110400	57110400	4:57110400_C/A	C	A	0.318	0.318
cg12443444_BC11	I	21	45287927	R	A	45287924	45287924	21:45287924_C/G	C	G	0.028	0.028
cg15153791_TC11	I	1	1019703	R	A	1019698	1019698	1:1019698_C/G	C	G	0.017	0.017
cg15160514_BC11	I	12	32399831	F	A	32399835	32399835	12:32399835_C/G	C	G	0.598	0.598
cg15205127_BC11	I	10	94545847	F	A	94545850	94545850	10:94545850_T/C	T	C	0.02	0.02
cg15253204_TC11	I	10	121928095	R	C	121928093	121928093	10:121928093_G/A	G	A	0.084	0.084
cg15268727_BC11	I	10	133160283	R	C	133160277	133160286	10:133160277_ACCCCGCGCC/A	ACCCCGCGCC	A;*;CCCCCGCGCC	0.156;0.109;0.002793	0.156
cg02577368_TC11	I	15	99733406	R	A	99733402	99733402	15:99733402_G/C	G	C	0.531	0.531
cg13939431_TC11	I	1	37514759	F	A	37514765	37514765	1:37514765_G/C	G	C	0.011	0.011
cg16539675_TC11	I	5	31532072	R	A	31532067	31532067	5:31532067_C/A	C	A	0.045	0.045
cg16692998_TC11	I	19	19628364	R	A	19628359	19628359	19:19628359_C/G	C	G	0.02	0.02
cg00301775_BC11	I	5	40798352	R	C	40798349	40798349	5:40798349_G/A	G	A	0.036	0.036
cg00333315_TC11	I	19	4670400	F	C	4670406	4670406	19:4670406_A/C	A	C	0.034	0.034
cg00366917_BC11	I	18	77133198	F	A	77133203	77133203	18:77133203_C/G	C	G	0.034	0.034
cg00533393_TC11	I	11	747458	R	A	747445	747457	11:747445_TCGCCGCCGCCGC/TCGCCGCCGCCGCCGCCGC	TCGCCGCCGCCGC	TCGCCGCCGCCGCCGCCGC;TCGCCGCCGCCGCCGC;T	0.005587;0.017;0.002793	0.017
cg27590859_BC11	I	20	56392552	F	A	56392556	56392556	20:56392556_A/G	A	G	0.064	0.064
cg03882445_TC11	I	7	74000286	F	A	74000290	74000290	7:74000290_G/A	G	A	0.014	0.014
cg03882445_TC11	I	7	74000286	F	A	74000292	74000292	7:74000292_G/GT	G	GT	0.154	0.154
cg04024839_TC11	I	7	100015582	F	C	100015584	100015584	7:100015584_C/T	C	T	0.02	0.02
cg11408359_BC11	I	22	29206015	F	C	29206020	29206020	22:29206020_G/A	G	A	0.045	0.045
cg11413800_TC11	I	19	12838567	R	A	12838566	12838566	19:12838566_C/A	C	A	0.014	0.014
cg11424665_BC11	I	3	129439968	R	T	129439965	129439965	3:129439965_A/C	A	C	0.011	0.011
cg19507068_BC11	I	7	80134860	R	C	80134858	80134858	7:80134858_G/A	G	A	0.193	0.193
cg19586159_BC11	I	7	116862571	F	C	116862574	116862574	7:116862574_T/C	T	C	0.089	0.089
cg17059575_TC11	I	17	34980564	F	C	34980567	34980567	17:34980567_G/A	G	A	0.237	0.237
cg17098040_TC11	I	6	42783122	F	C	42783127	42783127	6:42783127_C/G	C	G	0.02	0.02
cg05448438_TC11	I	13	40789455	F	A	40789459	40789459	13:40789459_T/C	T	C	0.64	0.64
cg05470666_BC11	I	10	73097070	F	C	73097073	73097073	10:73097073_C/A	C	A	0.011	0.011
cg05654483_TC11	I	10	120851417	R	A	120851415	120851415	10:120851415_G/A	G	A	0.081	0.081
cg05676593_BC11	I	11	67508656	R	T	67508650	67508651	11:67508650_GA/G	GA	G	0.053	0.053
cg05691168_BC11	I	2	215312086	R	C	215312082	215312082	2:215312082_C/T	C	T	0.031	0.031
cg05691168_BC11	I	2	215312086	R	C	215312084	215312084	2:215312084_T/G	T	G	0.112	0.112
cg05721645_BC11	I	1	246566276	F	A	246566282	246566282	1:246566282_G/A	G	A	0.014	0.014
cg23427963_TC11	I	10	1049098	F	C	1049103	1049103	10:1049103_G/A	G	A	0.017	0.017
cg03650474_BC11	I	10	96833080	F	A	96833086	96833086	10:96833086_T/C	T	C	0.592	0.592
cg16077221_BC11	I	22	17774366	F	C	17774372	17774372	22:17774372_T/G	T	G	0.64	0.64
cg16260343_TC11	I	11	119018408	R	C	119018404	119018404	11:119018404_A/G	A	G	0.994	0.994
cg26265657_BC11	I	4	121697015	R	A	121697011	121697011	4:121697011_A/G	A	G	0.472	0.472
cg10101470_BC11	I	1	89821074	F	C	89821077	89821083	1:89821077_TGCTGCC/T	TGCTGCC	T	0.975	0.975
cg10213924_TC11	I	19	822195	F	C	822200	822200	19:822200_C/A	C	A	0.031	0.031
cg00584530_BC11	I	21	41953788	F	T	41953794	41953794	21:41953794_C/T	C	T	0.011	0.011
cg00588841_TC11	I	17	63774120	F	A	63774125	63774125	17:63774125_C/A	C	A	0.791	0.791
cg00629941_BC11	I	15	74995521	F	C	74995517	74995551	15:74995517_GGCGCGCGCAGAGACGGCCTCGGGCGCGCGCGCGC/G	GGCGCGCGCAGAGACGGCCTCGGGCGCGCGCGCGC	G	0.204	0.204
cg00631609_TC11	I	15	63048501	F	C	63048506	63048506	15:63048506_C/T	C	T	0.131	0.131
cg00747065_TC11	I	2	26244795	F	A	26244798	26244798	2:26244798_G/A	G	A	0.447	0.447
cg07562079_TC11	I	15	58771239	F	C	58771244	58771244	15:58771244_C/T	C	T	0.011	0.011
cg07700369_TC11	I	11	46277717	R	A	46277713	46277713	11:46277713_A/G	A	G	0.028	0.028
cg07734359_TC11	I	17	714804	R	C	714799	714799	17:714799_G/A	G	A	0.511	0.511
cg13086581_TC11	I	1	182391185	R	A	182391180	182391180	1:182391180_C/T	C	T	0.123	0.123
cg13161113_TC11	I	6	158017166	F	C	158017170	158017170	6:158017170_C/T	C	T	0.039	0.039
cg13168437_TC11	I	1	92785306	R	A	92785303	92785303	1:92785303_C/T	C	T	0.017	0.017
cg13173903_TC11	I	20	37179381	F	C	37179387	37179387	20:37179387_G/GCTTATAGACAGGGCCCCGCGGCCGGCACT	G	GCTTATAGACAGGGCCCCGCGGCCGGCACT;GCTTACAGACAGGGCCCCGCGGCCGGCACT	0.88;0.115	0.88
cg27295781_BC11	I	17	16353353	F	C	16353358	16353358	17:16353358_A/AGGCCGCGGG	A	AGGCCGCGGG;*	0.017;0.002793	0.017
cg27308707_BC11	I	10	89701393	F	A	89701396	89701396	10:89701396_C/A	C	A	0.075	0.075
cg27417717_BC11	I	15	84658192	R	A	84658188	84658188	15:84658188_T/C	T	C	0.109	0.109
cg03255741_TC11	I	18	51030594	R	C	51030590	51030590	18:51030590_A/G	A	G	0.011	0.011
cg06872500_BC11	I	1	153536047	R	A	153536043	153536043	1:153536043_A/G	A	G	0.05	0.05
cg06938235_TC11	I	12	56104519	F	A	56104523	56104523	12:56104523_C/G	C	G	0.131	0.131
cg06941159_TC11	I	16	28863889	F	A	28863893	28863905	16:28863893_AGCCGCCGCCGCC/AGCC	AGCCGCCGCCGCC	AGCC;A;AGCCGCCGCCGCCGCCGCCGCC;AGCCGCC	0.263;0.025;0.00838;0.005587	0.263
cg07077900_TC11	I	3	53882108	R	A	53882103	53882103	3:53882103_A/G	A	G	0.447	0.447
cg04528069_TC11	I	16	68023249	F	C	68023255	68023255	16:68023255_G/C	G	C	0.056	0.056
cg22935432_TC11	I	19	52397735	R	A	52397732	52397732	19:52397732_G/GCCCGGCCCAGGCTTTGT	G	GCCCGGCCCAGGCTTTGT;GCCGGGCCCAGGCTTTGT;GCCCGGCCCAGGCTTTGTCCCGGCCCAGGCTTTGT	0.779;0.002793;0.002793	0.779
cg24781040_BC11	I	19	54200798	F	T	54200802	54200802	19:54200802_A/T	A	T	0.036	0.036
cg13700033_BC11	I	7	1138265	R	A	1138260	1138260	7:1138260_G/A	G	A	0.011	0.011
cg13904018_TC11	I	4	1347098	F	C	1347101	1347101	4:1347101_T/C	T	C	0.877	0.877
cg11598005_TC11	I	8	11808453	R	A	11808450	11808450	8:11808450_C/T	C	T	0.525	0.525
cg11616271_TC11	I	3	49674214	R	A	49674211	49674211	3:49674211_G/T	G	T	0.047	0.047
cg11622362_BC11	I	11	34916565	F	T	34916568	34916568	11:34916568_C/A	C	A	0.536	0.536
cg11698750_TC11	I	15	75712848	F	A	75712853	75712853	15:75712853_C/A	C	A	0.017	0.017
cg11749583_TC11	I	7	42237467	R	A	42237462	42237462	7:42237462_C/A	C	A	0.078	0.078
cg11767392_TC11	I	11	72103342	R	A	72103338	72103338	11:72103338_C/A	C	A	0.028	0.028
cg16789084_BC11	I	11	66466826	F	A	66466831	66466831	11:66466831_A/G	A	G	0.011	0.011
cg16913254_TC11	I	17	7484384	F	C	7484388	7484388	17:7484388_G/C	G	C	0.053	0.053
cg22065367_TC11	I	18	62715406	F	A	62715409	62715409	18:62715409_G/A	G	A	0.131	0.131
cg02988316_BC11	I	9	504774	F	T	504779	504779	9:504779_C/CGCGCCCCGTGCCGCGCT	C	CGCGCCCCGTGCCGCGCT;CGCGCCCCGTGCCGCGCTGCGCCCCGTGCCGCGCT;CCCGTGCCGCGCT;CGCGCT;CGCGCCCCGTGCCGCGCCCCGTGCCGCGCT;CGCGCCCCGTGCTGCGCT	0.561;0.128;0.017;0.02;0.036;0.002793	0.561
cg03056341_BC11	I	11	64778628	F	A	64778634	64778634	11:64778634_C/T	C	T	0.134	0.134
cg03117976_BC11	I	18	11149436	R	A	11149432	11149432	18:11149432_C/T	C	T	0.011	0.011
cg03163196_TC11	I	3	119463688	R	A	119463684	119463684	3:119463684_T/C	T	C	0.123	0.123
cg03212862_BC11	I	20	49046291	R	C	49046286	49046286	20:49046286_T/G	T	G	0.606	0.606
cg18689248_TC11	I	19	4472318	R	A	4472315	4472315	19:4472315_A/C	A	C	0.07	0.07
cg18724032_TC11	I	3	172040386	R	A	172040381	172040381	3:172040381_C/T	C	T	0.02	0.02
cg18756060_TC11	I	2	27071851	F	C	27071856	27071856	2:27071856_C/G	C	G	0.011	0.011
cg18813353_TC11	I	12	31729269	F	A	31729274	31729274	12:31729274_G/A	G	A	0.101	0.101
cg18836493_TC11	I	4	54658166	F	A	54658171	54658171	4:54658171_A/G	A	G	0.081	0.081
cg09342320_BC11	I	13	75549759	F	A	75549765	75549780	13:75549765_CGGCGGCGGCGGCGAA/C	CGGCGGCGGCGGCGAA	C	0.391	0.391
cg09486166_BC11	I	22	29838233	R	T	29838229	29838229	22:29838229_A/T	A	T	0.215	0.215
cg24083817_TC11	I	19	48713998	F	C	48714004	48714004	19:48714004_A/G	A	G	0.763	0.763
cg24109273_BC11	I	6	43516991	F	A	43516995	43516995	6:43516995_G/GA	G	GA	0.064	0.064
cg24132006_TC11	I	13	42272169	F	C	42272175	42272175	13:42272175_C/T	C	T	0.031	0.031
cg24160036_BC11	I	20	57391395	F	C	57391401	57391401	20:57391401_G/T	G	T	0.036	0.036
cg24198611_TC11	I	6	36027853	F	C	36027856	36027856	6:36027856_A/G	A	G	0.19	0.19
cg24219704_TC11	I	12	106955863	R	C	106955862	106955862	12:106955862_G/A	G	A	0.011	0.011
cg24273718_TC11	I	3	129439959	F	C	129439965	129439965	3:129439965_A/C	A	C	0.011	0.011
cg22189786_BC11	I	22	41999063	F	A	41999069	41999069	22:41999069_C/T	C	T	0.073	0.073
cg22273042_TC11	I	8	80171594	R	C	80171592	80171592	8:80171592_G/A	G	A	0.039	0.039
cg22307732_TC11	I	7	2519783	F	C	2519788	2519788	7:2519788_C/G	C	G	0.011	0.011
cg22336107_BC11	I	19	14496082	R	A	14496074	14496080	19:14496074_GCTGCCT/*	GCTGCCT	*;G	0.022;0.002793	0.022
cg22364819_TC11	I	2	127107350	R	C	127107345	127107345	2:127107345_C/G	C	G	0.067	0.067
cg22364819_TC11	I	2	127107350	R	C	127107346	127107346	2:127107346_G/C	G	C	0.056	0.056
cg22376739_BC11	I	17	17972427	R	T	17972422	17972422	17:17972422_T/C	T	C	0.014	0.014
cg22409775_BC11	I	2	127526444	R	A	127526439	127526439	2:127526439_C/G	C	G	0.028	0.028
cg22470073_TC11	I	4	83455832	R	C	83455828	83455828	4:83455828_C/A	C	A	0.173	0.173
cg22518696_BC11	I	1	81802906	F	A	81802909	81802909	1:81802909_G/T	G	T	0.042	0.042
cg00976615_BC11	I	22	30667957	R	A	30667952	30667952	22:30667952_G/A	G	A	0.056	0.056
cg04436975_TC11	I	14	54509922	F	C	54509926	54509926	14:54509926_G/A	G	A	0.05	0.05
cg04456666_BC11	I	15	40323582	R	A	40323581	40323581	15:40323581_C/G	C	G	0.011	0.011
cg04478727_BC11	I	12	57772610	R	C	57772605	57772605	12:57772605_G/C	G	C	0.011	0.011
cg27037969_TC11	I	12	125065406	F	A	125065410	125065410	12:125065410_C/T	C	T	0.089	0.089
cg27057210_TC11	I	14	36320604	F	C	36320607	36320607	14:36320607_C/CCCA	C	CCCA	0.031	0.031
cg27162629_BC11	I	3	194633531	R	A	194633527	194633527	3:194633527_C/T	C	T	0.011	0.011
cg15613420_TC11	I	5	135399947	R	A	135399944	135399944	5:135399944_A/G	A	G	0.137	0.137
cg15735954_BC11	I	19	54461543	R	A	54461539	54461539	19:54461539_A/T	A	T	0.131	0.131
cg15749633_BC11	I	22	42079693	F	A	42079699	42079699	22:42079699_T/G	T	G	0.402	0.402
cg15846643_BC11	I	11	95231181	R	A	95231179	95231179	11:95231179_A/G	A	G;ACCGCCACCG	0.33;0.00838	0.33
cg15854606_TC11	I	19	18543738	F	A	18543727	18543751	19:18543727_TGGGGCTGGGGCGGGGGCTGGGGCG/TGGGGCTGGGGCGGGGGCTGGGGCGGGGGCTGGGGCG	TGGGGCTGGGGCGGGGGCTGGGGCG	TGGGGCTGGGGCGGGGGCTGGGGCGGGGGCTGGGGCG;TGGGGCTGGGGCGGGGGCTGGGGCGGGGGCTGGGGCGGGGGCTGGGGCG;TGGGGCTGGGGCG;T	0.226;0.092;0.014;0.002793	0.226
cg13595813_TC11	I	7	87345606	R	C	87345601	87345601	7:87345601_C/A	C	A	0.075	0.075
cg06394478_TC11	I	7	44490640	R	A	44490636	44490636	7:44490636_G/C	G	C	0.017	0.017
cg06416885_BC11	I	4	99088749	F	C	99088755	99088755	4:99088755_G/A	G	A	0.034	0.034
cg06462174_TC11	I	17	32486670	F	A	32486675	32486675	17:32486675_C/T	C	T	0.031	0.031
cg06521987_TC11	I	11	747461	R	A	747445	747457	11:747445_TCGCCGCCGCCGC/TCGCCGCCGCCGCCGCCGC	TCGCCGCCGCCGC	TCGCCGCCGCCGCCGCCGC;TCGCCGCCGCCGCCGC;T	0.005587;0.017;0.002793	0.017
cg06563149_BC11	I	19	47274859	F	A	47274850	47274866	19:47274850_GGGTGGGGGCGGGGCCT/G	GGGTGGGGGCGGGGCCT	G	0.036	0.036
cg06581710_BC11	I	17	66192042	R	T	66192041	66192041	17:66192041_A/ACGCCGCCGC	A	ACGCCGCCGC	0.017	0.017
cg21169203_TC11	I	11	111977244	F	A	111977248	111977248	11:111977248_G/A	G	A	0.087	0.087
cg21489863_BC11	I	17	28897783	R	A	28897781	28897781	17:28897781_T/C	T	C	0.207	0.207
cg21497043_TC11	I	2	190880923	R	A	190880915	190880921	2:190880915_GCAGCAC/GCAGCAGCACCAGCAC	GCAGCAC	GCAGCAGCACCAGCAC;G	0.002793;0.014	0.014
cg21520507_TC11	I	12	101407721	F	C	101407727	101407727	12:101407727_C/G	C	G	0.036	0.036
cg20946600_BC11	I	2	27071853	F	C	27071856	27071856	2:27071856_C/G	C	G	0.011	0.011
cg09899665_BC11	I	13	75549771	F	A	75549765	75549780	13:75549765_CGGCGGCGGCGGCGAA/C	CGGCGGCGGCGGCGAA	C	0.391	0.391
cg16401346_TC11	I	18	51197639	F	C	51197643	51197643	18:51197643_C/CGCG	C	CGCG	0.011	0.011
cg16504641_TC11	I	6	136822573	R	A	136822571	136822571	6:136822571_T/C	T	C	0.38	0.38
cg18877862_BC11	I	22	42720926	R	A	42720923	42720923	22:42720923_G/GC	G	GC	0.989	0.989
cg18973778_TC11	I	14	61762429	F	A	61762420	61762437	14:61762420_AGAGGCGTGCGGGCTTCG/AGAGGCGTGCGGGCTTCGGAGGCGTGCGGGCTTCGGAGGCGTGCGGGCTTCGGAGGCGTGCGGGCTTCGGAGGCGTGCGGGCTTCG	AGAGGCGTGCGGGCTTCG	AGAGGCGTGCGGGCTTCGGAGGCGTGCGGGCTTCGGAGGCGTGCGGGCTTCGGAGGCGTGCGGGCTTCGGAGGCGTGCGGGCTTCG;AGAGGCGTGCGGGCTTCGGAGGCGTGCGGGCTTCG;AGAGGCGTGCGGGCTTCGGAGGCGTGCGGGCTTCGGAGGCGTGCGGGCTTCGGAGGCGTGCGGGCTTCG;AGAGGCGTGCGGGCTTCGGAGGCGTGCGGGCTTCGGAGGCGTGCGGGCTTCG;A;AGAGGCGTGCGGGCTTCGGAGGCGTGCGGGCTTCGGAGGCGTGCGGGCTTCGGAGGCGTGCGGGCTTCGGAGGCGTGCGGGCTTCGGAGGCGTGCGGGCTTCG	0.047;0.12;0.061;0.087;0.002793;0.00838	0.12
cg18987690_BC11	I	3	15427488	R	A	15427483	15427483	3:15427483_G/C	G	C	0.017	0.017
cg19041132_BC11	I	17	76384743	F	T	76384748	76384748	17:76384748_C/T	C	T	0.017	0.017
cg04237898_BC11	I	12	105084551	R	A	105084549	105084549	12:105084549_C/T	C	T	0.908	0.908
cg04276370_BC11	I	6	159969023	F	A	159969029	159969029	6:159969029_T/TG	T	TG;TGG;*;TGGG;TGGGG	0.254;0.089;0.002793;0.014;0.002793	0.254
cg04316593_BC11	I	1	165698347	R	C	165698344	165698344	1:165698344_G/A	G	A	0.036	0.036
cg19933833_BC11	I	11	66480230	R	C	66480225	66480225	11:66480225_G/T	G	T	0.237	0.237
cg19989222_BC11	I	7	99144042	R	A	99144037	99144037	7:99144037_G/T	G	T;A	0.011;0.002793	0.011
cg17951368_BC11	I	11	17276726	F	A	17276730	17276730	11:17276730_A/G	A	G	0.053	0.053
cg18120376_BC11	I	4	141133100	F	A	141133103	141133103	4:141133103_G/A	G	A	0.042	0.042
cg03416154_TC11	I	22	20982048	F	C	20982052	20982052	22:20982052_G/A	G	A	0.014	0.014
cg03416154_TC11	I	22	20982048	F	C	20982054	20982054	22:20982054_G/A	G	A	0.02	0.02
cg03423149_TC11	I	11	64000568	F	C	64000571	64000571	11:64000571_G/A	G	A;T	0.025;0.002793	0.025
cg12591404_TC11	I	3	4979174	F	C	4979177	4979177	3:4979177_C/T	C	T	0.014	0.014
cg11717700_TC11	I	4	153466269	F	C	153466269	153466289	4:153466269_CGCGGGGCGGGGCGGGGCGGG/CGCGGGGCGGGGCGGG	CGCGGGGCGGGGCGGGGCGGG	CGCGGGGCGGGGCGGG;CGCGGGGCGGG;CGCGGGGCGGGGCGGGGCGGGGCGGG;CGCGGG;CGCGGGGCGGGGCGGGGCGGGGCGGGGCGGG;C	0.123;0.377;0.064;0.064;0.005587;0.005587	0.377
cg10096929_BC11	I	1	156291612	R	A	156291608	156291608	1:156291608_C/T	C	T	0.05	0.05
cg03327327_BC11	I	1	214606277	R	C	214606273	214606273	1:214606273_C/T	C	T	0.011	0.011
cg20519277_TC11	I	X	119073570	R	A	119073567	119073567	X:119073567_G/A	G	A	0.07	0.07
cg24047311_BC11	I	1	1069084	R	T	1069080	1069080	1:1069080_A/C	A	C	0.034	0.034
cg04742515_TC11	I	2	239027605	F	C	239027609	239027609	2:239027609_G/A	G	A	0.028	0.028
cg07068191_TC11	I	3	193241387	F	C	193241390	193241390	3:193241390_C/T	C	T	0.036	0.036
cg09900527_TC11	I	5	180432512	R	C	180432507	180432507	5:180432507_C/T	C	T	0.017	0.017
cg13802269_BC11	I	4	119212551	F	C	119212557	119212557	4:119212557_G/A	G	A	0.698	0.698
cg20597013_TC11	I	1	244730972	R	A	244730971	244730971	1:244730971_C/A	C	A	0.433	0.433
cg08224160_BC11	I	5	178984786	F	A	178984790	178984790	5:178984790_T/C	T	C	0.168	0.168
cg20710842_TC11	I	4	139280108	R	C	139280105	139280105	4:139280105_G/A	G	A	0.176	0.176
cg00656410_BC11	I	1	1222161	F	A	1222167	1222167	1:1222167_T/C	T	C	0.165	0.165
cg04221910_TC11	I	5	616727	R	A	616724	616724	5:616724_G/C	G	C	0.061	0.061
cg20539637_BC11	I	2	3651272	F	C	3651275	3651275	2:3651275_C/G	C	G	0.648	0.648
cg07590215_TC11	I	4	1009652	F	A	1009652	1009662	4:1009652_CGGGCGGGGCG/C	CGGGCGGGGCG	C;CGGGCG;CGGGCGGGGCGGGGCG	0.096;0.017;0.008427	0.096
cg05984044_TC11	I	4	47032164	R	A	47032156	47032162	4:47032156_ACACACC/A	ACACACC	A	0.042	0.042
cg05984044_TC11	I	4	47032164	R	A	47032162	47032162	4:47032162_C/*	C	*;A	0.042;0.014	0.042
cg07205203_TC11	I	2	28717534	F	A	28717537	28717537	2:28717537_C/G	C	G	0.011	0.011
cg27380499_TC11	I	2	218368723	F	C	218368729	218368729	2:218368729_A/G	A	G	0.131	0.131
cg00023411_TC11	I	2	71899292	R	C	71899290	71899290	2:71899290_G/A	G	A	0.601	0.601
cg27312071_BC11	I	1	112466343	F	A	112466349	112466349	1:112466349_C/G	C	G	0.022	0.022
cg26067203_TC11	I	1	2003850	F	T	2003856	2003856	1:2003856_C/T	C	T	0.02	0.02
cg11027354_TC11	I	5	10761565	F	A	10761568	10761568	5:10761568_G/A	G	A	0.036	0.036
cg20710519_TC11	I	5	6775796	F	A	6775800	6775800	5:6775800_C/T	C	T	0.025	0.025
cg26571942_TC11	I	2	30232233	F	A	30232236	30232236	2:30232236_G/C	G	C	0.084	0.084
cg14502818_TC11	I	4	187908133	R	A	187908128	187908128	4:187908128_G/A	G	A	0.017	0.017
cg19816994_TC11	I	1	1268056	R	C	1268051	1268051	1:1268051_C/T	C	T	0.011	0.011
cg12048310_TC11	I	1	229626346	R	A	229626342	229626342	1:229626342_G/A	G	A	0.028	0.028
cg01770109_TC11	I	2	55232151	R	A	55232146	55232146	2:55232146_C/T	C	T	0.045	0.045
cg16227623_TC11	I	5	3605669	R	A	3605666	3605666	5:3605666_A/C	A	C	0.011	0.011
cg07759247_TC11	I	3	37999145	F	A	37999150	37999150	3:37999150_C/T	C	T	0.081	0.081
cg12181634_TC11	I	1	235648980	R	C	235648978	235648978	1:235648978_C/A	C	A	0.028	0.028
cg01603073_BC11	I	5	176674927	F	A	176674933	176674933	5:176674933_A/G	A	G	0.011	0.011
cg27349909_BC11	I	4	752776	R	C	752774	752774	4:752774_T/C	T	C	0.324	0.324
cg19079570_BC11	I	4	168318468	R	T	168318463	168318463	4:168318463_C/A	C	A	0.056	0.056
cg11467141_TC11	I	2	131591132	R	C	131591127	131591127	2:131591127_G/T	G	T	0.011	0.011
cg14609757_TC11	I	1	156591854	F	C	156591859	156591859	1:156591859_G/C	G	C	0.866	0.866
cg05181186_TC11	I	4	84583238	F	A	84583243	84583243	4:84583243_C/A	C	A	0.098	0.098
cg16557308_TC11	I	1	51617047	R	A	51617045	51617045	1:51617045_C/T	C	T	0.031	0.031
cg05863116_TC11	I	5	134226716	R	C	134226712	134226712	5:134226712_G/T	G	T	0.014	0.014
cg26040332_TC11	I	1	27634277	F	A	27634281	27634281	1:27634281_G/A	G	A	0.196	0.196
cg24645681_BC11	I	1	160982913	F	A	160982919	160982919	1:160982919_C/T	C	T	0.872	0.872
cg22498996_BC11	I	3	148697837	R	A	148697835	148697835	3:148697835_C/T	C	T	0.011	0.011
cg09295573_BC11	I	4	37243892	R	T	37243888	37243888	4:37243888_G/A	G	A	0.014	0.014
cg13437164_TC11	I	1	22563555	F	C	22563557	22563557	1:22563557_C/T	C	T	0.022	0.022
cg24391931_TC11	I	4	1240279	F	A	1240136	1240301	4:1240136_TGGGTGCTGGGTGAGTGGGAACCGGGTCCCTCGTCAGAACCGCGTGGGGGACTCCCGGGTGCTGGGTGAGTGGGAACCGGGTCCCTCGTCGGAACCGTGTGGGGCACTCCCGGGTGCTGGGTGAGTGGGACCGGGTCCCTCGTCGGAACCGCCTGGGGGGACTCCC/T	TGGGTGCTGGGTGAGTGGGAACCGGGTCCCTCGTCAGAACCGCGTGGGGGACTCCCGGGTGCTGGGTGAGTGGGAACCGGGTCCCTCGTCGGAACCGTGTGGGGCACTCCCGGGTGCTGGGTGAGTGGGACCGGGTCCCTCGTCGGAACCGCCTGGGGGGACTCCC	T	0.025	0.025
cg24391931_TC11	I	4	1240279	F	A	1240180	1240290	4:1240180_TGGGGGACTCCCGGGTGCTGGGTGAGTGGGAACCGGGTCCCTCGTCGGAACCGTGTGGGGCACTCCCGGGTGCTGGGTGAGTGGGACCGGGTCCCTCGTCGGAACCGCCTG/T	TGGGGGACTCCCGGGTGCTGGGTGAGTGGGAACCGGGTCCCTCGTCGGAACCGTGTGGGGCACTCCCGGGTGCTGGGTGAGTGGGACCGGGTCCCTCGTCGGAACCGCCTG	T;*	0.017;0.017	0.017
cg24391931_TC11	I	4	1240279	F	A	1240233	1240343	4:1240233_TGTGGGGCACTCCCGGGTGCTGGGTGAGTGGGACCGGGTCCCTCGTCGGAACCGCCTGGGGGGACTCCCGGGTGCTGGGTGAGTGGGAACCGGGTCCCTCGTCGGAACCGC/T	TGTGGGGCACTCCCGGGTGCTGGGTGAGTGGGACCGGGTCCCTCGTCGGAACCGCCTGGGGGGACTCCCGGGTGCTGGGTGAGTGGGAACCGGGTCCCTCGTCGGAACCGC	T;CGTGGGGCACTCCCGGGTGCTGGGTGAGTGGGACCGGGTCCCTCGTCGGAACCGCCTGGGGGGACTCCCGGGTGCTGGGTGAGTGGGAACCGGGTCCCTCGTCGGAACCGC;*	0.002793;0.039;0.034	0.039
cg24391931_TC11	I	4	1240279	F	A	1240285	1240285	4:1240285_C/T	C	T;*	0.005587;0.014	0.014
cg05060711_TC11	I	2	25041756	R	A	25041751	25041751	2:25041751_C/A	C	A	0.156	0.156
cg05060711_TC11	I	2	25041756	R	A	25041753	25041753	2:25041753_C/T	C	T	0.095	0.095
cg24200107_TC11	I	4	188283142	F	C	188283147	188283147	4:188283147_C/T	C	T	0.064	0.064
cg00478692_TC11	I	2	127387859	F	T	127387865	127387865	2:127387865_C/T	C	T	0.022	0.022
cg26567943_TC11	I	1	23168900	F	A	23168905	23168905	1:23168905_T/C	T	C	0.011	0.011
cg25224543_TC11	I	5	53109866	R	C	53109863	53109863	5:53109863_C/A	C	A	0.014	0.014
cg19156280_BC11	I	3	25783620	F	A	25783625	25783625	3:25783625_T/C	T	C	0.011	0.011
cg12294361_TC11	I	2	67649868	F	C	67649874	67649874	2:67649874_C/T	C	T	0.115	0.115
cg18194821_TC11	I	1	51990669	R	A	51990664	51990664	1:51990664_T/TGGTCC	T	TGGTCC	0.014	0.014
cg25477576_TC11	I	5	168269162	F	A	168269168	168269168	5:168269168_A/C	A	C	0.025	0.025
cg19156104_TC11	I	2	197804389	R	C	197804386	197804386	2:197804386_G/A	G	A	0.103	0.103
cg19156104_TC11	I	2	197804389	R	C	197804388	197804388	2:197804388_G/A	G	A	0.028	0.028
cg22626041_TC11	I	1	175192913	R	A	175192909	175192909	1:175192909_G/C	G	C	0.014	0.014
cg17652741_TC11	I	4	13627808	F	A	13627813	13627813	4:13627813_G/T	G	T	0.182	0.182
cg11317690_BC11	I	4	6345553	F	T	6345558	6345558	4:6345558_G/C	G	C	0.036	0.036
cg06627801_BC11	I	4	1973897	F	T	1973902	1973902	4:1973902_A/G	A	G	0.288	0.288
cg02721184_BC11	I	3	9793215	F	A	9793221	9793221	3:9793221_C/T	C	T	0.134	0.134
cg23492215_BC11	I	3	108222655	F	C	108222660	108222660	3:108222660_G/A	G	A	0.011	0.011
cg18314814_TC11	I	2	97995232	F	A	97995238	97995238	2:97995238_G/C	G	C	0.807	0.807
cg24348442_TC11	I	4	118278576	F	T	118278580	118278580	4:118278580_G/A	G	A	0.011	0.011
cg20927425_BC11	I	4	25977525	F	A	25977528	25977528	4:25977528_A/G	A	G	0.028	0.028
cg12206225_TC11	I	5	139198448	R	A	139198447	139198447	5:139198447_C/G	C	G	0.02	0.02
cg02220837_BC11	I	3	4983088	R	A	4983086	4983086	3:4983086_T/C	T	C	0.159	0.159
cg03437656_TC11	I	3	157159658	R	A	157159654	157159654	3:157159654_C/T	C	T	0.196	0.196
cg15159420_BC11	I	3	195818456	F	A	195818459	195818460	3:195818459_GT/G	GT	G	0.031	0.031
cg07690287_TC11	I	2	185133610	R	T	185133605	185133605	2:185133605_C/T	C	T	0.067	0.067
cg08807892_BC11	I	2	161244572	R	T	161244567	161244567	2:161244567_A/G	A	G	0.209	0.209
cg22388982_TC11	I	2	227164801	R	A	227164799	227164799	2:227164799_C/T	C	T	0.031	0.031
cg20087413_TC11	I	4	185514513	F	A	185514516	185514516	4:185514516_T/G	T	G	0.159	0.159
cg23262827_TC11	I	1	8335497	F	C	8335500	8335500	1:8335500_G/T	G	T	0.131	0.131
cg18954037_TC11	I	2	70258039	F	C	70258042	70258042	2:70258042_A/C	A	C	0.087	0.087
cg04864648_TC11	I	4	95840078	F	C	95840082	95840082	4:95840082_G/A	G	A	0.117	0.117
cg17755208_BC11	I	1	23959587	F	C	23959592	23959592	1:23959592_A/G	A	G	0.966	0.966
cg26308330_BC11	I	1	170664732	R	C	170664731	170664731	1:170664731_G/T	G	T	0.02	0.02
cg26446717_TC11	I	5	176361955	R	A	176361952	176361952	5:176361952_C/T	C	T	0.165	0.165
cg21570130_TC11	I	2	177263959	F	A	177263965	177263965	2:177263965_A/C	A	C	0.145	0.145
cg12036877_TC11	I	1	156242105	R	A	156242101	156242101	1:156242101_C/T	C	T	0.056	0.056
cg12036877_TC11	I	1	156242105	R	A	156242104	156242104	1:156242104_C/T	C	T	0.025	0.025
cg20594671_TC11	I	2	1273052	R	A	1273048	1273048	2:1273048_G/A	G	A	0.358	0.358
cg00170343_BC11	I	3	11272204	R	T	11272199	11272199	3:11272199_G/A	G	A	0.02	0.02
cg23452752_TC11	I	2	10432820	F	C	10432822	10432822	2:10432822_C/T	C	T	0.128	0.128
cg24837026_BC11	I	3	155889476	F	T	155889481	155889481	3:155889481_C/G	C	G	0.307	0.307
cg12809787_TC11	I	5	112861247	F	C	112861252	112861252	5:112861252_A/C	A	C	0.299	0.299
cg21807849_TC11	I	X	147981237	F	A	147981234	147981261	X:147981234_TCACGGACTGCCCCGGAAGCTTCTGGGC/T	TCACGGACTGCCCCGGAAGCTTCTGGGC	T	0.056	0.056
cg06650246_TC11	I	1	206723925	R	C	206723923	206723923	1:206723923_G/T	G	T	0.014	0.014
cg04361279_BC11	I	1	3644401	R	A	3644370	3644421	1:3644370_CAGTGGCCCCGCTGAGCCCCGGACATGGGGTCGCGCCTTCAGAAGGGGACCT/C	CAGTGGCCCCGCTGAGCCCCGGACATGGGGTCGCGCCTTCAGAAGGGGACCT	C;*	0.263;0.005587	0.263
cg04361279_BC11	I	1	3644401	R	A	3644383	3644434	1:3644383_GAGCCCCGGACATGGGGTCGCGCCTTCAGAAGGGGACCTAGTGGCCCCGCTA/*	GAGCCCCGGACATGGGGTCGCGCCTTCAGAAGGGGACCTAGTGGCCCCGCTA	*;G	0.243;0.005587	0.243
cg11826883_TC11	I	5	147227184	R	A	147227180	147227180	5:147227180_C/T	C	T	0.039	0.039
cg11221657_BC11	I	2	173075704	F	A	173075709	173075710	2:173075709_CG/C	CG	C	0.458	0.458
cg01662504_BC11	I	2	235812828	F	C	235812831	235812831	2:235812831_C/T	C	T	0.02	0.02
cg14457453_TC11	I	9	136046047	R	C	136046046	136046046	9:136046046_G/A	G	A	0.101	0.101
cg17885175_BC11	I	3	28903435	R	A	28903430	28903430	3:28903430_G/A	G	A	0.067	0.067
cg06049295_TC11	I	4	3532549	R	C	3532544	3532544	4:3532544_G/T	G	T	0.07	0.07
cg07136388_TC11	I	4	48016738	F	C	48016744	48016744	4:48016744_A/G	A	G	0.05	0.05
cg18877525_TC11	I	1	244139990	F	C	244139993	244139993	1:244139993_G/A	G	A	0.075	0.075
cg08072251_BC11	I	3	10992291	R	T	10992288	10992288	3:10992288_A/G	A	G	0.316	0.316
cg25738037_TC11	I	1	168056311	F	A	168056314	168056314	1:168056314_C/T	C	T	0.011	0.011
cg10713951_TC11	I	4	7043256	F	A	7043262	7043262	4:7043262_G/A	G	A	0.073	0.073
cg16326819_BC11	I	2	118014261	R	A	118014258	118014258	2:118014258_C/T	C	T	0.059	0.059
cg03003335_BC11	I	1	1293971	F	A	1293976	1293976	1:1293976_C/T	C	T	0.056	0.056
cg03106313_TC11	I	1	152036608	F	A	152036614	152036614	1:152036614_G/GTC	G	GTC	0.011	0.011
cg19075346_TC11	I	2	189580470	R	C	189580468	189580468	2:189580468_G/C	G	C	0.087	0.087
cg08803791_BC11	I	2	10776266	F	T	10776266	10776270	2:10776266_CGTGT/C	CGTGT	C;CGTGTGT;CGTGTGTGTGTGT;CGT;CGTGTGTGT;CT	0.193;0.182;0.002793;0.126;0.00838;0.002793	0.193
cg26839791_TC11	I	2	186693785	R	A	186693781	186693781	2:186693781_T/A	T	A	0.045	0.045
cg03863817_TC11	I	3	96777081	F	A	96777086	96777086	3:96777086_C/T	C	T	0.011	0.011
cg08878447_BC11	I	5	1769356	F	A	1769360	1769360	5:1769360_T/C	T	C	0.615	0.615
cg08878447_BC11	I	5	1769356	F	A	1769361	1769361	5:1769361_C/T	C	T	0.022	0.022
cg16169732_TC11	I	4	131379434	R	C	131379431	131379431	4:131379431_G/T	G	T	0.014	0.014
cg24851370_TC11	I	1	3233220	F	C	3233225	3233225	1:3233225_G/A	G	A	0.506	0.506
cg00068305_BC11	I	5	123511986	R	T	123511984	123511984	5:123511984_G/A	G	A	0.282	0.282
cg06439655_TC11	I	5	176530366	R	T	176530239	176530383	5:176530239_CAGGCCTGCCTCCCAGCCGCCCCGGAGCCCAGGTGCAAGTCAGCCCGGTGGGCCTGCCTCCCAGCCGCCCCGGAGCCCAGGTGCAAGTCAGCCCGGTGGGCCTGCCTCCCAGCCGCCCCGGAGCCCACGTGCAAGTCAGCCCGGT/*	CAGGCCTGCCTCCCAGCCGCCCCGGAGCCCAGGTGCAAGTCAGCCCGGTGGGCCTGCCTCCCAGCCGCCCCGGAGCCCAGGTGCAAGTCAGCCCGGTGGGCCTGCCTCCCAGCCGCCCCGGAGCCCACGTGCAAGTCAGCCCGGT	*;CGGGCCTGCCTCCCAGCCGCCCCGGAGCCCAGGTGCAAGTCAGCCCGGTGGGCCTGCCTCCCAGCCGCCCCGGAGCCCACGTGCAAGTCAGCCCGGT;C;CGGCCTGCCTCCCAGCCGCCCCGGAGCCCAGGTGCAAGTCAGCCCGGTGGGCCTGCCTCCCAGCCGCCCCGGAGCCCAGGTGCAAGTCAGCCCGGTGGGCCTGCCTCCCAGCCGCCCCGGAGCCCACGTGCAAGTCAGCCCGGT	0.31;0.056;0.002793;0.00838	0.31
cg06439655_TC11	I	5	176530366	R	T	176530240	176530384	5:176530240_AGGCCTGCCTCCCAGCCGCCCCGGAGCCCAGGTGCAAGTCAGCCCGGTGGGCCTGCCTCCCAGCCGCCCCGGAGCCCAGGTGCAAGTCAGCCCGGTGGGCCTGCCTCCCAGCCGCCCCGGAGCCCACGTGCAAGTCAGCCCGGTG/*	AGGCCTGCCTCCCAGCCGCCCCGGAGCCCAGGTGCAAGTCAGCCCGGTGGGCCTGCCTCCCAGCCGCCCCGGAGCCCAGGTGCAAGTCAGCCCGGTGGGCCTGCCTCCCAGCCGCCCCGGAGCCCACGTGCAAGTCAGCCCGGTG	*;GGGCCTGCCTCCCAGCCGCCCCGGAGCCCAGGTGCAAGTCAGCCCGGTGGGCCTGCCTCCCAGCCGCCCCGGAGCCCAGGTGCAAGTCAGCCCGGTGGGCCTGCCTCCCAGCCGCCCCGGAGCCCACGTGCAAGTCAGCCCGGTG;A;AGGCCTGCCTCCCAGCCGCCCCGGAGCCCACGTGCAAGTCAGCCCGGTG;AGGCCTGCCTCCCAGCCGCCCCGGAGCCCAGGTGCAAGTCAGCCCGGTGGGCCTGCCTCCCAGCCGCCCCGGAGCCCACGTGCAAGTCAGCCCGGTG	0.405;0.288;0.017;0.005587;0.002793	0.405
cg06439655_TC11	I	5	176530366	R	T	176530241	176530432	5:176530241_GGCCTGCCTCCCAGCCGCCCCGGAGCCCAGGTGCAAGTCAGCCCGGTGGGCCTGCCTCCCAGCCGCCCCGGAGCCCAGGTGCAAGTCAGCCCGGTGGGCCTGCCTCCCAGCCGCCCCGGAGCCCACGTGCAAGTCAGCCCGGTGGGCCTGCCTCCCAGCCGCCCCGGAGCCCAGGTGCAAGTCAGCCCAGCA/*	GGCCTGCCTCCCAGCCGCCCCGGAGCCCAGGTGCAAGTCAGCCCGGTGGGCCTGCCTCCCAGCCGCCCCGGAGCCCAGGTGCAAGTCAGCCCGGTGGGCCTGCCTCCCAGCCGCCCCGGAGCCCACGTGCAAGTCAGCCCGGTGGGCCTGCCTCCCAGCCGCCCCGGAGCCCAGGTGCAAGTCAGCCCAGCA	*;G	0.078;0.00838	0.078
cg06439655_TC11	I	5	176530366	R	T	176530246	176530432	5:176530246_GCCTCCCAGCCGCCCCGGAGCCCAGGTGCAAGTCAGCCCGGTGGGCCTGCCTCCCAGCCGCCCCGGAGCCCAGGTGCAAGTCAGCCCGGTGGGCCTGCCTCCCAGCCGCCCCGGAGCCCACGTGCAAGTCAGCCCGGTGGGCCTGCCTCCCAGCCGCCCCGGAGCCCAGGTGCAAGTCAGCCCAGCA/*	GCCTCCCAGCCGCCCCGGAGCCCAGGTGCAAGTCAGCCCGGTGGGCCTGCCTCCCAGCCGCCCCGGAGCCCAGGTGCAAGTCAGCCCGGTGGGCCTGCCTCCCAGCCGCCCCGGAGCCCACGTGCAAGTCAGCCCGGTGGGCCTGCCTCCCAGCCGCCCCGGAGCCCAGGTGCAAGTCAGCCCAGCA	*;G	0.383;0.00838	0.383
cg06439655_TC11	I	5	176530366	R	T	176530290	176530420	5:176530290_GCCTGCCTCCCAGCCGCCCCGGAGCCCAGGTGCAAGTCAGCCCGGTGGGCCTGCCTCCCAGCCGCCCCGGAGCCCACGTGCAAGTCAGCCCGGTGGGCCTGCCTCCCAGCCGCCCCGGAGCCCAGGTGCAA/*	GCCTGCCTCCCAGCCGCCCCGGAGCCCAGGTGCAAGTCAGCCCGGTGGGCCTGCCTCCCAGCCGCCCCGGAGCCCACGTGCAAGTCAGCCCGGTGGGCCTGCCTCCCAGCCGCCCCGGAGCCCAGGTGCAA	*;G;GGTCAGCCCGGTGGGCCTGCCTCCCAGCCGCCCCGGAGCCCACGTGCAAGTCAGCCCGGTGGGCCTGCCTCCCAGCCGCCCCGGAGCCCAGGTGCAA	0.327;0.002793;0.002793	0.327
cg06439655_TC11	I	5	176530366	R	T	176530291	176530383	5:176530291_CCTGCCTCCCAGCCGCCCCGGAGCCCAGGTGCAAGTCAGCCCGGTGGGCCTGCCTCCCAGCCGCCCCGGAGCCCACGTGCAAGTCAGCCCGGT/*	CCTGCCTCCCAGCCGCCCCGGAGCCCAGGTGCAAGTCAGCCCGGTGGGCCTGCCTCCCAGCCGCCCCGGAGCCCACGTGCAAGTCAGCCCGGT	*;C	0.344;0.011	0.344
cg06439655_TC11	I	5	176530366	R	T	176530303	176530383	5:176530303_CCGCCCCGGAGCCCAGGTGCAAGTCAGCCCGGTGGGCCTGCCTCCCAGCCGCCCCGGAGCCCACGTGCAAGTCAGCCCGGT/*	CCGCCCCGGAGCCCAGGTGCAAGTCAGCCCGGTGGGCCTGCCTCCCAGCCGCCCCGGAGCCCACGTGCAAGTCAGCCCGGT	*;C;CAGCCCAGGTGCAAGTCAGCCCGGTGGGCCTGCCTCCCAGCCGCCCCGGAGCCCACGTGCAAGTCAGCCCGGT	0.352;0.005587;0.005587	0.352
cg06439655_TC11	I	5	176530366	R	T	176530318	176530462	5:176530318_GGTGCAAGTCAGCCCGGTGGGCCTGCCTCCCAGCCGCCCCGGAGCCCACGTGCAAGTCAGCCCGGTGGGCCTGCCTCCCAGCCGCCCCGGAGCCCAGGTGCAAGTCAGCCCAGCAGGCCTGCCTCCCAGCCGCCCCGGAGCCCAC/CGTGCAAGTCAGCCCGGTGGGCCTGCCTCCCAGCCGCCCCGGAGCCCACGTGCAAGTCAGCCCGGTGGGCCTGCCTCCCAGCCGCCCCGGAGCCCAGGTGCAAGTCAGCCCAGCAGGCCTGCCTCCCAGCCGCCCCGGAGCCCAC	GGTGCAAGTCAGCCCGGTGGGCCTGCCTCCCAGCCGCCCCGGAGCCCACGTGCAAGTCAGCCCGGTGGGCCTGCCTCCCAGCCGCCCCGGAGCCCAGGTGCAAGTCAGCCCAGCAGGCCTGCCTCCCAGCCGCCCCGGAGCCCAC	CGTGCAAGTCAGCCCGGTGGGCCTGCCTCCCAGCCGCCCCGGAGCCCACGTGCAAGTCAGCCCGGTGGGCCTGCCTCCCAGCCGCCCCGGAGCCCAGGTGCAAGTCAGCCCAGCAGGCCTGCCTCCCAGCCGCCCCGGAGCCCAC;*;GGTGCAAGTCAGCCCGGTGGGCCTGCCTCCCAGCCGCCCCGGAGCCCAGGTGCAAGTCAGCCCAGCAGGCCTGCCTCCCAGCCGCCCCGGAGCCCAC;G	0.014;0.344;0.022;0.00838	0.344
cg06439655_TC11	I	5	176530366	R	T	176530336	176530432	5:176530336_GGGCCTGCCTCCCAGCCGCCCCGGAGCCCACGTGCAAGTCAGCCCGGTGGGCCTGCCTCCCAGCCGCCCCGGAGCCCAGGTGCAAGTCAGCCCAGCA/*	GGGCCTGCCTCCCAGCCGCCCCGGAGCCCACGTGCAAGTCAGCCCGGTGGGCCTGCCTCCCAGCCGCCCCGGAGCCCAGGTGCAAGTCAGCCCAGCA	*;AGGCCTGCCTCCCAGCCGCCCCGGAGCCCACGTGCAAGTCAGCCCGGTGGGCCTGCCTCCCAGCCGCCCCGGAGCCCAGGTGCAAGTCAGCCCAGCA;G	0.162;0.02;0.002793	0.162
cg06439655_TC11	I	5	176530366	R	T	176530338	176530420	5:176530338_GCCTGCCTCCCAGCCGCCCCGGAGCCCACGTGCAAGTCAGCCCGGTGGGCCTGCCTCCCAGCCGCCCCGGAGCCCAGGTGCAA/*	GCCTGCCTCCCAGCCGCCCCGGAGCCCACGTGCAAGTCAGCCCGGTGGGCCTGCCTCCCAGCCGCCCCGGAGCCCAGGTGCAA	*;GGTCAGCCCGGTGGGCCTGCCTCCCAGCCGCCCCGGAGCCCAGGTGCAA;G	0.142;0.014;0.036	0.142
cg06439655_TC11	I	5	176530366	R	T	176530339	176530383	5:176530339_CCTGCCTCCCAGCCGCCCCGGAGCCCACGTGCAAGTCAGCCCGGT/*	CCTGCCTCCCAGCCGCCCCGGAGCCCACGTGCAAGTCAGCCCGGT	*;C	0.193;0.005587	0.193
cg06439655_TC11	I	5	176530366	R	T	176530360	176530384	5:176530360_AGCCCACGTGCAAGTCAGCCCGGTG/*	AGCCCACGTGCAAGTCAGCCCGGTG	*;A	0.148;0.031	0.148
cg06439655_TC11	I	5	176530366	R	T	176530365	176530380	5:176530365_ACGTGCAAGTCAGCCC/*	ACGTGCAAGTCAGCCC	*;A	0.176;0.002793	0.176
cg02482718_TC11	I	1	4666699	F	A	4666698	4666730	1:4666698_GCGGGAGGGGTGCGGAGAGGGGCCTGTGAATCA/G	GCGGGAGGGGTGCGGAGAGGGGCCTGTGAATCA	G	0.466	0.466
cg04867733_BC11	I	1	77282302	R	C	77282297	77282297	1:77282297_G/A	G	A	0.031	0.031
cg10711039_TC11	I	2	65056009	F	A	65056012	65056012	2:65056012_C/T	C	T	0.011	0.011
cg00895834_BC11	I	1	3231402	F	T	3231385	3231424	1:3231385_TGGACAGCGGTCAAGGCCGTCTCCCCTTCTCCGTCGTCAG/TGGACAGCGGTCAAGGCCGTCCCCCCTTCTCCGTCGTCAGGGACAGCGGTCAAGGCCGTCCCCCCTTCTCCGTCGTCAGGGACAGCGGTCAAGGCCGTCTCCCCTTCTCCGTCGTCAG	TGGACAGCGGTCAAGGCCGTCTCCCCTTCTCCGTCGTCAG	TGGACAGCGGTCAAGGCCGTCCCCCCTTCTCCGTCGTCAGGGACAGCGGTCAAGGCCGTCCCCCCTTCTCCGTCGTCAGGGACAGCGGTCAAGGCCGTCTCCCCTTCTCCGTCGTCAG;T;TGGACAGCGGTCAAGGCTGTCTCCCCTTCTCCGTCGTCAGGGACAGCGGTCAAGGCCGTCTCCCCTTCTCCGTCGTCAG	0.00838;0.014;0.002793	0.014
cg00895834_BC11	I	1	3231402	F	T	3231404	3231404	1:3231404_T/TCCCCC	T	TCCCCC;*	0.257;0.014	0.257
cg00895834_BC11	I	1	3231402	F	T	3231405	3231405	1:3231405_C/G	C	G;*	0.002793;0.014	0.014
cg00895834_BC11	I	1	3231402	F	T	3231406	3231406	1:3231406_T/C	T	C;TTCTCCGTCGTCAGGGACAGCGGTCAAGGCCGTCC;TCCCCTTCTCCGTCGTCAGGGACAGCGGTCAAGGCCGTCC;TCCCCTTCTCCGTCGTCAGGGACAGCGGTCAAGGCCGTCCCCCCTTCTCCGTCGTCAGGGACAGCGGTCAAGGCCGTCC;*	0.123;0.257;0.168;0.036;0.014	0.257
cg13503382_TC11	I	1	4666697	F	C	4666698	4666730	1:4666698_GCGGGAGGGGTGCGGAGAGGGGCCTGTGAATCA/G	GCGGGAGGGGTGCGGAGAGGGGCCTGTGAATCA	G	0.466	0.466
cg25142170_BC11	I	4	4856158	F	A	4856163	4856163	4:4856163_T/A	T	A	0.707	0.707
cg21149775_BC11	I	5	40679747	R	A	40679743	40679743	5:40679743_A/G	A	G	0.304	0.304
cg17940268_BC11	I	1	166154869	F	C	166154873	166154873	1:166154873_C/T	C	T	0.053	0.053
cg05270106_TC11	I	3	128279149	R	C	128279142	128279145	3:128279142_ACGG/A	ACGG	A	0.014	0.014
cg23590525_TC11	I	1	1534407	R	A	1534402	1534402	1:1534402_G/C	G	C	0.07	0.07
cg03966785_BC11	I	4	54231309	F	A	54231311	54231311	4:54231311_A/G	A	G	0.014	0.014
cg22903655_TC11	I	2	27357169	R	A	27357166	27357166	2:27357166_G/A	G	A	0.02	0.02
cg22873748_BC11	I	4	1195425	R	A	1195420	1195420	4:1195420_C/T	C	T	0.028	0.028
cg19719547_TC11	I	1	242524842	R	C	242524838	242524838	1:242524838_C/G	C	G	0.02	0.02
cg06379192_BC11	I	1	3240723	R	C	3240721	3240721	1:3240721_G/A	G	A	0.126	0.126
cg18021506_TC11	I	2	218406485	R	A	218406480	218406480	2:218406480_C/T	C	T	0.159	0.159
cg27298526_TC11	I	5	1273824	R	A	1273689	1273824	5:1273689_TCCACAGTCACCACATCAGACCCCACGACCGCCATCCACAGTCACCACATCAGACCCCACGACCGCCATCCACAGTCACCACACATCAGACCCCTGTGACCAACCGCCATCCACAGTCACCACACATCAGACCCCC/*	TCCACAGTCACCACATCAGACCCCACGACCGCCATCCACAGTCACCACATCAGACCCCACGACCGCCATCCACAGTCACCACACATCAGACCCCTGTGACCAACCGCCATCCACAGTCACCACACATCAGACCCCC	*;T	0.042;0.002793	0.042
cg09634659_TC11	I	1	26351609	R	A	26351605	26351605	1:26351605_C/A	C	A	0.011	0.011
cg26672952_BC11	I	5	34497420	R	A	34497418	34497418	5:34497418_G/A	G	A	0.905	0.905
cg18888710_TC11	I	2	10777736	R	A	10777731	10777731	2:10777731_C/T	C	T	0.028	0.028
cg26633120_TC11	I	2	105037950	R	C	105037948	105037948	2:105037948_C/G	C	G	0.098	0.098
cg02075087_TC11	I	4	183505230	F	A	183505234	183505234	4:183505234_C/T	C	T	0.757	0.757
cg03235083_TC11	I	5	74685141	R	C	74685138	74685139	5:74685138_GC/G	GC	G	0.489	0.489
cg16409409_BC11	I	1	200892469	R	A	200892467	200892467	1:200892467_C/T	C	T	0.888	0.888
cg23060747_TC11	I	2	239041262	R	C	239041259	239041259	2:239041259_G/C	G	C	0.039	0.039
cg26313647_BC11	I	1	8025735	R	C	8025732	8025732	1:8025732_C/T	C	T	0.05	0.05
cg05777658_TC11	I	2	101252654	R	C	101252649	101252649	2:101252649_T/C	T	C	0.014	0.014
cg00792783_TC11	I	2	197805024	F	C	197805030	197805030	2:197805030_G/C	G	C	0.771	0.771
cg12310673_TC11	I	5	55233624	F	C	55233630	55233630	5:55233630_C/G	C	G	0.642	0.642
cg04542976_BC11	I	5	149357836	F	C	149357842	149357842	5:149357842_C/CG	C	CG;CGG;CGGGGG	0.05;0.011;0.02	0.05
cg08310581_BC11	I	2	131039865	F	T	131039871	131039871	2:131039871_G/C	G	C	0.196	0.196
cg05996236_TC11	I	5	178859856	R	C	178859851	178859851	5:178859851_C/G	C	G	0.017	0.017
cg13090969_BC11	I	2	239121635	F	C	239121640	239121640	2:239121640_G/A	G	A	0.011	0.011
cg15764953_TC11	I	2	210476475	F	A	210476480	210476480	2:210476480_G/GC	G	GC	1	1
cg05409218_TC11	I	3	27715360	F	A	27715366	27715366	3:27715366_C/A	C	A	0.034	0.034
cg09107007_BC11	I	1	2019177	F	C	2019182	2019182	1:2019182_G/A	G	A	0.732	0.732
cg23548719_TC11	I	3	101676191	F	T	101676197	101676197	3:101676197_C/T	C	T	0.902	0.902
cg19888888_TC11	I	3	74712363	R	A	74712358	74712358	3:74712358_C/T	C	T	0.05	0.05
cg21942256_TC11	I	3	157174739	R	A	157174737	157174737	3:157174737_C/T	C	T	0.084	0.084
cg10157359_TC11	I	2	10812878	R	C	10812875	10812875	2:10812875_G/T	G	T	0.369	0.369
cg08815286_TC11	I	3	12796637	F	C	12796642	12796642	3:12796642_C/A	C	A	0.039	0.039
cg21121136_TC11	I	3	14810820	F	C	14810823	14810823	3:14810823_C/T	C	T	0.137	0.137
cg03993109_BC11	I	5	179167648	R	T	179167646	179167646	5:179167646_C/T	C	T	0.26	0.26
cg03136512_TC11	I	1	16440529	F	A	16440535	16440535	1:16440535_G/A	G	A	0.039	0.039
cg11601523_BC11	I	5	2756247	F	A	2756251	2756251	5:2756251_A/T	A	T	0.341	0.341
cg09705759_BC11	I	4	139634378	R	C	139634375	139634375	4:139634375_T/C	T	C	0.017	0.017
cg04123845_TC11	I	1	20717828	F	A	20717823	20717841	1:20717823_AGGGGCGGGGCCGCGGCGG/A	AGGGGCGGGGCCGCGGCGG	A	0.02	0.02
cg21985631_TC11	I	4	174217226	F	C	174217232	174217232	4:174217232_G/GCCCC	G	GCCCC;GCCC;GCCCCC;GCC;GC;GCACCCC	0.034;0.022;0.005587;0.176;0.025;0.014	0.176
cg07303744_BC11	I	4	744873	F	A	744724	744895	4:744724_TTCGCCGTGGAGGCGTGAGCAGGTGGGCGGGGCCCGGGGGTCGCTGCAGTGTTAGTGTTCGCCGTGGAGGCGTGAGCAGGTGGGCGGGGCCCGGGGGTCGCTGCAGTGTTAGTGTTCGCCGTGGAGGCGTGAGCAGGTGGGCGGGGCCCCGGGGTCGCTGCAGTGTTAGTGC/CTCGCCGTGGAGGCGTGAGCAGGTGGGCGGGGCCCGGGGGTCGCTGCAGTGTTAGTGTTCGCCGTGGAGGCGTGAGCAGGTGGGCGGGGCCCGGGGGTCGCTGCAGTGTTAGTGTTCGCCGTGGAGGCGTGAGCAGGTGGGCGGGGCCCCGGGGTCGCTGCAGTGTTAGTGC	TTCGCCGTGGAGGCGTGAGCAGGTGGGCGGGGCCCGGGGGTCGCTGCAGTGTTAGTGTTCGCCGTGGAGGCGTGAGCAGGTGGGCGGGGCCCGGGGGTCGCTGCAGTGTTAGTGTTCGCCGTGGAGGCGTGAGCAGGTGGGCGGGGCCCCGGGGTCGCTGCAGTGTTAGTGC	CTCGCCGTGGAGGCGTGAGCAGGTGGGCGGGGCCCGGGGGTCGCTGCAGTGTTAGTGTTCGCCGTGGAGGCGTGAGCAGGTGGGCGGGGCCCGGGGGTCGCTGCAGTGTTAGTGTTCGCCGTGGAGGCGTGAGCAGGTGGGCGGGGCCCCGGGGTCGCTGCAGTGTTAGTGC;*;T	0.321;0.103;0.005587	0.321
cg11234065_BC11	I	5	90529773	R	A	90529748	90529773	5:90529748_GGGGCCCGGGGGCGGGTCCAATCCCC/G	GGGGCCCGGGGGCGGGTCCAATCCCC	G	0.017	0.017
cg11234065_BC11	I	5	90529773	R	A	90529748	90529773	5:90529748_GGGGCCCGGGGGCGGGTCCAATCCCC/G	GGGGCCCGGGGGCGGGTCCAATCCCC	G	0.017	0.017
cg04548513_BC11	I	5	141703043	F	T	141703047	141703053	5:141703047_AGTGTGT/AGTGT	AGTGTGT	AGTGT;AGTGTGTGTGT;AGTGTGTGT;AGTGTGTGTGTGT;AGTGTGTGTGTGTGT;A	0.148;0.187;0.162;0.067;0.092;0.089	0.187
cg06008926_BC11	I	5	171313669	R	C	171313666	171313666	5:171313666_C/T	C	T	0.056	0.056
cg02010013_BC11	I	5	4629460	F	A	4629466	4629466	5:4629466_C/T	C	T	0.034	0.034
cg24670453_TC11	I	1	156242101	F	C	156242104	156242104	1:156242104_C/T	C	T	0.025	0.025
cg26345888_TC11	I	1	58250585	F	C	58250588	58250588	1:58250588_C/A	C	A	0.101	0.101
cg25063151_TC11	I	1	1355174	F	A	1355176	1355176	1:1355176_G/C	G	C	0.031	0.031
cg06760904_TC11	I	2	1823992	F	C	1823998	1823999	2:1823998_TC/T	TC	T	0.411	0.411
cg17631042_TC11	I	3	37243092	R	C	37243088	37243088	3:37243088_A/C	A	C	0.02	0.02
cg07689252_TC11	I	2	241774601	F	T	241774605	241774605	2:241774605_C/T	C	T	0.039	0.039
cg11994630_TC11	I	2	74436355	R	A	74436354	74436354	2:74436354_C/T	C	T	0.017	0.017
cg11383291_BC11	I	3	124879091	F	A	124879094	124879094	3:124879094_T/C	T	C	0.022	0.022
cg13871187_TC11	I	4	7965666	R	A	7965662	7965662	4:7965662_C/T	C	T	0.039	0.039
cg00012701_TC11	I	6	30466561	F	C	30466565	30466565	6:30466565_C/A	C	A	0.025	0.025
cg25606641_TC11	I	5	1729812	F	A	1729816	1729816	5:1729816_C/T	C	T	0.056	0.056
cg05365220_TC11	I	1	93909603	F	C	93909609	93909609	1:93909609_G/A	G	A;T	0.034;0.005587	0.034
cg20995689_BC11	I	1	243483902	F	A	243483906	243483906	1:243483906_G/T	G	T	0.263	0.263
cg07425625_TC11	I	1	1308182	F	C	1308178	1308189	1:1308178_GGGGCGCGGGGA/G	GGGGCGCGGGGA	G;GGGGCGCGGGGAGGGCGCGGGGA	0.215;0.011	0.215
cg18457944_TC11	I	3	171710489	F	C	171710492	171710492	3:171710492_G/A	G	A	0.042	0.042
cg22977876_BC11	I	2	172085339	F	T	172085344	172085344	2:172085344_T/C	T	C	0.911	0.911
cg22977876_BC11	I	2	172085339	F	T	172085345	172085345	2:172085345_A/T	A	T	0.751	0.751
cg20387712_BC11	I	1	16352089	R	A	16352086	16352086	1:16352086_A/G	A	G	0.156	0.156
cg07565540_BC11	I	1	6579694	F	T	6579697	6579697	1:6579697_G/C	G	C	0.098	0.098
cg00720581_BC11	I	2	238967714	R	A	238967710	238967710	2:238967710_A/G	A	G	0.02	0.02
cg14528386_TC11	I	1	913060	F	C	913065	913065	1:913065_G/A	G	A	0.332	0.332
cg24056418_BC11	I	2	241981491	F	A	241981497	241981497	2:241981497_C/T	C	T	0.818	0.818
cg20835807_TC11	I	3	197299142	R	A	197299139	197299139	3:197299139_C/T	C	T	0.011	0.011
cg02985724_BC11	I	1	159945639	R	A	159945634	159945634	1:159945634_C/A	C	A	0.425	0.425
cg01730534_TC11	I	1	174999239	F	A	174999242	174999251	1:174999242_TGAAAGGGGC/T	TGAAAGGGGC	T	0.028	0.028
cg01400712_BC11	I	2	25129337	F	A	25129343	25129361	2:25129343_CGGGGGCGGGGCGTGGGGT/C	CGGGGGCGGGGCGTGGGGT	C	0.031	0.031
cg02097443_TC11	I	1	20717834	F	C	20717823	20717841	1:20717823_AGGGGCGGGGCCGCGGCGG/A	AGGGGCGGGGCCGCGGCGG	A	0.02	0.02
cg08512702_TC11	I	4	13547291	R	C	13547287	13547287	4:13547287_C/A	C	A	0.078	0.078
cg04751533_BC11	I	4	7788434	R	C	7788433	7788433	4:7788433_G/T	G	T	0.02	0.02
cg26947572_BC11	I	2	10302726	F	A	10302729	10302729	2:10302729_G/A	G	A	0.126	0.126
cg26053704_TC11	I	2	47176749	F	A	47176753	47176753	2:47176753_C/T	C	T	0.011	0.011
cg20155920_BC11	I	2	219359207	F	C	219359211	219359217	2:219359211_TACACAC/TACACACAC	TACACAC	TACACACAC;TACACACACAC;TACAC;TACACACACACAC;TAC;T	0.059;0.07;0.047;0.00838;0.039;0.002793	0.07
cg19082131_TC11	I	4	2361426	R	C	2361422	2361422	4:2361422_G/A	G	A	0.117	0.117
cg04320255_TC11	I	3	71064162	F	C	71064167	71064167	3:71064167_G/A	G	A	0.039	0.039
cg14992181_BC11	I	4	53366471	F	T	53366477	53366477	4:53366477_C/T	C	T	0.933	0.933
cg25664275_TC11	I	5	68215693	F	C	68215695	68215695	5:68215695_C/T	C	T	0.025	0.025
cg25456186_TC11	I	3	109118222	R	A	109118218	109118218	3:109118218_G/A	G	A	0.02	0.02
cg09517251_BC11	I	1	99766521	R	A	99766518	99766518	1:99766518_A/G	A	G	0.223	0.223
cg03987639_TC11	I	3	127455638	F	C	127455642	127455642	3:127455642_G/A	G	A	0.176	0.176
cg11271346_TC11	I	4	145346215	F	A	145346221	145346238	4:145346221_TGGCGGGGCTGGCGGGGC/TGCTGGCGGGGC	TGGCGGGGCTGGCGGGGC	TGCTGGCGGGGC;T	0.014;0.005587	0.014
cg06775072_TC11	I	1	162023756	F	A	162023759	162023759	1:162023759_A/G	A	G	0.014	0.014
cg13514996_TC11	I	3	114110500	R	C	114110499	114110499	3:114110499_G/T	G	T	0.872	0.872
cg02059391_BC11	I	1	42335345	R	A	42335341	42335341	1:42335341_G/T	G	T	0.087	0.087
cg02059391_BC11	I	1	42335345	R	A	42335343	42335343	1:42335343_T/C	T	C	0.461	0.461
cg08475853_BC11	I	4	9491114	R	C	9491036	9491199	4:9491036_TGGAGTAAGAGCCAGCCCCTCTTCCCCCTCTGGCTCTTAGGACCCCCATCGCAGGGGGGTGAGGCACCCCCCGCGATGCGGGGAGTAAGAGCCAGCCCCTCATACCCCCCGCCGGCTCTTAGGACCCACATCGCAGGGGGAGTGAGGCACCCCCCGCGATGCGG/T	TGGAGTAAGAGCCAGCCCCTCTTCCCCCTCTGGCTCTTAGGACCCCCATCGCAGGGGGGTGAGGCACCCCCCGCGATGCGGGGAGTAAGAGCCAGCCCCTCATACCCCCCGCCGGCTCTTAGGACCCACATCGCAGGGGGAGTGAGGCACCCCCCGCGATGCGG	T;TGGAGTAAGAGCCAGCCCCTCATACCCCCCGCCGGCTCTTAGGACCCACATCGCAGGGGGAGTGAGGCACCCCCCGCGATGCGG;*;GGGAGTAAGAGCCAGCCCCTCTTCCCCCTCTGGCTCTTAGGACCCCCATCGCAGGGGGGTGAGGCACCCCCCGCGATGCGGGGAGTAAGAGCCAGCCCCTCATACCCCCCGCCGGCTCTTAGGACCCACATCGCAGGGGGAGTGAGGCACCCCCCGCGATGCGG	0.002793;0.017;0.036;0.002793	0.036
cg08475853_BC11	I	4	9491114	R	C	9491081	9491163	4:9491081_CCATCGCAGGGGGGTGAGGCACCCCCCGCGATGCGGGGAGTAAGAGCCAGCCCCTCATACCCCCCGCCGGCTCTTAGGACCCA/*	CCATCGCAGGGGGGTGAGGCACCCCCCGCGATGCGGGGAGTAAGAGCCAGCCCCTCATACCCCCCGCCGGCTCTTAGGACCCA	*;C	0.017;0.056	0.056
cg08475853_BC11	I	4	9491114	R	C	9491093	9491176	4:9491093_GGTGAGGCACCCCCCGCGATGCGGGGAGTAAGAGCCAGCCCCTCATACCCCCCGCCGGCTCTTAGGACCCACATCGCAGGGGGA/G	GGTGAGGCACCCCCCGCGATGCGGGGAGTAAGAGCCAGCCCCTCATACCCCCCGCCGGCTCTTAGGACCCACATCGCAGGGGGA	G;*	0.025;0.07	0.07
cg15069995_TC11	I	1	150720495	F	A	150720500	150720502	1:150720500_CCA/C	CCA	C	0.034	0.034
cg18711394_TC11	I	5	36690500	R	C	36690496	36690496	5:36690496_G/C	G	C	0.24	0.24
cg07553297_BC11	I	5	61408980	F	A	61408984	61408984	5:61408984_C/G	C	G	0.05	0.05
cg07553297_BC11	I	5	61408980	F	A	61408986	61408986	5:61408986_C/G	C	G	0.291	0.291
cg18330370_BC11	I	2	987950	R	T	987946	987946	2:987946_C/A	C	A	0.028	0.028
cg20822448_TC11	I	2	27582962	F	A	27582965	27582965	2:27582965_C/A	C	A	0.017	0.017
cg12153755_BC11	I	5	141683004	R	A	141682999	141682999	5:141682999_T/G	T	G	0.042	0.042
cg00468144_TC11	I	1	112466354	F	C	112466357	112466357	1:112466357_G/A	G	A	0.073	0.073
cg08930131_TC11	I	5	178384197	F	A	178384200	178384200	5:178384200_G/GAGC	G	GAGC	0.011	0.011
cg08031368_BC11	I	2	17540536	R	A	17540534	17540534	2:17540534_A/C	A	C	0.014	0.014
cg05817664_BC11	I	1	212558579	R	A	212558575	212558575	1:212558575_T/TG	T	TG	0.128	0.128
cg27140647_TC11	I	2	8837360	R	C	8837357	8837357	2:8837357_C/T	C	T	0.226	0.226
cg26410483_BC11	I	1	180234008	F	A	180234012	180234012	1:180234012_G/A	G	A	0.43	0.43
cg05214676_BC11	I	4	140083931	F	C	140083934	140083934	4:140083934_A/G	A	G	0.02	0.02
cg17526506_TC11	I	2	119366705	R	A	119366701	119366701	2:119366701_G/A	G	A	0.165	0.165
cg05700724_TC11	I	5	2129827	R	A	2129825	2129825	5:2129825_G/A	G	A	0.014	0.014
cg18660329_TC11	I	3	8671826	F	A	8671800	8671878	3:8671800_CCCCCCCTCTCCCCACCTGGATATTACGATCCACATCGCAGGGGGGCGGGCGCCTCCCGCGATGCGGGGAGTAATATCA/*	CCCCCCCTCTCCCCACCTGGATATTACGATCCACATCGCAGGGGGGCGGGCGCCTCCCGCGATGCGGGGAGTAATATCA	*;C	0.039;0.02	0.039
cg18660329_TC11	I	3	8671826	F	A	8671827	8671905	3:8671827_GATCCACATCGCAGGGGGGCGGGCGCCTCCCGCGATGCGGGGAGTAATATCACCCCCCTCTCCCCACCTGGATATTACA/G	GATCCACATCGCAGGGGGGCGGGCGCCTCCCGCGATGCGGGGAGTAATATCACCCCCCTCTCCCCACCTGGATATTACA	G;*	0.064;0.025	0.064
cg24583966_TC11	I	1	204197837	F	C	204197843	204197843	1:204197843_C/CT	C	CT;CTT	0.087;0.002793	0.087
cg04575202_TC11	I	2	9095843	F	A	9095847	9095847	2:9095847_G/T	G	T	0.05	0.05
cg11571761_BC11	I	5	95962337	F	A	95962342	95962350	5:95962342_GCTGTGGAA/G	GCTGTGGAA	G	0.036	0.036
cg17277892_BC11	I	3	69542652	R	C	69542649	69542649	3:69542649_G/A	G	A	0.179	0.179
cg15230883_TC11	I	3	53287187	F	A	53287193	53287193	3:53287193_G/C	G	C	0.025	0.025
cg11972327_TC11	I	1	8359736	R	A	8359732	8359732	1:8359732_C/G	C	G	0.011	0.011
cg06984883_BC11	I	1	1308184	F	A	1308178	1308189	1:1308178_GGGGCGCGGGGA/G	GGGGCGCGGGGA	G;GGGGCGCGGGGAGGGCGCGGGGA	0.215;0.011	0.215
cg15889230_BC11	I	2	63623007	R	C	63623002	63623002	2:63623002_G/C	G	C	0.014	0.014
cg16865291_BC11	I	2	212832070	R	C	212832066	212832066	2:212832066_C/G	C	G	0.075	0.075
cg01270424_TC11	I	2	236169866	R	A	236169862	236169862	2:236169862_C/A	C	A	0.103	0.103
cg02570527_TC11	I	1	10910108	F	A	10910112	10910112	1:10910112_C/T	C	T	0.017	0.017
cg08869383_BC11	I	1	11805604	F	A	11805607	11805607	1:11805607_T/C	T	C	0.059	0.059
cg01231141_BC11	I	5	179265690	R	A	179265687	179265687	5:179265687_C/T	C	T	0.332	0.332
cg04724190_TC11	I	2	239108044	R	C	239108040	239108040	2:239108040_T/C	T	C	0.827	0.827
cg23437733_BC11	I	5	178590570	R	A	178590567	178590567	5:178590567_G/T	G	T	0.047	0.047
cg10630197_BC11	I	2	200526627	F	T	200526632	200526632	2:200526632_C/T	C	T	0.014	0.014
cg08535260_BC11	I	2	126886395	R	A	126886392	126886392	2:126886392_G/T	G	T	0.025	0.025
cg14535245_TC11	I	2	47056574	F	A	47056577	47056577	2:47056577_C/G	C	G	0.022	0.022
cg23413809_TC11	I	2	45006634	F	A	45006637	45006637	2:45006637_C/G	C	G	0.045	0.045
cg25440811_BC11	I	5	150156202	R	A	150156198	150156198	5:150156198_A/G	A	G	0.064	0.064
cg22455892_TC11	I	5	120936879	F	A	120936882	120936882	5:120936882_A/G	A	G	0.939	0.939
cg18177533_BC11	I	4	55125657	F	A	55125660	55125660	4:55125660_A/G	A	G	0.573	0.573
cg23116115_TC11	I	4	1010473	R	A	1010469	1010469	4:1010469_G/A	G	A	0.053	0.053
cg05976228_TC11	I	2	74101955	F	A	74101960	74101960	2:74101960_G/A	G	A	0.031	0.031
cg07629454_TC11	I	3	122184673	F	T	122184676	122184676	3:122184676_G/A	G	A	0.022	0.022
cg04493225_BC11	I	X	103834474	F	T	103834478	103834478	X:103834478_T/C	T	C	1	1
cg06617341_TC11	I	2	176140883	F	A	176140887	176140887	2:176140887_C/T	C	T	0.148	0.148
cg04250180_TC11	I	3	133033256	F	C	133033259	133033259	3:133033259_G/A	G	A	0.084	0.084
cg18347650_TC11	I	5	95646729	F	C	95646735	95646735	5:95646735_G/GC	G	GC	0.022	0.022
cg20979128_BC11	I	1	15944681	F	A	15944685	15944685	1:15944685_T/C	T	C	0.176	0.176
cg25353287_BC11	I	2	42050527	R	T	42050522	42050522	2:42050522_G/A	G	A	0.045	0.045
cg26535650_BC11	I	1	22544815	F	A	22544819	22544819	1:22544819_A/G	A	G	0.927	0.927
cg04080067_TC11	I	1	205632068	F	C	205632071	205632071	1:205632071_G/A	G	A	0.154	0.154
cg27532938_TC11	I	4	1510521	F	C	1510524	1510524	4:1510524_G/C	G	C	0.039	0.039
cg19941708_BC11	I	5	56036268	R	A	56036264	56036264	5:56036264_C/T	C	T	0.039	0.039
cg10990312_TC11	I	2	84881249	R	A	84881247	84881247	2:84881247_C/T	C	T	0.036	0.036
cg11931727_BC11	I	2	58428655	F	T	58428658	58428664	2:58428658_TTGCTGC/TTGC	TTGCTGC	TTGC;TTGCTGCTGCTGC;TTGCTGCTGCTGCTGCTGC;T;TTGCTGCTGC;TTGCTGCTGCTGCTGCTGCTGC	0.598;0.005587;0.014;0.017;0.017;0.002793	0.598
cg24657977_TC11	I	1	206686341	F	A	206686343	206686343	1:206686343_G/T	G	T	0.011	0.011
cg13339083_TC11	I	2	66688362	F	A	66688366	66688366	2:66688366_G/T	G	T	0.014	0.014
cg19637560_BC11	I	5	2335202	R	A	2335199	2335199	5:2335199_C/A	C	A	0.257	0.257
cg00564831_BC11	I	1	91500843	F	A	91500849	91500849	1:91500849_G/A	G	A	0.098	0.098
cg20148575_BC11	I	2	131425098	F	A	131425101	131425114	2:131425101_AGCGGGCGCGGGAG/AGCGCGGGAG	AGCGGGCGCGGGAG	AGCGCGGGAG;A	0.011;0.005587	0.011
cg20148575_BC11	I	2	131425098	F	A	131425103	131425111	2:131425103_CGGGCGCGG/*	CGGGCGCGG	*;C	0.017;0.005587	0.017
cg13467964_BC11	I	4	153299015	R	A	153299010	153299010	4:153299010_A/T	A	T	0.036	0.036
cg24831862_TC11	I	4	46909195	R	C	46909192	46909192	4:46909192_C/T	C	T	0.226	0.226
cg23268914_BC11	I	2	53786794	R	C	53786792	53786792	2:53786792_A/G	A	G	0.02	0.02
cg10135894_BC11	I	4	7860928	R	A	7860925	7860925	4:7860925_C/CCTTG	C	CCTTG	0.017	0.017
cg07638884_TC11	I	3	77039612	R	C	77039608	77039608	3:77039608_C/T	C	T	0.115	0.115
cg14343890_TC11	I	1	227948057	R	C	227948056	227948056	1:227948056_G/GCGCCAGCC	G	GCGCCAGCC	0.014	0.014
cg03653801_TC11	I	1	9687714	R	C	9687712	9687712	1:9687712_C/T	C	T	0.036	0.036
cg05695429_TC11	I	2	233061213	F	C	233061219	233061219	2:233061219_C/T	C	T	0.017	0.017
cg21692930_TC11	I	1	3207969	R	A	3207966	3207966	1:3207966_G/A	G	A	0.084	0.084
cg24740255_BC11	I	2	223957270	R	C	223957267	223957267	2:223957267_T/G	T	G	0.179	0.179
cg16204700_BC11	I	3	133573532	R	A	133573530	133573530	3:133573530_G/A	G	A	0.011	0.011
cg03983476_BC11	I	2	10690572	F	A	10690574	10690574	2:10690574_A/T	A	T	0.022	0.022
cg06295032_BC11	I	4	112285719	F	C	112285725	112285725	4:112285725_A/C	A	C	0.089	0.089
cg17288397_TC11	I	5	73419904	R	C	73419899	73419899	5:73419899_G/C	G	C	0.011	0.011
cg22373622_TC11	I	1	1554164	F	A	1554141	1554185	1:1554141_TGAAGCTGAGCACGAGGCGGATCCGGACCACTAAGGGGTCCCCAC/T	TGAAGCTGAGCACGAGGCGGATCCGGACCACTAAGGGGTCCCCAC	T	0.02	0.02
cg11439596_TC11	I	5	1931262	R	C	1931258	1931258	5:1931258_T/G	T	G	0.162	0.162
cg08765317_BC11	I	5	168292737	F	T	168292740	168292740	5:168292740_G/A	G	A	0.092	0.092
cg09560723_BC11	I	5	1768953	R	A	1768891	1769060	5:1768891_TGGACCGCACCGCTGGACCTCACCGCTGGACCTCACCACAGGACCGCACCGCTGGACCTCACCGCTGGACCTCACCACAGGACCGCACCGCTGGACCTCACCGCTGGACCGCACCGCTGGACCTCACCACAGGACCGCACCGCTGGACCTCACCGCTGGACCTCACCACA/T	TGGACCGCACCGCTGGACCTCACCGCTGGACCTCACCACAGGACCGCACCGCTGGACCTCACCGCTGGACCTCACCACAGGACCGCACCGCTGGACCTCACCGCTGGACCGCACCGCTGGACCTCACCACAGGACCGCACCGCTGGACCTCACCGCTGGACCTCACCACA	T;*	0.117;0.031	0.117
cg09560723_BC11	I	5	1768953	R	A	1768936	1769079	5:1768936_GCACCGCTGGACCTCACCGCTGGACCTCACCACAGGACCGCACCGCTGGACCTCACCGCTGGACCGCACCGCTGGACCTCACCACAGGACCGCACCGCTGGACCTCACCGCTGGACCTCACCACAGGACCGCACCGCTGGACCT/*	GCACCGCTGGACCTCACCGCTGGACCTCACCACAGGACCGCACCGCTGGACCTCACCGCTGGACCGCACCGCTGGACCTCACCACAGGACCGCACCGCTGGACCTCACCGCTGGACCTCACCACAGGACCGCACCGCTGGACCT	*;TCACCGCTGGACCTCACCGCTGGACCTCACCACAGGACCGCACCGCTGGACCTCACCGCTGGACCGCACCGCTGGACCTCACCACAGGACCGCACCGCTGGACCTCACCGCTGGACCTCACCACAGGACCGCACCGCTGGACCT;G;GCACCGCTGGACCTCACCACAGGACCGCACCGCTGGACCTCACCGCTGGACCGCACCGCTGGACCTCACCACAGGACCGCACCGCTGGACCTCACCGCTGGACCTCACCACAGGACCGCACCGCTGGACCT;GCACCGCTGGACCTCACCGCTGGACCTCACCGCTGGACCTCACCACAGGACCGCACCGCTGGACCTCACCGCTGGACCGCACCGCTGGACCTCACCACAGGACCGCACCGCTGGACCT…	0.089;0.02;0.00838;0.022;0.002793	0.089
cg09560723_BC11	I	5	1768953	R	A	1768941	1768967	5:1768941_GCTGGACCTCACCGCTGGACCTCACCA/*	GCTGGACCTCACCGCTGGACCTCACCA	*;G	0.112;0.00838	0.112
cg09560723_BC11	I	5	1768953	R	A	1768943	1768969	5:1768943_TGGACCTCACCGCTGGACCTCACCACA/*	TGGACCTCACCGCTGGACCTCACCACA	*;AGGACCTCACCGCTGGACCTCACCACA;T	0.123;0.02;0.011	0.123
cg09560723_BC11	I	5	1768953	R	A	1768949	1768949	5:1768949_T/G	T	G;*	0.291;0.154	0.291
cg12273231_BC11	I	2	128027399	R	A	128027397	128027397	2:128027397_C/A	C	A	0.014	0.014
cg02633690_BC11	I	1	235504603	R	C	235504601	235504601	1:235504601_G/T	G	T	0.031	0.031
cg20362529_TC11	I	4	3449377	F	A	3449382	3449382	4:3449382_G/A	G	A	0.07	0.07
cg07297582_TC11	I	3	158571103	R	A	158571099	158571099	3:158571099_G/A	G	A	0.031	0.031
cg11114873_TC11	I	4	84498822	R	C	84498820	84498820	4:84498820_C/T	C	T;A	0.218;0.002793	0.218
cg06868562_BC11	I	1	11691327	R	C	11691322	11691322	1:11691322_C/T	C	T	0.271	0.271
cg21624902_BC11	I	3	138960516	F	T	138960522	138960522	3:138960522_T/TCCGGA	T	TCCGGA	0.022	0.022
cg18966232_BC11	I	1	3266601	R	C	3266596	3266596	1:3266596_G/A	G	A	0.344	0.344
cg01394349_BC11	I	1	223653272	R	A	223653270	223653270	1:223653270_A/T	A	T	0.045	0.045
cg12379463_BC11	I	4	145805852	F	A	145805855	145805855	4:145805855_G/A	G	A	0.05	0.05
cg08000459_TC11	I	4	187066052	F	A	187066056	187066056	4:187066056_G/A	G	A	0.522	0.522
cg22512322_TC11	I	3	64023420	F	C	64023426	64023426	3:64023426_G/T	G	T	0.089	0.089
cg13259707_BC11	I	2	18585028	F	A	18585030	18585030	2:18585030_G/A	G	A	0.017	0.017
cg09185948_BC11	I	1	151147051	F	A	151147056	151147056	1:151147056_C/T	C	T	0.025	0.025
cg03651199_BC11	I	1	2277815	R	T	2277796	2277814	1:2277796_GCGCACACACCTGCACTCA/G	GCGCACACACCTGCACTCA	G;GCGCACACACCTGCACTCACGCACACACCTGCACTCA	0.025;0.042	0.042
cg20365074_BC11	I	2	188292464	F	A	188292468	188292468	2:188292468_C/T	C	T	0.014	0.014
cg00486627_BC11	I	3	50503595	R	C	50503592	50503592	3:50503592_C/T	C	T	0.089	0.089
cg03146073_BC11	I	3	44477571	R	C	44477568	44477568	3:44477568_C/G	C	G	0.028	0.028
cg09567732_BC11	I	5	178204412	R	C	178204410	178204410	5:178204410_G/C	G	C	0.235	0.235
cg06983586_TC11	I	4	183398881	R	C	183398877	183398877	4:183398877_C/G	C	G	0.849	0.849
cg03137405_TC11	I	2	91478500	R	C	91478419	91478568	2:91478419_CCCCCCTGCCGACGCGGCTTTTTGCCCGCCCCGGCTTTTTGCCACCCCCCGCCCCCTGCCGCCGCGGTTTTTTGCCGGACGCGGGTTTTTGCCCCCCGCCCCCAGGACTTTCTGCCCGCCGCGGCTTTTTGCCCCCTGCCGCCGCGGCTT/*	CCCCCCTGCCGACGCGGCTTTTTGCCCGCCCCGGCTTTTTGCCACCCCCCGCCCCCTGCCGCCGCGGTTTTTTGCCGGACGCGGGTTTTTGCCCCCCGCCCCCAGGACTTTCTGCCCGCCGCGGCTTTTTGCCCCCTGCCGCCGCGGCTT	*;GCCCCCTGCCGACGCGGCTTTTTGCCCGCCCCGGCTTTTTGCCACCCCCCGCCCCCTGCCGCCGCGGTTTTTTGCCGGACGCGGGTTTTTGCCCCCCGCCCCCAGGACTTTCTGCCCGCCGCGGCTTTTTGCCCCCTGCCGCCGCGGCTT;CCCCCCTGCCGCCGCGGTTTTTTGCCGGACGCGGGTTTTTGCCCCCCGCCCCCAGGACTTTCTGCCCGCCGCGGCTTTTTGCCCCCTGCCGCCGCGGCTT;C	0.042;0.017;0.002793;0.002793	0.042
cg13334788_BC11	I	3	197505741	F	C	197505744	197505744	3:197505744_A/G	A	G	0.994	0.994
cg26926904_TC11	I	4	185396385	R	A	185396381	185396381	4:185396381_G/A	G	A	0.011	0.011
cg26926904_TC11	I	4	185396385	R	A	185396382	185396382	4:185396382_C/A	C	A	0.011	0.011
cg14345026_TC11	I	2	219206638	R	C	219206636	219206636	2:219206636_G/C	G	C	0.025	0.025
cg25101327_TC11	I	2	119223566	F	A	119223569	119223569	2:119223569_G/A	G	A	0.025	0.025
cg16026114_TC11	I	1	232629671	F	C	232629677	232629677	1:232629677_C/T	C	T	0.02	0.02
cg08633923_BC11	I	1	236795881	R	C	236795876	236795876	1:236795876_C/T	C	T	0.02	0.02
cg04255268_TC11	I	2	219522652	R	A	219522650	219522650	2:219522650_C/T	C	T	0.022	0.022
cg22082216_BC11	I	1	226108603	F	A	226108608	226108608	1:226108608_C/T	C	T	0.031	0.031
cg12409601_TC11	I	1	44800283	F	C	44800285	44800285	1:44800285_C/T	C	T	0.011	0.011
cg04143106_TC11	I	1	153990790	R	T	153990787	153990787	1:153990787_A/G	A	G	0.011	0.011
cg10594237_BC11	I	3	183447806	F	C	183447811	183447811	3:183447811_G/A	G	A	0.444	0.444
cg05932184_TC11	I	2	582544	R	A	582469	582581	2:582469_TGAGGGGCACAAGCTGCCTCGACCACCAGAACAACGCCGCCAGCGTCCAGCAGCAGTGAGGGGCACAAGCTGCCTCGACCACCAGAACAATGCCGCCAGCGTCCAGCAGCAAC/*	TGAGGGGCACAAGCTGCCTCGACCACCAGAACAACGCCGCCAGCGTCCAGCAGCAGTGAGGGGCACAAGCTGCCTCGACCACCAGAACAATGCCGCCAGCGTCCAGCAGCAAC	*;CGAGGGGCACAAGCTGCCTCGACCACCAGAACAACGCCGCCAGCGTCCAGCAGCAGTGAGGGGCACAAGCTGCCTCGACCACCAGAACAATGCCGCCAGCGTCCAGCAGCAAC;T	0.011;0.036;0.002793	0.036
cg05932184_TC11	I	2	582544	R	A	582503	582559	2:582503_CGCCGCCAGCGTCCAGCAGCAGTGAGGGGCACAAGCTGCCTCGACCACCAGAACAAT/C	CGCCGCCAGCGTCCAGCAGCAGTGAGGGGCACAAGCTGCCTCGACCACCAGAACAAT	C;TGCCGCCAGCGTCCAGCAGCAGTGAGGGGCACAAGCTGCCTCGACCACCAGAACAAT;*	0.154;0.053;0.017	0.154
cg05932184_TC11	I	2	582544	R	A	582505	582555	2:582505_CCGCCAGCGTCCAGCAGCAGTGAGGGGCACAAGCTGCCTCGACCACCAGAA/*	CCGCCAGCGTCCAGCAGCAGTGAGGGGCACAAGCTGCCTCGACCACCAGAA	*;C	0.184;0.00838	0.184
cg05932184_TC11	I	2	582544	R	A	582525	582581	2:582525_TGAGGGGCACAAGCTGCCTCGACCACCAGAACAATGCCGCCAGCGTCCAGCAGCAAC/*	TGAGGGGCACAAGCTGCCTCGACCACCAGAACAATGCCGCCAGCGTCCAGCAGCAAC	*;CGAGGGGCACAAGCTGCCTCGACCACCAGAACAATGCCGCCAGCGTCCAGCAGCAAC;T	0.179;0.101;0.17	0.179
cg14661803_BC11	I	2	207093421	R	A	207093418	207093418	2:207093418_C/T	C	T	0.053	0.053
cg12796186_BC11	I	1	10398542	R	T	10398537	10398537	1:10398537_T/C	T	C	0.092	0.092
cg06175825_BC11	I	1	54542063	F	C	54542069	54542070	1:54542069_GC/G	GC	G	0.025	0.025
cg17031493_BC11	I	1	186374623	F	A	186374627	186374627	1:186374627_G/A	G	A	0.156	0.156
cg00689868_TC11	I	1	54489693	F	A	54489699	54489700	1:54489699_GT/G	GT	G	0.307	0.307
cg14784398_BC11	I	5	59810212	F	C	59810215	59810215	5:59810215_C/G	C	G	0.011	0.011
cg23026211_BC11	I	1	154405854	F	C	154405860	154405860	1:154405860_T/C	T	C	0.039	0.039
cg00989160_TC11	I	3	40997005	R	C	40997002	40997002	3:40997002_T/C	T	C	0.025	0.025
cg08466051_BC11	I	2	165953918	F	A	165953923	165953924	2:165953923_GT/G	GT	G	0.98	0.98
cg15602740_TC11	I	3	120285339	R	A	120285335	120285335	3:120285335_G/A	G	A	0.165	0.165
cg00437432_TC11	I	2	11155290	F	A	11155285	11155314	2:11155285_GGGGGCGGGGCGGGCCCGGGCGGGAGGGGC/GGGGGC	GGGGGCGGGGCGGGCCCGGGCGGGAGGGGC	GGGGGC;G;GGGGGCGGGGCGGGGCGGGCCCGGGCGGGAGGGGC;GGGGGCGGGGCGGGCCCGGGCGGGAGGGGCGGGGCGGGGCGGGCCCGGGCGGGAGGGGC	0.092;0.00838;0.056;0.028	0.092
cg00437432_TC11	I	2	11155290	F	A	11155295	11155309	2:11155295_CGGGCCCGGGCGGGA/*	CGGGCCCGGGCGGGA	*;C	0.103;0.002793	0.103
cg00253185_BC11	I	1	247378817	R	A	247378816	247378816	1:247378816_C/T	C	T	0.039	0.039
cg17335199_BC11	I	2	5938606	F	A	5938610	5938610	2:5938610_A/G	A	G	0.064	0.064
cg21859597_BC11	I	1	114780774	F	C	114780777	114780777	1:114780777_T/C	T	C	0.042	0.042
cg24703390_BC11	I	2	221574245	F	A	221574248	221574248	2:221574248_A/G	A	G	0.5	0.5
cg23963070_TC11	I	1	1226796	R	A	1226792	1226792	1:1226792_G/A	G	A	0.034	0.034
cg01166564_TC11	I	2	26764624	R	A	26764620	26764620	2:26764620_G/C	G	C	0.332	0.332
cg17848003_TC11	I	1	3787949	R	A	3787946	3787946	1:3787946_C/G	C	G	0.017	0.017
cg01074955_BC11	I	1	5888495	R	A	5888491	5888491	1:5888491_C/T	C	T	0.014	0.014
cg06844452_BC11	I	4	3323154	F	A	3323159	3323159	4:3323159_G/A	G	A	0.483	0.483
cg18910548_BC11	I	4	177607440	F	C	177607445	177607445	4:177607445_G/GC	G	GC	0.034	0.034
cg26055776_BC11	I	3	158644741	R	A	158644737	158644737	3:158644737_A/G	A	G	0.531	0.531
cg00722097_TC11	I	6	110874773	F	C	110874778	110874778	6:110874778_C/T	C	T	0.014	0.014
cg16017429_TC11	I	5	1087137	R	C	1087130	1087132	5:1087130_GTC/G	GTC	G	0.031	0.031
cg12253235_TC11	I	3	14253208	R	C	14253205	14253205	3:14253205_G/A	G	A	0.151	0.151
cg21614303_BC11	I	5	135030687	R	T	135030683	135030683	5:135030683_C/A	C	A	0.014	0.014
cg06744545_BC11	I	2	27735554	F	T	27735559	27735559	2:27735559_G/A	G	A	0.07	0.07
cg24877792_BC11	I	5	180860685	F	A	180860689	180860690	5:180860689_CA/CAAA	CA	CAAA;CAA;CAAAA;C	0.704;0.154;0.002793;0.005587	0.704
cg18262616_TC11	I	1	34781796	F	A	34781802	34781802	1:34781802_G/A	G	A	0.017	0.017
cg04782776_TC11	I	2	172083186	R	A	172083184	172083184	2:172083184_C/A	C	A	0.025	0.025
cg10021878_TC11	I	1	207496577	F	C	207496579	207496579	1:207496579_C/G	C	G	0.559	0.559
cg02333758_TC11	I	3	13622980	R	C	13622975	13622975	3:13622975_T/C	T	C	0.335	0.335
cg04103315_BC11	I	3	42600555	R	T	42600539	42600553	3:42600539_CACGCCCCCGTGCGT/C	CACGCCCCCGTGCGT	C	0.453	0.453
cg23922289_TC11	I	1	156114699	R	C	156114696	156114696	1:156114696_C/T	C	T	0.02	0.02
cg07399635_BC11	I	1	6554598	R	A	6554593	6554593	1:6554593_C/G	C	G	0.682	0.682
cg15556397_BC11	I	3	8674871	R	A	8674865	8674866	3:8674865_AG/A	AG	A	0.243	0.243
cg15556397_BC11	I	3	8674871	R	A	8674867	8674867	3:8674867_G/C	G	C	0.193	0.193
cg00466108_BC11	I	1	65266006	F	C	65266011	65266011	1:65266011_G/T	G	T	0.712	0.712
cg02223005_BC11	I	5	693517	R	C	693513	693513	5:693513_G/GA	G	GA	0.866	0.866
cg11844198_TC11	I	4	153466276	F	A	153466269	153466289	4:153466269_CGCGGGGCGGGGCGGGGCGGG/CGCGGGGCGGGGCGGG	CGCGGGGCGGGGCGGGGCGGG	CGCGGGGCGGGGCGGG;CGCGGGGCGGG;CGCGGGGCGGGGCGGGGCGGGGCGGG;CGCGGG;CGCGGGGCGGGGCGGGGCGGGGCGGGGCGGG;C	0.123;0.377;0.064;0.064;0.005587;0.005587	0.377
cg11844198_TC11	I	4	153466276	F	A	153466282	153466282	4:153466282_G/*	G	*;T	0.095;0.011	0.095
cg15658487_TC11	I	1	11479194	F	C	11479198	11479198	1:11479198_G/T	G	T	0.075	0.075
cg00290498_TC11	I	5	1230735	F	A	1230738	1230738	5:1230738_C/T	C	T	0.045	0.045
cg15996499_BC11	I	2	177392998	R	C	177392996	177392996	2:177392996_A/G	A	G	0.042	0.042
cg21655307_TC11	I	3	141311919	R	A	141311916	141311916	3:141311916_C/T	C	T	0.042	0.042
cg14644209_TC11	I	3	39406576	R	A	39406572	39406572	3:39406572_G/A	G	A	0.117	0.117
cg14644209_TC11	I	3	39406576	R	A	39406574	39406574	3:39406574_C/A	C	A	0.073	0.073
cg11150667_BC11	I	3	195868497	F	C	195868503	195868503	3:195868503_G/A	G	A	0.022	0.022
cg24730157_BC11	I	1	1049048	F	T	1049050	1049133	1:1049050_TGCAGCTCAGGTGGGCGGGGAGGGGACGGGGCCGGGGCAGCTCAGGTGGGCGGGGAGGGGACGGGCGGGGGAGGGGGGGCCGGG/T	TGCAGCTCAGGTGGGCGGGGAGGGGACGGGGCCGGGGCAGCTCAGGTGGGCGGGGAGGGGACGGGCGGGGGAGGGGGGGCCGGG	T	0.011	0.011
cg00805880_TC11	I	1	203075916	R	C	203075914	203075914	1:203075914_T/C	T	C	0.603	0.603
cg24834873_BC11	I	5	80569583	R	C	80569574	80569600	5:80569574_GCGGAGACGCGCCCAAGTCAGCCCCTC/G	GCGGAGACGCGCCCAAGTCAGCCCCTC	G	0.779	0.779
cg15077558_TC11	I	1	109112921	R	A	109112918	109112918	1:109112918_G/GC	G	GC	0.503	0.503
cg19664328_TC11	I	5	179427501	R	A	179427496	179427496	5:179427496_G/A	G	A	0.014	0.014
cg25347958_BC11	I	3	167116372	F	A	167116376	167116376	3:167116376_A/T	A	T	0.017	0.017
cg22648182_BC11	I	5	1663640	F	A	1663619	1663693	5:1663619_AGGGGTCCTCCCGGTGAGGGGCGGCGGTGAGTGGACGGAGGGGTCCTCCCGGCGAGGGGCGGCGGTGAGTGGACG/AGAGGGGTCCTCCCGGCGAGGGGCGGCGGTGAGTGGACG	AGGGGTCCTCCCGGTGAGGGGCGGCGGTGAGTGGACGGAGGGGTCCTCCCGGCGAGGGGCGGCGGTGAGTGGACG	AGAGGGGTCCTCCCGGCGAGGGGCGGCGGTGAGTGGACG;A;*	0.045;0.005587;0.002793	0.045
cg20932426_BC11	I	1	2483782	F	T	2483769	2483814	1:2483769_GGGCGCTGACCCCCGTTTGGGGGGGCGCTGACCCCCGTGTGGGGGT/*	GGGCGCTGACCCCCGTTTGGGGGGGCGCTGACCCCCGTGTGGGGGT	*;G	0.106;0.005587	0.106
cg20932426_BC11	I	1	2483782	F	T	2483785	2483785	1:2483785_T/G	T	G;*	0.017;0.011	0.017
cg06027927_TC11	I	5	50963899	F	A	50963891	50963902	5:50963891_TGGGGGGGCGGG/TGGGGGCGGG	TGGGGGGGCGGG	TGGGGGCGGG;TGGG;TG;TGG;T	0.207;0.106;0.073;0.115;0.005587	0.207
cg06027927_TC11	I	5	50963899	F	A	50963898	50963913	5:50963898_GCGGGGGGGGGGGGGC/*	GCGGGGGGGGGGGGGC	*;GGGGGGGGGGGGGGC;G	0.447;0.187;0.014	0.447
cg06027927_TC11	I	5	50963899	F	A	50963899	50963907	5:50963899_CGGGGGGGG/C	CGGGGGGGG	C;CGGGGGG;GGGGGGGGG;*;CGGGGG;CGGGGGGG	0.207;0.089;0.014;0.575;0.02;0.022	0.575
cg06027927_TC11	I	5	50963899	F	A	50963900	50963913	5:50963900_GGGGGGGGGGGGGC/*	GGGGGGGGGGGGGC	*;G	0.55;0.002793	0.55
cg06027927_TC11	I	5	50963899	F	A	50963901	50963913	5:50963901_GGGGGGGGGGGGC/*	GGGGGGGGGGGGC	*;G	0.472;0.002793	0.472
cg06027927_TC11	I	5	50963899	F	A	50963902	50963913	5:50963902_GGGGGGGGGGGC/*	GGGGGGGGGGGC	*;G	0.344;0.084	0.344
cg06027927_TC11	I	5	50963899	F	A	50963905	50963913	5:50963905_GGGGGGGGC/*	GGGGGGGGC	*;G	0.383;0.081	0.383
cg11059561_BC11	I	2	3425015	R	C	3425012	3425013	2:3425012_GA/G	GA	G	0.036	0.036
cg24660836_TC11	I	1	8325953	F	A	8325957	8325957	1:8325957_G/A	G	A	0.025	0.025
cg17113809_TC11	I	1	168178842	R	T	168178837	168178837	1:168178837_C/T	C	T	0.028	0.028
cg11976407_BC11	I	1	33349256	F	A	33349260	33349260	1:33349260_C/G	C	G	0.539	0.539
cg16589486_BC11	I	1	101282991	R	A	101282987	101282987	1:101282987_T/C	T	C	0.02	0.02
cg16259886_TC11	I	2	32040052	F	A	32040056	32040056	2:32040056_G/T	G	T	0.268	0.268
cg05376754_BC11	I	4	3824118	F	C	3824121	3824121	4:3824121_G/C	G	C	0.369	0.369
cg20336730_BC11	I	2	74315441	F	A	74315447	74315450	2:74315447_GAAA/GAA	GAAA	GAA;GA;G	0.45;0.176;0.002793	0.45
cg10314909_BC11	I	1	2593451	F	A	2593456	2593456	1:2593456_G/C	G	C	0.112	0.112
cg08523029_TC11	I	5	131164773	F	A	131164779	131164779	5:131164779_A/G	A	G	0.237	0.237
cg02569554_TC11	I	3	197554109	F	A	197554113	197554113	3:197554113_C/G	C	G	0.025	0.025
cg18011273_TC11	I	4	7201599	F	C	7201605	7201605	4:7201605_C/T	C	T	0.07	0.07
cg00581848_BC11	I	1	9129308	R	A	9129305	9129305	1:9129305_T/C	T	C	0.011	0.011
cg23168971_BC11	I	3	53161132	F	A	53161138	53161138	3:53161138_C/T	C	T;*	0.036;0.005587	0.036
cg26160180_BC11	I	1	1891444	F	A	1891450	1891450	1:1891450_G/C	G	C;A	0.235;0.151	0.235
cg11139646_TC11	I	1	39788143	R	A	39788138	39788139	1:39788138_GC/G	GC	G	0.268	0.268
cg11139646_TC11	I	1	39788143	R	A	39788140	39788140	1:39788140_G/A	G	A	0.268	0.268
cg16456337_BC11	I	5	112976467	R	A	112976462	112976462	5:112976462_G/A	G	A	0.022	0.022
cg06019718_TC11	I	3	186570647	F	C	186570649	186570649	3:186570649_C/G	C	G	0.017	0.017
cg15068835_TC11	I	3	45995916	R	C	45995913	45995913	3:45995913_C/T	C	T	0.257	0.257
cg21194015_TC11	I	5	134526030	R	C	134526026	134526026	5:134526026_C/T	C	T	0.218	0.218
cg09154213_TC11	I	1	25430364	F	C	25430369	25430369	1:25430369_T/C	T	C	0.589	0.589
cg27533534_TC11	I	2	149002713	F	C	149002719	149002719	2:149002719_C/T	C	T	0.014	0.014
cg25959527_TC11	I	3	195443191	R	A	195443188	195443188	3:195443188_A/C	A	C	0.603	0.603
cg24314057_TC11	I	1	192808913	R	C	192808910	192808910	1:192808910_C/T	C	T	0.014	0.014
cg24314057_TC11	I	1	192808913	R	C	192808911	192808911	1:192808911_G/T	G	T	0.02	0.02
cg14974644_BC11	I	4	7756605	F	A	7756557	7756637	4:7756557_CATCGACCCGAGGGCCAGAAGGTGGGCTTGGTCTGTGCACCATCGACCCGAGGGCCAGAAGGTGGGCTTGGTCTGTGCACA/C	CATCGACCCGAGGGCCAGAAGGTGGGCTTGGTCTGTGCACCATCGACCCGAGGGCCAGAAGGTGGGCTTGGTCTGTGCACA	C;*	0.221;0.064	0.221
cg22232500_TC11	I	2	133266694	R	A	133266691	133266691	2:133266691_G/T	G	T	0.112	0.112
cg17584804_BC11	I	4	4386066	R	A	4386062	4386062	4:4386062_G/T	G	T	0.025	0.025
cg17584804_BC11	I	4	4386066	R	A	4386063	4386063	4:4386063_C/T	C	T	0.025	0.025
cg08868930_TC11	I	5	74685143	R	C	74685138	74685139	5:74685138_GC/G	GC	G	0.489	0.489
cg16622906_BC11	I	5	141150194	F	A	141150197	141150197	5:141150197_C/G	C	G	0.148	0.148
cg07749079_TC11	I	2	28894550	R	C	28894545	28894545	2:28894545_C/T	C	T	0.022	0.022
cg12407421_TC11	I	1	18684522	R	C	18684519	18684519	1:18684519_G/C	G	C	0.148	0.148
cg11489765_TC11	I	4	168673791	R	A	168673788	168673788	4:168673788_T/C	T	C	0.011	0.011
cg22708752_TC11	I	2	54626054	F	A	54626060	54626060	2:54626060_C/T	C	T	0.031	0.031
cg18371052_BC11	I	5	8457608	R	A	8457607	8457607	5:8457607_C/A	C	A	0.025	0.025
cg14549906_BC11	I	3	197773874	R	T	197773815	197773875	3:197773815_ACCCCACTGGGTTAGGAAGTTCTAGAATAGCACGGGCCCCTCCGCTGCACTCACGCACACG/A	ACCCCACTGGGTTAGGAAGTTCTAGAATAGCACGGGCCCCTCCGCTGCACTCACGCACACG	A;*	0.056;0.031	0.056
cg09392658_TC11	I	2	186962145	F	A	186962150	186962150	2:186962150_C/T	C	T	0.042	0.042
cg16987982_BC11	I	5	58786900	R	C	58786896	58786896	5:58786896_C/T	C	T	0.047	0.047
cg11789530_TC11	I	4	8428203	R	A	8428199	8428199	4:8428199_C/A	C	A	0.226	0.226
cg24639535_TC11	I	1	245860372	F	A	245860374	245860374	1:245860374_G/A	G	A	0.014	0.014
cg10837783_TC11	I	1	32275853	R	C	32275851	32275851	1:32275851_C/G	C	G	0.106	0.106
cg02296931_TC11	I	1	1209278	R	A	1209273	1209273	1:1209273_G/A	G	A	0.084	0.084
cg07301433_BC11	I	2	38076857	F	A	38076862	38076862	2:38076862_G/C	G	C	0.014	0.014
cg09659817_TC11	I	X	7927338	F	A	7927343	7927343	X:7927343_C/T	C	T	0.011	0.011
cg15016296_BC11	I	5	127517497	F	C	127517500	127517500	5:127517500_A/G	A	G	0.036	0.036
cg23808931_BC11	I	1	203007218	F	A	203007224	203007224	1:203007224_C/A	C	A	0.014	0.014
cg04341153_TC11	I	1	2467419	F	A	2467425	2467425	1:2467425_C/G	C	G	0.098	0.098
cg10626744_TC11	I	1	63317795	F	A	63317801	63317801	1:63317801_C/T	C	T	0.561	0.561
cg11229343_TC11	I	2	241866275	F	C	241866277	241866346	2:241866277_CGGGATGCTGAGCTGCGCGGGATGCTGAGCTGCGGGGGGATGCTGAGCTGCGGGGGATGCTGAGCTGCGG/CGGGATGCTGAGCTGCGGGGGATGCTGAGCTGCGCGGGATGCTGAGCTGCGGGGGGATGCTGAGCTGCGGGGGATGCTGAGCTGCGG	CGGGATGCTGAGCTGCGCGGGATGCTGAGCTGCGGGGGGATGCTGAGCTGCGGGGGATGCTGAGCTGCGG	CGGGATGCTGAGCTGCGGGGGATGCTGAGCTGCGCGGGATGCTGAGCTGCGGGGGGATGCTGAGCTGCGGGGGATGCTGAGCTGCGG;GGGGATGCTGAGCTGCGCGGGATGCTGAGCTGCGGGGGGATGCTGAGCTGCGGGGGATGCTGAGCTGCGG;CGGGATGCTGAGCTGCGG;C	0.031;0.005587;0.059;0.002793	0.059
cg11229343_TC11	I	2	241866275	F	C	241866277	241866346	2:241866277_CGGGATGCTGAGCTGCGCGGGATGCTGAGCTGCGGGGGGATGCTGAGCTGCGGGGGATGCTGAGCTGCGG/CGGGATGCTGAGCTGCGGGGGATGCTGAGCTGCGCGGGATGCTGAGCTGCGGGGGGATGCTGAGCTGCGGGGGATGCTGAGCTGCGG	CGGGATGCTGAGCTGCGCGGGATGCTGAGCTGCGGGGGGATGCTGAGCTGCGGGGGATGCTGAGCTGCGG	CGGGATGCTGAGCTGCGGGGGATGCTGAGCTGCGCGGGATGCTGAGCTGCGGGGGGATGCTGAGCTGCGGGGGATGCTGAGCTGCGG;GGGGATGCTGAGCTGCGCGGGATGCTGAGCTGCGGGGGGATGCTGAGCTGCGGGGGATGCTGAGCTGCGG;CGGGATGCTGAGCTGCGG;C	0.031;0.005587;0.059;0.002793	0.059
cg11229343_TC11	I	2	241866275	F	C	241866279	241866282	2:241866279_GGAT/*	GGAT	*;G	0.061;0.02	0.061
cg20011116_BC11	I	2	191677877	F	A	191677882	191677882	2:191677882_G/A	G	A	0.042	0.042
cg03396809_BC11	I	3	48240998	F	C	48241004	48241004	3:48241004_T/C	T	C	0.279	0.279
cg04144973_BC11	I	2	104852543	F	C	104852547	104852547	2:104852547_A/AG	A	AG	1	1
cg13876135_TC11	I	1	211698976	R	A	211698975	211698975	1:211698975_C/T	C	T	0.011	0.011
cg01589412_TC11	I	2	61905985	R	A	61905980	61905980	2:61905980_C/T	C	T	0.246	0.246
cg22688802_TC11	I	4	7978934	R	C	7978928	7978929	4:7978928_CA/GA	CA	GA;C	0.014;0.002793	0.014
cg17364251_TC11	I	5	1706263	F	C	1706269	1706269	5:1706269_C/T	C	T	0.039	0.039
cg21117965_TC11	I	2	219460647	F	A	219460653	219460653	2:219460653_C/T	C	T	0.07	0.07
cg22531172_BC11	I	2	11584917	F	A	11584923	11584923	2:11584923_T/C	T	C	0.751	0.751
cg18663063_TC11	I	5	69415080	F	T	69415085	69415085	5:69415085_C/G	C	G	0.02	0.02
cg24560729_TC11	I	4	1348606	R	A	1348603	1348603	4:1348603_C/T	C	T	0.134	0.134
cg16098332_TC11	I	2	200865871	R	A	200865867	200865867	2:200865867_C/G	C	G	0.179	0.179
cg15496956_TC11	I	1	47235534	F	A	47235538	47235538	1:47235538_G/GC	G	GC	1	1
cg15202770_TC11	I	1	146037822	F	C	146037828	146037828	1:146037828_C/T	C	T	0.028	0.028
cg09250199_BC11	I	1	91949588	F	T	91949594	91949594	1:91949594_T/C	T	C	0.014	0.014
cg09182375_BC11	I	1	22452356	R	A	22452354	22452354	1:22452354_T/C	T	C	0.028	0.028
cg08853451_BC11	I	1	26220886	R	C	26220884	26220884	1:26220884_T/C	T	C	0.827	0.827
cg09014775_TC11	I	1	219545152	F	C	219545147	219545155	1:219545147_AGGCACGCG/A	AGGCACGCG	A	0.014	0.014
cg09871695_TC11	I	1	227318812	F	A	227318816	227318816	1:227318816_G/A	G	A	0.26	0.26
cg09411356_TC11	I	1	228208055	F	A	228208059	228208059	1:228208059_C/G	C	G	0.017	0.017
cg09588271_BC11	I	1	62318980	F	A	62318984	62318984	1:62318984_G/A	G	A	0.352	0.352
cg11677857_TC11	I	1	2628911	F	A	2628915	2628915	1:2628915_C/A	C	A	0.073	0.073
cg12072587_BC11	I	1	173489449	F	A	173489454	173489454	1:173489454_G/C	G	C	0.106	0.106
cg21649051_TC11	I	1	85048657	F	A	85048659	85048659	1:85048659_G/A	G	A	0.014	0.014
cg21451253_BC11	I	1	5890773	R	C	5890770	5890770	1:5890770_T/C	T	C	0.025	0.025
cg22431590_TC11	I	1	6579899	F	T	6579905	6579905	1:6579905_C/A	C	A	0.02	0.02
cg22377027_BC11	I	1	11980151	R	A	11980146	11980146	1:11980146_A/G	A	G	0.587	0.587
cg22377027_BC11	I	1	11980151	R	A	11980149	11980149	1:11980149_T/G	T	G	0.028	0.028
cg21271015_TC11	I	1	4482644	R	C	4482641	4482641	1:4482641_C/T	C	T	0.05	0.05
cg20971488_TC11	I	1	228650548	F	A	228650551	228650551	1:228650551_C/T	C	T	0.014	0.014
cg27169858_TC11	I	1	202967322	F	A	202967328	202967328	1:202967328_G/C	G	C	0.142	0.142
cg26691567_BC11	I	1	178542614	R	A	178542610	178542610	1:178542610_T/C	T	C	0.017	0.017
cg16709443_BC11	I	2	106542902	R	A	106542899	106542899	2:106542899_G/C	G	C	0.028	0.028
cg13773083_TC11	I	2	219332552	R	A	219332551	219332551	2:219332551_C/T	C	T	0.017	0.017
cg14056738_TC11	I	2	64322684	F	A	64322687	64322687	2:64322687_G/T	G	T	0.277	0.277
cg14977875_TC11	I	5	2008250	R	C	2008246	2008246	5:2008246_A/T	A	T	0.011	0.011
cg14827778_TC11	I	5	135931207	R	C	135931205	135931205	5:135931205_C/G	C	G	0.539	0.539
cg13666594_BC11	I	5	121954134	F	A	121954134	121954145	5:121954134_CGGCAGTGCTGG/C	CGGCAGTGCTGG	C	0.025	0.025
cg12888834_TC11	I	5	77491977	F	C	77491983	77491983	5:77491983_G/C	G	C	0.654	0.654
cg06529996_TC11	I	2	3465441	R	A	3465437	3465437	2:3465437_C/G	C	G	0.028	0.028
cg00428457_BC11	I	2	119130104	F	A	119130107	119130111	2:119130107_CTTAT/C	CTTAT	C	0.047	0.047
cg01372913_TC11	I	2	32039949	F	A	32039953	32039953	2:32039953_C/T	C	T	0.025	0.025
cg06167664_TC11	I	2	26849696	R	T	26849691	26849691	2:26849691_T/C	T	C	0.24	0.24
cg05760424_TC11	I	2	242045944	R	C	242045942	242045942	2:242045942_C/T	C	T	0.059	0.059
cg05494439_TC11	I	2	232445388	R	A	232445384	232445384	2:232445384_C/T	C	T	0.064	0.064
cg03405795_BC11	I	2	201358712	R	A	201358708	201358708	2:201358708_C/T	C	T	0.126	0.126
cg01909982_TC11	I	1	6260390	R	A	6260386	6260386	1:6260386_C/CG	C	CG;CCG;G;CCCG;CCCCG	0.332;0.028;0.005587;0.039;0.011	0.332
cg01909982_TC11	I	1	6260390	R	A	6260387	6260387	1:6260387_C/CG	C	CG	0.078	0.078
cg01909982_TC11	I	1	6260390	R	A	6260388	6260388	1:6260388_C/CG	C	CG	0.07	0.07
cg01909982_TC11	I	1	6260390	R	A	6260389	6260389	1:6260389_C/CG	C	CG	0.022	0.022
cg00822030_BC11	I	1	6025958	R	A	6025865	6025966	1:6025865_GCCGATCCCGGCACACAGCCGATCCCGGCACACAGCCGATCCCGGCACACAGCCGATCCCGGCACACAGCCGATCCCGGCACACAGCCGATCCCGGCACACA/*	GCCGATCCCGGCACACAGCCGATCCCGGCACACAGCCGATCCCGGCACACAGCCGATCCCGGCACACAGCCGATCCCGGCACACAGCCGATCCCGGCACACA	*;G	0.064;0.005587	0.064
cg00822030_BC11	I	1	6025958	R	A	6025865	6025966	1:6025865_GCCGATCCCGGCACACAGCCGATCCCGGCACACAGCCGATCCCGGCACACAGCCGATCCCGGCACACAGCCGATCCCGGCACACAGCCGATCCCGGCACACA/*	GCCGATCCCGGCACACAGCCGATCCCGGCACACAGCCGATCCCGGCACACAGCCGATCCCGGCACACAGCCGATCCCGGCACACAGCCGATCCCGGCACACA	*;G	0.064;0.005587	0.064
cg00780805_TC11	I	1	3650137	F	C	3650142	3650142	1:3650142_G/A	G	A	0.57	0.57
cg01339175_TC11	I	1	143497548	R	C	143497496	143497647	1:143497496_TCCCCCTGCGCCACGGCTTTTTGCCCGCCGCGCCTTTTTCTCCCCGCCGCCGCGACTTTTTGCCCGCAGCGACTTTTTACCCCCGCCGCCGTGGCTTTTTGCCCCATCGCCGCTGCGGCTTTCTGCCCCCACCCGCCGCTGCGGCTTTTTGC/TCCCCCCTGCGCCACGGCTTTTTGCCCGCCGCGCCTTTTTCTCCCCGCCGCCGCGACTTTTTGCCCGCAGCGACTTTTTACCCCCGCCGCCGTGGCTTTTTGCCCCATCGCCGCTGCGGCTTTCTGCCCCCACCCGCCGCTGCGGCTTTTTGC	TCCCCCTGCGCCACGGCTTTTTGCCCGCCGCGCCTTTTTCTCCCCGCCGCCGCGACTTTTTGCCCGCAGCGACTTTTTACCCCCGCCGCCGTGGCTTTTTGCCCCATCGCCGCTGCGGCTTTCTGCCCCCACCCGCCGCTGCGGCTTTTTGC	TCCCCCCTGCGCCACGGCTTTTTGCCCGCCGCGCCTTTTTCTCCCCGCCGCCGCGACTTTTTGCCCGCAGCGACTTTTTACCCCCGCCGCCGTGGCTTTTTGCCCCATCGCCGCTGCGGCTTTCTGCCCCCACCCGCCGCTGCGGCTTTTTGC;CCCCCCTGCGCCACGGCTTTTTGCCCGCCGCGCCTTTTTCTCCCCGCCGCCGCGACTTTTTGCCCGCAGCGACTTTTTACCCCCGCCGCCGTGGCTTTTTGCCCCATCGCCGCTGCGGCTTTCTGCCCCCACCCGCCGCTGCGGCTTTTTGC;T	0.447;0.005587;0.002793	0.447
cg01522456_BC11	I	1	115089615	F	C	115089621	115089621	1:115089621_C/G	C	G	0.992	0.992
cg13933734_TC11	I	1	119007861	R	C	119007857	119007857	1:119007857_A/C	A	C	0.553	0.553
cg14859204_BC11	I	1	98661357	R	T	98661353	98661353	1:98661353_T/C	T	C	0.02	0.02
cg14286274_TC11	I	1	211382656	F	C	211382659	211382659	1:211382659_G/GCCCCT	G	GCCCCT	0.053	0.053
cg14286274_TC11	I	1	211382656	F	C	211382662	211382662	1:211382662_C/T	C	T	0.165	0.165
cg03995102_BC11	I	3	39456317	R	T	39456309	39456329	3:39456309_GATGGGGACGGCGCAGTCCCC/G	GATGGGGACGGCGCAGTCCCC	G	0.011	0.011
cg03459811_BC11	I	3	48423911	F	C	48423915	48423915	3:48423915_G/A	G	A	0.011	0.011
cg03555424_BC11	I	3	49673824	R	T	49673801	49673819	3:49673801_CCTCACGCTCACGCTCACG/CCTCACGCTCACGCTCACGCTCACGCTCACG	CCTCACGCTCACGCTCACG	CCTCACGCTCACGCTCACGCTCACGCTCACG;CCTCACGCTCACGCTCACGCTCACG;CCTCACGCTCACG;C;CTCACGCTCACGCTCACGCTCACG;CCTCACGCTCACGCTCACGCTCACGCTCACGCTCACG	0.059;0.307;0.053;0.07;0.014;0.025	0.307
cg25502245_TC11	I	2	230890122	F	A	230890127	230890127	2:230890127_C/A	C	A	0.064	0.064
cg21239227_TC11	I	2	2107851	R	A	2107847	2107847	2:2107847_G/A	G	A	0.022	0.022
cg21149548_BC11	I	2	106194535	F	C	106194538	106194538	2:106194538_G/A	G	A	0.961	0.961
cg22037978_BC11	I	2	84290639	F	C	84290645	84290645	2:84290645_C/T	C	T	0.025	0.025
cg16752864_BC11	I	4	139301331	R	T	139301326	139301326	4:139301326_T/C	T	C;A	0.961;0.002793	0.961
cg16471864_BC11	I	4	38664649	F	A	38664651	38664651	4:38664651_G/A	G	A	0.02	0.02
cg10457397_TC11	I	4	109703759	F	A	109703765	109703765	4:109703765_C/G	C	G	0.064	0.064
cg13958093_TC11	I	4	121801215	R	A	121801213	121801213	4:121801213_G/A	G	A	0.196	0.196
cg12982853_TC11	I	4	4289828	F	C	4289831	4289831	4:4289831_C/G	C	G	0.508	0.508
cg00042478_BC11	I	5	14710681	F	T	14710687	14710687	5:14710687_G/A	G	A	0.022	0.022
cg02684056_TC11	I	5	60700278	R	C	60700274	60700274	5:60700274_C/G	C	G	0.52	0.52
cg09040942_BC11	I	7	158267311	F	A	158267315	158267316	7:158267315_GA/G	GA	G	0.207	0.207
cg13389944_TC11	I	9	132645920	R	A	132645916	132645916	9:132645916_C/T	C	T	0.059	0.059
cg22013170_BC11	I	8	29351355	R	A	29351351	29351351	8:29351351_C/G	C	G	0.028	0.028
cg06437840_TC11	I	6	33080752	F	A	33080755	33080755	6:33080755_G/C	G	C	0.025	0.025
cg27169503_TC11	I	6	24646317	R	A	24646287	24646312	6:24646287_TCCCCTGCTCAGCTCCCCTGCTCAGC/T	TCCCCTGCTCAGCTCCCCTGCTCAGC	T;*	0.095;0.687	0.687
cg27408060_BC11	I	11	76719471	R	A	76719434	76719502	11:76719434_GCATGCACCCCTGCCCCGGACCCCCACTCAAGGCATTCGGGGTCTGCACGACGAGCATGCCTACCTGAC/*	GCATGCACCCCTGCCCCGGACCCCCACTCAAGGCATTCGGGGTCTGCACGACGAGCATGCCTACCTGAC	*;G	0.005587;0.022	0.022
cg03651583_TC11	I	1	33350094	F	C	33350098	33350098	1:33350098_A/T	A	T	0.179	0.179
cg05165339_BC11	I	4	1426884	F	A	1426837	1426887	4:1426837_TCTCCTCTTCAATTCCTATCATCAGTTACAGGAGTGAGCCACCGCCCCGGC/*	TCTCCTCTTCAATTCCTATCATCAGTTACAGGAGTGAGCCACCGCCCCGGC	*;T;CCTCCTCTTCAATTCCTATCATCAGTTACAGGAGTGAGCCACCGCCCCGGC	0.177;0.039;0.037	0.177
cg06214831_TC11	I	4	8152394	F	A	8152399	8152399	4:8152399_G/C	G	C	0.031	0.031
cg04873153_BC11	I	4	8120331	F	T	8120334	8120334	4:8120334_T/C	T	C	0.025	0.025
cg07828340_BC11	I	4	888851	F	A	888855	888855	4:888855_G/A	G	A	0.126	0.126
cg27323154_TC11	I	3	150703637	R	A	150703632	150703632	3:150703632_G/A	G	A	0.313	0.313
cg03199958_BC11	I	4	188139876	F	A	188139882	188139882	4:188139882_C/T	C	T	0.073	0.073
cg24846680_TC11	I	1	228174608	R	A	228174605	228174605	1:228174605_G/A	G	A	0.109	0.109
cg23219925_TC11	I	1	222473580	F	C	222473585	222473585	1:222473585_G/A	G	A	0.137	0.137
cg23108922_TC11	I	1	109073515	F	C	109073519	109073519	1:109073519_G/A	G	A	0.025	0.025
cg23936745_TC11	I	1	1906434	F	T	1906439	1906439	1:1906439_C/T	C	T	0.31	0.31
cg04248396_BC11	I	1	84690041	R	A	84690036	84690036	1:84690036_A/C	A	C	0.807	0.807
cg24685346_BC11	I	5	181189343	R	T	181189339	181189339	5:181189339_G/A	G	A	0.067	0.067
cg23318564_TC11	I	5	173616711	R	C	173616706	173616707	5:173616706_TG/T	TG	T	0.067	0.067
cg25010832_TC11	I	5	179207614	F	T	179207618	179207618	5:179207618_C/T	C	T	0.93	0.93
cg25131453_BC11	I	5	111092335	F	C	111092339	111092339	5:111092339_G/A	G	A	0.064	0.064
cg08217124_TC11	I	5	173235347	F	A	173235350	173235370	5:173235350_CAAAAAAAAAAAAAAAAAAAA/CAAAAAAAAAAAAAAAAAAAAAAAAAA	CAAAAAAAAAAAAAAAAAAAA	CAAAAAAAAAAAAAAAAAAAAAAAAAA;CAAAAAAAAAAAAAAAAAAAAAAA;CAAAAAAAAAAAAAAAAAAAAA;CAAAAAAAAAAAAAAAAAAAAAAAA;CAAAAAAAAAAAAAAAAAAAAAAAAA;C	0.02;0.028;0.014;0.036;0.02;0.005587	0.036
cg06370133_TC11	I	2	113157267	R	C	113157265	113157265	2:113157265_A/G	A	G	0.011	0.011
cg24457538_TC11	I	10	86654564	R	C	86654561	86654561	10:86654561_C/T	C	T	0.014	0.014
cg07272711_BC11	I	6	105981267	F	A	105981272	105981272	6:105981272_C/G	C	G	0.011	0.011
cg02222454_BC11	I	3	142043986	R	A	142043983	142043983	3:142043983_T/C	T	C	0.011	0.011
cg15037661_BC11	I	3	23945444	R	A	23945439	23945439	3:23945439_A/C	A	C	0.849	0.849
cg11052904_TC11	I	3	48717438	F	A	48717444	48717444	3:48717444_G/T	G	T	0.142	0.142
cg13804918_BC11	I	6	159761809	F	C	159761813	159761813	6:159761813_A/G	A	G	0.74	0.74
cg21803661_BC11	I	8	51377718	F	C	51377722	51377722	8:51377722_C/G	C	G	0.02	0.02
cg10223066_TC11	I	12	132888079	F	A	132888083	132888083	12:132888083_G/A	G	A	0.229	0.229
cg03030984_TC11	I	10	133020370	F	C	133020373	133020373	10:133020373_C/T	C	T	0.056	0.056
cg14287565_TC11	I	9	124868410	F	C	124868415	124868415	9:124868415_T/TC	T	TC	0.011	0.011
cg15345088_TC11	I	11	121125580	F	C	121125583	121125583	11:121125583_A/G	A	G	0.849	0.849
cg13400188_BC11	I	8	141128444	R	T	141128442	141128442	8:141128442_C/G	C	G	0.112	0.112
cg19315638_TC11	I	7	108451167	R	A	108451162	108451162	7:108451162_T/G	T	G	0.039	0.039
cg08305189_TC11	I	10	97497917	R	C	97497913	97497913	10:97497913_G/T	G	T	0.034	0.034
cg02016892_TC11	I	7	22082994	R	C	22082993	22082993	7:22082993_G/A	G	A	0.011	0.011
cg04599265_TC11	I	11	119057255	R	A	119057251	119057251	11:119057251_C/G	C	G	0.014	0.014
cg10798059_TC11	I	8	24959093	R	C	24959091	24959091	8:24959091_A/C	A	C	0.385	0.385
cg21276809_TC11	I	6	100229192	R	A	100229189	100229189	6:100229189_C/G	C	G	0.017	0.017
cg02700348_TC11	I	6	65787992	F	C	65787994	65787994	6:65787994_C/T	C	T	0.039	0.039
cg25075503_BC11	I	6	88963790	R	C	88963787	88963787	6:88963787_A/G	A	G	0.061	0.061
cg06508454_BC11	I	11	1036471	F	A	1036475	1036475	11:1036475_C/T	C	T	0.087	0.087
cg00954230_BC11	I	12	10153689	F	C	10153692	10153692	12:10153692_T/C	T	C	0.07	0.07
cg09033333_BC11	I	10	132078902	F	T	132078907	132078907	10:132078907_G/T	G	T	0.028	0.028
cg03224459_TC11	I	7	2278616	R	A	2278589	2278672	7:2278589_CACTCACTCACACTACGGAGTCGACGCCGGACTCACTCACACTACGGAGTCGAAGCCGGACTCACACTACGGAGTCGACGCCGG/C	CACTCACTCACACTACGGAGTCGACGCCGGACTCACTCACACTACGGAGTCGAAGCCGGACTCACACTACGGAGTCGACGCCGG	C	0.011	0.011
cg03224459_TC11	I	7	2278616	R	A	2278593	2278647	7:2278593_CACTCACACTACGGAGTCGACGCCGGACTCACTCACACTACGGAGTCGAAGCCGG/C	CACTCACACTACGGAGTCGACGCCGGACTCACTCACACTACGGAGTCGAAGCCGG	C;*	0.00838;0.011	0.011
cg03224459_TC11	I	7	2278616	R	A	2278613	2278613	7:2278613_C/*	C	*;T	0.02;0.005587	0.02
cg10530063_BC11	I	7	54759835	F	T	54759840	54759840	7:54759840_G/A	G	A	0.282	0.282
cg15182326_TC11	I	10	58268947	F	A	58268940	58268961	10:58268940_TGCCCCTCGGCTTCAGGGCCCC/T	TGCCCCTCGGCTTCAGGGCCCC	T	0.559	0.559
cg15182326_TC11	I	10	58268947	F	A	58268948	58268968	10:58268948_GGCTTCAGGGCCCCGCCCCTC/*	GGCTTCAGGGCCCCGCCCCTC	*;G	0.559;0.002793	0.559
cg15182326_TC11	I	10	58268947	F	A	58268948	58268968	10:58268948_GGCTTCAGGGCCCCGCCCCTC/*	GGCTTCAGGGCCCCGCCCCTC	*;G	0.559;0.002793	0.559
cg11145818_BC11	I	7	64903499	R	A	64903495	64903495	7:64903495_A/C	A	C	0.011	0.011
cg16847396_TC11	I	8	10631726	F	C	10631731	10631731	8:10631731_G/C	G	C	0.02	0.02
cg15940454_TC11	I	6	108717447	F	A	108717453	108717453	6:108717453_G/T	G	T	0.014	0.014
cg03261948_TC11	I	6	30172640	F	A	30172644	30172645	6:30172644_GA/G	GA	G;GAA	0.034;0.002793	0.034
cg22111318_BC11	I	11	61429518	R	C	61429516	61429516	11:61429516_T/G	T	G	0.88	0.88
cg15018282_TC11	I	6	30214100	F	A	30214106	30214106	6:30214106_G/A	G	A	0.064	0.064
cg00613914_TC11	I	10	71809996	R	A	71809992	71809992	10:71809992_C/T	C	T	0.064	0.064
cg01892567_BC11	I	7	156968236	R	C	156968231	156968231	7:156968231_C/T	C	T	0.011	0.011
cg13660664_BC11	I	10	100748850	R	C	100748848	100748848	10:100748848_G/GGCGCC	G	GGCGCC	0.036	0.036
cg21527360_TC11	I	6	4135628	F	A	4135584	4135674	6:4135584_GGGGGCTCGGGGGTGGGGCCGGGTCTCGGGGGCGGGGCCTAGCTCGGTCTGCGGGGGCTCGGGGGTGGGGCCGGGTCTCGGGGGTGGAGCC/*	GGGGGCTCGGGGGTGGGGCCGGGTCTCGGGGGCGGGGCCTAGCTCGGTCTGCGGGGGCTCGGGGGTGGGGCCGGGTCTCGGGGGTGGAGCC	*;G	0.005587;0.031	0.031
cg21527360_TC11	I	6	4135628	F	A	4135584	4135674	6:4135584_GGGGGCTCGGGGGTGGGGCCGGGTCTCGGGGGCGGGGCCTAGCTCGGTCTGCGGGGGCTCGGGGGTGGGGCCGGGTCTCGGGGGTGGAGCC/*	GGGGGCTCGGGGGTGGGGCCGGGTCTCGGGGGCGGGGCCTAGCTCGGTCTGCGGGGGCTCGGGGGTGGGGCCGGGTCTCGGGGGTGGAGCC	*;G	0.005587;0.031	0.031
cg21527360_TC11	I	6	4135628	F	A	4135584	4135674	6:4135584_GGGGGCTCGGGGGTGGGGCCGGGTCTCGGGGGCGGGGCCTAGCTCGGTCTGCGGGGGCTCGGGGGTGGGGCCGGGTCTCGGGGGTGGAGCC/*	GGGGGCTCGGGGGTGGGGCCGGGTCTCGGGGGCGGGGCCTAGCTCGGTCTGCGGGGGCTCGGGGGTGGGGCCGGGTCTCGGGGGTGGAGCC	*;G	0.005587;0.031	0.031
cg21527360_TC11	I	6	4135628	F	A	4135588	4135678	6:4135588_GCTCGGGGGTGGGGCCGGGTCTCGGGGGCGGGGCCTAGCTCGGTCTGCGGGGGCTCGGGGGTGGGGCCGGGTCTCGGGGGTGGAGCCGGGA/*	GCTCGGGGGTGGGGCCGGGTCTCGGGGGCGGGGCCTAGCTCGGTCTGCGGGGGCTCGGGGGTGGGGCCGGGTCTCGGGGGTGGAGCCGGGA	*;ACTCGGGGGTGGGGCCGGGTCTCGGGGGCGGGGCCTAGCTCGGTCTGCGGGGGCTCGGGGGTGGGGCCGGGTCTCGGGGGTGGAGCCGGGA;G	0.036;0.005587;0.017	0.036
cg21527360_TC11	I	6	4135628	F	A	4135588	4135678	6:4135588_GCTCGGGGGTGGGGCCGGGTCTCGGGGGCGGGGCCTAGCTCGGTCTGCGGGGGCTCGGGGGTGGGGCCGGGTCTCGGGGGTGGAGCCGGGA/*	GCTCGGGGGTGGGGCCGGGTCTCGGGGGCGGGGCCTAGCTCGGTCTGCGGGGGCTCGGGGGTGGGGCCGGGTCTCGGGGGTGGAGCCGGGA	*;ACTCGGGGGTGGGGCCGGGTCTCGGGGGCGGGGCCTAGCTCGGTCTGCGGGGGCTCGGGGGTGGGGCCGGGTCTCGGGGGTGGAGCCGGGA;G	0.036;0.005587;0.017	0.036
cg21527360_TC11	I	6	4135628	F	A	4135588	4135678	6:4135588_GCTCGGGGGTGGGGCCGGGTCTCGGGGGCGGGGCCTAGCTCGGTCTGCGGGGGCTCGGGGGTGGGGCCGGGTCTCGGGGGTGGAGCCGGGA/*	GCTCGGGGGTGGGGCCGGGTCTCGGGGGCGGGGCCTAGCTCGGTCTGCGGGGGCTCGGGGGTGGGGCCGGGTCTCGGGGGTGGAGCCGGGA	*;ACTCGGGGGTGGGGCCGGGTCTCGGGGGCGGGGCCTAGCTCGGTCTGCGGGGGCTCGGGGGTGGGGCCGGGTCTCGGGGGTGGAGCCGGGA;G	0.036;0.005587;0.017	0.036
cg05842260_BC11	I	7	12588943	F	A	12588949	12588949	7:12588949_T/C	T	C	0.112	0.112
cg09456829_TC11	I	6	165814818	R	T	165814813	165814813	6:165814813_C/T	C	T	0.025	0.025
cg00091742_TC11	I	7	23757330	R	C	23757327	23757327	7:23757327_C/T	C	T	0.053	0.053
cg24726370_BC11	I	7	56787802	R	A	56787797	56787797	7:56787797_C/G	C	G	0.07	0.07
cg24726370_BC11	I	7	56787802	R	A	56787801	56787801	7:56787801_C/CCG	C	CCG	0.014	0.014
cg13909320_TC11	I	9	122264579	F	A	122264582	122264582	9:122264582_A/T	A	T	0.223	0.223
cg03404362_TC11	I	12	131894449	R	A	131894446	131894446	12:131894446_G/A	G	A	0.291	0.291
cg04553632_BC11	I	10	133115677	R	A	133115673	133115673	10:133115673_G/C	G	C	0.187	0.187
cg03767357_TC11	I	7	130668902	R	C	130668897	130668897	7:130668897_G/T	G	T	0.221	0.221
cg07306299_BC11	I	6	29650125	R	C	29650121	29650121	6:29650121_T/C	T	C	0.047	0.047
cg03343534_BC11	I	8	116766370	R	T	116766368	116766368	8:116766368_T/C	T	C	0.095	0.095
cg17838816_TC11	I	10	133202171	R	C	133202167	133202167	10:133202167_C/T	C	T	0.022	0.022
cg26738040_TC11	I	11	62665561	R	A	62665557	62665557	11:62665557_A/G	A	G	0.031	0.031
cg12894917_BC11	I	11	9264970	R	A	9264968	9264968	11:9264968_C/T	C	T	0.02	0.02
cg08149789_BC11	I	6	32973022	F	C	32973027	32973027	6:32973027_T/C	T	C	0.045	0.045
cg21535247_TC11	I	6	8435693	F	C	8435699	8435699	6:8435699_T/C	T	C	0.078	0.078
cg14215310_TC11	I	8	1466022	F	A	1466027	1466027	8:1466027_A/C	A	C	0.031	0.031
cg01969759_BC11	I	8	52388609	F	C	52388612	52388612	8:52388612_A/T	A	T	0.025	0.025
cg13700448_BC11	I	11	112226350	F	T	112226353	112226353	11:112226353_C/T	C	T	0.031	0.031
cg12601884_BC11	I	10	87505843	R	T	87505840	87505840	10:87505840_A/T	A	T	0.022	0.022
cg27465357_TC11	I	8	50491506	R	A	50491504	50491504	8:50491504_G/A	G	A	0.17	0.17
cg05302416_BC11	I	11	2444807	F	A	2444812	2444812	11:2444812_C/A	C	A	0.028	0.028
cg26664107_BC11	I	7	4161878	F	C	4161881	4161881	7:4161881_G/A	G	A	0.017	0.017
cg16388071_BC11	I	6	169326381	F	T	169326384	169326384	6:169326384_T/C	T	C	0.436	0.436
cg15964872_BC11	I	7	149065651	R	T	149065648	149065648	7:149065648_C/T	C	T	0.02	0.02
cg06533887_TC11	I	11	133140928	R	T	133140924	133140926	11:133140924_ACG/A	ACG	A;*	0.014;0.005587	0.014
cg06533887_TC11	I	11	133140928	R	T	133140927	133140928	11:133140927_AC/A	AC	A;*	0.014;0.005587	0.014
cg08497772_BC11	I	8	22549587	R	A	22549585	22549585	8:22549585_C/T	C	T	0.017	0.017
cg24773676_BC11	I	11	69818545	R	C	69818542	69818542	11:69818542_C/A	C	A	0.196	0.196
cg14651332_BC11	I	12	132552778	R	T	132552777	132552777	12:132552777_A/G	A	G	0.014	0.014
cg15365588_BC11	I	7	7641385	F	A	7641389	7641389	7:7641389_C/T	C	T	0.193	0.193
cg06314001_BC11	I	6	56404593	R	A	56404588	56404588	6:56404588_A/T	A	T	0.19	0.19
cg22272277_BC11	I	7	4798306	R	T	4798303	4798303	7:4798303_G/T	G	T	0.078	0.078
cg24098131_BC11	I	10	129045857	R	T	129045854	129045854	10:129045854_C/G	C	G	0.034	0.034
cg15993458_TC11	I	6	32852914	F	C	32852918	32852918	6:32852918_A/AG	A	AG	0.022	0.022
cg04699214_TC11	I	10	965441	R	A	965439	965439	10:965439_C/A	C	A	0.028	0.028
cg16416806_TC11	I	6	32968120	F	A	32968123	32968123	6:32968123_A/AGTC	A	AGTC	0.109	0.109
cg13079528_TC11	I	7	3987714	F	T	3987720	3987720	7:3987720_G/A	G	A	0.017	0.017
cg12857488_BC11	I	7	149498001	R	A	149497998	149497998	7:149497998_C/T	C	T	0.036	0.036
cg23079252_TC11	I	6	30127422	F	A	30127425	30127425	6:30127425_T/C	T	C	0.204	0.204
cg15301316_BC11	I	10	23172651	F	A	23172655	23172655	10:23172655_T/G	T	G	0.025	0.025
cg20203136_TC11	I	8	19817264	R	A	19817259	19817259	8:19817259_T/G	T	G	0.036	0.036
cg16180663_TC11	I	11	39161816	R	A	39161811	39161811	11:39161811_G/A	G	A	0.011	0.011
cg15409097_BC11	I	12	57610142	R	T	57610139	57610139	12:57610139_G/A	G	A	0.813	0.813
cg24925865_TC11	I	7	156949907	F	A	156949911	156949911	7:156949911_A/G	A	G	0.014	0.014
cg25735887_TC11	I	7	64947753	F	C	64947757	64947757	7:64947757_G/C	G	C	0.064	0.064
cg12835924_BC11	I	10	43574595	R	C	43574591	43574591	10:43574591_C/T	C	T	0.02	0.02
cg01958221_TC11	I	7	13990502	R	T	13990498	13990498	7:13990498_C/T	C	T	0.075	0.075
cg16729495_TC11	I	11	65027381	R	A	65027378	65027378	11:65027378_A/AC	A	AC	0.19	0.19
cg10720000_BC11	I	7	57424931	R	C	57424928	57424928	7:57424928_G/A	G	A	0.293	0.293
cg13701086_BC11	I	9	137147280	R	C	137147277	137147277	9:137147277_G/A	G	A	0.036	0.036
cg16689048_TC11	I	7	1044526	F	A	1044530	1044530	7:1044530_C/CG	C	CG	0.017	0.017
cg00375146_TC11	I	11	1200586	F	A	1200591	1200591	11:1200591_G/C	G	C	0.427	0.427
cg02661437_BC11	I	10	15168819	R	C	15168816	15168816	10:15168816_C/T	C	T	0.202	0.202
cg14775751_BC11	I	10	80205682	R	A	80205680	80205680	10:80205680_C/A	C	A	0.045	0.045
cg24830730_BC11	I	7	150956107	R	T	150956103	150956103	7:150956103_C/T	C	T	0.031	0.031
cg11573308_TC11	I	7	1985848	R	A	1985843	1985843	7:1985843_A/C	A	C	0.95	0.95
cg19528521_BC11	I	7	102396434	R	A	102396430	102396430	7:102396430_T/G	T	G	0.106	0.106
cg11817413_BC11	I	8	100720877	F	A	100720882	100720882	8:100720882_G/A	G	A	0.025	0.025
cg19496491_BC11	I	11	12673952	F	A	12673958	12673958	11:12673958_C/T	C	T	0.011	0.011
cg23044053_TC11	I	10	33005748	R	A	33005743	33005743	10:33005743_C/G	C	G	0.02	0.02
cg15301881_BC11	I	10	132136296	R	C	132136294	132136294	10:132136294_T/C	T	C	0.953	0.953
cg27452185_TC11	I	11	92915587	F	T	92915589	92915589	11:92915589_T/A	T	A	0.011	0.011
cg13442960_BC11	I	9	23821572	R	T	23821568	23821568	9:23821568_C/T	C	T	0.014	0.014
cg21591486_TC11	I	6	29943217	F	A	29943223	29943223	6:29943223_T/C	T	C;G	0.281;0.323	0.323
cg05208895_BC11	I	7	100678439	R	T	100678436	100678436	7:100678436_C/T	C	T	0.011	0.011
cg26604191_BC11	I	7	5332928	F	T	5332933	5332933	7:5332933_G/T	G	T	0.034	0.034
cg19003390_TC11	I	10	132134937	R	C	132134935	132134935	10:132134935_C/T	C	T	0.168	0.168
cg02812408_BC11	I	6	25153338	F	C	25153343	25153343	6:25153343_G/A	G	A	0.07	0.07
cg11229160_TC11	I	6	5510567	R	C	5510566	5510566	6:5510566_G/A	G	A	0.014	0.014
cg02266348_BC11	I	7	6526693	R	C	6526691	6526691	7:6526691_T/G	T	G	0.785	0.785
cg03031073_TC11	I	6	169167360	F	C	169167365	169167365	6:169167365_G/GCA	G	GCA	0.112	0.112
[truncated: 23,030 more rows]
