# Supplementary material for: Methylation reprogramming associated with aggressive prostate cancer and ancestral disparities
Source: Mol Syst Biol. 2025 Oct 7;21(12):1676–701. doi: 10.1038/s44320-025-00153-x (PMC12673094; doi:10.1038/s44320-025-00153-x)
Supplement: Supplementary file 9 — Data Set EV7 [file 44320_2025_153_MOESM9_ESM.xlsx]

## Sheet: Sheet1
Dataset EV7 Table summarising the p-value results of permutation tests performed for principal component and trait associations. Results generated from the 10,000 most variable positions for the 193 sample EPICv1/EPICv2 normalized and merged dataset.

## Sheet: Dataset EV7
Trait \ Principal Component	1	2	3	4	5	6	7	8			Principal Component	Percentage of Total Variance	Cumulative Variance Explained
Sentrix_ID	0.0009	0.0001	0.0001	0.916	0.4269	0.4607	0.3528	0.0141			1	59.1826	59.1826
Sentrix_Position	0.979681	0.996479	0.501487	0.818301	0.774665	0.499304	0.157895	0.580228			2	5.02584	64.2085
Project_ID	0.00155628	5.85587e-28	7.15266e-06	0.0232464	0.000796011	0.0114346	3.27272e-05	2.61894e-10			3	3.55014	67.7586
Facility	0.000590435	0.265641	0.000325014	0.0817912	0.942305	0.189168	0.309315	0.000670153			4	2.71773	70.4763
Date_Generated	0.00161288	1.5569e-28	2.6298e-06	0.116514	0.000500115	0.00781353	1.22134e-05	4.7317e-08			5	1.3932	71.8695
Geography	0.136833	0.0509583	0.0764815	0.519759	0.232157	0.00582847	0.00964764	0.0162217			6	1.04246	72.912
Ancestry	0.000213665	8.69822e-11	0.265524	0.821951	0.00109613	0.0108663	0.00080716	5.41263e-05			7	0.776867	73.6889
Sample_Collection_Location	0.263234	1.54438e-05	0.015442	0.685438	0.11884	0.0133456	7.73877e-06	0.0122668			8	0.689892	74.3788
Array_Version_v1.or.v2	0.50729	1.48574e-31	1.67422e-07	0.155033	0.11603	0.675329	0.51404	0.434666
Ca.Risk_HR_LR_NoPCa	1.53972e-06	1.81921e-09	0.524081	0.467124	0.14841	0.264315	0.0168932	0.0217175
Immune.Quartile	2.08496e-07	9.24805e-07	2.26009e-05	6.17586e-05	0.633199	0.297229	4.78319e-06	0.800673
Stroma.Quartile	1.5065e-22	4.15835e-07	1.48886e-09	0.0317367	0.00105395	0.074498	0.165666	0.594986
T.luminal.Quartile	4.65771e-33	0.000780045	0.000320165	0.00130832	0.451143	1.09865e-12	0.0146272	0.00179518
