# Supplementary material for: Methylation reprogramming associated with aggressive prostate cancer and ancestral disparities
Source: Mol Syst Biol. 2025 Oct 7;21(12):1676–701. doi: 10.1038/s44320-025-00153-x (PMC12673094; doi:10.1038/s44320-025-00153-x)
Supplement: Supplementary file 10 — Data Set EV8 [file 44320_2025_153_MOESM10_ESM.xlsx]

## Sheet: Sheet1
Dataset EV8 Table summarising the p-value results of permutation tests performed for principal component and trait associations. Results generated from the top 10,000 most variable positions for 70 EPICv1 samples with prostate cancer in the ancestry-associated discovery cohort (n = 21 Africans, n = 49 non-Africans).

## Sheet: Dataset EV8
Trait \ Principal Component	1	2	3	4	5	6	7	8			Principal Component	Percentage of Total Variance	Cumulative Variance Explained
Sentrix_ID	0.0001	0.1821	0.2021	0.2709	0.1274	0.111	0.7133	0.7051			1	78.7599	78.7599
Sentrix_Position	0.854375	0.0500538	0.282719	0.489032	0.40264	0.67858	0.245459	0.50347			2	4.14946	82.9094
Project_ID	4.08818e-05	0.0356352	0.0415787	0.0111097	0.0440448	0.0287667	0.602864	0.000281769			3	1.68425	84.5936
Geography	0.787226	0.806613	0.112814	0.00162162	0.00055049	0.000381574	0.602181	1.05912e-05			4	0.991435	85.5851
Ancestry	1.89478e-09	0.0213064	0.000100585	0.000625398	0.00129019	0.00165223	0.86286	0.000125923			5	0.814224	86.3993
ISUP	0.158911	0.70949	0.719405	0.739228	0.250693	0.00325302	0.738381	0.0077252			6	0.733706	87.133
Age	0.563889	0.403966	0.457141	0.226876	0.266846	0.150897	0.719751	0.495911			7	0.664321	87.7973
T.luminal.Quartile	1.2828e-12	0.000308725	8.35695e-05	0.000212395	0.00760011	0.134036	0.652468	7.37217e-05			8	0.64775	88.4451
Immune.Quartile	0.0990075	0.257485	0.816073	0.997139	0.163069	0.0446275	5.64557e-05	0.0802009
Stroma.Quartile	7.27651e-09	0.00602342	0.00438796	0.034034	0.639319	0.582076	0.0621774	0.00219438
