# Supplementary material for: Methylation reprogramming associated with aggressive prostate cancer and ancestral disparities
Source: Mol Syst Biol. 2025 Oct 7;21(12):1676–701. doi: 10.1038/s44320-025-00153-x (PMC12673094; doi:10.1038/s44320-025-00153-x)
Supplement: Supplementary file 11 — Data Set EV9 [file 44320_2025_153_MOESM11_ESM.xlsx]

## Sheet: Sheet1
Dataset EV9 Significant differentially methylated positions (DMPs) identified between African and non-African prostate tumour-derived samples (BH-adjusted p <0.05, |Δβ| ≥0.1).

## Sheet: Dataset EV9
CpG	DeltaBeta	AveMe	AfricanMean	NonAfricanMean	t	P.Value	adj.P.Val	B	CHR	MAPINFO	Strand	Type	gene	feature	cgi	UCSC_Islands_Name	Color	Context	CGI.Relation	tx_id	tx_chr	tx_start	tx_end	tx_width	tx_strand	distTxStart	gene_id	nearest.gene	gene_biotype	seq_coord_system	symbol	gene_id_in	gene_in	ATAC_name	ATAC_score	ATAC_annotation	ATAC_percentGC	ATAC_percentAT	Pomerantz_ChromatinState	pmd_Score	pmd_MD	pmd_Type	EPICv2_MAPINFO	EPICv2_Loci	EPICv2_Name	GHid	GH_regulatory_element_type	GH_enhancer_score	validated
cg10025443	-0.256508	0.120195	0.115623	-0.140885	-8.37065	5.75212e-12	2.46494e-06	16.8884	chr9	93564339	R	II	SYK	Body	island	chr9:93563775-93564546	Both	CG	Island	ENST00000476708	chr9	93564244	93606528	42285	+	94	ENSG00000165025	SYK	protein_coding	chromosome	SYK	ENSG00000165025	SYK						Bivalent_poised_promoter	0.101604974332845			90802057	cg10025443_TC21	cg10025443				No
cg12498690	0.415616	0.522362	0.513117	0.928733	8.32757	6.86778e-12	2.46494e-06	16.7204	chr12	3164436	R	II		IGR	opensea		Both	CG	Open Sea	ENST00000513358	chr12	3150603	3154116	3514	+	13832	ENSG00000250899	RP11-253E3.3	processed_transcript	chromosome	RP11-253E3.3			PRAD_70957	7.31096921012166	Distal	0.453093812375249	0.546906187624751	Active_prostate_lineage-specific_enhancer	0.106595642869168			3055270	cg12498690_TC21	cg12498690				No
cg02027607	0.126858	0.93872	0.958858	1.08572	7.36032	3.99273e-10	9.55364e-05	12.8675	chr19	21892172	R	II		IGR	opensea		Both	CG	Open Sea	ENST00000594401	chr19	21910733	21933514	22782	-	41340	ENSG00000197020	ZNF100	protein_coding	chromosome	ZNF100								Repressed_chromatin	0.189784303281182	PMD	commonPMD	21709370	cg02027607_TC21	cg02027607				No
cg24151528	0.173901	0.935618	0.911451	1.08535	7.17447	7.92211e-10	0.000142168	12.2149	chr19	5263974	F	II	PTPRS	Body	opensea		Both	CG	Open Sea	ENST00000592099	chr19	5206548	5286174	79627	-	22198	ENSG00000105426	PTPRS	protein_coding	chromosome	PTPRS	ENSG00000105426	PTPRS						Primed_non-prostate_lineage-specific_enhancer	0.121600175786739			5263963	cg24151528_BC21	cg24151528				No
cg27019651	0.368322	0.429351	0.287857	0.656179	7.09411	1.10153e-09	0.000158143	11.9018	chr18	18743966	F	II		IGR	opensea		Both	CG	Open Sea	ENST00000399799	chr18	18526867	18691812	164946	-	52153	ENSG00000067900	ROCK1	protein_coding	chromosome	ROCK1								Heterochromatin	0.152992580748163	PMD	commonPMD	21164005	cg27019651_TC21	cg27019651				No
cg18576923	0.235455	0.908954	0.937462	1.17292	6.93607	2.10414e-09	0.000231916	11.2869	chr14	68157195	F	II	RDH11	Body	opensea		Both	CG	Open Sea	ENST00000557564	chr14	68126581	68157084	30504	-	110	ENSG00000258466	RP11-1012A1.4	protein_coding	chromosome	RP11-1012A1.4	ENSG00000072042	RDH11						Active_prostate_lineage-specific_enhancer	0.0863075550573257			67690478	cg18576923_BC21	cg18576923				No
cg05938267	0.28364	0.862082	0.87475	1.15839	6.87665	2.6826e-09	0.000231916	11.0562	chr16	77228897	F	II	MON1B	Body	shore	chr16:77228337-77228649	Both	CG	South Shore	ENST00000545553	chr16	77225097	77232791	7695	+	3799	ENSG00000103111	MON1B	protein_coding	chromosome	MON1B	ENSG00000103111	MON1B						Active_non-prostate_lineage_promoter	0.142650534270304	PMD		77195000	cg05938267_TC21	cg05938267				No
cg04406863	-0.207211	0.434435	0.393324	0.186112	-6.87325	2.90327e-09	0.000231916	10.9841	chr20	62177351	R	II	SRMS	Body	shore	chr20:62178442-62179183	Both	CG	North Shore	ENST00000217188	chr20	62172163	62178857	6695	-	1504	ENSG00000125508	SRMS	protein_coding	chromosome	SRMS	ENSG00000125508	SRMS						Bivalent_poised_enhancer	0.15046241701835	PMD	commonPMD	63545998	cg04406863_BC21	cg04406863				No
cg23466144	-0.232648	0.831009	0.861641	0.628994	-6.85136	2.97459e-09	0.000231916	10.958	chr2	178562071	R	II	PDE11A	ExonBnd	opensea		Both	CG	Open Sea	ENST00000466790	chr2	178534259	178548198	13940	-	13872	ENSG00000128655	PDE11A	protein_coding	chromosome	PDE11A	ENSG00000128655	PDE11A						Heterochromatin	0.154137092014427	PMD	commonPMD	177697343	cg23466144_BC21	cg23466144				No
cg22750218	0.198179	0.884743	0.965293	1.16347	6.8278	3.27489e-09	0.000231916	10.8666	chr5	106837739	F	II	EFNA5	Body	opensea		Both	CG	Open Sea	ENST00000505499	chr5	106762918	106841892	78975	-	4151	ENSG00000184349	EFNA5	protein_coding	chromosome	EFNA5	ENSG00000184349	EFNA5						Heterochromatin	0.113040893374687			107502038	cg22750218_BC21	cg22750218				No
cg01486146	0.241511	0.24085	0.124394	0.365905	6.79199	3.79008e-09	0.000231916	10.7278	chr10	102415311	R	II		IGR	island	chr10:102414425-102416315	Both	CG	Island	ENST00000553492	chr10	102495360	102566356	70997	+	80047	ENSG00000075891	PAX2	protein_coding	chromosome	PAX2								Bivalent_poised_promoter	0.148753635539068	PMD		100655554	cg01486146_TC21	cg01486146				Yes
cg12189097	0.226979	0.8771	0.921687	1.14867	6.78266	3.9371e-09	0.000231916	10.6917	chr1	207178154	F	II		IGR	opensea		Both	CG	Open Sea	ENST00000359470	chr1	207191866	207206092	14227	-	27936	ENSG00000182795	C1orf116	protein_coding	chromosome	C1orf116			PRAD_9068	11.8097830319585	Distal	0.467065868263473	0.532934131736527	Active_prostate_lineage-specific_enhancer	0.11975467806777			207004809	cg12189097_BC21	cg12189097				No
cg19026327	0.190779	0.944223	0.943319	1.1341	6.7668	4.20003e-09	0.000231916	10.6302	chr2	30868138	F	II		IGR	opensea		Both	CG	Open Sea	ENST00000490786	chr2	30952407	30955350	2944	-	87210	ENSG00000162949	CAPN13	protein_coding	chromosome	CAPN13								Active_prostate_lineage-specific_enhancer	0.082251599028518			30645272	cg19026327_TC21	cg19026327				No
cg01459033	0.268521	0.860235	0.925862	1.19438	6.74207	4.64547e-09	0.000238189	10.5345	chr16	77228497	R	II	MON1B	Body	island	chr16:77228337-77228649	Both	CG	Island	ENST00000545553	chr16	77225097	77232791	7695	+	3399	ENSG00000103111	MON1B	protein_coding	chromosome	MON1B	ENSG00000103111	MON1B	PRAD_89267	4.87531585019273	Exon	0.646706586826347	0.353293413173653	Active_non-prostate_lineage_promoter	0.142650534270304	PMD		77194600	cg01459033_BC21	cg01459033				No
cg09627744	0.249138	0.890805	0.894742	1.14388	6.67586	6.0829e-09	0.000291098	10.2783	chr16	77228780	F	II	MON1B	Body	shore	chr16:77228337-77228649	Both	CG	South Shore	ENST00000545553	chr16	77225097	77232791	7695	+	3682	ENSG00000103111	MON1B	protein_coding	chromosome	MON1B	ENSG00000103111	MON1B	PRAD_89267	4.87531585019273	Exon	0.646706586826347	0.353293413173653	Active_non-prostate_lineage_promoter	0.142650534270304	PMD		77194883	cg09627744_TC21	cg09627744				No
cg26129027	0.285804	0.817017	0.814956	1.10076	6.62318	7.53589e-09	0.00033416	10.0749	chrX	38662279	F	II	MID1IP1	5'UTR	shore	chrX:38662906-38664764	Both	CG	North Shore	ENST00000336949	chrX	38662986	38665790	2805	+	705	ENSG00000165175	MID1IP1	protein_coding	chromosome	MID1IP1	ENSG00000165175	MID1IP1						Active_non-prostate_lineage_promoter				38803026	cg26129027_TC21	cg26129027				No
cg11628024	0.226668	0.908621	0.936063	1.16273	6.61114	7.91377e-09	0.00033416	10.0284	chr6	100874895	F	II	SIM1	Body	opensea		Both	CG	Open Sea	ENST00000262901	chr6	100836748	100911553	74806	-	36656	ENSG00000112246	SIM1	protein_coding	chromosome	SIM1	ENSG00000112246	SIM1						Heterochromatin	0.171089274095933	PMD	commonPMD	100427019	cg11628024_BC21	cg11628024				No
cg14452806	0.277645	0.600273	0.554338	0.831983	6.59068	8.59934e-09	0.000342936	9.94945	chr22	44523430	R	II	PARVB	Body	opensea		Both	CG	Open Sea	ENST00000495824	chr22	44532344	44535004	2661	+	8912	ENSG00000188677	PARVB	protein_coding	chromosome	PARVB	ENSG00000188677	PARVB						Heterochromatin	0.17033654643109	PMD	commonPMD	44127550	cg14452806_BC21	cg14452806				No
cg01698763	0.203605	0.881212	0.920493	1.1241	6.56562	9.51997e-09	0.000359668	9.85283	chr16	71750818	R	II	PHLPP2	5'UTR	opensea		Both	CG	Open Sea	ENST00000393524	chr16	71678831	71749432	70602	-	1385	ENSG00000040199	PHLPP2	protein_coding	chromosome	PHLPP2	ENSG00000040199	PHLPP2						Heterochromatin	0.0701497155498881			71716915	cg01698763_TC21	cg01698763				No
cg06491827	0.37355	0.706144	0.730775	1.10433	6.54353	1.04125e-08	0.000373718	9.7677	chr4	138463613	R	II		IGR	opensea		Both	CG	Open Sea	ENST00000510305	chr4	138441992	138453648	11657	-	9964	ENSG00000189184	PCDH18	protein_coding	chromosome	PCDH18								Active_non-prostate_lineage_enhancer	0.172441250173664	PMD	commonPMD	137542459	cg06491827_BC21	cg06491827				No
cg15888825	0.258437	0.905743	0.971221	1.22966	6.50867	1.19928e-08	0.000409942	9.63347	chr16	77227670	R	II	MON1B	Body	shore	chr16:77228337-77228649	Both	CG	North Shore	ENST00000545553	chr16	77225097	77232791	7695	+	2572	ENSG00000103111	MON1B	protein_coding	chromosome	MON1B	ENSG00000103111	MON1B	PRAD_89266	4.39329361387392	Promoter	0.614770459081836	0.385229540918164	Active_non-prostate_lineage_promoter	0.142650534270304	PMD		77193773	cg15888825_TC21	cg15888825				No
cg01000188	0.239508	0.486629	0.120467	0.359976	6.49234	1.2813e-08	0.000418069	9.57063	chr9	133769184	F	II	QRFP	1stExon	opensea		Both	CG	Open Sea	ENST00000343079	chr9	133768815	133769225	411	-	39	ENSG00000188710	QRFP	protein_coding	chromosome	QRFP	ENSG00000188710	QRFP	PRAD_58559	18.5320880898769	Intron	0.548902195608782	0.451097804391218	Active_prostate_lineage-specific_promoter	0.0703522276142612			130893797	cg01000188_BC21	cg01000188				No
cg15215560	0.148587	0.084073	-0.09445	0.0541372	6.464	1.43701e-08	0.000448488	9.46169	chr18	57363916	F	II	CCBE1	Body	island	chr18:57363714-57365001	Both	CG	Island	ENST00000439986	chr18	57098172	57364612	266441	-	694	ENSG00000183287	CCBE1	protein_coding	chromosome	CCBE1	ENSG00000183287	CCBE1						Bivalent_poised_promoter	0.153495294617229	PMD	commonPMD	59696684	cg15215560_TC21	cg15215560				No
cg25030508	-0.226313	0.808215	0.837726	0.611414	-6.36715	2.12536e-08	0.000617342	9.08996	chr8	134366193	F	II		IGR	opensea		Both	CG	Open Sea	ENST00000520230	chr8	134269028	134314265	45238	-	51927	ENSG00000104419	NDRG1	protein_coding	chromosome	NDRG1								Active_non-prostate_lineage_promoter	0.0985434091490117			133353950	cg25030508_BC21	cg25030508				No
cg20883194	0.257205	0.785811	0.797068	1.05427	6.36428	2.15003e-08	0.000617342	9.079	chr12	45801769	F	II	ANO6	Body	opensea		Both	CG	Open Sea	ENST00000441606	chr12	45686466	45826134	139669	+	115302	ENSG00000177119	ANO6	protein_coding	chromosome	ANO6	ENSG00000177119	ANO6						Heterochromatin	0.116721222243747			45407986	cg20883194_BC21	cg20883194				No
cg24073597	0.222972	0.924286	0.956902	1.17987	6.35249	2.25479e-08	0.000622521	9.03382	chr9	113565385	R	II		IGR	opensea		Both	CG	Open Sea	ENST00000374438	chr9	113537627	113550381	12755	+	27757	ENSG00000030304	MUSK	protein_coding	chromosome	MUSK								Heterochromatin	0.125076843825441	PMD		110803105	cg24073597_BC21	cg24073597				No
cg01969012	-0.251697	0.584561	0.46162	0.209922	-6.33875	2.38319e-08	0.000633601	8.98122	chr2	27650506	F	II	NRBP1	TSS1500	shore	chr2:27651265-27652129	Both	CG	North Shore	ENST00000233557	chr2	27650657	27665126	14470	+	149	ENSG00000115216	NRBP1	protein_coding	chromosome	NRBP1								Active_non-prostate_lineage_promoter	0.0781842875686547			27427639	cg01969012_BC21	cg01969012				No
cg13832237	0.282992	0.889909	0.88228	1.16527	6.28299	2.98338e-08	0.00076484	8.76792	chr6	112852356	R	II		IGR	opensea		Both	CG	Open Sea	ENST00000441065	chr6	112668532	112672498	3967	+	183823	ENSG00000251258	RFPL4B	protein_coding	chromosome	RFPL4B								Heterochromatin	0.180259007838986	PMD	commonPMD	112531154	cg13832237_BC21	cg13832237				No
cg24121168	0.145509	0.794556	0.738434	0.883943	6.26621	3.19164e-08	0.000790018	8.70384	chr3	58652503	F	II	FAM3D	1stExon	opensea		Both	CG	Open Sea	ENST00000489857	chr3	58622879	58652561	29683	-	56	ENSG00000198643	FAM3D	protein_coding	chromosome	FAM3D	ENSG00000198643	FAM3D	PRAD_21717	10.9227317664834	Promoter	0.570858283433134	0.429141716566866	Active_prostate_lineage-specific_promoter	0.120375309065434			58666776	cg24121168_BC21	cg24121168				No
cg13307880	0.327483	0.272363	0.224068	0.551551	6.25661	3.31731e-08	0.000793753	8.66717	chr5	140744367	R	II	PCDHGA4	Body	island	chr5:140743961-140744642	Both	CG	Island	ENST00000518069	chr5	140743898	140892546	148649	+	468	ENSG00000253485	PCDHGA5	protein_coding	chromosome	PCDHGA5	ENSG00000204956;ENSG00000081853;ENSG00000254245;ENSG00000254221;ENSG00000262576;ENSG00000253910;ENSG00000253485	PCDHGA1;PCDHGA2;PCDHGA3;PCDHGB1;PCDHGA4;PCDHGB2;PCDHGA5						Bivalent_poised_enhancer	0.162322828894083	PMD	commonPMD	141364800	cg13307880_TC21	cg13307880				Yes
cg13056269	-0.126673	0.0286049	-0.0170494	-0.143722	-6.23483	3.62081e-08	0.000838426	8.58405	chr2	136633607	F	II	MCM6	Body	island	chr2:136633363-136634229	Both	CG	Island	ENST00000264156	chr2	136597196	136633996	36801	-	387	ENSG00000076003	MCM6	protein_coding	chromosome	MCM6	ENSG00000076003	MCM6	PRAD_15734	3.79251244657182	Intron	0.600798403193613	0.399201596806387	Active_prostate_lineage-specific_promoter	0.0648639056887911			135876037	cg13056269_TC21	cg13056269				No
cg09420738	0.274799	0.414651	0.311054	0.585853	6.22664	3.74182e-08	0.000839371	8.55283	chr10	21652141	F	II		IGR	opensea		Both	CG	Open Sea	ENST00000377113	chr10	21781587	21786191	4605	-	134048	ENSG00000204682	CASC10	protein_coding	chromosome	CASC10								Active_non-prostate_lineage_enhancer	0.133077493285285	PMD		21363212	cg09420738_BC21	cg09420738	GH10J021361	Enhancer	1.40661873783848	No
cg07150560	0.16043	0.94779	0.983656	1.14409	6.20176	4.13489e-08	0.000852474	8.458	chr18	9989104	F	II		IGR	opensea		Both	CG	Open Sea	ENST00000584796	chr18	9915767	9954140	38374	+	73336	ENSG00000101558	VAPA	protein_coding	chromosome	VAPA								Primed_non-prostate_lineage-specific_enhancer	0.0834141393121999			9989107	cg07150560_BC21	cg07150560				No
cg08744476	0.144014	0.952484	0.950588	1.0946	6.19337	4.27645e-08	0.000852474	8.42604	chr20	32226532	F	II	CBFA2T2	Body	opensea		Both	CG	Open Sea	ENST00000543126	chr20	32226545	32234496	7952	+	11	ENSG00000078699	CBFA2T2	protein_coding	chromosome	CBFA2T2	ENSG00000078699	CBFA2T2						Primed_non-prostate_lineage-specific_enhancer	0.0606511449357117			33638726	cg08744476_BC21	cg08744476				No
cg21091239	0.187558	0.873002	0.883678	1.07124	6.19162	4.30669e-08	0.000852474	8.41935	chr3	181614617	R	II		IGR	opensea		Both	CG	Open Sea	ENST00000325404	chr3	181429722	181432221	2500	+	184894	ENSG00000181449	SOX2	protein_coding	chromosome	SOX2								Heterochromatin	0.163568586607864	PMD	commonPMD	181896829	cg21091239_TC21	cg21091239				No
cg07442408	0.293207	0.251728	-0.210323	0.0828842	6.18223	4.47184e-08	0.000852474	8.38362	chr16	49518410	R	II		IGR	opensea		Both	CG	Open Sea	ENST00000299191	chr16	49407734	49433342	25609	+	110675	ENSG00000166152	C16orf78	protein_coding	chromosome	C16orf78			PRAD_88109	4.26038685237768	Distal	0.552894211576846	0.447105788423154	Bivalent_poised_promoter	0.147275443371319	PMD		49484499	cg07442408_BC21	cg07442408				Yes
cg04071398	0.151502	0.931389	0.952682	1.10418	6.17867	4.53619e-08	0.000852474	8.37006	chr6	137363996	F	II	IL20RA	Body	shore	chr6:137365299-137366126	Both	CG	North Shore	ENST00000461799	chr6	137359064	137365385	6322	-	1387	ENSG00000016402	IL20RA	protein_coding	chromosome	IL20RA	ENSG00000016402	IL20RA						Active_non-prostate_lineage_enhancer	0.0944758685325454			137042859	cg04071398_BC21	cg04071398				No
cg21380950	0.271888	0.882598	0.97544	1.24733	6.1774	4.55932e-08	0.000852474	8.36523	chr3	100363999	F	II	ADGRG7	Body	opensea		Both	CG	Open Sea	ENST00000481506	chr3	100373040	100414182	41143	+	9039	ENSG00000144820	GPR128	protein_coding	chromosome	GPR128	ENSG00000144820	GPR128						Heterochromatin	0.11537398245957			100645155	cg21380950_BC21	cg21380950				No
cg27261494	0.206842	0.908666	0.916883	1.12373	6.18556	4.63154e-08	0.000852474	8.35337	chr6	74104097	R	II	DDX43	TSS200	shore	chr6:74104425-74104878	Both	CG	North Shore	ENST00000370336	chr6	74104471	74127292	22822	+	372	ENSG00000080007	DDX43	protein_coding	chromosome	DDX43	ENSG00000203907	OOEP						Primed_non-prostate_lineage-specific_enhancer	0.0726650738815655			73394374	cg27261494_TC21	cg27261494				No
cg20430725	-0.154585	0.0330587	-0.0512337	-0.205819	-6.12462	5.63277e-08	0.00101084	8.16452	chr2	136633430	F	I	MCM6	Body	island	chr2:136633363-136634229	Red	CG	Island	ENST00000264156	chr2	136597196	136633996	36801	-	564	ENSG00000076003	MCM6	protein_coding	chromosome	MCM6	ENSG00000076003	MCM6	PRAD_15734	3.79251244657182	Intron	0.600798403193613	0.399201596806387	Active_prostate_lineage-specific_promoter	0.0648639056887911			135875860	cg20430725_TC11	cg20430725				No
cg02657207	0.113364	0.922428	0.955522	1.06889	6.11707	5.80542e-08	0.00101641	8.13586	chrX	19818915	R	II	SH3KBP1	TSS1500	opensea		Both	CG	Open Sea	ENST00000379698	chrX	19553811	19817869	264059	-	1045	ENSG00000147010	SH3KBP1	protein_coding	chromosome	SH3KBP1	ENSG00000147010	SH3KBP1						Heterochromatin				19800797	cg02657207_TC21	cg02657207				No
cg27194966	0.206941	0.138057	-0.0901445	0.116797	6.09045	6.45756e-08	0.00110367	8.03481	chr6	73331355	R	I	KCNQ5	TSS1500	island	chr6:73330942-73333109	Red	CG	Island	ENST00000342056	chr6	73331520	73908571	577052	+	163	ENSG00000185760	KCNQ5	protein_coding	chromosome	KCNQ5								Bivalent_poised_promoter	0.239545956281562	PMD	commonPMD							No
cg00623437	0.174589	0.783086	0.80102	0.975609	6.0676	7.07482e-08	0.00117439	7.94816	chr10	94025806	F	II	CPEB3	5'UTR	opensea		Both	CG	Open Sea	ENST00000412050	chr10	93806449	94003003	196555	-	22802	ENSG00000107864	CPEB3	protein_coding	chromosome	CPEB3	ENSG00000107864	CPEB3						Active_non-prostate_lineage_enhancer	0.0809200728197962			92266049	cg00623437_TC21	cg00623437				No
cg22823081	0.130516	0.883688	0.955535	1.08605	6.06245	7.2218e-08	0.00117439	7.92865	chr12	74564847	F	II		IGR	island	chr12:74564752-74565178	Both	CG	Island	ENST00000519948	chr12	74931551	74935223	3673	+	366702	ENSG00000253719	ATXN7L3B	protein_coding	chromosome	ATXN7L3B								Bivalent_poised_enhancer	0.191227656808288	PMD	commonPMD	74171067	cg22823081_TC21	cg22823081				No
cg12913512	0.229056	0.875612	1.01734	1.2464	6.05699	7.38098e-08	0.00117439	7.90796	chr5	24488007	R	II	CDH10	Body	opensea		Both	CG	Open Sea	ENST00000502921	chr5	24487255	24499630	12376	-	11621	ENSG00000040731	CDH10	protein_coding	chromosome	CDH10	ENSG00000040731	CDH10						Heterochromatin	0.224327593824747	PMD	commonPMD	24487898	cg12913512_BC21	cg12913512				No
cg06166427	0.178167	0.633676	0.662404	0.840571	6.04875	7.62753e-08	0.00117439	7.87677	chr2	67124452	F	II		IGR	opensea		Both	CG	Open Sea	ENST00000450027	chr2	66736059	66795877	59819	+	388392	ENSG00000143995	MEIS1	protein_coding	chromosome	MEIS1								Active_non-prostate_lineage_enhancer	0.158111865076374	PMD	commonPMD	66897320	cg06166427_TC21	cg06166427				No
cg04830098	-0.213846	0.117783	-0.103435	-0.317281	-6.04063	7.87863e-08	0.00117439	7.84603	chr12	56881561	F	II	GLS2	5'UTR	island	chr12:56881401-56882702	Both	CG	Island	ENST00000539272	chr12	56871742	56881902	10161	-	339	ENSG00000135423	GLS2	protein_coding	chromosome	GLS2	ENSG00000135423	GLS2	PRAD_73187	3.04610938938681	Intron	0.682634730538922	0.317365269461078	Bivalent_poised_promoter	0.0892984543597937			56487777	cg04830098_TC21	cg04830098				No
cg22498057	-0.153491	0.170954	0.170478	0.0169875	-6.02774	8.29422e-08	0.00117439	7.79725	chr5	93954358	F	I	ANKRD32	TSS200	island	chr5:93953913-93954843	Grn	CG	Island	ENST00000508383	chr5	93954390	93965425	11036	+	30	ENSG00000133302	ANKRD32	protein_coding	chromosome	ANKRD32	ENSG00000133302	ANKRD32	PRAD_33615	21.7246519410945	Promoter	0.598802395209581	0.401197604790419	Active_prostate_lineage-specific_promoter	0.0917638569602327			94618653	cg22498057_TC11	cg22498057				No
cg10684056	0.260212	0.873509	0.931823	1.19203	6.02573	8.36098e-08	0.00117439	7.78964	chr8	128494566	R	II	CASC8	TSS200	opensea		Both	CG	Open Sea	ENST00000391675	chr8	128427857	128429439	1583	+	66708	ENSG00000212993	POU5F1B	protein_coding	chromosome	POU5F1B			PRAD_53268	5.2919805221513	Promoter	0.42315369261477	0.57684630738523	Active_non-prostate_lineage_enhancer	0.102566459851951									No
cg07656751	0.157881	0.933278	1.00519	1.16307	6.01897	8.58934e-08	0.00117439	7.76407	chr16	77233249	F	I	SYCE1L	TSS200	opensea		Grn	CG	Open Sea	ENST00000378644	chr16	77233294	77246902	13609	+	43	ENSG00000205078	SYCE1L	protein_coding	chromosome	SYCE1L	ENSG00000103111	MON1B						Primed_non-prostate_lineage-specific_enhancer	0.142650534270304	PMD		77199352	cg07656751_TC11	cg07656751				No
cg13700009	0.23445	0.839362	0.80285	1.0373	6.0123	8.82062e-08	0.00117439	7.73886	chr18	10317426	F	II		IGR	opensea		Both	CG	Open Sea	ENST00000355285	chr18	10454625	10489945	35321	+	137197	ENSG00000154856	APCDD1	protein_coding	chromosome	APCDD1								Bivalent_poised_enhancer	0.155946758716803	PMD	commonPMD	10317429	cg13700009_BC21	cg13700009				No
cg22460601	-0.424311	0.583317	0.851747	0.427437	-6.00354	9.13393e-08	0.00117439	7.70574	chr8	7189563	R	II	USP17L1	TSS1500	opensea		Both	CG	Open Sea	ENST00000400078	chr8	7215498	7220490	4993	-	30925	ENSG00000215372	ZNF705G	protein_coding	chromosome	ZNF705G								Heterochromatin	0.187461595327113	PMD	commonPMD							No
cg18605745	0.103007	0.936805	0.930464	1.03347	6.00191	9.1933e-08	0.00117439	7.69959	chr12	30353151	R	II		IGR	shore	chr12:30353915-30354612	Both	CG	North Shore	ENST00000381224	chr12	29689064	29937692	248629	-	415458	ENSG00000133687	TMTC1	protein_coding	chromosome	TMTC1								Heterochromatin	0.181857659434546	PMD	commonPMD	30200218	cg18605745_TC21	cg18605745				No
cg22987527	0.262312	0.805401	0.889887	1.1522	6.0017	9.20117e-08	0.00117439	7.69878	chr5	86437368	R	II	LOC101929380	Body	opensea		Both	CG	Open Sea	ENST00000445770	chr5	86512423	86534822	22400	-	97452	ENSG00000233828	AC008394.1	protein_coding	chromosome	AC008394.1								Heterochromatin	0.138730548150053	PMD		87141551	cg22987527_TC21	cg22987527				No
cg26686146	0.238027	0.480158	0.286516	0.524543	6.00035	9.25056e-08	0.00117439	7.6937	chr2	42795122	R	II	MTA3	TSS1500	shore	chr2:42795847-42796230	Both	CG	North Shore	ENST00000406652	chr2	42795185	42984087	188903	+	61	ENSG00000057935	MTA3	protein_coding	chromosome	MTA3	ENSG00000057935	MTA3	PRAD_12680	4.91410768311263	Promoter	0.626746506986028	0.373253493013972	Active_non-prostate_lineage_promoter	0.0982565021390266			42567982	cg26686146_TC21	cg26686146				Yes
cg01775715	0.275604	0.88526	1.03635	1.31195	5.99455	9.46669e-08	0.00117439	7.67178	chr9	113861780	F	II		IGR	opensea		Both	CG	Open Sea	ENST00000538760	chr9	113637456	113800981	163526	-	60798	ENSG00000198121	LPAR1	protein_coding	chromosome	LPAR1								Heterochromatin	0.158200340625288	PMD	commonPMD	111099500	cg01775715_BC21	cg01775715				No
cg10667877	-0.214036	0.0479099	-0.028403	-0.242439	-5.98802	9.71613e-08	0.00117439	7.6471	chr8	70745342	R	I	SLCO5A1	5'UTR	island	chr8:70744098-70747441	Grn	CG	Island	ENST00000524945	chr8	70584578	70745625	161048	-	281	ENSG00000137571	SLCO5A1	protein_coding	chromosome	SLCO5A1	ENSG00000137571	SLCO5A1						Active_prostate_lineage-specific_promoter	0.203692616555423	PMD	commonPMD	69833107	cg10667877_TC11	cg10667877				No
cg07262234	0.164447	0.788799	0.738022	0.902469	5.986	9.79457e-08	0.00117439	7.63947	chr12	92307774	F	II		IGR	opensea		Both	CG	Open Sea	ENST00000552277	chr12	92386968	92530797	143830	-	223021	ENSG00000257242	C12orf79	protein_coding	chromosome	C12orf79								Heterochromatin	0.0896957228492601			91913998	cg07262234_BC21	cg07262234				No
cg01323448	0.246307	0.929913	0.991878	1.23818	5.98545	9.81619e-08	0.00117439	7.63738	chrX	63576294	R	II	MTMR8	Body	opensea		Both	CG	Open Sea	ENST00000461403	chrX	63555961	63569920	13960	-	6373	ENSG00000102043	MTMR8	protein_coding	chromosome	MTMR8	ENSG00000102043	MTMR8						Heterochromatin				64356414	cg01323448_BC21	cg01323448				No
cg05462892	0.19731	0.939618	0.984555	1.18186	5.9646	1.06649e-07	0.00123229	7.5587	chr3	181542163	F	II		IGR	opensea		Both	CG	Open Sea	ENST00000325404	chr3	181429722	181432221	2500	+	112440	ENSG00000181449	SOX2	protein_coding	chromosome	SOX2								Heterochromatin	0.168262154248233	PMD	commonPMD	181824375	cg05462892_BC21	cg05462892				No
cg19154695	0.161854	0.828729	0.824746	0.986599	5.95917	1.08976e-07	0.00123229	7.53822	chr6	32162695	F	II	GPSM3	5'UTR	shore	chr6:32163292-32164383	Both	CG	North Shore	ENST00000375043	chr6	32158543	32163300	4758	-	603	ENSG00000213654	GPSM3	protein_coding	chromosome	GPSM3	ENSG00000213654;ENSG00000204301	GPSM3;NOTCH4						Active_non-prostate_lineage_enhancer	0.11975807912762			32194918	cg19154695_BC21	cg19154695				No
cg05102552	-0.101224	0.0561075	-0.00849234	-0.109717	-5.95429	1.11112e-07	0.00123229	7.5198	chr2	27650867	R	II	NRBP1	TSS1500	shore	chr2:27651265-27652129	Both	CG	North Shore	ENST00000233557	chr2	27650657	27665126	14470	+	209	ENSG00000115216	NRBP1	protein_coding	chromosome	NRBP1	ENSG00000115216	NRBP1						Active_non-prostate_lineage_promoter	0.0781842875686547			27428000	cg05102552_TC21	cg05102552				No
cg11123751	0.315562	0.81803	1.06927	1.38484	5.95244	1.11933e-07	0.00123229	7.51282	chr6	91378657	R	II		IGR	opensea		Both	CG	Open Sea	ENST00000369329	chr6	91223292	91296764	73473	-	81892	ENSG00000135341	MAP3K7	protein_coding	chromosome	MAP3K7								Heterochromatin	0.159491265224861	PMD	commonPMD	90668938	cg11123751_TC21	cg11123751				No
cg24818418	0.235453	0.859463	0.836262	1.07171	5.95207	1.12098e-07	0.00123229	7.51142	chr4	110834590	R	II	EGF	1stExon	opensea		Both	CG	Open Sea	ENST00000503392	chr4	110834397	110932657	98261	+	192	ENSG00000138798	EGF	protein_coding	chromosome	EGF	ENSG00000138798	EGF						Active_non-prostate_lineage_promoter	0.135986842868952	PMD		109913434	cg24818418_TC21	cg24818418				No
cg02458088	0.236754	0.885359	0.920416	1.15717	5.94896	1.13489e-07	0.00123229	7.49972	chr16	77228411	F	I	MON1B	Body	island	chr16:77228337-77228649	Red	CG	Island	ENST00000545553	chr16	77225097	77232791	7695	+	3313	ENSG00000103111	MON1B	protein_coding	chromosome	MON1B	ENSG00000103111	MON1B	PRAD_89267	4.87531585019273	Exon	0.646706586826347	0.353293413173653	Active_non-prostate_lineage_promoter	0.142650534270304	PMD		77194514	cg02458088_BC11	cg02458088				No
cg17163538	0.303695	0.465626	0.286766	0.590461	5.94559	1.15018e-07	0.00123229	7.48702	chr9	113799638	F	II	LPAR1	5'UTR	shore	chr9:113799913-113801375	Both	CG	North Shore	ENST00000374431	chr9	113635543	113800323	164781	-	683	ENSG00000198121	LPAR1	protein_coding	chromosome	LPAR1	ENSG00000198121	LPAR1						Active_non-prostate_lineage_promoter	0.094913977299797			111037358	cg17163538_BC21	cg17163538				Yes
cg15142913	-0.113284	0.906061	0.99429	0.881006	-5.95171	1.17224e-07	0.00123745	7.47204	chr8	142440250	R	II	PTP4A3	Body	island	chr8:142439683-142440547	Both	CG	Island	ENST00000524028	chr8	142432118	142441620	9503	+	8131	ENSG00000184489	PTP4A3	protein_coding	chromosome	PTP4A3	ENSG00000184489	PTP4A3						Primed_non-prostate_lineage-specific_enhancer	0.138186965383123	PMD		141430150	cg15142913_TC21	cg15142913				No
cg26217822	0.177052	0.942781	0.959071	1.13612	5.93304	1.20899e-07	0.00125775	7.43971	chr12	45603179	R	II	PLEKHA8P1	Body	opensea		Both	CG	Open Sea	ENST00000426898	chr12	45609770	45815000	205231	+	6589	ENSG00000177119	ANO6	protein_coding	chromosome	ANO6								Heterochromatin	0.0695367947490754			45209396	cg26217822_TC21	cg26217822				No
cg12088663	0.236502	0.653717	0.631457	0.86796	5.92411	1.25261e-07	0.00128451	7.40609	chr20	32381603	F	II	ZNF341-AS1	Body	shelf	chr20:32378837-32379191	Both	CG	South Shelf	ENST00000217402	chr20	32399110	32442172	43063	+	17505	ENSG00000101421	CHMP4B	protein_coding	chromosome	CHMP4B			PRAD_104654	3.85073178414615	Promoter	0.57684630738523	0.42315369261477	Active_non-prostate_lineage_enhancer	0.0939881330434957			33793797	cg12088663_BC21	cg12088663				No
cg19459049	0.228394	0.87216	0.921209	1.1496	5.91506	1.29845e-07	0.00131277	7.37199	chr9	113571265	R	II		IGR	opensea		Both	CG	Open Sea	ENST00000374438	chr9	113537627	113550381	12755	+	33637	ENSG00000030304	MUSK	protein_coding	chromosome	MUSK								Heterochromatin	0.125076843825441	PMD					GH09J110808	Enhancer	1.19586701775739	No
cg11453712	0.148087	0.157433	-0.190089	-0.0420016	5.90664	1.34254e-07	0.00133849	7.34032	chr9	139741803	F	II	PHPT1	TSS1500	island	chr9:139738276-139744618	Both	CG	Island	ENST00000371661	chr9	139743176	139745474	2299	+	1371	ENSG00000054148	PHPT1	protein_coding	chromosome	PHPT1			PRAD_59100	9.80643228709146	3' UTR	0.712574850299401	0.287425149700599	Active_prostate_lineage-specific_promoter	0.0868248591461104			136847351	cg11453712_BC21	cg11453712				No
cg15667627	0.202075	0.893107	0.896914	1.09899	5.89927	1.38234e-07	0.00135929	7.3126	chr6	82503531	F	II		IGR	opensea		Both	CG	Open Sea	ENST00000369756	chr6	82455447	82462491	7045	-	41039	ENSG00000112773	FAM46A	protein_coding	chromosome	FAM46A								Heterochromatin	0.122854060250319			81793814	cg15667627_TC21	cg15667627				No
cg08357947	0.174726	0.962205	1.02004	1.19477	5.89282	1.41814e-07	0.00136501	7.28835	chr3	8000942	R	I		IGR	opensea		Red	CG	Open Sea	ENST00000471242	chr3	7735320	7736150	831	+	265621	ENSG00000196277	GRM7	protein_coding	chromosome	GRM7								Repressed_chromatin	0.195415017844644	PMD	commonPMD	7959255	cg08357947_BC11	cg08357947				No
cg16937583	0.245637	0.638206	0.502993	0.74863	5.8914	1.42619e-07	0.00136501	7.28298	chr3	9997177	F	II		IGR	shelf	chr3:9993730-9994136	Both	CG	South Shelf	ENST00000412055	chr3	9987226	9994078	6853	-	3098	ENSG00000163704	PRRT3	protein_coding	chromosome	PRRT3								Active_non-prostate_lineage_promoter	0.0777077031168491			9955493	cg16937583_BC21	cg16937583				No
cg01332959	0.153735	0.926008	0.951989	1.10572	5.88409	1.4681e-07	0.00136522	7.25551	chr5	138719470	F	II	SLC23A1	TSS1500	opensea		Both	CG	Open Sea	ENST00000503919	chr5	138716287	138718990	2704	-	479	ENSG00000170482	SLC23A1	protein_coding	chromosome	SLC23A1	ENSG00000170482	SLC23A1	PRAD_35076	2.88553421489478	Intron	0.536926147704591	0.463073852295409	Active_non-prostate_lineage_promoter	0.0837199206109924			139383781	cg01332959_TC21	cg01332959				No
cg03096126	0.236467	0.210245	0.0516045	0.288071	5.88198	1.4804e-07	0.00136522	7.24759	chr18	56531159	F	I	ZNF532	5'UTR	island	chr18:56530395-56531288	Red	CG	Island	ENST00000591230	chr18	56531323	56651888	120566	+	162	ENSG00000074657	ZNF532	protein_coding	chromosome	ZNF532	ENSG00000074657	ZNF532	PRAD_97809	4.03713246663473	Promoter	0.754491017964072	0.245508982035928	Bivalent_poised_promoter	0.0632765828755937			58863927	cg03096126_TC11	cg03096126				Yes
cg07633251	-0.274454	0.452314	0.481585	0.207131	-5.87881	1.49914e-07	0.00136522	7.23567	chr8	97306195	R	II	PTDSS1	Body	opensea		Both	CG	Open Sea	ENST00000522072	chr8	97307420	97346210	38791	+	1223	ENSG00000156471	PTDSS1	protein_coding	chromosome	PTDSS1	ENSG00000156471	PTDSS1	PRAD_52134	6.1154956867409	Intron	0.401197604790419	0.598802395209581	Heterochromatin	0.0994015681378405			96293967	cg07633251_TC21	cg07633251				No
cg01930081	-0.143037	0.92869	0.986393	0.843356	-5.87825	1.50248e-07	0.00136522	7.23355	chr4	71751085	F	II		IGR	opensea		Both	CG	Open Sea	ENST00000502869	chr4	71768043	71840971	72929	+	16956	ENSG00000173542	MOB1B	protein_coding	chromosome	MOB1B								Repressed_chromatin	0.0868825676802782			70885368	cg01930081_TC21	cg01930081				No
cg27492507	0.238922	0.924006	0.932605	1.17153	5.8728	1.53522e-07	0.00137753	7.21311	chr4	142498570	R	II		IGR	opensea		Both	CG	Open Sea	ENST00000320650	chr4	142557752	142654588	96837	+	59180	ENSG00000164136	IL15	protein_coding	chromosome	IL15								Heterochromatin	0.161925928845236	PMD	commonPMD	141577417	cg27492507_TC21	cg27492507				Yes
cg07894567	0.176067	0.906926	0.92432	1.10039	5.8687	1.56036e-07	0.0013828	7.1977	chr6	112947707	R	II		IGR	opensea		Both	CG	Open Sea	ENST00000441065	chr6	112668532	112672498	3967	+	279174	ENSG00000251258	RFPL4B	protein_coding	chromosome	RFPL4B								Heterochromatin	0.193167787051845	PMD	commonPMD	112626505	cg07894567_BC21	cg07894567				No
cg01878807	0.213991	0.391397	0.39157	0.605561	5.86172	1.60407e-07	0.0014042	7.1715	chr14	24422368	F	II	DHRS4	TSS1500	shore	chr14:24422770-24423141	Both	CG	North Shore	ENST00000399886	chr14	24409572	24422578	13007	-	208	ENSG00000215256	DHRS4-AS1	processed_transcript	chromosome	DHRS4-AS1								Active_non-prostate_lineage_promoter	0.0841850614827866			23953159	cg01878807_BC21	cg01878807				No
cg13448203	0.208382	0.926744	0.946977	1.15536	5.85677	1.63585e-07	0.00141337	7.15289	chrX	63444339	R	II	ASB12	Body	opensea		Both	CG	Open Sea	ENST00000396130	chrX	63444076	63445503	1428	-	1162	ENSG00000198881	ASB12	protein_coding	chromosome	ASB12	ENSG00000198881;ENSG00000102043	ASB12;MTMR8						Heterochromatin				64224459	cg13448203_BC21	cg13448203				No
cg25412677	0.177671	0.827163	0.755433	0.933104	5.84805	1.69325e-07	0.00141337	7.12018	chr3	181661470	F	II		IGR	opensea		Both	CG	Open Sea	ENST00000325404	chr3	181429722	181432221	2500	+	231747	ENSG00000181449	SOX2	protein_coding	chromosome	SOX2								Heterochromatin	0.163568586607864	PMD	commonPMD	181943682	cg25412677_BC21	cg25412677				No
cg09082518	0.175474	0.921208	0.924705	1.10018	5.84558	1.70992e-07	0.00141337	7.11089	chr10	61596106	R	II	CCDC6	Body	opensea		Both	CG	Open Sea	ENST00000263102	chr10	61548521	61666414	117894	-	70306	ENSG00000108091	CCDC6	protein_coding	chromosome	CCDC6	ENSG00000108091	CCDC6						Heterochromatin	0.0666210985223386									No
cg12125605	0.188906	0.761142	0.728005	0.916911	5.84526	1.71206e-07	0.00141337	7.1097	chr3	181514754	F	II		IGR	opensea		Both	CG	Open Sea	ENST00000325404	chr3	181429722	181432221	2500	+	85031	ENSG00000181449	SOX2	protein_coding	chromosome	SOX2								Heterochromatin	0.168262154248233	PMD	commonPMD	181796966	cg12125605_TC21	cg12125605				No
cg20519944	0.105175	0.895442	0.909966	1.01514	5.84005	1.74769e-07	0.00141337	7.09017	chr7	157412886	F	II	PTPRN2	Body	shore	chr7:157413901-157414146	Both	CG	North Shore	ENST00000409610	chr7	157406715	157411457	4743	+	6170	ENSG00000222012	AC005481.5	protein_coding	chromosome	AC005481.5	ENSG00000155093	PTPRN2						Primed_non-prostate_lineage-specific_enhancer	0.191249191704486	PMD	commonPMD	157620194	cg20519944_BC21	cg20519944				No
cg12626297	0.270037	0.588284	0.478072	0.74811	5.83975	1.74978e-07	0.00141337	7.08904	chr5	88564402	R	II		IGR	opensea		Both	CG	Open Sea	ENST00000502831	chr5	88057109	88199922	142814	-	364479	ENSG00000081189	MEF2C	protein_coding	chromosome	MEF2C								Heterochromatin	0.168364198020479	PMD	commonPMD	89268585	cg12626297_TC21	cg12626297				No
cg12799666	0.201896	0.712035	0.730806	0.932702	5.80568	2.00189e-07	0.00158201	6.96139	chr15	44066402	R	II	ELL3	Body	shelf	chr15:44068586-44069792	Both	CG	North Shelf	ENST00000497465	chr15	44065099	44067703	2605	-	1299	ENSG00000128886	ELL3	protein_coding	chromosome	ELL3	ENSG00000128886;ENSG00000262560	ELL3;RP11-296A16.1						Active_non-prostate_lineage_enhancer	0.0780092134115456			43774204	cg12799666_BC21	cg12799666				No
cg11022537	0.187079	0.802379	0.897374	1.08445	5.80411	2.01437e-07	0.00158201	6.9555	chr4	177738806	F	II		IGR	opensea		Both	CG	Open Sea	ENST00000280193	chr4	177604689	177713881	109193	-	24924	ENSG00000150630	VEGFC	protein_coding	chromosome	VEGFC								Heterochromatin	0.184019306868631	PMD	commonPMD	176817652	cg11022537_BC21	cg11022537				No
cg14200692	0.2389	0.690739	0.670983	0.909882	5.80074	2.04139e-07	0.00158201	6.94287	chr2	42793873	F	II	MTA3	TSS1500	shore	chr2:42795847-42796230	Both	CG	North Shore	ENST00000406652	chr2	42795185	42984087	188903	+	1310	ENSG00000057935	MTA3	protein_coding	chromosome	MTA3	ENSG00000057935	MTA3						Active_non-prostate_lineage_enhancer	0.0982565021390266			42566733	cg14200692_BC21	cg14200692				No
cg07185247	0.19557	0.906866	0.903086	1.09866	5.79881	2.05693e-07	0.00158201	6.93567	chr1	248097461	R	II		IGR	shelf	chr1:248100325-248100726	Both	CG	North Shelf	ENST00000318244	chr1	248097071	248098057	987	+	389	ENSG00000177275	OR2AJ1	protein_coding	chromosome	OR2AJ1	ENSG00000177275	OR2AJ1						Heterochromatin	0.196156940117697	PMD	commonPMD	247934159	cg07185247_BC21	cg07185247				No
cg11663218	0.125988	0.850614	0.89142	1.01741	5.79281	2.10622e-07	0.00158201	6.91322	chr13	113578649	R	II		IGR	opensea		Both	CG	Open Sea	ENST00000397036	chr13	113556509	113564933	8425	+	22139	ENSG00000126217	MCF2L	protein_coding	chromosome	MCF2L	ENSG00000126217	MCF2L						Heterochromatin	0.137450907269578	PMD		112924335	cg11663218_BC21	cg11663218				No
cg14155265	0.228008	0.876862	0.850915	1.07892	5.79215	2.11172e-07	0.00158201	6.91075	chr1	65635785	R	II	AK4	Body	opensea		Both	CG	Open Sea	ENST00000479060	chr1	65631615	65692112	60498	+	4169	ENSG00000162433	AK4	protein_coding	chromosome	AK4	ENSG00000162433	AK4	PRAD_4458	2.85082240884262	Intron	0.514970059880239	0.48502994011976	Active_non-prostate_lineage_promoter	0.126401192584553	PMD		65170102	cg14155265_BC21	cg14155265				No
cg19902859	0.225327	0.902096	0.88231	1.10764	5.79097	2.12159e-07	0.00158201	6.90633	chr11	74023219	F	II	P4HA3	TSS1500	shore	chr11:74022428-74022703	Both	CG	South Shore	ENST00000331597	chr11	73977700	74022702	45003	-	516	ENSG00000149380	P4HA3	protein_coding	chromosome	P4HA3								Primed_prostate_lineage_enhancer	0.0798440589546014			74312174	cg19902859_TC21	cg19902859				No
cg07106282	0.180092	0.932203	0.991866	1.17196	5.78891	2.1389e-07	0.00158201	6.89862	chr12	45638708	F	II	ANO6	Body	opensea		Both	CG	Open Sea	ENST00000320560	chr12	45609903	45826134	216232	+	28804	ENSG00000177119	ANO6	protein_coding	chromosome	ANO6	ENSG00000177119	ANO6						Active_non-prostate_lineage_enhancer	0.0695367947490754			45244925	cg07106282_BC21	cg07106282				No
cg23219751	0.308594	0.504237	0.433796	0.742389	5.79413	2.18084e-07	0.00158201	6.88363	chr10	88519036	R	II	BMPR1A	5'UTR	shore	chr10:88515426-88517217	Both	CG	South Shore	ENST00000372037	chr10	88516407	88692595	176189	+	2628	ENSG00000107779	BMPR1A	protein_coding	chromosome	BMPR1A	ENSG00000107779	BMPR1A						Active_non-prostate_lineage_enhancer	0.0883386666984944			86759279	cg23219751_TC21	cg23219751				Yes
cg15856829	0.236739	0.310486	0.349601	0.586341	5.78387	2.18184e-07	0.00158201	6.87977	chr6	161100672	R	II		IGR	shore	chr6:161100092-161100456	Both	CG	South Shore	ENST00000447678	chr6	160952515	161087407	134893	-	13264	ENSG00000198670	LPA	protein_coding	chromosome	LPA								Bivalent_poised_promoter	0.171938248712195	PMD	commonPMD	160679640	cg15856829_TC21	cg15856829				No
cg19855285	0.309262	0.21656	-0.0223068	0.286955	5.78746	2.2387e-07	0.00159115	6.85838	chr4	138453953	F	II	PCDH18	TSS1500	opensea		Both	CG	Open Sea	ENST00000510305	chr4	138441992	138453648	11657	-	304	ENSG00000189184	PCDH18	protein_coding	chromosome	PCDH18								Active_non-prostate_lineage_promoter	0.172441250173664	PMD	commonPMD	137532799	cg19855285_TC21	cg19855285				Yes
cg17810878	0.187553	0.878146	0.937307	1.12486	5.77734	2.23879e-07	0.00159115	6.85535	chr12	45638686	F	II	ANO6	Body	opensea		Both	CG	Open Sea	ENST00000320560	chr12	45609903	45826134	216232	+	28782	ENSG00000177119	ANO6	protein_coding	chromosome	ANO6	ENSG00000177119	ANO6						Active_non-prostate_lineage_enhancer	0.0695367947490754			45244903	cg17810878_TC21	cg17810878				No
cg09752583	0.233136	0.723597	0.603322	0.836458	5.77087	2.29663e-07	0.00161626	6.83116	chr6	53058587	R	II		IGR	opensea		Both	CG	Open Sea	ENST00000259803	chr6	52991762	53013627	21866	-	44959	ENSG00000137270	GCM1	protein_coding	chromosome	GCM1								Active_non-prostate_lineage_enhancer	0.107612278079088			53193789	cg09752583_BC21	cg09752583				No
cg19543355	0.240488	0.946287	1.00818	1.24867	5.76576	2.34333e-07	0.00162341	6.81208	chr9	113696372	R	II	LPAR1	Body	opensea		Both	CG	Open Sea	ENST00000541779	chr9	113635544	113761720	126177	-	65346	ENSG00000198121	LPAR1	protein_coding	chromosome	LPAR1	ENSG00000198121	LPAR1						Active_non-prostate_lineage_promoter	0.118041383693527			110934092	cg19543355_TC21	cg19543355	GH09J110932	Promoter/Enhancer	1.42444862058915	No
cg00602371	0.126518	0.951598	1.00893	1.13544	5.77487	2.35202e-07	0.00162341	6.81203	chr16	77233247	R	I	SYCE1L	TSS200	opensea		Grn	CG	Open Sea	ENST00000378644	chr16	77233294	77246902	13609	+	45	ENSG00000205078	SYCE1L	protein_coding	chromosome	SYCE1L	ENSG00000103111	MON1B						Primed_non-prostate_lineage-specific_enhancer	0.142650534270304	PMD		77199350	cg00602371_TC11	cg00602371				No
cg19884619	0.161072	0.390261	0.420268	0.58134	5.75682	2.42731e-07	0.00163248	6.77869	chr5	149379650	F	II	HMGXB3	TSS1500	shore	chr5:149379964-149380802	Both	CG	North Shore	ENST00000503427	chr5	149379884	149432386	52503	+	232	ENSG00000113716	HMGXB3	protein_coding	chromosome	HMGXB3	ENSG00000164296	TIGD6	PRAD_35723	2.48954836703431	Promoter	0.499001996007984	0.500998003992016	Active_prostate_lineage-specific_promoter	0.0739784016669974			150000087	cg19884619_BC21	cg19884619				No
cg08495884	0.19029	0.901566	0.972726	1.16302	5.75606	2.43465e-07	0.00163248	6.77583	chr3	181614260	F	II		IGR	opensea		Both	CG	Open Sea	ENST00000325404	chr3	181429722	181432221	2500	+	184537	ENSG00000181449	SOX2	protein_coding	chromosome	SOX2								Heterochromatin	0.163568586607864	PMD	commonPMD	181896472	cg08495884_TC21	cg08495884				No
cg11244350	0.352284	0.646312	0.707098	1.05938	5.7534	2.46031e-07	0.00163248	6.76589	chr8	77262581	F	II		IGR	opensea		Both	CG	Open Sea	ENST00000521891	chr8	77593454	77779521	186068	+	330871	ENSG00000091656	ZFHX4	protein_coding	chromosome	ZFHX4								Heterochromatin	0.184119291128466	PMD	commonPMD	76350346	cg11244350_BC21	cg11244350				No
cg20643991	0.253343	0.680063	0.634655	0.887998	5.75319	2.4623e-07	0.00163248	6.76512	chr5	121690136	F	II	SNCAIP	5'UTR	opensea		Both	CG	Open Sea	ENST00000503116	chr5	121726830	121787299	60470	+	36692	ENSG00000064692	SNCAIP	protein_coding	chromosome	SNCAIP	ENSG00000064692	SNCAIP						Heterochromatin	0.133018674109106	PMD		122354441	cg20643991_BC21	cg20643991				No
cg13931887	0.135403	0.735225	0.671555	0.806957	5.74869	2.50636e-07	0.00163248	6.74831	chr8	145738926	F	II	RECQL4	Body	island	chr8:145738638-145739030	Both	CG	Island	ENST00000531875	chr8	145736708	145738155	1448	-	770	ENSG00000160957	RECQL4	protein_coding	chromosome	RECQL4	ENSG00000160957	RECQL4						Bivalent_poised_promoter	0.0763567559667937			144513542	cg13931887_BC21	cg13931887				No
cg08723959	-0.254998	0.695965	0.652191	0.397193	-5.74797	2.51343e-07	0.00163248	6.74564	chr3	197185370	F	II		IGR	shore	chr3:197183404-197183724	Both	CG	South Shore	ENST00000455876	chr3	197239093	197241266	2174	-	55894	ENSG00000161267	BDH1	protein_coding	chromosome	BDH1								Primed_non-prostate_lineage-specific_enhancer	0.116714477027444									No
cg06634961	0.143457	0.907267	0.964954	1.10841	5.74685	2.52454e-07	0.00163248	6.74146	chr4	53582034	R	II		IGR	shelf	chr4:53578358-53579238	Both	CG	South Shelf	ENST00000540758	chr4	53609751	53611888	2138	-	29852	ENSG00000226887	ERVMER34-1	protein_coding	chromosome	ERVMER34-1								Heterochromatin	0.0961570716314013			52715867	cg06634961_BC21	cg06634961				No
cg18650998	0.215338	0.916985	0.937001	1.15234	5.74459	2.54709e-07	0.00163248	6.73303	chr5	88590117	F	II		IGR	opensea		Both	CG	Open Sea	ENST00000502831	chr5	88057109	88199922	142814	-	390194	ENSG00000081189	MEF2C	protein_coding	chromosome	MEF2C								Heterochromatin	0.168364198020479	PMD	commonPMD	89294300	cg18650998_BC21	cg18650998				No
cg04212150	0.176199	0.194686	0.0423586	0.218558	5.7342	2.6534e-07	0.00167353	6.69427	chr18	56531132	F	II	ZNF532	5'UTR	island	chr18:56530395-56531288	Both	CG	Island	ENST00000591230	chr18	56531323	56651888	120566	+	189	ENSG00000074657	ZNF532	protein_coding	chromosome	ZNF532	ENSG00000074657	ZNF532	PRAD_97809	4.03713246663473	Promoter	0.754491017964072	0.245508982035928	Bivalent_poised_promoter	0.0632765828755937			58863900	cg04212150_TC21	cg04212150				Yes
cg02878355	0.162851	0.872893	0.783262	0.946114	5.74369	2.65777e-07	0.00167353	6.69655	chr4	77138258	R	II	FAM47E	5'UTR	shelf	chr4:77134566-77135377	Both	CG	South Shelf	ENST00000339906	chr4	77138761	77204921	66161	+	501	ENSG00000189157	FAM47E	protein_coding	chromosome	FAM47E	ENSG00000189157	FAM47E						Active_non-prostate_lineage_enhancer	0.0765593377023248			76217105	cg02878355_BC21	cg02878355				No
cg17650091	0.127638	0.936077	0.935089	1.06273	5.73079	2.68925e-07	0.00167863	6.68154	chr11	4720347	R	II	OR51E2	TSS1500	opensea		Both	CG	Open Sea	ENST00000532598	chr11	4703691	4719084	15394	-	1262	ENSG00000167332	OR51E2	protein_coding	chromosome	OR51E2								Active_non-prostate_lineage_enhancer	0.185696041072726	PMD	commonPMD	4699117	cg17650091_BC21	cg17650091				No
cg20987444	0.195992	0.799894	0.852991	1.04898	5.72728	2.7267e-07	0.00168733	6.66844	chr7	123601885	F	II	SPAM1	Body	opensea		Both	CG	Open Sea	ENST00000223028	chr7	123587754	123600093	12340	+	14130	ENSG00000106304	SPAM1	protein_coding	chromosome	SPAM1	ENSG00000106304	SPAM1						Heterochromatin	0.15603787777962	PMD	commonPMD							No
cg05518458	-0.257884	0.45181	0.420725	0.162841	-5.72145	2.78992e-07	0.00169917	6.64671	chr8	97306178	R	II	PTDSS1	Body	opensea		Both	CG	Open Sea	ENST00000522072	chr8	97307420	97346210	38791	+	1240	ENSG00000156471	PTDSS1	protein_coding	chromosome	PTDSS1	ENSG00000156471	PTDSS1	PRAD_52134	6.1154956867409	Intron	0.401197604790419	0.598802395209581	Heterochromatin	0.0994015681378405			96293950	cg05518458_TC21	cg05518458				No
cg24640736	0.184589	0.425594	0.294322	0.478911	5.71986	2.80738e-07	0.00169917	6.6408	chr5	54034095	F	II	LOC102467080	Body	opensea		Both	CG	Open Sea	ENST00000505950	chr5	54252063	54253674	1612	-	219577	ENSG00000249016	RP11-45H22.3	protein_coding	chromosome	RP11-45H22.3			PRAD_32317	4.63367613426045	Distal	0.526946107784431	0.473053892215569	Primed_non-prostate_lineage-specific_enhancer	0.128967577341714	PMD		54738267	cg24640736_BC21	cg24640736				No
cg16472192	0.284587	0.724861	0.631145	0.915732	5.71901	2.81685e-07	0.00169917	6.6376	chr5	121787632	F	II	MGC32805	Body	opensea		Both	CG	Open Sea	ENST00000504884	chr5	121726830	121787299	60470	+	60801	ENSG00000064692	SNCAIP	protein_coding	chromosome	SNCAIP	ENSG00000064692	SNCAIP						Heterochromatin	0.113760132985164			122451937	cg16472192_BC21	cg16472192				No
cg24965683	-0.20509	0.250474	0.259713	0.0546236	-5.71238	2.89115e-07	0.00172946	6.61292	chr18	18759805	F	II		IGR	opensea		Both	CG	Open Sea	ENST00000424526	chr18	18822203	19102791	280589	+	62396	ENSG00000141449	GREB1L	protein_coding	chromosome	GREB1L								Primed_non-prostate_lineage-specific_enhancer	0.152992580748163	PMD	commonPMD	21179844	cg24965683_TC21	cg24965683				No
cg02525646	0.224617	0.541439	0.417771	0.642388	5.70621	2.96209e-07	0.00175725	6.58995	chr2	42795128	R	II	MTA3	TSS1500	shore	chr2:42795847-42796230	Both	CG	North Shore	ENST00000406652	chr2	42795185	42984087	188903	+	55	ENSG00000057935	MTA3	protein_coding	chromosome	MTA3	ENSG00000057935	MTA3	PRAD_12680	4.91410768311263	Promoter	0.626746506986028	0.373253493013972	Active_non-prostate_lineage_promoter	0.0982565021390266			42567988	cg02525646_TC21	cg02525646				Yes
cg03198297	0.232073	0.676866	0.80473	1.0368	5.70256	3.0049e-07	0.00176803	6.57635	chrX	37646886	F	II	CYBB	Body	opensea		Both	CG	Open Sea	ENST00000536160	chrX	37639317	37670388	31072	+	7568	ENSG00000165168	CYBB	protein_coding	chromosome	CYBB	ENSG00000250349;ENSG00000165168	TM4SF2;CYBB						Heterochromatin				37787633	cg03198297_BC21	cg03198297				No
cg02553663	-0.347022	0.114337	-0.331555	-0.678577	-5.69853	3.05289e-07	0.00177119	6.56133	chr17	80291775	F	I	SECTM1	5'UTR	island	chr17:80291020-80292394	Red	CG	Island	ENST00000269389	chr17	80278900	80291874	12975	-	97	ENSG00000141574	SECTM1	protein_coding	chromosome	SECTM1	ENSG00000141574	SECTM1	PRAD_95660	4.84171048964099	Promoter	0.682634730538922	0.317365269461078	Active_prostate_lineage-specific_promoter	0.112224336843493			82333899	cg02553663_BC11	cg02553663				No
cg01491428	0.497965	0.495848	0.408776	0.906741	5.69797	3.05962e-07	0.00177119	6.55924	chr16	2334163	F	II	ABCA3	Body	island	chr16:2334108-2334347	Both	CG	Island	ENST00000320225	chr16	2303117	2318413	15297	-	15749	ENSG00000205937	RNPS1	protein_coding	chromosome	RNPS1	ENSG00000167972	ABCA3						Bivalent_poised_enhancer	0.172594514613564	PMD	commonPMD							No
cg20461270	0.244601	0.925357	1.03267	1.27727	5.68821	3.17906e-07	0.00179162	6.52295	chr5	86447120	R	II		IGR	opensea		Both	CG	Open Sea	ENST00000445770	chr5	86512423	86534822	22400	-	87700	ENSG00000233828	AC008394.1	protein_coding	chromosome	AC008394.1								Heterochromatin	0.138730548150053	PMD		87151303	cg20461270_TC21	cg20461270				No
cg09853273	0.242741	0.917862	1.04919	1.29193	5.68476	3.22247e-07	0.00179162	6.51009	chr5	24500550	R	II	CDH10	Body	opensea		Both	CG	Open Sea	ENST00000502921	chr5	24487255	24499630	12376	-	919	ENSG00000040731	CDH10	protein_coding	chromosome	CDH10	ENSG00000040731	CDH10						Primed_prostate_lineage_enhancer	0.231495194774043	PMD	commonPMD	24500441	cg09853273_TC21	cg09853273				No
cg11573485	0.229521	0.592966	0.640965	0.870487	5.68406	3.23133e-07	0.00179162	6.50749	chr10	91714114	R	II	LINC01375	Body	opensea		Both	CG	Open Sea	ENST00000478929	chr10	91483333	91534696	51364	+	230780	ENSG00000138182	KIF20B	protein_coding	chromosome	KIF20B								Heterochromatin	0.168606234069721	PMD	commonPMD	89954357	cg11573485_TC21	cg11573485				No
cg02349186	0.187604	0.193623	-0.0834161	0.104188	5.68153	3.26363e-07	0.00179162	6.49807	chr2	238832313	R	II		IGR	opensea		Both	CG	Open Sea	ENST00000272930	chr2	238875597	238951236	75640	+	43282	ENSG00000184182	UBE2F	protein_coding	chromosome	UBE2F			PRAD_18964	3.68618575521066	Distal	0.552894211576846	0.447105788423154	Bivalent_poised_promoter	0.114009781879551			237923671	cg02349186_BC21	cg02349186				Yes
cg07964958	0.209048	0.93214	0.91396	1.12301	5.68114	3.26851e-07	0.00179162	6.49665	chr6	83899780	F	II	PGM3	Body	shelf	chr6:83902606-83903777	Both	CG	North Shelf	ENST00000605602	chr6	83898222	83898364	143	-	1415	ENSG00000013375	PGM3	protein_coding	chromosome	PGM3	ENSG00000013375	PGM3						Active_non-prostate_lineage_enhancer	0.0639788546607892			83190061	cg07964958_TC21	cg07964958				No
cg23447996	-0.279009	0.43888	0.511764	0.232754	-5.67828	3.30547e-07	0.00179162	6.48599	chr9	93564603	R	II	SYK	Body	shore	chr9:93563775-93564546	Both	CG	South Shore	ENST00000476708	chr9	93564244	93606528	42285	+	358	ENSG00000165025	SYK	protein_coding	chromosome	SYK	ENSG00000165025	SYK						Bivalent_poised_promoter	0.101604974332845			90802321	cg23447996_BC21	cg23447996				No
cg03331794	0.249331	0.9072	1.0728	1.32213	5.6777	3.31297e-07	0.00179162	6.48384	chr5	86415318	F	II	LOC101929380	TSS1500	opensea		Both	CG	Open Sea	ENST00000445770	chr5	86512423	86534822	22400	-	119502	ENSG00000233828	AC008394.1	protein_coding	chromosome	AC008394.1								Heterochromatin	0.138730548150053	PMD		87119501	cg03331794_TC21	cg03331794				No
cg03175302	0.207314	0.785319	0.785423	0.992737	5.6772	3.31954e-07	0.00179162	6.48197	chr5	106806075	F	II	EFNA5	Body	opensea		Both	CG	Open Sea	ENST00000505499	chr5	106762918	106841892	78975	-	35815	ENSG00000184349	EFNA5	protein_coding	chromosome	EFNA5	ENSG00000184349	EFNA5						Heterochromatin	0.113040893374687			107470374	cg03175302_BC21	cg03175302				No
cg22485948	0.260681	0.900648	0.933471	1.19415	5.67359	3.3669e-07	0.00180362	6.46854	chr5	128877863	F	II	ADAMTS19	Body	opensea		Both	CG	Open Sea	ENST00000274487	chr5	128795958	129074376	278419	+	81904	ENSG00000145808	ADAMTS19	protein_coding	chromosome	ADAMTS19	ENSG00000145808	ADAMTS19						Heterochromatin	0.203284903458948	PMD	commonPMD	129542170	cg22485948_TC21	cg22485948				No
cg04861869	0.233125	0.604523	0.527362	0.760487	5.6675	3.44822e-07	0.0018229	6.44592	chr15	101728611	F	I	CHSY1	Body	opensea		Red	CG	Open Sea	ENST00000543813	chr15	101717306	101728266	10961	-	344	ENSG00000131873	CHSY1	protein_coding	chromosome	CHSY1	ENSG00000131873	CHSY1						Active_prostate_lineage-specific_enhancer	0.0849805274917725			101188406	cg04861869_TC11	cg04861869				No
cg21972741	0.152998	0.952728	1.04315	1.19615	5.66462	3.48744e-07	0.0018229	6.43521	chr5	435613	F	II	AHRR	3'UTR	opensea		Both	CG	Open Sea	ENST00000511487	chr5	428033	434524	6492	+	7579	ENSG00000063438	AHRR	protein_coding	chromosome	AHRR	ENSG00000063438	AHRR						Bivalent_poised_enhancer	0.119448819020508			435498	cg21972741_BC21	cg21972741				No
cg27058069	0.147611	0.90996	1.02602	1.17363	5.66328	3.5058e-07	0.0018229	6.43023	chr2	66750713	F	II	MEIS1	Body	opensea		Both	CG	Open Sea	ENST00000450027	chr2	66736059	66795877	59819	+	14653	ENSG00000143995	MEIS1	protein_coding	chromosome	MEIS1	ENSG00000143995	MEIS1						Heterochromatin	0.177732442033979	PMD	commonPMD	66523581	cg27058069_TC21	cg27058069				No
cg16203865	0.154133	0.661522	0.602553	0.756685	5.6619	3.52472e-07	0.0018229	6.42513	chr19	51336502	R	II	LOC105372441	Body	shelf	chr19:51339293-51339510	Both	CG	North Shelf	ENST00000598673	chr19	51330284	51336443	6160	-	58	ENSG00000174562	KLK15	protein_coding	chromosome	KLK15	ENSG00000174562	KLK15						Bivalent_poised_enhancer	0.143585424815578	PMD		50833246	cg16203865_BC21	cg16203865				No
cg16129703	0.204452	0.792847	0.916347	1.1208	5.6597	3.55525e-07	0.0018229	6.41696	chr1	247251489	F	II		IGR	opensea		Both	CG	Open Sea	ENST00000366503	chr1	247200086	247242057	41972	-	9431	ENSG00000135747	ZNF670	protein_coding	chromosome	ZNF670								Bivalent_poised_enhancer	0.0792358375852378			247088187	cg16129703_BC21	cg16129703				No
cg09255157	-0.324868	0.783056	0.973722	0.648854	-5.65638	3.60188e-07	0.00183371	6.40461	chr4	106553472	F	II	ARHGEF38	Body	opensea		Both	CG	Open Sea	ENST00000508036	chr4	106553867	106588690	34824	+	393	ENSG00000236699	ARHGEF38	protein_coding	chromosome	ARHGEF38	ENSG00000236699	ARHGEF38						Active_prostate_lineage-specific_enhancer	0.09200680638777			105632315	cg09255157_TC21	cg09255157				No
cg00629347	0.177202	0.940488	0.987228	1.16443	5.6461	3.74994e-07	0.00189564	6.36644	chr12	45621178	F	II	ANO6	Body	opensea		Both	CG	Open Sea	ENST00000320560	chr12	45609903	45826134	216232	+	11274	ENSG00000177119	ANO6	protein_coding	chromosome	ANO6	ENSG00000177119	ANO6						Heterochromatin	0.0695367947490754			45227395	cg00629347_BC21	cg00629347				No
cg08491150	0.272534	0.87313	0.909772	1.18231	5.64425	3.77718e-07	0.00189606	6.35958	chr16	77226774	F	II	MON1B	Body	shore	chr16:77228337-77228649	Both	CG	North Shore	ENST00000545553	chr16	77225097	77232791	7695	+	1676	ENSG00000103111	MON1B	protein_coding	chromosome	MON1B	ENSG00000103111	MON1B						Active_non-prostate_lineage_promoter	0.142650534270304	PMD		77192877	cg08491150_BC21	cg08491150				No
cg24134018	0.250577	0.738641	0.869756	1.12033	5.64158	3.81688e-07	0.00190268	6.34967	chr18	10413897	R	II		IGR	shore	chr18:10414354-10414592	Both	CG	North Shore	ENST00000355285	chr18	10454625	10489945	35321	+	40726	ENSG00000154856	APCDD1	protein_coding	chromosome	APCDD1								Primed_non-prostate_lineage-specific_enhancer	0.134655522436436	PMD		10413900	cg24134018_BC21	cg24134018				No
cg02618355	0.213203	0.939173	0.987297	1.2005	5.63846	3.86382e-07	0.0019128	6.33809	chr8	2024368	F	II	MYOM2	Body	opensea		Both	CG	Open Sea	ENST00000519518	chr8	2029921	2037887	7967	+	5551	ENSG00000036448	MYOM2	protein_coding	chromosome	MYOM2	ENSG00000036448	MYOM2						Repressed_chromatin	0.177821031347017	PMD	commonPMD	2076288	cg02618355_TC21	cg02618355				No
cg23925650	0.257052	0.397942	0.220561	0.477612	5.63421	3.92873e-07	0.00193161	6.32231	chr14	77507461	F	II		IGR	opensea		Both	CG	Open Sea	ENST00000238647	chr14	77490888	77495034	4147	-	12426	ENSG00000119669	IRF2BPL	protein_coding	chromosome	IRF2BPL			PRAD_81032	2.87741801608585	Exon	0.487025948103792	0.512974051896208	Active_prostate_lineage-specific_promoter	0.0605095755405838			77041118	cg23925650_TC21	cg23925650				No
cg21491443	0.200609	0.840803	0.890039	1.09065	5.63834	4.01092e-07	0.00195861	6.30564	chr8	122586654	F	II		IGR	opensea		Both	CG	Open Sea	ENST00000303924	chr8	122624356	122653630	29275	-	66974	ENSG00000170961	HAS2	protein_coding	chromosome	HAS2								Heterochromatin	0.148045511052853	PMD		121574414	cg21491443_BC21	cg21491443				No
cg13462387	0.191985	0.885904	0.939468	1.13145	5.62174	4.12509e-07	0.00200075	6.2761	chr18	10471657	R	II	APCDD1	Body	island	chr18:10471656-10471867	Both	CG	Island	ENST00000584596	chr18	10471833	10477875	6043	+	174	ENSG00000154856	APCDD1	protein_coding	chromosome	APCDD1	ENSG00000154856	APCDD1						Bivalent_poised_enhancer	0.134655522436436	PMD		10471660	cg13462387_TC21	cg13462387				No
cg25377994	0.139372	0.92544	1.019	1.15837	5.61678	4.20597e-07	0.00201663	6.2577	chr12	121434070	F	II	HNF1A	ExonBnd	opensea		Both	CG	Open Sea	ENST00000546272	chr12	121441679	121448952	7274	-	14880	ENSG00000157895	C12orf43	protein_coding	chromosome	C12orf43	ENSG00000135100	HNF1A						Bivalent_poised_enhancer	0.108543519828358			120996267	cg25377994_TC21	cg25377994				No
cg26093746	0.26011	0.702743	0.605692	0.865802	5.61629	4.21402e-07	0.00201663	6.25589	chr21	43352889	R	II	C2CD2	Body	opensea		Both	CG	Open Sea	ENST00000329623	chr21	43305221	43346799	41579	-	6089	ENSG00000157617	C2CD2	protein_coding	chromosome	C2CD2	ENSG00000157617	C2CD2						Active_non-prostate_lineage_promoter	0.0707495035226467			41932780	cg26093746_TC21	cg26093746				No
cg26794318	0.290647	0.81381	0.751898	1.04254	5.60365	4.42742e-07	0.00208052	6.20909	chr4	187025443	R	II		IGR	shore	chr4:187025732-187026873	Both	CG	North Shore	ENST00000503432	chr4	187025573	187093294	67722	+	128	ENSG00000109794	FAM149A	protein_coding	chromosome	FAM149A								Active_prostate_lineage-specific_promoter	0.104700025564648			186104289	cg26794318_BC21	cg26794318				No
cg23683185	0.146769	0.697212	0.710729	0.857499	5.60325	4.43448e-07	0.00208052	6.20758	chr11	66493478	R	II		IGR	shore	chr11:66494937-66496387	Both	CG	North Shore	ENST00000533211	chr11	66452719	66496430	43712	-	2950	ENSG00000173898	SPTBN2	protein_coding	chromosome	SPTBN2	ENSG00000173898	SPTBN2						Primed_non-prostate_lineage-specific_enhancer	0.0911633617617953			66726007	cg23683185_TC21	cg23683185				No
cg26501102	0.274415	0.629487	0.780249	1.05466	5.58127	4.832e-07	0.00223625	6.12625	chr9	113682006	R	II	LPAR1	Body	opensea		Both	CG	Open Sea	ENST00000541779	chr9	113635544	113761720	126177	-	79712	ENSG00000198121	LPAR1	protein_coding	chromosome	LPAR1	ENSG00000198121	LPAR1						Active_non-prostate_lineage_enhancer	0.118041383693527			110919726	cg26501102_TC21	cg26501102				No
cg25211788	0.133148	0.948304	0.985683	1.11883	5.57979	4.85987e-07	0.00223625	6.1208	chr10	91613387	F	II		IGR	opensea		Both	CG	Open Sea	ENST00000478929	chr10	91483333	91534696	51364	+	130053	ENSG00000138182	KIF20B	protein_coding	chromosome	KIF20B								Heterochromatin	0.150755604957179	PMD	commonPMD	89853630	cg25211788_TC21	cg25211788				No
cg14398353	0.2519	0.911886	1.00363	1.25553	5.57744	4.90482e-07	0.00224256	6.11208	chr9	113733131	R	II	LPAR1	Body	opensea		Both	CG	Open Sea	ENST00000541779	chr9	113635544	113761720	126177	-	28587	ENSG00000198121	LPAR1	protein_coding	chromosome	LPAR1	ENSG00000198121	LPAR1						Heterochromatin	0.094913977299797			110970851	cg14398353_BC21	cg14398353				No
cg20491726	0.147637	0.663121	0.700791	0.848428	5.56062	5.23737e-07	0.00237411	6.04994	chr2	242820622	R	II		IGR	shelf	chr2:242823446-242823970	Both	CG	North Shelf	ENST00000343216	chr2	242811881	242815975	4095	+	8740	ENSG00000188011	CXXC11	protein_coding	chromosome	CXXC11								Primed_non-prostate_lineage-specific_enhancer	0.130194242213697	PMD		241878471	cg20491726_TC21	cg20491726				No
cg13960493	0.20068	0.913693	0.954092	1.15477	5.55958	5.25869e-07	0.00237411	6.0461	chr9	113658492	R	II	LPAR1	Body	opensea		Both	CG	Open Sea	ENST00000541779	chr9	113635544	113761720	126177	-	103226	ENSG00000198121	LPAR1	protein_coding	chromosome	LPAR1	ENSG00000198121	LPAR1						Heterochromatin	0.118041383693527			110896212	cg13960493_BC21	cg13960493				No
cg25391681	0.217058	0.893654	0.895258	1.11232	5.55359	5.38282e-07	0.00241496	6.024	chr5	128930873	R	II	ADAMTS19	Body	opensea		Both	CG	Open Sea	ENST00000509467	chr5	129023793	129070741	46949	+	92918	ENSG00000145808	ADAMTS19	protein_coding	chromosome	ADAMTS19	ENSG00000145808	ADAMTS19						Heterochromatin	0.19558031043481	PMD	commonPMD	129595180	cg25391681_BC21	cg25391681				No
cg22811930	0.237938	0.322054	0.124915	0.362854	5.54661	5.53123e-07	0.00246442	5.99824	chr18	10072795	R	II		IGR	opensea		Both	CG	Open Sea	ENST00000584796	chr18	9915767	9954140	38374	+	157027	ENSG00000101558	VAPA	protein_coding	chromosome	VAPA								Repressed_chromatin	0.142282824217546	PMD		10072798	cg22811930_BC21	cg22811930				No
cg13479842	0.214636	0.93852	0.984939	1.19957	5.5452	5.56172e-07	0.00246442	5.99304	chr3	181488778	F	II		IGR	opensea		Both	CG	Open Sea	ENST00000325404	chr3	181429722	181432221	2500	+	59055	ENSG00000181449	SOX2	protein_coding	chromosome	SOX2								Repressed_chromatin	0.153245216498929	PMD	commonPMD	181770990	cg13479842_BC21	cg13479842				No
cg20326208	0.187956	0.689808	0.609289	0.797246	5.5414	5.64473e-07	0.00248586	5.979	chr4	184250377	R	II		IGR	opensea		Both	CG	Open Sea	ENST00000541814	chr4	184242917	184243579	663	-	6797	ENSG00000185758	CLDN24	protein_coding	chromosome	CLDN24								Primed_non-prostate_lineage-specific_enhancer	0.0893908102413818			183329224	cg20326208_BC21	cg20326208				No
cg23816537	0.138318	0.811393	0.763571	0.901889	5.54174	5.83828e-07	0.00253943	5.95003	chr11	60634869	F	II	ZP1	TSS200	opensea		Both	CG	Open Sea	ENST00000278853	chr11	60635035	60643166	8132	+	164	ENSG00000149506	ZP1	protein_coding	chromosome	ZP1			PRAD_66813	2.48435340940263	Promoter	0.652694610778443	0.347305389221557	Active_non-prostate_lineage_promoter	0.084052085131558			60867396	cg23816537_TC21	cg23816537				No
cg24665511	0.192126	0.945086	0.934395	1.12652	5.53169	5.86213e-07	0.00253943	5.94322	chr11	34535917	R	II	ELF5	TSS1500	opensea		Both	CG	Open Sea	ENST00000429939	chr11	34501744	34535352	33609	-	564	ENSG00000135374	ELF5	protein_coding	chromosome	ELF5								Primed_non-prostate_lineage-specific_enhancer	0.0841115927615277			34514370	cg24665511_TC21	cg24665511				No
cg09634166	0.239491	0.816236	0.837477	1.07697	5.53124	5.87251e-07	0.00253943	5.94154	chr4	142386449	R	II		IGR	opensea		Both	CG	Open Sea	ENST00000320650	chr4	142557752	142654588	96837	+	171301	ENSG00000164136	IL15	protein_coding	chromosome	IL15								Heterochromatin	0.15285940847526	PMD	commonPMD	141465295	cg09634166_BC21	cg09634166				No
cg04455607	0.255455	0.928313	1.04204	1.2975	5.52509	6.01467e-07	0.00258533	5.91889	chr5	86455764	R	II	LOC101929380	Body	opensea		Both	CG	Open Sea	ENST00000445770	chr5	86512423	86534822	22400	-	79056	ENSG00000233828	AC008394.1	protein_coding	chromosome	AC008394.1								Heterochromatin	0.138730548150053	PMD		87159947	cg04455607_BC21	cg04455607				No
cg25162927	0.173678	0.947616	0.999424	1.1731	5.52211	6.29955e-07	0.00268789	5.87799	chr12	45736875	F	II	ANO6	Body	opensea		Both	CG	Open Sea	ENST00000441606	chr12	45686466	45826134	139669	+	50408	ENSG00000177119	ANO6	protein_coding	chromosome	ANO6	ENSG00000177119	ANO6						Heterochromatin	0.0649385772853173			45343092	cg25162927_TC21	cg25162927				No
cg12278467	0.196211	0.15007	0.0347272	0.230938	5.50998	6.37877e-07	0.00268789	5.86323	chr5	87971573	R	II	LOC645323	Body	island	chr5:87969960-87972070	Both	CG	Island	ENST00000503554	chr5	88027713	88081359	53647	-	109784	ENSG00000081189	MEF2C	protein_coding	chromosome	MEF2C			PRAD_33471	4.21109709490579	Exon	0.588822355289421	0.411177644710579	Bivalent_poised_promoter	0.152290325787382	PMD	commonPMD	88675755	cg12278467_BC21	cg12278467				Yes
cg22031606	0.183436	0.489617	0.545184	0.72862	5.50934	6.39488e-07	0.00268789	5.86085	chr4	62303554	R	II		IGR	opensea		Both	CG	Open Sea	ENST00000509896	chr4	62362839	62936856	574018	+	59283	ENSG00000150471	LPHN3	protein_coding	chromosome	LPHN3	ENSG00000150471	LPHN3						Heterochromatin	0.21600061575617	PMD	commonPMD	61437836	cg22031606_TC21	cg22031606				No
cg26036856	0.236633	0.617483	0.667429	0.904062	5.50901	6.40305e-07	0.00268789	5.85964	chr5	121595930	F	II		IGR	opensea		Both	CG	Open Sea	ENST00000514467	chr5	121647049	121758837	111789	+	51117	ENSG00000064692	SNCAIP	protein_coding	chromosome	SNCAIP								Heterochromatin	0.134008840534421	PMD		122260235	cg26036856_TC21	cg26036856				No
cg11212871	0.104823	0.942598	0.991639	1.09646	5.5072	6.44833e-07	0.00269116	5.85297	chr18	77299814	F	II		IGR	opensea		Both	CG	Open Sea	ENST00000586695	chr18	77287119	77288578	1460	+	12694	ENSG00000131196	NFATC1	protein_coding	chromosome	NFATC1								Heterochromatin	0.16207500453665	PMD	commonPMD	79539814	cg11212871_BC21	cg11212871				No
cg16863294	0.335803	0.181497	-0.0785517	0.257251	5.50262	6.56404e-07	0.00272283	5.83612	chrX	72668847	F	II	CDX4	Body	shore	chrX:72667157-72667590	Both	CG	South Shore	ENST00000373514	chrX	72667090	72675081	7992	+	1756	ENSG00000131264	CDX4	protein_coding	chromosome	CDX4	ENSG00000131264	CDX4						Heterochromatin				73449011	cg16863294_TC21	cg16863294				Yes
cg24024056	0.196144	0.178407	-0.00446547	0.191678	5.50121	6.60007e-07	0.00272283	5.83094	chr10	102415556	R	I		IGR	island	chr10:102414425-102416315	Grn	CG	Island	ENST00000553492	chr10	102495360	102566356	70997	+	79802	ENSG00000075891	PAX2	protein_coding	chromosome	PAX2								Bivalent_poised_promoter	0.148753635539068	PMD		100655799	cg24024056_TC11	cg24024056				No
cg21155973	0.268664	0.525222	0.400169	0.668833	5.49817	6.67846e-07	0.00273104	5.81976	chr12	72916569	R	II	TRHDE	Body	opensea		Both	CG	Open Sea	ENST00000549138	chr12	72954319	73012732	58414	+	37748	ENSG00000072657	TRHDE	protein_coding	chromosome	TRHDE	ENSG00000072657	TRHDE						Heterochromatin	0.200567383222786	PMD	commonPMD	72522789	cg21155973_BC21	cg21155973				No
cg01336098	0.189486	0.787171	0.788721	0.978207	5.49749	6.69606e-07	0.00273104	5.81727	chrX	21901558	F	II	MBTPS2	3'UTR	opensea		Both	CG	Open Sea	ENST00000429584	chrX	21874105	21876845	2741	+	27452	ENSG00000230797	YY2	protein_coding	chromosome	YY2	ENSG00000012174	MBTPS2						Primed_non-prostate_lineage-specific_enhancer										No
cg02666820	-0.186063	0.6958	0.641759	0.455696	-5.49378	6.7934e-07	0.0027443	5.80361	chr17	700054	R	II		IGR	opensea		Both	CG	Open Sea	ENST00000574018	chr17	704028	708488	4461	-	8432	ENSG00000167693	NXN	protein_coding	chromosome	NXN								Active_non-prostate_lineage_enhancer	0.177693037871153	PMD	commonPMD	796814	cg02666820_BC21	cg02666820				No
cg09107372	0.131244	0.804584	0.911608	1.04285	5.49282	6.81878e-07	0.0027443	5.80008	chr2	219534992	F	II	RNF25	Body	shore	chr2:219536410-219536813	Both	CG	North Shore	ENST00000295709	chr2	219536749	219567438	30690	+	1755	ENSG00000163482	STK36	protein_coding	chromosome	STK36	ENSG00000163481	RNF25						Primed_non-prostate_lineage-specific_enhancer	0.0787755758866842			218670269	cg09107372_BC21	cg09107372				No
cg10657367	-0.126652	0.0542836	-0.085161	-0.211813	-5.4919	6.84328e-07	0.0027443	5.79668	chr19	42497766	F	II	ATP1A3	Body	shore	chr19:42497819-42498560	Both	CG	North Shore	ENST00000468774	chr19	42492224	42497674	5451	-	91	ENSG00000105409	ATP1A3	protein_coding	chromosome	ATP1A3	ENSG00000105409	ATP1A3						Bivalent_poised_promoter	0.134516860677091	PMD		41993614	cg10657367_BC21	cg10657367				No
cg06360990	0.282138	0.893113	0.944285	1.22642	5.48698	6.97523e-07	0.00276631	5.7786	chr9	114048388	R	II		IGR	opensea		Both	CG	Open Sea	ENST00000302681	chr9	114089763	114090713	951	-	42323	ENSG00000171133	OR2K2	protein_coding	chromosome	OR2K2								Heterochromatin	0.14231316144391	PMD		111286108	cg06360990_BC21	cg06360990				No
cg08511818	0.159579	0.878226	0.938525	1.0981	5.48471	7.03708e-07	0.0027755	5.77024	chr20	30104637	F	II	HM13	Body	shore	chr20:30102057-30102856	Both	CG	South Shore	ENST00000466766	chr20	30102458	30126031	23574	+	2178	ENSG00000101294	HM13	protein_coding	chromosome	HM13	ENSG00000101294	HM13						Active_non-prostate_lineage_promoter	0.0623187825838144			31516834	cg08511818_TC21	cg08511818				No
cg24298578	0.277968	0.696601	0.624418	0.902386	5.48118	7.13397e-07	0.00278802	5.75729	chr6	121843956	F	II		IGR	opensea		Both	CG	Open Sea	ENST00000282561	chr6	121756838	121770873	14036	+	87117	ENSG00000152661	GJA1	protein_coding	chromosome	GJA1								Active_non-prostate_lineage_enhancer	0.150232737561418	PMD	commonPMD	121522810	cg24298578_BC21	cg24298578				No
cg06896937	0.233656	0.855871	0.854242	1.0879	5.4803	7.15847e-07	0.00278802	5.75405	chr9	113680823	F	II	LPAR1	Body	opensea		Both	CG	Open Sea	ENST00000541779	chr9	113635544	113761720	126177	-	80895	ENSG00000198121	LPAR1	protein_coding	chromosome	LPAR1	ENSG00000198121	LPAR1						Primed_non-prostate_lineage-specific_enhancer	0.118041383693527			110918543	cg06896937_BC21	cg06896937				No
cg08790581	0.19963	0.904808	0.906883	1.10651	5.47865	7.2045e-07	0.00278802	5.74798	chr5	106835992	R	II	EFNA5	Body	opensea		Both	CG	Open Sea	ENST00000505499	chr5	106762918	106841892	78975	-	5898	ENSG00000184349	EFNA5	protein_coding	chromosome	EFNA5	ENSG00000184349	EFNA5						Heterochromatin	0.113040893374687			107500291	cg08790581_BC21	cg08790581				No
cg18877735	0.230875	0.723401	0.754379	0.985255	5.47795	7.22418e-07	0.00278802	5.7454	chr5	88572898	R	II		IGR	opensea		Both	CG	Open Sea	ENST00000502831	chr5	88057109	88199922	142814	-	372975	ENSG00000081189	MEF2C	protein_coding	chromosome	MEF2C								Heterochromatin	0.168364198020479	PMD	commonPMD	89277081	cg18877735_BC21	cg18877735				No
cg18089596	0.182192	0.93145	0.986371	1.16856	5.48389	7.30321e-07	0.00280223	5.738	chr5	106801834	F	II	EFNA5	Body	opensea		Both	CG	Open Sea	ENST00000505499	chr5	106762918	106841892	78975	-	40056	ENSG00000184349	EFNA5	protein_coding	chromosome	EFNA5	ENSG00000184349	EFNA5						Heterochromatin	0.113040893374687			107466133	cg18089596_BC21	cg18089596				No
cg25104872	0.168746	0.821953	0.866412	1.03516	5.47388	7.33908e-07	0.00280223	5.73046	chr6	28828977	R	II		IGR	shelf	chr6:28831682-28832134	Both	CG	North Shelf	ENST00000467742	chr6	28872251	28875361	3111	-	46382	ENSG00000204713	TRIM27	protein_coding	chromosome	TRIM27								Heterochromatin	0.0912224573956217									No
cg23243492	0.313806	0.450535	0.451292	0.765098	5.46974	7.4578e-07	0.00283249	5.71527	chr3	194214992	F	II		IGR	opensea		Both	CG	Open Sea	ENST00000439040	chr3	194123401	194219093	95693	-	4099	ENSG00000133657	ATP13A3	protein_coding	chromosome	ATP13A3	ENSG00000133657	ATP13A3	PRAD_25789	6.43002428439934	Intron	0.425149700598802	0.574850299401198	Active_prostate_lineage-specific_enhancer	0.0932631880738585			194494263	cg23243492_TC21	cg23243492				No
cg18821137	0.186116	0.915947	0.960444	1.14656	5.46625	7.5595e-07	0.00285601	5.70245	chr18	10471789	R	I	APCDD1	Body	island	chr18:10471656-10471867	Grn	CG	Island	ENST00000584596	chr18	10471833	10477875	6043	+	42	ENSG00000154856	APCDD1	protein_coding	chromosome	APCDD1	ENSG00000154856	APCDD1						Bivalent_poised_enhancer	0.134655522436436	PMD		10471792	cg18821137_TC11	cg18821137				No
cg09175835	0.311612	0.63857	0.624126	0.935738	5.46213	7.68129e-07	0.00288683	5.68732	chr4	142681496	R	II		IGR	opensea		Both	CG	Open Sea	ENST00000394159	chr4	142642302	142654611	12310	+	39193	ENSG00000164136	IL15	protein_coding	chromosome	IL15								Heterochromatin	0.137791413354036	PMD		141760343	cg09175835_BC21	cg09175835				No
cg06633061	0.192759	0.248358	-0.0108156	0.181943	5.45676	7.84286e-07	0.00291959	5.66761	chr14	57261601	R	II		IGR	island	chr14:57260878-57262123	Both	CG	Island	ENST00000554788	chr14	57268528	57272366	3839	-	10763	ENSG00000165588	OTX2	protein_coding	chromosome	OTX2								Bivalent_poised_enhancer	0.167279841912276	PMD	commonPMD	56794883	cg06633061_TC21	cg06633061				Yes
cg12160320	0.15677	0.858193	0.888965	1.04573	5.45402	7.92647e-07	0.00293291	5.65757	chr19	8279608	R	II	CERS4	5'UTR	opensea		Both	CG	Open Sea	ENST00000560412	chr19	8274518	8316055	41538	+	5089	ENSG00000090661	CERS4	protein_coding	chromosome	CERS4	ENSG00000090661	CERS4						Active_non-prostate_lineage_promoter	0.151768022888709	PMD	commonPMD							No
cg19893032	0.139334	0.918427	0.911481	1.05082	5.45029	8.31434e-07	0.00306065	5.61525	chr12	45743205	R	II	ANO6	Body	opensea		Both	CG	Open Sea	ENST00000441606	chr12	45686466	45826134	139669	+	56738	ENSG00000177119	ANO6	protein_coding	chromosome	ANO6	ENSG00000177119	ANO6						Heterochromatin	0.0649385772853173			45349422	cg19893032_BC21	cg19893032				No
cg27198013	0.27212	0.737351	0.726376	0.998496	5.43582	8.50562e-07	0.00310383	5.59083	chr17	17714293	R	I	RAI1	3'UTR	island	chr17:17712911-17714456	Red	CG	Island	ENST00000582514	chr17	17712596	17714003	1408	+	1696	ENSG00000108557	RAI1	protein_coding	chromosome	RAI1	ENSG00000108557;ENSG00000072310	RAI1;SREBF1	PRAD_91263	6.42187599841984	3' UTR	0.63872255489022	0.36127744510978	Active_prostate_lineage-specific_promoter	0.0794462819760902			17810979	cg27198013_BC11	cg27198013				No
cg21784237	0.245248	0.84222	0.840126	1.08537	5.43544	8.51811e-07	0.00310383	5.58944	chr9	113637276	R	II	LPAR1	3'UTR	opensea		Both	CG	Open Sea	ENST00000374438	chr9	113537627	113550381	12755	+	99648	ENSG00000030304	MUSK	protein_coding	chromosome	MUSK	ENSG00000198121	LPAR1						Heterochromatin	0.118041383693527			110874996	cg21784237_TC21	cg21784237				No
cg04229487	0.224583	0.84593	0.926132	1.15071	5.43379	8.57263e-07	0.00310792	5.5834	chr18	10471866	F	II	APCDD1	Body	island	chr18:10471656-10471867	Both	CG	Island	ENST00000584596	chr18	10471833	10477875	6043	+	32	ENSG00000154856	APCDD1	protein_coding	chromosome	APCDD1	ENSG00000154856	APCDD1						Bivalent_poised_enhancer	0.134655522436436	PMD		10471869	cg04229487_BC21	cg04229487				No
cg21527584	0.198962	0.929489	0.966389	1.16535	5.4245	8.88658e-07	0.00319812	5.54936	chr5	121794326	F	II	SNCAIP	Body	opensea		Both	CG	Open Sea	ENST00000504884	chr5	121726830	121787299	60470	+	67495	ENSG00000064692	SNCAIP	protein_coding	chromosome	SNCAIP	ENSG00000064692	SNCAIP						Heterochromatin	0.113760132985164									No
cg14021285	0.11778	0.915878	0.952104	1.06988	5.4238	8.91054e-07	0.00319812	5.54681	chrX	35249343	F	II		IGR	opensea		Both	CG	Open Sea	ENST00000329357	chrX	34960913	34963034	2122	+	288429	ENSG00000189132	FAM47B	protein_coding	chromosome	FAM47B								Heterochromatin				35231226	cg14021285_BC21	cg14021285				No
cg06677980	0.183415	0.930145	0.992674	1.17609	5.41824	9.10424e-07	0.00325138	5.52646	chr12	45580922	R	II	RNY5	Body	opensea		Both	CG	Open Sea	ENST00000426898	chr12	45609770	45815000	205231	+	28846	ENSG00000177119	ANO6	protein_coding	chromosome	ANO6								Heterochromatin	0.123336369480287			45187139	cg06677980_TC21	cg06677980				No
cg24449482	0.146355	0.0946718	-0.0480338	0.0983208	5.41484	9.22486e-07	0.00327815	5.514	chr4	4387608	R	II	NSG1	TSS1500	island	chr4:4387593-4389919	Both	CG	Island	ENST00000397958	chr4	4387983	4420784	32802	+	373	ENSG00000168824	NSG1	protein_coding	chromosome	NSG1	ENSG00000168824	NSG1						Bivalent_poised_promoter	0.12267853949661			4385881	cg24449482_TC21	cg24449482				Yes
cg13562176	-0.272606	0.715689	0.739859	0.467252	-5.41226	9.31708e-07	0.00329461	5.50459	chr16	4544400	F	II	HMOX2	TSS1500	opensea		Both	CG	Open Sea	ENST00000572559	chr16	4524685	4545764	21080	-	1362	ENSG00000153406	NMRAL1	protein_coding	chromosome	NMRAL1	ENSG00000153406;ENSG00000103415	NMRAL1;HMOX2						Heterochromatin	0.08343977162164			4494399	cg13562176_BC21	cg13562176				No
cg20052308	-0.133395	0.0464055	0.0150415	-0.118354	-5.40836	9.45887e-07	0.00332611	5.49029	chr7	143078995	R	II	MIR6892	TSS1500	island	chr7:143077469-143079169	Both	CG	Island	ENST00000392910	chr7	143079000	143088202	9203	+	3	ENSG00000159840	ZYX	protein_coding	chromosome	ZYX	ENSG00000159840	ZYX	PRAD_48529	4.10550915148452	Promoter	0.646706586826347	0.353293413173653	Active_prostate_lineage-specific_promoter	0.101643162616187			143381902	cg20052308_BC21	cg20052308				No
cg02754763	0.208668	0.861207	0.809415	1.01808	5.41572	9.49884e-07	0.00332611	5.4902	chrX	44403388	F	II	FUNDC1	TSS1500	opensea		Both	CG	Open Sea	ENST00000378045	chrX	44382885	44402247	19363	-	1140	ENSG00000069509	FUNDC1	protein_coding	chromosome	FUNDC1								Active_non-prostate_lineage_enhancer				44544142	cg02754763_BC21	cg02754763				No
cg24095120	0.240523	0.930666	0.992789	1.23331	5.40193	9.69671e-07	0.00335913	5.46679	chr5	106838352	R	I	EFNA5	Body	opensea		Red	CG	Open Sea	ENST00000505499	chr5	106762918	106841892	78975	-	3538	ENSG00000184349	EFNA5	protein_coding	chromosome	EFNA5	ENSG00000184349	EFNA5						Heterochromatin	0.113040893374687			107502651	cg24095120_BC11	cg24095120				No
cg21550752	0.260326	0.826677	1.06755	1.32788	5.40126	9.72174e-07	0.00335913	5.46436	chr6	28695763	R	II		IGR	opensea		Both	CG	Open Sea	ENST00000530247	chr6	28543794	28583989	40196	-	111773	ENSG00000232040	SCAND3	protein_coding	chromosome	SCAND3								Heterochromatin	0.137828271884516	PMD		28727986	cg21550752_BC21	cg21550752				No
cg07650665	0.220626	0.846375	0.88202	1.10265	5.40095	9.73351e-07	0.00335913	5.46321	chr4	129348812	R	II	LOC100507487	TSS1500	opensea		Both	CG	Open Sea	ENST00000520121	chr4	129190397	129209984	19588	-	138827	ENSG00000164040	PGRMC2	protein_coding	chromosome	PGRMC2								Primed_prostate_lineage_enhancer	0.103465073367445			128427657	cg07650665_TC21	cg07650665				No
cg06993703	0.296424	0.168722	-0.203494	0.0929302	5.3977	9.85635e-07	0.00338261	5.45134	chr6	125284359	F	I	STL	TSS200	island	chr6:125283124-125284389	Red	CG	Island	ENST00000519971	chr6	125284395	125292719	8325	+	34	ENSG00000146373	RNF217	protein_coding	chromosome	RNF217	ENSG00000146373	RNF217						Bivalent_poised_promoter	0.149570202417082	PMD		124963213	cg06993703_BC11	cg06993703				Yes
cg08551870	-0.121086	0.428011	0.281418	0.160332	-5.39667	9.8958e-07	0.00338261	5.44756	chr22	30968831	F	II		IGR	opensea		Both	CG	Open Sea	ENST00000426220	chr22	30951916	30968821	16906	-	9	ENSG00000128242	GAL3ST1	protein_coding	chromosome	GAL3ST1	ENSG00000128242	GAL3ST1						Bivalent_poised_enhancer	0.126470339072881	PMD		30572844	cg08551870_BC21	cg08551870				No
cg19002828	0.361626	0.634275	0.747864	1.10949	5.39435	9.9848e-07	0.00339395	5.43909	chrX	78623745	F	II	ITM2A	TSS1500	opensea		Both	CG	Open Sea	ENST00000461357	chrX	78622601	78623164	564	-	580	ENSG00000078596	ITM2A	protein_coding	chromosome	ITM2A								Heterochromatin				79368248	cg19002828_TC21	cg19002828				No
cg14379700	0.229775	0.826663	0.890586	1.12036	5.39257	1.00535e-06	0.00339395	5.4326	chr5	121757638	R	II	SNCAIP	Body	opensea		Both	CG	Open Sea	ENST00000504884	chr5	121726830	121787299	60470	+	30807	ENSG00000064692	SNCAIP	protein_coding	chromosome	SNCAIP	ENSG00000064692	SNCAIP						Heterochromatin	0.113760132985164			122421943	cg14379700_TC21	cg14379700				No
cg22489539	0.338394	0.549103	0.708491	1.04688	5.39011	1.01497e-06	0.00339395	5.42359	chr4	176868042	F	II	GPM6A	Body	opensea		Both	CG	Open Sea	ENST00000509865	chr4	176594880	176892098	297219	-	24054	ENSG00000150625	GPM6A	protein_coding	chromosome	GPM6A	ENSG00000150625	GPM6A						Heterochromatin	0.198327830579188	PMD	commonPMD	175946891	cg22489539_BC21	cg22489539				No
cg20495404	-0.329343	0.0922823	0.00678217	-0.322561	-5.38923	1.0184e-06	0.00339395	5.4204	chr2	8823649	R	II	ID2	3'UTR	shore	chr2:8825106-8826188	Both	CG	North Shore	ENST00000331129	chr2	8822186	8823137	952	+	1462	ENSG00000115738	ID2	protein_coding	chromosome	ID2	ENSG00000115738	ID2						Active_non-prostate_lineage_promoter	0.081176497912121			8683519	cg20495404_TC21	cg20495404				No
cg04636538	0.240118	0.650679	0.740508	0.980626	5.39758	1.01853e-06	0.00339395	5.42314	chr4	138451066	R	II	PCDH18	1stExon	opensea		Both	CG	Open Sea	ENST00000511115	chr4	138441992	138453565	11574	-	2497	ENSG00000189184	PCDH18	protein_coding	chromosome	PCDH18	ENSG00000189184	PCDH18						Active_non-prostate_lineage_promoter	0.172441250173664	PMD	commonPMD							No
cg10628811	0.192056	0.902534	0.980782	1.17284	5.38851	1.02126e-06	0.00339395	5.41774	chr3	181586711	F	II		IGR	opensea		Both	CG	Open Sea	ENST00000325404	chr3	181429722	181432221	2500	+	156988	ENSG00000181449	SOX2	protein_coding	chromosome	SOX2								Heterochromatin	0.168262154248233	PMD	commonPMD	181868923	cg10628811_TC21	cg10628811				No
cg08419350	0.278785	0.580744	0.619791	0.898576	5.38519	1.03443e-06	0.00341974	5.40562	chr18	10291897	F	I		IGR	opensea		Grn	CG	Open Sea	ENST00000355285	chr18	10454625	10489945	35321	+	162726	ENSG00000154856	APCDD1	protein_coding	chromosome	APCDD1								Active_non-prostate_lineage_enhancer	0.152519026446013	PMD	commonPMD	10291900	cg08419350_TC11	cg08419350	GH18J010284	Enhancer	1.18245983972366	No
cg21703875	0.273264	0.484136	0.445843	0.719107	5.3831	1.0428e-06	0.00341974	5.398	chr4	38576331	F	II		IGR	opensea		Both	CG	Open Sea	ENST00000261438	chr4	38665817	38702663	36847	+	89484	ENSG00000109787	KLF3	protein_coding	chromosome	KLF3								Primed_prostate_lineage_enhancer	0.0823076460763676			38574710	cg21703875_TC21	cg21703875				No
cg13242667	0.170951	0.683273	0.705763	0.876714	5.38199	1.04729e-06	0.00341974	5.39393	chr10	113985182	R	II		IGR	opensea		Both	CG	Open Sea	ENST00000480130	chr10	113940279	113975135	34857	-	10046	ENSG00000119927	GPAM	protein_coding	chromosome	GPAM								Repressed_chromatin	0.106832598597615			112225424	cg13242667_BC21	cg13242667				No
cg24557679	0.232951	0.278711	0.150594	0.383545	5.38179	1.04808e-06	0.00341974	5.39322	chr12	118345094	R	II	KSR2	Body	opensea		Both	CG	Open Sea	ENST00000425217	chr12	117890817	118406028	515212	-	60932	ENSG00000171435	KSR2	protein_coding	chromosome	KSR2	ENSG00000171435	KSR2	PRAD_75373	5.66160646852479	Intron	0.473053892215569	0.526946107784431	Heterochromatin	0.150076469777238	PMD	commonPMD	117907289	cg24557679_BC21	cg24557679				Yes
cg06446365	0.180433	0.556474	0.432139	0.612572	5.37505	1.07568e-06	0.00345786	5.36863	chr5	176729812	F	II	RAB24	Body	shore	chr5:176730031-176731130	Both	CG	North Shore	ENST00000393611	chr5	176728452	176730707	2256	-	893	ENSG00000169228	RAB24	protein_coding	chromosome	RAB24	ENSG00000169228;ENSG00000213347	RAB24;MXD3						Active_non-prostate_lineage_promoter	0.0781685085761371			177302811	cg06446365_BC21	cg06446365				No
cg27474175	-0.266821	0.680954	0.78122	0.514399	-5.37489	1.07638e-06	0.00345786	5.36801	chr15	80363992	F	II	ZFAND6	5'UTR	opensea		Both	CG	Open Sea	ENST00000560228	chr15	80364906	80412782	47877	+	912	ENSG00000086666	ZFAND6	protein_coding	chromosome	ZFAND6	ENSG00000086666	ZFAND6						Heterochromatin	0.0986503386371922			80071650	cg27474175_BC21	cg27474175				Yes
cg18606811	0.25254	0.834239	0.825042	1.07758	5.37389	1.08053e-06	0.00345786	5.36437	chr4	138576641	R	II		IGR	opensea		Both	CG	Open Sea	ENST00000510305	chr4	138441992	138453648	11657	-	122992	ENSG00000189184	PCDH18	protein_coding	chromosome	PCDH18								Heterochromatin	0.170393607447119	PMD	commonPMD	137655487	cg18606811_BC21	cg18606811				No
cg04822518	0.163921	0.0936021	-0.159149	0.00477192	5.37215	1.0878e-06	0.00345786	5.35803	chr12	29936075	F	I	TMTC1	5'UTR	island	chr12:29935995-29937433	Grn	CG	Island	ENST00000552618	chr12	29658632	29936731	278100	-	654	ENSG00000133687	TMTC1	protein_coding	chromosome	TMTC1	ENSG00000133687	TMTC1						Bivalent_poised_promoter	0.161255931986368	PMD	commonPMD	29783142	cg04822518_BC11	cg04822518				Yes
cg06913593	0.241693	0.723596	1.08241	1.3241	5.37194	1.08867e-06	0.00345786	5.35727	chr11	108855882	F	II		IGR	opensea		Both	CG	Open Sea	ENST00000534221	chr11	108800246	108811652	11407	+	55635	ENSG00000178105	DDX10	protein_coding	chromosome	DDX10								Heterochromatin	0.131728111477622	PMD		108985155	cg06913593_BC21	cg06913593				No
cg09183220	-0.411284	0.618556	0.68602	0.274736	-5.36695	1.10984e-06	0.00350959	5.33904	chr3	101954626	F	II		IGR	opensea		Both	CG	Open Sea	ENST00000478083	chr3	101894527	102017017	122491	+	60098	ENSG00000170044	ZPLD1	protein_coding	chromosome	ZPLD1	ENSG00000170044	ZPLD1	PRAD_22610	3.70702103808378	Intron	0.407185628742515	0.592814371257485	Primed_prostate_lineage_enhancer	0.124230840531188			102235782	cg09183220_BC21	cg09183220				No
cg02312409	0.281095	0.115579	-0.217433	0.0636617	5.36354	1.12449e-06	0.00352518	5.32664	chr6	125284241	F	I	STL	TSS200	island	chr6:125283124-125284389	Red	CG	Island	ENST00000519971	chr6	125284395	125292719	8325	+	152	ENSG00000146373	RNF217	protein_coding	chromosome	RNF217	ENSG00000146373	RNF217						Bivalent_poised_promoter	0.149570202417082	PMD		124963095	cg02312409_BC11	cg02312409				Yes
cg07189579	0.217945	0.751346	0.752653	0.970598	5.36326	1.12573e-06	0.00352518	5.3256	chr8	134258444	F	II	NDRG1	Body	opensea		Both	CG	Open Sea	ENST00000521414	chr8	134249419	134261731	12313	-	3285	ENSG00000104419	NDRG1	protein_coding	chromosome	NDRG1	ENSG00000104419	NDRG1	PRAD_53454	2.92904646621333	Intron	0.538922155688623	0.461077844311377	Active_non-prostate_lineage_promoter	0.0906334748872888			133246201	cg07189579_TC21	cg07189579				No
cg03645750	0.226472	0.741606	0.850256	1.07673	5.36239	1.12951e-06	0.00352518	5.32243	chr18	10479708	R	II	APCDD1	Body	opensea		Both	CG	Open Sea	ENST00000584596	chr18	10471833	10477875	6043	+	7874	ENSG00000154856	APCDD1	protein_coding	chromosome	APCDD1	ENSG00000154856	APCDD1						Heterochromatin	0.134655522436436	PMD		10479711	cg03645750_BC21	cg03645750				No
cg22558060	0.170684	0.884814	0.902317	1.073	5.35547	1.16005e-06	0.00360482	5.29719	chr3	115551406	F	II	LSAMP	Body	opensea		Both	CG	Open Sea	ENST00000475403	chr3	115529123	115561344	32222	-	9936	ENSG00000185565	LSAMP	protein_coding	chromosome	LSAMP	ENSG00000185565	LSAMP						Heterochromatin	0.159933124440345	PMD	commonPMD							No
cg16328369	0.235058	0.861405	0.780467	1.01553	5.34835	1.19227e-06	0.00367008	5.27128	chr1	248058642	R	II	OR2W3	TSS1500	opensea		Both	CG	Open Sea	ENST00000360358	chr1	248058889	248059833	945	+	245	ENSG00000238243	OR2W3	protein_coding	chromosome	OR2W3	ENSG00000238243	OR2W3						Heterochromatin	0.196156940117697	PMD	commonPMD	247895340	cg16328369_TC21	cg16328369				No
cg03162916	0.235439	0.690512	0.568259	0.803698	5.34801	1.19382e-06	0.00367008	5.27004	chr17	77003152	F	II	CANT1	5'UTR	shelf	chr17:77005746-77006106	Both	CG	North Shelf	ENST00000592887	chr17	76993748	77002295	8548	-	856	ENSG00000171302	CANT1	protein_coding	chromosome	CANT1	ENSG00000171302	CANT1						Active_non-prostate_lineage_promoter	0.122271153127181			79007070	cg03162916_BC21	cg03162916				No
cg04802805	0.228987	0.923544	0.983421	1.21241	5.34557	1.20509e-06	0.00367008	5.26116	chr5	121645128	F	II		IGR	shelf	chr5:121647450-121648147	Both	CG	North Shelf	ENST00000514467	chr5	121647049	121758837	111789	+	1919	ENSG00000064692	SNCAIP	protein_coding	chromosome	SNCAIP								Heterochromatin	0.133018674109106	PMD		122309433	cg04802805_BC21	cg04802805				No
cg11778601	-0.229835	0.552715	0.66157	0.431736	-5.34555	1.20521e-06	0.00367008	5.26106	chr1	38062340	F	II	GNL2	TSS1500	shore	chr1:38061428-38061740	Both	CG	South Shore	ENST00000488496	chr1	38059086	38061536	2451	-	803	ENSG00000134697	GNL2	protein_coding	chromosome	GNL2								Active_non-prostate_lineage_enhancer	0.101005922528933									No
cg05490012	0.187935	0.908046	0.977525	1.16546	5.34525	1.20661e-06	0.00367008	5.25996	chr18	10471706	F	II	APCDD1	Body	island	chr18:10471656-10471867	Both	CG	Island	ENST00000584596	chr18	10471833	10477875	6043	+	125	ENSG00000154856	APCDD1	protein_coding	chromosome	APCDD1	ENSG00000154856	APCDD1						Bivalent_poised_enhancer	0.134655522436436	PMD		10471709	cg05490012_BC21	cg05490012				No
cg24664275	0.251629	0.8845	1.02735	1.27898	5.33482	1.25603e-06	0.00380428	5.22199	chr3	169347770	F	II	MECOM	Body	opensea		Both	CG	Open Sea	ENST00000486748	chr3	169099047	169381178	282132	-	33406	ENSG00000085276	MECOM	protein_coding	chromosome	MECOM	ENSG00000085276	MECOM						Repressed_chromatin	0.0896936153707054			169629982	cg24664275_BC21	cg24664275				No
cg19320362	0.133501	0.887318	0.937077	1.07058	5.33189	1.27027e-06	0.00382082	5.21134	chr4	102882465	F	II	BANK1	Body	opensea		Both	CG	Open Sea	ENST00000510950	chr4	102903020	102951232	48213	+	20553	ENSG00000153064	BANK1	protein_coding	chromosome	BANK1	ENSG00000153064	BANK1						Heterochromatin	0.133362598359433	PMD		101961308	cg19320362_TC21	cg19320362				No
cg22330534	-0.276388	0.568572	0.712831	0.436442	-5.33145	1.2724e-06	0.00382082	5.20975	chr3	126683549	R	II		IGR	opensea		Both	CG	Open Sea	ENST00000510044	chr3	126675853	126679249	3397	+	7695	ENSG00000159685	CHCHD6	protein_coding	chromosome	CHCHD6								Repressed_chromatin	0.0857304117775408			126964706	cg22330534_BC21	cg22330534				No
cg06618450	0.173209	0.745471	0.745893	0.919102	5.3297	1.28101e-06	0.00382082	5.20337	chr4	108422004	F	II		IGR	opensea		Both	CG	Open Sea	ENST00000514815	chr4	108511433	108552960	41528	-	130954	ENSG00000138801	PAPSS1	protein_coding	chromosome	PAPSS1								Bivalent_poised_enhancer	0.162759003237489	PMD	commonPMD							No
cg23308222	0.215641	0.86699	0.846819	1.06246	5.32934	1.28278e-06	0.00382082	5.20206	chr5	121728072	R	II	SNCAIP	5'UTR	opensea		Both	CG	Open Sea	ENST00000504884	chr5	121726830	121787299	60470	+	1241	ENSG00000064692	SNCAIP	protein_coding	chromosome	SNCAIP	ENSG00000064692	SNCAIP						Heterochromatin	0.113760132985164			122392377	cg23308222_TC21	cg23308222				No
cg06106633	0.200077	0.901504	0.952886	1.15296	5.32799	1.28945e-06	0.0038248	5.19716	chr6	73969316	F	II	KHDC1	5'UTR	shelf	chr6:73972819-73973027	Both	CG	North Shelf	ENST00000433730	chr6	73951778	73972895	21118	-	3577	ENSG00000135314	KHDC1	protein_coding	chromosome	KHDC1	ENSG00000243501;ENSG00000135314	RP11-257K9.8;KHDC1						Heterochromatin	0.149928880496648	PMD		73259593	cg06106633_BC21	cg06106633				No
cg09231171	0.229646	0.227429	-0.155815	0.0738307	5.32436	1.30757e-06	0.00385564	5.18396	chr16	49518414	R	II		IGR	opensea		Both	CG	Open Sea	ENST00000299191	chr16	49407734	49433342	25609	+	110679	ENSG00000166152	C16orf78	protein_coding	chromosome	C16orf78			PRAD_88109	4.26038685237768	Distal	0.552894211576846	0.447105788423154	Bivalent_poised_promoter	0.147275443371319	PMD		49484503	cg09231171_TC21	cg09231171				Yes
cg03396005	0.233803	0.85624	0.953692	1.1875	5.32294	1.31474e-06	0.00385564	5.17879	chr18	10474524	R	I	APCDD1	Body	shelf	chr18:10471656-10471867	Red	CG	South Shelf	ENST00000584596	chr18	10471833	10477875	6043	+	2690	ENSG00000154856	APCDD1	protein_coding	chromosome	APCDD1	ENSG00000154856	APCDD1						Repressed_chromatin	0.134655522436436	PMD		10474527	cg03396005_BC11	cg03396005				No
cg07894398	0.214232	0.916466	0.975067	1.1893	5.32215	1.31871e-06	0.00385564	5.17593	chr9	113537508	R	II	MUSK	Body	opensea		Both	CG	Open Sea	ENST00000374438	chr9	113537627	113550381	12755	+	117	ENSG00000030304	MUSK	protein_coding	chromosome	MUSK	ENSG00000030304	MUSK						Heterochromatin	0.125076843825441	PMD		110775228	cg07894398_BC21	cg07894398				No
cg26211258	0.162552	0.182469	-0.016913	0.145639	5.32156	1.32172e-06	0.00385564	5.17378	chr14	70485678	R	II	SMOC1	Body	opensea		Both	CG	Open Sea	ENST00000533899	chr14	70525823	70527656	1834	-	41976	ENSG00000100678	SLC8A3	protein_coding	chromosome	SLC8A3	ENSG00000198732	SMOC1	PRAD_80665	3.18618349561031	Intron	0.552894211576846	0.447105788423154	Bivalent_poised_promoter	0.143638653408822	PMD		70018961	cg26211258_BC21	cg26211258				No
cg17672209	0.127704	0.888106	0.897174	1.02488	5.32058	1.3267e-06	0.00385564	5.17022	chr5	133856845	R	II		IGR	shelf	chr5:133859942-133863428	Both	CG	North Shelf	ENST00000512386	chr5	133860003	133895657	35655	+	3156	ENSG00000043143	JADE2	protein_coding	chromosome	JADE2								Heterochromatin	0.111129111311793			134521154	cg17672209_TC21	cg17672209				No
cg12888080	0.181073	0.886402	0.986486	1.16756	5.31852	1.33726e-06	0.00387065	5.16273	chr5	176289125	F	II	UNC5A	Body	opensea		Both	CG	Open Sea	ENST00000509580	chr5	176289659	176301049	11391	+	532	ENSG00000113763	UNC5A	protein_coding	chromosome	UNC5A	ENSG00000113763	UNC5A						Bivalent_poised_promoter	0.158967172784773	PMD	commonPMD	176862124	cg12888080_TC21	cg12888080				No
cg05163588	-0.116172	0.105458	0.0614726	-0.0546991	-5.31703	1.34496e-06	0.00387731	5.15729	chr7	73498778	F	II	LIMK1	Body	shore	chr7:73498098-73498697	Both	CG	South Shore	ENST00000336180	chr7	73498270	73536855	38586	+	507	ENSG00000106683	LIMK1	protein_coding	chromosome	LIMK1	ENSG00000106683	LIMK1						Active_non-prostate_lineage_promoter	0.102781284228771			74084448	cg05163588_TC21	cg05163588				No
cg05093686	0.263089	0.533549	0.374067	0.637156	5.31417	1.35982e-06	0.00390447	5.1469	chr13	36050788	F	II	MAB21L1	1stExon	shore	chr13:36052553-36053119	Both	CG	North Shore	ENST00000379919	chr13	36047926	36050832	2907	-	42	ENSG00000180660	MAB21L1	protein_coding	chromosome	MAB21L1	ENSG00000172915;ENSG00000180660	NBEA;MAB21L1	PRAD_76817	4.29280299417791	Promoter	0.489021956087824	0.510978043912176	Active_non-prostate_lineage_promoter	0.187759366144512	PMD	commonPMD	35476651	cg05093686_TC21	cg05093686				No
cg19124052	0.245918	0.836753	0.880184	1.1261	5.31213	1.37051e-06	0.00391949	5.1395	chr4	142847504	F	II		IGR	opensea		Both	CG	Open Sea	ENST00000394159	chr4	142642302	142654611	12310	+	205201	ENSG00000164136	IL15	protein_coding	chromosome	IL15								Heterochromatin	0.163478104985762	PMD	commonPMD	141926351	cg19124052_BC21	cg19124052				Yes
cg02199898	-0.219981	0.725284	0.696277	0.476296	-5.31036	1.37986e-06	0.00393055	5.13307	chr11	27396112	R	II	LGR4	Body	opensea		Both	CG	Open Sea	ENST00000328697	chr11	27360061	27385415	25355	-	10696	ENSG00000109881	CCDC34	protein_coding	chromosome	CCDC34	ENSG00000205213	LGR4						Heterochromatin	0.0787600190447484			27374565	cg02199898_BC21	cg02199898				Yes
cg17093867	0.221476	0.931524	0.968041	1.18952	5.30205	1.42459e-06	0.00404195	5.1029	chr6	112668571	F	II	RFPL4B	1stExon	opensea		Both	CG	Open Sea	ENST00000441065	chr6	112668532	112672498	3967	+	38	ENSG00000251258	RFPL4B	protein_coding	chromosome	RFPL4B	ENSG00000251258	RFPL4B						Heterochromatin	0.152998248107048	PMD	commonPMD	112347369	cg17093867_BC21	cg17093867				No
cg06795636	0.268999	0.871088	0.826303	1.0953	5.29902	1.44128e-06	0.00404478	5.09189	chr10	135190247	R	II		IGR	shore	chr10:135191594-135193307	Both	CG	North Shore	ENST00000368539	chr10	135192695	135205195	12501	+	2446	ENSG00000148832	PAOX	protein_coding	chromosome	PAOX								Active_non-prostate_lineage_promoter	0.0951446025994527			133376743	cg06795636_BC21	cg06795636				No
cg11072723	0.129298	0.651165	0.568737	0.698035	5.2989	1.44193e-06	0.00404478	5.09146	chr12	112460573	F	II	ERP29	3'UTR	opensea		Both	CG	Open Sea	ENST00000546477	chr12	112456608	112460972	4365	+	3964	ENSG00000089248	ERP29	protein_coding	chromosome	ERP29	ENSG00000089248	ERP29						Primed_non-prostate_lineage-specific_enhancer	0.0826389125103224			112022769	cg11072723_TC21	cg11072723				No
cg05907046	0.24231	0.1517	-0.133568	0.108742	5.29863	1.44344e-06	0.00404478	5.09047	chr2	187713986	R	II	ZSWIM2	TSS200	island	chr2:187713846-187714069	Both	CG	Island	ENST00000295131	chr2	187692562	187713897	21336	-	88	ENSG00000163012	ZSWIM2	protein_coding	chromosome	ZSWIM2								Bivalent_poised_promoter	0.172780347357487	PMD	commonPMD	186849259	cg05907046_TC21	cg05907046				Yes
cg15003132	0.23922	0.501887	0.59077	0.82999	5.29778	1.44813e-06	0.00404478	5.0874	chr3	2553182	R	II	CNTN4	5'UTR	opensea		Both	CG	Open Sea	ENST00000434053	chr3	2553354	2787381	234028	+	170	ENSG00000144619	CNTN4	protein_coding	chromosome	CNTN4	ENSG00000144619	CNTN4						Bivalent_poised_promoter	0.218942855120358	PMD	commonPMD	2511498	cg15003132_BC21	cg15003132				No
cg13604060	0.143277	0.811917	0.886732	1.03001	5.28708	1.50883e-06	0.00418662	5.04858	chr16	90145379	R	II		IGR	shore	chr16:90143683-90144081	Both	CG	South Shore	ENST00000449207	chr16	90124188	90142338	18151	-	3040	ENSG00000126856	PRDM7	protein_coding	chromosome	PRDM7	ENSG00000126856	PRDM7						Heterochromatin	0.116578225750644			90078971	cg13604060_BC21	cg13604060				No
cg02437921	0.145603	0.913559	0.903997	1.0496	5.28667	1.51124e-06	0.00418662	5.04707	chr4	110834389	F	II	EGF	5'UTR	opensea		Both	CG	Open Sea	ENST00000503392	chr4	110834397	110932657	98261	+	6	ENSG00000138798	EGF	protein_coding	chromosome	EGF	ENSG00000138798	EGF						Active_non-prostate_lineage_promoter	0.135986842868952	PMD		109913233	cg02437921_TC21	cg02437921				No
cg22857194	0.210566	0.83702	0.889536	1.1001	5.28554	1.5178e-06	0.00418662	5.04297	chr4	142419075	F	II		IGR	opensea		Both	CG	Open Sea	ENST00000320650	chr4	142557752	142654588	96837	+	138675	ENSG00000164136	IL15	protein_coding	chromosome	IL15								Heterochromatin	0.161925928845236	PMD	commonPMD	141497922	cg22857194_BC21	cg22857194				No
cg13376878	-0.273221	0.343994	0.315319	0.0420981	-5.2838	1.52794e-06	0.00418662	5.03667	chr17	41030343	R	II	LINC00671	Body	opensea		Both	CG	Open Sea	ENST00000570207	chr17	41020767	41026263	5497	+	9575	ENSG00000260105	AOC4P	pseudogene	chromosome	AOC4P								Repressed_chromatin	0.149144990613757	PMD		42878326	cg13376878_TC21	cg13376878				Yes
cg06342490	0.167917	0.429518	0.305208	0.473126	5.28306	1.53228e-06	0.00418662	5.03399	chr2	42795193	F	II	MTA3	TSS1500	shore	chr2:42795847-42796230	Both	CG	North Shore	ENST00000406652	chr2	42795185	42984087	188903	+	7	ENSG00000057935	MTA3	protein_coding	chromosome	MTA3	ENSG00000057935	MTA3	PRAD_12680	4.91410768311263	Promoter	0.626746506986028	0.373253493013972	Active_non-prostate_lineage_promoter	0.0982565021390266									No
cg23585687	0.145927	0.932892	0.947156	1.09308	5.28278	1.53391e-06	0.00418662	5.03299	chr6	82161324	F	II		IGR	opensea		Both	CG	Open Sea	ENST00000597800	chr6	82262307	82262537	231	-	101211	ENSG00000269494	AL359693.1	protein_coding	chromosome	AL359693.1								Heterochromatin	0.1659265644845	PMD	commonPMD	81451607	cg23585687_TC21	cg23585687				No
cg08810442	0.256833	0.82373	0.949852	1.20668	5.28086	1.54527e-06	0.00419652	5.02601	chr5	88596520	R	II		IGR	opensea		Both	CG	Open Sea	ENST00000502831	chr5	88057109	88199922	142814	-	396597	ENSG00000081189	MEF2C	protein_coding	chromosome	MEF2C								Heterochromatin	0.168364198020479	PMD	commonPMD	89300703	cg08810442_BC21	cg08810442	GH05J089300	Enhancer	1.11921123966368	No
cg14742920	0.124539	0.920149	0.917637	1.04218	5.27938	1.55403e-06	0.00419652	5.02067	chr12	45685719	R	II	ANO6	Body	opensea		Both	CG	Open Sea	ENST00000441606	chr12	45686466	45826134	139669	+	745	ENSG00000177119	ANO6	protein_coding	chromosome	ANO6	ENSG00000177119	ANO6						Active_non-prostate_lineage_enhancer	0.0695367947490754			45291936	cg14742920_TC21	cg14742920				No
cg00505001	0.269768	0.371142	0.17016	0.439928	5.27921	1.55507e-06	0.00419652	5.02003	chr13	36049807	F	II	MAB21L1	1stExon	island	chr13:36049570-36050159	Both	CG	Island	ENST00000379919	chr13	36047926	36050832	2907	-	1023	ENSG00000180660	MAB21L1	protein_coding	chromosome	MAB21L1	ENSG00000172915;ENSG00000180660	NBEA;MAB21L1						Bivalent_poised_promoter	0.187759366144512	PMD	commonPMD	35475670	cg00505001_BC21	cg00505001				No
cg07154430	0.165408	0.890713	0.833033	0.998442	5.2741	1.58582e-06	0.00425711	5.00152	chr5	95282317	R	II	ELL2	Body	opensea		Both	CG	Open Sea	ENST00000506628	chr5	95242228	95297491	55264	-	15172	ENSG00000118985	ELL2	protein_coding	chromosome	ELL2	ENSG00000118985	ELL2						Primed_prostate_lineage_enhancer	0.083880356477425			95946613	cg07154430_TC21	cg07154430				No
cg25796129	0.171741	0.93607	0.966744	1.13848	5.27351	1.58939e-06	0.00425711	4.9994	chr17	9121696	F	II	NTN1	Body	opensea		Both	CG	Open Sea	ENST00000570987	chr17	9153804	9176751	22948	-	55053	ENSG00000170310	STX8	protein_coding	chromosome	STX8	ENSG00000065320	NTN1						Active_non-prostate_lineage_enhancer	0.0894791828882961			9218379	cg25796129_BC21	cg25796129				No
cg16389182	0.136945	0.948408	0.991009	1.12795	5.26919	1.61593e-06	0.00431212	4.98374	chr13	68682030	R	I		IGR	opensea		Grn	CG	Open Sea	ENST00000544246	chr13	66876967	67804468	927502	-	877561	ENSG00000184226	PCDH9	protein_coding	chromosome	PCDH9								Repressed_chromatin	0.175015746067689	PMD	commonPMD	68107898	cg16389182_TC11	cg16389182				No
cg13218284	0.274787	0.80508	0.803506	1.07829	5.2667	1.63145e-06	0.00433742	4.9747	chrX	38662289	F	II	MID1IP1	5'UTR	shore	chrX:38662906-38664764	Both	CG	North Shore	ENST00000336949	chrX	38662986	38665790	2805	+	695	ENSG00000165175	MID1IP1	protein_coding	chromosome	MID1IP1	ENSG00000165175	MID1IP1						Active_non-prostate_lineage_promoter				38803036	cg13218284_TC21	cg13218284				No
cg06887574	0.225499	0.583991	0.797242	1.02274	5.26429	1.64657e-06	0.00433857	4.96598	chr18	49745732	R	II		IGR	opensea		Both	CG	Open Sea	ENST00000442544	chr18	49866542	51057784	1191243	+	120808	ENSG00000187323	DCC	protein_coding	chromosome	DCC								Heterochromatin	0.200814688951767	PMD	commonPMD	52219362	cg06887574_BC21	cg06887574				No
cg27557974	0.205163	0.90625	0.974793	1.17996	5.26428	1.64664e-06	0.00433857	4.96594	chr18	10127934	R	II		IGR	shelf	chr18:10131853-10132080	Both	CG	North Shelf	ENST00000584796	chr18	9915767	9954140	38374	+	212166	ENSG00000101558	VAPA	protein_coding	chromosome	VAPA								Primed_non-prostate_lineage-specific_enhancer	0.140091557525155	PMD		10127937	cg27557974_TC21	cg27557974				No
cg03613942	0.261669	0.544608	0.536114	0.797784	5.26276	1.65626e-06	0.00433908	4.96043	chr5	86416413	F	II		IGR	opensea		Both	CG	Open Sea	ENST00000445770	chr5	86512423	86534822	22400	-	118407	ENSG00000233828	AC008394.1	protein_coding	chromosome	AC008394.1								Heterochromatin	0.138730548150053	PMD		87120596	cg03613942_BC21	cg03613942				No
cg18550381	0.212913	0.827819	0.855057	1.06797	5.26175	1.66264e-06	0.0043397	4.95679	chr7	97844391	F	II		IGR	shelf	chr7:97840559-97840845	Both	CG	South Shelf	ENST00000314018	chr7	97841566	97842271	706	+	2824	ENSG00000180535	BHLHA15	protein_coding	chromosome	BHLHA15	ENSG00000205356	TECPR1						Active_non-prostate_lineage_promoter	0.0629104581621894			98215079	cg18550381_BC21	cg18550381				No
cg09445967	0.158799	0.520585	0.392469	0.551267	5.26035	1.67157e-06	0.0043397	4.95173	chr11	60634850	R	II	ZP1	TSS200	opensea		Both	CG	Open Sea	ENST00000278853	chr11	60635035	60643166	8132	+	183	ENSG00000149506	ZP1	protein_coding	chromosome	ZP1			PRAD_66813	2.48435340940263	Promoter	0.652694610778443	0.347305389221557	Active_non-prostate_lineage_promoter	0.084052085131558			60867377	cg09445967_BC21	cg09445967				No
cg21141647	0.152339	0.425081	0.346397	0.498736	5.25947	1.67726e-06	0.0043397	4.94852	chr1	91302117	R	II		IGR	shore	chr1:91300979-91301891	Both	CG	South Shore	ENST00000482709	chr1	91382348	91383948	1601	-	81829	ENSG00000122482	ZNF644	protein_coding	chromosome	ZNF644								Bivalent_poised_promoter	0.0931369803010404			90836560	cg21141647_TC21	cg21141647				No
cg19315922	0.179235	0.629067	0.57293	0.752164	5.2575	1.68995e-06	0.00434344	4.94139	chr6	82522206	F	II		IGR	opensea		Both	CG	Open Sea	ENST00000369756	chr6	82455447	82462491	7045	-	59714	ENSG00000112773	FAM46A	protein_coding	chromosome	FAM46A								Heterochromatin	0.122854060250319			81812489	cg19315922_TC21	cg19315922				No
cg17955766	0.20882	0.929182	1.18057	1.38939	5.25684	1.69423e-06	0.00434344	4.93901	chr5	2558952	F	II		IGR	opensea		Both	CG	Open Sea	ENST00000302057	chr5	2746880	2751769	4890	-	192815	ENSG00000170561	IRX2	protein_coding	chromosome	IRX2								Heterochromatin	0.222119825900046	PMD	commonPMD	2558838	cg17955766_BC21	cg17955766				No
cg12282562	0.186025	0.901084	0.950732	1.13676	5.25202	1.72575e-06	0.00436539	4.92158	chr6	121970656	F	II		IGR	opensea		Both	CG	Open Sea	ENST00000282561	chr6	121756838	121770873	14036	+	213817	ENSG00000152661	GJA1	protein_coding	chromosome	GJA1								Heterochromatin	0.162980133887095	PMD	commonPMD	121649510	cg12282562_TC21	cg12282562				No
cg22952785	0.134927	0.918807	0.943968	1.0789	5.25195	1.7262e-06	0.00436539	4.92133	chr11	42275352	R	II	LOC100507205	TSS200	opensea		Both	CG	Open Sea	ENST00000530763	chr11	40135843	41481323	1345481	-	794028	ENSG00000148948	LRRC4C	protein_coding	chromosome	LRRC4C								Heterochromatin	0.227453069810706	PMD	commonPMD	42253802	cg22952785_TC21	cg22952785				No
cg25193525	0.246203	0.879825	0.937683	1.18389	5.25178	1.72733e-06	0.00436539	4.92071	chr4	135683297	F	II		IGR	opensea		Both	CG	Open Sea	ENST00000529122	chr4	135117488	135122903	5416	-	560393	ENSG00000254535	PABPC4L	protein_coding	chromosome	PABPC4L								Heterochromatin	0.19368885564187	PMD	commonPMD	134762142	cg25193525_TC21	cg25193525				Yes
cg02369766	0.224756	0.875008	0.827082	1.05184	5.25101	1.73242e-06	0.00436539	4.91793	chr5	600978	R	II		IGR	shore	chr5:602124-602553	Both	CG	North Shore	ENST00000264935	chr5	612387	653668	41282	+	11407	ENSG00000112877	CEP72	protein_coding	chromosome	CEP72			PRAD_30949	7.60964213016657	Distal	0.469061876247505	0.530938123752495	Active_prostate_lineage-specific_enhancer	0.073639553552015			600863	cg02369766_TC21	cg02369766				Yes
cg08584796	0.141392	0.906561	0.976268	1.11766	5.25089	1.7332e-06	0.00436539	4.91751	chr2	66816839	R	II	LOC100507073	Body	opensea		Both	CG	Open Sea	ENST00000450027	chr2	66736059	66795877	59819	+	80779	ENSG00000143995	MEIS1	protein_coding	chromosome	MEIS1								Heterochromatin	0.175765806723635	PMD	commonPMD	66589707	cg08584796_BC21	cg08584796				No
cg24182329	0.210736	0.833522	0.895504	1.10624	5.24516	1.77163e-06	0.00444659	4.89677	chr18	32334456	F	II	DTNA	5'UTR	opensea		Both	CG	Open Sea	ENST00000444659	chr18	32335940	32471808	135869	+	1482	ENSG00000134769	DTNA	protein_coding	chromosome	DTNA	ENSG00000134769	DTNA						Heterochromatin	0.168600043530575	PMD	commonPMD	34754492	cg24182329_TC21	cg24182329				No
cg01621576	0.121134	0.802202	0.876535	0.997668	5.24129	1.79808e-06	0.00448196	4.88277	chr22	46283142	R	II		IGR	shelf	chr22:46285477-46285986	Both	CG	North Shelf	ENST00000409496	chr22	46317991	46368595	50605	-	85451	ENSG00000188064	WNT7B	protein_coding	chromosome	WNT7B								Active_non-prostate_lineage_promoter	0.0671493500041699			45887262	cg01621576_BC21	cg01621576				No
cg20529405	0.18289	0.900335	0.99376	1.17665	5.24127	1.79821e-06	0.00448196	4.8827	chr5	106799592	F	II	EFNA5	Body	opensea		Both	CG	Open Sea	ENST00000505499	chr5	106762918	106841892	78975	-	42298	ENSG00000184349	EFNA5	protein_coding	chromosome	EFNA5	ENSG00000184349	EFNA5						Heterochromatin	0.120354090497142			107463891	cg20529405_TC21	cg20529405				No
cg22543291	0.159569	0.936604	0.986093	1.14566	5.23905	1.8135e-06	0.00449001	4.8747	chr18	10451640	F	II		IGR	shelf	chr18:10454082-10454296	Both	CG	North Shelf	ENST00000355285	chr18	10454625	10489945	35321	+	2983	ENSG00000154856	APCDD1	protein_coding	chromosome	APCDD1								Heterochromatin	0.134655522436436	PMD		10451643	cg22543291_TC21	cg22543291				No
cg22636420	0.294294	0.699944	0.816583	1.11088	5.23899	1.81395e-06	0.00449001	4.87446	chr5	121646851	F	II	SNCAIP	TSS1500	shore	chr5:121648312-121648549	Both	CG	North Shore	ENST00000514467	chr5	121647049	121758837	111789	+	196	ENSG00000064692	SNCAIP	protein_coding	chromosome	SNCAIP								Active_non-prostate_lineage_enhancer	0.133018674109106	PMD		122311156	cg22636420_BC21	cg22636420				Yes
cg21807215	0.113256	0.76357	0.712153	0.825409	5.23799	1.82088e-06	0.00449169	4.87085	chr14	35868281	F	II		IGR	opensea		Both	CG	Open Sea	ENST00000557389	chr14	35870751	35873346	2596	-	5063	ENSG00000100906	NFKBIA	protein_coding	chromosome	NFKBIA			PRAD_79422	3.3660260477564	Distal	0.506986027944112	0.493013972055888	Active_non-prostate_lineage_enhancer	0.0832141303430203			35399075	cg21807215_TC21	cg21807215				No
cg02391344	0.19336	0.814703	0.754637	0.947998	5.23142	1.8672e-06	0.00457451	4.84711	chr1	99137741	R	II	SNX7	Body	opensea		Both	CG	Open Sea	ENST00000454199	chr1	99127779	99157133	29355	+	9961	ENSG00000162627	SNX7	protein_coding	chromosome	SNX7	ENSG00000162627	SNX7						Heterochromatin	0.0984698276810922			98672185	cg02391344_BC21	cg02391344				No
cg23529720	0.199202	0.882957	0.831365	1.03057	5.22769	1.89396e-06	0.00461157	4.83366	chr4	143839064	F	II		IGR	opensea		Both	CG	Open Sea	ENST00000506788	chr4	143326362	143768585	442224	-	70478	ENSG00000109452	INPP4B	protein_coding	chromosome	INPP4B								Heterochromatin	0.176080744631849	PMD	commonPMD	142917911	cg23529720_TC21	cg23529720				No
cg13837202	0.119055	0.904405	0.944029	1.06308	5.22753	1.89518e-06	0.00461157	4.83306	chrX	55246977	R	II	PAGE5	5'UTR	opensea		Both	CG	Open Sea	ENST00000374952	chrX	55246853	55250541	3689	+	123	ENSG00000158639	PAGE5	protein_coding	chromosome	PAGE5	ENSG00000158639	PAGE5						Heterochromatin				55220544	cg13837202_BC21	cg13837202				No
cg10926080	0.198582	0.481956	0.537506	0.736089	5.22616	1.90511e-06	0.00462008	4.82811	chr8	131550512	R	II		IGR	opensea		Both	CG	Open Sea	ENST00000518721	chr8	131065088	131455906	390819	-	94605	ENSG00000153317	ASAP1	protein_coding	chromosome	ASAP1								Heterochromatin	0.13844842073297	PMD		130538266	cg10926080_TC21	cg10926080				No
cg04914281	0.201283	0.89026	0.920644	1.12193	5.21849	1.96172e-06	0.00470658	4.80044	chr6	74009865	F	II	C6orf147	Body	shore	chr6:74008820-74009456	Both	CG	South Shore	ENST00000484801	chr6	73983862	74019866	36005	-	9999	ENSG00000135314	KHDC1	protein_coding	chromosome	KHDC1	ENSG00000135314	KHDC1						Repressed_chromatin	0.139697606914111	PMD		73300142	cg04914281_TC21	cg04914281				No
cg23954890	0.198542	0.820489	0.962947	1.16149	5.21834	1.96288e-06	0.00470658	4.79989	chr12	45809263	F	II	ANO6	Body	opensea		Both	CG	Open Sea	ENST00000441606	chr12	45686466	45826134	139669	+	122796	ENSG00000177119	ANO6	protein_coding	chromosome	ANO6	ENSG00000177119	ANO6						Heterochromatin	0.116721222243747			45415480	cg23954890_BC21	cg23954890				No
cg17859326	0.197804	0.856794	0.951635	1.14944	5.21779	1.96701e-06	0.00470658	4.7979	chr4	187455853	F	II	MTNR1A	Body	opensea		Both	CG	Open Sea	ENST00000509111	chr4	187347700	187476464	128765	-	20609	ENSG00000272297	RP11-215A19.2	protein_coding	chromosome	RP11-215A19.2	ENSG00000272297;ENSG00000168412	RP11-215A19.2;MTNR1A						Repressed_chromatin	0.15805837281493	PMD	commonPMD	186534699	cg17859326_TC21	cg17859326				No
cg06311103	0.108691	0.868015	1.01021	1.1189	5.21557	1.98373e-06	0.00471301	4.7899	chr13	31579287	F	II		IGR	opensea		Both	CG	Open Sea	ENST00000530916	chr13	31531095	31549637	18543	+	48191	ENSG00000175664	TEX26	protein_coding	chromosome	TEX26								Repressed_chromatin	0.140197071197815	PMD		31005150	cg06311103_BC21	cg06311103				No
cg13008629	-0.175317	0.0678028	-0.017963	-0.19328	-5.21498	1.98818e-06	0.00471301	4.78778	chr14	69444325	F	II	ACTN1	Body	shore	chr14:69444639-69446826	Both	CG	North Shore	ENST00000376839	chr14	69341500	69444283	102784	-	41	ENSG00000072110	ACTN1	protein_coding	chromosome	ACTN1	ENSG00000072110	ACTN1						Active_prostate_lineage-specific_promoter	0.0945615376741393			68977608	cg13008629_TC21	cg13008629				No
cg21392700	0.242898	0.457254	0.413341	0.656239	5.21286	2.0043e-06	0.00471301	4.78015	chr13	36049335	F	II	MAB21L1	1stExon	shore	chr13:36049570-36050159	Both	CG	North Shore	ENST00000379919	chr13	36047926	36050832	2907	-	1495	ENSG00000180660	MAB21L1	protein_coding	chromosome	MAB21L1	ENSG00000172915;ENSG00000180660	NBEA;MAB21L1						Bivalent_poised_promoter	0.187759366144512	PMD	commonPMD	35475198	cg21392700_TC21	cg21392700				Yes
cg02846431	0.193912	0.797223	0.760004	0.953916	5.21274	2.00526e-06	0.00471301	4.7797	chr4	3526685	R	II	LRPAP1	Body	island	chr4:3526628-3526866	Both	CG	Island	ENST00000296325	chr4	3514660	3533876	19217	-	7189	ENSG00000163956	LRPAP1	protein_coding	chromosome	LRPAP1	ENSG00000163956	LRPAP1						Primed_non-prostate_lineage-specific_enhancer	0.0929581506882009			3524958	cg02846431_BC21	cg02846431				No
cg15029699	0.140137	0.92274	0.994542	1.13468	5.2109	2.01941e-06	0.00471301	4.77305	chr2	67277967	F	II		IGR	opensea		Both	CG	Open Sea	ENST00000272342	chr2	67624451	67637677	13227	+	346482	ENSG00000143971	ETAA1	protein_coding	chromosome	ETAA1								Heterochromatin	0.147313981766822	PMD		67050835	cg15029699_BC21	cg15029699				No
cg08807414	0.124288	0.623736	0.554958	0.679246	5.21062	2.02153e-06	0.00471301	4.77206	chr16	85608505	R	II		IGR	opensea		Both	CG	Open Sea	ENST00000405402	chr16	85645015	85706960	61946	+	36508	ENSG00000131149	GSE1	protein_coding	chromosome	GSE1								Active_non-prostate_lineage_promoter	0.0903621856813002			85574899	cg08807414_TC21	cg08807414				No
cg26459644	0.242523	0.839299	0.766357	1.00888	5.21053	2.02222e-06	0.00471301	4.77174	chr18	32335046	F	II	DTNA	TSS1500	opensea		Both	CG	Open Sea	ENST00000444659	chr18	32335940	32471808	135869	+	892	ENSG00000134769	DTNA	protein_coding	chromosome	DTNA	ENSG00000134769	DTNA						Heterochromatin	0.168600043530575	PMD	commonPMD	34755082	cg26459644_BC21	cg26459644				No
cg12304859	-0.198737	0.146228	-0.0354901	-0.234227	-5.20844	2.03843e-06	0.00472623	4.76419	chr2	202315432	F	II	STRADB	TSS1500	shore	chr2:202315853-202317008	Both	CG	North Shore	ENST00000451703	chr2	202283920	202316176	32257	-	742	ENSG00000115993	TRAK2	protein_coding	chromosome	TRAK2	ENSG00000115993;ENSG00000082146	TRAK2;STRADB						Active_non-prostate_lineage_promoter	0.101036241054465			201450709	cg12304859_TC21	cg12304859				Yes
cg08660810	0.157248	0.946067	0.97385	1.1311	5.2081	2.04106e-06	0.00472623	4.76297	chr3	101010124	F	II	IMPG2	Body	opensea		Both	CG	Open Sea	ENST00000193391	chr3	100941390	101039404	98015	-	29278	ENSG00000081148	IMPG2	protein_coding	chromosome	IMPG2	ENSG00000081148	IMPG2						Heterochromatin	0.0836515946234768			101291280	cg08660810_BC21	cg08660810				No
cg15804671	0.261316	0.593601	0.617141	0.878457	5.20448	2.0695e-06	0.00476928	4.7499	chr13	106063138	R	II		IGR	opensea		Both	CG	Open Sea	ENST00000375936	chr13	106118592	106143383	24792	+	55452	ENSG00000182346	DAOA	protein_coding	chromosome	DAOA								Heterochromatin	0.148465244439066	PMD		105410789	cg15804671_BC21	cg15804671				No
cg14055802	0.196915	0.898746	1.06612	1.26304	5.20247	2.08536e-06	0.00476928	4.74268	chrX	152874797	R	II		IGR	shore	chrX:152875299-152876145	Both	CG	North Shore	ENST00000482182	chrX	152858070	152865500	7431	-	9296	ENSG00000147382	FAM58A	protein_coding	chromosome	FAM58A								Heterochromatin				153609342	cg14055802_BC21	cg14055802				No
cg10521570	0.233662	0.89844	0.955855	1.18952	5.20242	2.0858e-06	0.00476928	4.74248	chrX	63615811	R	II	MTMR8	TSS1500	shore	chrX:63614957-63615423	Both	CG	South Shore	ENST00000453546	chrX	63444187	63615333	171147	-	477	ENSG00000102043	MTMR8	protein_coding	chromosome	MTMR8								Heterochromatin				64395931	cg10521570_BC21	cg10521570				Yes
cg09964633	0.199057	0.922925	1.00915	1.2082	5.20236	2.08623e-06	0.00476928	4.74229	chr2	83749582	R	II		IGR	opensea		Both	CG	Open Sea	ENST00000331369	chr2	84517807	84519326	1520	+	768223	ENSG00000182814	FUNDC2P2	pseudogene	chromosome	FUNDC2P2								Heterochromatin	0.208848099839809	PMD	commonPMD	83522458	cg09964633_TC21	cg09964633				No
cg22531183	0.343586	0.16492	0.0681451	0.411731	5.20047	2.10138e-06	0.00478867	4.73545	chr19	50554451	F	I	FLJ26850	Body	island	chr19:50554012-50554492	Red	CG	Island	ENST00000599155	chr19	50529371	50548007	18637	+	25079	ENSG00000142528	ZNF473	protein_coding	chromosome	ZNF473	ENSG00000142528	ZNF473	PRAD_102649	21.2575713987707	Exon	0.528942115768463	0.471057884231537	Active_prostate_lineage-specific_promoter	0.109017975518227			50051194	cg22531183_TC11	cg22531183				No
cg15565046	0.161377	0.939003	0.947466	1.10884	5.19885	2.11435e-06	0.0047939	4.72964	chr6	121987662	F	II		IGR	opensea		Both	CG	Open Sea	ENST00000282561	chr6	121756838	121770873	14036	+	230823	ENSG00000152661	GJA1	protein_coding	chromosome	GJA1								Heterochromatin	0.162980133887095	PMD	commonPMD	121666516	cg15565046_BC21	cg15565046				No
cg05365835	0.202873	0.683153	0.612041	0.814914	5.19767	2.12395e-06	0.0047939	4.72536	chr12	45567294	R	II	PLEKHA9	Body	opensea		Both	CG	Open Sea	ENST00000426898	chr12	45609770	45815000	205231	+	42474	ENSG00000177119	ANO6	protein_coding	chromosome	ANO6								Heterochromatin	0.123336369480287			45173511	cg05365835_TC21	cg05365835				No
cg16372928	0.163973	0.901033	0.945035	1.10901	5.19702	2.12918e-06	0.0047939	4.72303	chr4	5794286	R	II	EVC	Body	opensea		Both	CG	Open Sea	ENST00000515113	chr4	5795335	5803534	8200	+	1047	ENSG00000072840	EVC	protein_coding	chromosome	EVC	ENSG00000072840;ENSG00000072832	EVC;CRMP1						Heterochromatin	0.176760384040145	PMD	commonPMD	5792559	cg16372928_BC21	cg16372928				No
cg18343535	0.13488	0.809154	0.778481	0.913362	5.19667	2.13201e-06	0.0047939	4.72178	chr22	41653295	F	II	RANGAP1	Body	opensea		Both	CG	Open Sea	ENST00000216241	chr22	41625517	41636938	11422	-	16356	ENSG00000100399	CHADL	protein_coding	chromosome	CHADL	ENSG00000100401	RANGAP1						Active_non-prostate_lineage_promoter	0.0811519034400677			41257291	cg18343535_BC21	cg18343535				No
cg06555278	0.243611	0.820631	1.08357	1.32718	5.19595	2.13786e-06	0.0047939	4.71919	chr3	169341932	R	II	MECOM	5'UTR	opensea		Both	CG	Open Sea	ENST00000486748	chr3	169099047	169381178	282132	-	39244	ENSG00000085276	MECOM	protein_coding	chromosome	MECOM	ENSG00000085276	MECOM						Heterochromatin	0.0896936153707054			169624144	cg06555278_BC21	cg06555278				No
cg27188891	0.116705	0.943698	0.999481	1.11619	5.19448	2.14992e-06	0.0047939	4.71388	chr5	126420719	F	II		IGR	opensea		Both	CG	Open Sea	ENST00000509733	chr5	126388074	126409184	21111	-	11534	ENSG00000164241	C5orf63	protein_coding	chromosome	C5orf63								Heterochromatin	0.113738408822646			127085027	cg27188891_TC21	cg27188891				No
cg21850271	0.206589	0.937931	0.992766	1.19936	5.19442	2.15043e-06	0.0047939	4.71365	chr18	10414426	F	II		IGR	island	chr18:10414354-10414592	Both	CG	Island	ENST00000355285	chr18	10454625	10489945	35321	+	40197	ENSG00000154856	APCDD1	protein_coding	chromosome	APCDD1								Bivalent_poised_enhancer	0.134655522436436	PMD								No
cg06897797	0.213905	0.330556	0.244015	0.457921	5.19021	2.18518e-06	0.00481045	4.6985	chr9	21070497	F	II		IGR	opensea		Both	CG	Open Sea	ENST00000380232	chr9	21077104	21077943	840	-	7444	ENSG00000171855	IFNB1	protein_coding	chromosome	IFNB1								Heterochromatin	0.110510449233476			21070498	cg06897797_TC21	cg06897797				Yes
cg18618211	0.187013	0.899785	0.936114	1.12313	5.19019	2.18535e-06	0.00481045	4.69843	chr5	31383941	R	II		IGR	opensea		Both	CG	Open Sea	ENST00000510178	chr5	31421858	31429640	7783	-	45697	ENSG00000113360	DROSHA	protein_coding	chromosome	DROSHA								Repressed_chromatin	0.184334058561577	PMD	commonPMD	31383834	cg18618211_TC21	cg18618211				No
cg00965472	0.191895	0.901129	0.921272	1.11317	5.19007	2.18636e-06	0.00481045	4.69799	chrX	38756345	F	II		IGR	opensea		Both	CG	Open Sea	ENST00000336949	chrX	38662986	38665790	2805	+	93358	ENSG00000165175	MID1IP1	protein_coding	chromosome	MID1IP1								Heterochromatin				38897092	cg00965472_TC21	cg00965472				No
cg22605063	-0.153289	0.0912274	0.0805432	-0.0727458	-5.18948	2.19128e-06	0.00481045	4.69587	chr5	176899801	F	II	DBN1	1stExon	opensea		Both	CG	Open Sea	ENST00000506117	chr5	176894491	176899871	5381	-	68	ENSG00000113758	DBN1	protein_coding	chromosome	DBN1	ENSG00000113758	DBN1	PRAD_36670	2.76997715519034	Promoter	0.776447105788423	0.223552894211577	Bivalent_poised_promoter	0.119361174059748			177472800	cg22605063_TC21	cg22605063				No
cg06963151	0.27649	0.452426	0.60052	0.87701	5.18947	2.19136e-06	0.00481045	4.69583	chr4	108205101	R	II		IGR	opensea		Both	CG	Open Sea	ENST00000510463	chr4	107845102	108204963	359862	-	137	ENSG00000155011	DKK2	protein_coding	chromosome	DKK2								Heterochromatin	0.199265116645538	PMD	commonPMD	107283944	cg06963151_BC21	cg06963151				No
cg15410675	0.305967	0.317169	0.10266	0.408627	5.18576	2.22257e-06	0.0048641	4.68247	chr4	154144800	F	II	TRIM2	Body	shore	chr4:154143932-154144463	Both	CG	South Shore	ENST00000338700	chr4	154125618	154260472	134855	+	19181	ENSG00000109654	TRIM2	protein_coding	chromosome	TRIM2	ENSG00000109654	TRIM2						Active_non-prostate_lineage_promoter	0.0833130165240104			153223648	cg15410675_BC21	cg15410675				Yes
cg09258200	0.109372	0.934161	0.912546	1.02192	5.18366	2.24036e-06	0.00488812	4.67494	chr4	77669688	R	II	SHROOM3	Body	opensea		Both	CG	Open Sea	ENST00000473602	chr4	77630920	77660146	29227	+	38767	ENSG00000138771	SHROOM3	protein_coding	chromosome	SHROOM3	ENSG00000138771	SHROOM3						Active_non-prostate_lineage_enhancer	0.0985105423896605			76748535	cg09258200_BC21	cg09258200				No
cg16872660	0.259358	0.650586	0.435353	0.694711	5.17992	2.27251e-06	0.00491022	4.66148	chr1	180818378	R	II	XPR1	Body	opensea		Both	CG	Open Sea	ENST00000498177	chr1	180805788	180843191	37404	+	12589	ENSG00000143324	XPR1	protein_coding	chromosome	XPR1	ENSG00000143324	XPR1						Heterochromatin	0.0744442249703825			180849242	cg16872660_BC21	cg16872660				No
cg10993864	0.183592	0.879426	0.919597	1.10319	5.1798	2.27359e-06	0.00491022	4.66103	chr5	86460037	R	II		IGR	opensea		Both	CG	Open Sea	ENST00000445770	chr5	86512423	86534822	22400	-	74783	ENSG00000233828	AC008394.1	protein_coding	chromosome	AC008394.1								Heterochromatin	0.138730548150053	PMD		87164220	cg10993864_TC21	cg10993864				No
cg26414309	0.136724	0.934254	1.08009	1.21681	5.17971	2.27435e-06	0.00491022	4.66071	chr5	6780463	R	II		IGR	opensea		Both	CG	Open Sea	ENST00000515721	chr5	6714745	6737737	22993	+	65717	ENSG00000112941	PAPD7	protein_coding	chromosome	PAPD7								Heterochromatin	0.0845985582786457			6780350	cg26414309_BC21	cg26414309				No
cg19333495	0.176368	0.937793	1.01297	1.18933	5.17787	2.29038e-06	0.00491022	4.65408	chr2	67131478	F	II	LOC101060019	TSS200	opensea		Both	CG	Open Sea	ENST00000450027	chr2	66736059	66795877	59819	+	395418	ENSG00000143995	MEIS1	protein_coding	chromosome	MEIS1								Heterochromatin	0.158111865076374	PMD	commonPMD	66904346	cg19333495_BC21	cg19333495				No
cg23218601	0.163296	0.945948	0.980709	1.144	5.17776	2.29127e-06	0.00491022	4.65371	chr1	248074896	F	II		IGR	opensea		Both	CG	Open Sea	ENST00000319968	chr1	248084320	248085258	939	+	9422	ENSG00000177462	OR2T8	protein_coding	chromosome	OR2T8								Heterochromatin	0.196156940117697	PMD	commonPMD	247911594	cg23218601_BC21	cg23218601				No
cg04418027	-0.167733	0.4159	0.211656	0.0439225	-5.17773	2.29153e-06	0.00491022	4.6536	chr21	40823726	F	II	SH3BGR	TSS200	opensea		Both	CG	Open Sea	ENST00000333634	chr21	40823756	40887433	63678	+	28	ENSG00000185437	SH3BGR	protein_coding	chromosome	SH3BGR	ENSG00000185437	SH3BGR	PRAD_107356	6.2771173121843	Promoter	0.487025948103792	0.512974051896208	Active_prostate_lineage-specific_promoter	0.0944341968240107			39451800	cg04418027_TC21	cg04418027				No
cg03151747	0.240515	0.765969	0.853515	1.09403	5.17547	2.31132e-06	0.00492324	4.64548	chr6	112555383	F	II	LAMA4	Body	opensea		Both	CG	Open Sea	ENST00000524032	chr6	112512921	112537955	25035	-	17427	ENSG00000112769	LAMA4	protein_coding	chromosome	LAMA4	ENSG00000112769	LAMA4						Active_non-prostate_lineage_enhancer	0.132411522450414	PMD		112234182	cg03151747_TC21	cg03151747				No
cg03408271	0.175438	0.217146	0.0132284	0.188667	5.17388	2.3254e-06	0.00492682	4.63974	chr4	13537647	R	II		IGR	island	chr4:13537646-13537973	Both	CG	Island	ENST00000382438	chr4	13542454	13546674	4221	-	9025	ENSG00000109705	NKX3-2	protein_coding	chromosome	NKX3-2								Bivalent_poised_promoter	0.105338132718347			13536023	cg03408271_TC21	cg03408271				Yes
cg17053538	0.186816	0.910516	0.911779	1.0986	5.17347	2.32906e-06	0.00492682	4.63826	chr5	121766285	F	II	SNCAIP	Body	opensea		Both	CG	Open Sea	ENST00000504884	chr5	121726830	121787299	60470	+	39454	ENSG00000064692	SNCAIP	protein_coding	chromosome	SNCAIP	ENSG00000064692	SNCAIP						Heterochromatin	0.113760132985164			122430590	cg17053538_BC21	cg17053538				No
cg06049549	0.238352	0.820419	0.896828	1.13518	5.17228	2.33959e-06	0.00492682	4.63399	chr4	138523864	F	II		IGR	opensea		Both	CG	Open Sea	ENST00000510305	chr4	138441992	138453648	11657	-	70215	ENSG00000189184	PCDH18	protein_coding	chromosome	PCDH18								Heterochromatin	0.170393607447119	PMD	commonPMD	137602710	cg06049549_BC21	cg06049549				No
cg01455568	0.211059	0.188758	0.0751348	0.286194	5.1787	2.3492e-06	0.00492682	4.64827	chr7	155261034	R	I		IGR	island	chr7:155258827-155261403	Grn	CG	Island	ENST00000297375	chr7	155250824	155257526	6703	+	10209	ENSG00000164778	EN2	protein_coding	chromosome	EN2								Bivalent_poised_promoter	0.155962264825838	PMD	commonPMD	155468339	cg01455568_BC11	cg01455568				Yes
cg04141975	0.259284	0.770261	0.939404	1.19869	5.17058	2.35477e-06	0.00492682	4.62788	chr5	163662391	R	II		IGR	opensea		Both	CG	Open Sea	ENST00000521838	chr5	162944223	162946328	2106	+	718167	ENSG00000038274	MAT2B	protein_coding	chromosome	MAT2B								Heterochromatin	0.202862750490164	PMD	commonPMD	164235385	cg04141975_BC21	cg04141975				No
cg18756179	0.268504	0.103736	0.0756431	0.344147	5.16987	2.36115e-06	0.00492682	4.62533	chr19	50554510	F	II	FLJ26850	Body	shore	chr19:50554012-50554492	Both	CG	South Shore	ENST00000599155	chr19	50529371	50548007	18637	+	25138	ENSG00000142528	ZNF473	protein_coding	chromosome	ZNF473	ENSG00000142528	ZNF473	PRAD_102649	21.2575713987707	Exon	0.528942115768463	0.471057884231537	Active_prostate_lineage-specific_promoter	0.109017975518227			50051253	cg18756179_TC21	cg18756179				No
cg14297172	0.242948	0.265931	0.0478724	0.290821	5.16829	2.37536e-06	0.00492682	4.61966	chr7	20554093	F	II		IGR	opensea		Both	CG	Open Sea	ENST00000404938	chr7	20654830	20796632	141803	+	100735	ENSG00000004846	ABCB5	protein_coding	chromosome	ABCB5								Heterochromatin	0.157699656882768	PMD	commonPMD	20514470	cg14297172_BC21	cg14297172				Yes
cg16046833	0.196924	0.761818	0.755368	0.952292	5.16767	2.38098e-06	0.00492682	4.61743	chr1	99136054	F	II	SNX7	Body	opensea		Both	CG	Open Sea	ENST00000454199	chr1	99127779	99157133	29355	+	8274	ENSG00000162627	SNX7	protein_coding	chromosome	SNX7	ENSG00000162627	SNX7						Heterochromatin	0.0984698276810922			98670498	cg16046833_TC21	cg16046833				No
cg11992263	0.177788	0.489282	0.466257	0.644045	5.1676	2.38164e-06	0.00492682	4.61717	chr1	229345287	F	II		IGR	opensea		Both	CG	Open Sea	ENST00000323223	chr1	229385383	229387557	2175	+	40094	ENSG00000177800	TMEM78	protein_coding	chromosome	TMEM78								Active_non-prostate_lineage_enhancer	0.0797017196364264									No
cg26718763	0.188153	0.8221	0.744892	0.933045	5.1666	2.39076e-06	0.00493148	4.61355	chr6	29573014	F	II	GABBR1	Body	opensea		Both	CG	Open Sea	ENST00000383640	chr6	29555683	29556745	1063	+	17330	ENSG00000204657	OR2H2	protein_coding	chromosome	OR2H2	ENSG00000204681	GABBR1						Heterochromatin	0.127136810218918	PMD		29605237	cg26718763_BC21	cg26718763				No
cg00371134	0.156622	0.818925	0.810957	0.967579	5.1648	2.4071e-06	0.00493961	4.60712	chr1	77912654	F	II	AK5	Body	opensea		Both	CG	Open Sea	ENST00000530826	chr1	77837063	78001570	164508	+	75590	ENSG00000154027	AK5	protein_coding	chromosome	AK5	ENSG00000154027	AK5						Active_non-prostate_lineage_enhancer	0.15909227594241	PMD	commonPMD	77446969	cg00371134_TC21	cg00371134				No
cg19056648	0.251291	0.919708	1.0037	1.25499	5.16466	2.40847e-06	0.00493961	4.60658	chr18	10329618	R	II		IGR	opensea		Both	CG	Open Sea	ENST00000355285	chr18	10454625	10489945	35321	+	125005	ENSG00000154856	APCDD1	protein_coding	chromosome	APCDD1								Repressed_chromatin	0.155946758716803	PMD	commonPMD	10329621	cg19056648_BC21	cg19056648				No
cg13533340	0.21408	0.150846	-0.164734	0.0493465	5.16196	2.43325e-06	0.00496886	4.59691	chr9	74764495	F	I	GDA	1stExon	island	chr9:74764241-74764903	Red	CG	Island	ENST00000358399	chr9	74764383	74867140	102758	+	111	ENSG00000119125	GDA	protein_coding	chromosome	GDA	ENSG00000119125	GDA						Bivalent_poised_promoter	0.142924438448018	PMD								No
cg20429250	0.129165	0.104076	0.0958873	0.225052	5.16161	2.43657e-06	0.00496886	4.59562	chr17	33814359	F	II	SLFN12L	Body	island	chr17:33814234-33814947	Both	CG	Island	ENST00000449046	chr17	33801926	33814853	12928	-	492	ENSG00000205045	SLFN12L	protein_coding	chromosome	SLFN12L	ENSG00000205045	SLFN12L						Bivalent_poised_promoter	0.151273297989579	PMD	commonPMD	35487340	cg20429250_TC21	cg20429250				Yes
cg16710952	0.223701	0.854034	0.856644	1.08035	5.15944	2.45676e-06	0.00499584	4.58783	chr1	96351494	F	II		IGR	opensea		Both	CG	Open Sea	ENST00000442558	chr1	96403457	96488422	84966	+	51961	ENSG00000237435	RP11-147C23.1	protein_coding	chromosome	RP11-147C23.1								Heterochromatin	0.17220592512528	PMD	commonPMD	95885938	cg16710952_TC21	cg16710952				No
cg14269096	0.176448	0.260445	0.186082	0.362531	5.1556	2.49285e-06	0.00504825	4.57405	chr18	56532433	R	II	ZNF532	5'UTR	shore	chr18:56530395-56531288	Both	CG	South Shore	ENST00000591049	chr18	56532126	56586000	53875	+	306	ENSG00000074657	ZNF532	protein_coding	chromosome	ZNF532	ENSG00000074657	ZNF532						Active_non-prostate_lineage_promoter	0.0632765828755937			58865201	cg14269096_TC21	cg14269096				No
cg15248656	0.122197	0.816444	0.826717	0.948914	5.15508	2.49775e-06	0.00504825	4.5722	chr6	74018833	F	II	KHDC1	Body	shore	chr6:74019428-74020053	Both	CG	North Shore	ENST00000484801	chr6	73983862	74019866	36005	-	1031	ENSG00000135314	KHDC1	protein_coding	chromosome	KHDC1	ENSG00000135314	KHDC1						Bivalent_poised_promoter	0.139697606914111	PMD		73309110	cg15248656_BC21	cg15248656				No
cg20458811	-0.150232	0.38514	0.27577	0.125538	-5.15312	2.5165e-06	0.00504825	4.56513	chr8	144631810	F	II		IGR	island	chr8:144631767-144631971	Both	CG	Island	ENST00000526406	chr8	144635377	144645232	9856	+	3565	ENSG00000104518	GSDMD	protein_coding	chromosome	GSDMD								Bivalent_poised_enhancer	0.0914099804510124			143549640	cg20458811_BC21	cg20458811				No
cg17857781	0.129146	0.941983	0.991961	1.12111	5.15299	2.5177e-06	0.00504825	4.56468	chr14	68157634	R	II	RDH11	Body	opensea		Both	CG	Open Sea	ENST00000557564	chr14	68126581	68157084	30504	-	549	ENSG00000258466	RP11-1012A1.4	protein_coding	chromosome	RP11-1012A1.4	ENSG00000072042	RDH11						Active_non-prostate_lineage_enhancer	0.0863075550573257			67690917	cg17857781_TC21	cg17857781				No
cg24168061	0.22681	0.430613	0.228212	0.455022	5.15074	2.53932e-06	0.00505228	4.55661	chr18	6927133	F	II		IGR	shelf	chr18:6929450-6930088	Both	CG	North Shelf	ENST00000579689	chr18	6873465	6890047	16583	+	53667	ENSG00000088756	ARHGAP28	protein_coding	chromosome	ARHGAP28								Active_prostate_lineage-specific_enhancer	0.176510756354428	PMD	commonPMD	6927134	cg24168061_BC21	cg24168061				Yes
cg20834261	0.196067	0.750009	0.753128	0.949196	5.15044	2.54223e-06	0.00505228	4.55553	chr6	73844289	R	II	KCNQ5	Body	opensea		Both	CG	Open Sea	ENST00000427928	chr6	73830280	73844050	13771	+	14008	ENSG00000185760	KCNQ5	protein_coding	chromosome	KCNQ5	ENSG00000185760	KCNQ5						Repressed_chromatin	0.237270512547963	PMD	commonPMD	73134566	cg20834261_TC21	cg20834261				No
cg02350293	0.202211	0.871801	0.985205	1.18742	5.15006	2.54588e-06	0.00505228	4.55417	chr5	96199239	R	II		IGR	opensea		Both	CG	Open Sea	ENST00000504056	chr5	96149735	96209315	59581	-	10074	ENSG00000247121	CTD-2260A17.2	protein_coding	chromosome	CTD-2260A17.2	ENSG00000247121	CTD-2260A17.2						Heterochromatin	0.0780731122818077									No
cg26053011	0.18227	0.930528	0.981777	1.16405	5.14883	2.55785e-06	0.00505228	4.54974	chr18	10132932	F	II		IGR	shore	chr18:10131853-10132080	Both	CG	South Shore	ENST00000584796	chr18	9915767	9954140	38374	+	217164	ENSG00000101558	VAPA	protein_coding	chromosome	VAPA								Heterochromatin	0.140091557525155	PMD		10132935	cg26053011_BC21	cg26053011				No
cg11730435	0.196147	0.934535	0.967122	1.16327	5.15571	2.56286e-06	0.00505228	4.55134	chr4	181830897	F	II		IGR	opensea		Both	CG	Open Sea	ENST00000513201	chr4	183065140	183271469	206330	+	1234241	ENSG00000218336	TENM3	protein_coding	chromosome	TENM3								Heterochromatin	0.202187792100449	PMD	commonPMD	180909744	cg11730435_BC21	cg11730435				No
cg06921261	0.108338	0.862172	0.866403	0.97474	5.14654	2.58017e-06	0.00505228	4.54153	chr9	35606933	F	II	TESK1	Body	shore	chr9:35603968-35605991	Both	CG	South Shore	ENST00000467424	chr9	35606969	35608279	1311	+	34	ENSG00000107140	TESK1	protein_coding	chromosome	TESK1	ENSG00000107140	TESK1						Active_non-prostate_lineage_promoter	0.10207682303176			35606936	cg06921261_TC21	cg06921261				No
cg04746089	0.147075	0.553912	0.401967	0.549042	5.14643	2.58126e-06	0.00505228	4.54113	chr8	145501862	F	II	BOP1	Body	shore	chr8:145501984-145502298	Both	CG	North Shore	ENST00000530355	chr8	145488390	145498035	9646	-	3826	ENSG00000170727	BOP1	protein_coding	chromosome	BOP1	ENSG00000170727	BOP1						Active_non-prostate_lineage_promoter	0.0949432926628206									No
cg16910896	0.209861	0.870917	0.948303	1.15816	5.14512	2.59414e-06	0.00505228	4.53643	chr9	113747809	F	II	LPAR1	5'UTR	opensea		Both	CG	Open Sea	ENST00000541779	chr9	113635544	113761720	126177	-	13909	ENSG00000198121	LPAR1	protein_coding	chromosome	LPAR1	ENSG00000198121	LPAR1						Heterochromatin	0.094913977299797			110985529	cg16910896_BC21	cg16910896				No
cg15649460	0.166883	0.894022	0.901424	1.06831	5.1449	2.59629e-06	0.00505228	4.53565	chr1	100500521	F	II		IGR	shelf	chr1:100503482-100504404	Both	CG	North Shelf	ENST00000370152	chr1	100503653	100548933	45281	+	3130	ENSG00000156875	HIAT1	protein_coding	chromosome	HIAT1								Active_prostate_lineage-specific_enhancer	0.0671718157221965			100034965	cg15649460_TC21	cg15649460				No
cg16894226	0.185214	0.488351	0.294517	0.479732	5.14482	2.59713e-06	0.00505228	4.53535	chr3	150445816	F	II		IGR	opensea		Both	CG	Open Sea	ENST00000498386	chr3	150416605	150421758	5154	-	24057	ENSG00000163645	FAM194A	protein_coding	chromosome	FAM194A			PRAD_24299	10.2559910091075	Distal	0.534930139720559	0.465069860279441	Active_prostate_lineage-specific_enhancer	0.101412650394859			150728029	cg16894226_TC21	cg16894226				No
cg03143747	0.177435	0.892277	0.998464	1.1759	5.14237	2.62132e-06	0.00508557	4.52659	chr12	45737344	R	II	ANO6	Body	opensea		Both	CG	Open Sea	ENST00000441606	chr12	45686466	45826134	139669	+	50877	ENSG00000177119	ANO6	protein_coding	chromosome	ANO6	ENSG00000177119	ANO6						Heterochromatin	0.0649385772853173			45343561	cg03143747_BC21	cg03143747				No
cg20740133	0.215427	0.820744	0.865432	1.08086	5.14019	2.64317e-06	0.00511413	4.51875	chr5	106792666	R	II	EFNA5	Body	opensea		Both	CG	Open Sea	ENST00000505499	chr5	106762918	106841892	78975	-	49224	ENSG00000184349	EFNA5	protein_coding	chromosome	EFNA5	ENSG00000184349	EFNA5						Heterochromatin	0.120354090497142			107456965	cg20740133_TC21	cg20740133				No
cg03538902	0.270024	0.738003	0.85819	1.12821	5.13863	2.65883e-06	0.00511764	4.51317	chr3	100929838	R	II		IGR	opensea		Both	CG	Open Sea	ENST00000193391	chr3	100941390	101039404	98015	-	109564	ENSG00000081148	IMPG2	protein_coding	chromosome	IMPG2								Repressed_chromatin	0.141000636327572	PMD		101210994	cg03538902_TC21	cg03538902				Yes
cg01283355	-0.255733	0.440355	0.435672	0.179938	-5.13685	2.67687e-06	0.00511764	4.50678	chr21	34576523	R	II		IGR	opensea		Both	CG	Open Sea	ENST00000382264	chr21	34602206	34635061	32856	+	25681	ENSG00000159110	IFNAR2	protein_coding	chromosome	IFNAR2			PRAD_106884	13.7760536545526	Distal	0.445109780439122	0.554890219560878	Active_prostate_lineage-specific_enhancer	0.123408235169096			33204218	cg01283355_BC21	cg01283355				No
cg07695379	0.182865	0.880808	0.868891	1.05176	5.13594	2.6862e-06	0.00511764	4.5035	chr2	71409199	F	II		IGR	opensea		Both	CG	Open Sea	ENST00000244221	chr2	71409869	71454213	44345	-	45012	ENSG00000124374	PAIP2B	protein_coding	chromosome	PAIP2B								Active_non-prostate_lineage_enhancer	0.135958786727422	PMD		71182069	cg07695379_BC21	cg07695379				No
cg03155742	0.207588	0.717065	0.529863	0.737452	5.1357	2.68857e-06	0.00511764	4.50266	chr1	117026541	R	II		IGR	opensea		Both	CG	Open Sea	ENST00000526981	chr1	117061853	117087212	25360	-	60669	ENSG00000116815	CD58	protein_coding	chromosome	CD58								Active_non-prostate_lineage_promoter	0.083917324323754			116483919	cg03155742_BC21	cg03155742				No
cg06895357	0.16416	0.910431	0.928339	1.0925	5.13517	2.69399e-06	0.00511764	4.50076	chr10	91612732	F	II		IGR	opensea		Both	CG	Open Sea	ENST00000478929	chr10	91483333	91534696	51364	+	129398	ENSG00000138182	KIF20B	protein_coding	chromosome	KIF20B								Heterochromatin	0.150755604957179	PMD	commonPMD	89852975	cg06895357_TC21	cg06895357				No
cg03317172	0.295982	0.674106	0.791431	1.08741	5.13417	2.70423e-06	0.00511764	4.49718	chr9	113757920	F	II	LPAR1	5'UTR	opensea		Both	CG	Open Sea	ENST00000541779	chr9	113635544	113761720	126177	-	3798	ENSG00000198121	LPAR1	protein_coding	chromosome	LPAR1	ENSG00000198121	LPAR1						Active_non-prostate_lineage_enhancer	0.094913977299797			110995640	cg03317172_BC21	cg03317172				No
cg08261132	0.163393	0.883459	0.946818	1.11021	5.14131	2.7064e-06	0.00511764	4.49919	chr12	45614727	F	II	ANO6	Body	shelf	chr12:45609713-45610752	Both	CG	South Shelf	ENST00000320560	chr12	45609903	45826134	216232	+	4823	ENSG00000177119	ANO6	protein_coding	chromosome	ANO6	ENSG00000177119	ANO6						Heterochromatin	0.0695367947490754									No
cg26537443	0.171948	0.571596	0.432807	0.604755	5.13368	2.70932e-06	0.00511764	4.4954	chr3	143314581	F	II	SLC9A9	Body	opensea		Both	CG	Open Sea	ENST00000483124	chr3	143271261	143416991	145731	-	102408	ENSG00000181804	SLC9A9	protein_coding	chromosome	SLC9A9	ENSG00000181804	SLC9A9						Heterochromatin	0.155339900350759	PMD	commonPMD	143595739	cg26537443_BC21	cg26537443				No
cg24029114	0.17352	0.149653	0.212007	0.385527	5.13273	2.71905e-06	0.00511764	4.49201	chr6	161100668	R	II		IGR	shore	chr6:161100092-161100456	Both	CG	South Shore	ENST00000447678	chr6	160952515	161087407	134893	-	13260	ENSG00000198670	LPA	protein_coding	chromosome	LPA								Bivalent_poised_promoter	0.171938248712195	PMD	commonPMD	160679636	cg24029114_BC21	cg24029114				No
cg04841303	0.133602	0.899752	0.866315	0.999917	5.13213	2.72527e-06	0.00511764	4.48986	chr20	32226483	R	II	CBFA2T2	Body	opensea		Both	CG	Open Sea	ENST00000543126	chr20	32226545	32234496	7952	+	60	ENSG00000078699	CBFA2T2	protein_coding	chromosome	CBFA2T2	ENSG00000078699	CBFA2T2						Primed_non-prostate_lineage-specific_enhancer	0.0606511449357117									No
cg19656551	0.209752	0.929463	1.04211	1.25186	5.13143	2.73249e-06	0.00511764	4.48736	chr5	86415001	F	II	LOC101929380	TSS1500	opensea		Both	CG	Open Sea	ENST00000445770	chr5	86512423	86534822	22400	-	119819	ENSG00000233828	AC008394.1	protein_coding	chromosome	AC008394.1								Heterochromatin	0.138730548150053	PMD		87119184	cg19656551_BC21	cg19656551				No
cg21620613	0.113154	0.801642	0.83169	0.944844	5.13125	2.73441e-06	0.00511764	4.4867	chr6	141808841	R	II		IGR	opensea		Both	CG	Open Sea	ENST00000574601	chr6	141956787	141957472	686	-	148629	ENSG00000218351	RPS3AP23	pseudogene	chromosome	RPS3AP23								Heterochromatin	0.141456358285806	PMD		141487704	cg21620613_TC21	cg21620613				No
cg05906145	0.155064	0.688633	0.642459	0.797523	5.13094	2.73767e-06	0.00511764	4.48557	chr14	67895278	F	II		IGR	opensea		Both	CG	Open Sea	ENST00000216446	chr14	67853700	67878917	25218	-	16360	ENSG00000100558	PLEK2	protein_coding	chromosome	PLEK2								Primed_non-prostate_lineage-specific_enhancer	0.0767114392206781			67428561	cg05906145_BC21	cg05906145				No
cg20399391	0.123265	0.910963	0.944926	1.06819	5.12833	2.76491e-06	0.00515515	4.47622	chr20	56344523	R	II		IGR	opensea		Both	CG	Open Sea	ENST00000472841	chr20	56234606	56286592	51987	-	57930	ENSG00000124225	PMEPA1	protein_coding	chromosome	PMEPA1			PRAD_106014	3.39561491245003	Distal	0.491017964071856	0.508982035928144	Active_prostate_lineage-specific_enhancer	0.158698353861451	PMD	commonPMD	57769467	cg20399391_BC21	cg20399391				No
cg15686281	-0.157053	0.879159	0.825125	0.668072	-5.12542	2.79561e-06	0.00518868	4.46579	chr1	44097898	F	II		IGR	opensea		Both	CG	Open Sea	ENST00000372396	chr1	44115829	44171186	55358	+	17929	ENSG00000066135	KDM4A	protein_coding	chromosome	KDM4A								Primed_non-prostate_lineage-specific_enhancer	0.0835767292745723			43632227	cg15686281_BC21	cg15686281				No
cg11275580	0.122604	0.915477	0.853387	0.97599	5.12517	2.79825e-06	0.00518868	4.4649	chr6	71373919	F	II		IGR	shelf	chr6:71377385-71378178	Both	CG	North Shelf	ENST00000370452	chr6	71377479	71570869	193391	+	3558	ENSG00000112305	SMAP1	protein_coding	chromosome	SMAP1								Primed_non-prostate_lineage-specific_enhancer	0.113559707007493									No
cg04420917	-0.21715	0.652282	0.676894	0.459744	-5.12457	2.80458e-06	0.00518868	4.46276	chr19	39303993	R	II	LGALS4	TSS1500	opensea		Both	CG	Open Sea	ENST00000307751	chr19	39292319	39304004	11686	-	9	ENSG00000171747	LGALS4	protein_coding	chromosome	LGALS4	ENSG00000171747	LGALS4	PRAD_101360	6.49939652146037	Promoter	0.612774451097804	0.387225548902196	Active_prostate_lineage-specific_enhancer	0.095452183203332			38813353	cg04420917_BC21	cg04420917				No
cg07770049	0.103414	0.563413	0.63362	0.737035	5.12212	2.83081e-06	0.00522375	4.45397	chr4	187219230	R	II		IGR	shore	chr4:187219320-187219745	Both	CG	North Shore	ENST00000264691	chr4	187206792	187209960	3169	+	12437	ENSG00000088926	F11	protein_coding	chromosome	F11								Bivalent_poised_enhancer	0.171170958107408	PMD	commonPMD	186298076	cg07770049_BC21	cg07770049				No
cg24740218	0.146341	0.0985909	0.0694613	0.215802	5.11907	2.86371e-06	0.00525341	4.44306	chr12	114075947	R	I		IGR	opensea		Grn	CG	Open Sea	ENST00000557836	chr12	113909288	113910085	798	-	165861	ENSG00000089116	LHX5	protein_coding	chromosome	LHX5								Bivalent_poised_promoter	0.156470948487005	PMD	commonPMD	113638142	cg24740218_TC11	cg24740218				No
cg11740138	0.210655	0.845765	0.869052	1.07971	5.1187	2.86777e-06	0.00525341	4.44172	chr3	181669177	F	II		IGR	opensea		Both	CG	Open Sea	ENST00000325404	chr3	181429722	181432221	2500	+	239454	ENSG00000181449	SOX2	protein_coding	chromosome	SOX2								Heterochromatin	0.163568586607864	PMD	commonPMD	181951389	cg11740138_TC21	cg11740138				No
cg18008546	0.194071	0.901316	0.956201	1.15027	5.11693	2.88701e-06	0.00526093	4.43541	chr22	41399102	R	II		IGR	opensea		Both	CG	Open Sea	ENST00000216225	chr22	41347363	41369313	21951	+	51738	ENSG00000100387	RBX1	protein_coding	chromosome	RBX1			PRAD_109657	7.28172073264389	Distal	0.49500998003992	0.50499001996008	Active_non-prostate_lineage_enhancer	0.0789283740491355			41003098	cg18008546_TC21	cg18008546				No
cg12368169	-0.216064	0.523877	0.31416	0.0980957	-5.11404	2.91884e-06	0.00529098	4.42506	chr2	27073192	F	II	DPYSL5	5'UTR	shore	chr2:27070302-27072922	Both	CG	South Shore	ENST00000434719	chr2	27071376	27150224	78849	+	1815	ENSG00000157851	DPYSL5	protein_coding	chromosome	DPYSL5	ENSG00000157851	DPYSL5						Bivalent_poised_enhancer	0.126314120754483	PMD		26850324	cg12368169_TC21	cg12368169				No
cg17537241	0.152737	0.90245	0.91705	1.06979	5.11293	2.93111e-06	0.00529982	4.4211	chr18	13590450	F	II	LDLRAD4	Body	opensea		Both	CG	Open Sea	ENST00000587757	chr18	13611463	13645776	34314	+	21011	ENSG00000168675	LDLRAD4	protein_coding	chromosome	LDLRAD4	ENSG00000168675	LDLRAD4						Primed_non-prostate_lineage-specific_enhancer	0.126856748098516	PMD		13590451	cg17537241_TC21	cg17537241				No
cg21877612	0.161275	0.706467	0.778314	0.939589	5.1186	2.94885e-06	0.00530988	4.41817	chr20	14604047	F	II	MACROD2-IT1	Body	opensea		Both	CG	Open Sea	ENST00000497992	chr20	14504044	14831152	327109	+	100002	ENSG00000172264	MACROD2	protein_coding	chromosome	MACROD2	ENSG00000172264	MACROD2						Heterochromatin	0.102451897563732			14623401	cg21877612_BC21	cg21877612				No
cg09934926	-0.302171	0.643752	0.656273	0.354102	-5.11111	2.95146e-06	0.00530988	4.41456	chr4	111115815	F	II	ELOVL6	Body	shore	chr4:111117462-111118390	Both	CG	North Shore	ENST00000513003	chr4	111119047	111119522	476	-	3705	ENSG00000170522	ELOVL6	protein_coding	chromosome	ELOVL6	ENSG00000170522	ELOVL6	PRAD_29123	3.17866633528782	Intron	0.345309381237525	0.654690618762475	Active_prostate_lineage-specific_enhancer	0.113535182622171			110194659	cg09934926_BC21	cg09934926				No
cg09460999	0.144228	0.892529	0.893833	1.03806	5.1053	3.01706e-06	0.00541433	4.3938	chr7	123633258	F	II		IGR	opensea		Both	CG	Open Sea	ENST00000455783	chr7	123670973	123673523	2551	-	40263	ENSG00000234224	TMEM229A	protein_coding	chromosome	TMEM229A								Heterochromatin	0.15603787777962	PMD	commonPMD	123993204	cg09460999_TC21	cg09460999				No
cg01744005	0.212738	0.885778	0.924111	1.13685	5.10206	3.05431e-06	0.00545522	4.38222	chr5	29812214	R	II		IGR	opensea		Both	CG	Open Sea	ENST00000514738	chr5	31193857	31318453	124597	+	1381641	ENSG00000113361	CDH6	protein_coding	chromosome	CDH6			PRAD_31647	3.58518472402972	Distal	0.395209580838323	0.604790419161677	Primed_prostate_lineage_enhancer	0.220117357609172	PMD	commonPMD	29812107	cg01744005_TC21	cg01744005				No
cg09333522	0.181253	0.847911	0.992294	1.17355	5.102	3.05505e-06	0.00545522	4.38199	chr2	67312514	R	II		IGR	opensea		Both	CG	Open Sea	ENST00000272342	chr2	67624451	67637677	13227	+	311935	ENSG00000143971	ETAA1	protein_coding	chromosome	ETAA1								Heterochromatin	0.152419223056372	PMD	commonPMD	67085382	cg09333522_TC21	cg09333522				No
cg06812263	-0.220476	0.479731	0.366163	0.145687	-5.10028	3.07503e-06	0.00547728	4.37583	chr9	100127346	R	II	MIR1302-8	TSS1500	opensea		Both	CG	Open Sea	ENST00000483504	chr9	100127447	100132226	4780	+	99	ENSG00000197816	CCDC180	protein_coding	chromosome	CCDC180	ENSG00000197816	CCDC180						Primed_prostate_lineage_enhancer	0.114413548652151									No
cg03722908	0.274816	0.879918	1.03775	1.31257	5.09882	3.09211e-06	0.00548436	4.3706	chr6	164758166	F	II		IGR	island	chr6:164758045-164758380	Both	CG	Island	ENST00000544361	chr6	163956112	163990573	34462	+	802053	ENSG00000112531	QKI	protein_coding	chromosome	QKI								Repressed_chromatin	0.200976124995159	PMD	commonPMD	164337133	cg03722908_TC21	cg03722908				No
cg04549977	0.203576	0.90236	0.905911	1.10949	5.09863	3.09429e-06	0.00548436	4.36994	chrX	63613026	R	II	MTMR8	Body	shore	chrX:63614957-63615423	Both	CG	North Shore	ENST00000374852	chrX	63487961	63615311	127351	-	2283	ENSG00000102043	MTMR8	protein_coding	chromosome	MTMR8	ENSG00000102043	MTMR8						Heterochromatin				64393146	cg04549977_BC21	cg04549977				Yes
cg27128435	0.324289	0.311089	0.215881	0.54017	5.09598	3.12544e-06	0.00550297	4.36048	chr1	69066087	F	II		IGR	opensea		Both	CG	Open Sea	ENST00000370966	chr1	68939835	68962904	23070	-	103182	ENSG00000024526	DEPDC1	protein_coding	chromosome	DEPDC1								Heterochromatin	0.189138538690728	PMD	commonPMD	68600404	cg27128435_BC21	cg27128435				No
cg13807359	0.118779	0.925722	0.907013	1.02579	5.09579	3.12771e-06	0.00550297	4.3598	chrX	45633377	R	II		IGR	opensea		Both	CG	Open Sea	ENST00000377934	chrX	45021555	45060146	38592	-	573230	ENSG00000147113	CXorf36	protein_coding	chromosome	CXorf36								Heterochromatin				45773974	cg13807359_TC21	cg13807359				No
cg13836159	0.237613	0.921417	1.1339	1.37151	5.09514	3.13542e-06	0.00550297	4.35747	chr4	187347624	R	II	F11-AS1	Body	opensea		Both	CG	Open Sea	ENST00000509111	chr4	187347700	187476464	128765	-	128838	ENSG00000272297	RP11-215A19.2	protein_coding	chromosome	RP11-215A19.2								Repressed_chromatin	0.177734505460372	PMD	commonPMD	186426470	cg07500013_TC21	cg07500013				No
cg07613792	0.171918	0.438607	0.467684	0.639602	5.09514	3.13545e-06	0.00550297	4.35746	chr16	87087037	F	II		IGR	opensea		Both	CG	Open Sea	ENST00000430050	chr16	87091390	87097597	6208	+	4351	ENSG00000232190	RP11-134D3.1	processed_transcript	chromosome	RP11-134D3.1								Bivalent_poised_enhancer	0.169769994657023	PMD	commonPMD	87053431	cg07613792_TC21	cg07613792				No
cg14496169	0.255517	0.790124	0.851651	1.10717	5.10139	3.1467e-06	0.00550924	4.37415	chr9	113525820	F	II	MUSK	Body	opensea		Both	CG	Open Sea	ENST00000374438	chr9	113537627	113550381	12755	+	11805	ENSG00000030304	MUSK	protein_coding	chromosome	MUSK	ENSG00000030304	MUSK						Heterochromatin	0.125076843825441	PMD		110763540	cg14496169_TC21	cg14496169				No
cg20490773	0.246765	0.927395	0.865043	1.11181	5.09151	3.17881e-06	0.00553844	4.3445	chr12	90313611	R	I		IGR	opensea		Grn	CG	Open Sea	ENST00000551310	chr12	90049360	90103077	53718	-	210533	ENSG00000070961	ATP2B1	protein_coding	chromosome	ATP2B1			PRAD_74074	5.86903522504497	Intron	0.558882235528942	0.441117764471058	Active_non-prostate_lineage_promoter	0.0817313486640771			89919834	cg20490773_BC11	cg20490773				No
cg09594480	0.170078	0.929974	0.970206	1.14028	5.09062	3.18952e-06	0.00554366	4.34132	chr9	15151475	R	II		IGR	opensea		Both	CG	Open Sea	ENST00000609203	chr9	14987300	15146399	159100	-	5075	ENSG00000232000	RP11-54D18.3	pseudogene	chromosome	RP11-54D18.3								Repressed_chromatin	0.0919263572494678			15151477	cg09594480_BC21	cg09594480				No
cg27039625	0.243632	0.388747	0.327452	0.571083	5.0892	3.20672e-06	0.0055437	4.33624	chr6	86159096	R	II	NT5E	TSS1500	shore	chr6:86159425-86160395	Both	CG	North Shore	ENST00000369646	chr6	86159809	86181317	21509	+	711	ENSG00000135318	NT5E	protein_coding	chromosome	NT5E								Active_non-prostate_lineage_promoter	0.0999187754911648			85449378	cg27039625_TC21	cg27039625				Yes
cg14026747	0.244922	0.919284	0.949638	1.19456	5.09588	3.21272e-06	0.0055437	4.33722	chr4	135865398	R	I		IGR	island	chr4:135865380-135865585	Red	CG	Island	ENST00000529122	chr4	135117488	135122903	5416	-	742494	ENSG00000254535	PABPC4L	protein_coding	chromosome	PABPC4L								Heterochromatin	0.205874057930135	PMD	commonPMD	134944243	cg14026747_TC11	cg14026747				No
cg18815943	0.187961	0.134144	-0.160008	0.0279531	5.08698	3.23381e-06	0.00556237	4.3283	chr1	47882314	F	I	FOXE3	1stExon	island	chr1:47881896-47883065	Grn	CG	Island	ENST00000335071	chr1	47881744	47883723	1980	+	569	ENSG00000186790	FOXE3	protein_coding	chromosome	FOXE3	ENSG00000186790	FOXE3						Bivalent_poised_promoter	0.0844804362584798			47416642	cg18815943_TC11	cg18815943				No
cg10855885	0.228288	0.813991	0.773359	1.00165	5.08655	3.23904e-06	0.00556237	4.32678	chr18	10465174	R	II	APCDD1	Body	opensea		Both	CG	Open Sea	ENST00000584596	chr18	10471833	10477875	6043	+	6657	ENSG00000154856	APCDD1	protein_coding	chromosome	APCDD1	ENSG00000154856	APCDD1						Heterochromatin	0.134655522436436	PMD		10465177	cg10855885_BC21	cg10855885				No
cg16896647	-0.104293	0.0695847	-0.00761456	-0.111907	-5.08184	3.29729e-06	0.00564889	4.30995	chr9	93563776	R	II	SYK	TSS1500	island	chr9:93563775-93564546	Both	CG	Island	ENST00000375754	chr9	93564069	93660831	96763	+	291	ENSG00000165025	SYK	protein_coding	chromosome	SYK			PRAD_56391	7.60459737040128	Promoter	0.738522954091816	0.261477045908184	Bivalent_poised_promoter	0.101604974332845			90801494	cg16896647_TC21	cg16896647				No
cg03228773	0.189084	0.655539	0.646852	0.835936	5.08101	3.30763e-06	0.00565311	4.30699	chr6	31627511	F	II	C6orf47	1stExon	shore	chr6:31628338-31628658	Both	CG	North Shore	ENST00000375911	chr6	31626075	31628549	2475	-	1036	ENSG00000204439	C6orf47	protein_coding	chromosome	C6orf47	ENSG00000204439	C6orf47						Active_non-prostate_lineage_promoter	0.0895708107879692			31659734	cg03228773_BC21	cg03228773				No
cg11486295	0.234083	0.898394	0.939689	1.17377	5.07968	3.32424e-06	0.005668	4.30227	chr6	121767874	F	II	GJA1	5'UTR	opensea		Both	CG	Open Sea	ENST00000282561	chr6	121756838	121770873	14036	+	11035	ENSG00000152661	GJA1	protein_coding	chromosome	GJA1	ENSG00000152661	GJA1						Heterochromatin	0.127389982851591	PMD		121446728	cg11486295_BC21	cg11486295				No
cg01243251	0.222854	0.843632	0.752375	0.975228	5.07883	3.33501e-06	0.0056729	4.29921	chr8	120605270	F	II	ENPP2	Body	opensea		Both	CG	Open Sea	ENST00000522167	chr8	120569649	120605248	35600	-	21	ENSG00000136960	ENPP2	protein_coding	chromosome	ENPP2	ENSG00000136960	ENPP2						Heterochromatin	0.167699957236991	PMD	commonPMD	119593030	cg01243251_TC21	cg01243251	GH08J119593	Promoter/Enhancer	0.505436247346976	No
cg25340121	0.139889	0.78985	0.947107	1.087	5.078	3.34541e-06	0.00567714	4.29627	chr19	23653200	R	II		IGR	shore	chr19:23653691-23654244	Both	CG	North Shore	ENST00000300619	chr19	23540498	23578362	37865	-	74837	ENSG00000167232	ZNF91	protein_coding	chromosome	ZNF91								Bivalent_poised_enhancer	0.202951570992287	PMD	commonPMD							No
cg04198914	-0.199793	0.271155	0.179953	-0.0198403	-5.07704	3.3576e-06	0.00568438	4.29284	chr17	36106025	R	II	HNF1B	TSS1500	shore	chr17:36102033-36104766	Both	CG	South Shore	ENST00000225893	chr17	36046435	36105237	58803	-	787	ENSG00000108753	HNF1B	protein_coding	chromosome	HNF1B								Bivalent_poised_promoter	0.141327972040494	PMD		37746034	cg04198914_BC21	cg04198914				No
cg25557301	0.205124	0.919338	0.977936	1.18306	5.07525	3.38045e-06	0.0057096	4.28644	chr18	10390283	F	II		IGR	opensea		Both	CG	Open Sea	ENST00000355285	chr18	10454625	10489945	35321	+	64340	ENSG00000154856	APCDD1	protein_coding	chromosome	APCDD1								Heterochromatin	0.155946758716803	PMD	commonPMD	10390286	cg25557301_TC21	cg25557301				No
cg10199250	0.171692	0.346057	0.155416	0.327108	5.07452	3.38973e-06	0.00571183	4.28385	chr5	115297690	R	II	LVRN	TSS1500	island	chr5:115297607-115298093	Both	CG	Island	ENST00000395528	chr5	115298151	115346248	48098	+	459	ENSG00000172901	AQPEP	protein_coding	chromosome	AQPEP								Bivalent_poised_promoter	0.0940884625596733			115961993	cg10199250_TC21	cg10199250				Yes
cg25918833	0.301536	0.637713	0.742623	1.04416	5.07257	3.4149e-06	0.00573955	4.27686	chr11	4718962	F	II	OR51E2	1stExon	opensea		Both	CG	Open Sea	ENST00000396950	chr11	4701401	4719072	17672	-	108	ENSG00000167332	OR51E2	protein_coding	chromosome	OR51E2	ENSG00000167332	OR51E2	PRAD_64994	12.3038099092632	Promoter	0.405189620758483	0.594810379241517	Active_prostate_lineage-specific_enhancer	0.185696041072726	PMD	commonPMD	4697732	cg25918833_TC21	cg25918833				No
cg15586439	0.183329	0.463845	0.624665	0.807994	5.072	3.42217e-06	0.00573955	4.27486	chr4	164264520	R	II	NPY5R	TSS1500	shore	chr4:164264821-164265772	Both	CG	North Shore	ENST00000338566	chr4	164265091	164273086	7996	+	569	ENSG00000164129	NPY5R	protein_coding	chromosome	NPY5R	ENSG00000164128	NPY1R						Bivalent_poised_enhancer	0.156119448031006	PMD	commonPMD	163343368	cg15586439_TC21	cg15586439				No
cg00025795	0.112531	0.85068	0.79452	0.907051	5.06693	3.48844e-06	0.0058307	4.25675	chr17	77983156	R	II	TBC1D16	Body	shore	chr17:77983980-77984482	Both	CG	North Shore	ENST00000571872	chr17	77924370	77967433	43064	-	15722	ENSG00000167291	TBC1D16	protein_coding	chromosome	TBC1D16	ENSG00000167291	TBC1D16	PRAD_95185	2.83070777652808	Intron	0.646706586826347	0.353293413173653	Active_non-prostate_lineage_promoter	0.0792527841548846			80009357	cg00025795_TC21	cg00025795				No
cg00305700	0.217473	0.482244	0.365165	0.582638	5.06632	3.49643e-06	0.0058307	4.25459	chr18	10483307	R	II	APCDD1	Body	opensea		Both	CG	Open Sea	ENST00000584596	chr18	10471833	10477875	6043	+	11473	ENSG00000154856	APCDD1	protein_coding	chromosome	APCDD1	ENSG00000154856	APCDD1						Primed_non-prostate_lineage-specific_enhancer	0.134655522436436	PMD		10483310	cg00305700_BC21	cg00305700	GH18J010481	Enhancer	1.30076130906977	No
cg03147584	0.23414	0.898471	0.932558	1.1667	5.06562	3.5057e-06	0.0058307	4.25209	chr1	247911724	R	II		IGR	opensea		Both	CG	Open Sea	ENST00000283225	chr1	247901917	247902861	945	+	9806	ENSG00000153230	OR14K1	protein_coding	chromosome	OR14K1								Heterochromatin	0.19500181850474	PMD	commonPMD	247748422	cg03147584_TC21	cg03147584				No
cg14551562	0.240544	0.256453	-0.0994492	0.141095	5.06537	3.509e-06	0.0058307	4.2512	chr9	130461838	F	II		IGR	island	chr9:130461543-130461839	Both	CG	Island	ENST00000496009	chr9	130469268	130476300	7033	+	7428	ENSG00000160401	C9orf117	protein_coding	chromosome	C9orf117	ENSG00000187024	PTRH1	PRAD_58116	13.7937839093911	Intron	0.580838323353293	0.419161676646707	Active_prostate_lineage-specific_promoter	0.101531950457471			127699559	cg14551562_TC21	cg14551562				Yes
cg15094634	0.24997	0.89283	0.96377	1.21374	5.0636	3.53249e-06	0.00584129	4.24491	chr1	248019757	F	II	TRIM58	TSS1500	shore	chr1:248020330-248021252	Both	CG	North Shore	ENST00000366481	chr1	248020501	248041507	21007	+	742	ENSG00000162722	TRIM58	protein_coding	chromosome	TRIM58								Repressed_chromatin	0.196156940117697	PMD	commonPMD	247856455	cg15094634_BC21	cg15094634				No
cg22120560	0.10325	0.947342	0.996287	1.09954	5.06271	3.54447e-06	0.00584129	4.24171	chr10	91351508	R	II	PANK1	Body	opensea		Both	CG	Open Sea	ENST00000461829	chr10	91358919	91371665	12747	-	20155	ENSG00000152782	PANK1	protein_coding	chromosome	PANK1	ENSG00000152782	PANK1						Heterochromatin	0.0848168066335861			89591751	cg22120560_TC21	cg22120560				No
cg12974379	0.201317	0.473973	0.492594	0.693912	5.06248	3.54757e-06	0.00584129	4.24089	chr3	110788738	F	II	PVRL3-AS1	Body	shore	chr3:110790149-110791401	Both	CG	North Shore	ENST00000491525	chr3	110788918	110837688	48771	+	178	ENSG00000177707	PVRL3	protein_coding	chromosome	PVRL3								Heterochromatin	0.176255199040998	PMD	commonPMD	111069891	cg12974379_BC21	cg12974379				No
cg06445972	0.227918	0.843933	1.05217	1.28009	5.06122	3.56448e-06	0.00584129	4.2364	chr8	2024679	F	I	MYOM2	Body	opensea		Red	CG	Open Sea	ENST00000519518	chr8	2029921	2037887	7967	+	5240	ENSG00000036448	MYOM2	protein_coding	chromosome	MYOM2	ENSG00000036448	MYOM2						Repressed_chromatin	0.177821031347017	PMD	commonPMD	2076599	cg06445972_BC11	cg06445972				No
cg09142343	0.189326	0.95654	0.996535	1.18586	5.0611	3.56606e-06	0.00584129	4.23598	chr1	248099635	R	II	OR2L13	TSS1500	shore	chr1:248100325-248100726	Both	CG	North Shore	ENST00000366478	chr1	248100493	248264223	163731	+	856	ENSG00000196071	OR2L13	protein_coding	chromosome	OR2L13								Bivalent_poised_enhancer	0.196156940117697	PMD	commonPMD	247936333	cg09142343_BC21	cg09142343				No
cg05148659	0.213333	0.249234	0.0529329	0.266265	5.06063	3.57234e-06	0.00584129	4.23432	chr9	113801066	R	II	LPAR1	TSS1500	island	chr9:113799913-113801375	Both	CG	Island	ENST00000538760	chr9	113637456	113800981	163526	-	84	ENSG00000198121	LPAR1	protein_coding	chromosome	LPAR1			PRAD_57345	3.33519348154136	Promoter	0.660678642714571	0.339321357285429	Bivalent_poised_promoter	0.158200340625288	PMD	commonPMD	111038786	cg05148659_TC21	cg05148659				Yes
cg12613098	0.137	0.779253	0.742226	0.879225	5.05931	3.59029e-06	0.00585729	4.22959	chr7	113339389	F	II		IGR	opensea		Both	CG	Open Sea	ENST00000284601	chr7	113516832	113559120	42289	-	219729	ENSG00000154415	PPP1R3A	protein_coding	chromosome	PPP1R3A								Heterochromatin	0.189329744699401	PMD	commonPMD	113699334	cg12613098_TC21	cg12613098				No
cg07376846	-0.141458	0.0587005	0.0258129	-0.115645	-5.05806	3.60718e-06	0.0058715	4.22516	chr1	203765385	R	II	ZC3H11A	5'UTR	shore	chr1:203764568-203765293	Both	CG	South Shore	ENST00000550078	chr1	203765437	203769686	4250	+	50	ENSG00000257315	ZBED6	protein_coding	chromosome	ZBED6	ENSG00000058673	ZC3H11A	PRAD_8710	4.41573641174693	5' UTR	0.489021956087824	0.510978043912176	Active_prostate_lineage-specific_promoter	0.0769927291674493			203796257	cg07376846_TC21	cg07376846				No
cg24616708	0.104981	0.444003	0.291691	0.396672	5.05694	3.62246e-06	0.00587281	4.22117	chr13	53775636	F	II		IGR	island	chr13:53774264-53776345	Both	CG	Island	ENST00000219022	chr13	53602894	53626192	23299	+	172741	ENSG00000102837	OLFM4	protein_coding	chromosome	OLFM4			PRAD_77529	6.24963264159295	Distal	0.736526946107784	0.263473053892216	Bivalent_poised_promoter	0.192536318203049	PMD	commonPMD	53201501	cg24616708_TC21	cg24616708				No
cg10351530	0.199291	0.89797	0.939265	1.13856	5.0568	3.62435e-06	0.00587281	4.22068	chr9	114091700	R	II	OR2K2	TSS1500	opensea		Both	CG	Open Sea	ENST00000374428	chr9	114089763	114090800	1038	-	899	ENSG00000171133	OR2K2	protein_coding	chromosome	OR2K2								Heterochromatin	0.14231316144391	PMD		111329420	cg10351530_BC21	cg10351530				No
cg13286888	0.165837	0.950979	0.992415	1.15825	5.05197	3.69101e-06	0.00596737	4.20347	chr6	82485911	R	II		IGR	opensea		Both	CG	Open Sea	ENST00000369756	chr6	82455447	82462491	7045	-	23419	ENSG00000112773	FAM46A	protein_coding	chromosome	FAM46A								Heterochromatin	0.110142718085739			81776194	cg13286888_BC21	cg13286888				No
cg05352250	0.231744	0.905757	0.892922	1.12467	5.05098	3.70494e-06	0.00596766	4.19992	chr4	1245662	F	II	C4orf42	3'UTR	shore	chr4:1241412-1244111	Both	CG	South Shore	ENST00000506180	chr4	1209963	1243741	33779	-	1920	ENSG00000159692	CTBP1	protein_coding	chromosome	CTBP1								Primed_non-prostate_lineage-specific_enhancer	0.127400758509926	PMD		1251874	cg05352250_TC21	cg05352250				No
cg21565972	0.164284	0.813235	0.762086	0.926371	5.05077	3.70782e-06	0.00596766	4.19919	chr17	80109576	R	II	CCDC57	Body	opensea		Both	CG	Open Sea	ENST00000582040	chr17	80092988	80109482	16495	-	93	ENSG00000176155	CCDC57	protein_coding	chromosome	CCDC57	ENSG00000176155	CCDC57						Active_non-prostate_lineage_promoter	0.0794773698949119			82151700	cg21565972_BC21	cg21565972				No
cg22702979	0.159783	0.934277	1.02927	1.18906	5.05002	3.71837e-06	0.00597125	4.19651	chr2	213586056	F	I		IGR	opensea		Red	CG	Open Sea	ENST00000436443	chr2	212240446	213403565	1163120	-	182490	ENSG00000178568	ERBB4	protein_coding	chromosome	ERBB4								Repressed_chromatin	0.169267663065261	PMD	commonPMD	212721332	cg22702979_BC11	cg22702979				No
cg24942458	-0.212697	0.575005	0.64835	0.435653	-5.04822	3.74372e-06	0.00599854	4.19009	chr19	33723713	F	II		IGR	shelf	chr19:33726654-33726946	Both	CG	North Shelf	ENST00000253188	chr19	33699570	33716756	17187	-	6956	ENSG00000130876	SLC7A10	protein_coding	chromosome	SLC7A10								Repressed_chromatin	0.117357467418738			33232807	cg24942458_TC21	cg24942458				Yes
cg02855996	0.1426	0.821594	0.788642	0.931242	5.04652	3.76777e-06	0.00602363	4.18405	chr7	150068757	R	II	REPIN1	Body	island	chr7:150068756-150070051	Both	CG	Island	ENST00000425389	chr7	150068253	150071128	2876	+	503	ENSG00000214022	REPIN1	protein_coding	chromosome	REPIN1	ENSG00000214022;ENSG00000196456	REPIN1;ZNF775						Active_non-prostate_lineage_promoter	0.0819572818131596			150371668	cg02855996_TC21	cg02855996				No
cg09061849	0.160073	0.915845	0.897556	1.05763	5.04445	3.7972e-06	0.00605718	4.17671	chr8	28902989	F	II	HMBOX1	Body	opensea		Both	CG	Open Sea	ENST00000517386	chr8	28903817	28908171	4355	+	826	ENSG00000147421	HMBOX1	protein_coding	chromosome	HMBOX1	ENSG00000147421	HMBOX1						Primed_prostate_lineage_enhancer	0.0653610838928165			29045472	cg09061849_BC21	cg09061849				No
cg14571493	0.214982	0.826859	0.808273	1.02325	5.04296	3.81869e-06	0.00607499	4.17138	chr4	110834401	F	II	EGF	1stExon	opensea		Both	CG	Open Sea	ENST00000503392	chr4	110834397	110932657	98261	+	3	ENSG00000138798	EGF	protein_coding	chromosome	EGF	ENSG00000138798	EGF						Active_non-prostate_lineage_promoter	0.135986842868952	PMD		109913245	cg14571493_TC21	cg14571493				No
cg04323312	-0.13204	0.0485184	-0.0664686	-0.198509	-5.04004	3.86089e-06	0.00610453	4.16101	chr17	53498426	F	II	MMD	Body	island	chr17:53498243-53499546	Both	CG	Island	ENST00000577038	chr17	53497453	53499158	1706	-	730	ENSG00000108960	MMD	protein_coding	chromosome	MMD	ENSG00000108960	MMD	PRAD_93464	4.2420864710032	Intron	0.596806387225549	0.403193612774451	Active_non-prostate_lineage_promoter	0.11438964569318			55421065	cg04323312_TC21	cg04323312				No
cg24126787	0.129677	0.94307	0.95366	1.08334	5.03891	3.87747e-06	0.00611727	4.15696	chr20	25480579	R	II	NINL	Body	opensea		Both	CG	Open Sea	ENST00000461642	chr20	25469619	25477439	7821	-	3139	ENSG00000101004	NINL	protein_coding	chromosome	NINL	ENSG00000101004	NINL						Primed_non-prostate_lineage-specific_enhancer	0.101017885762801			25499943	cg24126787_TC21	cg24126787				No
cg13826191	0.196329	0.895982	0.880596	1.07693	5.03821	3.8876e-06	0.0061198	4.1545	chr6	121863966	F	II		IGR	opensea		Both	CG	Open Sea	ENST00000282561	chr6	121756838	121770873	14036	+	107127	ENSG00000152661	GJA1	protein_coding	chromosome	GJA1								Heterochromatin	0.150232737561418	PMD	commonPMD	121542820	cg13826191_BC21	cg13826191				No
cg03287469	0.152067	0.909336	0.969545	1.12161	5.03534	3.92999e-06	0.006173	4.14427	chr3	9006242	F	I	RAD18	TSS1500	shore	chr3:9004864-9005270	Red	CG	South Shore	ENST00000413832	chr3	8983480	9005457	21978	-	784	ENSG00000070950	RAD18	protein_coding	chromosome	RAD18								Active_prostate_lineage-specific_enhancer	0.112524390304463			8964558	cg03287469_BC11	cg03287469				No
cg26074727	0.231175	0.733317	0.685529	0.916704	5.03103	3.9942e-06	0.00624388	4.12898	chr7	6069633	F	II	ANKRD61	TSS1500	opensea		Both	CG	Open Sea	ENST00000409061	chr7	6071007	6076017	5011	+	1372	ENSG00000157999	ANKRD61	protein_coding	chromosome	ANKRD61	ENSG00000086232	EIF2AK1						Active_prostate_lineage-specific_enhancer	0.0602729231409026			6030002	cg26074727_BC21	cg26074727				No
cg11948516	0.220015	0.910283	0.985719	1.20573	5.03057	4.00122e-06	0.00624388	4.12732	chr5	121725927	F	II	SNCAIP	TSS1500	opensea		Both	CG	Open Sea	ENST00000503116	chr5	121726830	121787299	60470	+	901	ENSG00000064692	SNCAIP	protein_coding	chromosome	SNCAIP	ENSG00000064692	SNCAIP						Heterochromatin	0.113760132985164			122390232	cg11948516_TC21	cg11948516				No
cg20290017	0.255691	0.803174	0.964955	1.22065	5.02896	4.0255e-06	0.00626815	4.12161	chr9	113831239	F	II		IGR	opensea		Both	CG	Open Sea	ENST00000538760	chr9	113637456	113800981	163526	-	30257	ENSG00000198121	LPAR1	protein_coding	chromosome	LPAR1								Active_non-prostate_lineage_enhancer	0.158200340625288	PMD	commonPMD	111068959	cg20290017_TC21	cg20290017				No
cg23319790	0.10209	0.75289	0.83222	0.934309	5.02564	4.07613e-06	0.0063252	4.10982	chr19	54215487	F	II	MIR519D	TSS1500	opensea		Both	CG	Open Sea	ENST00000376650	chr19	54135310	54140263	4954	+	80176	ENSG00000204595	DPRX	protein_coding	chromosome	DPRX								Repressed_chromatin	0.168385358772198	PMD	commonPMD	53712233	cg23319790_TC21	cg23319790				No
cg00569748	0.241737	0.927336	1.02349	1.26522	5.0246	4.09214e-06	0.0063252	4.10612	chr8	60506260	R	II		IGR	opensea		Both	CG	Open Sea	ENST00000361421	chr8	59717977	60031767	313791	-	474492	ENSG00000198846	TOX	protein_coding	chromosome	TOX								Heterochromatin	0.201066999074369	PMD	commonPMD	59593701	cg00569748_TC21	cg00569748				No
cg15826542	0.221203	0.769983	0.854845	1.07605	5.02447	4.09419e-06	0.0063252	4.10564	chr19	539241	R	II	CDC34	Body	island	chr19:539082-539534	Both	CG	Island	ENST00000593036	chr19	541219	541585	367	+	1976	ENSG00000099804	CDC34	protein_coding	chromosome	CDC34	ENSG00000099804	CDC34						Primed_non-prostate_lineage-specific_enhancer	0.151872050144882	PMD	commonPMD	539241	cg15826542_BC21	cg15826542				No
cg20027191	0.157107	0.571613	0.49621	0.653316	5.02426	4.09738e-06	0.0063252	4.10491	chr19	45200994	R	II	CEACAM16	TSS1500	opensea		Both	CG	Open Sea	ENST00000587331	chr19	45202421	45213986	11566	+	1425	ENSG00000213892	CEACAM16	protein_coding	chromosome	CEACAM16			PRAD_101850	6.3472905294302	Intron	0.602794411177645	0.397205588822355	Bivalent_poised_promoter	0.109528038505111			44697724	cg20027191_BC21	cg20027191				No
cg20904698	0.223931	0.530105	0.543544	0.767475	5.02218	4.12956e-06	0.0063612	4.09753	chr12	28737113	F	II		IGR	opensea		Both	CG	Open Sea	ENST00000543019	chr12	28701997	28732883	30887	+	35115	ENSG00000123106	CCDC91	protein_coding	chromosome	CCDC91								Heterochromatin	0.148060816307872	PMD		28584180	cg20904698_TC21	cg20904698				No
cg18921980	0.165526	0.212782	0.0483895	0.213916	5.02123	4.14445e-06	0.00637045	4.09413	chr2	175594943	F	I		IGR	island	chr2:175594518-175595255	Red	CG	Island	ENST00000409542	chr2	175612538	175629140	16603	-	34195	ENSG00000138435	CHRNA1	protein_coding	chromosome	CHRNA1								Bivalent_poised_promoter	0.136677275199829	PMD		174730215	cg18921980_BC11	cg18921980				Yes
cg03344951	0.128174	0.572438	0.496349	0.624524	5.01957	4.17046e-06	0.00637934	4.08823	chr5	180588320	F	II		IGR	opensea		Both	CG	Open Sea	ENST00000328275	chr5	180581943	180582890	948	+	6376	ENSG00000182613	OR2V2	protein_coding	chromosome	OR2V2								Active_non-prostate_lineage_promoter	0.146089112758777	PMD		181161320	cg03344951_BC21	cg03344951				No
cg25449441	-0.238504	0.116175	0.0440427	-0.194462	-5.01923	4.17569e-06	0.00637934	4.08705	chr7	157644471	F	II	PTPRN2	Body	shelf	chr7:157647800-157648007	Both	CG	North Shelf	ENST00000409610	chr7	157406715	157411457	4743	+	237755	ENSG00000222012	AC005481.5	protein_coding	chromosome	AC005481.5	ENSG00000155093	PTPRN2	PRAD_49088	3.03853363385516	Intron	0.520958083832335	0.479041916167665	Active_prostate_lineage-specific_promoter	0.178893621434111	PMD	commonPMD	157851779	cg25449441_TC21	cg25449441				No
cg18512292	0.160942	0.937348	1.00791	1.16885	5.01895	4.18017e-06	0.00637934	4.08603	chr20	25539556	R	II	NINL	5'UTR	opensea		Both	CG	Open Sea	ENST00000278886	chr20	25433341	25566153	132813	-	26595	ENSG00000101004	NINL	protein_coding	chromosome	NINL	ENSG00000101004	NINL						Heterochromatin	0.103023103604773			25558920	cg18512292_BC21	cg18512292				No
cg09613048	0.147567	0.938731	0.951045	1.09861	5.01859	4.18578e-06	0.00637934	4.08477	chr18	10458855	R	II	APCDD1	Body	shelf	chr18:10454453-10455268	Both	CG	South Shelf	ENST00000578882	chr18	10454979	10487660	32682	+	3875	ENSG00000154856	APCDD1	protein_coding	chromosome	APCDD1	ENSG00000154856	APCDD1						Heterochromatin	0.134655522436436	PMD		10458858	cg09613048_TC21	cg09613048				No
cg08330349	0.191303	0.687565	0.741611	0.932914	5.01766	4.20044e-06	0.00638813	4.08147	chr16	50715192	F	II	SNX20	1stExon	opensea		Both	CG	Open Sea	ENST00000423026	chr16	50700211	50715223	15013	-	29	ENSG00000167208	SNX20	protein_coding	chromosome	SNX20	ENSG00000167208	SNX20						Bivalent_poised_promoter	0.0910430897444514			50681281	cg08330349_TC21	cg08330349				No
cg19749687	0.179588	0.937958	1.01171	1.1913	5.01705	4.21022e-06	0.00638945	4.07928	chr18	10142971	F	II		IGR	opensea		Both	CG	Open Sea	ENST00000584796	chr18	9915767	9954140	38374	+	227203	ENSG00000101558	VAPA	protein_coding	chromosome	VAPA								Bivalent_poised_promoter	0.140091557525155	PMD		10142974	cg19749687_BC21	cg19749687				No
cg10513398	0.179248	0.915936	0.964089	1.14334	5.01631	4.22191e-06	0.00639368	4.07666	chr12	45677507	R	II	ANO6	Body	opensea		Both	CG	Open Sea	ENST00000441606	chr12	45686466	45826134	139669	+	8957	ENSG00000177119	ANO6	protein_coding	chromosome	ANO6	ENSG00000177119	ANO6						Heterochromatin	0.0695367947490754			45283724	cg10513398_BC21	cg10513398				No
cg21893663	0.242637	0.318506	0.0942965	0.336933	5.01712	4.31926e-06	0.00651936	4.05785	chr13	106063172	F	I		IGR	opensea		Red	CG	Open Sea	ENST00000375936	chr13	106118592	106143383	24792	+	55418	ENSG00000182346	DAOA	protein_coding	chromosome	DAOA								Heterochromatin	0.148465244439066	PMD		105410823	cg21893663_TC11	cg21893663				Yes
cg04298847	0.215271	0.64644	0.709469	0.92474	5.00955	4.33056e-06	0.00651936	4.05269	chr1	156447084	F	II	MEF2D	Body	opensea		Both	CG	Open Sea	ENST00000464356	chr1	156433519	156453222	19704	-	6136	ENSG00000116604	MEF2D	protein_coding	chromosome	MEF2D	ENSG00000116604	MEF2D						Active_prostate_lineage-specific_enhancer	0.0799365742135291			156477292	cg04298847_TC21	cg04298847				No
cg06070002	0.206396	0.894422	0.894347	1.10074	5.00909	4.33809e-06	0.00651936	4.05105	chr1	45986120	R	II	PRDX1	5'UTR	shore	chr1:45987163-45987803	Both	CG	North Shore	ENST00000372079	chr1	45976723	45987526	10804	-	1404	ENSG00000117450	PRDX1	protein_coding	chromosome	PRDX1	ENSG00000117450	PRDX1						Active_non-prostate_lineage_promoter	0.0795763754980043			45520448	cg06070002_TC21	cg06070002				No
cg14929496	0.253312	0.520582	0.329271	0.582583	5.00715	4.36983e-06	0.00654861	4.04417	chr20	20761285	R	II		IGR	opensea		Both	CG	Open Sea	ENST00000202677	chr20	20373411	20693131	319721	-	68153	ENSG00000188559	RALGAPA2	protein_coding	chromosome	RALGAPA2			PRAD_104178	8.19274853065004	Distal	0.457085828343313	0.542914171656687	Primed_prostate_lineage_enhancer	0.124885916256048			20780642	cg14929496_TC21	cg14929496				No
cg03727433	0.142258	0.950009	0.914496	1.05675	5.00503	4.40485e-06	0.00657365	4.03664	chr11	92648898	F	II		IGR	island	chr11:92648683-92649103	Both	CG	Island	ENST00000489716	chr11	92616465	92624028	7564	+	32432	ENSG00000165323	FAT3	protein_coding	chromosome	FAT3								Bivalent_poised_enhancer	0.14624955100655	PMD		92915732	cg03727433_TC21	cg03727433				No
cg02889110	0.212558	0.877099	0.930632	1.14319	5.00409	4.42051e-06	0.00658334	4.03329	chr5	88647184	R	II		IGR	opensea		Both	CG	Open Sea	ENST00000502831	chr5	88057109	88199922	142814	-	447261	ENSG00000081189	MEF2C	protein_coding	chromosome	MEF2C								Heterochromatin	0.159668484577132	PMD	commonPMD	89351367	cg02889110_BC21	cg02889110				No
cg08979543	0.120681	0.95653	0.991877	1.11256	5.00219	4.45221e-06	0.00658888	4.02655	chr18	3880168	F	II	DLGAP1-AS3	Body	shore	chr18:3879202-3880087	Both	CG	South Shore	ENST00000584874	chr18	3498837	3880135	381299	-	32	ENSG00000170579	DLGAP1	protein_coding	chromosome	DLGAP1	ENSG00000170579	DLGAP1						Bivalent_poised_enhancer	0.13722789270331	PMD		3880168	cg08979543_TC21	cg08979543				No
cg18761499	0.133319	0.916706	0.977748	1.11107	5.00191	4.45681e-06	0.00658888	4.02558	chr19	3576311	R	II	HMG20B	Body	shore	chr19:3576628-3578314	Both	CG	North Shore	ENST00000585900	chr19	3576614	3579081	2468	+	301	ENSG00000064961	HMG20B	protein_coding	chromosome	HMG20B	ENSG00000064961	HMG20B	PRAD_98963	2.76441065805674	Promoter	0.644710578842315	0.355289421157685	Active_non-prostate_lineage_promoter	0.124175421042528			3576313	cg18761499_BC21	cg18761499				No
cg17204618	0.137887	0.948847	0.942921	1.08081	5.00166	4.46095e-06	0.00658888	4.0247	chrX	38829517	F	II		IGR	opensea		Both	CG	Open Sea	ENST00000336949	chrX	38662986	38665790	2805	+	166530	ENSG00000165175	MID1IP1	protein_coding	chromosome	MID1IP1								Heterochromatin				38970262	cg17204618_BC21	cg17204618				No
cg12043428	-0.303254	0.1135	-0.16355	-0.466805	-5.00764	4.47544e-06	0.00659671	4.02433	chr2	38892958	F	II	GALM	TSS200	opensea		Both	CG	Open Sea	ENST00000272252	chr2	38893052	38961910	68859	+	92	ENSG00000143891	GALM	protein_coding	chromosome	GALM			PRAD_12535	12.7190699531258	Promoter	0.536926147704591	0.463073852295409	Active_non-prostate_lineage_promoter	0.0937241152402757			38665816	cg12043428_TC21	cg12043428				Yes
cg02568479	0.173053	0.839265	0.828654	1.00171	4.9995	4.49731e-06	0.00660003	4.01704	chr1	95141800	F	II		IGR	opensea		Both	CG	Open Sea	ENST00000334047	chr1	94994781	95007356	12576	-	134443	ENSG00000117525	F3	protein_coding	chromosome	F3			PRAD_5232	2.86663761391123	Distal	0.445109780439122	0.554890219560878	Active_prostate_lineage-specific_enhancer	0.0686604910102785			94676244	cg02568479_BC21	cg02568479				No
cg20981347	0.226594	0.822451	0.851908	1.0785	4.99922	4.50218e-06	0.00660003	4.01602	chr18	10290952	R	II		IGR	opensea		Both	CG	Open Sea	ENST00000355285	chr18	10454625	10489945	35321	+	163671	ENSG00000154856	APCDD1	protein_coding	chromosome	APCDD1								Active_non-prostate_lineage_enhancer	0.152519026446013	PMD	commonPMD	10290955	cg20981347_TC21	cg20981347	GH18J010284	Enhancer	1.18245983972366	No
cg02776300	0.168536	0.941061	0.969529	1.13806	4.99878	4.50954e-06	0.00660003	4.01448	chr18	10415698	F	II		IGR	shore	chr18:10414354-10414592	Both	CG	South Shore	ENST00000355285	chr18	10454625	10489945	35321	+	38925	ENSG00000154856	APCDD1	protein_coding	chromosome	APCDD1								Heterochromatin	0.134655522436436	PMD		10415701	cg02776300_TC21	cg02776300				No
cg18198670	0.172707	0.894308	0.906323	1.07903	4.99849	4.51447e-06	0.00660003	4.01345	chr12	17743882	F	II		IGR	opensea		Both	CG	Open Sea	ENST00000536890	chr12	18234271	18243075	8805	-	499191	ENSG00000111404	RERGL	protein_coding	chromosome	RERGL								Heterochromatin	0.207895662051849	PMD	commonPMD	17590948	cg18198670_BC21	cg18198670				No
cg25054497	0.167561	0.867803	0.878366	1.04593	4.99722	4.53612e-06	0.00660962	4.00894	chr8	87380970	R	II	WWP1	5'UTR	opensea		Both	CG	Open Sea	ENST00000265428	chr8	87386270	87479705	93436	+	5298	ENSG00000123124	WWP1	protein_coding	chromosome	WWP1	ENSG00000123124	WWP1						Active_prostate_lineage-specific_enhancer	0.0982667676841893			86368741	cg25054497_BC21	cg25054497				No
cg16368147	0.281947	0.592574	0.529798	0.811745	4.99702	4.53945e-06	0.00660962	4.00825	chr4	62111221	R	II		IGR	opensea		Both	CG	Open Sea	ENST00000514591	chr4	62067860	62938184	870325	+	43360	ENSG00000150471	LPHN3	protein_coding	chromosome	LPHN3	ENSG00000150471	LPHN3						Heterochromatin	0.218912119883504	PMD	commonPMD	61245503	cg16368147_TC21	cg16368147				No
cg24116317	0.227508	0.57467	0.614678	0.842187	4.99631	4.5516e-06	0.00661389	4.00573	chr5	171534716	F	II	STK10	Body	opensea		Both	CG	Open Sea	ENST00000522936	chr5	171532662	171541804	9143	-	7086	ENSG00000072786	STK10	protein_coding	chromosome	STK10	ENSG00000072786	STK10						Active_non-prostate_lineage_promoter	0.0780529691600603			172107712	cg24116317_BC21	cg24116317				Yes
cg09435170	0.253279	0.486613	0.585518	0.838797	4.99557	4.56432e-06	0.00661898	4.00309	chr4	184256627	F	II		IGR	opensea		Both	CG	Open Sea	ENST00000541814	chr4	184242917	184243579	663	-	13047	ENSG00000185758	CLDN24	protein_coding	chromosome	CLDN24								Heterochromatin	0.0893908102413818			183335474	cg09435170_BC21	cg09435170				No
cg14959659	0.149365	0.909286	0.925147	1.07451	4.99448	4.58295e-06	0.00662879	3.99925	chr5	172882655	R	II		IGR	opensea		Both	CG	Open Sea	ENST00000265087	chr5	172741716	172756506	14791	-	126148	ENSG00000113739	STC2	protein_coding	chromosome	STC2								Active_non-prostate_lineage_enhancer	0.204464405199372	PMD	commonPMD	173455652	cg14959659_TC21	cg14959659				No
cg04923197	0.180059	0.834281	0.749182	0.929241	4.9941	4.58955e-06	0.00662879	3.99789	chr10	78029930	R	II	C10orf11	Body	opensea		Both	CG	Open Sea	ENST00000496424	chr10	78078092	78319925	241834	+	48160	ENSG00000148655	C10orf11	protein_coding	chromosome	C10orf11	ENSG00000148655	C10orf11						Heterochromatin	0.125848319049971	PMD		76270172	cg04923197_BC21	cg04923197				No
cg13503915	0.340796	0.742625	0.991851	1.33265	4.99301	4.60835e-06	0.00664257	3.99404	chr19	52134227	R	II	SIGLEC5	TSS1500	opensea		Both	CG	Open Sea	ENST00000570106	chr19	52114781	52133588	18808	-	638	ENSG00000105501	SIGLEC5	protein_coding	chromosome	SIGLEC5	ENSG00000105501	SIGLEC5						Repressed_chromatin	0.142542966595283	PMD		51630974	cg13503915_TC21	cg13503915				No
cg13823708	0.286381	0.152131	-0.236035	0.0503465	4.99905	4.62175e-06	0.00664855	3.99559	chrX	78622433	R	I	ITM2A	Body	opensea		Red	CG	Open Sea	ENST00000469541	chrX	78616459	78622424	5966	-	8	ENSG00000078596	ITM2A	protein_coding	chromosome	ITM2A	ENSG00000078596	ITM2A						Active_non-prostate_lineage_promoter				79366936	cg13823708_BC11	cg13823708				Yes
cg06077443	0.215565	0.880672	0.849637	1.0652	4.99084	4.64615e-06	0.00667027	3.98633	chr18	10457385	F	II	APCDD1	Body	shelf	chr18:10454082-10454296	Both	CG	South Shelf	ENST00000578882	chr18	10454979	10487660	32682	+	2405	ENSG00000154856	APCDD1	protein_coding	chromosome	APCDD1	ENSG00000154856	APCDD1						Heterochromatin	0.134655522436436	PMD		10457388	cg06077443_TC21	cg06077443				No
cg23972860	0.185366	0.445817	0.288982	0.474348	4.98924	4.67416e-06	0.00668641	3.98066	chr1	7395024	F	II	CAMTA1	Body	opensea		Both	CG	Open Sea	ENST00000495233	chr1	7796468	7827916	31449	+	401442	ENSG00000171735	CAMTA1	protein_coding	chromosome	CAMTA1	ENSG00000171735	CAMTA1						Bivalent_poised_promoter	0.173195686379076	PMD	commonPMD	7334964	cg23972860_BC21	cg23972860				Yes
cg25015867	0.127217	0.0624337	-0.0333602	0.0938571	4.98913	4.67602e-06	0.00668641	3.98029	chr18	22929808	F	I	ZNF521	Body	shore	chr18:22930018-22930904	Grn	CG	North Shore	ENST00000577461	chr18	22902101	22931157	29057	-	1347	ENSG00000198795	ZNF521	protein_coding	chromosome	ZNF521	ENSG00000198795	ZNF521						Bivalent_poised_promoter	0.21035192085642	PMD	commonPMD	25349844	cg25015867_TC11	cg25015867				No
cg03514796	0.149795	0.933531	0.936387	1.08618	4.98756	4.70369e-06	0.0067126	3.97472	chr15	47533549	F	II	SEMA6D	5'UTR	opensea		Both	CG	Open Sea	ENST00000559184	chr15	47477860	48052061	574202	+	55688	ENSG00000137872	SEMA6D	protein_coding	chromosome	SEMA6D	ENSG00000137872	SEMA6D						Heterochromatin	0.210726203012654	PMD	commonPMD	47241352	cg03514796_BC21	cg03514796				No
cg13891611	0.207617	0.880146	0.90015	1.10777	4.98681	4.71687e-06	0.00671807	3.97208	chr17	17719813	R	II	SREBF1	Body	shelf	chr17:17715696-17716219	Both	CG	South Shelf	ENST00000486311	chr17	17716026	17717690	1665	-	2122	ENSG00000072310	SREBF1	protein_coding	chromosome	SREBF1	ENSG00000072310	SREBF1	PRAD_91268	3.48012084437586	3' UTR	0.668662674650699	0.331337325349301	Active_non-prostate_lineage_promoter	0.0794462819760902			17816499	cg13891611_BC21	cg13891611				No
cg13204874	0.206582	0.910492	0.940579	1.14716	4.98537	4.74261e-06	0.00673254	3.96695	chr8	123410315	F	II		IGR	opensea		Both	CG	Open Sea	ENST00000314393	chr8	123793633	123986750	193118	+	383316	ENSG00000178764	ZHX2	protein_coding	chromosome	ZHX2								Heterochromatin	0.175350704703248	PMD	commonPMD	122398076	cg13204874_BC21	cg13204874				No
cg13902829	0.165717	0.94259	1.17027	1.33599	4.98498	4.7495e-06	0.00673254	3.96558	chr11	108831036	F	II		IGR	opensea		Both	CG	Open Sea	ENST00000534221	chr11	108800246	108811652	11407	+	30789	ENSG00000178105	DDX10	protein_coding	chromosome	DDX10								Repressed_chromatin	0.131728111477622	PMD		108960309	cg13902829_TC21	cg13902829				No
cg03912984	0.201873	0.795003	0.713594	0.915467	4.98446	4.75871e-06	0.00673254	3.96375	chr21	43735282	F	II	TFF3	Body	opensea		Both	CG	Open Sea	ENST00000398431	chr21	43732163	43735446	3284	-	162	ENSG00000160180	TFF3	protein_coding	chromosome	TFF3	ENSG00000160180	TFF3						Active_prostate_lineage-specific_promoter	0.110780165083599			42315172	cg03912984_BC21	cg03912984				No
cg03988038	0.187131	0.796198	0.790414	0.977545	4.98414	4.76455e-06	0.00673254	3.96259	chr3	149959957	F	II		IGR	opensea		Both	CG	Open Sea	ENST00000361875	chr3	150126122	150184218	58097	+	166163	ENSG00000196428	TSC22D2	protein_coding	chromosome	TSC22D2								Primed_non-prostate_lineage-specific_enhancer	0.105829067896508			150242170	cg03988038_BC21	cg03988038				No
cg08476415	0.197478	0.917278	0.953912	1.15139	4.98295	4.78576e-06	0.00674625	3.95841	chr1	248023717	F	II	TRIM58	Body	shelf	chr1:248020330-248021252	Both	CG	South Shelf	ENST00000366481	chr1	248020501	248041507	21007	+	3215	ENSG00000162722	TRIM58	protein_coding	chromosome	TRIM58	ENSG00000162722	TRIM58						Heterochromatin	0.196156940117697	PMD	commonPMD	247860415	cg08476415_BC21	cg08476415				No
cg02009587	0.133914	0.923906	0.94757	1.08148	4.98117	4.81784e-06	0.00674677	3.9521	chr12	28185777	F	II		IGR	opensea		Both	CG	Open Sea	ENST00000545234	chr12	28111353	28125638	14286	-	60138	ENSG00000087494	PTHLH	protein_coding	chromosome	PTHLH								Heterochromatin	0.130818337364817	PMD		28032844	cg02009587_TC21	cg02009587				No
cg04982763	-0.155075	0.776343	0.713659	0.558584	-4.98112	4.81881e-06	0.00674677	3.95191	chr2	128196363	F	II		IGR	opensea		Both	CG	Open Sea	ENST00000402125	chr2	128180865	128186591	5727	+	15497	ENSG00000115718	PROC	protein_coding	chromosome	PROC	ENSG00000163166	IWS1						Repressed_chromatin	0.084594227499923			127438787	cg04982763_BC21	cg04982763				No
cg20615820	0.191143	0.929002	1.00884	1.19999	4.98096	4.82162e-06	0.00674677	3.95136	chr5	86539293	R	II	LOC101929380	Body	opensea		Both	CG	Open Sea	ENST00000445770	chr5	86512423	86534822	22400	-	4470	ENSG00000233828	AC008394.1	protein_coding	chromosome	AC008394.1								Heterochromatin	0.106095904331045			87243476	cg20615820_BC21	cg20615820				No
cg22388897	0.221101	0.235128	-0.144643	0.076458	4.97989	4.84116e-06	0.00674793	3.94755	chr14	77508811	F	II	LOC283575	Body	opensea		Both	CG	Open Sea	ENST00000238647	chr14	77490888	77495034	4147	-	13776	ENSG00000119669	IRF2BPL	protein_coding	chromosome	IRF2BPL			PRAD_81033	4.09183516923215	Intron	0.457085828343313	0.542914171656687	Active_prostate_lineage-specific_enhancer	0.0605095755405838			77042468	cg22388897_BC21	cg22388897				No
cg15299005	0.160238	0.171574	-0.180701	-0.0204631	4.97988	4.84125e-06	0.00674793	3.94753	chr1	76540234	F	II	ST6GALNAC3	TSS200	island	chr1:76540147-76540653	Both	CG	Island	ENST00000328299	chr1	76540404	77100286	559883	+	168	ENSG00000184005	ST6GALNAC3	protein_coding	chromosome	ST6GALNAC3			PRAD_4664	6.78539408964719	Promoter	0.68063872255489	0.31936127744511	Bivalent_poised_promoter	0.180559873110257	PMD	commonPMD	76074549	cg15299005_TC21	cg15299005				No
cg07053777	0.241755	0.783053	0.966434	1.20819	4.97805	4.87459e-06	0.00677544	3.94106	chr8	107890251	R	II		IGR	opensea		Both	CG	Open Sea	ENST00000311955	chr8	107771711	107782473	10763	-	107777	ENSG00000174429	ABRA	protein_coding	chromosome	ABRA								Heterochromatin	0.150669846287008	PMD	commonPMD	106878023	cg07053777_TC21	cg07053777				No
cg01154046	0.260263	0.132646	-0.168136	0.0921275	4.97776	4.87987e-06	0.00677544	3.94004	chr10	17270601	F	I	VIM	5'UTR	island	chr10:17270430-17272617	Red	CG	Island	ENST00000478746	chr10	17270514	17271869	1356	+	86	ENSG00000026025	VIM	protein_coding	chromosome	VIM	ENSG00000026025	VIM	PRAD_60149	3.48595107843463	Promoter	0.626746506986028	0.373253493013972	Bivalent_poised_promoter	0.132705771354302	PMD		17228602	cg01154046_BC11	cg01154046				Yes
cg09881964	0.131292	0.93213	0.976102	1.10739	4.97409	4.94764e-06	0.00685628	3.92703	chr5	6789104	F	II		IGR	opensea		Both	CG	Open Sea	ENST00000515721	chr5	6714745	6737737	22993	+	74358	ENSG00000112941	PAPD7	protein_coding	chromosome	PAPD7								Repressed_chromatin	0.0845985582786457			6788991	cg09881964_BC21	cg09881964				No
cg12796469	0.187283	0.836743	0.731296	0.91858	4.96933	5.03666e-06	0.00694414	3.91021	chr4	138466260	R	II		IGR	opensea		Both	CG	Open Sea	ENST00000510305	chr4	138441992	138453648	11657	-	12611	ENSG00000189184	PCDH18	protein_coding	chromosome	PCDH18								Heterochromatin	0.172441250173664	PMD	commonPMD	137545106	cg12796469_TC21	cg12796469				No
cg05816442	0.145187	0.820703	0.902922	1.04811	4.96883	5.0461e-06	0.00694414	3.90845	chr12	45826932	R	II	ANO6	Body	opensea		Both	CG	Open Sea	ENST00000441606	chr12	45686466	45826134	139669	+	140465	ENSG00000177119	ANO6	protein_coding	chromosome	ANO6	ENSG00000177119	ANO6						Heterochromatin	0.116721222243747			45433149	cg05816442_TC21	cg05816442				No
cg00632496	0.195419	0.86755	0.816284	1.0117	4.96867	5.04913e-06	0.00694414	3.90788	chr12	121687619	F	II	CAMKK2	Body	opensea		Both	CG	Open Sea	ENST00000545538	chr12	121675573	121698345	22773	-	10724	ENSG00000110931	CAMKK2	protein_coding	chromosome	CAMKK2	ENSG00000110931	CAMKK2						Active_non-prostate_lineage_enhancer	0.0884795669232945			121249816	cg00632496_BC21	cg00632496				No
cg13508836	0.123682	0.740864	0.823812	0.947494	4.96864	5.04974e-06	0.00694414	3.90777	chr8	27851317	F	II	SCARA5	TSS1500	opensea		Both	CG	Open Sea	ENST00000354914	chr8	27727399	27850244	122846	-	1072	ENSG00000168079	SCARA5	protein_coding	chromosome	SCARA5								Repressed_chromatin	0.155373481157807	PMD	commonPMD	27993800	cg13508836_TC21	cg13508836				No
cg21371986	0.3575	0.911465	1.03128	1.38878	4.96807	5.06052e-06	0.00694567	3.90575	chr1	108735499	F	II	SLC25A24	TSS200	island	chr1:108735227-108735513	Both	CG	Island	ENST00000370041	chr1	108677445	108735440	57996	-	58	ENSG00000085491	SLC25A24	protein_coding	chromosome	SLC25A24	ENSG00000085491	SLC25A24						Primed_non-prostate_lineage-specific_enhancer	0.0877283218655374			108192877	cg21371986_TC21	cg21371986				No
cg06868432	0.211385	0.686207	0.619212	0.830597	4.9671	5.07893e-06	0.00695763	3.90233	chr5	34042521	R	II	C1QTNF3	Body	opensea		Both	CG	Open Sea	ENST00000231338	chr5	34019558	34043318	23761	-	795	ENSG00000082196	C1QTNF3	protein_coding	chromosome	C1QTNF3	ENSG00000273294;ENSG00000082196	RP11-1084J3.4;C1QTNF3						Active_non-prostate_lineage_enhancer	0.0888194319245786			34042416	cg06868432_BC21	cg06868432	GH05J034042	Promoter/Enhancer	0.571290801838298	No
cg09555507	0.127098	0.93204	0.915094	1.04219	4.96625	5.09514e-06	0.00696654	3.89932	chr21	30723260	F	II	BACH1	Body	opensea		Both	CG	Open Sea	ENST00000468059	chr21	30699597	31003071	303475	+	23662	ENSG00000156273	BACH1	protein_coding	chromosome	BACH1	ENSG00000156273	BACH1						Primed_non-prostate_lineage-specific_enhancer	0.0703591772178232			29350939	cg09555507_BC21	cg09555507				No
cg16206513	0.167378	0.94681	0.9441	1.11148	4.96484	5.12209e-06	0.00699007	3.89435	chr9	27307849	F	II		IGR	opensea		Both	CG	Open Sea	ENST00000380032	chr9	27284659	27297137	12479	-	10711	ENSG00000120160	EQTN	protein_coding	chromosome	EQTN								Heterochromatin	0.0901214144363482			27307851	cg16206513_BC21	cg16206513				No
cg06776639	0.218221	0.684681	0.672292	0.890513	4.96365	5.14512e-06	0.00699834	3.89012	chr9	113590803	F	II		IGR	opensea		Both	CG	Open Sea	ENST00000374438	chr9	113537627	113550381	12755	+	53175	ENSG00000030304	MUSK	protein_coding	chromosome	MUSK								Active_non-prostate_lineage_enhancer	0.125076843825441	PMD		110828523	cg06776639_TC21	cg06776639				No
cg10202165	0.198937	0.737372	0.857253	1.05619	4.96352	5.14764e-06	0.00699834	3.88966	chr15	50169839	F	II	ATP8B4	Body	opensea		Both	CG	Open Sea	ENST00000558498	chr15	50150435	50168892	18458	-	946	ENSG00000104043	ATP8B4	protein_coding	chromosome	ATP8B4	ENSG00000104043	ATP8B4						Active_non-prostate_lineage_enhancer	0.177083533959847	PMD	commonPMD	49877642	cg10202165_BC21	cg10202165				No
cg10384015	0.179618	0.911387	0.907315	1.08693	4.96166	5.18355e-06	0.00702688	3.8831	chr12	90356806	R	II		IGR	opensea		Both	CG	Open Sea	ENST00000551310	chr12	90049360	90103077	53718	-	253728	ENSG00000070961	ATP2B1	protein_coding	chromosome	ATP2B1			PRAD_74077	7.81135910646801	Intron	0.387225548902196	0.612774451097804	Primed_prostate_lineage_enhancer	0.0817313486640771			89963029	cg10384015_TC21	cg10384015				No
cg03865604	0.181855	0.819764	0.723207	0.905063	4.96799	5.19068e-06	0.00702688	3.88446	chr12	121717886	F	II	CAMKK2	5'UTR	opensea		Both	CG	Open Sea	ENST00000392474	chr12	121675497	121712334	36838	-	5551	ENSG00000110931	CAMKK2	protein_coding	chromosome	CAMKK2	ENSG00000110931	CAMKK2						Active_non-prostate_lineage_promoter	0.0766144429315903									No
cg10341833	0.206199	0.929566	0.972545	1.17874	4.96092	5.198e-06	0.00702688	3.88048	chr6	121844890	F	II		IGR	opensea		Both	CG	Open Sea	ENST00000282561	chr6	121756838	121770873	14036	+	88051	ENSG00000152661	GJA1	protein_coding	chromosome	GJA1								Heterochromatin	0.150232737561418	PMD	commonPMD	121523744	cg10341833_BC21	cg10341833				No
cg13246328	0.192698	0.734019	0.826118	1.01882	4.96032	5.2097e-06	0.00702945	3.87836	chr12	28179213	R	II		IGR	opensea		Both	CG	Open Sea	ENST00000545234	chr12	28111353	28125638	14286	-	53574	ENSG00000087494	PTHLH	protein_coding	chromosome	PTHLH								Repressed_chromatin	0.130818337364817	PMD		28026280	cg13246328_TC21	cg13246328				No
cg15620114	0.156043	0.933372	1.0149	1.17095	4.95717	5.27158e-06	0.0070996	3.86722	chr10	91296457	F	II	SLC16A12	TSS1500	shore	chr10:91294947-91295925	Both	CG	South Shore	ENST00000371790	chr10	91190056	91295313	105258	-	1143	ENSG00000152779	SLC16A12	protein_coding	chromosome	SLC16A12	ENSG00000152779	SLC16A12						Repressed_chromatin	0.139862838842045	PMD								No
cg05669550	0.256676	0.488053	0.370522	0.627197	4.95592	5.29625e-06	0.00711947	3.86282	chr15	101728451	F	II	CHSY1	Body	opensea		Both	CG	Open Sea	ENST00000543813	chr15	101717306	101728266	10961	-	184	ENSG00000131873	CHSY1	protein_coding	chromosome	CHSY1	ENSG00000131873	CHSY1	PRAD_86005	4.13537862761415	Promoter	0.451097804391218	0.548902195608782	Active_prostate_lineage-specific_enhancer	0.0849805274917725			101188246	cg05669550_TC21	cg05669550				No
cg07399960	0.110668	0.932977	0.997678	1.10835	4.95476	5.31926e-06	0.00713704	3.85873	chr7	51077803	F	II		IGR	opensea		Both	CG	Open Sea	ENST00000431948	chr7	51083909	51258640	174732	-	180835	ENSG00000106078	COBL	protein_coding	chromosome	COBL								Bivalent_poised_enhancer	0.161892098731456	PMD	commonPMD	51010106	cg07399960_BC21	cg07399960				No
cg12406839	-0.238191	0.270986	0.0682529	-0.169938	-4.95317	5.35106e-06	0.00715617	3.85311	chr8	992025	R	II	ERICH1-AS1	Body	shore	chr8:991532-991862	Both	CG	South Shore	ENST00000518277	chr8	623865	688106	64242	-	303918	ENSG00000104714	ERICH1	protein_coding	chromosome	ERICH1								Bivalent_poised_enhancer	0.167609120586007	PMD	commonPMD	1042025	cg12406839_BC21	cg12406839				No
cg06583751	0.142637	0.925133	1.01296	1.1556	4.95289	5.35666e-06	0.00715617	3.85212	chr2	67266387	F	II		IGR	opensea		Both	CG	Open Sea	ENST00000272342	chr2	67624451	67637677	13227	+	358062	ENSG00000143971	ETAA1	protein_coding	chromosome	ETAA1								Heterochromatin	0.147313981766822	PMD		67039255	cg06583751_BC21	cg06583751				No
cg00492333	0.107609	0.772747	0.769884	0.877493	4.95255	5.36343e-06	0.00715617	3.85093	chr19	416188	F	II		IGR	shelf	chr19:418898-419191	Both	CG	North Shelf	ENST00000332235	chr19	405438	409139	3702	-	7048	ENSG00000183186	C2CD4C	protein_coding	chromosome	C2CD4C								Primed_non-prostate_lineage-specific_enhancer	0.122982435865385			416188	cg00492333_BC21	cg00492333				No
cg26627705	0.238829	0.721713	0.688422	0.927251	4.95185	5.37754e-06	0.00716169	3.84846	chr2	89060884	F	II		IGR	shelf	chr2:89064493-89065513	Both	CG	North Shelf	ENST00000421951	chr2	89065324	89079082	13759	+	4438	ENSG00000230006	ANKRD36BP2	pseudogene	chromosome	ANKRD36BP2								Heterochromatin	0.093452251761349			88761367	cg26627705_TC21	cg26627705				No
cg01768001	0.187691	0.890411	0.862036	1.04973	4.95074	5.39989e-06	0.00717813	3.84455	chr1	24831147	F	II	RCAN3	5'UTR	shore	chr1:24828865-24829878	Both	CG	South Shore	ENST00000436717	chr1	24829387	24863504	34118	+	1759	ENSG00000117602	RCAN3	protein_coding	chromosome	RCAN3	ENSG00000117602	RCAN3						Active_prostate_lineage-specific_enhancer	0.125969911206823	PMD		24504657	cg01768001_TC21	cg01768001				No
cg01818795	0.141554	0.230712	0.090636	0.23219	4.94956	5.42394e-06	0.00719086	3.84035	chr6	142409630	R	II	NMBR	1stExon	island	chr6:142409473-142410112	Both	CG	Island	ENST00000258042	chr6	142396745	142409936	13192	-	304	ENSG00000135577	NMBR	protein_coding	chromosome	NMBR	ENSG00000135577	NMBR						Repressed_chromatin	0.122125562038546			142088493	cg01818795_TC21	cg01818795				No
cg05004518	0.228767	0.777542	0.716737	0.945504	4.94928	5.4295e-06	0.00719086	3.83939	chr7	105923321	R	II	NAMPT	Body	shore	chr7:105924650-105925975	Both	CG	North Shore	ENST00000484527	chr7	105909601	105925078	15478	-	1755	ENSG00000105835	NAMPT	protein_coding	chromosome	NAMPT	ENSG00000105835	NAMPT						Active_non-prostate_lineage_enhancer	0.117275569005997			106282875	cg05004518_BC21	cg05004518				No
cg14947710	0.17422	0.764785	0.844682	1.0189	4.94824	5.45082e-06	0.0072058	3.83569	chr10	51558979	F	II	MSMB	Body	opensea		Both	CG	Open Sea	ENST00000438493	chr10	51565108	51590731	25624	+	6127	ENSG00000138293	NCOA4	protein_coding	chromosome	NCOA4	ENSG00000138294	MSMB						Active_non-prostate_lineage_enhancer	0.109428665626117			46036842	cg14947710_TC21	cg14947710				No
cg25269402	0.203548	0.912437	0.909989	1.11354	4.9453	5.51107e-06	0.00722884	3.82533	chr5	121726006	R	II	SNCAIP	TSS1500	opensea		Both	CG	Open Sea	ENST00000503116	chr5	121726830	121787299	60470	+	822	ENSG00000064692	SNCAIP	protein_coding	chromosome	SNCAIP	ENSG00000064692	SNCAIP						Heterochromatin	0.113760132985164			122390311	cg25269402_TC21	cg25269402				No
cg21129715	0.18689	0.923699	1.08893	1.27582	4.94513	5.51465e-06	0.00722884	3.82472	chr4	127998948	R	II		IGR	opensea		Both	CG	Open Sea	ENST00000504491	chr4	128544426	128565191	20766	+	545476	ENSG00000164066	INTU	protein_coding	chromosome	INTU								Heterochromatin	0.195456075460825	PMD	commonPMD							No
cg05774234	-0.256992	0.533789	0.484004	0.227012	-4.94493	5.5186e-06	0.00722884	3.82404	chr6	3403810	F	II	SLC22A23	Body	opensea		Both	CG	Open Sea	ENST00000496753	chr6	3290000	3378220	88221	-	25589	ENSG00000137266	SLC22A23	protein_coding	chromosome	SLC22A23	ENSG00000137266	SLC22A23	PRAD_37099	7.81135910646801	Intron	0.499001996007984	0.500998003992016	Active_prostate_lineage-specific_enhancer	0.0960945918755769			3403576	cg05774234_TC21	cg05774234				No
cg14822860	0.208021	0.804509	0.860057	1.06808	4.94281	5.56265e-06	0.00727328	3.81654	chr18	10475860	R	II	APCDD1	Body	shelf	chr18:10471656-10471867	Both	CG	South Shelf	ENST00000584596	chr18	10471833	10477875	6043	+	4026	ENSG00000154856	APCDD1	protein_coding	chromosome	APCDD1	ENSG00000154856	APCDD1						Active_non-prostate_lineage_promoter	0.134655522436436	PMD		10475863	cg14822860_TC21	cg14822860	GH18J010475	Enhancer	0.94391824439299	No
cg16416394	0.187315	0.896421	0.931138	1.11845	4.94157	5.58854e-06	0.00728434	3.81217	chr5	24500624	F	II	CDH10	Body	opensea		Both	CG	Open Sea	ENST00000502921	chr5	24487255	24499630	12376	-	993	ENSG00000040731	CDH10	protein_coding	chromosome	CDH10	ENSG00000040731	CDH10						Heterochromatin	0.231495194774043	PMD	commonPMD	24500515	cg16416394_TC21	cg16416394				No
cg25554742	-0.269303	0.707927	0.604702	0.335399	-4.94095	5.60156e-06	0.00728434	3.80997	chr22	46984903	R	II		IGR	opensea		Both	CG	Open Sea	ENST00000431155	chr22	46973026	47022796	49771	+	11876	ENSG00000075240	GRAMD4	protein_coding	chromosome	GRAMD4	ENSG00000075240	GRAMD4						Bivalent_poised_enhancer	0.107391710870702			46589006	cg25554742_BC21	cg25554742				No
cg04904823	0.206251	0.881395	0.832034	1.03829	4.93768	5.67042e-06	0.00735814	3.79845	chr1	168601375	F	II		IGR	opensea		Both	CG	Open Sea	ENST00000367818	chr1	168545711	168551315	5605	+	55663	ENSG00000143184	XCL1	protein_coding	chromosome	XCL1								Primed_non-prostate_lineage-specific_enhancer	0.111920661499819			168632137	cg04904823_BC21	cg04904823				No
cg04821460	0.154246	0.87204	0.86421	1.01846	4.93728	5.67881e-06	0.00735814	3.79706	chr3	32672025	R	II		IGR	opensea		Both	CG	Open Sea	ENST00000331889	chr3	32726637	32815206	88570	+	54610	ENSG00000182973	CNOT10	protein_coding	chromosome	CNOT10			PRAD_20318	2.38129652457629	Distal	0.421157684630739	0.578842315369261	Primed_prostate_lineage_enhancer	0.137174219786188	PMD		32630533	cg04821460_BC21	cg04821460				No
cg05616864	0.209319	0.902522	0.942169	1.15149	4.9349	5.72961e-06	0.00738356	3.78866	chr1	248005723	R	II	OR11L1	TSS1500	opensea		Both	CG	Open Sea	ENST00000355784	chr1	248004199	248005254	1056	-	468	ENSG00000197591	OR11L1	protein_coding	chromosome	OR11L1								Repressed_chromatin	0.196156940117697	PMD	commonPMD	247842421	cg05616864_BC21	cg05616864				No
cg20829509	0.168445	0.941426	0.990562	1.15901	4.93486	5.73058e-06	0.00738356	3.7885	chr18	10230057	F	II		IGR	opensea		Both	CG	Open Sea	ENST00000355285	chr18	10454625	10489945	35321	+	224566	ENSG00000154856	APCDD1	protein_coding	chromosome	APCDD1								Heterochromatin	0.152519026446013	PMD	commonPMD	10230060	cg20829509_TC21	cg20829509				No
cg08866234	-0.116292	0.0497738	0.00287984	-0.113412	-4.93481	5.73171e-06	0.00738356	3.78832	chr3	9290996	F	II	SRGAP3	1stExon	opensea		Both	CG	Open Sea	ENST00000383836	chr3	9022275	9291063	268789	-	65	ENSG00000196220	SRGAP3	protein_coding	chromosome	SRGAP3	ENSG00000196220	SRGAP3						Active_prostate_lineage-specific_promoter	0.0953119594514046			9249312	cg08866234_BC21	cg08866234				No
cg16260349	0.184041	0.74117	0.67108	0.855121	4.93444	5.73958e-06	0.00738356	3.78703	chr10	82221597	R	II	TSPAN14	5'UTR	opensea		Both	CG	Open Sea	ENST00000372156	chr10	82219058	82277797	58740	+	2538	ENSG00000108219	TSPAN14	protein_coding	chromosome	TSPAN14	ENSG00000108219	TSPAN14	PRAD_62325	3.42437893533523	Intron	0.540918163672655	0.459081836327345	Active_non-prostate_lineage_promoter	0.106187079022556			80461841	cg16260349_BC21	cg16260349				No
cg07292021	0.216826	0.889916	0.976162	1.19299	4.93374	5.7546e-06	0.00738965	3.78456	chr14	96523304	R	II	C14orf132	Body	opensea		Both	CG	Open Sea	ENST00000553782	chr14	96505721	96553146	47426	+	17582	ENSG00000227051	C14orf132	protein_coding	chromosome	C14orf132	ENSG00000227051	C14orf132						Primed_non-prostate_lineage-specific_enhancer	0.158808843319822	PMD	commonPMD	96056967	cg07292021_BC21	cg07292021				No
cg01841797	-0.176527	0.405393	0.319506	0.142979	-4.93278	5.77529e-06	0.00739313	3.78118	chr1	205424512	R	II	BLACAT1	Body	shore	chr1:205424829-205426556	Both	CG	North Shore	ENST00000495594	chr1	205350506	205425082	74577	-	568	ENSG00000186007	LEMD1	protein_coding	chromosome	LEMD1	ENSG00000186007	LEMD1						Bivalent_poised_enhancer	0.0928913143403821			205455384	cg01841797_TC21	cg01841797				No
cg05601726	0.232239	0.827058	0.985087	1.21733	4.93255	5.78017e-06	0.00739313	3.78038	chr3	115719929	F	II	LSAMP	Body	opensea		Both	CG	Open Sea	ENST00000498645	chr3	115560734	115770099	209366	-	50168	ENSG00000185565	LSAMP	protein_coding	chromosome	LSAMP	ENSG00000185565	LSAMP						Heterochromatin	0.203155174735409	PMD	commonPMD	116001082	cg05601726_BC21	cg05601726				No
cg26493353	0.194885	0.238306	0.108476	0.303362	4.93218	5.78821e-06	0.00739313	3.77907	chr9	91793721	F	II	SHC3	TSS200	shore	chr9:91792662-91793611	Both	CG	South Shore	ENST00000375830	chr9	91652424	91793682	141259	-	38	ENSG00000148082	SHC3	protein_coding	chromosome	SHC3								Bivalent_poised_promoter	0.120301067992072			89178806	cg26493353_BC21	cg26493353				Yes
cg02579547	0.309278	0.771815	1.00483	1.31411	4.93078	5.81863e-06	0.00741878	3.77413	chr8	77318410	R	II	LINC01111	TSS1500	opensea		Both	CG	Open Sea	ENST00000521891	chr8	77593454	77779521	186068	+	275042	ENSG00000091656	ZFHX4	protein_coding	chromosome	ZFHX4								Heterochromatin	0.201103648040679	PMD	commonPMD	76406175	cg02579547_TC21	cg02579547				No
cg09450063	0.154862	0.247549	0.0895439	0.244406	4.92843	5.86996e-06	0.00745772	3.76585	chr13	108922504	R	I	TNFSF13B	1stExon	opensea		Grn	CG	Open Sea	ENST00000479435	chr13	108922575	108955952	33378	+	69	ENSG00000102524	TNFSF13B	protein_coding	chromosome	TNFSF13B	ENSG00000102524	TNFSF13B						Active_non-prostate_lineage_promoter	0.17608838776838	PMD	commonPMD	108270156	cg09450063_TC11	cg09450063				Yes
cg08138586	0.230436	0.687863	0.558372	0.788808	4.92796	5.88033e-06	0.00745772	3.76418	chr2	205411786	R	II	PARD3B	Body	shore	chr2:205409939-205410910	Both	CG	South Shore	ENST00000349953	chr2	205410723	206480537	1069815	+	1062	ENSG00000116117	PARD3B	protein_coding	chromosome	PARD3B	ENSG00000116117	PARD3B						Primed_prostate_lineage_enhancer	0.146974423470399	PMD		204547063	cg08138586_TC21	cg08138586				No
cg12029639	0.303941	0.599593	0.407969	0.71191	4.92734	5.89384e-06	0.00746167	3.76202	chr13	36050993	F	II	MIR548F5	Body	shore	chr13:36052553-36053119	Both	CG	North Shore	ENST00000537702	chr13	36050886	36245671	194786	+	106	ENSG00000172915	NBEA	protein_coding	chromosome	NBEA	ENSG00000172915	NBEA	PRAD_76817	4.29280299417791	Promoter	0.489021956087824	0.510978043912176	Active_non-prostate_lineage_promoter	0.187759366144512	PMD	commonPMD	35476856	cg12029639_TC21	cg12029639				No
cg02973549	0.164879	0.490183	0.296729	0.461608	4.92605	5.92245e-06	0.00747153	3.75746	chr6	3906552	F	II		IGR	opensea		Both	CG	Open Sea	ENST00000380272	chr6	3849622	3851551	1930	+	56929	ENSG00000145945	FAM50B	protein_coding	chromosome	FAM50B			PRAD_37148	3.38384600583212	Exon	0.562874251497006	0.437125748502994	Active_non-prostate_lineage_promoter	0.0993056263901168			3906318	cg02973549_BC21	cg02973549				No
cg05208644	0.195091	0.833696	0.942301	1.13739	4.92431	5.96107e-06	0.00750706	3.75133	chr1	99130375	F	II	SNX7	Body	shelf	chr1:99126872-99127711	Both	CG	South Shelf	ENST00000454199	chr1	99127779	99157133	29355	+	2595	ENSG00000162627	SNX7	protein_coding	chromosome	SNX7	ENSG00000162627	SNX7						Heterochromatin	0.0984698276810922			98664819	cg05208644_BC21	cg05208644				No
cg24088023	0.17823	0.897903	0.871126	1.04936	4.92268	5.9975e-06	0.00753971	3.74559	chrX	38547207	F	II	TSPAN7	3'UTR	opensea		Both	CG	Open Sea	ENST00000494037	chrX	38471575	38530670	59096	+	75631	ENSG00000156298	TSPAN7	protein_coding	chromosome	TSPAN7	ENSG00000156298	TSPAN7						Heterochromatin				38687953	cg24088023_BC21	cg24088023				No
cg06596743	0.220727	0.880898	0.896557	1.11728	4.92215	6.00932e-06	0.00754137	3.74373	chr16	77228577	F	I	MON1B	Body	island	chr16:77228337-77228649	Grn	CG	Island	ENST00000545553	chr16	77225097	77232791	7695	+	3479	ENSG00000103111	MON1B	protein_coding	chromosome	MON1B	ENSG00000103111	MON1B	PRAD_89267	4.87531585019273	Exon	0.646706586826347	0.353293413173653	Active_non-prostate_lineage_promoter	0.142650534270304	PMD		77194680	cg06596743_TC11	cg06596743				No
cg15159602	0.30472	0.682431	0.608822	0.913541	4.91962	6.06634e-06	0.00758639	3.73483	chr20	49441110	R	II	BCAS4	Body	opensea		Both	CG	Open Sea	ENST00000485049	chr20	49411637	49449557	37921	+	29472	ENSG00000124243	BCAS4	protein_coding	chromosome	BCAS4	ENSG00000124243	BCAS4						Active_prostate_lineage-specific_enhancer	0.103351648780039			50824573	cg15159602_BC21	cg15159602				No
cg24712277	0.169292	0.135208	0.0816123	0.250904	4.91787	6.10611e-06	0.00761464	3.72867	chr17	46688593	R	I	HOXB7	TSS1500	island	chr17:46687527-46688730	Grn	CG	Island	ENST00000239165	chr17	46684594	46688379	3786	-	213	ENSG00000260027	HOXB7	protein_coding	chromosome	HOXB7	ENSG00000260027	HOXB7	PRAD_93085	6.53870387925926	Promoter	0.508982035928144	0.491017964071856	Bivalent_poised_promoter	0.174353972412767	PMD	commonPMD	48611231	cg24712277_BC11	cg24712277				No
cg01833890	0.151687	0.772939	0.81516	0.966847	4.91769	6.11014e-06	0.00761464	3.72805	chr12	2564063	R	II	CACNA1C	Body	opensea		Both	CG	Open Sea	ENST00000491104	chr12	2613602	2675748	62147	+	49537	ENSG00000151067	CACNA1C	protein_coding	chromosome	CACNA1C	ENSG00000151067	CACNA1C						Heterochromatin	0.183809575842682	PMD	commonPMD	2454897	cg01833890_TC21	cg01833890				No
cg05112090	0.104522	0.914506	0.890644	0.995166	4.91697	6.12674e-06	0.00762209	3.72549	chr18	51777779	F	II		IGR	opensea		Both	CG	Open Sea	ENST00000579534	chr18	51795774	51824602	28829	+	17993	ENSG00000101751	POLI	protein_coding	chromosome	POLI								Primed_non-prostate_lineage-specific_enhancer	0.0777491376246469			54251409	cg05112090_BC21	cg05112090				No
cg23795429	0.132963	0.901093	1.00686	1.13983	4.91589	6.15154e-06	0.00763187	3.72168	chr7	73152092	F	II	ABHD11	Body	shore	chr7:73152564-73153716	Both	CG	North Shore	ENST00000468331	chr7	73151976	73152713	738	-	619	ENSG00000106077	ABHD11	protein_coding	chromosome	ABHD11	ENSG00000106077	ABHD11	PRAD_45816	3.70702103808378	Promoter	0.608782435129741	0.391217564870259	Active_prostate_lineage-specific_promoter	0.114879583109741			73737762	cg23795429_TC21	cg23795429				No
cg16554882	-0.123619	0.0425534	-0.00515334	-0.128773	-4.9157	6.15587e-06	0.00763187	3.72102	chr9	85834714	R	II		IGR	opensea		Both	CG	Open Sea	ENST00000328788	chr9	85857905	85882202	24298	-	47486	ENSG00000172159	FRMD3	protein_coding	chromosome	FRMD3			PRAD_56078	13.9532173364708	Intron	0.49500998003992	0.50499001996008	Active_prostate_lineage-specific_promoter	0.114476941225911			83219799	cg16554882_BC21	cg16554882				No
cg27209610	0.134031	0.864085	0.898249	1.03228	4.91478	6.17689e-06	0.00764474	3.7178	chr2	86218199	R	II		IGR	opensea		Both	CG	Open Sea	ENST00000471427	chr2	86255089	86255922	834	-	37721	ENSG00000068654	POLR1A	protein_coding	chromosome	POLR1A								Heterochromatin	0.0802462597084138			85991076	cg27209610_BC21	cg27209610				No
cg17073171	-0.164654	0.507898	0.425749	0.261095	-4.91309	6.21606e-06	0.00767997	3.71185	chr1	23242263	R	II	EPHB2	3'UTR	opensea		Both	CG	Open Sea	ENST00000426928	chr1	23279536	23291831	12296	-	49566	ENSG00000215906	LACTBL1	protein_coding	chromosome	LACTBL1								Repressed_chromatin	0.112840495290295			22915770	cg17073171_TC21	cg17073171				No
cg07253158	0.142072	0.840468	0.858795	1.00087	4.91015	6.28462e-06	0.00775133	3.70151	chr20	25560130	R	II	NINL	5'UTR	opensea		Both	CG	Open Sea	ENST00000278886	chr20	25433341	25566153	132813	-	6021	ENSG00000101004	NINL	protein_coding	chromosome	NINL	ENSG00000101004	NINL						Heterochromatin	0.103023103604773			25579494	cg07253158_TC21	cg07253158				No
cg09676944	0.111545	0.0734951	0.0929742	0.20452	4.9089	6.31403e-06	0.00777426	3.69711	chr5	149379845	F	II	TIGD6	5'UTR	shore	chr5:149379964-149380802	Both	CG	North Shore	ENST00000503427	chr5	149379884	149432386	52503	+	37	ENSG00000113716	HMGXB3	protein_coding	chromosome	HMGXB3	ENSG00000164296	TIGD6	PRAD_35723	2.48954836703431	Promoter	0.499001996007984	0.500998003992016	Active_prostate_lineage-specific_promoter	0.0739784016669974			150000282	cg09676944_TC21	cg09676944				No
cg05543246	0.254272	0.493871	0.500939	0.755211	4.90692	6.36084e-06	0.00780621	3.69014	chrX	78623194	R	II	ITM2A	TSS200	opensea		Both	CG	Open Sea	ENST00000461357	chrX	78622601	78623164	564	-	29	ENSG00000078596	ITM2A	protein_coding	chromosome	ITM2A								Active_non-prostate_lineage_promoter										No
cg07201226	0.20045	0.882278	0.966217	1.16667	4.90639	6.37352e-06	0.00780621	3.68827	chr5	88573887	R	II		IGR	opensea		Both	CG	Open Sea	ENST00000502831	chr5	88057109	88199922	142814	-	373964	ENSG00000081189	MEF2C	protein_coding	chromosome	MEF2C								Heterochromatin	0.168364198020479	PMD	commonPMD	89278070	cg07201226_TC21	cg07201226				No
cg08568670	0.124744	0.935243	0.91916	1.0439	4.90579	6.38767e-06	0.00780621	3.68618	chr3	48593395	F	II	PFKFB4	Body	shore	chr3:48594022-48594853	Both	CG	North Shore	ENST00000545984	chr3	48562408	48594256	31849	-	859	ENSG00000114268	PFKFB4	protein_coding	chromosome	PFKFB4	ENSG00000114268	PFKFB4						Active_non-prostate_lineage_promoter	0.0838242316212004			48555962	cg08568670_TC21	cg08568670				No
cg20025432	0.184014	0.924512	0.922205	1.10622	4.90574	6.3889e-06	0.00780621	3.686	chr5	88057712	F	II	MEF2C	Body	opensea		Both	CG	Open Sea	ENST00000503554	chr5	88027713	88081359	53647	-	23645	ENSG00000081189	MEF2C	protein_coding	chromosome	MEF2C	ENSG00000081189	MEF2C						Heterochromatin	0.167804748514471	PMD	commonPMD							No
cg13327844	0.167784	0.791534	0.734874	0.902658	4.90551	6.39436e-06	0.00780621	3.68519	chr10	31288688	F	II	ZNF438	TSS1500	opensea		Both	CG	Open Sea	ENST00000538351	chr10	31133701	31288446	154746	-	241	ENSG00000183621	ZNF438	protein_coding	chromosome	ZNF438	ENSG00000183621	ZNF438						Active_non-prostate_lineage_enhancer	0.0878351569731026			30999759	cg13327844_TC21	cg13327844				No
cg16461316	-0.106653	0.530187	0.467703	0.361051	-4.90267	6.46253e-06	0.00785141	3.6752	chr19	49941510	F	II	SLC17A7	Body	shore	chr19:49939610-49940045	Both	CG	South Shore	ENST00000221485	chr19	49932658	49944808	12151	-	3296	ENSG00000104888	SLC17A7	protein_coding	chromosome	SLC17A7	ENSG00000104888	SLC17A7						Bivalent_poised_enhancer	0.129490274570446	PMD		49438253	cg16461316_BC21	cg16461316				No
cg05726701	0.241253	0.846104	0.862231	1.10348	4.90263	6.46347e-06	0.00785141	3.67506	chr1	248005057	F	II	OR11L1	1stExon	opensea		Both	CG	Open Sea	ENST00000355784	chr1	248004199	248005254	1056	-	195	ENSG00000197591	OR11L1	protein_coding	chromosome	OR11L1	ENSG00000197591	OR11L1						Repressed_chromatin	0.196156940117697	PMD	commonPMD	247841755	cg05726701_BC21	cg05726701				No
cg21099419	0.225227	0.931393	0.911027	1.13625	4.90807	6.48847e-06	0.00785141	3.67404	chr7	97844473	F	I		IGR	shelf	chr7:97840559-97840845	Grn	CG	South Shelf	ENST00000314018	chr7	97841566	97842271	706	+	2906	ENSG00000180535	BHLHA15	protein_coding	chromosome	BHLHA15	ENSG00000205356	TECPR1						Active_non-prostate_lineage_promoter	0.0629104581621894			98215161	cg21099419_TC11	cg21099419				No
cg16423682	0.125879	0.175268	0.0315839	0.157463	4.90073	6.5093e-06	0.00785141	3.6684	chr18	57363715	R	II	CCBE1	Body	island	chr18:57363714-57365001	Both	CG	Island	ENST00000439986	chr18	57098172	57364612	266441	-	895	ENSG00000183287	CCBE1	protein_coding	chromosome	CCBE1	ENSG00000183287	CCBE1						Bivalent_poised_promoter	0.153495294617229	PMD	commonPMD	59696483	cg16423682_TC21	cg16423682				Yes
cg16895026	0.17722	0.894002	0.902166	1.07939	4.90051	6.51471e-06	0.00785141	3.66762	chr4	30745743	R	II	PCDH7	Body	opensea		Both	CG	Open Sea	ENST00000507864	chr4	30724672	30726218	1547	+	21070	ENSG00000169851	PCDH7	protein_coding	chromosome	PCDH7	ENSG00000169851	PCDH7						Heterochromatin	0.141790497172959	PMD		30744121	cg16895026_TC21	cg16895026				No
cg23431897	-0.124286	0.0864726	0.0216384	-0.102647	-4.90008	6.5251e-06	0.00785141	3.66611	chrX	49027992	F	II	PLP2	TSS200	shore	chrX:49028091-49029111	Both	CG	North Shore	ENST00000376322	chrX	49028273	49030030	1758	+	279	ENSG00000102007	PLP2	protein_coding	chromosome	PLP2								Active_non-prostate_lineage_promoter				49171644	cg23431897_TC21	cg23431897				No
cg23942974	0.223518	0.259673	0.0559505	0.279468	4.90004	6.52608e-06	0.00785141	3.66597	chr5	42995123	R	II		IGR	island	chr5:42995122-42995415	Both	CG	Island	ENST00000314890	chr5	43039335	43043272	3938	-	48147	ENSG00000177721	ANXA2R	protein_coding	chromosome	ANXA2R			PRAD_32139	8.50593343072874	Distal	0.461077844311377	0.538922155688623	Bivalent_poised_promoter	0.1222738004001			42995021	cg23942974_BC21	cg23942974				Yes
cg15114311	-0.208519	0.228724	0.108004	-0.100515	-4.89995	6.52831e-06	0.00785141	3.66565	chr2	192111180	F	II	MYO1B	5'UTR	shore	chr2:192109828-192110940	Both	CG	South Shore	ENST00000438652	chr2	192111009	192206288	95280	+	170	ENSG00000128641	MYO1B	protein_coding	chromosome	MYO1B	ENSG00000128641	MYO1B						Active_non-prostate_lineage_promoter	0.116909804759833			191246454	cg15114311_TC21	cg15114311				No
cg05085383	0.109395	0.911428	0.931685	1.04108	4.89922	6.54626e-06	0.00785141	3.66306	chr12	121713014	R	II	CAMKK2	TSS1500	shore	chr12:121711846-121712162	Both	CG	South Shore	ENST00000392474	chr12	121675497	121712334	36838	-	679	ENSG00000110931	CAMKK2	protein_coding	chromosome	CAMKK2	ENSG00000110931	CAMKK2						Heterochromatin	0.0766144429315903			121275211	cg05085383_TC21	cg05085383				No
cg21611056	-0.151741	0.150574	0.0070096	-0.144731	-4.89891	6.55384e-06	0.00785141	3.66197	chr20	3776172	R	II	CDC25B	TSS1500	shore	chr20:3776618-3777374	Both	CG	North Shore	ENST00000467519	chr20	3776386	3785884	9499	+	212	ENSG00000101224	CDC25B	protein_coding	chromosome	CDC25B	ENSG00000101224	CDC25B						Active_non-prostate_lineage_promoter	0.113991608248548			3795525	cg21611056_TC21	cg21611056				No
cg25246070	0.259352	0.866163	0.925967	1.18532	4.89855	6.56264e-06	0.00785141	3.66071	chr1	248019761	F	II	TRIM58	TSS1500	shore	chr1:248020330-248021252	Both	CG	North Shore	ENST00000366481	chr1	248020501	248041507	21007	+	738	ENSG00000162722	TRIM58	protein_coding	chromosome	TRIM58								Repressed_chromatin	0.196156940117697	PMD	commonPMD	247856459	cg25246070_TC21	cg25246070				No
cg22447526	0.223759	0.166347	0.178148	0.401907	4.89403	6.67414e-06	0.00797152	3.64483	chr12	29301546	R	II	FAR2	TSS1500	shore	chr12:29302034-29302954	Both	CG	North Shore	ENST00000551451	chr12	29302036	29450011	147976	+	488	ENSG00000064763	FAR2	protein_coding	chromosome	FAR2								Bivalent_poised_promoter	0.108948892464709			29148613	cg22447526_BC21	cg22447526				No
cg27226663	0.23405	0.28541	0.0769834	0.311034	4.89356	6.68575e-06	0.00797213	3.64319	chr18	10519018	F	II		IGR	opensea		Both	CG	Open Sea	ENST00000542979	chr18	10526026	10550517	24492	+	7006	ENSG00000134265	NAPG	protein_coding	chromosome	NAPG								Active_non-prostate_lineage_enhancer	0.0919754251876297			10519021	cg27226663_BC21	cg27226663				No
cg26982323	0.10832	0.713805	0.737003	0.845323	4.89293	6.70144e-06	0.00797592	3.64098	chr16	30104947	F	I	YPEL3	Body	shore	chr16:30102816-30103695	Red	CG	South Shore	ENST00000553607	chr16	30099237	30103208	3972	-	1738	ENSG00000149922	TBX6	protein_coding	chromosome	TBX6	ENSG00000090238	YPEL3						Active_non-prostate_lineage_promoter	0.0997638669891869			30093626	cg26982323_BC11	cg26982323				No
cg00393158	0.142389	0.891397	0.874966	1.01736	4.89174	6.73118e-06	0.00797592	3.63681	chr11	13806148	R	II		IGR	opensea		Both	CG	Open Sea	ENST00000532502	chr11	13741450	13753893	12444	+	64697	ENSG00000197601	FAR1	protein_coding	chromosome	FAR1								Heterochromatin	0.144428717179976	PMD		13784601	cg00393158_TC21	cg00393158				No
cg07850407	0.149339	0.840083	0.927017	1.07636	4.89166	6.73336e-06	0.00797592	3.63651	chr2	67387038	F	II		IGR	opensea		Both	CG	Open Sea	ENST00000272342	chr2	67624451	67637677	13227	+	237411	ENSG00000143971	ETAA1	protein_coding	chromosome	ETAA1								Active_non-prostate_lineage_enhancer	0.152419223056372	PMD	commonPMD	67159906	cg07850407_TC21	cg07850407				No
cg11478105	0.216794	0.769902	0.587809	0.804603	4.89166	6.73338e-06	0.00797592	3.6365	chr4	77130254	R	II	SCARB2	Body	opensea		Both	CG	Open Sea	ENST00000452464	chr4	77082439	77134756	52318	-	4500	ENSG00000138760	SCARB2	protein_coding	chromosome	SCARB2	ENSG00000138760	SCARB2						Active_non-prostate_lineage_enhancer	0.0765593377023248			76209101	cg11478105_BC21	cg11478105				No
cg06551540	0.153411	0.846244	0.883445	1.03686	4.89047	6.76324e-06	0.00799809	3.63233	chr12	45617878	F	II	ANO6	Body	opensea		Both	CG	Open Sea	ENST00000320560	chr12	45609903	45826134	216232	+	7974	ENSG00000177119	ANO6	protein_coding	chromosome	ANO6	ENSG00000177119	ANO6						Heterochromatin	0.0695367947490754									No
cg07740640	0.183522	0.790358	0.740411	0.923933	4.88837	6.81624e-06	0.00801001	3.62498	chr7	97841941	F	II	BHLHA15	1stExon	island	chr7:97841636-97842005	Both	CG	Island	ENST00000314018	chr7	97841566	97842271	706	+	374	ENSG00000180535	BHLHA15	protein_coding	chromosome	BHLHA15	ENSG00000180535	BHLHA15	PRAD_46647	4.28178802553012	Exon	0.668662674650699	0.331337325349301	Bivalent_poised_promoter	0.0629104581621894			98212629	cg07740640_TC21	cg07740640				No
cg12842791	0.189357	0.906649	0.934501	1.12386	4.88833	6.81729e-06	0.00801001	3.62483	chr5	86491450	R	II		IGR	opensea		Both	CG	Open Sea	ENST00000445770	chr5	86512423	86534822	22400	-	43370	ENSG00000233828	AC008394.1	protein_coding	chromosome	AC008394.1								Heterochromatin	0.138730548150053	PMD		87195633	cg12842791_BC21	cg12842791				No
cg03356172	0.269728	0.549516	0.521537	0.791265	4.88828	6.8185e-06	0.00801001	3.62466	chr13	36049380	F	II	MAB21L1	1stExon	shore	chr13:36049570-36050159	Both	CG	North Shore	ENST00000379919	chr13	36047926	36050832	2907	-	1450	ENSG00000180660	MAB21L1	protein_coding	chromosome	MAB21L1	ENSG00000172915;ENSG00000180660	NBEA;MAB21L1						Bivalent_poised_promoter	0.187759366144512	PMD	commonPMD	35475243	cg03356172_TC21	cg03356172				Yes
cg23382141	0.145012	0.824838	0.833893	0.978905	4.88815	6.82192e-06	0.00801001	3.62419	chr6	73976708	F	II	KHDC1	Body	shelf	chr6:73972819-73973027	Both	CG	South Shelf	ENST00000257765	chr6	73951037	73972907	21871	-	3800	ENSG00000135314	KHDC1	protein_coding	chromosome	KHDC1	ENSG00000135314	KHDC1						Heterochromatin	0.149928880496648	PMD		73266985	cg23382141_BC21	cg23382141				No
cg04215511	-0.244118	0.3654	0.284015	0.0398975	-4.88787	6.82911e-06	0.00801001	3.6232	chr16	76310816	F	II	CNTNAP4	TSS1500	opensea		Both	CG	Open Sea	ENST00000469589	chr16	76311176	76593135	281960	+	358	ENSG00000152910	CNTNAP4	protein_coding	chromosome	CNTNAP4								Heterochromatin	0.214861696817093	PMD	commonPMD	76276918	cg04215511_BC21	cg04215511				No
cg13161259	0.196892	0.617959	0.644348	0.841239	4.88673	6.85814e-06	0.00803094	3.6192	chr11	134225169	F	II	GLB1L2	Body	opensea		Both	CG	Open Sea	ENST00000533324	chr11	134225909	134239771	13863	+	738	ENSG00000149328	GLB1L2	protein_coding	chromosome	GLB1L2	ENSG00000149328	GLB1L2						Active_prostate_lineage-specific_enhancer	0.140194354309546	PMD		134355275	cg13161259_BC21	cg13161259				No
cg20435284	0.234399	0.917631	0.998724	1.23312	4.88595	6.87808e-06	0.00804117	3.61647	chr19	1166292	F	I	SBNO2	5'UTR	shelf	chr19:1168576-1169139	Red	CG	North Shelf	ENST00000587655	chr19	1127709	1168942	41234	-	2648	ENSG00000064932	SBNO2	protein_coding	chromosome	SBNO2	ENSG00000064932	SBNO2	PRAD_98509	3.0005377627881	Intron	0.624750499001996	0.375249500998004	Active_non-prostate_lineage_promoter	0.096480224375896									No
cg10896973	0.221432	0.848313	0.933581	1.15501	4.88547	6.89044e-06	0.00804252	3.61478	chr18	10112313	F	II		IGR	opensea		Both	CG	Open Sea	ENST00000584796	chr18	9915767	9954140	38374	+	196545	ENSG00000101558	VAPA	protein_coding	chromosome	VAPA								Primed_non-prostate_lineage-specific_enhancer	0.140091557525155	PMD		10112316	cg10896973_BC21	cg10896973				No
cg12988380	0.164603	0.926389	0.935825	1.10043	4.88464	6.91155e-06	0.00805406	3.61189	chr2	182559318	F	II		IGR	opensea		Both	CG	Open Sea	ENST00000295108	chr2	182541194	182545603	4410	-	13714	ENSG00000162992	NEUROD1	protein_coding	chromosome	NEUROD1								Repressed_chromatin	0.147842902385048	PMD		181694591	cg12988380_BC21	cg12988380				No
cg12293871	0.194552	0.907561	1.16452	1.35908	4.88227	6.97294e-06	0.00807628	3.60356	chr4	57120286	F	II	KIAA1211	5'UTR	opensea		Both	CG	Open Sea	ENST00000503618	chr4	57112669	57173731	61063	+	7616	ENSG00000109265	KIAA1211	protein_coding	chromosome	KIAA1211	ENSG00000109265	KIAA1211						Heterochromatin	0.100153776483621			56254120	cg12293871_BC21	cg12293871				No
cg24146397	0.135554	0.902482	0.907018	1.04257	4.88198	6.98053e-06	0.00807628	3.60253	chr6	82660385	R	II		IGR	opensea		Both	CG	Open Sea	ENST00000369756	chr6	82455447	82462491	7045	-	197893	ENSG00000112773	FAM46A	protein_coding	chromosome	FAM46A								Heterochromatin	0.119228031102998			81950668	cg24146397_TC21	cg24146397				No
cg21918548	-0.209477	0.404491	0.515172	0.305696	-4.88114	7.00231e-06	0.00807628	3.5996	chr8	145956024	F	II	ZNF251	Body	shore	chr8:145955639-145955989	Both	CG	South Shore	ENST00000525191	chr8	145978841	145980826	1986	-	24800	ENSG00000198169	ZNF251	protein_coding	chromosome	ZNF251	ENSG00000198169	ZNF251						Primed_non-prostate_lineage-specific_enhancer	0.110242973064482			144730639	cg21918548_BC21	cg21918548				No
cg17119907	0.221073	0.479573	0.502667	0.72374	4.88111	7.00297e-06	0.00807628	3.59951	chr12	117797116	R	I	NOS1	5'UTR	shore	chr12:117798076-117799448	Grn	CG	North Shore	ENST00000477584	chr12	117785840	117799434	13595	-	2316	ENSG00000089250	NOS1	protein_coding	chromosome	NOS1	ENSG00000089250	NOS1						Repressed_chromatin	0.167140998080275	PMD	commonPMD							No
cg09006366	0.166798	0.881729	0.988316	1.15511	4.8803	7.02424e-06	0.00807628	3.59665	chr5	92899909	R	II	NR2F1-AS1	Body	opensea		Both	CG	Open Sea	ENST00000503134	chr5	92879248	92916738	37491	-	16827	ENSG00000237187	NR2F1-AS1	processed_transcript	chromosome	NR2F1-AS1								Active_non-prostate_lineage_enhancer	0.157395676306759	PMD	commonPMD	93564203	cg09006366_BC21	cg09006366				No
cg26477488	0.190338	0.143524	-0.0707984	0.11954	4.88024	7.02579e-06	0.00807628	3.59645	chr5	153858936	F	I	HAND1	TSS1500	island	chr5:153857038-153859113	Red	CG	Island	ENST00000231121	chr5	153854532	153857824	3293	-	1111	ENSG00000113196	HAND1	protein_coding	chromosome	HAND1								Bivalent_poised_promoter	0.0970894222157076			154479376	cg26477488_BC11	cg26477488				Yes
cg07436823	-0.120057	0.0577991	-0.0678744	-0.187932	-4.88662	7.02628e-06	0.00807628	3.59899	chr1	99127062	F	I	SNX7	TSS200	island	chr1:99126872-99127711	Red	CG	Island	ENST00000370189	chr1	99127236	99226054	98819	+	172	ENSG00000162627	SNX7	protein_coding	chromosome	SNX7			PRAD_5335	15.9772335994666	Promoter	0.744510978043912	0.255489021956088	Active_prostate_lineage-specific_promoter	0.0984698276810922			98661506	cg07436823_TC11	cg07436823				No
cg02606284	0.159929	0.905957	0.863946	1.02388	4.87986	7.03587e-06	0.00807628	3.59509	chr2	234764878	R	II		IGR	shore	chr2:234762496-234763579	Both	CG	South Shore	ENST00000414924	chr2	234749461	234763212	13752	-	1665	ENSG00000123485	HJURP	protein_coding	chromosome	HJURP								Active_non-prostate_lineage_enhancer	0.10408112025019									No
cg24528463	0.223908	0.816666	1.10206	1.32597	4.87972	7.03931e-06	0.00807628	3.59463	chr6	169573750	F	I		IGR	opensea		Red	CG	Open Sea	ENST00000488355	chr6	169617549	169623535	5987	-	49783	ENSG00000186340	THBS2	protein_coding	chromosome	THBS2								Repressed_chromatin	0.164024808760106	PMD	commonPMD	169173655	cg24528463_BC11	cg24528463				No
cg21504945	0.177904	0.741747	0.756325	0.934229	4.87958	7.04312e-06	0.00807628	3.59412	chr14	52784473	R	II	PTGER2	Body	shelf	chr14:52780687-52781969	Both	CG	South Shelf	ENST00000245457	chr14	52781113	52795324	14212	+	3359	ENSG00000125384	PTGER2	protein_coding	chromosome	PTGER2	ENSG00000125384	PTGER2						Active_non-prostate_lineage_enhancer	0.145916688738815	PMD		52317755	cg21504945_BC21	cg21504945				No
cg17242664	0.139978	0.348014	0.177567	0.317546	4.87747	7.09851e-06	0.00811387	3.58674	chr4	5710761	F	II	EVC2	5'UTR	shore	chr4:5709985-5710495	Both	CG	South Shore	ENST00000344408	chr4	5564166	5710294	146129	-	466	ENSG00000173040	EVC2	protein_coding	chromosome	EVC2	ENSG00000173040	EVC2						Bivalent_poised_promoter	0.176760384040145	PMD	commonPMD	5709034	cg17242664_BC21	cg17242664				Yes
cg02037486	0.124014	0.912688	0.907495	1.03151	4.87595	7.13902e-06	0.00813712	3.58138	chr3	101958005	R	II		IGR	opensea		Both	CG	Open Sea	ENST00000478083	chr3	101894527	102017017	122491	+	63477	ENSG00000170044	ZPLD1	protein_coding	chromosome	ZPLD1	ENSG00000170044	ZPLD1						Primed_non-prostate_lineage-specific_enhancer	0.124230840531188			102239161	cg02037486_TC21	cg02037486				No
cg23129436	0.203646	0.707148	0.796538	1.00018	4.87585	7.14152e-06	0.00813712	3.58105	chr21	39883900	F	II	ERG	Body	opensea		Both	CG	Open Sea	ENST00000288319	chr21	39751949	39870407	118459	-	13492	ENSG00000157554	ERG	protein_coding	chromosome	ERG	ENSG00000157554	ERG						Active_non-prostate_lineage_enhancer	0.129398073931605	PMD		38511976	cg23129436_BC21	cg23129436				No
cg05606407	0.159389	0.940618	0.95487	1.11426	4.87539	7.15374e-06	0.00813813	3.57944	chr9	27228229	F	II	TEK	Body	opensea		Both	CG	Open Sea	ENST00000484994	chr9	27292411	27296738	4328	-	68507	ENSG00000120160	EQTN	protein_coding	chromosome	EQTN	ENSG00000120156	TEK						Heterochromatin	0.153460556162384	PMD	commonPMD	27228231	cg05606407_TC21	cg05606407				No
cg07469926	0.181783	0.774905	0.681732	0.863515	4.8728	7.22302e-06	0.00820385	3.57036	chr5	114514717	R	II	TRIM36	Body	island	chr5:114514716-114516220	Both	CG	Island	ENST00000514154	chr5	114462200	114515734	53535	-	1015	ENSG00000152503	TRIM36	protein_coding	chromosome	TRIM36	ENSG00000152503	TRIM36						Bivalent_poised_promoter	0.0916879250347449			115179020	cg07469926_TC21	cg07469926				No
cg14302804	0.143102	0.750072	0.785193	0.928295	4.87234	7.23546e-06	0.00820385	3.56874	chr18	34242219	F	II	FHOD3	Body	opensea		Both	CG	Open Sea	ENST00000587493	chr18	34272939	34297934	24996	+	30718	ENSG00000134775	FHOD3	protein_coding	chromosome	FHOD3	ENSG00000134775	FHOD3						Heterochromatin	0.133964410140179	PMD		36662256	cg14302804_BC21	cg14302804				No
cg10512875	0.177987	0.151342	-0.180952	-0.0029651	4.87166	7.25375e-06	0.00820385	3.56636	chr12	29936174	R	I	TMTC1	5'UTR	island	chr12:29935995-29937433	Grn	CG	Island	ENST00000552618	chr12	29658632	29936731	278100	-	555	ENSG00000133687	TMTC1	protein_coding	chromosome	TMTC1	ENSG00000133687	TMTC1						Bivalent_poised_promoter	0.161255931986368	PMD	commonPMD	29783241	cg10512875_BC11	cg10512875				Yes
cg06728658	0.194344	0.351795	0.1475	0.341844	4.87146	7.25926e-06	0.00820385	3.56564	chr2	238832202	F	II		IGR	opensea		Both	CG	Open Sea	ENST00000272930	chr2	238875597	238951236	75640	+	43393	ENSG00000184182	UBE2F	protein_coding	chromosome	UBE2F								Bivalent_poised_promoter	0.114009781879551			237923560	cg06728658_TC21	cg06728658				No
cg24186459	0.171945	0.714871	0.825758	0.997703	4.87111	7.26867e-06	0.00820385	3.56442	chr3	181459418	F	II		IGR	opensea		Both	CG	Open Sea	ENST00000325404	chr3	181429722	181432221	2500	+	29695	ENSG00000181449	SOX2	protein_coding	chromosome	SOX2								Repressed_chromatin	0.153245216498929	PMD	commonPMD	181741630	cg24186459_TC21	cg24186459				No
cg19871903	0.23078	0.508983	0.387517	0.618297	4.87662	7.29186e-06	0.00821711	3.56623	chr4	105421847	R	II		IGR	opensea		Both	CG	Open Sea	ENST00000466963	chr4	105390671	105416058	25388	-	5788	ENSG00000168772	CXXC4	protein_coding	chromosome	CXXC4			PRAD_28957	7.41094463638929	Intron	0.417165668662675	0.582834331337325	Primed_prostate_lineage_enhancer	0.15540379706409	PMD	commonPMD	104500690	cg19871903_TC21	cg19871903				No
cg03107538	0.154772	0.783508	0.861919	1.01669	4.86928	7.31812e-06	0.00822524	3.55803	chr19	37812906	F	II		IGR	shelf	chr19:37808538-37809033	Both	CG	South Shelf	ENST00000589801	chr19	37808941	37835699	26759	+	3964	ENSG00000181666	HKR1	protein_coding	chromosome	HKR1	ENSG00000181666	HKR1						Heterochromatin	0.109942511858391									No
cg01128326	0.18235	0.887268	1.0054	1.18775	4.86818	7.34817e-06	0.00822524	3.55417	chr3	169243022	F	II	MECOM	5'UTR	opensea		Both	CG	Open Sea	ENST00000486748	chr3	169099047	169381178	282132	-	138154	ENSG00000085276	MECOM	protein_coding	chromosome	MECOM	ENSG00000085276	MECOM						Heterochromatin	0.0808971936834952			169525234	cg01128326_TC21	cg01128326				No
cg09015921	0.315273	0.70657	0.779406	1.09468	4.86799	7.35341e-06	0.00822524	3.5535	chr17	17714347	F	I	RAI1	3'UTR	island	chr17:17712911-17714456	Red	CG	Island	ENST00000582514	chr17	17712596	17714003	1408	+	1750	ENSG00000108557	RAI1	protein_coding	chromosome	RAI1	ENSG00000108557;ENSG00000072310	RAI1;SREBF1	PRAD_91263	6.42187599841984	3' UTR	0.63872255489022	0.36127744510978	Active_prostate_lineage-specific_promoter	0.0794462819760902			17811033	cg09015921_BC11	cg09015921				No
cg18217706	0.209508	0.545136	0.256199	0.465707	4.86792	7.35549e-06	0.00822524	3.55324	chr21	43734404	R	II	TFF3	Body	opensea		Both	CG	Open Sea	ENST00000489676	chr21	43732163	43733796	1634	-	607	ENSG00000160180	TFF3	protein_coding	chromosome	TFF3	ENSG00000160180	TFF3						Active_prostate_lineage-specific_promoter	0.110780165083599			42314294	cg18217706_BC21	cg18217706				No
cg21163429	0.209854	0.334577	0.327554	0.537408	4.86788	7.35637e-06	0.00822524	3.55312	chr10	44788812	R	II		IGR	island	chr10:44788811-44789120	Both	CG	Island	ENST00000593376	chr10	44873687	44878739	5053	+	84873	ENSG00000269515	AL137026.1	protein_coding	chromosome	AL137026.1								Bivalent_poised_promoter	0.197634893900805	PMD	commonPMD	44293364	cg21163429_TC21	cg21163429				No
cg21944396	0.160972	0.532883	0.347107	0.508079	4.8651	7.43292e-06	0.00828386	3.54337	chr14	62012816	R	II	PRKCH	Body	opensea		Both	CG	Open Sea	ENST00000556245	chr14	62010080	62017690	7611	+	2735	ENSG00000027075	PRKCH	protein_coding	chromosome	PRKCH	ENSG00000027075;ENSG00000258989	PRKCH;RP11-47I22.4	PRAD_80215	4.93189823191655	Intron	0.487025948103792	0.512974051896208	Active_prostate_lineage-specific_enhancer	0.0788973596965565			61546098	cg21944396_BC21	cg21944396				No
cg19114999	0.218833	0.846311	0.855586	1.07442	4.86389	7.46649e-06	0.00828386	3.53912	chr3	181669865	F	II		IGR	opensea		Both	CG	Open Sea	ENST00000325404	chr3	181429722	181432221	2500	+	240142	ENSG00000181449	SOX2	protein_coding	chromosome	SOX2								Repressed_chromatin	0.163568586607864	PMD	commonPMD	181952077	cg19114999_TC21	cg19114999				No
cg03310942	0.149892	0.719884	0.642715	0.792607	4.86278	7.49735e-06	0.00830526	3.53524	chr12	121719890	F	II	CAMKK2	5'UTR	opensea		Both	CG	Open Sea	ENST00000392474	chr12	121675497	121712334	36838	-	7555	ENSG00000110931	CAMKK2	protein_coding	chromosome	CAMKK2	ENSG00000110931	CAMKK2						Active_non-prostate_lineage_promoter	0.0766144429315903			121282087	cg03310942_BC21	cg03310942				No
cg09822480	0.145282	0.862877	0.903104	1.04839	4.86189	7.52204e-06	0.00831977	3.53214	chr10	90790050	R	II		IGR	opensea		Both	CG	Open Sea	ENST00000487314	chr10	90751205	90771979	20775	+	38844	ENSG00000026103	FAS	protein_coding	chromosome	FAS								Primed_non-prostate_lineage-specific_enhancer	0.0855845302322839			89030293	cg09822480_TC21	cg09822480				No
cg16511920	-0.221427	0.621328	0.593609	0.372182	-4.85834	7.62192e-06	0.00841325	3.51971	chr16	76431042	F	II	CNTNAP4	Body	opensea		Both	CG	Open Sea	ENST00000476707	chr16	76350077	76592860	242784	+	80964	ENSG00000152910	CNTNAP4	protein_coding	chromosome	CNTNAP4	ENSG00000152910	CNTNAP4						Heterochromatin	0.210774270223204	PMD	commonPMD	76397145	cg16511920_BC21	cg16511920				No
cg16559448	0.103323	0.680725	0.708157	0.81148	4.85789	7.63474e-06	0.00841325	3.51813	chr5	179870052	R	II		IGR	opensea		Both	CG	Open Sea	ENST00000510148	chr5	179921412	179922755	1344	+	51358	ENSG00000113300	CNOT6	protein_coding	chromosome	CNOT6								Repressed_chromatin	0.171772457669394	PMD	commonPMD							No
cg26682446	0.158536	0.941703	0.98188	1.14042	4.85765	7.64172e-06	0.00841325	3.51727	chr8	122542662	F	II		IGR	opensea		Both	CG	Open Sea	ENST00000303924	chr8	122624356	122653630	29275	-	110966	ENSG00000170961	HAS2	protein_coding	chromosome	HAS2								Active_non-prostate_lineage_enhancer	0.148045511052853	PMD		121530422	cg26682446_BC21	cg26682446				No
cg00615928	0.105615	0.93844	0.994087	1.0997	4.85582	7.69384e-06	0.00843184	3.51087	chr20	14504031	F	II	MACROD2	Body	opensea		Both	CG	Open Sea	ENST00000464883	chr20	14504037	14876227	372191	+	4	ENSG00000172264	MACROD2	protein_coding	chromosome	MACROD2	ENSG00000172264	MACROD2						Heterochromatin	0.138074430086919	PMD		14523385	cg00615928_BC21	cg00615928				No
cg11018432	0.226511	0.897153	0.901945	1.12846	4.86153	7.71087e-06	0.00843762	3.51153	chr12	124832427	R	I	NCOR2	Body	shore	chr12:124831133-124831430	Grn	CG	South Shore	ENST00000453428	chr12	124824553	124826601	2049	-	5825	ENSG00000196498	NCOR2	protein_coding	chromosome	NCOR2	ENSG00000196498	NCOR2						Active_non-prostate_lineage_promoter	0.0957997456198323			124347881	cg11018432_TC11	cg11018432				No
cg12143429	0.177661	0.932891	0.95736	1.13502	4.85462	7.72813e-06	0.00844364	3.50668	chr4	135855437	F	II		IGR	opensea		Both	CG	Open Sea	ENST00000529122	chr4	135117488	135122903	5416	-	732533	ENSG00000254535	PABPC4L	protein_coding	chromosome	PABPC4L								Heterochromatin	0.205874057930135	PMD	commonPMD	134934282	cg12143429_TC21	cg12143429				No
cg06076564	0.132753	0.803671	0.738492	0.871246	4.85371	7.75423e-06	0.00845692	3.5035	chr4	77977334	F	II	CCNI	Body	opensea		Both	CG	Open Sea	ENST00000515468	chr4	77969268	77977202	7935	-	131	ENSG00000118816	CCNI	protein_coding	chromosome	CCNI	ENSG00000118816	CCNI						Primed_prostate_lineage_enhancer	0.0666894297367417			77056181	cg06076564_BC21	cg06076564				No
cg17069313	0.253269	0.197839	0.170811	0.42408	4.85338	7.76385e-06	0.00845692	3.50233	chr4	185018478	F	I	ENPP6	Body	island	chr4:185018390-185018721	Red	CG	Island	ENST00000513034	chr4	184922478	184938531	16054	+	95999	ENSG00000173320	STOX2	protein_coding	chromosome	STOX2	ENSG00000164303	ENPP6						Bivalent_poised_promoter	0.172659657185936	PMD	commonPMD	184097325	cg17069313_BC11	cg17069313				Yes
cg01220564	-0.18178	0.370886	0.238351	0.0565715	-4.85256	7.78756e-06	0.00845713	3.49946	chr7	50633119	R	II	DDC	5'UTR	opensea		Both	CG	Open Sea	ENST00000444124	chr7	50526163	50633154	106992	-	33	ENSG00000132437	DDC	protein_coding	chromosome	DDC	ENSG00000132437	DDC						Heterochromatin	0.14025872735442	PMD		50565422	cg01220564_BC21	cg01220564				No
cg03884018	0.192432	0.929812	0.934345	1.12678	4.85255	7.7876e-06	0.00845713	3.49946	chr16	26044240	F	II	HS3ST4	Body	opensea		Both	CG	Open Sea	ENST00000475436	chr16	25898067	26147528	249462	+	146172	ENSG00000182601	HS3ST4	protein_coding	chromosome	HS3ST4	ENSG00000182601	HS3ST4						Repressed_chromatin	0.140392457584436	PMD		26032919	cg03884018_BC21	cg03884018				No
cg19825759	0.159902	0.780794	0.793146	0.953048	4.85834	7.80254e-06	0.00846054	3.502	chr10	130844321	F	II		IGR	opensea		Both	CG	Open Sea	ENST00000306010	chr10	131265448	131566271	300824	+	421125	ENSG00000170430	MGMT	protein_coding	chromosome	MGMT								Bivalent_poised_enhancer	0.185860033861376	PMD	commonPMD	129046057	cg19825759_BC21	cg19825759				No
cg01315205	0.187707	0.370928	0.224102	0.411809	4.85083	7.83754e-06	0.00848568	3.49344	chr5	171534880	R	II	STK10	Body	opensea		Both	CG	Open Sea	ENST00000522936	chr5	171532662	171541804	9143	-	6922	ENSG00000072786	STK10	protein_coding	chromosome	STK10	ENSG00000072786	STK10						Active_non-prostate_lineage_enhancer	0.0780529691600603			172107876	cg01315205_BC21	cg01315205				Yes
cg16739583	0.138288	0.882572	0.957182	1.09547	4.8564	7.85863e-06	0.00848603	3.49661	chr2	216476434	F	II	LINC00607	Body	opensea		Both	CG	Open Sea	ENST00000354785	chr2	216225177	216300895	75719	-	175538	ENSG00000115414	FN1	protein_coding	chromosome	FN1								Heterochromatin	0.13795114515537	PMD		215611711	cg16739583_TC21	cg16739583				No
cg05953364	-0.168877	0.36859	0.376095	0.207217	-4.84959	7.8738e-06	0.00848603	3.48909	chr3	142649536	F	II	LOC100507389	Body	opensea		Both	CG	Open Sea	ENST00000498470	chr3	142670405	142681092	10688	-	31554	ENSG00000188582	PAQR9	protein_coding	chromosome	PAQR9								Heterochromatin	0.146786578042155	PMD		142930694	cg05953364_BC21	cg05953364				Yes
cg22935240	0.149239	0.872471	0.853272	1.00251	4.8492	7.88515e-06	0.00848603	3.48773	chr7	121089768	R	II		IGR	opensea		Both	CG	Open Sea	ENST00000412653	chr7	121000110	121036418	36309	-	53349	ENSG00000196937	FAM3C	protein_coding	chromosome	FAM3C								Heterochromatin	0.0803797867538221			121449714	cg22935240_TC21	cg22935240				No
cg26405328	0.175393	0.396836	0.248441	0.423834	4.84874	7.89876e-06	0.00848795	3.48611	chr11	17427028	F	II	ABCC8	ExonBnd	opensea		Both	CG	Open Sea	ENST00000528374	chr11	17417468	17426085	8618	-	942	ENSG00000006071	ABCC8	protein_coding	chromosome	ABCC8	ENSG00000006071	ABCC8	PRAD_65600	3.39856153266517	Promoter	0.506986027944112	0.493013972055888	Active_prostate_lineage-specific_promoter	0.134983441760655	PMD		17405481	cg26405328_BC21	cg26405328				No
cg17437373	0.112511	0.902461	0.896423	1.00893	4.8471	7.94699e-06	0.00852701	3.48037	chr12	29305123	F	II		IGR	shelf	chr12:29302034-29302954	Both	CG	South Shelf	ENST00000550541	chr12	29302253	29304807	2555	+	2869	ENSG00000064763	FAR2	protein_coding	chromosome	FAR2	ENSG00000064763	FAR2						Heterochromatin	0.108948892464709			29152190	cg17437373_TC21	cg17437373				No
cg03502172	0.195284	0.914584	0.947402	1.14269	4.84526	8.00135e-06	0.008549	3.47395	chr9	113490608	F	II	MUSK	Body	opensea		Both	CG	Open Sea	ENST00000374439	chr9	113449497	113468468	18972	+	41110	ENSG00000030304	MUSK	protein_coding	chromosome	MUSK	ENSG00000030304	MUSK						Heterochromatin	0.132027685549266	PMD		110728328	cg03502172_BC21	cg03502172				No
cg10979497	0.164962	0.867627	0.957784	1.12275	4.84506	8.00736e-06	0.008549	3.47324	chr6	122393515	R	II		IGR	opensea		Both	CG	Open Sea	ENST00000368455	chr6	122720691	122754111	33421	+	327174	ENSG00000025156	HSF2	protein_coding	chromosome	HSF2								Heterochromatin	0.167391256709961	PMD	commonPMD	122072369	cg10979497_BC21	cg10979497				No
cg15196820	-0.186013	0.4626	0.499601	0.313588	-4.8448	8.01511e-06	0.008549	3.47233	chr2	131486606	R	II	GPR148	TSS200	shore	chr2:131485149-131485460	Both	CG	South Shore	ENST00000309926	chr2	131486643	131487909	1267	+	35	ENSG00000173302	GPR148	protein_coding	chromosome	GPR148								Bivalent_poised_enhancer	0.146205652560034	PMD		130729033	cg15196820_BC21	cg15196820				No
cg13830799	0.121236	0.893056	0.839162	0.960398	4.84291	8.07147e-06	0.00859633	3.46573	chr6	146750462	F	II	GRM1	3'UTR	opensea		Both	CG	Open Sea	ENST00000367495	chr6	146864829	146876101	11273	+	114365	ENSG00000118508	RAB32	protein_coding	chromosome	RAB32	ENSG00000152822	GRM1						Heterochromatin	0.176214343472958	PMD	commonPMD	146429326	cg13830799_TC21	cg13830799				No
cg12262159	0.186555	0.900434	0.950595	1.13715	4.84173	8.10704e-06	0.00862143	3.46159	chr5	106810348	R	II	EFNA5	Body	opensea		Both	CG	Open Sea	ENST00000505499	chr5	106762918	106841892	78975	-	31542	ENSG00000184349	EFNA5	protein_coding	chromosome	EFNA5	ENSG00000184349	EFNA5						Heterochromatin	0.113040893374687			107474647	cg12262159_BC21	cg12262159				No
cg13238479	0.211458	0.434074	0.295219	0.506677	4.83927	8.18131e-06	0.00866516	3.453	chr13	36049673	R	II	MAB21L1	1stExon	island	chr13:36049570-36050159	Both	CG	Island	ENST00000379919	chr13	36047926	36050832	2907	-	1157	ENSG00000180660	MAB21L1	protein_coding	chromosome	MAB21L1	ENSG00000172915;ENSG00000180660	NBEA;MAB21L1						Bivalent_poised_promoter	0.187759366144512	PMD	commonPMD	35475536	cg13238479_TC21	cg13238479				No
cg09125754	0.275707	0.737661	0.747318	1.02302	4.83906	8.18766e-06	0.00866516	3.45227	chr2	130886714	F	II	POTEF	1stExon	opensea		Both	CG	Open Sea	ENST00000409914	chr2	130831603	130886795	55193	-	79	ENSG00000196604	POTEF	protein_coding	chromosome	POTEF	ENSG00000196604	POTEF						Bivalent_poised_enhancer	0.172535151380305	PMD	commonPMD							No
cg26701815	0.178932	0.726748	0.68649	0.865422	4.83882	8.19508e-06	0.00866516	3.45142	chr18	3446566	F	II	TGIF1	5'UTR	shore	chr18:3448006-3452360	Both	CG	North Shore	ENST00000548489	chr18	3447607	3458408	10802	+	1039	ENSG00000177426	TGIF1	protein_coding	chromosome	TGIF1	ENSG00000177426	TGIF1						Active_non-prostate_lineage_enhancer	0.0973183651973003			3446568	cg26701815_TC21	cg26701815				No
cg05510104	-0.168468	0.643334	0.573689	0.405221	-4.83859	8.20194e-06	0.00866516	3.45063	chr1	16062735	R	II	SLC25A34	TSS200	opensea		Both	CG	Open Sea	ENST00000294454	chr1	16062900	16067891	4992	+	163	ENSG00000162461	SLC25A34	protein_coding	chromosome	SLC25A34			PRAD_1314	8.40550032526877	Promoter	0.664670658682635	0.335329341317365	Active_non-prostate_lineage_promoter	0.0681408499391625			15736240	cg05510104_BC21	cg05510104				No
cg27079927	0.153931	0.93415	0.909168	1.0631	4.83821	8.21356e-06	0.00866516	3.4493	chr6	73843323	F	II	KCNQ5	Body	opensea		Both	CG	Open Sea	ENST00000427928	chr6	73830280	73844050	13771	+	13042	ENSG00000185760	KCNQ5	protein_coding	chromosome	KCNQ5	ENSG00000185760	KCNQ5						Repressed_chromatin	0.237270512547963	PMD	commonPMD	73133600	cg27079927_BC21	cg27079927				No
cg08001853	0.173179	0.742864	0.81706	0.99024	4.83773	8.22801e-06	0.00866516	3.44764	chr10	4958974	F	II	AKR1C6P	TSS1500	opensea		Both	CG	Open Sea	ENST00000434459	chr10	4934796	5020142	85347	+	24177	ENSG00000187134	AKR1C1	protein_coding	chromosome	AKR1C1	ENSG00000187134	AKR1C1						Heterochromatin	0.151293657474352	PMD	commonPMD	4916782	cg08001853_BC21	cg08001853				No
cg04822456	0.190808	0.792704	0.787438	0.978246	4.83743	8.23727e-06	0.00866516	3.44658	chr4	142297721	F	II		IGR	opensea		Both	CG	Open Sea	ENST00000421169	chr4	142142088	142155250	13163	+	155632	ENSG00000109445	ZNF330	protein_coding	chromosome	ZNF330								Repressed_chromatin	0.127815106120446	PMD		141376567	cg04822456_BC21	cg04822456				Yes
cg00007644	0.152147	0.153094	0.0737715	0.225919	4.83693	8.25246e-06	0.00866516	3.44485	chr11	20623259	R	II	SLC6A5	Body	island	chr11:20622720-20623399	Both	CG	Island	ENST00000525748	chr11	20620946	20680831	59886	+	2312	ENSG00000165970	SLC6A5	protein_coding	chromosome	SLC6A5	ENSG00000165970	SLC6A5						Bivalent_poised_promoter	0.144447811912546	PMD		20601713	cg00007644_TC21	cg00007644				Yes
cg03119829	-0.223743	0.55802	0.573914	0.350171	-4.83679	8.25681e-06	0.00866516	3.44435	chr1	64170964	R	I		IGR	opensea		Red	CG	Open Sea	ENST00000483707	chr1	64117026	64120116	3091	+	53937	ENSG00000079739	PGM1	protein_coding	chromosome	PGM1								Heterochromatin	0.0917930822569414			63705293	cg03119829_TC11	cg03119829				No
cg09960109	0.136313	0.142868	0.0690036	0.205316	4.83471	8.32083e-06	0.00871959	3.43707	chr4	134072237	F	II	PCDH10	1stExon	island	chr4:134071662-134073628	Both	CG	Island	ENST00000264360	chr4	134070470	134115765	45296	+	1766	ENSG00000138650	PCDH10	protein_coding	chromosome	PCDH10	ENSG00000138650	PCDH10						Bivalent_poised_promoter	0.197971599995537	PMD	commonPMD	133151082	cg09960109_TC21	cg09960109				Yes
cg10451237	0.112206	0.816294	0.857012	0.969218	4.83348	8.35872e-06	0.00873534	3.4328	chr16	4671436	F	II		IGR	shelf	chr16:4674706-4675453	Both	CG	North Shelf	ENST00000262370	chr16	4674791	4740973	66183	+	3353	ENSG00000102858	MGRN1	protein_coding	chromosome	MGRN1	ENSG00000102858	MGRN1						Primed_non-prostate_lineage-specific_enhancer	0.106313415536683			4621435	cg10451237_BC21	cg10451237				No
cg12938224	0.247733	0.645691	0.698464	0.946197	4.83344	8.36019e-06	0.00873534	3.43263	chr4	138466819	R	II		IGR	opensea		Both	CG	Open Sea	ENST00000510305	chr4	138441992	138453648	11657	-	13170	ENSG00000189184	PCDH18	protein_coding	chromosome	PCDH18								Heterochromatin	0.172441250173664	PMD	commonPMD	137545665	cg12938224_TC21	cg12938224				No
cg22946219	0.270276	0.809923	0.85554	1.12582	4.83123	8.42878e-06	0.00879421	3.42493	chr17	17714414	F	I	RAI1	3'UTR	island	chr17:17712911-17714456	Red	CG	Island	ENST00000582514	chr17	17712596	17714003	1408	+	1817	ENSG00000108557	RAI1	protein_coding	chromosome	RAI1	ENSG00000108557;ENSG00000072310	RAI1;SREBF1						Active_prostate_lineage-specific_promoter	0.0794462819760902			17811100	cg22946219_TC11	cg22946219				No
cg02710127	0.150024	0.923436	0.98902	1.13904	4.83084	8.44111e-06	0.00879428	3.42356	chr7	33819706	R	II		IGR	opensea		Both	CG	Open Sea	ENST00000311067	chr7	33765593	33768068	2476	+	54112	ENSG00000173862	RP11-89N17.1	protein_coding	chromosome	RP11-89N17.1								Repressed_chromatin	0.155389777180403	PMD	commonPMD							No
cg23416050	-0.186676	0.678248	0.804065	0.617389	-4.82905	8.49744e-06	0.00884015	3.41729	chr20	382564	F	II		IGR	opensea		Both	CG	Open Sea	ENST00000411647	chr20	388142	398466	10325	+	5576	ENSG00000125826	RBCK1	protein_coding	chromosome	RBCK1								Primed_non-prostate_lineage-specific_enhancer	0.0887702122504002			401920	cg23416050_BC21	cg23416050				No
cg08294376	-0.2701	0.308503	0.450717	0.180617	-4.82848	8.51526e-06	0.00884586	3.41532	chr10	111820020	F	II	ADD3	5'UTR	opensea		Both	CG	Open Sea	ENST00000473669	chr10	111836763	111872664	35902	+	16741	ENSG00000148700	ADD3	protein_coding	chromosome	ADD3	ENSG00000148700	ADD3						Heterochromatin	0.0836882587838809			110060262	cg08294376_BC21	cg08294376				No
cg13186884	0.166741	0.167988	0.216234	0.382976	4.82748	8.54678e-06	0.00885401	3.41184	chr8	65285831	F	II		IGR	shore	chr8:65286067-65286659	Both	CG	North Shore	ENST00000321870	chr8	65492814	65496181	3368	+	206981	ENSG00000180828	BHLHE22	protein_coding	chromosome	BHLHE22								Repressed_chromatin	0.165621028400798	PMD	commonPMD	64373274	cg13186884_TC21	cg13186884				Yes
cg13273830	0.112874	0.899636	0.887909	1.00078	4.83367	8.54777e-06	0.00885401	3.43545	chr10	91719433	F	II		IGR	opensea		Both	CG	Open Sea	ENST00000478929	chr10	91483333	91534696	51364	+	236099	ENSG00000138182	KIF20B	protein_coding	chromosome	KIF20B								Heterochromatin	0.168606234069721	PMD	commonPMD	89959676	cg13273830_BC21	cg13273830				No
cg10894453	0.330398	0.225071	-0.0657923	0.264606	4.82562	8.60597e-06	0.00889508	3.40534	chrX	78622859	R	II	ITM2A	5'UTR	opensea		Both	CG	Open Sea	ENST00000373298	chrX	78615881	78622856	6976	-	2	ENSG00000078596	ITM2A	protein_coding	chromosome	ITM2A	ENSG00000078596	ITM2A						Bivalent_poised_promoter				79367362	cg10894453_TC21	cg10894453				Yes
cg06925502	0.191578	0.893947	1.06537	1.25695	4.82543	8.6122e-06	0.00889508	3.40466	chr5	106848012	R	II	EFNA5	Body	opensea		Both	CG	Open Sea	ENST00000505499	chr5	106762918	106841892	78975	-	6119	ENSG00000184349	EFNA5	protein_coding	chromosome	EFNA5	ENSG00000184349	EFNA5						Heterochromatin	0.113040893374687			107512311	cg06925502_TC21	cg06925502				No
cg00622503	0.2093	0.929129	0.980032	1.18933	4.82199	8.72265e-06	0.00899621	3.39266	chr1	38680351	F	II	LINC01343	Body	opensea		Both	CG	Open Sea	ENST00000373012	chr1	38509523	38512450	2928	-	167900	ENSG00000185668	POU3F1	protein_coding	chromosome	POU3F1								Repressed_chromatin	0.155902310755663	PMD	commonPMD	38214679	cg00622503_BC21	cg00622503				No
cg23542455	0.225096	0.861906	0.889888	1.11498	4.8206	8.7676e-06	0.00901996	3.38782	chr13	24340650	R	II	MIPEP	Body	opensea		Both	CG	Open Sea	ENST00000433710	chr13	24304328	24334712	30385	-	5937	ENSG00000027001	MIPEP	protein_coding	chromosome	MIPEP	ENSG00000027001	MIPEP						Active_non-prostate_lineage_enhancer	0.0786624241308926			23766511	cg23542455_BC21	cg23542455				No
cg06148685	0.228899	0.18779	0.0890748	0.317973	4.8204	8.77421e-06	0.00901996	3.38711	chr9	113800909	F	II	LPAR1	TSS1500	island	chr9:113799913-113801375	Both	CG	Island	ENST00000538760	chr9	113637456	113800981	163526	-	70	ENSG00000198121	LPAR1	protein_coding	chromosome	LPAR1	ENSG00000198121	LPAR1	PRAD_57345	3.33519348154136	Promoter	0.660678642714571	0.339321357285429	Bivalent_poised_promoter	0.158200340625288	PMD	commonPMD	111038629	cg06148685_TC21	cg06148685				Yes
cg17245846	0.179318	0.563253	0.446499	0.625817	4.82011	8.78338e-06	0.00901996	3.38613	chr12	107174001	F	II	RIC8B	Body	opensea		Both	CG	Open Sea	ENST00000551505	chr12	106889736	107168696	278961	-	5304	ENSG00000257545	RP11-144F15.1	protein_coding	chromosome	RP11-144F15.1	ENSG00000111785	RIC8B						Primed_non-prostate_lineage-specific_enhancer	0.100865533572763			106780223	cg17245846_BC21	cg17245846				No
cg19312085	0.22572	0.339201	0.336027	0.561747	4.82519	8.81935e-06	0.00904397	3.38487	chr1	247553836	R	II		IGR	opensea		Both	CG	Open Sea	ENST00000391828	chr1	247579458	247612410	32953	+	25620	ENSG00000162711	NLRP3	protein_coding	chromosome	NLRP3			PRAD_10879	5.9654432488101	Distal	0.528942115768463	0.471057884231537	Active_non-prostate_lineage_promoter	0.129196887139206	PMD		247390534	cg19312085_BC21	cg19312085				Yes
cg27635485	0.183702	0.835463	0.925322	1.10902	4.81815	8.84756e-06	0.00905374	3.37927	chr4	177630793	F	II	VEGFC	Body	opensea		Both	CG	Open Sea	ENST00000507638	chr4	177610454	177650746	40293	-	19951	ENSG00000150630	VEGFC	protein_coding	chromosome	VEGFC	ENSG00000150630	VEGFC						Heterochromatin	0.183354845097119	PMD	commonPMD	176709639	cg27635485_BC21	cg27635485				No
cg07799278	0.191438	0.552071	0.584717	0.776154	4.81739	8.87235e-06	0.00905374	3.37664	chr5	121646740	R	II	SNCAIP	TSS1500	shore	chr5:121648312-121648549	Both	CG	North Shore	ENST00000514467	chr5	121647049	121758837	111789	+	307	ENSG00000064692	SNCAIP	protein_coding	chromosome	SNCAIP								Active_non-prostate_lineage_enhancer	0.133018674109106	PMD		122311045	cg07799278_TC21	cg07799278				No
cg07334023	-0.244697	0.747605	0.727849	0.483153	-4.81719	8.87908e-06	0.00905374	3.37592	chr22	37556023	R	II		IGR	opensea		Both	CG	Open Sea	ENST00000216223	chr22	37521878	37546030	24153	-	9992	ENSG00000100385	IL2RB	protein_coding	chromosome	IL2RB	ENSG00000100385	IL2RB						Repressed_chromatin	0.128084946789718	PMD		37159983	cg07334023_BC21	cg07334023				No
cg15006682	0.241518	0.524677	0.54988	0.791398	4.81718	8.87933e-06	0.00905374	3.3759	chr4	102875309	R	II	BANK1	Body	opensea		Both	CG	Open Sea	ENST00000510950	chr4	102903020	102951232	48213	+	27709	ENSG00000153064	BANK1	protein_coding	chromosome	BANK1	ENSG00000153064	BANK1						Active_non-prostate_lineage_enhancer	0.133362598359433	PMD		101954152	cg15006682_BC21	cg15006682	GH04J101953	Enhancer	1.30509269417675	No
cg04525491	-0.169849	0.0454773	-0.0620011	-0.23185	-4.8154	8.93799e-06	0.0090884	3.36969	chr2	8823683	F	II	ID2	3'UTR	shore	chr2:8825106-8826188	Both	CG	North Shore	ENST00000331129	chr2	8822186	8823137	952	+	1496	ENSG00000115738	ID2	protein_coding	chromosome	ID2	ENSG00000115738	ID2						Active_non-prostate_lineage_promoter	0.081176497912121			8683553	cg04525491_BC21	cg04525491				No
cg04388901	-0.294803	0.422826	0.430145	0.135342	-4.81529	8.94182e-06	0.0090884	3.36929	chr3	48056973	F	II	MAP4	5'UTR	opensea		Both	CG	Open Sea	ENST00000434267	chr3	48014574	48057902	43329	-	927	ENSG00000047849	MAP4	protein_coding	chromosome	MAP4	ENSG00000047849	MAP4	PRAD_20933	5.38374484583262	Intron	0.339321357285429	0.660678642714571	Active_prostate_lineage-specific_enhancer	0.0725551284205131			48015483	cg04388901_BC21	cg04388901				No
cg02447304	0.19704	0.327182	0.231338	0.428378	4.82117	8.9513e-06	0.0090884	3.37091	chr6	74024628	F	I		IGR	island	chr6:74024402-74025020	Red	CG	Island	ENST00000474593	chr6	73984769	74020088	35320	-	4539	ENSG00000135314	KHDC1	protein_coding	chromosome	KHDC1								Bivalent_poised_promoter	0.139697606914111	PMD		73314905	cg02447304_TC11	cg02447304				Yes
cg03576836	0.212511	0.848482	0.743114	0.955625	4.81981	8.9962e-06	0.00912108	3.38754	chr8	120565486	F	II		IGR	opensea		Both	CG	Open Sea	ENST00000518109	chr8	120584860	120590725	5866	-	25237	ENSG00000136960	ENPP2	protein_coding	chromosome	ENPP2								Heterochromatin	0.173523697526983	PMD	commonPMD	119553246	cg03576836_TC21	cg03576836				No
cg07119612	0.203653	0.852791	0.882387	1.08604	4.81915	9.0181e-06	0.00913038	3.36389	chr1	97561359	R	II	DPYD-AS1	TSS200	opensea		Both	CG	Open Sea	ENST00000462433	chr1	97272367	97278484	6118	+	288991	ENSG00000117569	PTBP2	protein_coding	chromosome	PTBP2	ENSG00000188641	DPYD						Heterochromatin	0.174802068914964	PMD	commonPMD	97095803	cg07119612_TC21	cg07119612				No
cg24694606	0.114159	0.81008	0.817027	0.931186	4.81188	9.0554e-06	0.00915107	3.35741	chr6	29977956	R	II	NCRNA00171	Body	shelf	chr6:29974220-29975369	Both	CG	South Shelf	ENST00000495278	chr6	29974373	29977733	3361	+	3582	ENSG00000204622	HLA-J	pseudogene	chromosome	HLA-J								Heterochromatin	0.0925384282854505									No
cg02045564	-0.113056	0.581354	0.547111	0.434055	-4.81162	9.06402e-06	0.00915107	3.35651	chr9	133326263	R	II	ASS1	5'UTR	opensea		Both	CG	Open Sea	ENST00000443588	chr9	133327610	133346901	19292	+	1345	ENSG00000130707	ASS1	protein_coding	chromosome	ASS1	ENSG00000130707	ASS1						Bivalent_poised_promoter	0.120683258423766			130450876	cg02045564_BC21	cg02045564				No
cg00799257	0.224818	0.36255	0.137236	0.362054	4.80925	9.14399e-06	0.00921883	3.34824	chr11	12565619	F	II		IGR	opensea		Both	CG	Open Sea	ENST00000533392	chr11	12495291	12525902	30612	+	70327	ENSG00000197702	PARVA	protein_coding	chromosome	PARVA			PRAD_65381	4.98420153713055	Distal	0.548902195608782	0.451097804391218	Primed_prostate_lineage_enhancer	0.078369615975611			12544072	cg00799257_TC21	cg00799257				No
cg12605076	-0.257186	0.601959	0.493661	0.236475	-4.80878	9.15978e-06	0.0092218	3.34662	chr14	74547881	R	II	ALDH6A1	Body	shelf	chr14:74551326-74551706	Both	CG	North Shelf	ENST00000553814	chr14	74538071	74551123	13053	-	3240	ENSG00000119711	ALDH6A1	protein_coding	chromosome	ALDH6A1	ENSG00000119636;ENSG00000119711	CCDC176;ALDH6A1						Primed_non-prostate_lineage-specific_enhancer	0.0737595447403131			74081178	cg12605076_TC21	cg12605076				No
cg18233390	0.252002	0.488519	0.473319	0.725321	4.80673	9.22938e-06	0.00927886	3.33949	chr3	189769581	F	II	P3H2	Body	opensea		Both	CG	Open Sea	ENST00000444866	chr3	189706696	189834437	127742	-	64854	ENSG00000090530	LEPREL1	protein_coding	chromosome	LEPREL1	ENSG00000090530	LEPREL1	PRAD_25595	3.01830645495873	Intron	0.395209580838323	0.604790419161677	Active_prostate_lineage-specific_enhancer	0.125135036989705	PMD		190051792	cg18233390_TC21	cg18233390				No
cg23103009	-0.142148	0.70169	0.618728	0.47658	-4.80547	9.27251e-06	0.00930918	3.3351	chr10	134564232	F	II	INPP5A	Body	shore	chr10:134562566-134563206	Both	CG	South Shore	ENST00000445580	chr10	134579328	134595909	16582	+	15094	ENSG00000068383	INPP5A	protein_coding	chromosome	INPP5A	ENSG00000068383	INPP5A						Primed_non-prostate_lineage-specific_enhancer	0.0588036432023505			132750728	cg23103009_BC21	cg23103009				No
cg19004775	0.241156	0.49689	0.479263	0.72042	4.80432	9.31203e-06	0.00932894	3.33109	chr13	106063150	R	II		IGR	opensea		Both	CG	Open Sea	ENST00000375936	chr13	106118592	106143383	24792	+	55440	ENSG00000182346	DAOA	protein_coding	chromosome	DAOA								Heterochromatin	0.148465244439066	PMD		105410801	cg19004775_TC21	cg19004775				No
cg04385750	0.118325	0.88979	0.91096	1.02929	4.80414	9.31818e-06	0.00932894	3.33047	chr2	67147601	F	II	LOC101060019	Body	opensea		Both	CG	Open Sea	ENST00000450027	chr2	66736059	66795877	59819	+	411541	ENSG00000143995	MEIS1	protein_coding	chromosome	MEIS1								Heterochromatin	0.158111865076374	PMD	commonPMD	66920469	cg04385750_BC21	cg04385750				No
cg13405222	0.199871	0.765152	0.764602	0.964473	4.80239	9.37899e-06	0.00937217	3.32435	chr6	20811065	R	II	CDKAL1	Body	opensea		Both	CG	Open Sea	ENST00000378610	chr6	20546572	21232635	686064	+	264492	ENSG00000145996	CDKAL1	protein_coding	chromosome	CDKAL1	ENSG00000145996	CDKAL1						Heterochromatin	0.0599762990494666			20810834	cg13405222_TC21	cg13405222				No
cg27372759	0.192168	0.890618	0.849336	1.0415	4.80191	9.39557e-06	0.00937217	3.32269	chr1	248083190	R	II	OR2T8	TSS1500	opensea		Both	CG	Open Sea	ENST00000319968	chr1	248084320	248085258	939	+	1128	ENSG00000177462	OR2T8	protein_coding	chromosome	OR2T8								Heterochromatin	0.196156940117697	PMD	commonPMD	247919888	cg27372759_TC21	cg27372759				No
cg13222915	0.158494	0.538868	0.360592	0.519087	4.80167	9.40395e-06	0.00937217	3.32185	chr1	184598594	R	II		IGR	opensea		Both	CG	Open Sea	ENST00000477517	chr1	184559882	184568743	8862	+	38711	ENSG00000116667	C1orf21	protein_coding	chromosome	C1orf21								Active_prostate_lineage-specific_enhancer	0.106587084602925			184629460	cg13222915_TC21	cg13222915				No
cg20502178	0.166784	0.920529	0.946268	1.11305	4.80084	9.43274e-06	0.00937217	3.31897	chr5	86399389	R	II		IGR	opensea		Both	CG	Open Sea	ENST00000445770	chr5	86512423	86534822	22400	-	135431	ENSG00000233828	AC008394.1	protein_coding	chromosome	AC008394.1								Heterochromatin	0.149721457259752	PMD		87103572	cg20502178_BC21	cg20502178				No
cg27139851	0.182012	0.882077	0.866226	1.04824	4.80073	9.43646e-06	0.00937217	3.3186	chr5	34012039	R	II		IGR	shelf	chr5:34007796-34008105	Both	CG	South Shelf	ENST00000441713	chr5	33994114	34008220	14107	-	3818	ENSG00000242110	AMACR	protein_coding	chromosome	AMACR	ENSG00000273294	RP11-1084J3.4						Primed_prostate_lineage_enhancer	0.0888194319245786									No
cg23770776	0.134206	0.892245	0.856426	0.990632	4.80064	9.43969e-06	0.00937217	3.31827	chr6	121775485	R	II		IGR	opensea		Both	CG	Open Sea	ENST00000282561	chr6	121756838	121770873	14036	+	18646	ENSG00000152661	GJA1	protein_coding	chromosome	GJA1								Heterochromatin	0.127389982851591	PMD		121454339	cg23770776_BC21	cg23770776				No
cg19172949	0.103652	0.900707	0.903101	1.00675	4.79959	9.47665e-06	0.00939586	3.3146	chr20	32226227	R	II	CBFA2T2	Body	opensea		Both	CG	Open Sea	ENST00000543126	chr20	32226545	32234496	7952	+	316	ENSG00000078699	CBFA2T2	protein_coding	chromosome	CBFA2T2	ENSG00000078699	CBFA2T2						Primed_non-prostate_lineage-specific_enhancer	0.0606511449357117			33638421	cg19172949_TC21	cg19172949				No
cg15105517	-0.105211	0.711292	0.668926	0.563715	-4.79776	9.5408e-06	0.00942114	3.30824	chr22	39748412	F	II	SYNGR1	Body	shore	chr22:39745983-39746634	Both	CG	South Shore	ENST00000328933	chr22	39746001	39781593	35593	+	2410	ENSG00000100321	SYNGR1	protein_coding	chromosome	SYNGR1	ENSG00000100321	SYNGR1						Heterochromatin	0.122001959748332									No
cg02892295	0.164663	0.876979	0.901838	1.0665	4.79774	9.54152e-06	0.00942114	3.30817	chr18	10470431	R	II	APCDD1	Body	shore	chr18:10471656-10471867	Both	CG	North Shore	ENST00000584596	chr18	10471833	10477875	6043	+	1400	ENSG00000154856	APCDD1	protein_coding	chromosome	APCDD1	ENSG00000154856	APCDD1						Primed_non-prostate_lineage-specific_enhancer	0.134655522436436	PMD		10470434	cg02892295_TC21	cg02892295				No
cg26770384	0.232639	0.620159	0.575678	0.808318	4.79553	9.61991e-06	0.00948406	3.30047	chr4	31694368	F	II		IGR	opensea		Both	CG	Open Sea	ENST00000509759	chr4	30951771	31144353	192583	+	742596	ENSG00000169851	PCDH7	protein_coding	chromosome	PCDH7								Heterochromatin	0.204656536949347	PMD	commonPMD							No
cg11306781	0.186552	0.914513	0.978338	1.16489	4.7952	9.63167e-06	0.00948406	3.29932	chrX	113624954	R	II		IGR	island	chrX:113624950-113625153	Both	CG	Island	ENST00000371951	chrX	113818551	114143070	324520	+	193595	ENSG00000147246	HTR2C	protein_coding	chromosome	HTR2C								Heterochromatin				114390501	cg11306781_BC21	cg11306781				No
cg07998350	-0.31932	0.64246	0.599741	0.280421	-4.79309	9.70682e-06	0.00951598	3.292	chr1	243528248	F	II	SDCCAG8	Body	opensea		Both	CG	Open Sea	ENST00000493334	chr1	243502055	243579131	77077	+	26192	ENSG00000054282	SDCCAG8	protein_coding	chromosome	SDCCAG8	ENSG00000054282	SDCCAG8						Primed_prostate_lineage_enhancer	0.066698460328924			243364946	cg07998350_TC21	cg07998350				No
cg13665412	0.122661	0.951523	0.955707	1.07837	4.79297	9.71136e-06	0.00951598	3.29156	chr4	152830689	R	II		IGR	opensea		Both	CG	Open Sea	ENST00000263985	chr4	152591656	152682175	90520	-	148513	ENSG00000059691	PET112	protein_coding	chromosome	PET112								Heterochromatin	0.169070701201666	PMD	commonPMD	151909537	cg13665412_BC21	cg13665412				No
cg01595237	0.269741	0.726606	0.63104	0.90078	4.79281	9.71703e-06	0.00951598	3.29101	chr20	49441098	R	II	BCAS4	Body	opensea		Both	CG	Open Sea	ENST00000485049	chr20	49411637	49449557	37921	+	29460	ENSG00000124243	BCAS4	protein_coding	chromosome	BCAS4	ENSG00000124243	BCAS4						Active_prostate_lineage-specific_enhancer	0.103351648780039			50824561	cg01595237_BC21	cg01595237				No
cg08936231	0.245758	0.572741	0.538936	0.784694	4.79257	9.72567e-06	0.00951598	3.29018	chr10	112296001	F	II		IGR	opensea		Both	CG	Open Sea	ENST00000361804	chr10	112327449	112364394	36946	+	31446	ENSG00000108055	SMC3	protein_coding	chromosome	SMC3								Repressed_chromatin	0.113165503830113			110536243	cg08936231_BC21	cg08936231				No
cg11046030	-0.243872	0.393889	0.280429	0.0365573	-4.79214	9.74114e-06	0.00951598	3.28868	chr12	2082218	R	II	DCP1B	Body	opensea		Both	CG	Open Sea	ENST00000543114	chr12	2079952	2224550	144599	+	2265	ENSG00000151067	CACNA1C	protein_coding	chromosome	CACNA1C	ENSG00000151065;ENSG00000151067	DCP1B;CACNA1C	PRAD_70889	3.56709434377239	Intron	0.441117764471058	0.558882235528942	Active_prostate_lineage-specific_enhancer	0.0969268608631508			1973052	cg11046030_TC21	cg11046030				No
cg00306721	0.186386	0.224859	-0.0794984	0.106887	4.79126	9.77278e-06	0.00953149	3.28563	chr11	62477480	F	II	BSCL2	TSS1500	island	chr11:62476770-62477481	Both	CG	Island	ENST00000530009	chr11	62474583	62477317	2735	-	162	ENSG00000168000	BSCL2	protein_coding	chromosome	BSCL2	ENSG00000234857	HNRNPUL2-BSCL2	PRAD_67110	3.79251244657182	Promoter	0.526946107784431	0.473053892215569	Active_prostate_lineage-specific_promoter	0.0785841651214753			62710008	cg00306721_TC21	cg00306721				Yes
cg08013199	0.154733	0.827827	0.80202	0.956752	4.78934	9.84235e-06	0.00958631	3.27895	chr12	52521523	F	II		IGR	opensea		Both	CG	Open Sea	ENST00000547538	chr12	52486269	52498081	11813	-	23441	ENSG00000257989	RP1-288H2.2	processed_transcript	chromosome	RP1-288H2.2								Active_non-prostate_lineage_promoter	0.130079904399058	PMD		52127739	cg08013199_TC21	cg08013199				No
cg21473235	-0.262051	0.613097	0.572319	0.310268	-4.7877	9.90217e-06	0.00963151	3.27325	chr17	3896977	R	II		IGR	opensea		Both	CG	Open Sea	ENST00000309890	chr17	3827169	3867736	40568	-	29240	ENSG00000074370	ATP2A3	protein_coding	chromosome	ATP2A3								Active_non-prostate_lineage_enhancer	0.112328352161248			3993683	cg21473235_TC21	cg21473235				No
cg15561647	0.262603	0.569935	0.436923	0.699526	4.78609	9.96115e-06	0.00965943	3.26766	chr13	36050713	F	II	MAB21L1	1stExon	shore	chr13:36052553-36053119	Both	CG	North Shore	ENST00000379919	chr13	36047926	36050832	2907	-	117	ENSG00000180660	MAB21L1	protein_coding	chromosome	MAB21L1	ENSG00000172915;ENSG00000180660	NBEA;MAB21L1	PRAD_76817	4.29280299417791	Promoter	0.489021956087824	0.510978043912176	Active_non-prostate_lineage_promoter	0.187759366144512	PMD	commonPMD	35476576	cg15561647_TC21	cg15561647				No
cg03014934	0.246057	0.580618	0.346999	0.593056	4.78431	1.00268e-05	0.00970018	3.26147	chr13	36050901	R	II	MIR548F5	Body	shore	chr13:36052553-36053119	Both	CG	North Shore	ENST00000537702	chr13	36050886	36245671	194786	+	14	ENSG00000172915	NBEA	protein_coding	chromosome	NBEA	ENSG00000172915	NBEA	PRAD_76817	4.29280299417791	Promoter	0.489021956087824	0.510978043912176	Active_non-prostate_lineage_promoter	0.187759366144512	PMD	commonPMD	35476764	cg03014934_BC21	cg03014934				No
cg12542061	0.297877	0.613866	0.597154	0.895031	4.7886	1.00926e-05	0.00975064	3.25789	chr10	98618735	F	II	LCOR	5'UTR	opensea		Both	CG	Open Sea	ENST00000371097	chr10	98592737	98718683	125947	+	25997	ENSG00000196233	LCOR	protein_coding	chromosome	LCOR	ENSG00000196233	LCOR	PRAD_62783	6.42221755061817	Intron	0.369261477045908	0.630738522954092	Active_prostate_lineage-specific_enhancer	0.0804106510163662			96858978	cg12542061_BC21	cg12542061				No
cg08664546	0.165561	0.939913	1.04823	1.21379	4.78137	1.01364e-05	0.00977906	3.25124	chr5	106850477	R	II	EFNA5	Body	opensea		Both	CG	Open Sea	ENST00000505499	chr5	106762918	106841892	78975	-	8584	ENSG00000184349	EFNA5	protein_coding	chromosome	EFNA5	ENSG00000184349	EFNA5						Heterochromatin	0.113040893374687			107514776	cg08664546_TC21	cg08664546				No
cg14339410	0.215484	0.756225	0.868776	1.08426	4.78103	1.01492e-05	0.00977906	3.25005	chr7	121323512	F	II		IGR	opensea		Both	CG	Open Sea	ENST00000393386	chr7	121513143	121702090	188948	+	189629	ENSG00000106278	PTPRZ1	protein_coding	chromosome	PTPRZ1								Heterochromatin	0.202039533250965	PMD	commonPMD							No
cg15195485	0.146198	0.606677	0.571604	0.717802	4.77796	1.02646e-05	0.009877	3.23941	chr19	24140635	F	II		IGR	opensea		Both	CG	Open Sea	ENST00000575986	chr19	24097721	24127515	29795	+	42913	ENSG00000213967	ZNF726	protein_coding	chromosome	ZNF726								Heterochromatin	0.192215462621928	PMD	commonPMD							No
cg02530175	0.28437	0.8215	0.962209	1.24658	4.77484	1.03835e-05	0.0099681	3.22857	chr6	164460975	R	II		IGR	opensea		Both	CG	Open Sea	ENST00000544361	chr6	163956112	163990573	34462	+	504862	ENSG00000112531	QKI	protein_coding	chromosome	QKI			PRAD_43015	2.35396705966914	Distal	0.600798403193613	0.399201596806387	Repressed_chromatin	0.193887004130691	PMD	commonPMD	164039943	cg02530175_BC21	cg02530175				No
cg12590158	0.209289	0.720736	0.741055	0.950344	4.77442	1.03997e-05	0.0099681	3.22711	chr13	92712018	F	II	GPC5	Body	opensea		Both	CG	Open Sea	ENST00000483422	chr13	92377312	92408693	31382	+	334705	ENSG00000179399	GPC5	protein_coding	chromosome	GPC5	ENSG00000179399	GPC5						Heterochromatin	0.223266424425399	PMD	commonPMD	92059765	cg12590158_BC21	cg12590158				No
cg19580115	0.152051	0.934395	0.955425	1.10748	4.77439	1.0401e-05	0.0099681	3.22699	chr12	28137238	F	II		IGR	opensea		Both	CG	Open Sea	ENST00000545234	chr12	28111353	28125638	14286	-	11599	ENSG00000087494	PTHLH	protein_coding	chromosome	PTHLH								Heterochromatin	0.130818337364817	PMD		27984305	cg19580115_TC21	cg19580115				No
cg26036831	-0.258194	0.609754	0.477577	0.219383	-4.77366	1.04291e-05	0.00998138	3.22445	chr10	13723418	F	II	FRMD4A	Body	opensea		Both	CG	Open Sea	ENST00000495956	chr10	13688334	13699123	10790	-	24294	ENSG00000151474	FRMD4A	protein_coding	chromosome	FRMD4A	ENSG00000151474	FRMD4A	PRAD_60002	3.60469654222792	Intron	0.407185628742515	0.592814371257485	Primed_non-prostate_lineage-specific_enhancer	0.101593576173877			13681418	cg26036831_TC21	cg26036831				Yes
cg18414025	0.176906	0.851283	0.879415	1.05632	4.77077	1.05406e-05	0.0100396	3.21444	chr18	10194974	F	II		IGR	opensea		Both	CG	Open Sea	ENST00000355285	chr18	10454625	10489945	35321	+	259649	ENSG00000154856	APCDD1	protein_coding	chromosome	APCDD1								Heterochromatin	0.140091557525155	PMD		10194977	cg18414025_BC21	cg18414025				No
cg15276629	0.209911	0.174983	0.103379	0.31329	4.76945	1.05922e-05	0.0100707	3.20984	chr18	55114630	R	II	ONECUT2	Body	opensea		Both	CG	Open Sea	ENST00000481727	chr18	55111608	55143992	32385	+	3021	ENSG00000119547	ONECUT2	protein_coding	chromosome	ONECUT2	ENSG00000119547	ONECUT2						Repressed_chromatin	0.158301314759838	PMD	commonPMD	57447398	cg15276629_TC21	cg15276629				Yes
cg02467956	0.153238	0.349465	0.109495	0.262733	4.76849	1.06297e-05	0.0100796	3.20651	chr12	116737735	F	II		IGR	opensea		Both	CG	Open Sea	ENST00000281928	chr12	116396381	116715143	318763	-	22591	ENSG00000123066	MED13L	protein_coding	chromosome	MED13L								Active_prostate_lineage-specific_enhancer	0.0916223798055213			116299930	cg02467956_BC21	cg02467956				Yes
cg09935512	0.160976	0.618483	0.467018	0.627994	4.7674	1.06724e-05	0.0100943	3.20274	chr2	95536859	R	II	TEKT4	TSS1500	shore	chr2:95537196-95537810	Both	CG	North Shore	ENST00000295201	chr2	95537188	95542574	5387	+	327	ENSG00000163060	TEKT4	protein_coding	chromosome	TEKT4								Bivalent_poised_promoter	0.162205938229277	PMD	commonPMD	94871114	cg09935512_TC21	cg09935512				No
cg11157965	0.14722	0.888044	0.907953	1.05517	4.76738	1.06733e-05	0.0100943	3.20266	chr5	172267078	R	II	ERGIC1	Body	opensea		Both	CG	Open Sea	ENST00000523291	chr5	172261414	172347574	86161	+	5663	ENSG00000113719	ERGIC1	protein_coding	chromosome	ERGIC1	ENSG00000113719	ERGIC1	PRAD_36398	9.84797105659844	Intron	0.437125748502994	0.562874251497006	Active_prostate_lineage-specific_promoter	0.0865334282610432			172840075	cg11157965_BC21	cg11157965				No
cg00887444	-0.20709	0.0779431	-0.0970461	-0.304136	-4.76642	1.07113e-05	0.0101137	3.19932	chr13	31248228	F	II		IGR	island	chr13:31248188-31248618	Both	CG	Island	ENST00000255304	chr13	31191920	31233686	41767	+	56307	ENSG00000132952	USPL1	protein_coding	chromosome	USPL1			PRAD_76640	13.0844585113619	Distal	0.648702594810379	0.351297405189621	Active_prostate_lineage-specific_promoter	0.0881166173802399			30674091	cg00887444_TC21	cg00887444	GH13J030672	Promoter/Enhancer	1.50387948579898	No
cg00751586	0.121453	0.104386	-0.114069	0.00738407	4.76596	1.07291e-05	0.0101137	3.19775	chr6	73331615	F	II	KCNQ5	5'UTR	island	chr6:73330942-73333109	Both	CG	Island	ENST00000355194	chr6	73331571	73908557	576987	+	43	ENSG00000185760	KCNQ5	protein_coding	chromosome	KCNQ5	ENSG00000185760	KCNQ5						Bivalent_poised_promoter	0.239545956281562	PMD	commonPMD	72621887	cg00751586_TC21	cg00751586				No
cg18309927	0.152173	0.170093	0.142869	0.295042	4.76577	1.07369e-05	0.0101137	3.19707	chr8	65285841	F	II	MIR124-2HG	TSS200	shore	chr8:65286067-65286659	Both	CG	North Shore	ENST00000321870	chr8	65492814	65496181	3368	+	206971	ENSG00000180828	BHLHE22	protein_coding	chromosome	BHLHE22								Repressed_chromatin	0.165621028400798	PMD	commonPMD	64373284	cg18309927_TC21	cg18309927				Yes
cg14298242	0.218954	0.855852	1.02998	1.24894	4.76543	1.07501e-05	0.0101137	3.19591	chr8	2018128	R	II	MYOM2	Body	opensea		Both	CG	Open Sea	ENST00000519518	chr8	2029921	2037887	7967	+	11791	ENSG00000036448	MYOM2	protein_coding	chromosome	MYOM2	ENSG00000036448	MYOM2						Repressed_chromatin	0.177821031347017	PMD	commonPMD	2070009	cg14298242_TC21	cg14298242				No
cg03686090	0.134732	0.647872	0.671072	0.805804	4.76461	1.0783e-05	0.0101207	3.19304	chr12	49172375	F	II	ADCY6	Body	opensea		Both	CG	Open Sea	ENST00000548820	chr12	49171455	49172207	753	-	167	ENSG00000174233	ADCY6	protein_coding	chromosome	ADCY6	ENSG00000174233	ADCY6						Primed_non-prostate_lineage-specific_enhancer	0.106817046073163			48778592	cg03686090_BC21	cg03686090				No
cg07858678	0.144959	0.766372	0.718336	0.863295	4.76394	1.08096e-05	0.0101207	3.19072	chr20	34000273	F	II	UQCC1	TSS1500	opensea		Both	CG	Open Sea	ENST00000374385	chr20	33890369	33999944	109576	-	328	ENSG00000101019	UQCC1	protein_coding	chromosome	UQCC1								Active_prostate_lineage-specific_promoter	0.0890906685617151			35412470	cg07858678_TC21	cg07858678				No
cg14340619	0.101086	0.940575	0.955201	1.05629	4.76382	1.08143e-05	0.0101207	3.19031	chr3	46885393	R	II		IGR	shelf	chr3:46887628-46887919	Both	CG	North Shelf	ENST00000429665	chr3	46871894	46875585	3692	-	9807	ENSG00000178055	PRSS42	protein_coding	chromosome	PRSS42								Heterochromatin	0.150055123227075	PMD	commonPMD	46843903	cg14340619_TC21	cg14340619				No
cg14759154	0.107214	0.515735	0.508833	0.616046	4.76354	1.08253e-05	0.0101207	3.18935	chr14	101292419	F	II	MEG3	TSS200	island	chr14:101292043-101292709	Both	CG	Island	ENST00000596284	chr14	101295066	101295537	472	-	3116	ENSG00000267918	AL117190.2	protein_coding	chromosome	AL117190.2								Bivalent_poised_promoter	0.188335495354668	PMD	commonPMD	100826082	cg14759154_BC21	cg14759154				No
cg16565890	0.13657	0.895581	0.839272	0.975843	4.76347	1.08281e-05	0.0101207	3.18911	chr6	72806790	R	II	RIMS1	Body	opensea		Both	CG	Open Sea	ENST00000517433	chr6	72892455	73110790	218336	+	85663	ENSG00000079841	RIMS1	protein_coding	chromosome	RIMS1	ENSG00000079841	RIMS1						Heterochromatin	0.227163591338861	PMD	commonPMD	72097087	cg16565890_BC21	cg16565890				No
cg18088768	0.146954	0.909764	0.927575	1.07453	4.76291	1.08505e-05	0.0101285	3.18716	chr4	184271115	F	II		IGR	opensea		Both	CG	Open Sea	ENST00000541814	chr4	184242917	184243579	663	-	27535	ENSG00000185758	CLDN24	protein_coding	chromosome	CLDN24								Heterochromatin	0.0893908102413818			183349962	cg18088768_BC21	cg18088768				No
cg09849283	0.191166	0.673697	0.7751	0.966265	4.7621	1.08832e-05	0.0101458	3.18433	chr4	177674519	F	II	VEGFC	Body	opensea		Both	CG	Open Sea	ENST00000507638	chr4	177610454	177650746	40293	-	23772	ENSG00000150630	VEGFC	protein_coding	chromosome	VEGFC	ENSG00000150630	VEGFC						Heterochromatin	0.183354845097119	PMD	commonPMD	176753365	cg09849283_BC21	cg09849283				No
cg03298080	0.181085	0.93237	0.968771	1.14986	4.76145	1.09091e-05	0.0101568	3.18209	chr6	121827335	R	II		IGR	opensea		Both	CG	Open Sea	ENST00000282561	chr6	121756838	121770873	14036	+	70496	ENSG00000152661	GJA1	protein_coding	chromosome	GJA1								Heterochromatin	0.150232737561418	PMD	commonPMD	121506189	cg03298080_TC21	cg03298080				No
cg10457191	0.178979	0.896725	0.937262	1.11624	4.76046	1.09491e-05	0.0101768	3.17865	chr5	24492496	R	II	CDH10	Body	opensea		Both	CG	Open Sea	ENST00000502921	chr5	24487255	24499630	12376	-	7132	ENSG00000040731	CDH10	protein_coding	chromosome	CDH10	ENSG00000040731	CDH10						Heterochromatin	0.224327593824747	PMD	commonPMD	24492387	cg10457191_BC21	cg10457191				No
cg11955249	0.190295	0.916752	0.938405	1.1287	4.76021	1.09589e-05	0.0101768	3.17781	chr6	122403090	F	II		IGR	opensea		Both	CG	Open Sea	ENST00000368455	chr6	122720691	122754111	33421	+	317599	ENSG00000025156	HSF2	protein_coding	chromosome	HSF2								Repressed_chromatin	0.199526818765461	PMD	commonPMD	122081944	cg11955249_TC21	cg11955249				No
cg23375563	0.173922	0.881434	0.963853	1.13777	4.75954	1.09863e-05	0.010189	3.17546	chr2	29461741	F	II	ALK	Body	opensea		Both	CG	Open Sea	ENST00000453137	chr2	29443736	29446260	2525	-	15480	ENSG00000171094	ALK	protein_coding	chromosome	ALK	ENSG00000171094	ALK						Primed_prostate_lineage_enhancer	0.167169369208099	PMD	commonPMD	29238875	cg23375563_BC21	cg23375563				No
cg18886943	0.215599	0.619425	0.543811	0.75941	4.7591	1.10042e-05	0.0101924	3.17393	chr8	134087276	R	II	TG	Body	opensea		Both	CG	Open Sea	ENST00000522002	chr8	134060824	134087198	26375	-	77	ENSG00000155926	SLA	protein_coding	chromosome	SLA	ENSG00000042832;ENSG00000155926	TG;SLA						Active_non-prostate_lineage_promoter	0.142543782349223	PMD		133075031	cg18886943_BC21	cg18886943				No
cg18450269	0.271458	0.824131	1.01608	1.28754	4.75772	1.106e-05	0.01022	3.16917	chr8	77329712	F	II	LINC01111	Body	opensea		Both	CG	Open Sea	ENST00000521891	chr8	77593454	77779521	186068	+	263740	ENSG00000091656	ZFHX4	protein_coding	chromosome	ZFHX4								Heterochromatin	0.201103648040679	PMD	commonPMD	76417477	cg18450269_BC21	cg18450269				No
cg20991347	-0.180277	0.114761	0.0740188	-0.106259	-4.75741	1.10728e-05	0.01022	3.16808	chr22	44420316	R	I	PARVB	Body	island	chr22:44419824-44420790	Red	CG	Island	ENST00000402876	chr22	44420182	44515814	95633	+	133	ENSG00000188677	PARVB	protein_coding	chromosome	PARVB	ENSG00000188677	PARVB						Bivalent_poised_promoter	0.134707162148659	PMD		44024436	cg20991347_TC11	cg20991347				No
cg22455892	0.228782	0.952618	1.14077	1.36955	4.75727	1.10783e-05	0.01022	3.16761	chr5	120272574	R	I		IGR	opensea		Red	CG	Open Sea	ENST00000446965	chr5	119952783	120022598	69816	+	319790	ENSG00000184838	PRR16	protein_coding	chromosome	PRR16								Bivalent_poised_enhancer	0.175983273388861	PMD	commonPMD	120936879	cg22455892_TC11	cg22455892				No
cg19255241	0.214046	0.834513	0.836244	1.05029	4.75679	1.1098e-05	0.01022	3.16594	chr1	248058104	F	II	OR2W3	TSS1500	opensea		Both	CG	Open Sea	ENST00000360358	chr1	248058889	248059833	945	+	783	ENSG00000238243	OR2W3	protein_coding	chromosome	OR2W3	ENSG00000238243	OR2W3						Heterochromatin	0.196156940117697	PMD	commonPMD	247894802	cg19255241_BC21	cg19255241				No
cg02673966	0.201875	0.878248	0.943694	1.14557	4.76258	1.11052e-05	0.01022	3.16791	chrX	63565038	F	II	MTMR8	ExonBnd	opensea		Both	CG	Open Sea	ENST00000478487	chrX	63551294	63565038	13745	-	0	ENSG00000102043	MTMR8	protein_coding	chromosome	MTMR8	ENSG00000102043	MTMR8						Heterochromatin				64345158	cg02673966_BC21	cg02673966				No
cg01152927	0.112222	0.698184	0.682906	0.795128	4.75595	1.11326e-05	0.0102321	3.16301	chr6	74071226	R	II	C6orf221	TSS1500	shelf	chr6:74073294-74073561	Both	CG	North Shelf	ENST00000370367	chr6	74072400	74073894	1495	+	1172	ENSG00000203908	KHDC3L	protein_coding	chromosome	KHDC3L								Heterochromatin	0.139697606914111	PMD		73361503	cg01152927_BC21	cg01152927				No
cg20469275	0.208166	0.648371	0.631027	0.839193	4.75518	1.11641e-05	0.010248	3.16035	chr5	121646553	R	II	SNCAIP	TSS1500	shore	chr5:121647450-121648147	Both	CG	North Shore	ENST00000514467	chr5	121647049	121758837	111789	+	494	ENSG00000064692	SNCAIP	protein_coding	chromosome	SNCAIP								Active_non-prostate_lineage_enhancer	0.133018674109106	PMD		122310858	cg20469275_TC21	cg20469275				No
cg04640109	0.170792	0.210155	0.0465001	0.217292	4.75457	1.11892e-05	0.0102579	3.15824	chr8	106330173	R	II	ZFPM2	TSS1500	shore	chr8:106330518-106332120	Both	CG	North Shore	ENST00000407775	chr8	106330920	106816760	485841	+	745	ENSG00000169946	ZFPM2	protein_coding	chromosome	ZFPM2	ENSG00000253350	RP11-127H5.1						Bivalent_poised_promoter	0.217434571853418	PMD	commonPMD	105317945	cg04640109_BC21	cg04640109				Yes
cg07585749	0.206818	0.637713	0.83481	1.04163	4.75393	1.12156e-05	0.0102689	3.15602	chr20	13305934	F	II		IGR	opensea		Both	CG	Open Sea	ENST00000262487	chr20	13202418	13281298	78881	+	103515	ENSG00000101230	ISM1	protein_coding	chromosome	ISM1	ENSG00000089123	TASP1						Heterochromatin	0.103570264486975			13325287	cg07585749_TC21	cg07585749				No
cg16527407	0.144283	0.947797	0.944666	1.08895	4.75024	1.1369e-05	0.010383	3.14324	chr6	29582672	F	II	GABBR1	Body	opensea		Both	CG	Open Sea	ENST00000355973	chr6	29523406	29595815	72410	-	13141	ENSG00000204681	GABBR1	protein_coding	chromosome	GABBR1	ENSG00000204681	GABBR1						Heterochromatin	0.127136810218918	PMD		29614895	cg16527407_TC21	cg16527407				No
cg12133754	0.208112	0.403747	0.257222	0.465335	4.74872	1.14328e-05	0.0104216	3.13798	chr8	134087221	F	II	TG	Body	opensea		Both	CG	Open Sea	ENST00000522002	chr8	134060824	134087198	26375	-	22	ENSG00000155926	SLA	protein_coding	chromosome	SLA	ENSG00000042832;ENSG00000155926	TG;SLA						Active_non-prostate_lineage_promoter	0.142543782349223	PMD		133074976	cg12133754_TC21	cg12133754				Yes
cg21212956	-0.102311	0.0289948	-0.0258876	-0.128199	-4.74854	1.14404e-05	0.0104216	3.13735	chr7	6617294	F	II	ZDHHC4	5'UTR	shore	chr7:6616918-6617277	Both	CG	South Shore	ENST00000396706	chr7	6617136	6629005	11870	+	157	ENSG00000136247	ZDHHC4	protein_coding	chromosome	ZDHHC4	ENSG00000136247	ZDHHC4	PRAD_43825	10.6194380775257	Promoter	0.612774451097804	0.387225548902196	Active_prostate_lineage-specific_promoter	0.0931504464556684			6577663	cg21212956_BC21	cg21212956				No
cg19734190	0.233328	0.43598	0.285474	0.518803	4.74807	1.14604e-05	0.0104266	3.1357	chr4	6993556	R	II	TBC1D14	Body	opensea		Both	CG	Open Sea	ENST00000451522	chr4	6988889	7034841	45953	+	4666	ENSG00000132405	TBC1D14	protein_coding	chromosome	TBC1D14	ENSG00000132405	TBC1D14						Active_non-prostate_lineage_promoter	0.0718838177318621			6991829	cg19734190_TC21	cg19734190	GH04J006990	Enhancer	0.623451599183786	No
cg16242690	0.208184	0.861778	0.809702	1.01789	4.74674	1.15165e-05	0.0104644	3.13111	chr8	78868991	F	II		IGR	opensea		Both	CG	Open Sea	ENST00000396418	chr8	79428374	79517502	89129	+	559381	ENSG00000171033	PKIA	protein_coding	chromosome	PKIA								Heterochromatin	0.166088353735478	PMD	commonPMD	77956756	cg16242690_BC21	cg16242690				No
cg14597502	0.208404	0.534355	0.713602	0.922005	4.74509	1.15867e-05	0.0105148	3.1254	chr11	82617905	F	II	DDIAS	5'UTR	opensea		Both	CG	Open Sea	ENST00000528262	chr11	82620300	82641293	20994	+	2393	ENSG00000165490	C11orf82	protein_coding	chromosome	C11orf82	ENSG00000137509;ENSG00000165490	PRCP;C11orf82						Heterochromatin	0.085017248829538			82906863	cg14597502_BC21	cg14597502				No
cg05582310	0.209401	0.750253	0.862173	1.07157	4.74331	1.16629e-05	0.0105577	3.11922	chr4	5760808	F	II	EVC	Body	opensea		Both	CG	Open Sea	ENST00000514919	chr4	5754402	5755656	1255	+	6405	ENSG00000072840	EVC	protein_coding	chromosome	EVC	ENSG00000072840;ENSG00000072832	EVC;CRMP1						Heterochromatin	0.176760384040145	PMD	commonPMD	5759081	cg05582310_TC21	cg05582310	GH04J005745	Promoter/Enhancer	1.70181116554828	No
cg27158141	0.146235	0.154115	-0.214426	-0.0681915	4.7433	1.16633e-05	0.0105577	3.11919	chr1	76540229	F	II	ST6GALNAC3	TSS200	island	chr1:76540147-76540653	Both	CG	Island	ENST00000328299	chr1	76540404	77100286	559883	+	173	ENSG00000184005	ST6GALNAC3	protein_coding	chromosome	ST6GALNAC3			PRAD_4664	6.78539408964719	Promoter	0.68063872255489	0.31936127744511	Bivalent_poised_promoter	0.180559873110257	PMD	commonPMD	76074544	cg27158141_BC21	cg27158141				Yes
cg25244979	0.157777	0.861385	0.843299	1.00108	4.74004	1.1804e-05	0.0106551	3.10791	chr6	122115989	F	II		IGR	opensea		Both	CG	Open Sea	ENST00000282561	chr6	121756838	121770873	14036	+	359150	ENSG00000152661	GJA1	protein_coding	chromosome	GJA1								Heterochromatin	0.169952596388385	PMD	commonPMD	121794843	cg25244979_BC21	cg25244979				No
cg11893004	0.227444	0.781677	0.889692	1.11714	4.73988	1.18107e-05	0.0106551	3.10738	chr9	113762861	F	II	LPAR1	5'UTR	opensea		Both	CG	Open Sea	ENST00000374430	chr9	113636058	113761746	125689	-	1114	ENSG00000198121	LPAR1	protein_coding	chromosome	LPAR1	ENSG00000198121	LPAR1						Heterochromatin	0.094913977299797			111000581	cg11893004_TC21	cg11893004				No
cg22827719	0.208801	0.892816	0.989521	1.19832	4.73978	1.18154e-05	0.0106551	3.107	chr3	169345735	F	II	MECOM	5'UTR	opensea		Both	CG	Open Sea	ENST00000486748	chr3	169099047	169381178	282132	-	35441	ENSG00000085276	MECOM	protein_coding	chromosome	MECOM	ENSG00000085276	MECOM						Heterochromatin	0.0896936153707054			169627947	cg22827719_BC21	cg22827719				No
cg24229568	0.191196	0.806057	0.792537	0.983733	4.73792	1.18962e-05	0.010708	3.10059	chr16	14401778	F	II	MIR365A	TSS1500	opensea		Both	CG	Open Sea	ENST00000573051	chr16	14294187	14335325	41139	+	107590	ENSG00000186260	MKL2	protein_coding	chromosome	MKL2			PRAD_87101	7.28172073264389	Intron	0.568862275449102	0.431137724550898	Active_non-prostate_lineage_promoter	0.117377487785569									No
cg19686924	0.250792	0.398237	0.219385	0.470177	4.73775	1.19039e-05	0.010708	3.09998	chr8	78921950	F	II		IGR	opensea		Both	CG	Open Sea	ENST00000396418	chr8	79428374	79517502	89129	+	506422	ENSG00000171033	PKIA	protein_coding	chromosome	PKIA								Heterochromatin	0.181032084620243	PMD	commonPMD	78009715	cg19686924_BC21	cg19686924				No
cg11165881	0.25064	0.344611	0.37156	0.6222	4.73633	1.1966e-05	0.0107369	3.09508	chr3	238048	F	II	CHL1	TSS1500	shore	chr3:238391-240140	Both	CG	North Shore	ENST00000256509	chr3	238279	451090	212812	+	229	ENSG00000134121	CHL1	protein_coding	chromosome	CHL1								Heterochromatin	0.185609505941276	PMD	commonPMD	196365	cg11165881_TC21	cg11165881				Yes
cg26320419	0.173988	0.926365	0.908429	1.08242	4.73478	1.20346e-05	0.0107716	3.0897	chr2	7152749	F	II	RNF144A	Body	opensea		Both	CG	Open Sea	ENST00000432850	chr2	7137071	7208417	71347	+	15677	ENSG00000151692	RNF144A	protein_coding	chromosome	RNF144A	ENSG00000151692	RNF144A						Active_prostate_lineage-specific_enhancer	0.108887028064306			7012618	cg26320419_BC21	cg26320419				No
cg14231369	0.22289	0.82525	0.972189	1.19508	4.73089	1.22079e-05	0.0109002	3.07626	chr9	113792896	F	II	LPAR1	5'UTR	opensea		Both	CG	Open Sea	ENST00000374431	chr9	113635543	113800323	164781	-	7425	ENSG00000198121	LPAR1	protein_coding	chromosome	LPAR1	ENSG00000198121	LPAR1						Heterochromatin	0.094913977299797									No
cg08813622	0.170417	0.425464	0.442137	0.612554	4.73087	1.22087e-05	0.0109002	3.0762	chr3	115854143	R	II	LSAMP	Body	opensea		Both	CG	Open Sea	ENST00000498645	chr3	115560734	115770099	209366	-	84043	ENSG00000185565	LSAMP	protein_coding	chromosome	LSAMP	ENSG00000185565	LSAMP						Heterochromatin	0.198479403186572	PMD	commonPMD	116135296	cg08813622_TC21	cg08813622				No
cg01627199	0.191317	0.835681	0.771454	0.962772	4.72991	1.22518e-05	0.0109251	3.07288	chrX	37467323	F	II	LANCL3	Body	opensea		Both	CG	Open Sea	ENST00000378619	chrX	37430905	37536647	105743	+	36417	ENSG00000147036	LANCL3	protein_coding	chromosome	LANCL3	ENSG00000250349;ENSG00000147036	TM4SF2;LANCL3						Heterochromatin				37608070	cg01627199_BC21	cg01627199				No
cg08889687	0.225032	0.210054	0.0952122	0.320245	4.72866	1.23081e-05	0.0109528	3.06857	chr3	110789300	R	II		IGR	shore	chr3:110790149-110791401	Both	CG	North Shore	ENST00000461477	chr3	110788962	110837531	48570	+	337	ENSG00000177707	PVRL3	protein_coding	chromosome	PVRL3	ENSG00000177707	PVRL3	PRAD_22783	8.91351665623923	Intron	0.532934131736527	0.467065868263473	Active_prostate_lineage-specific_promoter	0.176255199040998	PMD	commonPMD	111070453	cg08889687_BC21	cg08889687				No
cg01214116	0.105985	0.957167	0.974773	1.08076	4.72855	1.23134e-05	0.0109528	3.06816	chr10	91717884	F	II	LINC01375	TSS1500	opensea		Both	CG	Open Sea	ENST00000478929	chr10	91483333	91534696	51364	+	234550	ENSG00000138182	KIF20B	protein_coding	chromosome	KIF20B								Heterochromatin	0.168606234069721	PMD	commonPMD	89958127	cg01214116_TC21	cg01214116				No
cg12403137	0.207534	0.190313	0.00526308	0.212797	4.72746	1.23628e-05	0.0109666	3.06439	chr11	89867809	F	I	NAALAD2	TSS200	opensea		Grn	CG	Open Sea	ENST00000321955	chr11	89867880	89925779	57900	+	69	ENSG00000077616	NAALAD2	protein_coding	chromosome	NAALAD2	ENSG00000077616	NAALAD2						Bivalent_poised_promoter	0.177055366694125	PMD	commonPMD	90134641	cg12403137_TC11	cg12403137				Yes
cg13006749	0.13194	0.920042	0.969215	1.10115	4.72745	1.23631e-05	0.0109666	3.06438	chr6	74070966	R	II	C6orf221	TSS1500	shelf	chr6:74073294-74073561	Both	CG	North Shelf	ENST00000370367	chr6	74072400	74073894	1495	+	1432	ENSG00000203908	KHDC3L	protein_coding	chromosome	KHDC3L								Heterochromatin	0.139697606914111	PMD		73361243	cg13006749_BC21	cg13006749				No
cg19081390	0.183397	0.715826	0.634441	0.817838	4.7266	1.24018e-05	0.0109771	3.06143	chr1	8393978	R	II	SLC45A1	Body	shore	chr1:8395343-8395635	Both	CG	North Shore	ENST00000481265	chr1	8390488	8396169	5682	+	3489	ENSG00000162426	SLC45A1	protein_coding	chromosome	SLC45A1	ENSG00000162426	SLC45A1						Active_non-prostate_lineage_enhancer	0.0935005509597969			8333918	cg19081390_BC21	cg19081390				No
cg12769732	-0.192691	0.875014	0.890867	0.698177	-4.72407	1.25178e-05	0.0110542	3.05268	chr4	170913525	R	II	MFAP3L	Body	opensea		Both	CG	Open Sea	ENST00000502832	chr4	170913259	170924907	11649	-	11380	ENSG00000198948	MFAP3L	protein_coding	chromosome	MFAP3L	ENSG00000198948	MFAP3L						Heterochromatin	0.10151670772754			169992374	cg12769732_BC21	cg12769732				No
cg21789280	0.216159	0.199444	-0.0237206	0.192438	4.72402	1.25198e-05	0.0110542	3.05252	chr1	22351425	F	II	HSPC157	TSS1500	shore	chr1:22351917-22352194	Both	CG	North Shore	ENST00000400271	chr1	22333943	22339032	5090	+	17481	ENSG00000142789	CELA3A	protein_coding	chromosome	CELA3A								Active_non-prostate_lineage_promoter	0.0961398308100248			22024932	cg21789280_TC21	cg21789280				Yes
cg20157874	-0.125556	0.0750584	0.0549169	-0.0706389	-4.72328	1.25537e-05	0.011057	3.04998	chr4	123835713	F	II	NUDT6	Body	opensea		Both	CG	Open Sea	ENST00000502270	chr4	123813896	123834443	20548	-	1269	ENSG00000170917	NUDT6	protein_coding	chromosome	NUDT6	ENSG00000170917	NUDT6						Primed_prostate_lineage_enhancer	0.072230325156321			122914558	cg20157874_TC21	cg20157874				No
cg15122149	0.282	0.761877	0.890285	1.17229	4.72239	1.25949e-05	0.0110797	3.0469	chr14	48259138	F	II	LINC00648	ExonBnd	opensea		Both	CG	Open Sea	ENST00000399232	chr14	47309295	48144157	834863	-	114980	ENSG00000139915	MDGA2	protein_coding	chromosome	MDGA2								Heterochromatin	0.224539433992439	PMD	commonPMD							No
cg26354005	0.138232	0.89947	0.807458	0.94569	4.72718	1.26441e-05	0.0111092	3.04768	chr7	92835723	F	II	HEPACAM2	Body	opensea		Both	CG	Open Sea	ENST00000492616	chr7	92818280	92834960	16681	-	762	ENSG00000188175	HEPACAM2	protein_coding	chromosome	HEPACAM2	ENSG00000188175	HEPACAM2						Primed_prostate_lineage_enhancer	0.110418583946036			93206410	cg26354005_TC21	cg26354005				No
cg03917100	-0.13331	0.701254	0.780656	0.647346	-4.72074	1.26716e-05	0.0111199	3.04119	chr17	62016913	R	II	SCN4A	3'UTR	shelf	chr17:62019023-62019319	Both	CG	North Shelf	ENST00000006750	chr17	62006100	62009714	3615	-	7198	ENSG00000007312	CD79B	protein_coding	chromosome	CD79B	ENSG00000007314	SCN4A						Heterochromatin	0.124959581987537			63939553	cg03917100_BC21	cg03917100				No
cg14226212	0.186825	0.589687	0.723352	0.910177	4.71998	1.27071e-05	0.0111374	3.03856	chr9	113530240	F	II	MUSK	Body	opensea		Both	CG	Open Sea	ENST00000374438	chr9	113537627	113550381	12755	+	7385	ENSG00000030304	MUSK	protein_coding	chromosome	MUSK	ENSG00000030304	MUSK						Active_non-prostate_lineage_enhancer	0.125076843825441	PMD		110767960	cg14226212_BC21	cg14226212				No
cg00162548	0.180927	0.781996	0.790055	0.970982	4.71942	1.27331e-05	0.0111392	3.03664	chr10	90503788	R	II	LIPK	Body	opensea		Both	CG	Open Sea	ENST00000404459	chr10	90521163	90537999	16837	+	17373	ENSG00000204020	LIPN	protein_coding	chromosome	LIPN	ENSG00000204021	LIPK						Repressed_chromatin	0.118837629018453			88744031	cg00162548_TC21	cg00162548				No
cg19364765	0.271696	0.802426	1.01814	1.28983	4.71908	1.27491e-05	0.0111392	3.03545	chr8	77366948	F	II	LINC01111	Body	opensea		Both	CG	Open Sea	ENST00000521891	chr8	77593454	77779521	186068	+	226504	ENSG00000091656	ZFHX4	protein_coding	chromosome	ZFHX4								Heterochromatin	0.201103648040679	PMD	commonPMD	76454713	cg19364765_TC21	cg19364765				No
cg24165839	0.176227	0.879212	0.891437	1.06766	4.71833	1.27841e-05	0.0111392	3.03288	chr1	96124810	R	II		IGR	opensea		Both	CG	Open Sea	ENST00000442558	chr1	96403457	96488422	84966	+	278645	ENSG00000237435	RP11-147C23.1	protein_coding	chromosome	RP11-147C23.1								Heterochromatin	0.172380521578929	PMD	commonPMD	95659254	cg24165839_BC21	cg24165839				No
cg11933900	0.249778	0.586798	0.568263	0.818041	4.71828	1.27867e-05	0.0111392	3.03268	chr8	120685787	F	I		IGR	opensea		Red	CG	Open Sea	ENST00000427067	chr8	120569326	120685693	116368	-	93	ENSG00000136960	ENPP2	protein_coding	chromosome	ENPP2								Bivalent_poised_promoter	0.167699957236991	PMD	commonPMD	119673547	cg11933900_BC11	cg11933900				Yes
cg20641531	0.194809	0.888743	0.849849	1.04466	4.71767	1.28154e-05	0.0111503	3.03057	chr7	8302731	F	II	ICA1	TSS1500	shore	chr7:8301031-8302252	Both	CG	South Shore	ENST00000446305	chr7	8268272	8302317	34046	-	413	ENSG00000003147	ICA1	protein_coding	chromosome	ICA1								Active_prostate_lineage-specific_enhancer	0.0933180815657379			8263101	cg20641531_TC21	cg20641531				No
cg22309051	0.13938	0.60809	0.637556	0.776936	4.7171	1.28421e-05	0.0111503	3.02861	chr8	26870611	F	II		IGR	opensea		Both	CG	Open Sea	ENST00000521869	chr8	26943694	26944766	1073	+	73081	ENSG00000253903	RP11-521M14.2	protein_coding	chromosome	RP11-521M14.2								Heterochromatin	0.196237786259955	PMD	commonPMD							No
cg26363196	0.172542	0.178823	-0.227104	-0.0545622	4.71701	1.28461e-05	0.0111503	3.02832	chr1	76540236	F	II	ST6GALNAC3	TSS200	island	chr1:76540147-76540653	Both	CG	Island	ENST00000328299	chr1	76540404	77100286	559883	+	166	ENSG00000184005	ST6GALNAC3	protein_coding	chromosome	ST6GALNAC3			PRAD_4664	6.78539408964719	Promoter	0.68063872255489	0.31936127744511	Bivalent_poised_promoter	0.180559873110257	PMD	commonPMD	76074551	cg26363196_TC21	cg26363196				Yes
cg17454831	0.186356	0.155352	0.131185	0.317541	4.71583	1.2902e-05	0.0111853	3.02424	chr2	66667073	F	II	MEIS1	Body	opensea		Both	CG	Open Sea	ENST00000495021	chr2	66666453	66798968	132516	+	619	ENSG00000143995	MEIS1	protein_coding	chromosome	MEIS1	ENSG00000143995	MEIS1						Bivalent_poised_promoter	0.16668400402772	PMD	commonPMD	66439941	cg17454831_TC21	cg17454831				Yes
cg14408367	0.143107	0.937562	0.924411	1.06752	4.71429	1.29754e-05	0.0112353	3.01891	chr8	82191962	F	II	FABP5	TSS1500	shore	chr8:82192378-82193685	Both	CG	North Shore	ENST00000297258	chr8	82192598	82197012	4415	+	634	ENSG00000164687	FABP5	protein_coding	chromosome	FABP5								Primed_non-prostate_lineage-specific_enhancer	0.12324046360891			81279727	cg14408367_BC21	cg14408367				No
cg09247360	0.162848	0.791587	0.8755	1.03835	4.71334	1.30207e-05	0.011261	3.01562	chr2	149335327	R	II		IGR	opensea		Both	CG	Open Sea	ENST00000457184	chr2	149402009	149511589	109581	+	66680	ENSG00000135999	EPC2	protein_coding	chromosome	EPC2								Repressed_chromatin	0.129800481319288	PMD		148577758	cg09247360_BC21	cg09247360				No
cg08128421	0.170257	0.723672	0.650674	0.820931	4.71223	1.30735e-05	0.0112931	3.01182	chr7	6330297	R	II		IGR	opensea		Both	CG	Open Sea	ENST00000482460	chr7	6226695	6312275	85581	-	18021	ENSG00000008256	CYTH3	protein_coding	chromosome	CYTH3								Active_prostate_lineage-specific_enhancer	0.105265404120719			6290666	cg08128421_BC21	cg08128421				No
cg16151550	0.102953	0.904001	0.908586	1.01154	4.70991	1.31854e-05	0.0113487	3.0038	chr16	52270660	R	II		IGR	opensea		Both	CG	Open Sea	ENST00000568524	chr16	52039399	52112386	72988	-	158273	ENSG00000261190	C16orf97	protein_coding	chromosome	C16orf97								Heterochromatin	0.125646597275568	PMD		52236748	cg16151550_BC21	cg16151550				No
cg10444319	0.199315	0.883473	0.951206	1.15052	4.70878	1.32401e-05	0.01138	2.99991	chr18	10038199	F	II		IGR	opensea		Both	CG	Open Sea	ENST00000584796	chr18	9915767	9954140	38374	+	122431	ENSG00000101558	VAPA	protein_coding	chromosome	VAPA								Repressed_chromatin	0.142282824217546	PMD		10038202	cg10444319_BC21	cg10444319				No
cg08122070	0.256865	0.907053	0.907748	1.16461	4.70765	1.32952e-05	0.01138	2.996	chr1	1689610	F	II	NADK	Body	shelf	chr1:1691767-1692063	Both	CG	North Shelf	ENST00000400922	chr1	1686111	1690014	3904	-	402	ENSG00000008130	NADK	protein_coding	chromosome	NADK	ENSG00000008130	NADK	PRAD_188	3.75271904308401	Intron	0.596806387225549	0.403193612774451	Active_non-prostate_lineage_promoter	0.0687133939968332			1758171	cg08122070_TC21	cg08122070				No
cg14426371	0.160458	0.740265	0.814923	0.975381	4.70679	1.3337e-05	0.01138	2.99305	chr9	113714986	R	II	LPAR1	Body	opensea		Both	CG	Open Sea	ENST00000541779	chr9	113635544	113761720	126177	-	46732	ENSG00000198121	LPAR1	protein_coding	chromosome	LPAR1	ENSG00000198121	LPAR1						Bivalent_poised_enhancer	0.094913977299797									No
cg25340876	0.181169	0.838689	0.830491	1.01166	4.70664	1.33447e-05	0.01138	2.9925	chr6	100874855	F	II	SIM1	Body	opensea		Both	CG	Open Sea	ENST00000262901	chr6	100836748	100911553	74806	-	36696	ENSG00000112246	SIM1	protein_coding	chromosome	SIM1	ENSG00000112246	SIM1						Heterochromatin	0.171089274095933	PMD	commonPMD	100426979	cg25340876_TC21	cg25340876				No
cg10264044	-0.221702	0.780292	1.06847	0.846764	-4.70631	1.33608e-05	0.01138	2.99137	chr10	2054055	R	II	LINC00700	Body	opensea		Both	CG	Open Sea	ENST00000381312	chr10	1228073	1779670	551598	-	274384	ENSG00000185736	ADARB2	protein_coding	chromosome	ADARB2								Repressed_chromatin	0.221046933575855	PMD	commonPMD	2011861	cg10264044_TC21	cg10264044				Yes
cg03204318	0.10644	0.951242	1.00456	1.111	4.70622	1.33653e-05	0.01138	2.99106	chr2	66708895	F	II	MEIS1	Body	opensea		Both	CG	Open Sea	ENST00000409517	chr2	66688930	66798432	109503	+	19964	ENSG00000143995	MEIS1	protein_coding	chromosome	MEIS1	ENSG00000143995	MEIS1						Repressed_chromatin	0.177732442033979	PMD	commonPMD	66481763	cg03204318_TC21	cg03204318				No
cg25862010	0.133097	0.747684	0.820541	0.953638	4.70554	1.33985e-05	0.01138	2.98873	chr3	114009607	R	II		IGR	opensea		Both	CG	Open Sea	ENST00000481065	chr3	114009906	114027137	17232	+	297	ENSG00000181847	TIGIT	protein_coding	chromosome	TIGIT	ENSG00000181847	TIGIT						Active_non-prostate_lineage_enhancer	0.130474142815016	PMD		114290760	cg25862010_BC21	cg25862010				No
cg08874599	0.152486	0.679465	0.683675	0.836161	4.70541	1.34049e-05	0.01138	2.98827	chr19	24184523	F	II		IGR	opensea		Both	CG	Open Sea	ENST00000342944	chr19	24216276	24312643	96368	+	31751	ENSG00000213096	ZNF254	protein_coding	chromosome	ZNF254								Active_non-prostate_lineage_promoter	0.192215462621928	PMD	commonPMD	24001721	cg08874599_BC21	cg08874599				No
cg16815743	0.139858	0.803289	0.774724	0.914582	4.70497	1.34266e-05	0.01138	2.98676	chr6	9852322	R	II		IGR	opensea		Both	CG	Open Sea	ENST00000492169	chr6	9708166	9933500	225335	-	81176	ENSG00000181355	OFCC1	protein_coding	chromosome	OFCC1	ENSG00000181355	OFCC1						Repressed_chromatin	0.164222758985074	PMD	commonPMD	9852089	cg16815743_BC21	cg16815743				No
cg27228986	0.217262	0.504088	0.592727	0.809989	4.70494	1.34278e-05	0.01138	2.98667	chr2	179897289	F	II		IGR	opensea		Both	CG	Open Sea	ENST00000420890	chr2	179694484	179914786	220303	-	17495	ENSG00000163492	CCDC141	protein_coding	chromosome	CCDC141	ENSG00000163492	CCDC141						Heterochromatin	0.18226654324362	PMD	commonPMD	179032562	cg27228986_BC21	cg27228986				No
cg03902386	0.169588	0.696402	0.590399	0.759987	4.70431	1.34592e-05	0.0113846	2.98447	chr5	36703583	R	II		IGR	opensea		Both	CG	Open Sea	ENST00000505376	chr5	36670923	36677229	6307	+	32659	ENSG00000079215	SLC1A3	protein_coding	chromosome	SLC1A3								Primed_prostate_lineage_enhancer	0.135341555948446	PMD		36703481	cg03902386_TC21	cg03902386				No
cg22030847	-0.186341	0.482589	0.30753	0.121189	-4.70419	1.3465e-05	0.0113846	2.98407	chr10	86027786	F	II		IGR	opensea		Both	CG	Open Sea	ENST00000479725	chr10	86014926	86018671	3746	+	12859	ENSG00000148604	RGR	protein_coding	chromosome	RGR								Repressed_chromatin	0.109513817880828			84268030	cg22030847_TC21	cg22030847				No
cg16110827	0.136123	0.952302	0.932789	1.06891	4.70243	1.35521e-05	0.0114356	2.978	chr15	48056943	R	II	SEMA6D	Body	opensea		Both	CG	Open Sea	ENST00000559064	chr15	48058774	48059712	939	+	1829	ENSG00000137872	SEMA6D	protein_coding	chromosome	SEMA6D	ENSG00000137872	SEMA6D						Heterochromatin	0.1765256114497	PMD	commonPMD	47764746	cg16110827_BC21	cg16110827				No
cg12257918	0.102341	0.902629	0.923885	1.02623	4.70233	1.35572e-05	0.0114356	2.97765	chr14	97098304	R	II		IGR	opensea		Both	CG	Open Sea	ENST00000556459	chr14	97014233	97031744	17512	+	84070	ENSG00000090060	PAPOLA	protein_coding	chromosome	PAPOLA								Bivalent_poised_enhancer	0.0813623404473414			96631967	cg12257918_TC21	cg12257918				No
cg18782104	0.148982	0.886263	0.966932	1.11591	4.70109	1.36191e-05	0.0114509	2.97337	chr13	92712131	F	II	GPC5	Body	opensea		Both	CG	Open Sea	ENST00000483422	chr13	92377312	92408693	31382	+	334818	ENSG00000179399	GPC5	protein_coding	chromosome	GPC5	ENSG00000179399	GPC5						Heterochromatin	0.223266424425399	PMD	commonPMD	92059878	cg18782104_BC21	cg18782104				No
cg22794704	0.243582	0.212728	-0.070219	0.173363	4.70046	1.36503e-05	0.0114509	2.97121	chr2	162273437	F	I	TBR1	1stExon	island	chr2:162273294-162273725	Red	CG	Island	ENST00000389554	chr2	162272605	162282381	9777	+	831	ENSG00000136535	TBR1	protein_coding	chromosome	TBR1	ENSG00000136535	TBR1						Bivalent_poised_promoter	0.0757527310150929			161416926	cg22794704_TC11	cg22794704				No
cg04852114	-0.229036	0.739881	0.626419	0.397383	-4.70035	1.3656e-05	0.0114509	2.97082	chr22	22284682	R	II	PPM1F	Body	shelf	chr22:22288346-22288560	Both	CG	North Shelf	ENST00000484588	chr22	22279249	22285620	6372	-	936	ENSG00000100034	PPM1F	protein_coding	chromosome	PPM1F	ENSG00000100034	PPM1F						Active_non-prostate_lineage_promoter	0.085519977551522			21930310	cg04852114_TC21	cg04852114				No
cg20737554	0.20713	0.859096	0.878948	1.08608	4.70028	1.36594e-05	0.0114509	2.97059	chr10	115612464	F	II	DCLRE1A	Body	shore	chr10:115614373-115615056	Both	CG	North Shore	ENST00000361384	chr10	115594488	115613859	19372	-	1393	ENSG00000198924	DCLRE1A	protein_coding	chromosome	DCLRE1A	ENSG00000198924	DCLRE1A						Active_non-prostate_lineage_enhancer	0.0735088815254882									No
cg14894702	0.188587	0.0957027	0.0253079	0.213895	4.7	1.36733e-05	0.0114509	2.96963	chr15	83952309	R	I	BNC1	TSS200	island	chr15:83951980-83953930	Red	CG	Island	ENST00000569704	chr15	83926096	83952071	25976	-	237	ENSG00000169594	BNC1	protein_coding	chromosome	BNC1	ENSG00000169594	BNC1						Bivalent_poised_promoter	0.209491236466274	PMD	commonPMD	83283557	cg14894702_BC11	cg14894702				Yes
cg26186132	0.206383	0.927773	1.0046	1.21099	4.69977	1.36849e-05	0.0114509	2.96883	chr6	74017345	R	II	C6orf147	Body	shelf	chr6:74019428-74020053	Both	CG	North Shelf	ENST00000484801	chr6	73983862	74019866	36005	-	2519	ENSG00000135314	KHDC1	protein_coding	chromosome	KHDC1	ENSG00000135314	KHDC1						Repressed_chromatin	0.139697606914111	PMD		73307622	cg26186132_TC21	cg26186132				No
cg09349707	0.166877	0.563999	0.48179	0.648667	4.69935	1.37059e-05	0.0114509	2.96739	chr10	135193421	R	II	PAOX	Body	shore	chr10:135191594-135193307	Both	CG	South Shore	ENST00000597657	chr10	135192720	135193102	383	-	318	ENSG00000268882	AL360181.1	protein_coding	chromosome	AL360181.1	ENSG00000148832	PAOX	PRAD_64450	6.99802483861491	5' UTR	0.660678642714571	0.339321357285429	Active_non-prostate_lineage_promoter	0.0951446025994527			133379917	cg09349707_BC21	cg09349707				No
cg02843768	0.187993	0.83942	0.937524	1.12552	4.69911	1.3718e-05	0.0114509	2.96656	chr5	117928564	F	II		IGR	opensea		Both	CG	Open Sea	ENST00000304058	chr5	118173017	118323915	150899	-	395349	ENSG00000169570	DTWD2	protein_coding	chromosome	DTWD2								Heterochromatin	0.160030106280868	PMD	commonPMD							No
cg08768421	0.17467	0.152035	-0.128844	0.0458253	4.69878	1.37346e-05	0.0114509	2.96543	chr9	74764504	F	II	GDA	1stExon	island	chr9:74764241-74764903	Both	CG	Island	ENST00000358399	chr9	74764383	74867140	102758	+	120	ENSG00000119125	GDA	protein_coding	chromosome	GDA	ENSG00000119125	GDA						Bivalent_poised_promoter	0.142924438448018	PMD		72149588	cg08768421_TC21	cg08768421				Yes
cg08194519	0.139516	0.458859	0.469461	0.608977	4.69856	1.37457e-05	0.0114509	2.96466	chr19	1171408	R	II	SBNO2	5'UTR	shore	chr19:1173240-1174343	Both	CG	North Shore	ENST00000590176	chr19	1127660	1173773	46114	-	2363	ENSG00000064932	SBNO2	protein_coding	chromosome	SBNO2	ENSG00000064932	SBNO2	PRAD_98516	3.27880905106067	Intron	0.598802395209581	0.401197604790419	Active_non-prostate_lineage_promoter	0.096480224375896			1171409	cg08194519_BC21	cg08194519				No
cg11920765	0.221468	0.853367	0.843353	1.06482	4.69846	1.37508e-05	0.0114509	2.96432	chr4	138535339	R	II		IGR	opensea		Both	CG	Open Sea	ENST00000510305	chr4	138441992	138453648	11657	-	81690	ENSG00000189184	PCDH18	protein_coding	chromosome	PCDH18								Heterochromatin	0.170393607447119	PMD	commonPMD	137614185	cg11920765_TC21	cg11920765				No
cg26699655	0.173982	0.801985	0.935659	1.10964	4.69813	1.37673e-05	0.0114514	2.96319	chr11	108829142	F	II		IGR	opensea		Both	CG	Open Sea	ENST00000534221	chr11	108800246	108811652	11407	+	28895	ENSG00000178105	DDX10	protein_coding	chromosome	DDX10								Heterochromatin	0.131728111477622	PMD		108958415	cg26699655_BC21	cg26699655				No
cg15733429	0.167449	0.877096	0.921872	1.08932	4.69613	1.38685e-05	0.0115222	2.9563	chr15	38518955	F	II		IGR	opensea		Both	CG	Open Sea	ENST00000299084	chr15	38544527	38649450	104924	+	25570	ENSG00000166068	SPRED1	protein_coding	chromosome	SPRED1								Heterochromatin	0.0938335231795001			38226754	cg15733429_TC21	cg15733429				No
cg16872562	-0.157001	0.581796	0.47898	0.321979	-4.69442	1.39556e-05	0.0115545	2.95041	chr22	21332308	R	II	AIFM3	ExonBnd	shelf	chr22:21336181-21336939	Both	CG	North Shelf	ENST00000479606	chr22	21333751	21352410	18660	+	1441	ENSG00000099949	LZTR1	protein_coding	chromosome	LZTR1	ENSG00000183773	AIFM3						Bivalent_poised_enhancer	0.11996915376634			20978019	cg16872562_BC21	cg16872562				No
cg02556940	0.111536	0.870894	0.786137	0.897673	4.692	1.40802e-05	0.0116343	2.94206	chr15	44092166	F	II	SERINC4	1stExon	shore	chr15:44092737-44093140	Both	CG	North Shore	ENST00000249714	chr15	44086478	44092295	5818	-	127	ENSG00000184716	SERINC4	protein_coding	chromosome	SERINC4	ENSG00000140264;ENSG00000184716;ENSG00000242028	SERF2;SERINC4;HYPK	PRAD_83147	3.73469732214032	5' UTR	0.57684630738523	0.42315369261477	Active_non-prostate_lineage_promoter	0.0780092134115456			43799968	cg02556940_TC21	cg02556940				No
cg15436551	0.161364	0.126494	0.108152	0.269516	4.69158	1.41017e-05	0.0116343	2.94062	chr11	126873580	R	II		IGR	island	chr11:126873091-126873809	Both	CG	Island	ENST00000533026	chr11	126419179	126873355	454177	-	224	ENSG00000149571	KIRREL3	protein_coding	chromosome	KIRREL3								Bivalent_poised_promoter	0.201677026263494	PMD	commonPMD	127003685	cg15436551_BC21	cg15436551				No
cg09720570	0.241689	0.734609	0.860824	1.10251	4.69145	1.41087e-05	0.0116343	2.94016	chr1	23871876	F	II		IGR	opensea		Both	CG	Open Sea	ENST00000463312	chr1	23884425	23885566	1142	-	13688	ENSG00000117318	ID3	protein_coding	chromosome	ID3								Primed_non-prostate_lineage-specific_enhancer	0.0834509301485685			23545385	cg09720570_BC21	cg09720570				No
cg03149699	0.128143	0.104904	-0.0854505	0.0426924	4.69129	1.41168e-05	0.0116343	2.93961	chr12	42984093	F	I	PRICKLE1	TSS1500	island	chr12:42984087-42984380	Grn	CG	Island	ENST00000445766	chr12	42852157	42984157	132001	-	62	ENSG00000139174	PRICKLE1	protein_coding	chromosome	PRICKLE1	ENSG00000139174	PRICKLE1						Bivalent_poised_promoter	0.179866106447073	PMD	commonPMD	42590291	cg03149699_TC11	cg03149699				Yes
cg19302605	0.229869	0.894322	0.83178	1.06165	4.69045	1.416e-05	0.0116542	2.93674	chr1	248099757	R	II	OR2L13	TSS1500	shore	chr1:248100325-248100726	Both	CG	North Shore	ENST00000366478	chr1	248100493	248264223	163731	+	734	ENSG00000196071	OR2L13	protein_coding	chromosome	OR2L13								Bivalent_poised_enhancer	0.196156940117697	PMD	commonPMD	247936455	cg19302605_BC21	cg19302605				No
cg03175049	0.112051	0.785821	0.806319	0.91837	4.69019	1.41735e-05	0.0116542	2.93585	chr19	59062999	F	II	CHMP2A	3'UTR	shelf	chr19:59066151-59066662	Both	CG	North Shelf	ENST00000600006	chr19	59062933	59065464	2532	-	2463	ENSG00000130724	CHMP2A	protein_coding	chromosome	CHMP2A	ENSG00000130724	CHMP2A						Primed_non-prostate_lineage-specific_enhancer	0.117892262242979			58551632	cg03175049_BC21	cg03175049				No
cg09626521	0.263256	0.311626	0.244038	0.507293	4.68951	1.42089e-05	0.0116604	2.9335	chr3	113933104	R	II		IGR	opensea		Both	CG	Open Sea	ENST00000460779	chr3	113847499	113918254	70756	-	14849	ENSG00000151577	DRD3	protein_coding	chromosome	DRD3			PRAD_22901	2.89439355099709	Exon	0.471057884231537	0.528942115768463	Bivalent_poised_promoter	0.170320581010365	PMD	commonPMD	114214257	cg09626521_BC21	cg09626521				No
cg23662293	0.112734	0.417886	0.388294	0.501028	4.68921	1.42249e-05	0.0116604	2.93244	chr2	157487508	R	II		IGR	opensea		Both	CG	Open Sea	ENST00000496190	chr2	157436198	157439785	3588	+	51309	ENSG00000115159	GPD2	protein_coding	chromosome	GPD2								Repressed_chromatin	0.0753230602999497			156630996	cg23662293_TC21	cg23662293				No
cg08135852	0.13393	0.94326	0.994769	1.1287	4.68911	1.42297e-05	0.0116604	2.93212	chr3	119049717	F	II	CDGAP	Body	opensea		Both	CG	Open Sea	ENST00000482743	chr3	119043739	119101975	58237	+	5977	ENSG00000031081	ARHGAP31	protein_coding	chromosome	ARHGAP31	ENSG00000031081	ARHGAP31						Heterochromatin	0.122140295411063			119330870	cg08135852_TC21	cg08135852				No
cg17157723	0.205779	0.833976	0.858611	1.06439	4.68848	1.42628e-05	0.0116671	2.92994	chr15	46733851	F	II		IGR	opensea		Both	CG	Open Sea	ENST00000557832	chr15	47425693	47426320	628	-	692467	ENSG00000259752	FKSG62	protein_coding	chromosome	FKSG62								Heterochromatin	0.208871437362886	PMD	commonPMD	46441653	cg17157723_TC21	cg17157723				No
cg22301739	0.176189	0.865712	0.830552	1.00674	4.68805	1.4285e-05	0.0116671	2.92848	chr5	96210773	F	II	ERAP2	TSS1500	opensea		Both	CG	Open Sea	ENST00000437043	chr5	96211643	96255420	43778	+	868	ENSG00000164308	ERAP2	protein_coding	chromosome	ERAP2	ENSG00000247121	CTD-2260A17.2						Heterochromatin	0.0578693403407842									No
cg14589411	-0.235085	0.701616	0.440853	0.205769	-4.68802	1.42867e-05	0.0116671	2.92837	chrX	118630414	R	II		IGR	opensea		Both	CG	Open Sea	ENST00000463551	chrX	118604225	118605044	820	+	26188	ENSG00000005022	SLC25A5	protein_coding	chromosome	SLC25A5								Primed_prostate_lineage_enhancer				119496451	cg14589411_BC21	cg14589411				No
cg14684678	0.128598	0.74083	0.748824	0.877422	4.68745	1.43167e-05	0.0116784	2.92639	chr4	78069324	F	II		IGR	opensea		Both	CG	Open Sea	ENST00000316355	chr4	78078304	78091212	12909	+	8978	ENSG00000138764	CCNG2	protein_coding	chromosome	CCNG2								Active_prostate_lineage-specific_enhancer	0.0883956630379564			77148171	cg14684678_BC21	cg14684678				No
cg21161126	0.222862	0.795411	0.824263	1.04713	4.68314	1.45445e-05	0.0118373	2.91155	chr9	113698814	R	II	LPAR1	Body	opensea		Both	CG	Open Sea	ENST00000541779	chr9	113635544	113761720	126177	-	62904	ENSG00000198121	LPAR1	protein_coding	chromosome	LPAR1	ENSG00000198121	LPAR1						Active_non-prostate_lineage_enhancer	0.118041383693527			110936534	cg21161126_BC21	cg21161126	GH09J110935	Enhancer	1.03033521739609	No
cg15787623	0.242063	0.845826	1.04792	1.28999	4.68173	1.46196e-05	0.0118849	2.90671	chr1	248261177	R	II	OR2L13	5'UTR	opensea		Both	CG	Open Sea	ENST00000358120	chr1	248261951	248264224	2274	+	772	ENSG00000196071	OR2L13	protein_coding	chromosome	OR2L13	ENSG00000196071	OR2L13						Heterochromatin	0.151953002357379	PMD	commonPMD	248097875	cg15787623_TC21	cg15787623				No
cg25676471	-0.181219	0.359497	0.214063	0.032844	-4.67972	1.47274e-05	0.011959	2.8998	chr22	39633497	R	II	PDGFB	Body	opensea		Both	CG	Open Sea	ENST00000381551	chr22	39620940	39636914	15975	-	3415	ENSG00000100311	PDGFB	protein_coding	chromosome	PDGFB	ENSG00000100311	PDGFB	PRAD_109519	3.13985817979641	Intron	0.568862275449102	0.431137724550898	Bivalent_poised_promoter	0.123336494955339			39237492	cg25676471_BC21	cg25676471				No
cg25687781	0.199382	0.142037	-0.0501066	0.149276	4.67847	1.47948e-05	0.0119891	2.89551	chr4	76933117	F	II	ART3	5'UTR	opensea		Both	CG	Open Sea	ENST00000504914	chr4	76933250	77003296	70047	+	131	ENSG00000156219	ART3	protein_coding	chromosome	ART3	ENSG00000156219	ART3						Active_non-prostate_lineage_promoter	0.103034367738632			76011964	cg25687781_TC21	cg25687781				Yes
cg00991794	0.215893	0.146803	-0.176316	0.0395768	4.67823	1.4808e-05	0.0119891	2.89467	chr6	125284212	R	I	STL	TSS200	island	chr6:125283124-125284389	Red	CG	Island	ENST00000519971	chr6	125284395	125292719	8325	+	181	ENSG00000146373	RNF217	protein_coding	chromosome	RNF217	ENSG00000146373	RNF217						Bivalent_poised_promoter	0.149570202417082	PMD		124963066	cg00991794_BC11	cg00991794				Yes
cg00482157	-0.285181	0.684078	0.696171	0.41099	-4.67811	1.48147e-05	0.0119891	2.89425	chr8	81988338	R	II	PAG1	5'UTR	opensea		Both	CG	Open Sea	ENST00000519326	chr8	81942026	81982411	40386	-	5926	ENSG00000076641	PAG1	protein_coding	chromosome	PAG1	ENSG00000076641	PAG1	PRAD_51763	2.99035960389361	Intron	0.417165668662675	0.582834331337325	Active_prostate_lineage-specific_enhancer	0.0907155786061122			81076103	cg00482157_TC21	cg00482157				No
cg08244563	0.269139	0.507096	0.621144	0.890283	4.6756	1.4951e-05	0.0120553	2.88563	chr4	108204880	R	II		IGR	opensea		Both	CG	Open Sea	ENST00000513208	chr4	107844900	108204846	359947	-	33	ENSG00000155011	DKK2	protein_coding	chromosome	DKK2	ENSG00000155011	DKK2						Heterochromatin	0.199265116645538	PMD	commonPMD	107283723	cg08244563_TC21	cg08244563				No
cg06285575	-0.104662	0.103113	0.032919	-0.0717427	-4.67558	1.49524e-05	0.0120553	2.88555	chr16	31888794	F	II	ZNF267	Body	shelf	chr16:31885042-31885600	Both	CG	South Shelf	ENST00000562971	chr16	31885387	31925941	40555	+	3406	ENSG00000185947	ZNF267	protein_coding	chromosome	ZNF267	ENSG00000185947	ZNF267	PRAD_87964	2.81573664245229	Intron	0.42315369261477	0.57684630738523	Active_non-prostate_lineage_enhancer	0.121633732590111									No
cg19009309	0.162527	0.890993	0.861266	1.02379	4.67551	1.49558e-05	0.0120553	2.88533	chr2	213598089	R	II		IGR	opensea		Both	CG	Open Sea	ENST00000436443	chr2	212240446	213403565	1163120	-	194523	ENSG00000178568	ERBB4	protein_coding	chromosome	ERBB4								Heterochromatin	0.169267663065261	PMD	commonPMD	212733365	cg19009309_TC21	cg19009309				No
cg08112928	0.19856	0.940104	1.10817	1.30673	4.67537	1.49635e-05	0.0120553	2.88485	chrX	63653919	R	II		IGR	opensea		Both	CG	Open Sea	ENST00000453546	chrX	63444187	63615333	171147	-	38585	ENSG00000102043	MTMR8	protein_coding	chromosome	MTMR8								Heterochromatin				64434039	cg08112928_BC21	cg08112928				No
cg16903122	0.171495	0.499522	0.590538	0.762033	4.67758	1.5155e-05	0.0121695	2.87704	chr1	44584429	R	I	KLF17	TSS200	opensea		Red	CG	Open Sea	ENST00000372299	chr1	44584522	44600812	16291	+	91	ENSG00000171872	KLF17	protein_coding	chromosome	KLF17								Repressed_chromatin	0.127231965217951	PMD		44118757	cg16903122_TC11	cg16903122				No
cg15543045	0.123574	0.405009	0.258941	0.382515	4.67186	1.51567e-05	0.0121695	2.87279	chr4	3487334	F	I	DOK7	Body	shore	chr4:3485963-3486381	Red	CG	South Shore	ENST00000512714	chr4	3494522	3503200	8679	+	7186	ENSG00000175920	DOK7	protein_coding	chromosome	DOK7	ENSG00000175920	DOK7	PRAD_26382	3.685636167809	Exon	0.660678642714571	0.339321357285429	Bivalent_poised_promoter	0.0779429462181983			3485607	cg15543045_TC11	cg15543045				No
cg03278643	0.132985	0.417276	0.287939	0.420924	4.67127	1.51895e-05	0.0121695	2.87075	chr4	5710767	F	II	EVC2	5'UTR	shore	chr4:5709985-5710495	Both	CG	South Shore	ENST00000344408	chr4	5564166	5710294	146129	-	472	ENSG00000173040	EVC2	protein_coding	chromosome	EVC2	ENSG00000173040	EVC2						Bivalent_poised_promoter	0.176760384040145	PMD	commonPMD	5709040	cg03278643_TC21	cg03278643				Yes
cg21500166	0.115949	0.464381	0.29917	0.415119	4.67123	1.5192e-05	0.0121695	2.8706	chr12	75603184	F	I	KCNC2	1stExon	island	chr12:75602991-75603344	Red	CG	Island	ENST00000393288	chr12	75437137	75603215	166079	-	29	ENSG00000166006	KCNC2	protein_coding	chromosome	KCNC2	ENSG00000166006	KCNC2	PRAD_73772	3.23936355442438	Promoter	0.646706586826347	0.353293413173653	Bivalent_poised_promoter	0.160280554973368	PMD	commonPMD	75209404	cg21500166_TC11	cg21500166				No
cg03705319	0.162264	0.803725	0.691001	0.853265	4.67115	1.51964e-05	0.0121695	2.87033	chr12	12848516	R	II	GPR19	5'UTR	shore	chr12:12849067-12849270	Both	CG	North Shore	ENST00000545876	chr12	12837029	12849117	12089	-	599	ENSG00000183150	GPR19	protein_coding	chromosome	GPR19	ENSG00000183150	GPR19						Primed_non-prostate_lineage-specific_enhancer	0.0840217457247425			12695582	cg03705319_TC21	cg03705319				No
cg21792017	0.120593	0.937586	0.959602	1.08019	4.67071	1.52206e-05	0.0121695	2.86883	chr2	27224435	F	II	MAPRE3	5'UTR	opensea		Both	CG	Open Sea	ENST00000491354	chr2	27225724	27245719	19996	+	1287	ENSG00000084764	MAPRE3	protein_coding	chromosome	MAPRE3	ENSG00000084764	MAPRE3						Heterochromatin	0.0809282243310494			27001567	cg21792017_TC21	cg21792017				No
cg11001596	0.187658	0.890032	1.07261	1.26027	4.67065	1.5224e-05	0.0121695	2.86862	chr20	14978079	R	II	MACROD2	Body	opensea		Both	CG	Open Sea	ENST00000402914	chr20	15177504	16033842	856339	+	199423	ENSG00000172264	MACROD2	protein_coding	chromosome	MACROD2	ENSG00000172264	MACROD2						Heterochromatin	0.0776460661482031			14997433	cg11001596_TC21	cg11001596				No
cg24042587	0.230166	0.487135	0.313622	0.543787	4.66998	1.52612e-05	0.0121783	2.86633	chr5	129722000	R	II		IGR	opensea		Both	CG	Open Sea	ENST00000507545	chr5	129243780	129520195	276416	+	478219	ENSG00000198108	CHSY3	protein_coding	chromosome	CHSY3								Heterochromatin	0.202927898039366	PMD	commonPMD	130386307	cg24042587_BC21	cg24042587				No
cg15724820	0.172029	0.914038	0.9661	1.13813	4.66985	1.52689e-05	0.0121783	2.86585	chr14	85887599	F	II		IGR	opensea		Both	CG	Open Sea	ENST00000553678	chr14	85994943	85995730	788	+	107342	ENSG00000258945	RP11-497E19.2	protein_coding	chromosome	RP11-497E19.2								Repressed_chromatin	0.163520024826446	PMD	commonPMD	85421255	cg15724820_TC21	cg15724820				No
cg04227400	-0.190322	0.866039	0.91586	0.725538	-4.66699	1.5429e-05	0.0122923	2.85605	chr17	6981980	F	II	CLEC10A	Body	opensea		Both	CG	Open Sea	ENST00000576617	chr17	6978114	6983567	5454	-	1585	ENSG00000132514	CLEC10A	protein_coding	chromosome	CLEC10A	ENSG00000132514	CLEC10A						Bivalent_poised_promoter	0.120603924902656			7078661	cg04227400_TC21	cg04227400				No
cg20677824	0.264834	0.314721	0.384065	0.648899	4.66529	1.55252e-05	0.0123553	2.8502	chr5	106724406	R	II	EFNA5	Body	opensea		Both	CG	Open Sea	ENST00000510359	chr5	106716685	106724254	7570	-	151	ENSG00000184349	EFNA5	protein_coding	chromosome	EFNA5	ENSG00000184349	EFNA5						Active_non-prostate_lineage_enhancer	0.120354090497142			107388705	cg20677824_TC21	cg20677824	GH05J107387	Promoter/Enhancer	1.62629858019948	No
cg13546093	0.198158	0.715451	0.725887	0.924045	4.66466	1.55611e-05	0.0123701	2.84804	chr12	72723764	F	II	TRHDE	Body	opensea		Both	CG	Open Sea	ENST00000552503	chr12	72668289	72703543	35255	+	55474	ENSG00000072657	TRHDE	protein_coding	chromosome	TRHDE	ENSG00000072657	TRHDE						Heterochromatin	0.207397035228879	PMD	commonPMD	72329984	cg13546093_BC21	cg13546093				No
cg25322008	0.307505	0.465697	0.424341	0.731846	4.67001	1.55784e-05	0.0123701	2.85154	chr11	4719138	R	II	OR51E2	TSS200	opensea		Both	CG	Open Sea	ENST00000532598	chr11	4703691	4719084	15394	-	53	ENSG00000167332	OR51E2	protein_coding	chromosome	OR51E2			PRAD_64994	12.3038099092632	Promoter	0.405189620758483	0.594810379241517	Active_prostate_lineage-specific_enhancer	0.185696041072726	PMD	commonPMD	4697908	cg25322008_TC21	cg25322008				No
cg15675888	0.166183	0.431656	0.305171	0.471354	4.66295	1.56585e-05	0.01242	2.84217	chr18	10477185	F	II	APCDD1	Body	opensea		Both	CG	Open Sea	ENST00000584596	chr18	10471833	10477875	6043	+	5351	ENSG00000154856	APCDD1	protein_coding	chromosome	APCDD1	ENSG00000154856	APCDD1						Primed_non-prostate_lineage-specific_enhancer	0.134655522436436	PMD		10477188	cg15675888_BC21	cg15675888				No
cg05661359	0.203724	0.714225	0.758265	0.961989	4.66124	1.57564e-05	0.0124839	2.83631	chr1	248018590	R	II		IGR	shore	chr1:248020330-248021252	Both	CG	North Shore	ENST00000366481	chr1	248020501	248041507	21007	+	1909	ENSG00000162722	TRIM58	protein_coding	chromosome	TRIM58								Repressed_chromatin	0.196156940117697	PMD	commonPMD	247855288	cg05661359_TC21	cg05661359				No
cg02927669	0.210869	0.838754	0.867719	1.07859	4.65922	1.58732e-05	0.0125487	2.82937	chr7	124794901	R	II		IGR	opensea		Both	CG	Open Sea	ENST00000393329	chr7	124462441	124570037	107597	-	224863	ENSG00000128513	POT1	protein_coding	chromosome	POT1								Heterochromatin	0.198966889337743	PMD	commonPMD	125154847	cg02927669_TC21	cg02927669				Yes
cg15159670	-0.281203	0.812043	0.919817	0.638614	-4.65854	1.59129e-05	0.0125663	2.82702	chr6	36064206	R	II	MAPK14	Body	opensea		Both	CG	Open Sea	ENST00000476951	chr6	36095586	36103609	8024	+	31378	ENSG00000156711	MAPK13	protein_coding	chromosome	MAPK13	ENSG00000112062	MAPK14						Heterochromatin	0.071005168475633			36096429	cg15159670_BC21	cg15159670				Yes
cg19192981	-0.258148	0.644094	0.744979	0.486831	-4.65757	1.59692e-05	0.0125969	2.8237	chr15	57664704	R	II		IGR	shelf	chr15:57668337-57669028	Both	CG	North Shelf	ENST00000559194	chr15	57668165	57730215	62051	+	3459	ENSG00000128849	CGNL1	protein_coding	chromosome	CGNL1								Primed_non-prostate_lineage-specific_enhancer	0.104723776427005			57372506	cg19192981_TC21	cg19192981				No
cg09132944	0.137802	0.883765	0.910962	1.04876	4.65694	1.60059e-05	0.0126119	2.82154	chr4	30095297	F	II		IGR	opensea		Both	CG	Open Sea	ENST00000361762	chr4	30722037	30733590	11554	+	626738	ENSG00000169851	PCDH7	protein_coding	chromosome	PCDH7								Heterochromatin	0.202188916110004	PMD	commonPMD							No
cg07384066	0.206054	0.849753	0.92835	1.1344	4.6563	1.60434e-05	0.0126276	2.81935	chr9	113994698	R	II		IGR	opensea		Both	CG	Open Sea	ENST00000302681	chr9	114089763	114090713	951	-	96013	ENSG00000171133	OR2K2	protein_coding	chromosome	OR2K2								Repressed_chromatin	0.167498012659964	PMD	commonPMD							No
cg02392359	0.222477	0.697877	0.761792	0.98427	4.66098	1.60992e-05	0.0126577	2.81856	chr15	55572079	F	II	RAB27A	5'UTR	opensea		Both	CG	Open Sea	ENST00000569493	chr15	55497551	55563107	65557	-	8971	ENSG00000069974	RAB27A	protein_coding	chromosome	RAB27A	ENSG00000069974	RAB27A						Active_non-prostate_lineage_enhancer	0.0811513932415731			55279881	cg02392359_TC21	cg02392359	GH15J055275	Enhancer	1.57188440982936	No
cg20743365	0.228277	0.283192	0.11103	0.339307	4.65454	1.61471e-05	0.0126814	2.81329	chr1	197887714	F	II	LHX9	Body	island	chr1:197887088-197887791	Both	CG	Island	ENST00000367387	chr1	197886529	197899273	12745	+	1184	ENSG00000143355	LHX9	protein_coding	chromosome	LHX9	ENSG00000143355	LHX9						Bivalent_poised_promoter	0.130127384984711	PMD		197918584	cg20743365_BC21	cg20743365				Yes
cg19375954	0.14014	0.872957	0.855012	0.995152	4.65976	1.61705e-05	0.0126859	2.8408	chr6	112668520	R	II	RFPL4B	TSS200	opensea		Both	CG	Open Sea	ENST00000441065	chr6	112668532	112672498	3967	+	10	ENSG00000251258	RFPL4B	protein_coding	chromosome	RFPL4B								Heterochromatin	0.152998248107048	PMD	commonPMD	112347318	cg19375954_TC21	cg19375954				No
cg14778280	0.153757	0.912852	0.985343	1.1391	4.65372	1.61953e-05	0.0126915	2.81049	chr6	82523921	F	II	LINC01526	TSS200	opensea		Both	CG	Open Sea	ENST00000369756	chr6	82455447	82462491	7045	-	61429	ENSG00000112773	FAM46A	protein_coding	chromosome	FAM46A								Heterochromatin	0.122854060250319			81814204	cg14778280_BC21	cg14778280				No
cg04569855	-0.270539	0.472281	0.452729	0.182191	-4.65164	1.63187e-05	0.0127604	2.80335	chr3	99674258	F	II	FILIP1L	5'UTR	opensea		Both	CG	Open Sea	ENST00000383694	chr3	99566772	99595046	28275	-	79211	ENSG00000168386	FILIP1L	protein_coding	chromosome	FILIP1L	ENSG00000184220;ENSG00000168386	CMSS1;FILIP1L	PRAD_22517	3.06425220414824	Intron	0.351297405189621	0.648702594810379	Primed_prostate_lineage_enhancer	0.0669954034516264			99955414	cg04569855_TC21	cg04569855				No
cg11726097	0.147507	0.531893	0.596023	0.74353	4.65094	1.63605e-05	0.0127657	2.80095	chr3	110799619	F	II	PVRL3	Body	opensea		Both	CG	Open Sea	ENST00000478327	chr3	110793742	110830964	37223	+	5876	ENSG00000177707	PVRL3	protein_coding	chromosome	PVRL3	ENSG00000177707	PVRL3						Heterochromatin	0.176255199040998	PMD	commonPMD	111080772	cg11726097_BC21	cg11726097				No
cg25503348	0.202577	0.855331	1.0091	1.21168	4.65093	1.6361e-05	0.0127657	2.80092	chr5	129242999	F	II	CHSY3	Body	shore	chr5:129239553-129241612	Both	CG	South Shore	ENST00000507545	chr5	129243780	129520195	276416	+	779	ENSG00000198108	CHSY3	protein_coding	chromosome	CHSY3	ENSG00000198108	CHSY3						Heterochromatin	0.167794570582399	PMD	commonPMD	129907306	cg25503348_BC21	cg25503348				No
cg27240228	-0.123416	0.651597	0.59082	0.467405	-4.65057	1.63824e-05	0.0127684	2.79969	chr16	28099204	R	II		IGR	opensea		Both	CG	Open Sea	ENST00000569315	chr16	28112376	28113236	861	-	14030	ENSG00000169180	XPO6	protein_coding	chromosome	XPO6								Primed_non-prostate_lineage-specific_enhancer	0.166126554219839	PMD	commonPMD	28087883	cg27240228_BC21	cg27240228				No
cg24708694	0.155041	0.915275	0.955731	1.11077	4.65024	1.6402e-05	0.0127684	2.79857	chr4	135248946	R	II		IGR	opensea		Both	CG	Open Sea	ENST00000529122	chr4	135117488	135122903	5416	-	126042	ENSG00000254535	PABPC4L	protein_coding	chromosome	PABPC4L								Repressed_chromatin	0.206487831713648	PMD	commonPMD	134327791	cg24708694_TC21	cg24708694				No
cg01892656	0.235844	0.614838	0.625925	0.861769	4.64998	1.64178e-05	0.0127684	2.79766	chr22	28144708	F	II	MN1	3'UTR	opensea		Both	CG	Open Sea	ENST00000497225	chr22	28146666	28187871	41206	-	43161	ENSG00000169184	MN1	protein_coding	chromosome	MN1	ENSG00000169184	MN1						Active_non-prostate_lineage_enhancer	0.148343895681137	PMD		27748720	cg01892656_TC21	cg01892656	GH22J027747	Enhancer	1.18373213673786	No
cg18192252	0.249884	0.139231	-0.234438	0.0154454	4.64901	1.6476e-05	0.0127997	2.79433	chr6	125284250	F	II	STL	TSS200	island	chr6:125283124-125284389	Both	CG	Island	ENST00000519971	chr6	125284395	125292719	8325	+	143	ENSG00000146373	RNF217	protein_coding	chromosome	RNF217	ENSG00000146373	RNF217						Bivalent_poised_promoter	0.149570202417082	PMD		124963104	cg18192252_BC21	cg18192252				Yes
cg09807875	0.147189	0.312816	0.229836	0.377025	4.65369	1.65313e-05	0.0128288	2.79374	chr7	34136112	F	II	BMPER	Body	opensea		Both	CG	Open Sea	ENST00000476525	chr7	34106844	34182972	76129	+	29267	ENSG00000164619	BMPER	protein_coding	chromosome	BMPER	ENSG00000164619	BMPER						Active_non-prostate_lineage_promoter	0.139274070950067	PMD		34096500	cg09807875_BC21	cg09807875				No
cg04680183	0.180703	0.902812	1.02927	1.20998	4.64741	1.65727e-05	0.0128387	2.78884	chr3	116648958	R	II	LINC00901	Body	opensea		Both	CG	Open Sea	ENST00000474851	chr3	115738362	116858236	1119875	-	209276	ENSG00000185565	LSAMP	protein_coding	chromosome	LSAMP	ENSG00000185565	LSAMP						Heterochromatin	0.2199893832721	PMD	commonPMD	116930111	cg04680183_BC21	cg04680183				No
cg03923587	0.133719	0.903949	0.938987	1.07271	4.64729	1.65798e-05	0.0128387	2.78843	chr2	7504570	R	II		IGR	opensea		Both	CG	Open Sea	ENST00000432850	chr2	7137071	7208417	71347	+	367498	ENSG00000151692	RNF144A	protein_coding	chromosome	RNF144A								Heterochromatin	0.215457725458443	PMD	commonPMD	7364439	cg03923587_TC21	cg03923587				No
cg21183638	0.119494	0.666277	0.684535	0.804028	4.64495	1.67219e-05	0.0129347	2.78041	chr22	31701338	R	II		IGR	opensea		Both	CG	Open Sea	ENST00000441972	chr22	31677599	31688520	10922	-	12817	ENSG00000100100	PIK3IP1	protein_coding	chromosome	PIK3IP1								Heterochromatin	0.0888336054314639									No
cg10976213	0.205788	0.786939	0.773179	0.978967	4.6444	1.67551e-05	0.0129465	2.77855	chr14	85706327	R	II		IGR	opensea		Both	CG	Open Sea	ENST00000553678	chr14	85994943	85995730	788	+	288614	ENSG00000258945	RP11-497E19.2	protein_coding	chromosome	RP11-497E19.2								Heterochromatin	0.170945660652967	PMD	commonPMD							No
cg01010913	0.194955	0.676928	0.690024	0.884979	4.64255	1.68687e-05	0.0130077	2.7722	chr18	10400704	R	II		IGR	opensea		Both	CG	Open Sea	ENST00000355285	chr18	10454625	10489945	35321	+	53919	ENSG00000154856	APCDD1	protein_coding	chromosome	APCDD1								Primed_non-prostate_lineage-specific_enhancer	0.134655522436436	PMD		10400707	cg01010913_BC21	cg01010913				No
cg15052665	0.259322	0.552432	0.579194	0.838515	4.64251	1.68711e-05	0.0130077	2.77207	chr6	141804349	R	II		IGR	opensea		Both	CG	Open Sea	ENST00000574601	chr6	141956787	141957472	686	-	153121	ENSG00000218351	RPS3AP23	pseudogene	chromosome	RPS3AP23								Active_non-prostate_lineage_enhancer	0.141456358285806	PMD		141483212	cg15052665_TC21	cg15052665				No
cg07852015	0.186815	0.886511	0.924055	1.11087	4.64223	1.68887e-05	0.0130077	2.77108	chr5	88083300	R	II	MEF2C	Body	opensea		Both	CG	Open Sea	ENST00000503554	chr5	88027713	88081359	53647	-	1940	ENSG00000081189	MEF2C	protein_coding	chromosome	MEF2C	ENSG00000081189	MEF2C						Heterochromatin	0.167804748514471	PMD	commonPMD	88787483	cg07852015_TC21	cg07852015				No
cg10724690	0.114678	0.733551	0.732862	0.84754	4.6409	1.69705e-05	0.0130358	2.76655	chr15	72690734	F	II	TMEM202	1stExon	opensea		Both	CG	Open Sea	ENST00000567679	chr15	72690650	72700370	9721	+	83	ENSG00000187806	TMEM202	protein_coding	chromosome	TMEM202	ENSG00000187806	TMEM202						Heterochromatin	0.105063840706496									No
cg13656077	0.116887	0.908543	0.991892	1.10878	4.64047	1.69971e-05	0.0130358	2.76507	chr1	167312417	F	II	POU2F1	Body	opensea		Both	CG	Open Sea	ENST00000367862	chr1	167298281	167396582	98302	+	14135	ENSG00000143190	POU2F1	protein_coding	chromosome	POU2F1	ENSG00000143190	POU2F1						Heterochromatin	0.0648941282873038			167343180	cg13656077_TC21	cg13656077				No
cg13882064	0.231807	0.876383	0.880956	1.11276	4.64046	1.69979e-05	0.0130358	2.76503	chr5	121633829	R	II		IGR	opensea		Both	CG	Open Sea	ENST00000514467	chr5	121647049	121758837	111789	+	13218	ENSG00000064692	SNCAIP	protein_coding	chromosome	SNCAIP								Heterochromatin	0.133018674109106	PMD		122298134	cg13882064_BC21	cg13882064				No
cg11106836	0.127188	0.91131	0.948596	1.07578	4.64012	1.7019e-05	0.0130382	2.76386	chr11	117852822	R	II		IGR	shelf	chr11:117856638-117857298	Both	CG	North Shelf	ENST00000227752	chr11	117857063	117872194	15132	+	4239	ENSG00000110324	IL10RA	protein_coding	chromosome	IL10RA								Repressed_chromatin	0.119125199063059			117982107	cg11106836_TC21	cg11106836				No
cg14848318	0.297738	0.527522	0.61735	0.915088	4.63949	1.70581e-05	0.0130541	2.76171	chrX	64863364	R	II		IGR	opensea		Both	CG	Open Sea	ENST00000360270	chrX	64887537	64961791	74255	+	24171	ENSG00000147065	MSN	protein_coding	chromosome	MSN	ENSG00000147065	MSN						Active_non-prostate_lineage_enhancer				65643500	cg14848318_BC21	cg14848318				Yes
cg05885717	0.196871	0.894891	0.982635	1.17951	4.6382	1.71381e-05	0.0131014	2.75731	chr2	53681296	R	II		IGR	opensea		Both	CG	Open Sea	ENST00000482339	chr2	53808341	53833215	24875	-	151917	ENSG00000115239	GPR75-ASB3	protein_coding	chromosome	GPR75-ASB3								Heterochromatin	0.167916341380275	PMD	commonPMD	53454158	cg05885717_BC21	cg05885717				No
cg27305835	0.162101	0.280732	0.0594874	0.221589	4.63696	1.7216e-05	0.0131401	2.75305	chr3	184209995	F	II		IGR	shore	chr3:184209094-184209343	Both	CG	South Shore	ENST00000330394	chr3	184279572	184300197	20626	+	69575	ENSG00000182580	EPHB3	protein_coding	chromosome	EPHB3	ENSG00000145191	EIF2B5						Bivalent_poised_promoter	0.140488598469879	PMD		184492207	cg27305835_TC21	cg27305835				No
cg18532548	0.17437	0.690698	0.687942	0.862312	4.63681	1.72253e-05	0.0131401	2.75254	chr12	45613561	F	II	ANO6	Body	shelf	chr12:45609713-45610752	Both	CG	South Shelf	ENST00000320560	chr12	45609903	45826134	216232	+	3657	ENSG00000177119	ANO6	protein_coding	chromosome	ANO6	ENSG00000177119	ANO6						Heterochromatin	0.0695367947490754			45219778	cg18532548_TC21	cg18532548				No
cg04647757	0.101746	0.843899	0.86967	0.971416	4.63526	1.7323e-05	0.0131866	2.74723	chr10	97252700	F	II	SORBS1	5'UTR	opensea		Both	CG	Open Sea	ENST00000482068	chr10	97250494	97252942	2449	-	240	ENSG00000095637	SORBS1	protein_coding	chromosome	SORBS1	ENSG00000095637	SORBS1						Active_non-prostate_lineage_enhancer	0.0791279692939579			95492943	cg04647757_BC21	cg04647757				No
cg07228754	0.157992	0.721013	0.689373	0.847365	4.63253	1.74961e-05	0.0133042	2.73788	chr4	170131813	R	II	SH3RF1	Body	opensea		Both	CG	Open Sea	ENST00000508685	chr4	170037420	170190244	152825	-	58429	ENSG00000154447	SH3RF1	protein_coding	chromosome	SH3RF1	ENSG00000154447	SH3RF1						Primed_non-prostate_lineage-specific_enhancer	0.0792190939834131									No
cg02214672	0.18603	0.527591	0.467244	0.653274	4.63182	1.75415e-05	0.0133246	2.73545	chr5	141818393	F	II	LOC101926941	Body	opensea		Both	CG	Open Sea	ENST00000509364	chr5	141704464	141706020	1557	-	112372	ENSG00000187678	SPRY4	protein_coding	chromosome	SPRY4								Active_non-prostate_lineage_enhancer	0.115126693587297			142438828	cg02214672_BC21	cg02214672				No
cg05694840	0.141352	0.165363	0.0276843	0.169036	4.63036	1.76348e-05	0.0133814	2.73046	chr11	17743080	F	II	MYOD1	3'UTR	island	chr11:17740789-17743779	Both	CG	Island	ENST00000250003	chr11	17741115	17743678	2564	+	1964	ENSG00000129152	MYOD1	protein_coding	chromosome	MYOD1	ENSG00000129152	MYOD1						Bivalent_poised_promoter	0.144000747514001	PMD		17721533	cg05694840_TC21	cg05694840				No
cg25047094	0.154126	0.855592	0.819658	0.973784	4.62957	1.76855e-05	0.0134056	2.72777	chr2	182418171	R	II	CERKL	Body	opensea		Both	CG	Open Sea	ENST00000478440	chr2	182322968	182344443	21476	+	95202	ENSG00000115232	ITGA4	protein_coding	chromosome	ITGA4	ENSG00000188452	CERKL						Heterochromatin	0.14662271174957	PMD		181553444	cg25047094_BC21	cg25047094				No
cg10644659	-0.189132	0.557654	0.442861	0.253729	-4.63454	1.77228e-05	0.0134089	2.72828	chr7	101740892	R	II	CUX1	Body	opensea		Both	CG	Open Sea	ENST00000465461	chr7	101747633	101769058	21426	+	6739	ENSG00000257923	CUX1	protein_coding	chromosome	CUX1	ENSG00000257923	CUX1						Primed_non-prostate_lineage-specific_enhancer	0.0527340915482534			102097612	cg10644659_TC21	cg10644659				No
cg02380641	0.248786	0.740414	0.961837	1.21062	4.62865	1.77449e-05	0.0134089	2.72461	chr9	113642843	F	II	LPAR1	Body	opensea		Both	CG	Open Sea	ENST00000374438	chr9	113537627	113550381	12755	+	105215	ENSG00000030304	MUSK	protein_coding	chromosome	MUSK	ENSG00000198121	LPAR1						Active_non-prostate_lineage_enhancer	0.118041383693527			110880563	cg02380641_TC21	cg02380641				No
cg03661166	-0.152151	0.750767	0.638884	0.486734	-4.62765	1.78098e-05	0.0134431	2.72118	chr22	25861793	R	II		IGR	opensea		Both	CG	Open Sea	ENST00000609084	chr22	25855943	25857635	1693	+	5849	ENSG00000100058	CRYBB2P1	pseudogene	chromosome	CRYBB2P1								Heterochromatin	0.0968683383528411			25465826	cg03661166_BC21	cg03661166				No
cg18814616	0.231308	0.26715	0.127695	0.359003	4.62734	1.78301e-05	0.0134443	2.72011	chr15	42656991	R	II	CAPN3	Body	opensea		Both	CG	Open Sea	ENST00000397163	chr15	42651785	42704514	52730	+	5205	ENSG00000092529	CAPN3	protein_coding	chromosome	CAPN3	ENSG00000092529	CAPN3						Heterochromatin	0.0905000422758448			42364793	cg18814616_BC21	cg18814616				No
cg20524707	0.199618	0.871429	0.903418	1.10304	4.62688	1.78597e-05	0.0134525	2.71856	chr6	121922527	F	II		IGR	opensea		Both	CG	Open Sea	ENST00000282561	chr6	121756838	121770873	14036	+	165688	ENSG00000152661	GJA1	protein_coding	chromosome	GJA1								Heterochromatin	0.162980133887095	PMD	commonPMD	121601381	cg20524707_TC21	cg20524707				No
cg16086373	0.128082	0.0744024	0.0125366	0.140618	4.626	1.7917e-05	0.0134815	2.71555	chr18	5890838	R	I	TMEM200C	1stExon	island	chr18:5890292-5891682	Grn	CG	Island	ENST00000383490	chr18	5890184	5892103	1920	-	1263	ENSG00000206432	TMEM200C	protein_coding	chromosome	TMEM200C	ENSG00000206432	TMEM200C	PRAD_95984	3.39255766385899	Exon	0.768463073852295	0.231536926147705	Bivalent_poised_promoter	0.159950126041602	PMD	commonPMD	5890839	cg16086373_BC11	cg16086373				No
cg21531685	0.207154	0.439385	0.26052	0.467675	4.62468	1.80034e-05	0.0135323	2.71103	chr3	73672063	F	II	PDZRN3	Body	shore	chr3:73673230-73674375	Both	CG	North Shore	ENST00000308537	chr3	73457209	73673991	216783	-	1926	ENSG00000121440	PDZRN3	protein_coding	chromosome	PDZRN3	ENSG00000121440	PDZRN3						Active_non-prostate_lineage_promoter	0.182274007761936	PMD	commonPMD							No
cg26197530	0.237416	0.777612	0.726036	0.963452	4.62402	1.80467e-05	0.0135506	2.70877	chr1	210485382	F	II		IGR	opensea		Both	CG	Open Sea	ENST00000413764	chr1	210501596	210849638	348043	+	16212	ENSG00000054392	HHAT	protein_coding	chromosome	HHAT								Bivalent_poised_promoter	0.137273279649032	PMD		210312037	cg26197530_TC21	cg26197530				No
cg15900444	0.154921	0.156081	-0.0460053	0.108915	4.62314	1.81047e-05	0.0135653	2.70576	chr5	139154848	R	I		IGR	opensea		Red	CG	Open Sea	ENST00000274710	chr5	139175406	139224051	48646	+	20556	ENSG00000146005	PSD2	protein_coding	chromosome	PSD2								Bivalent_poised_promoter	0.126996173509335	PMD								No
cg04220686	0.237915	0.731913	0.858365	1.09628	4.62299	1.81142e-05	0.0135653	2.70526	chr3	115770602	R	II	LSAMP	Body	opensea		Both	CG	Open Sea	ENST00000498645	chr3	115560734	115770099	209366	-	502	ENSG00000185565	LSAMP	protein_coding	chromosome	LSAMP	ENSG00000185565	LSAMP						Heterochromatin	0.203155174735409	PMD	commonPMD	116051755	cg04220686_BC21	cg04220686				Yes
cg24814080	0.149719	0.859745	0.822852	0.972571	4.62248	1.81481e-05	0.0135653	2.7035	chr6	82524884	F	II	LINC01526	TSS1500	opensea		Both	CG	Open Sea	ENST00000369756	chr6	82455447	82462491	7045	-	62392	ENSG00000112773	FAM46A	protein_coding	chromosome	FAM46A								Heterochromatin	0.122854060250319			81815167	cg24814080_BC21	cg24814080				No
cg27066319	0.170761	0.734046	0.796524	0.967285	4.6221	1.81735e-05	0.0135653	2.70219	chr12	56392003	R	II	SUOX	5'UTR	opensea		Both	CG	Open Sea	ENST00000551841	chr12	56391399	56398457	7059	+	603	ENSG00000139531	SUOX	protein_coding	chromosome	SUOX	ENSG00000139531	SUOX						Active_non-prostate_lineage_promoter	0.0863870778322466			55998219	cg27066319_TC21	cg27066319				No
cg05500015	0.220483	0.218041	0.0518064	0.272289	4.6216	1.82065e-05	0.0135653	2.70049	chr11	89867819	F	II	NAALAD2	5'UTR	opensea		Both	CG	Open Sea	ENST00000321955	chr11	89867880	89925779	57900	+	59	ENSG00000077616	NAALAD2	protein_coding	chromosome	NAALAD2	ENSG00000077616	NAALAD2						Bivalent_poised_promoter	0.177055366694125	PMD	commonPMD	90134651	cg05500015_BC21	cg05500015				Yes
cg16963144	0.17691	0.469679	0.432372	0.609282	4.62704	1.82113e-05	0.0135653	2.70287	chr20	22566976	R	I	FOXA2	TSS1500	island	chr20:22566821-22567055	Red	CG	Island	ENST00000377115	chr20	22561643	22566093	4451	-	882	ENSG00000125798	FOXA2	protein_coding	chromosome	FOXA2								Bivalent_poised_enhancer	0.191886070449843	PMD	commonPMD	22586338	cg16963144_BC11	cg16963144				No
cg07950590	0.228716	0.732401	0.865428	1.09414	4.62144	1.82171e-05	0.0135653	2.69994	chr4	138454958	R	II	PCDH18	TSS1500	opensea		Both	CG	Open Sea	ENST00000510305	chr4	138441992	138453648	11657	-	1309	ENSG00000189184	PCDH18	protein_coding	chromosome	PCDH18								Active_non-prostate_lineage_enhancer	0.172441250173664	PMD	commonPMD	137533804	cg07950590_TC21	cg07950590				No
cg08516081	0.107676	0.93517	1.01302	1.1207	4.62119	1.82334e-05	0.0135653	2.6991	chr2	198677767	R	II	PLCL1	Body	opensea		Both	CG	Open Sea	ENST00000487695	chr2	198674982	199011658	336677	+	2784	ENSG00000115896	PLCL1	protein_coding	chromosome	PLCL1	ENSG00000115896	PLCL1						Heterochromatin	0.143371405528195	PMD		197813043	cg08516081_TC21	cg08516081				No
cg26568284	-0.232273	0.593113	0.457029	0.224756	-4.62115	1.82363e-05	0.0135653	2.69895	chr6	11039533	R	II	ELOVL2	Body	opensea		Both	CG	Open Sea	ENST00000354666	chr6	10980992	11044547	63556	-	5012	ENSG00000197977	ELOVL2	protein_coding	chromosome	ELOVL2	ENSG00000197977	ELOVL2						Primed_prostate_lineage_enhancer	0.165339378297155	PMD	commonPMD	11039300	cg26568284_BC21	cg26568284				No
cg14023672	0.209733	0.862265	0.934612	1.14435	4.61964	1.83369e-05	0.0136056	2.69378	chr4	62294149	F	II		IGR	opensea		Both	CG	Open Sea	ENST00000509896	chr4	62362839	62936856	574018	+	68688	ENSG00000150471	LPHN3	protein_coding	chromosome	LPHN3	ENSG00000150471	LPHN3						Primed_non-prostate_lineage-specific_enhancer	0.210995610775986	PMD	commonPMD	61428431	cg14023672_TC21	cg14023672				No
cg05542338	0.239198	0.247692	-0.136742	0.102456	4.62492	1.83517e-05	0.0136056	2.69809	chr4	5710407	R	I	EVC2	5'UTR	island	chr4:5709985-5710495	Red	CG	Island	ENST00000344408	chr4	5564166	5710294	146129	-	112	ENSG00000173040	EVC2	protein_coding	chromosome	EVC2	ENSG00000173040	EVC2	PRAD_26433	3.02701030129706	Promoter	0.722554890219561	0.277445109780439	Bivalent_poised_promoter	0.176760384040145	PMD	commonPMD	5708680	cg05542338_TC11	cg05542338				No
cg25321406	0.239092	0.793023	0.782096	1.02119	4.6192	1.83662e-05	0.0136056	2.69228	chr14	87716249	R	II		IGR	opensea		Both	CG	Open Sea	ENST00000557527	chr14	87372122	87389099	16978	+	344126	ENSG00000258804	RP11-322L20.1	protein_coding	chromosome	RP11-322L20.1								Heterochromatin	0.216172629302567	PMD	commonPMD	87249905	cg25321406_TC21	cg25321406				No
cg02325434	0.154145	0.359791	0.199562	0.353706	4.6192	1.83663e-05	0.0136056	2.69228	chr1	168849451	F	II		IGR	opensea		Both	CG	Open Sea	ENST00000367817	chr1	168664697	168698502	33806	-	150948	ENSG00000143196	DPT	protein_coding	chromosome	DPT			PRAD_7577	7.62417904270015	Distal	0.487025948103792	0.512974051896208	Primed_prostate_lineage_enhancer	0.0996682272944166			168880213	cg02325434_BC21	cg02325434				Yes
cg02839071	0.151249	0.750417	0.816785	0.968035	4.61851	1.84119e-05	0.0136253	2.68995	chr18	10472982	F	II	APCDD1	Body	shore	chr18:10471656-10471867	Both	CG	South Shore	ENST00000584596	chr18	10471833	10477875	6043	+	1148	ENSG00000154856	APCDD1	protein_coding	chromosome	APCDD1	ENSG00000154856	APCDD1						Primed_non-prostate_lineage-specific_enhancer	0.134655522436436	PMD		10472985	cg02839071_TC21	cg02839071				No
cg05507988	0.153746	0.191884	0.121191	0.274937	4.61698	1.85151e-05	0.0136735	2.6847	chr6	88877150	R	II	CNR1	TSS1500	island	chr6:88875397-88877449	Both	CG	Island	ENST00000369501	chr6	88849583	88876078	26496	-	1071	ENSG00000118432	CNR1	protein_coding	chromosome	CNR1								Bivalent_poised_promoter	0.168562197480997	PMD	commonPMD	88167431	cg05507988_BC21	cg05507988				Yes
cg15616257	-0.155103	0.491649	0.322591	0.167488	-4.6153	1.86287e-05	0.0137258	2.67895	chr21	40823680	F	I	SH3BGR	5'UTR	opensea		Red	CG	Open Sea	ENST00000333634	chr21	40823756	40887433	63678	+	74	ENSG00000185437	SH3BGR	protein_coding	chromosome	SH3BGR	ENSG00000185437	SH3BGR	PRAD_107356	6.2771173121843	Promoter	0.487025948103792	0.512974051896208	Active_prostate_lineage-specific_promoter	0.0944341968240107			39451754	cg15616257_TC11	cg15616257				No
cg05093498	0.202777	0.896098	0.991565	1.19434	4.6152	1.8635e-05	0.0137258	2.67863	chr5	86535798	R	II	LOC55338	TSS1500	opensea		Both	CG	Open Sea	ENST00000445770	chr5	86512423	86534822	22400	-	975	ENSG00000233828	AC008394.1	protein_coding	chromosome	AC008394.1								Heterochromatin	0.106095904331045			87239981	cg05093498_TC21	cg05093498				No
cg06569690	0.195924	0.907219	0.936358	1.13228	4.61477	1.86641e-05	0.0137258	2.67717	chr5	122066547	R	II	LOC101927379	TSS1500	opensea		Both	CG	Open Sea	ENST00000379516	chr5	122110691	122165803	55113	+	44142	ENSG00000205302	SNX2	protein_coding	chromosome	SNX2								Heterochromatin	0.141401490357128	PMD		122730852	cg06569690_BC21	cg06569690				No
cg09886864	0.117638	0.829428	0.782114	0.899752	4.61452	1.86815e-05	0.0137258	2.67629	chr5	150684756	F	II	SLC36A3	TSS1500	opensea		Both	CG	Open Sea	ENST00000335230	chr5	150656323	150683327	27005	-	1428	ENSG00000186334	SLC36A3	protein_coding	chromosome	SLC36A3								Heterochromatin	0.115920479805266			151305195	cg09886864_TC21	cg09886864				No
cg10203211	0.280599	0.300174	0.266368	0.546967	4.61404	1.87143e-05	0.0137358	2.67464	chr4	185018682	F	I	ENPP6	Body	island	chr4:185018390-185018721	Red	CG	Island	ENST00000513034	chr4	184922478	184938531	16054	+	96203	ENSG00000173320	STOX2	protein_coding	chromosome	STOX2	ENSG00000164303	ENPP6						Bivalent_poised_promoter	0.172659657185936	PMD	commonPMD	184097529	cg10203211_TC11	cg10203211				No
cg22796353	0.18716	0.246674	0.114113	0.301274	4.61354	1.87483e-05	0.0137432	2.67294	chr7	156400281	F	I		IGR	island	chr7:156400018-156400712	Red	CG	Island	ENST00000440711	chr7	156397826	156398438	613	-	1842	ENSG00000182648	LINC01006	processed_transcript	chromosome	LINC01006								Bivalent_poised_promoter	0.087269116800742			156607587	cg22796353_BC11	cg22796353				No
cg25579729	0.110035	0.912994	0.895155	1.00519	4.61333	1.87626e-05	0.0137432	2.67222	chr5	15993627	R	II		IGR	opensea		Both	CG	Open Sea	ENST00000507111	chr5	16067423	16177938	110516	-	184309	ENSG00000183654	MARCH11	protein_coding	chromosome	MARCH11			PRAD_31464	4.5433821054025	Distal	0.391217564870259	0.608782435129741	Primed_prostate_lineage_enhancer	0.239564149333432	PMD	commonPMD	15993518	cg25579729_BC21	cg25579729				No
cg02271843	0.197935	0.652747	0.600956	0.798891	4.61156	1.88834e-05	0.0138115	2.66619	chr12	59175648	R	II		IGR	opensea		Both	CG	Open Sea	ENST00000548969	chr12	59194154	59206441	12288	+	18504	ENSG00000258231	RP11-362K2.2	protein_coding	chromosome	RP11-362K2.2	ENSG00000258231	RP11-362K2.2						Heterochromatin	0.147435968186286	PMD		58781866	cg02271843_TC21	cg02271843				No
cg06289444	0.201276	0.904719	0.97117	1.17245	4.61683	1.88983e-05	0.0138115	2.66867	chr6	169631196	F	II	THBS2	Body	shore	chr6:169631759-169632823	Both	CG	North Shore	ENST00000461848	chr6	169634605	169637507	2903	-	6309	ENSG00000186340	THBS2	protein_coding	chromosome	THBS2	ENSG00000186340	THBS2						Heterochromatin	0.137846627652033	PMD		169231101	cg06289444_TC21	cg06289444				No
cg25620989	-0.266326	0.298172	0.145011	-0.121315	-4.61112	1.89135e-05	0.0138115	2.6647	chr5	162861766	R	II		IGR	shelf	chr5:162864384-162865007	Both	CG	North Shelf	ENST00000512163	chr5	162864575	162870735	6161	+	2807	ENSG00000113328	CCNG1	protein_coding	chromosome	CCNG1			PRAD_36116	3.69185809627017	Intron	0.427145708582834	0.572854291417166	Active_prostate_lineage-specific_enhancer	0.0921720757287293			163434760	cg25620989_BC21	cg25620989				No
cg06367429	0.136979	0.94986	1.0532	1.19018	4.60992	1.89967e-05	0.0138581	2.66058	chr8	144066843	R	II	LOC100133669	Body	opensea		Both	CG	Open Sea	ENST00000517503	chr8	144099399	144103827	4429	+	32554	ENSG00000160932	LY6E	protein_coding	chromosome	LY6E								Bivalent_poised_enhancer	0.155937024867486	PMD	commonPMD	142985426	cg06367429_TC21	cg06367429				No
cg11606050	0.212121	0.917736	0.962518	1.17464	4.60936	1.90351e-05	0.0138681	2.65868	chr1	248005246	F	II	OR11L1	TSS200	opensea		Both	CG	Open Sea	ENST00000355784	chr1	248004199	248005254	1056	-	6	ENSG00000197591	OR11L1	protein_coding	chromosome	OR11L1	ENSG00000197591	OR11L1						Repressed_chromatin	0.196156940117697	PMD	commonPMD	247841944	cg11606050_TC21	cg11606050				No
cg01555693	0.13521	0.845308	0.77397	0.909181	4.60902	1.90589e-05	0.0138681	2.6575	chr1	226295105	F	II		IGR	shelf	chr1:226297287-226298586	Both	CG	North Shelf	ENST00000366813	chr1	226251678	226259702	8025	+	43426	ENSG00000163041	H3F3A	protein_coding	chromosome	H3F3A			PRAD_9894	9.39730100945188	Distal	0.477045908183633	0.522954091816367	Active_prostate_lineage-specific_enhancer	0.0950504891094437			226107404	cg01555693_TC21	cg01555693				No
cg03790312	0.223524	0.828631	0.930596	1.15412	4.60888	1.90684e-05	0.0138681	2.65704	chr3	116437373	R	II		IGR	opensea		Both	CG	Open Sea	ENST00000490035	chr3	115521235	116164378	643144	-	272994	ENSG00000185565	LSAMP	protein_coding	chromosome	LSAMP	ENSG00000185565	LSAMP						Heterochromatin	0.217396640705283	PMD	commonPMD	116718526	cg03790312_TC21	cg03790312				No
cg26779721	0.14155	0.936614	0.961773	1.10332	4.60851	1.90943e-05	0.0138729	2.65576	chr3	100972008	F	II	IMPG2	Body	opensea		Both	CG	Open Sea	ENST00000193391	chr3	100941390	101039404	98015	-	67394	ENSG00000081148	IMPG2	protein_coding	chromosome	IMPG2	ENSG00000081148	IMPG2						Heterochromatin	0.141000636327572	PMD		101253164	cg26779721_BC21	cg26779721				No
cg15073210	0.176821	0.812141	0.689841	0.866662	4.60782	1.9142e-05	0.0138935	2.65342	chr19	15980980	R	II		IGR	opensea		Both	CG	Open Sea	ENST00000588182	chr19	15962853	15973785	10933	-	7194	ENSG00000267453	AC004791.2	processed_transcript	chromosome	AC004791.2								Active_non-prostate_lineage_promoter	0.123216600223415			15870170	cg15073210_BC21	cg15073210				No
cg16912637	0.12745	0.761119	0.792514	0.919964	4.6069	1.92062e-05	0.013926	2.65027	chr17	17720273	F	I	SREBF1	Body	opensea		Red	CG	Open Sea	ENST00000486311	chr17	17716026	17717690	1665	-	2582	ENSG00000072310	SREBF1	protein_coding	chromosome	SREBF1	ENSG00000072310	SREBF1	PRAD_91269	3.23760674838582	3' UTR	0.632734530938124	0.367265469061876	Active_non-prostate_lineage_promoter	0.0794462819760902			17816959	cg16912637_BC11	cg16912637				No
cg10709031	-0.16703	0.825544	0.762108	0.595078	-4.60577	1.92854e-05	0.0139582	2.64641	chr10	123185906	R	II		IGR	opensea		Both	CG	Open Sea	ENST00000467584	chr10	123239299	123239999	701	-	54091	ENSG00000066468	FGFR2	protein_coding	chromosome	FGFR2								Heterochromatin	0.105665954031434			121426392	cg10709031_BC21	cg10709031				No
cg08311967	0.216566	0.910532	0.926423	1.14299	4.60541	1.93105e-05	0.0139582	2.64518	chr8	60506271	F	II		IGR	opensea		Both	CG	Open Sea	ENST00000361421	chr8	59717977	60031767	313791	-	474503	ENSG00000198846	TOX	protein_coding	chromosome	TOX								Heterochromatin	0.201066999074369	PMD	commonPMD	59593712	cg08311967_TC21	cg08311967				No
cg14842121	0.221005	0.633459	0.98522	1.20622	4.60533	1.93159e-05	0.0139582	2.64492	chr3	169105804	F	II	MECOM	5'UTR	opensea		Both	CG	Open Sea	ENST00000481315	chr3	168845812	168987026	141215	-	118777	ENSG00000085276	MECOM	protein_coding	chromosome	MECOM	ENSG00000085276	MECOM						Repressed_chromatin	0.0899275751615579			169388016	cg14842121_BC21	cg14842121				No
cg24087497	0.102823	0.871835	0.814725	0.917548	4.60515	1.93284e-05	0.0139582	2.64431	chr12	54686330	R	II	NFE2	Body	opensea		Both	CG	Open Sea	ENST00000540264	chr12	54685957	54689542	3586	-	3210	ENSG00000123405	NFE2	protein_coding	chromosome	NFE2	ENSG00000123405	NFE2						Primed_non-prostate_lineage-specific_enhancer	0.0762536572627589			54292546	cg24087497_BC21	cg24087497				No
cg16027310	0.160833	0.864424	0.897933	1.05877	4.60469	1.93606e-05	0.0139674	2.64275	chr11	48019123	R	II	PTPRJ	Body	opensea		Both	CG	Open Sea	ENST00000527952	chr11	48002279	48145252	142974	+	16843	ENSG00000149177	PTPRJ	protein_coding	chromosome	PTPRJ	ENSG00000149177	PTPRJ						Active_non-prostate_lineage_enhancer	0.0850052051573497			47997571	cg16027310_TC21	cg16027310				No
cg06607820	0.182779	0.500555	0.50938	0.692159	4.60367	1.94328e-05	0.0140054	2.63925	chrX	153233407	F	II	HCFC1-AS1	TSS1500	shelf	chrX:153236071-153238480	Both	CG	North Shelf	ENST00000369984	chrX	153213010	153236635	23626	-	3226	ENSG00000172534	HCFC1	protein_coding	chromosome	HCFC1	ENSG00000172534	HCFC1						Active_non-prostate_lineage_promoter				153967956	cg06607820_BC21	cg06607820				No
cg26198197	0.239069	0.552408	0.720746	0.959814	4.60301	1.94796e-05	0.014025	2.637	chr4	108204800	R	II		IGR	opensea		Both	CG	Open Sea	ENST00000513208	chr4	107844900	108204846	359947	-	44	ENSG00000155011	DKK2	protein_coding	chromosome	DKK2	ENSG00000155011	DKK2						Heterochromatin	0.199265116645538	PMD	commonPMD	107283643	cg26198197_TC21	cg26198197				No
cg06199281	0.174966	0.901921	0.969987	1.14495	4.60206	1.95467e-05	0.0140593	2.63377	chr3	181628206	R	II		IGR	opensea		Both	CG	Open Sea	ENST00000325404	chr3	181429722	181432221	2500	+	198483	ENSG00000181449	SOX2	protein_coding	chromosome	SOX2								Repressed_chromatin	0.163568586607864	PMD	commonPMD	181910418	cg06199281_TC21	cg06199281				No
cg00228017	0.243436	0.39066	0.426055	0.669491	4.60156	1.95823e-05	0.0140671	2.63205	chr18	53447841	F	II		IGR	island	chr18:53447074-53447842	Both	CG	Island	ENST00000568169	chr18	52937155	53332018	394864	-	115822	ENSG00000196628	TCF4	protein_coding	chromosome	TCF4								Bivalent_poised_promoter	0.197148914574815	PMD	commonPMD	55780610	cg00228017_BC21	cg00228017				Yes
cg11599505	0.259475	0.789164	0.916548	1.17602	4.60095	1.96253e-05	0.0140735	2.62999	chr20	36532096	F	II	VSTM2L	Body	island	chr20:36531143-36532133	Both	CG	Island	ENST00000448944	chr20	36531544	36572538	40995	+	551	ENSG00000132821	VSTM2L	protein_coding	chromosome	VSTM2L	ENSG00000132821	VSTM2L						Active_prostate_lineage-specific_promoter	0.137339899220932	PMD		37903694	cg11599505_BC21	cg11599505				No
cg23489013	0.190355	0.839785	0.781054	0.97141	4.60043	1.96628e-05	0.0140797	2.6282	chr6	73362659	F	II	KCNQ5-IT1	Body	opensea		Both	CG	Open Sea	ENST00000414165	chr6	73331918	73905137	573220	+	30740	ENSG00000185760	KCNQ5	protein_coding	chromosome	KCNQ5	ENSG00000185760	KCNQ5						Heterochromatin	0.239545956281562	PMD	commonPMD	72652931	cg23489013_BC21	cg23489013				No
cg07805146	0.210418	0.889046	0.939036	1.14945	4.60573	1.96732e-05	0.0140797	2.65537	chr18	10029179	F	II		IGR	shelf	chr18:10032458-10032907	Both	CG	North Shelf	ENST00000584796	chr18	9915767	9954140	38374	+	113411	ENSG00000101558	VAPA	protein_coding	chromosome	VAPA								Repressed_chromatin	0.142282824217546	PMD		10029182	cg07805146_BC21	cg07805146				No
cg03081439	0.216317	0.812698	0.830025	1.04634	4.59859	1.97947e-05	0.0141526	2.62192	chr5	88852167	R	II		IGR	opensea		Both	CG	Open Sea	ENST00000502831	chr5	88057109	88199922	142814	-	652244	ENSG00000081189	MEF2C	protein_coding	chromosome	MEF2C								Heterochromatin	0.172985606160424	PMD	commonPMD	89556350	cg03081439_TC21	cg03081439				No
cg15244252	0.126581	0.847263	0.800772	0.927353	4.5968	1.99234e-05	0.0142163	2.61583	chr2	216609692	F	II	LINC00607	Body	opensea		Both	CG	Open Sea	ENST00000263268	chr2	216809213	216878346	69134	-	268652	ENSG00000118242	MREG	protein_coding	chromosome	MREG								Heterochromatin	0.13416720438391	PMD		215744969	cg15244252_BC21	cg15244252				No
cg25303774	0.174631	0.914739	0.911633	1.08626	4.60113	2.00038e-05	0.0142543	2.61459	chr6	121902246	R	II		IGR	opensea		Both	CG	Open Sea	ENST00000282561	chr6	121756838	121770873	14036	+	145407	ENSG00000152661	GJA1	protein_coding	chromosome	GJA1								Heterochromatin	0.162980133887095	PMD	commonPMD							No
cg00834587	0.186189	0.797158	0.672822	0.859011	4.59552	2.00164e-05	0.0142543	2.61146	chr1	99126226	F	II	SNX7	TSS1500	shore	chr1:99126872-99127711	Both	CG	North Shore	ENST00000370189	chr1	99127236	99226054	98819	+	1008	ENSG00000162627	SNX7	protein_coding	chromosome	SNX7								Heterochromatin	0.0984698276810922			98660670	cg00834587_BC21	cg00834587				No
cg18960464	-0.261823	0.458636	0.391458	0.129635	-4.59517	2.00418e-05	0.0142583	2.61027	chr6	20653068	R	II	CDKAL1	Body	opensea		Both	CG	Open Sea	ENST00000378610	chr6	20546572	21232635	686064	+	106495	ENSG00000145996	CDKAL1	protein_coding	chromosome	CDKAL1	ENSG00000145996	CDKAL1						Active_prostate_lineage-specific_enhancer	0.072769573417604			20652837	cg18960464_BC21	cg18960464				No
cg00031722	0.146102	0.905483	0.917435	1.06354	4.59484	2.00662e-05	0.0142615	2.60913	chr8	57361263	R	II		IGR	shore	chr8:57358126-57359415	Both	CG	South Shore	ENST00000451791	chr8	57353831	57359293	5463	-	1969	ENSG00000181195	PENK	protein_coding	chromosome	PENK								Repressed_chromatin	0.189399181904457	PMD	commonPMD	56448704	cg00031722_BC21	cg00031722				No
cg23588952	0.192729	0.91298	1.00574	1.19847	4.59363	2.01544e-05	0.0142685	2.60501	chr8	2024300	F	II	MYOM2	Body	opensea		Both	CG	Open Sea	ENST00000519518	chr8	2029921	2037887	7967	+	5619	ENSG00000036448	MYOM2	protein_coding	chromosome	MYOM2	ENSG00000036448	MYOM2						Repressed_chromatin	0.177821031347017	PMD	commonPMD	2076220	cg23588952_BC21	cg23588952				No
cg19540471	-0.267207	0.675826	0.610601	0.343394	-4.59358	2.01575e-05	0.0142685	2.60486	chr5	115907550	R	II	SEMA6A	5'UTR	shore	chr5:115908397-115910792	Both	CG	North Shore	ENST00000512156	chr5	115885811	115909930	24120	-	2378	ENSG00000092421	SEMA6A	protein_coding	chromosome	SEMA6A	ENSG00000092421	SEMA6A	PRAD_34147	12.95088943236	Intron	0.333333333333333	0.666666666666667	Active_prostate_lineage-specific_enhancer	0.143195849998519	PMD		116571854	cg19540471_TC21	cg19540471				No
cg17891505	0.265866	0.756987	0.989489	1.25536	4.59334	2.01752e-05	0.0142685	2.60404	chr8	77318139	F	II		IGR	opensea		Both	CG	Open Sea	ENST00000521891	chr8	77593454	77779521	186068	+	275313	ENSG00000091656	ZFHX4	protein_coding	chromosome	ZFHX4								Heterochromatin	0.201103648040679	PMD	commonPMD	76405904	cg17891505_TC21	cg17891505				Yes
cg25076272	0.155574	0.934821	0.979633	1.13521	4.59329	2.01792e-05	0.0142685	2.60385	chr11	60923776	R	II	VPS37C	5'UTR	opensea		Both	CG	Open Sea	ENST00000538036	chr11	60899916	60928608	28693	-	4830	ENSG00000167987	VPS37C	protein_coding	chromosome	VPS37C	ENSG00000167987	VPS37C						Active_non-prostate_lineage_enhancer	0.0999227678719206			61156304	cg25076272_BC21	cg25076272				No
cg25330138	0.138409	0.929464	0.954413	1.09282	4.59279	2.02158e-05	0.0142685	2.60215	chr22	28031034	F	II		IGR	shelf	chr22:28034987-28035310	Both	CG	North Shelf	ENST00000497225	chr22	28146666	28187871	41206	-	156835	ENSG00000169184	MN1	protein_coding	chromosome	MN1								Repressed_chromatin	0.160269277298516	PMD	commonPMD	27635069	cg26176742_BC21	cg26176742				No
cg27381043	0.210968	0.87001	0.979597	1.19056	4.59815	2.02202e-05	0.0142685	2.60773	chr5	129412846	F	II	CHSY3	Body	opensea		Both	CG	Open Sea	ENST00000507545	chr5	129243780	129520195	276416	+	169065	ENSG00000198108	CHSY3	protein_coding	chromosome	CHSY3	ENSG00000198108	CHSY3						Heterochromatin	0.190381205781505	PMD	commonPMD	130077153	cg27381043_TC21	cg27381043				Yes
cg14769059	0.176837	0.555633	0.751837	0.928675	4.59255	2.02335e-05	0.0142685	2.60133	chr3	169310089	R	II	MECOM	5'UTR	opensea		Both	CG	Open Sea	ENST00000486748	chr3	169099047	169381178	282132	-	71087	ENSG00000085276	MECOM	protein_coding	chromosome	MECOM	ENSG00000085276	MECOM						Repressed_chromatin	0.0896936153707054			169592301	cg14769059_TC21	cg14769059				No
cg09152866	0.17091	0.369712	0.216236	0.387146	4.59189	2.02816e-05	0.0142685	2.5991	chr6	11714562	R	II	C6orf105	3'UTR	opensea		Both	CG	Open Sea	ENST00000513651	chr6	11714187	11728790	14604	-	14226	ENSG00000111863	ADTRP	protein_coding	chromosome	ADTRP	ENSG00000111863	ADTRP						Heterochromatin	0.119887326744772			11714329	cg09152866_BC21	cg09152866				No
cg20741985	0.109717	0.91089	1.01347	1.12318	4.59171	2.02948e-05	0.0142685	2.59849	chr5	172910946	R	II		IGR	opensea		Both	CG	Open Sea	ENST00000462674	chr5	173036360	173041855	5496	-	130907	ENSG00000145919	BOD1	protein_coding	chromosome	BOD1								Heterochromatin	0.195665247539735	PMD	commonPMD							No
cg09735579	0.227617	0.340519	0.164849	0.392466	4.59078	2.03634e-05	0.0142815	2.59532	chr13	22247070	R	II	FGF9	Body	shore	chr13:22247803-22249755	Both	CG	North Shore	ENST00000461657	chr13	22248141	22275437	27297	+	1069	ENSG00000102678	FGF9	protein_coding	chromosome	FGF9	ENSG00000102678	FGF9						Bivalent_poised_promoter	0.165987909982136	PMD	commonPMD	21672931	cg09735579_BC21	cg09735579				Yes
cg21560142	0.13844	0.434657	0.522309	0.660749	4.59075	2.03657e-05	0.0142815	2.59521	chr19	47730821	F	I	BBC3	Body	shore	chr19:47731377-47731715	Grn	CG	North Shore	ENST00000439096	chr19	47724084	47734451	10368	-	3628	ENSG00000105327	BBC3	protein_coding	chromosome	BBC3	ENSG00000105327	BBC3						Active_prostate_lineage-specific_promoter	0.093155162338979			47227564	cg21560142_BC11	cg21560142				No
cg14567957	0.236446	0.661488	0.708655	0.945101	4.59066	2.03729e-05	0.0142815	2.59488	chr6	76204172	F	II	FILIP1	TSS1500	opensea		Both	CG	Open Sea	ENST00000237172	chr6	76017800	76203454	185655	-	717	ENSG00000118407	FILIP1	protein_coding	chromosome	FILIP1								Active_non-prostate_lineage_enhancer	0.148254867690242	PMD		75494456	cg14567957_BC21	cg14567957				No
cg24688502	0.188011	0.861924	0.95003	1.13804	4.59037	2.03943e-05	0.0142825	2.5939	chr4	62159885	F	II		IGR	opensea		Both	CG	Open Sea	ENST00000514591	chr4	62067860	62938184	870325	+	92024	ENSG00000150471	LPHN3	protein_coding	chromosome	LPHN3	ENSG00000150471	LPHN3						Heterochromatin	0.218912119883504	PMD	commonPMD							No
cg24875895	0.212749	0.937211	1.2193	1.43205	4.58956	2.0454e-05	0.0143037	2.59115	chr5	2475927	R	II		IGR	opensea		Both	CG	Open Sea	ENST00000302057	chr5	2746880	2751769	4890	-	275840	ENSG00000170561	IRX2	protein_coding	chromosome	IRX2								Repressed_chromatin	0.196432077481417	PMD	commonPMD	2475813	cg24875895_TC21	cg24875895				No
cg26596430	0.13172	0.936148	0.92024	1.05196	4.58942	2.04644e-05	0.0143037	2.59067	chr7	139741584	F	II	PARP12	Body	opensea		Both	CG	Open Sea	ENST00000470515	chr7	139733642	139741528	7887	-	55	ENSG00000059378	PARP12	protein_coding	chromosome	PARP12	ENSG00000059378	PARP12						Active_non-prostate_lineage_enhancer	0.0816485683858071			140041784	cg26596430_TC21	cg26596430				No
cg09859080	0.146269	0.630824	0.670693	0.816961	4.58856	2.05282e-05	0.0143344	2.58775	chr1	9099754	R	I	SLC2A5	Body	island	chr1:9099280-9100513	Red	CG	Island	ENST00000536305	chr1	9097173	9109319	12147	-	9563	ENSG00000142583	SLC2A5	protein_coding	chromosome	SLC2A5	ENSG00000142583	SLC2A5						Bivalent_poised_promoter	0.106266779412539									No
cg25621735	0.114637	0.708764	0.710666	0.825303	4.58747	2.06098e-05	0.0143774	2.58402	chr2	230933934	R	II	SLC16A14	TSS1500	shore	chr2:230932468-230933550	Both	CG	South Shore	ENST00000295190	chr2	230899698	230933715	34018	-	218	ENSG00000163053	SLC16A14	protein_coding	chromosome	SLC16A14								Active_prostate_lineage-specific_promoter	0.132730555155212	PMD								No
cg01429340	0.133934	0.486547	0.372738	0.506672	4.58516	2.07832e-05	0.0144571	2.57616	chr13	31553556	F	II		IGR	opensea		Both	CG	Open Sea	ENST00000530916	chr13	31531095	31549637	18543	+	22460	ENSG00000175664	TEX26	protein_coding	chromosome	TEX26								Repressed_chromatin	0.140197071197815	PMD								No
cg05729577	0.124895	0.927644	0.963385	1.08828	4.58515	2.07841e-05	0.0144571	2.57611	chr18	34825484	F	II	BRUNOL4	3'UTR	shore	chr18:34823798-34824017	Both	CG	South Shore	ENST00000590011	chr18	34824797	34833944	9148	-	8458	ENSG00000101489	CELF4	protein_coding	chromosome	CELF4	ENSG00000101489	CELF4						Heterochromatin	0.141836153978812	PMD		37245521	cg05729577_BC21	cg05729577				No
cg18278265	-0.160599	0.103317	-0.169471	-0.33007	-4.58514	2.07845e-05	0.0144571	2.5761	chr20	61051438	R	I	GATA5	TSS1500	island	chr20:61049361-61051897	Grn	CG	Island	ENST00000252997	chr20	61038553	61051026	12474	-	411	ENSG00000130700	GATA5	protein_coding	chromosome	GATA5								Bivalent_poised_promoter	0.160836882410616	PMD	commonPMD	62476382	cg18278265_BC11	cg18278265				No
cg24480120	0.141723	0.240189	0.0284799	0.170203	4.58443	2.08379e-05	0.0144786	2.57369	chr17	7982693	F	II	ALOX12B	Body	island	chr17:7982631-7983560	Both	CG	Island	ENST00000577351	chr17	7976472	7982731	6260	-	36	ENSG00000179477	ALOX12B	protein_coding	chromosome	ALOX12B	ENSG00000179477	ALOX12B	PRAD_90813	3.2405393222034	Promoter	0.630738522954092	0.369261477045908	Bivalent_poised_promoter	0.128685153065448	PMD		8079375	cg24480120_BC21	cg24480120				No
cg16735563	0.105393	0.897424	0.932055	1.03745	4.58384	2.08825e-05	0.0144786	2.57168	chr11	6496490	R	II	TRIM3	TSS1500	shore	chr11:6494725-6495453	Both	CG	South Shore	ENST00000525074	chr11	6469844	6495689	25846	-	800	ENSG00000110171	TRIM3	protein_coding	chromosome	TRIM3								Active_non-prostate_lineage_enhancer	0.102248586439058			6475260	cg16735563_TC21	cg16735563				No
cg05121790	0.128453	0.088863	-0.0788883	0.0495642	4.58367	2.08957e-05	0.0144786	2.57109	chr1	12123554	R	I	TNFRSF8	5'UTR	island	chr1:12123488-12124148	Grn	CG	Island	ENST00000417814	chr1	12123527	12203174	79648	+	26	ENSG00000120949	TNFRSF8	protein_coding	chromosome	TNFRSF8	ENSG00000120949	TNFRSF8						Bivalent_poised_promoter	0.120899624065452			12063497	cg05121790_TC11	cg05121790				Yes
cg06857690	0.176164	0.653336	0.701569	0.877733	4.58351	2.09076e-05	0.0144786	2.57055	chr13	27608835	F	II		IGR	opensea		Both	CG	Open Sea	ENST00000282344	chr13	27640293	27746033	105741	-	137196	ENSG00000152484	USP12	protein_coding	chromosome	USP12								Bivalent_poised_promoter	0.0707807954250212			27034698	cg06857690_BC21	cg06857690				No
cg06482428	0.182621	0.214938	-0.0341139	0.148507	4.5834	2.09164e-05	0.0144786	2.57016	chr4	21950173	F	II	KCNIP4	5'UTR	island	chr4:21950085-21950346	Both	CG	Island	ENST00000447367	chr4	20730829	21950368	1219540	-	193	ENSG00000185774	KCNIP4	protein_coding	chromosome	KCNIP4	ENSG00000185774	KCNIP4						Bivalent_poised_promoter	0.218118448510926	PMD	commonPMD	21948550	cg06482428_BC21	cg06482428				No
cg14893902	0.189131	0.921714	0.985074	1.17421	4.58141	2.10676e-05	0.0145693	2.56339	chr8	120627704	R	II	ENPP2	Body	opensea		Both	CG	Open Sea	ENST00000522167	chr8	120569649	120605248	35600	-	22455	ENSG00000136960	ENPP2	protein_coding	chromosome	ENPP2	ENSG00000136960	ENPP2						Active_non-prostate_lineage_enhancer	0.167699957236991	PMD	commonPMD	119615464	cg14893902_BC21	cg14893902				No
cg22144149	0.192009	0.367865	0.255661	0.44767	4.58067	2.11243e-05	0.0145827	2.56087	chrX	39021732	R	II		IGR	island	chrX:39021662-39022131	Both	CG	Island	ENST00000336949	chrX	38662986	38665790	2805	+	358745	ENSG00000165175	MID1IP1	protein_coding	chromosome	MID1IP1								Bivalent_poised_promoter				39162479	cg22144149_BC21	cg22144149				No
cg22629015	0.19783	0.905505	0.9207	1.11853	4.58053	2.1135e-05	0.0145827	2.56039	chr4	138433217	F	II		IGR	opensea		Both	CG	Open Sea	ENST00000511115	chr4	138441992	138453565	11574	-	20346	ENSG00000189184	PCDH18	protein_coding	chromosome	PCDH18								Heterochromatin	0.172441250173664	PMD	commonPMD	137512063	cg22629015_BC21	cg22629015				No
cg08662766	0.175405	0.839437	0.836044	1.01145	4.58522	2.11877e-05	0.014589	2.56058	chr19	4536321	F	II	PLIN5	TSS1500	shore	chr19:4535069-4535339	Both	CG	South Shore	ENST00000586133	chr19	4533261	4535236	1976	-	1084	ENSG00000214456	PLIN5	protein_coding	chromosome	PLIN5	ENSG00000267385	CTB-50L17.14						Bivalent_poised_promoter	0.150542313537099	PMD	commonPMD	4536309	cg08662766_TC21	cg08662766				No
cg26661416	0.232456	0.81531	0.879206	1.11166	4.58509	2.11978e-05	0.014589	2.56007	chr9	113689191	F	II	LPAR1	Body	opensea		Both	CG	Open Sea	ENST00000541779	chr9	113635544	113761720	126177	-	72527	ENSG00000198121	LPAR1	protein_coding	chromosome	LPAR1	ENSG00000198121	LPAR1	PRAD_57339	3.68053007353377	Intron	0.427145708582834	0.572854291417166	Heterochromatin	0.118041383693527			110926911	cg26661416_BC21	cg26661416				No
cg20877313	-0.151951	0.0545598	-0.182883	-0.334835	-4.57855	2.12874e-05	0.0146367	2.55365	chr12	56881753	R	II	GLS2	1stExon	island	chr12:56881401-56882702	Both	CG	Island	ENST00000539272	chr12	56871742	56881902	10161	-	147	ENSG00000135423	GLS2	protein_coding	chromosome	GLS2	ENSG00000135423	GLS2	PRAD_73187	3.04610938938681	Intron	0.682634730538922	0.317365269461078	Bivalent_poised_promoter	0.0892984543597937			56487969	cg20877313_BC21	cg20877313				No
cg00088428	0.127134	0.877714	0.842371	0.969505	4.5782	2.13142e-05	0.0146411	2.55247	chr6	112668522	R	II	RFPL4B	TSS200	opensea		Both	CG	Open Sea	ENST00000441065	chr6	112668532	112672498	3967	+	8	ENSG00000251258	RFPL4B	protein_coding	chromosome	RFPL4B								Heterochromatin	0.152998248107048	PMD	commonPMD	112347320	cg00088428_BC21	cg00088428				No
cg06945523	0.202298	0.200676	-0.0219234	0.180375	4.57721	2.13905e-05	0.0146514	2.54911	chr14	36974800	R	I	SFTA3	Body	island	chr14:36974548-36975425	Red	CG	Island	ENST00000518987	chr14	36943883	36982711	38829	-	7909	ENSG00000229415	SFTA3	protein_coding	chromosome	SFTA3	ENSG00000229415	SFTA3						Bivalent_poised_promoter	0.153968294067096	PMD	commonPMD	36505595	cg06945523_TC11	cg06945523				Yes
cg13834844	0.191288	0.179393	0.0804092	0.271697	4.57615	2.14732e-05	0.0146821	2.54549	chr10	102415320	R	I		IGR	island	chr10:102414425-102416315	Grn	CG	Island	ENST00000553492	chr10	102495360	102566356	70997	+	80038	ENSG00000075891	PAX2	protein_coding	chromosome	PAX2								Bivalent_poised_promoter	0.148753635539068	PMD		100655563	cg13834844_TC11	cg13834844				Yes
cg12507363	0.199732	0.852378	0.92718	1.12691	4.57586	2.14956e-05	0.0146821	2.54451	chr18	32307046	F	II	DTNA	5'UTR	opensea		Both	CG	Open Sea	ENST00000597599	chr18	32290261	32446311	156051	+	16784	ENSG00000134769	DTNA	protein_coding	chromosome	DTNA	ENSG00000134769	DTNA						Repressed_chromatin	0.168600043530575	PMD	commonPMD	34727082	cg12507363_BC21	cg12507363				No
cg22194596	0.182209	0.839784	0.778871	0.96108	4.57585	2.14966e-05	0.0146821	2.54446	chr5	88101901	R	II	MEF2C	Body	opensea		Both	CG	Open Sea	ENST00000539796	chr5	88018421	88119605	101185	-	17702	ENSG00000081189	MEF2C	protein_coding	chromosome	MEF2C	ENSG00000081189	MEF2C						Heterochromatin	0.181066980629806	PMD	commonPMD	88806084	cg22194596_TC21	cg22194596				No
cg25564433	0.237678	0.616767	0.747927	0.985605	4.5742	2.16254e-05	0.0147393	2.53885	chr5	140754451	R	II	PCDHGA4	Body	shore	chr5:140755254-140755941	Both	CG	North Shore	ENST00000517434	chr5	140753651	140892546	138896	+	799	ENSG00000253731	PCDHGA6	protein_coding	chromosome	PCDHGA6	ENSG00000204956;ENSG00000081853;ENSG00000254245;ENSG00000254221;ENSG00000262576;ENSG00000253910;ENSG00000253485;ENSG00000262209;ENSG00000253731	PCDHGA1;PCDHGA2;PCDHGA3;PCDHGB1;PCDHGA4;PCDHGB2;PCDHGA5;PCDHGB3;PCDHGA6						Primed_non-prostate_lineage-specific_enhancer	0.162322828894083	PMD	commonPMD	141374884	cg25564433_BC21	cg25564433				No
cg07087737	0.143747	0.880229	0.855691	0.999438	4.57404	2.16374e-05	0.0147393	2.53833	chr4	108355382	R	II		IGR	opensea		Both	CG	Open Sea	ENST00000510463	chr4	107845102	108204963	359862	-	150418	ENSG00000155011	DKK2	protein_coding	chromosome	DKK2								Heterochromatin	0.197068454722897	PMD	commonPMD	107434225	cg07087737_TC21	cg07087737				No
cg09771185	0.208881	0.929391	1.09399	1.30288	4.57354	2.16773e-05	0.0147393	2.53661	chr9	113494701	F	II	MUSK	Body	opensea		Both	CG	Open Sea	ENST00000374438	chr9	113537627	113550381	12755	+	42924	ENSG00000030304	MUSK	protein_coding	chromosome	MUSK	ENSG00000030304	MUSK						Heterochromatin	0.132027685549266	PMD		110732421	cg09771185_BC21	cg09771185				No
cg09539530	0.112804	0.599213	0.799628	0.912432	4.57313	2.1709e-05	0.0147393	2.53523	chr21	35538715	F	II		IGR	opensea		Both	CG	Open Sea	ENST00000482679	chr21	35496253	35515334	19082	+	42461	ENSG00000243927	MRPS6	protein_coding	chromosome	MRPS6								Heterochromatin	0.0933360789047106									No
cg00687581	0.106976	0.890488	0.977757	1.08473	4.57285	2.17315e-05	0.0147393	2.53426	chr3	163269462	F	II		IGR	opensea		Both	CG	Open Sea	ENST00000264382	chr3	164696686	164796283	99598	-	1526819	ENSG00000090402	SI	protein_coding	chromosome	SI								Repressed_chromatin	0.207299741350276	PMD	commonPMD	163551674	cg00687581_TC21	cg00687581				No
cg00053851	0.153424	0.831702	0.83511	0.988534	4.57273	2.17407e-05	0.0147393	2.53386	chr1	226270442	F	II		IGR	shore	chr1:226270723-226271841	Both	CG	North Shore	ENST00000366813	chr1	226251678	226259702	8025	+	18763	ENSG00000163041	H3F3A	protein_coding	chromosome	H3F3A								Active_non-prostate_lineage_promoter	0.0950504891094437			226082741	cg00053851_BC21	cg00053851				No
cg27318481	0.114066	0.918092	0.930767	1.04483	4.57268	2.17447e-05	0.0147393	2.53369	chr3	100970896	F	II	IMPG2	Body	opensea		Both	CG	Open Sea	ENST00000193391	chr3	100941390	101039404	98015	-	68506	ENSG00000081148	IMPG2	protein_coding	chromosome	IMPG2	ENSG00000081148	IMPG2						Heterochromatin	0.141000636327572	PMD		101252052	cg27318481_TC21	cg27318481				No
cg02490253	0.198792	0.888082	0.936181	1.13497	4.57234	2.17717e-05	0.0147437	2.53253	chr18	10414355	R	II		IGR	island	chr18:10414354-10414592	Both	CG	Island	ENST00000355285	chr18	10454625	10489945	35321	+	40268	ENSG00000154856	APCDD1	protein_coding	chromosome	APCDD1								Bivalent_poised_enhancer	0.134655522436436	PMD		10414358	cg02490253_TC21	cg02490253				No
cg14115081	0.181681	0.367092	0.324343	0.506024	4.56993	2.19619e-05	0.0148585	2.52436	chr1	198057818	F	II		IGR	opensea		Both	CG	Open Sea	ENST00000367385	chr1	198126093	198291550	165458	+	68273	ENSG00000151414	NEK7	protein_coding	chromosome	NEK7								Primed_prostate_lineage_enhancer	0.156570913100616	PMD	commonPMD	198088688	cg14115081_BC21	cg14115081				Yes
cg11596071	0.139162	0.887794	0.947147	1.08631	4.56899	2.20374e-05	0.0148883	2.52113	chr6	82524879	F	II	LINC01526	TSS1500	opensea		Both	CG	Open Sea	ENST00000369756	chr6	82455447	82462491	7045	-	62387	ENSG00000112773	FAM46A	protein_coding	chromosome	FAM46A								Heterochromatin	0.122854060250319			81815162	cg11596071_BC21	cg11596071				No
cg26074622	0.140536	0.883668	0.90803	1.04857	4.56796	2.21195e-05	0.0148883	2.51765	chr13	92711076	F	II	GPC5	Body	opensea		Both	CG	Open Sea	ENST00000483422	chr13	92377312	92408693	31382	+	333763	ENSG00000179399	GPC5	protein_coding	chromosome	GPC5	ENSG00000179399	GPC5						Repressed_chromatin	0.223266424425399	PMD	commonPMD	92058823	cg26074622_TC21	cg26074622				No
cg26779992	-0.156541	0.770607	0.735113	0.578573	-4.5733	2.212e-05	0.0148883	2.52007	chr6	4782565	R	II	CDYL	Body	opensea		Both	CG	Open Sea	ENST00000472453	chr6	4776676	4954744	178069	+	5888	ENSG00000153046	CDYL	protein_coding	chromosome	CDYL	ENSG00000153046	CDYL						Primed_non-prostate_lineage-specific_enhancer	0.10638723847691			4782331	cg26779992_TC21	cg26779992				No
cg09450097	0.223521	0.881155	1.05494	1.27846	4.56783	2.21297e-05	0.0148883	2.51721	chr4	62194059	F	II		IGR	opensea		Both	CG	Open Sea	ENST00000514591	chr4	62067860	62938184	870325	+	126198	ENSG00000150471	LPHN3	protein_coding	chromosome	LPHN3	ENSG00000150471	LPHN3						Heterochromatin	0.218912119883504	PMD	commonPMD	61328341	cg09450097_BC21	cg09450097				No
cg23224451	-0.122726	0.0972411	-0.0503118	-0.173038	-4.56782	2.21305e-05	0.0148883	2.51718	chr9	93563784	R	I	SYK	TSS1500	island	chr9:93563775-93564546	Red	CG	Island	ENST00000375754	chr9	93564069	93660831	96763	+	283	ENSG00000165025	SYK	protein_coding	chromosome	SYK			PRAD_56391	7.60459737040128	Promoter	0.738522954091816	0.261477045908184	Bivalent_poised_promoter	0.101604974332845									No
cg20286094	0.151059	0.880428	0.819062	0.970122	4.56692	2.2203e-05	0.0149232	2.51411	chr1	99190917	F	II	SNX7	Body	opensea		Both	CG	Open Sea	ENST00000454199	chr1	99127779	99157133	29355	+	63137	ENSG00000162627	SNX7	protein_coding	chromosome	SNX7	ENSG00000162627	SNX7						Heterochromatin	0.0984698276810922			98725361	cg20286094_BC21	cg20286094				No
cg07242860	0.234441	0.140381	0.239022	0.473463	4.56644	2.22419e-05	0.0149353	2.51246	chr5	140739522	F	II	PCDHGA4	Body	shore	chr5:140741174-140741738	Both	CG	North Shore	ENST00000522605	chr5	140739703	140892546	152844	+	179	ENSG00000253910	PCDHGB2	protein_coding	chromosome	PCDHGB2	ENSG00000204956;ENSG00000081853;ENSG00000254245;ENSG00000254221;ENSG00000262576	PCDHGA1;PCDHGA2;PCDHGA3;PCDHGB1;PCDHGA4						Primed_prostate_lineage_enhancer	0.162322828894083	PMD	commonPMD	141359955	cg07242860_BC21	cg07242860				Yes
cg04788206	0.186134	0.824998	0.860942	1.04708	4.56584	2.229e-05	0.0149536	2.51044	chr6	82473393	F	II		IGR	opensea		Both	CG	Open Sea	ENST00000369756	chr6	82455447	82462491	7045	-	10901	ENSG00000112773	FAM46A	protein_coding	chromosome	FAM46A								Heterochromatin	0.110142718085739			81763676	cg04788206_BC21	cg04788206				No
cg03646329	-0.177263	0.106593	0.0394336	-0.137829	-4.56531	2.23329e-05	0.0149624	2.50863	chr13	48987165	F	II	LPAR6	5'UTR	opensea		Both	CG	Open Sea	ENST00000482024	chr13	48985877	48986625	749	-	539	ENSG00000139679	LPAR6	protein_coding	chromosome	LPAR6	ENSG00000139687;ENSG00000139679	RB1;LPAR6	PRAD_77291	10.9853644437531	Intron	0.395209580838323	0.604790419161677	Active_non-prostate_lineage_enhancer	0.0806914066101373			48413029	cg03646329_TC21	cg03646329				No
cg19626737	0.140725	0.346528	0.223918	0.364644	4.57034	2.23574e-05	0.0149624	2.51003	chr15	68633792	F	II	ITGA11	Body	opensea		Both	CG	Open Sea	ENST00000566429	chr15	68624289	68633181	8893	-	610	ENSG00000137809	ITGA11	protein_coding	chromosome	ITGA11	ENSG00000137809	ITGA11	PRAD_84259	12.2274699520663	Promoter	0.49500998003992	0.50499001996008	Active_non-prostate_lineage_promoter	0.135847146325715	PMD								No
cg27518375	0.167369	0.800035	0.859656	1.02703	4.56465	2.23864e-05	0.0149624	2.50639	chr13	21303448	R	I	N6AMT2	Body	opensea		Red	CG	Open Sea	ENST00000468605	chr13	21278218	21295824	17607	+	25229	ENSG00000172458	IL17D	protein_coding	chromosome	IL17D	ENSG00000150456	N6AMT2						Heterochromatin	0.0718832390976491			20729309	cg27518375_TC11	cg27518375				No
cg02197923	0.212323	0.918196	0.940088	1.15241	4.56333	2.24935e-05	0.0150029	2.5019	chr4	138622842	R	II		IGR	opensea		Both	CG	Open Sea	ENST00000510305	chr4	138441992	138453648	11657	-	169193	ENSG00000189184	PCDH18	protein_coding	chromosome	PCDH18								Heterochromatin	0.189567480612903	PMD	commonPMD	137701688	cg02197923_BC21	cg02197923				No
cg13829089	0.250821	0.526048	0.288681	0.539502	4.56315	2.25075e-05	0.0150029	2.50132	chr17	7460690	F	I	TNFSF13	TSS1500	shelf	chr17:7464666-7465823	Red	CG	North Shelf	ENST00000483039	chr17	7461609	7464609	3001	+	917	ENSG00000161955	TNFSF13	protein_coding	chromosome	TNFSF13	ENSG00000239697;ENSG00000248871	TNFSF12;TNFSF12-TNFSF13	PRAD_90683	2.59959850512823	Promoter	0.636726546906188	0.363273453093812	Active_non-prostate_lineage_promoter	0.0998356371412166			7557373	cg13829089_BC11	cg13829089				No
cg02771624	-0.222724	0.737724	0.754897	0.532172	-4.56313	2.25098e-05	0.0150029	2.50123	chr10	123291278	F	II	FGFR2	Body	opensea		Both	CG	Open Sea	ENST00000478859	chr10	123237878	123290828	52951	-	449	ENSG00000066468	FGFR2	protein_coding	chromosome	FGFR2	ENSG00000066468	FGFR2						Repressed_chromatin	0.0930367791794528			121531764	cg02771624_TC21	cg02771624	GH10J121531	Promoter/Enhancer	1.51504702335548	No
cg25110341	0.188622	0.599698	0.682513	0.871135	4.56264	2.25493e-05	0.0150129	2.49958	chr5	121836326	R	II		IGR	opensea		Both	CG	Open Sea	ENST00000504884	chr5	121726830	121787299	60470	+	109495	ENSG00000064692	SNCAIP	protein_coding	chromosome	SNCAIP								Active_non-prostate_lineage_enhancer	0.1243638052272			122500631	cg25110341_TC21	cg25110341				No
cg25792284	0.126308	0.908534	0.855842	0.982151	4.56243	2.25666e-05	0.0150129	2.49886	chr3	102474211	F	II		IGR	opensea		Both	CG	Open Sea	ENST00000466937	chr3	102153877	102196501	42625	+	320333	ENSG00000170044	ZPLD1	protein_coding	chromosome	ZPLD1								Heterochromatin	0.21500176689043	PMD	commonPMD	102755367	cg25792284_BC21	cg25792284				No
cg11020323	0.184557	0.792392	0.675853	0.86041	4.56115	2.26714e-05	0.0150652	2.49451	chr3	14346431	R	II		IGR	opensea		Both	CG	Open Sea	ENST00000490683	chr3	14444076	14452831	8756	+	97643	ENSG00000131389	SLC6A6	protein_coding	chromosome	SLC6A6								Active_non-prostate_lineage_promoter	0.119421980494491			14304931	cg11020323_TC21	cg11020323				No
cg17021875	0.179088	0.924334	1.07243	1.25152	4.56081	2.26997e-05	0.0150652	2.49334	chr4	187455304	R	II	MTNR1A	Body	opensea		Both	CG	Open Sea	ENST00000509111	chr4	187347700	187476464	128765	-	21158	ENSG00000272297	RP11-215A19.2	protein_coding	chromosome	RP11-215A19.2	ENSG00000272297;ENSG00000168412	RP11-215A19.2;MTNR1A						Repressed_chromatin	0.15805837281493	PMD	commonPMD	186534150	cg17021875_BC21	cg17021875				No
cg26110224	-0.146332	0.374126	0.443133	0.296801	-4.5607	2.27082e-05	0.0150652	2.49299	chr17	37845059	R	II	PGAP3	TSS1500	shore	chr17:37844112-37844481	Both	CG	South Shore	ENST00000406381	chr17	37844393	37884915	40523	+	665	ENSG00000141736	ERBB2	protein_coding	chromosome	ERBB2	ENSG00000161395;ENSG00000141736	PGAP3;ERBB2						Active_prostate_lineage-specific_promoter	0.0984489687145179			39688806	cg26110224_BC21	cg26110224				No
cg21503141	0.196405	0.726893	0.688289	0.884694	4.56032	2.27393e-05	0.015072	2.4917	chr20	56347653	F	II		IGR	opensea		Both	CG	Open Sea	ENST00000472841	chr20	56234606	56286592	51987	-	61060	ENSG00000124225	PMEPA1	protein_coding	chromosome	PMEPA1			PRAD_106017	8.72153740407056	Distal	0.546906187624751	0.453093812375249	Active_prostate_lineage-specific_enhancer	0.158698353861451	PMD	commonPMD							No
cg27227159	-0.286926	0.476263	0.359202	0.072276	-4.55914	2.28367e-05	0.0151225	2.48769	chr12	2082146	R	II	DCP1B	Body	opensea		Both	CG	Open Sea	ENST00000543114	chr12	2079952	2224550	144599	+	2193	ENSG00000151067	CACNA1C	protein_coding	chromosome	CACNA1C	ENSG00000151065;ENSG00000151067	DCP1B;CACNA1C	PRAD_70889	3.56709434377239	Intron	0.441117764471058	0.558882235528942	Active_prostate_lineage-specific_promoter	0.0969268608631508			1972980	cg27227159_BC21	cg27227159				No
cg04823738	0.142528	0.933653	1.00269	1.14522	4.55797	2.29334e-05	0.0151726	2.48372	chr15	23631875	F	II		IGR	opensea		Both	CG	Open Sea	ENST00000562295	chr15	23599993	23610281	10289	+	31881	ENSG00000261739	GOLGA8S	protein_coding	chromosome	GOLGA8S								Repressed_chromatin	0.17158840521816	PMD	commonPMD	23386728	cg04823738_TC21	cg04823738				No
cg12099325	0.191859	0.88102	1.03861	1.23047	4.55754	2.29691e-05	0.0151822	2.48226	chr4	133045114	F	II		IGR	opensea		Both	CG	Open Sea	ENST00000504357	chr4	133356957	133368390	11434	-	323274	ENSG00000248369	RP11-62N21.1	protein_coding	chromosome	RP11-62N21.1								Heterochromatin	0.172519705634057	PMD	commonPMD	132123959	cg12099325_BC21	cg12099325				No
cg07824555	-0.230697	0.242302	0.269313	0.038616	-4.55696	2.30176e-05	0.0151856	2.48028	chr10	35150696	F	II		IGR	opensea		Both	CG	Open Sea	ENST00000340077	chr10	34601188	35104253	503066	-	46442	ENSG00000148498	PARD3	protein_coding	chromosome	PARD3			PRAD_60764	2.98228031054691	Distal	0.439121756487026	0.560878243512974	Active_prostate_lineage-specific_enhancer	0.0990522154428961			34861768	cg07824555_BC21	cg07824555				No
cg07491975	-0.231705	0.644873	0.565095	0.33339	-4.55672	2.30377e-05	0.0151856	2.47946	chr3	4448600	R	II	SUMF1	Body	opensea		Both	CG	Open Sea	ENST00000534863	chr3	3869104	4508929	639826	-	60327	ENSG00000144455	SUMF1	protein_coding	chromosome	SUMF1	ENSG00000144455	SUMF1	PRAD_19367	12.6051677350448	Intron	0.401197604790419	0.598802395209581	Active_prostate_lineage-specific_enhancer	0.0852949612903736									No
cg11465907	0.205583	0.761456	0.956682	1.16227	4.55634	2.30689e-05	0.0151922	2.47819	chr5	88556309	F	II		IGR	opensea		Both	CG	Open Sea	ENST00000502831	chr5	88057109	88199922	142814	-	356386	ENSG00000081189	MEF2C	protein_coding	chromosome	MEF2C								Heterochromatin	0.168364198020479	PMD	commonPMD	89260492	cg11465907_TC21	cg11465907				Yes
cg04852826	0.122296	0.676349	0.556363	0.678659	4.55554	2.31357e-05	0.0152223	2.47548	chr17	3797333	R	II	CAMKK1	TSS1500	shore	chr17:3795519-3796868	Both	CG	South Shore	ENST00000158166	chr17	3768451	3796338	27888	-	994	ENSG00000004660	CAMKK1	protein_coding	chromosome	CAMKK1	ENSG00000004660	CAMKK1	PRAD_90400	3.39856153266517	Promoter	0.588822355289421	0.411177644710579	Active_non-prostate_lineage_promoter	0.0738424307280585			3894039	cg04852826_BC21	cg04852826				No
cg05395704	0.206043	0.535959	0.355626	0.561669	4.55498	2.31828e-05	0.0152246	2.47357	chr10	77955775	F	II	C10orf11	Body	opensea		Both	CG	Open Sea	ENST00000496424	chr10	78078092	78319925	241834	+	122315	ENSG00000148655	C10orf11	protein_coding	chromosome	C10orf11	ENSG00000148655	C10orf11						Active_non-prostate_lineage_enhancer	0.129328056371591	PMD		76196017	cg05395704_BC21	cg05395704				No
cg18864739	0.11329	0.903414	0.890544	1.00383	4.56026	2.31849e-05	0.0152246	2.47595	chr5	31214888	R	II	CDH6	5'UTR	opensea		Both	CG	Open Sea	ENST00000265071	chr5	31193857	31329253	135397	+	21030	ENSG00000113361	CDH6	protein_coding	chromosome	CDH6	ENSG00000113361	CDH6						Heterochromatin	0.199696087970029	PMD	commonPMD	31214781	cg18864739_TC21	cg18864739				No
cg12166711	0.179596	0.436161	0.269404	0.449	4.55451	2.3222e-05	0.0152246	2.47198	chr15	63666955	R	II	CA12	Body	opensea		Both	CG	Open Sea	ENST00000344366	chr15	63616887	63674034	57148	-	7077	ENSG00000074410	CA12	protein_coding	chromosome	CA12	ENSG00000074410	CA12						Active_non-prostate_lineage_enhancer	0.0861503533072049			63374756	cg12166711_TC21	cg12166711				No
cg27435378	0.161118	0.908553	1.03176	1.19287	4.55449	2.32241e-05	0.0152246	2.4719	chr6	2939102	F	II		IGR	opensea		Both	CG	Open Sea	ENST00000380520	chr6	2948393	2961561	13169	-	22457	ENSG00000124570	SERPINB6	protein_coding	chromosome	SERPINB6								Heterochromatin	0.0951552442994565			2938868	cg27435378_BC21	cg27435378				No
cg24486810	-0.19031	0.358413	0.0813167	-0.108993	-4.5537	2.32906e-05	0.0152542	2.46921	chr17	37322925	F	II	ARL5C	TSS1500	shore	chr17:37321482-37322099	Both	CG	South Shore	ENST00000444555	chr17	37313147	37323318	10172	-	391	ENSG00000141748	ARL5C	protein_coding	chromosome	ARL5C	ENSG00000141748	ARL5C						Bivalent_poised_enhancer	0.110865309644845			39166672	cg24486810_BC21	cg24486810				No
cg09688005	0.219597	0.895038	0.976165	1.19576	4.55325	2.33285e-05	0.0152651	2.46769	chr4	138466594	R	II		IGR	opensea		Both	CG	Open Sea	ENST00000510305	chr4	138441992	138453648	11657	-	12945	ENSG00000189184	PCDH18	protein_coding	chromosome	PCDH18								Heterochromatin	0.172441250173664	PMD	commonPMD	137545440	cg09688005_BC21	cg09688005				No
cg00784263	-0.10633	0.072	0.0345545	-0.0717753	-4.55223	2.34147e-05	0.0153076	2.46422	chr19	52801097	R	II	ZNF480	5'UTR	shore	chr19:52800399-52800871	Both	CG	South Shore	ENST00000490272	chr19	52800432	52826933	26502	+	664	ENSG00000198464	ZNF480	protein_coding	chromosome	ZNF480	ENSG00000198464	ZNF480	PRAD_102897	3.1219736416551	Intron	0.57684630738523	0.42315369261477	Active_non-prostate_lineage_promoter	0.143248715876985	PMD		52297844	cg00784263_TC21	cg00784263				No
cg03453910	0.199166	0.872095	0.872599	1.07176	4.55161	2.34673e-05	0.015328	2.46212	chr4	138446811	F	II	PCDH18	Body	opensea		Both	CG	Open Sea	ENST00000511115	chr4	138441992	138453565	11574	-	6752	ENSG00000189184	PCDH18	protein_coding	chromosome	PCDH18	ENSG00000189184	PCDH18						Heterochromatin	0.172441250173664	PMD	commonPMD	137525657	cg03453910_BC21	cg03453910				No
cg05906607	-0.120878	0.0947414	0.00510257	-0.115776	-4.55077	2.35385e-05	0.0153566	2.45928	chr14	96505497	R	II	C14orf132	TSS200	island	chr14:96505311-96506402	Both	CG	Island	ENST00000555004	chr14	96505661	96560417	54757	+	162	ENSG00000227051	C14orf132	protein_coding	chromosome	C14orf132			PRAD_81669	14.2814705277857	Promoter	0.732534930139721	0.267465069860279	Bivalent_poised_promoter	0.158808843319822	PMD	commonPMD	96039160	cg05906607_TC21	cg05906607				No
cg02053312	0.156454	0.712832	0.65854	0.814994	4.54925	2.36679e-05	0.0154044	2.45413	chr12	45858489	R	II		IGR	opensea		Both	CG	Open Sea	ENST00000441606	chr12	45686466	45826134	139669	+	172022	ENSG00000177119	ANO6	protein_coding	chromosome	ANO6								Heterochromatin	0.116721222243747									No
cg05079055	0.198457	0.921807	0.919489	1.11795	4.54923	2.36702e-05	0.0154044	2.45404	chr14	85860394	F	II	LINC00911	Body	opensea		Both	CG	Open Sea	ENST00000553678	chr14	85994943	85995730	788	+	134547	ENSG00000258945	RP11-497E19.2	protein_coding	chromosome	RP11-497E19.2								Heterochromatin	0.163520024826446	PMD	commonPMD	85394050	cg05079055_BC21	cg05079055				No
cg05697766	0.155643	0.539303	0.494295	0.649938	4.54749	2.3819e-05	0.0154694	2.44815	chr16	84808531	R	II	USP10	Body	opensea		Both	CG	Open Sea	ENST00000567526	chr16	84801873	84812593	10721	+	6657	ENSG00000103194	USP10	protein_coding	chromosome	USP10	ENSG00000103194	USP10						Active_non-prostate_lineage_enhancer	0.10669233545583			84774925	cg05697766_TC21	cg05697766				No
cg16379910	-0.205992	0.123697	-0.267525	-0.473518	-4.54744	2.38231e-05	0.0154694	2.44799	chr14	78636730	F	II		IGR	opensea		Both	CG	Open Sea	ENST00000553363	chr14	78744986	79117654	372669	+	108254	ENSG00000021645	NRXN3	protein_coding	chromosome	NRXN3								Bivalent_poised_promoter	0.189018038432405	PMD	commonPMD	78170387	cg16379910_BC21	cg16379910				Yes
cg04448939	0.171416	0.805321	0.801763	0.973179	4.54731	2.38346e-05	0.0154694	2.44754	chr16	52292371	R	II		IGR	opensea		Both	CG	Open Sea	ENST00000568524	chr16	52039399	52112386	72988	-	179984	ENSG00000261190	C16orf97	protein_coding	chromosome	C16orf97								Heterochromatin	0.125646597275568	PMD		52258459	cg04448939_TC21	cg04448939				No
cg21032823	0.141757	0.918467	0.911148	1.0529	4.5467	2.38874e-05	0.0154831	2.44546	chr11	48073477	F	II	PTPRJ	Body	opensea		Both	CG	Open Sea	ENST00000526550	chr11	48066356	48142699	76344	+	7120	ENSG00000149177	PTPRJ	protein_coding	chromosome	PTPRJ	ENSG00000149177	PTPRJ						Active_prostate_lineage-specific_enhancer	0.0850052051573497			48051925	cg21032823_BC21	cg21032823				No
cg20963903	0.193097	0.889035	0.885238	1.07833	4.54637	2.39159e-05	0.0154831	2.44434	chr11	4713544	F	II	OR51E2	5'UTR	opensea		Both	CG	Open Sea	ENST00000396950	chr11	4701401	4719072	17672	-	5526	ENSG00000167332	OR51E2	protein_coding	chromosome	OR51E2	ENSG00000167332	OR51E2						Active_non-prostate_lineage_enhancer	0.185696041072726	PMD	commonPMD	4692314	cg20963903_BC21	cg20963903				No
cg08585558	0.198282	0.851168	0.754387	0.952669	4.54631	2.39204e-05	0.0154831	2.44417	chrX	133304776	R	II	MIR20B	TSS1500	shore	chrX:133305678-133306936	Both	CG	North Shore	ENST00000517294	chrX	133371077	133380237	9161	+	66299	ENSG00000203952	CCDC160	protein_coding	chromosome	CCDC160								Primed_non-prostate_lineage-specific_enhancer				134170746	cg08585558_TC21	cg08585558				No
cg12488134	0.137522	0.551948	0.540791	0.678314	4.54538	2.40018e-05	0.0155044	2.44098	chr10	119179575	R	II		IGR	opensea		Both	CG	Open Sea	ENST00000334464	chr10	119040000	119134978	94979	-	44596	ENSG00000165650	PDZD8	protein_coding	chromosome	PDZD8			PRAD_63714	5.13906272926567	Distal	0.493013972055888	0.506986027944112	Repressed_chromatin	0.109386138110737			117420064	cg12488134_BC21	cg12488134				No
cg04095327	0.173506	0.451664	0.320216	0.493722	4.54535	2.40035e-05	0.0155044	2.44091	chr5	1364053	F	II		IGR	opensea		Both	CG	Open Sea	ENST00000320895	chr5	1317859	1345214	27356	-	18838	ENSG00000049656	CLPTM1L	protein_coding	chromosome	CLPTM1L								Bivalent_poised_enhancer	0.121305124996561			1363938	cg04095327_BC21	cg04095327				No
cg17485870	0.193187	0.274985	0.0187578	0.211945	4.54512	2.40238e-05	0.0155044	2.44012	chr21	44204205	F	II		IGR	opensea		Both	CG	Open Sea	ENST00000466472	chr21	44182324	44188522	6199	+	21880	ENSG00000160191	PDE9A	protein_coding	chromosome	PDE9A			PRAD_107747	7.09934508660091	Distal	0.624750499001996	0.375249500998004	Active_prostate_lineage-specific_promoter	0.0915890284057051			42784095	cg17485870_TC21	cg17485870				No
cg05112933	0.114433	0.916576	0.925904	1.04034	4.55021	2.40397e-05	0.0155044	2.44201	chr8	120400563	R	II		IGR	opensea		Both	CG	Open Sea	ENST00000259526	chr8	120428546	120436593	8048	+	27981	ENSG00000136999	NOV	protein_coding	chromosome	NOV								Heterochromatin	0.172648417565016	PMD	commonPMD	119388323	cg05112933_BC21	cg05112933				No
cg22176014	0.170492	0.886034	0.870134	1.04063	4.54309	2.42009e-05	0.0155651	2.43323	chr8	120725022	R	II		IGR	opensea		Both	CG	Open Sea	ENST00000427067	chr8	120569326	120685693	116368	-	39328	ENSG00000136960	ENPP2	protein_coding	chromosome	ENPP2								Heterochromatin	0.0794697711316142			119712782	cg22176014_BC21	cg22176014				No
cg02802712	-0.201943	0.616862	0.604617	0.402674	-4.54306	2.42031e-05	0.0155651	2.43314	chr9	111524687	F	II		IGR	opensea		Both	CG	Open Sea	ENST00000374667	chr9	111616871	111619239	2369	-	94550	ENSG00000148156	ACTL7B	protein_coding	chromosome	ACTL7B								Active_prostate_lineage-specific_enhancer	0.0982999550112624			108762407	cg02802712_BC21	cg02802712				Yes
cg24706363	0.119193	0.160171	0.0115895	0.130782	4.54294	2.42137e-05	0.0155651	2.43273	chr10	78939316	F	II	KCNMA1	Body	opensea		Both	CG	Open Sea	ENST00000434208	chr10	78643874	78870096	226223	-	69219	ENSG00000156113	KCNMA1	protein_coding	chromosome	KCNMA1	ENSG00000156113	KCNMA1	PRAD_62069	3.2523483615283	Intron	0.518962075848303	0.481037924151697	Active_non-prostate_lineage_enhancer	0.150443710081005	PMD	commonPMD	77179558	cg24706363_TC21	cg24706363				No
cg07165969	0.117082	0.819095	0.835065	0.952148	4.54275	2.42305e-05	0.0155651	2.43208	chr15	23669463	F	II		IGR	opensea		Both	CG	Open Sea	ENST00000567107	chr15	23684645	23692381	7737	-	22916	ENSG00000174450	GOLGA6L2	protein_coding	chromosome	GOLGA6L2								Repressed_chromatin	0.17158840521816	PMD	commonPMD							No
cg25574907	0.134397	0.903755	0.919494	1.05389	4.54259	2.42443e-05	0.0155651	2.43155	chr5	172974961	F	II		IGR	opensea		Both	CG	Open Sea	ENST00000462674	chr5	173036360	173041855	5496	-	66892	ENSG00000145919	BOD1	protein_coding	chromosome	BOD1								Heterochromatin	0.195665247539735	PMD	commonPMD	173547958	cg25574907_BC21	cg25574907				No
cg00692010	0.225234	0.810176	0.940088	1.16532	4.54235	2.42657e-05	0.0155651	2.43072	chr9	113665272	F	II	LPAR1	Body	opensea		Both	CG	Open Sea	ENST00000541779	chr9	113635544	113761720	126177	-	96446	ENSG00000198121	LPAR1	protein_coding	chromosome	LPAR1	ENSG00000198121	LPAR1						Heterochromatin	0.118041383693527			110902992	cg00692010_BC21	cg00692010				No
cg18565138	0.197739	0.80564	0.69532	0.893059	4.54189	2.43058e-05	0.0155651	2.42917	chr11	67834052	F	II	CHKA	Body	opensea		Both	CG	Open Sea	ENST00000533728	chr11	67820979	67829192	8214	-	4859	ENSG00000110721	CHKA	protein_coding	chromosome	CHKA	ENSG00000110721	CHKA						Active_non-prostate_lineage_promoter	0.0739997089993229			68066585	cg18565138_TC21	cg18565138				No
cg11559938	0.23441	0.630567	0.563501	0.797911	4.54187	2.43074e-05	0.0155651	2.42911	chr2	1629963	R	II		IGR	opensea		Both	CG	Open Sea	ENST00000477093	chr2	1647164	1649942	2779	-	19977	ENSG00000130508	PXDN	protein_coding	chromosome	PXDN			PRAD_10977	5.38094885435519	Distal	0.481037924151697	0.518962075848303	Active_prostate_lineage-specific_promoter	0.191652857010764	PMD	commonPMD	1626191	cg11559938_BC21	cg11559938				No
cg22855642	0.228365	0.85504	0.909393	1.13776	4.53951	2.45154e-05	0.0156564	2.42111	chr5	97912185	F	I		IGR	opensea		Red	CG	Open Sea	ENST00000504776	chr5	98104354	98115623	11270	+	192167	ENSG00000174136	RGMB	protein_coding	chromosome	RGMB								Bivalent_poised_promoter	0.194503596683937	PMD	commonPMD							No
cg08126665	0.260037	0.759963	0.831528	1.09156	4.53919	2.45436e-05	0.0156588	2.42003	chr5	88753384	R	II		IGR	opensea		Both	CG	Open Sea	ENST00000502831	chr5	88057109	88199922	142814	-	553461	ENSG00000081189	MEF2C	protein_coding	chromosome	MEF2C								Heterochromatin	0.183033329117391	PMD	commonPMD	89457567	cg08126665_BC21	cg08126665				No
cg12693636	0.234559	0.706768	0.750372	0.984931	4.53898	2.45627e-05	0.0156588	2.4193	chr6	170780747	F	II		IGR	shelf	chr6:170778274-170778536	Both	CG	South Shelf	ENST00000496635	chr6	170713267	170714166	900	+	67479	ENSG00000112584	FAM120B	protein_coding	chromosome	FAM120B								Heterochromatin	0.12178502746186			170471659	cg12693636_BC21	cg12693636				No
cg18736448	0.187938	0.575915	0.493291	0.681229	4.53855	2.46011e-05	0.0156693	2.41783	chr8	134087171	R	II	TG	Body	opensea		Both	CG	Open Sea	ENST00000522002	chr8	134060824	134087198	26375	-	25	ENSG00000155926	SLA	protein_coding	chromosome	SLA	ENSG00000042832;ENSG00000155926	TG;SLA						Active_non-prostate_lineage_promoter	0.142543782349223	PMD		133074926	cg18736448_BC21	cg18736448				No
cg14817236	0.107322	0.960161	0.993323	1.10064	4.53778	2.46696e-05	0.0156752	2.41523	chr2	67131528	F	II	LOC101060019	TSS200	opensea		Both	CG	Open Sea	ENST00000450027	chr2	66736059	66795877	59819	+	395468	ENSG00000143995	MEIS1	protein_coding	chromosome	MEIS1								Heterochromatin	0.158111865076374	PMD	commonPMD	66904396	cg14817236_BC21	cg14817236				No
cg17718106	0.195745	0.762335	0.941748	1.13749	4.53772	2.46749e-05	0.0156752	2.41502	chr3	79517171	R	II	ROBO1	Body	opensea		Both	CG	Open Sea	ENST00000464233	chr3	78646391	79816965	1170575	-	299792	ENSG00000169855	ROBO1	protein_coding	chromosome	ROBO1	ENSG00000169855	ROBO1						Repressed_chromatin	0.182747928618627	PMD	commonPMD	79468021	cg17718106_TC21	cg17718106				No
cg01719494	0.105781	0.93717	0.969694	1.07547	4.53771	2.46758e-05	0.0156752	2.41499	chr6	122241864	R	II		IGR	opensea		Both	CG	Open Sea	ENST00000368455	chr6	122720691	122754111	33421	+	478825	ENSG00000025156	HSF2	protein_coding	chromosome	HSF2								Heterochromatin	0.170639840937636	PMD	commonPMD	121920718	cg01719494_BC21	cg01719494				No
cg17535702	0.186694	0.773522	0.84164	1.02833	4.53695	2.47429e-05	0.0157039	2.41244	chr6	146919633	R	II	C6orf103	TSS1500	shore	chr6:146920034-146920245	Both	CG	North Shore	ENST00000397944	chr6	146920101	147136598	216498	+	466	ENSG00000118492	ADGB	protein_coding	chromosome	ADGB								Heterochromatin	0.180658717082013	PMD	commonPMD	146598497	cg17535702_BC21	cg17535702				No
cg21434046	0.125141	0.655189	0.601553	0.726694	4.53607	2.48221e-05	0.0157288	2.40944	chr18	56435611	F	II		IGR	shore	chr18:56435690-56435983	Both	CG	North Shore	ENST00000336078	chr18	56529832	56653712	123881	+	94219	ENSG00000074657	ZNF532	protein_coding	chromosome	ZNF532			PRAD_97786	33.4282636166309	Distal	0.694610778443114	0.305389221556886	Active_prostate_lineage-specific_promoter	0.0703808325457174			58768379	cg21434046_TC21	cg21434046				No
cg01168822	0.141162	0.574016	0.458779	0.599941	4.53602	2.4826e-05	0.0157288	2.40929	chr6	33334703	R	II	LYPLA2P1	TSS1500	opensea		Both	CG	Open Sea	ENST00000428849	chr6	33359313	33377701	18389	+	24608	ENSG00000237649	KIFC1	protein_coding	chromosome	KIFC1								Heterochromatin	0.110016238600043			33366926	cg01168822_TC21	cg01168822				No
cg00824333	0.101631	0.929575	0.889058	0.990689	4.53578	2.48478e-05	0.0157288	2.40847	chr16	8813486	R	II	ABAT	TSS1500	opensea		Both	CG	Open Sea	ENST00000425191	chr16	8814573	8875447	60875	+	1085	ENSG00000183044	ABAT	protein_coding	chromosome	ABAT	ENSG00000183044	ABAT						Active_non-prostate_lineage_enhancer	0.115609765499018			8719629	cg00824333_BC21	cg00824333				No
cg13665261	-0.132252	0.499549	0.488909	0.356657	-4.53533	2.48882e-05	0.0157318	2.40695	chr5	176305077	F	II	UNC5A	Body	island	chr5:176304965-176305166	Both	CG	Island	ENST00000514058	chr5	176308957	176311135	2179	-	6056	ENSG00000160883	HK3	protein_coding	chromosome	HK3	ENSG00000113763	UNC5A						Bivalent_poised_enhancer	0.074582614800495			176878076	cg13665261_TC21	cg13665261				No
cg03288534	0.137167	0.890191	0.933359	1.07053	4.53524	2.48964e-05	0.0157318	2.40664	chr6	74071926	F	II	KHDC3L	TSS1500	shore	chr6:74073294-74073561	Both	CG	North Shore	ENST00000370367	chr6	74072400	74073894	1495	+	472	ENSG00000203908	KHDC3L	protein_coding	chromosome	KHDC3L								Heterochromatin	0.139697606914111	PMD		73362203	cg03288534_BC21	cg03288534				No
cg24134261	0.200768	0.73939	0.717686	0.918455	4.53486	2.49307e-05	0.0157396	2.40534	chr2	33661362	F	II	RASGRP3	TSS200	opensea		Both	CG	Open Sea	ENST00000402538	chr2	33661391	33789817	128427	+	27	ENSG00000152689	RASGRP3	protein_coding	chromosome	RASGRP3								Heterochromatin	0.126028325165022	PMD		33436295	cg24134261_BC21	cg24134261				Yes
cg00691026	-0.177065	0.491604	0.483565	0.3065	-4.53403	2.50051e-05	0.0157452	2.40255	chr15	85480551	R	II	SLC28A1	Body	opensea		Both	CG	Open Sea	ENST00000310298	chr15	85523671	85682376	158706	+	43118	ENSG00000073417	PDE8A	protein_coding	chromosome	PDE8A	ENSG00000156222	SLC28A1						Heterochromatin	0.107962800094113			84937320	cg00691026_BC21	cg00691026				No
cg09479694	-0.198172	0.294615	0.0784942	-0.119678	-4.53351	2.50525e-05	0.0157452	2.40077	chr8	70744954	R	II	SLCO5A1	5'UTR	island	chr8:70744098-70747441	Both	CG	Island	ENST00000530307	chr8	70584898	70744950	160053	-	3	ENSG00000137571	SLCO5A1	protein_coding	chromosome	SLCO5A1	ENSG00000137571	SLCO5A1	PRAD_51367	4.74555400004983	Exon	0.652694610778443	0.347305389221557	Active_prostate_lineage-specific_promoter	0.203692616555423	PMD	commonPMD							No
[truncated: 1,863 more rows]
