# Supplementary material for: Methylation reprogramming associated with aggressive prostate cancer and ancestral disparities
Source: Mol Syst Biol. 2025 Oct 7;21(12):1676–701. doi: 10.1038/s44320-025-00153-x (PMC12673094; doi:10.1038/s44320-025-00153-x)
Supplement: Supplementary file 12 — Data Set EV10 [file 44320_2025_153_MOESM12_ESM.xlsx]

## Sheet: Sheet1
Dataset EV10 DMRcate significant differentially methylated regions (DMRs) identified between African and non-African prostate tumour-derived samples (FDR-adjusted p <0.05, |Δβ| ≥0.1, minimum 5 probes per DMR).

## Sheet: Dataset EV10
DMR	CHR	start	end	width	strand	no.cpgs	min_smoothed_fdr	Stouffer	HMFDR	Fisher	maxdiff	meandiff	overlapping.genes
DMR_1	chr13	36048892	36051749	2858	*	20	9.20301e-44	4.63457e-51	3.51855e-05	6.70521e-52	0.303941	0.211716	NBEA, MAB21L1
DMR_2	chr2	42793873	42795624	1752	*	10	6.15576e-29	2.3292e-29	1.01584e-05	1.68402e-29	0.2389	0.157942	MTA3
DMR_3	chr6	125283726	125284659	934	*	10	1.15161e-24	4.71406e-17	5.10309e-05	8.6561e-21	0.296424	0.175901	RNF217, RP11-510H23.1
DMR_4	chrX	78622433	78624108	1676	*	8	7.00264e-24	5.40137e-27	1.01584e-05	3.2689e-25	0.361626	0.261478	ITM2A
DMR_5	chr10	102414426	102415991	1566	*	8	8.76256e-24	7.09095e-19	1.33964e-06	1.32563e-19	0.241511	0.134297
DMR_6	chr7	93519473	93520566	1094	*	15	1.9146e-23	8.957e-22	0.000209984	9.76444e-22	0.212671	0.114293	GNGT1, AC002076.10, TFPI2
DMR_7	chr15	101728234	101729174	941	*	8	1.40173e-22	2.00467e-19	2.01047e-05	8.20555e-20	0.294329	0.160589	CHSY1
DMR_8	chr16	77227670	77228897	1228	*	6	4.23673e-22	1.07063e-24	1.01584e-05	8.95743e-23	0.28364	0.25287	MON1B
DMR_9	chr3	237955	239036	1082	*	17	6.93421e-21	1.73628e-21	0.000165723	5.85407e-20	0.273913	0.142585	CHL1, CHL1-AS2
DMR_10	chr5	42994709	42995597	889	*	6	6.38492e-20	2.3561e-17	1.01584e-05	7.92771e-18	0.378832	0.244298
DMR_11	chr21	40822862	40824019	1158	*	8	1.70609e-19	8.00332e-22	0.000115601	6.50408e-20	-0.167733	-0.140097	SH3BGR
DMR_12	chr5	121646553	121647546	994	*	7	2.44732e-19	1.83821e-19	6.86873e-05	8.54029e-18	0.294294	0.177324	SNCAIP, CTD-2544H17.2
DMR_13	chr17	46620347	46621420	1074	*	9	7.62256e-19	1.39261e-14	8.80306e-05	1.45723e-16	0.189297	0.118658	HOXB-AS1, HOXB2
DMR_14	chr13	33589621	33591130	1510	*	13	4.19781e-18	1.16621e-21	0.000211085	9.05494e-20	0.167648	0.126178	KL
DMR_15	chr17	17713671	17715006	1336	*	7	6.56459e-18	5.55682e-16	8.03837e-05	8.17846e-16	0.315273	0.185581	RAI1, SREBF1
DMR_16	chr18	56530302	56531159	858	*	5	1.86034e-17	3.08918e-14	1.01584e-05	6.31228e-14	0.236467	0.132606	ZNF532
DMR_17	chr4	138453416	138454896	1481	*	7	2.94985e-17	1.28771e-18	3.2723e-05	2.31112e-17	0.309262	0.126368	PCDH18
DMR_18	chr5	140748861	140750160	1300	*	11	3.89581e-17	2.60655e-20	0.000775454	8.12076e-18	0.274789	0.197724	PCDHGA1, PCDHGA2, PCDHGA3, PCDHGB1, PCDHGA4, PCDHGB2, PCDHGA5, PCDHGB3
DMR_19	chr16	51184355	51185772	1418	*	22	4.42934e-17	2.17501e-19	0.00142743	7.07341e-18	0.200397	0.105734	SALL1
DMR_20	chr11	89867385	89868104	720	*	13	4.99006e-17	3.43165e-18	0.000685295	5.27394e-17	0.229336	0.158203	NAALAD2
DMR_21	chr9	130692638	130693937	1300	*	10	7.24359e-17	5.46315e-18	8.0702e-05	1.77144e-16	0.171856	0.132146	PIP5KL1
DMR_22	chr5	140739058	140740607	1550	*	9	7.24359e-17	2.13248e-17	4.4232e-05	1.13811e-17	0.252987	0.171393	PCDHGA1, PCDHGA2, PCDHGA3, PCDHGB1, PCDHGA4, PCDHGB2
DMR_23	chr16	69385547	69386191	645	*	7	7.24359e-17	5.76578e-19	0.000177038	3.13866e-17	-0.203786	-0.164601	RP11-343C2.9, RP11-343C2.7, TMED6
DMR_24	chr5	140743798	140744983	1186	*	10	8.24268e-17	8.8912e-13	6.28243e-06	1.99172e-13	0.327483	0.123836	PCDHGA1, PCDHGA2, PCDHGA3, PCDHGB1, PCDHGA4, PCDHGB2, PCDHGA5
DMR_25	chr2	38892846	38893519	674	*	8	1.10894e-16	6.08968e-19	0.000335424	8.87769e-17	-0.303254	-0.22259	GALM
DMR_26	chr5	140709983	140710688	706	*	8	1.64073e-16	2.13248e-17	7.06121e-05	1.58289e-16	0.217179	0.156635	PCDHGA1
DMR_27	chr22	31317764	31318546	783	*	12	3.00465e-16	7.15541e-16	0.000314019	8.17846e-16	0.247849	0.127188	MORC2-AS1
DMR_28	chr7	43288411	43289504	1094	*	10	7.58625e-16	2.0619e-17	0.000401521	4.73506e-16	0.189401	0.130521	HECW1, AC004692.4
DMR_29	chr6	73329988	73332073	2086	*	18	1.29878e-15	8.957e-22	9.39914e-05	9.5741e-22	0.206941	0.120544	KCNQ5
DMR_30	chr1	248004886	248005723	838	*	7	2.1137e-15	1.35524e-18	0.000364791	1.58289e-16	0.241253	0.205564	OR11L1
DMR_31	chr5	139227318	139228242	925	*	6	3.15483e-15	2.33394e-18	8.55238e-05	8.83799e-17	0.180972	0.147526	CTB-35F21.4, NRG2
DMR_32	chr19	39303506	39304002	497	*	7	3.323e-15	1.36892e-13	3.36488e-05	1.06406e-14	-0.21715	-0.122728	LGALS4
DMR_33	chr2	219157103	219157730	628	*	12	8.37545e-15	3.92031e-11	0.000211085	6.4957e-14	0.213819	0.112667	PNKD, TMBIM1
DMR_34	chr20	21494084	21494977	894	*	10	9.67512e-15	2.67713e-18	0.000351416	3.72296e-16	0.157484	0.106335	NKX2-2
DMR_35	chr5	140717932	140719008	1077	*	10	1.42436e-14	1.25226e-15	0.000355117	3.67721e-14	0.186666	0.116654	PCDHGA1, PCDHGA2
DMR_36	chr19	50553708	50554510	803	*	6	1.92884e-14	5.24428e-13	8.80306e-05	9.57675e-13	0.343586	0.201251	ZNF473, CTD-2126E3.1, CTD-2126E3.3
DMR_37	chr10	115860280	115861322	1043	*	9	5.7834e-14	4.68872e-18	0.000177038	3.3079e-16	0.217561	0.169136
DMR_38	chr17	61514690	61515854	1165	*	8	8.73405e-14	2.78147e-16	0.000453632	1.16744e-14	0.197864	0.1293	CYB561
DMR_39	chr10	135192987	135193704	718	*	9	8.95568e-14	6.13006e-13	0.000349287	8.83453e-13	0.24423	0.129869	PAOX, AL360181.1
DMR_40	chr4	21949853	21950864	1012	*	9	1.03179e-13	9.97557e-15	0.000191801	7.7808e-14	0.182621	0.118207	RP11-17E2.2, KCNIP4
DMR_41	chr17	80291405	80292081	677	*	6	1.23374e-13	4.07306e-11	7.45062e-05	5.4208e-12	-0.347022	-0.161174	SECTM1
DMR_42	chr8	145638434	145639181	748	*	6	1.31361e-13	1.01861e-15	0.000387565	5.39092e-14	0.210509	0.175212	SLC39A4
DMR_43	chr4	138466260	138466870	611	*	5	1.85538e-13	4.44121e-16	9.66308e-05	1.20637e-14	0.247733	0.217241
DMR_44	chr6	112667980	112668571	592	*	8	1.92325e-13	1.86773e-15	6.26299e-05	2.41808e-14	0.221476	0.148724	RP11-506B6.6, RFPL4B
DMR_45	chr3	133464651	133465469	819	*	12	2.78699e-13	6.06906e-13	0.00108183	2.10173e-12	0.192506	0.100904	TFP1, TF
DMR_46	chr6	74103785	74104388	604	*	7	4.39589e-13	6.58366e-12	2.56698e-05	4.60164e-12	0.206842	0.119678	OOEP
DMR_47	chr7	155249648	155250299	652	*	10	5.44417e-13	6.7933e-16	0.00117091	5.01168e-14	0.143729	0.115443	AC008060.8
DMR_48	chr13	96743492	96744289	798	*	7	5.52812e-13	1.13512e-13	1.68871e-05	3.62647e-13	0.163956	0.119656	HS6ST3
DMR_49	chr12	85673860	85674531	672	*	9	6.00439e-13	3.11601e-15	0.00120049	1.80202e-13	0.168862	0.112139	ALX1
DMR_50	chr6	146919227	146920295	1069	*	12	7.09703e-13	3.02105e-17	0.000948205	4.19965e-15	0.197946	0.131163	ADGB, RP11-715G15.1
DMR_51	chr10	135190860	135191639	780	*	9	1.55796e-12	1.39261e-14	0.00120968	8.96142e-13	0.171206	0.122959
DMR_52	chr7	19158349	19158954	606	*	10	1.64667e-12	2.22307e-13	0.00116403	5.61739e-12	0.198337	0.136787
DMR_53	chr7	19812327	19813493	1167	*	14	1.97638e-12	2.78147e-16	0.00267306	7.05318e-14	0.181791	0.129008	TMEM196
DMR_54	chr16	14397074	14398064	991	*	8	2.33844e-12	1.71288e-15	0.000948205	1.10196e-13	0.197915	0.145071	RP11-65J21.3, MIR193B
DMR_55	chr12	29301145	29301794	650	*	5	4.0834e-12	5.73099e-13	4.62909e-05	5.4208e-12	0.223759	0.149675	RP11-946L16.1
DMR_56	chr6	84140564	84141547	984	*	9	4.56949e-12	1.33716e-14	0.00147632	6.97842e-13	0.170785	0.139245	ME1
DMR_57	chr2	192110658	192111659	1002	*	6	4.59619e-12	1.33494e-13	0.000433769	2.61563e-12	-0.2286	-0.151048	MYO1B, AC092614.2
DMR_58	chr7	99155595	99157059	1465	*	17	5.34326e-12	8.26729e-19	0.00107068	1.58289e-16	0.197069	0.121558	ZNF655, GS1-259H13.10, FAM200A
DMR_59	chr19	4534986	4535992	1007	*	12	5.68654e-12	1.32687e-15	0.00340079	2.1277e-13	0.178318	0.104677	PLIN5, CTB-50L17.14
DMR_60	chr4	5710016	5710767	752	*	10	5.99118e-12	4.54952e-12	0.000454419	4.92e-11	0.239198	0.169794	EVC2
DMR_61	chr6	86158358	86159426	1069	*	8	6.42023e-12	1.32893e-08	6.28749e-05	4.79408e-10	0.243632	0.141619
DMR_62	chr18	10413897	10414962	1066	*	5	8.06574e-12	1.21864e-14	4.68811e-05	1.73883e-13	0.250577	0.189372	RP11-243E13.1
DMR_63	chr5	87971573	87972265	693	*	6	1.31825e-11	2.94065e-13	9.64795e-05	2.61563e-12	0.196211	0.12338	CTC-467M3.1, LINC00461
DMR_64	chr19	50193021	50193857	837	*	5	1.32178e-11	2.01108e-10	0.00124219	2.82923e-09	0.17437	0.146936	ADM5, CTB-33G10.6
DMR_65	chr14	105944604	105945287	684	*	6	1.50897e-11	1.29668e-13	0.000775454	4.88529e-12	0.190796	0.122317	CRIP2
DMR_66	chr11	20692709	20693053	345	*	6	1.52355e-11	1.70114e-12	0.000335424	1.4224e-11	0.197257	0.135028	NELL1, RP11-701I24.3
DMR_67	chr12	25101448	25102521	1074	*	11	1.79365e-11	1.62488e-12	0.000822587	2.47898e-11	0.201047	0.119003	RP11-662I13.2, BCAT1
DMR_68	chr9	74763818	74764766	949	*	7	1.85055e-11	8.27373e-14	0.000335424	2.16859e-12	0.21408	0.141046	GDA
DMR_69	chr10	90342738	90343641	904	*	9	2.19089e-11	4.79378e-13	0.000440847	2.15222e-12	0.177893	0.124342	RNLS
DMR_70	chrX	139587184	139587868	685	*	9	3.27189e-11	6.13006e-13	0.000386968	5.31753e-12	0.243159	0.138416	SOX3
DMR_71	chr13	114107710	114108433	724	*	9	6.35643e-11	1.62183e-13	0.00120535	6.51504e-12	0.163595	0.11772	ADPRHL1
DMR_72	chr7	156400281	156400990	710	*	6	6.67172e-11	3.02524e-14	0.000701715	1.3164e-12	0.188332	0.176592	LINC01006
DMR_73	chr22	39323204	39323967	764	*	5	6.94926e-11	1.62203e-12	0.000150463	9.18175e-12	0.201119	0.170272
DMR_74	chr7	95114893	95115354	462	*	7	7.38841e-11	2.22744e-13	0.000240953	3.34137e-12	-0.244954	-0.193292	ASB4
DMR_75	chr2	1482185	1482915	731	*	5	7.93276e-11	1.40853e-12	9.10425e-05	1.01255e-11	-0.196171	-0.140052	TPO
DMR_76	chr3	169341773	169342331	559	*	5	9.24875e-11	1.33494e-13	0.000310292	3.07526e-12	0.243611	0.197795	MECOM
DMR_77	chr10	28034669	28035208	540	*	9	1.07739e-10	1.70114e-12	0.000644302	2.97754e-11	0.188619	0.125726	RP11-360I20.2, MKX
DMR_78	chr7	93204985	93205295	311	*	10	1.08865e-10	7.01905e-11	0.00167954	1.93388e-11	0.169253	0.104498
DMR_79	chr5	43019660	43020238	579	*	5	1.34299e-10	2.32981e-10	0.000373249	1.88433e-09	0.17071	0.137637	CTD-2035E11.3, CTD-2201E18.3
DMR_80	chr3	181443394	181444368	975	*	5	1.35044e-10	9.01023e-10	0.00202674	1.15061e-08	0.186223	0.153073	SOX2-OT
DMR_81	chr5	80256351	80256867	517	*	6	1.59241e-10	9.40731e-13	0.00120857	3.2879e-11	0.192273	0.164835	RASGRF2, CTC-459I6.1
DMR_82	chr11	6341349	6341895	547	*	10	1.61836e-10	2.80635e-12	0.00147235	4.74149e-11	0.162538	0.112012	PRKCDBP
DMR_83	chr6	29572219	29573029	811	*	7	1.88033e-10	7.87142e-13	0.000160734	8.19002e-12	0.188153	0.135781	GABBR1
DMR_84	chr4	165304496	165305050	555	*	6	2.06702e-10	4.555e-09	0.0024637	2.62711e-08	0.189304	0.122178	MARCH1
DMR_85	chr7	97841447	97841998	552	*	7	2.37799e-10	1.00427e-11	0.000413937	2.26368e-10	0.266949	0.182315	BHLHA15
DMR_86	chr8	72469507	72470415	909	*	6	2.82032e-10	3.29737e-12	0.00120535	6.59684e-11	0.206276	0.138062	RP11-1102P16.1
DMR_87	chr5	50673588	50674729	1142	*	8	3.03559e-10	3.42538e-12	0.0016598	5.40577e-11	0.205025	0.146483	CTD-2314G24.2
DMR_88	chr2	38300885	38302594	1710	*	7	3.18546e-10	3.60789e-15	0.000662537	2.1277e-13	0.19732	0.144794	CYP1B1
DMR_89	chr10	106034472	106035168	697	*	11	3.55378e-10	1.33494e-13	0.00179158	6.8191e-12	0.181181	0.104902	GSTO2
DMR_90	chr12	22094182	22094750	569	*	9	5.12581e-10	6.76401e-12	0.00312765	2.08477e-10	0.19002	0.158393	ABCC9
DMR_91	chr2	202814226	202814523	298	*	5	6.1434e-10	6.92017e-13	0.000475592	1.42119e-11	0.191415	0.16657
DMR_92	chr8	60506260	60506639	380	*	5	6.1434e-10	2.96765e-11	0.000401521	1.66653e-10	0.241737	0.205827	RP11-379I19.1
DMR_93	chr3	181413373	181414237	865	*	8	6.76082e-10	2.74982e-13	0.00306043	2.28671e-11	0.188732	0.142913	SOX2-OT
DMR_94	chr3	137481938	137482478	541	*	6	7.63807e-10	3.23695e-12	0.00095702	5.37892e-11	0.129149	0.109893
DMR_95	chr2	29033199	29033780	582	*	6	8.5833e-10	1.1445e-11	0.00153599	2.55996e-10	0.227629	0.176447	SPDYA, RP11-713D19.1
DMR_96	chr12	133266534	133266769	236	*	6	8.86988e-10	9.0114e-13	0.000826842	2.43617e-11	-0.177927	-0.136081	PXMP2, RP13-672B3.2
DMR_97	chr16	49518084	49518536	453	*	5	1.01507e-09	7.98526e-11	0.000124946	1.2651e-10	0.293207	0.172114
DMR_98	chr8	2024193	2024679	487	*	5	1.09165e-09	4.26705e-12	0.000249154	4.70137e-11	0.227918	0.204821	MYOM2
DMR_99	chr10	51572113	51572718	606	*	10	1.14834e-09	3.76918e-14	0.00573747	7.51562e-12	0.198022	0.151054	NCOA4
DMR_100	chr17	17717006	17717276	271	*	6	1.18564e-09	1.53515e-11	0.00167954	4.07885e-10	0.162084	0.121696	SREBF1, MIR33B
DMR_101	chr6	29578925	29580367	1443	*	7	1.35113e-09	6.69279e-15	0.00101655	4.03176e-13	0.157825	0.124681	GABBR1
DMR_102	chr7	156811034	156811484	451	*	5	1.49921e-09	3.2228e-10	0.000318522	1.64526e-09	0.132093	0.10246
DMR_103	chr12	25055967	25056500	534	*	7	1.61296e-09	4.36887e-10	0.00691513	1.48837e-08	0.19441	0.145578	AC026310.1, BCAT1
DMR_104	chr1	95975660	95975855	196	*	5	1.64634e-09	7.0745e-12	0.000387627	9.08093e-11	0.210955	0.182764	RP11-286B14.1
DMR_105	chr5	87963074	87963592	519	*	5	1.78841e-09	5.27533e-08	0.00167954	3.63204e-07	0.17169	0.118242	LINC00461
DMR_106	chr6	32116538	32116875	338	*	5	2.26204e-09	1.17693e-06	0.000543066	9.96465e-07	0.196874	0.114133	PRRT1
DMR_107	chr1	247681102	247681584	483	*	6	2.34004e-09	4.31405e-10	0.00120968	5.1769e-09	0.166627	0.104539	GCSAML
DMR_108	chr8	105479248	105479500	253	*	7	2.86798e-09	2.29406e-11	0.000691962	2.68866e-10	0.174569	0.119462	DPYS
DMR_109	chr20	34000170	34000519	350	*	5	5.65169e-09	7.00614e-09	0.00056557	7.03308e-09	0.160398	0.117062
DMR_110	chr8	143761503	143761795	293	*	8	5.86547e-09	2.45694e-12	0.00156088	6.89143e-11	0.17284	0.113864	PSCA, JRK
