# Supplementary material for: Methylation reprogramming associated with aggressive prostate cancer and ancestral disparities
Source: Mol Syst Biol. 2025 Oct 7;21(12):1676–701. doi: 10.1038/s44320-025-00153-x (PMC12673094; doi:10.1038/s44320-025-00153-x)
Supplement: Supplementary file 13 — Data Set EV11 [file 44320_2025_153_MOESM13_ESM.xlsx]

## Sheet: Sheet1
Dataset EV11 Significant differentially methylated region (DMR)-related CpG positions identified between African and non-African prostate tumour-derived samples (FDR-adjusted p <0.05, |Δβ| ≥0.1, minimum 5 probes per DMR).

## Sheet: Dataset EV11
CpG	CHR	MAPINFO	Strand	Type	gene	feature	cgi	UCSC_Islands_Name	SNP_ID	SNP_DISTANCE	Color	Context	CGI.Relation	tx_id	tx_chr	tx_start	tx_end	tx_width	tx_strand	distTxStart	gene_id	nearest.gene	gene_biotype	seq_coord_system	symbol	gene_id_in	gene_in	ATAC_name	ATAC_score	ATAC_annotation	ATAC_percentGC	ATAC_percentAT	Pomerantz_ChromatinState	pmd_Score	pmd_MD	pmd_Type	EPICv2_MAPINFO	EPICv2_Loci	EPICv2_Name	GHid	GH_regulatory_element_type	GH_enhancer_score	validated
cg10258929	1	95975660	R	II	LOC100996635	TSS200	opensea		rs181812935	19	Both	CG	Open Sea	ENST00000460571	chr1	95711614	95712779	1166	+	264045	ENSG00000122481	RWDD3	protein_coding	chromosome	RWDD3								Repressed_chromatin	0.170727006066711	PMD	commonPMD	95510104	cg10258929_BC21	cg10258929				No
cg16777031	1	95975711	R	II	LOC100996635	Body	opensea		rs374316170;rs547506122	24;1	Both	CG	Open Sea	ENST00000460571	chr1	95711614	95712779	1166	+	264096	ENSG00000122481	RWDD3	protein_coding	chromosome	RWDD3								Repressed_chromatin	0.170727006066711	PMD	commonPMD	95510155	cg16777031_TC21	cg16777031				No
cg07825681	1	95975755	F	I		IGR	opensea		rs184714513	51	Red	CG	Open Sea	ENST00000460571	chr1	95711614	95712779	1166	+	264140	ENSG00000122481	RWDD3	protein_coding	chromosome	RWDD3								Repressed_chromatin	0.170727006066711	PMD	commonPMD	95510199	cg07825681_BC11	cg07825681				No
cg11584101	1	95975789	F	I		IGR	opensea		rs184714513;rs189085211	17;21	Red	CG	Open Sea	ENST00000460571	chr1	95711614	95712779	1166	+	264174	ENSG00000122481	RWDD3	protein_coding	chromosome	RWDD3								Repressed_chromatin	0.170727006066711	PMD	commonPMD	95510233	cg11584101_BC11	cg11584101				No
cg14279307	1	95975855	F	II		IGR	opensea		rs72725772;rs144112273	0;1	Both	CG	Open Sea	ENST00000460571	chr1	95711614	95712779	1166	+	264240	ENSG00000122481	RWDD3	protein_coding	chromosome	RWDD3								Heterochromatin	0.170727006066711	PMD	commonPMD	95510299	cg14279307_BC21	cg14279307				No
cg21950037	1	247681102	R	II		IGR	shore	chr1:247681399-247681951			Both	CG	North Shore	ENST00000463359	chr1	247681734	247738950	57217	+	630	ENSG00000169224	GCSAML	protein_coding	chromosome	GCSAML	ENSG00000169224	GCSAML						Active_non-prostate_lineage_enhancer	0.156510201315128	PMD	commonPMD	247517800	cg21950037_TC21	cg21950037				No
cg26060667	1	247681242	R	II		IGR	shore	chr1:247681399-247681951	rs187721245;rs562913475;rs117354753;rs561519313;rs531841546	51;14;7;4;1	Both	CG	North Shore	ENST00000463359	chr1	247681734	247738950	57217	+	490	ENSG00000169224	GCSAML	protein_coding	chromosome	GCSAML	ENSG00000169224	GCSAML						Bivalent_poised_promoter	0.156510201315128	PMD	commonPMD	247517940	cg26060667_BC21	cg26060667				No
cg22374474	1	247681297	R	II		IGR	shore	chr1:247681399-247681951	rs550447580	45	Both	CG	North Shore	ENST00000463359	chr1	247681734	247738950	57217	+	435	ENSG00000169224	GCSAML	protein_coding	chromosome	GCSAML	ENSG00000169224	GCSAML						Bivalent_poised_promoter	0.156510201315128	PMD	commonPMD	247517995	cg22374474_TC21	cg22374474				No
cg21399703	1	247681439	R	I		IGR	island	chr1:247681399-247681951	rs539350900	19	Red	CG	Island	ENST00000463359	chr1	247681734	247738950	57217	+	293	ENSG00000169224	GCSAML	protein_coding	chromosome	GCSAML	ENSG00000169224	GCSAML						Bivalent_poised_promoter	0.156510201315128	PMD	commonPMD	247518137	cg21399703_TC11	cg21399703				No
cg05639522	1	247681581	R	I		IGR	island	chr1:247681399-247681951	rs555198847;rs573774240	8;6	Grn	CG	Island	ENST00000463359	chr1	247681734	247738950	57217	+	151	ENSG00000169224	GCSAML	protein_coding	chromosome	GCSAML	ENSG00000169224	GCSAML						Bivalent_poised_promoter	0.156510201315128	PMD	commonPMD	247518279	cg05639522_TC11	cg05639522				No
cg18198730	1	247681584	R	I		IGR	island	chr1:247681399-247681951	rs555198847;rs573774240	11;9	Red	CG	Island	ENST00000463359	chr1	247681734	247738950	57217	+	148	ENSG00000169224	GCSAML	protein_coding	chromosome	GCSAML	ENSG00000169224	GCSAML						Bivalent_poised_promoter	0.156510201315128	PMD	commonPMD	247518282	cg18198730_BC11	cg18198730				No
cg12080717	1	248004886	F	II	OR11L1	1stExon	opensea		rs564443240;rs139795670	1;44	Both	CG	Open Sea	ENST00000355784	chr1	248004199	248005254	1056	-	366	ENSG00000197591	OR11L1	protein_coding	chromosome	OR11L1	ENSG00000197591	OR11L1						Repressed_chromatin	0.196156940117697	PMD	commonPMD	247841584	cg12080717_BC21	cg12080717				No
cg05726701	1	248005057	F	II	OR11L1	1stExon	opensea		rs202005304;rs569345550	1;14	Both	CG	Open Sea	ENST00000355784	chr1	248004199	248005254	1056	-	195	ENSG00000197591	OR11L1	protein_coding	chromosome	OR11L1	ENSG00000197591	OR11L1						Repressed_chromatin	0.196156940117697	PMD	commonPMD	247841755	cg05726701_BC21	cg05726701				No
cg11606050	1	248005246	F	II	OR11L1	TSS200	opensea		rs371395265;rs75330382	2;22	Both	CG	Open Sea	ENST00000355784	chr1	248004199	248005254	1056	-	6	ENSG00000197591	OR11L1	protein_coding	chromosome	OR11L1	ENSG00000197591	OR11L1						Repressed_chromatin	0.196156940117697	PMD	commonPMD	247841944	cg11606050_TC21	cg11606050				No
cg26832666	1	248005356	F	II	OR11L1	TSS200	opensea		rs573258207	1	Both	CG	Open Sea	ENST00000355784	chr1	248004199	248005254	1056	-	101	ENSG00000197591	OR11L1	protein_coding	chromosome	OR11L1								Repressed_chromatin	0.196156940117697	PMD	commonPMD	247842054	cg26832666_TC21	cg26832666				No
cg21542666	1	248005715	R	II	OR11L1	TSS1500	opensea		rs114244437;rs562864506;rs376766291;rs551897129;rs570383028	46;36;21;7;2	Both	CG	Open Sea	ENST00000355784	chr1	248004199	248005254	1056	-	460	ENSG00000197591	OR11L1	protein_coding	chromosome	OR11L1								Repressed_chromatin	0.196156940117697	PMD	commonPMD	247842413	cg21542666_BC21	cg21542666				No
cg20805835	1	248005719	R	II	OR11L1	TSS1500	opensea		rs114244437;rs562864506;rs376766291;rs551897129;rs570383028	50;40;25;11;6	Both	CG	Open Sea	ENST00000355784	chr1	248004199	248005254	1056	-	464	ENSG00000197591	OR11L1	protein_coding	chromosome	OR11L1								Repressed_chromatin	0.196156940117697	PMD	commonPMD	247842417	cg20805835_BC21	cg20805835				No
cg05616864	1	248005723	R	II	OR11L1	TSS1500	opensea		rs562864506;rs376766291;rs551897129;rs570383028	44;29;15;10	Both	CG	Open Sea	ENST00000355784	chr1	248004199	248005254	1056	-	468	ENSG00000197591	OR11L1	protein_coding	chromosome	OR11L1								Repressed_chromatin	0.196156940117697	PMD	commonPMD	247842421	cg05616864_BC21	cg05616864				No
cg21997141	2	1482185	F	II	TPO	Body	shore	chr2:1480758-1481631	rs184545594;rs564196151;rs28910600	33;38;51	Both	CG	South Shore	ENST00000446278	chr2	1488435	1546432	57998	+	6248	ENSG00000115705	TPO	protein_coding	chromosome	TPO	ENSG00000115705	TPO						Bivalent_poised_enhancer	0.190107193330337	PMD	commonPMD	1478413	cg21997141_TC21	cg21997141				No
cg26140366	2	1482385	R	II	TPO	Body	shore	chr2:1480758-1481631	rs140108909;rs572939984;rs533909099	50;33;10	Both	CG	South Shore	ENST00000446278	chr2	1488435	1546432	57998	+	6048	ENSG00000115705	TPO	protein_coding	chromosome	TPO	ENSG00000115705	TPO						Bivalent_poised_enhancer	0.190107193330337	PMD	commonPMD	1478613	cg26140366_BC21	cg26140366				No
cg01385533	2	1482597	F	II	TPO	Body	shore	chr2:1480758-1481631	rs143904437;rs189530461;rs569530427;rs6708496	9;19;20;41	Both	CG	South Shore	ENST00000446278	chr2	1488435	1546432	57998	+	5836	ENSG00000115705	TPO	protein_coding	chromosome	TPO	ENSG00000115705	TPO						Bivalent_poised_enhancer	0.190107193330337	PMD	commonPMD							No
cg12666976	2	1482838	R	II	TPO	Body	shore	chr2:1480758-1481631	rs6712430;rs145167398	31;14	Both	CG	South Shore	ENST00000446278	chr2	1488435	1546432	57998	+	5595	ENSG00000115705	TPO	protein_coding	chromosome	TPO	ENSG00000115705	TPO						Bivalent_poised_enhancer	0.190107193330337	PMD	commonPMD	1479066	cg12666976_BC21	cg12666976				No
cg23985797	2	1482915	F	II	TPO	Body	shore	chr2:1480758-1481631	rs529377442;rs6588678;rs563096977;rs533593835	1;25;48;51	Both	CG	South Shore	ENST00000446278	chr2	1488435	1546432	57998	+	5518	ENSG00000115705	TPO	protein_coding	chromosome	TPO	ENSG00000115705	TPO						Bivalent_poised_enhancer	0.190107193330337	PMD	commonPMD	1479143	cg23985797_BC21	cg23985797				No
cg20541961	2	29033199	F	II	SPDYA	TSS1500	shore	chr2:29033351-29034011			Both	CG	North Shore	ENST00000379579	chr2	29033685	29073477	39793	+	484	ENSG00000163806	SPDYA	protein_coding	chromosome	SPDYA	ENSG00000163806	SPDYA						Active_non-prostate_lineage_promoter	0.0794274962617115			28810333	cg20541961_TC21	cg20541961				Yes
cg20093476	2	29033286	R	II	SPDYA	TSS1500	shore	chr2:29033351-29034011	rs368624464	5	Both	CG	North Shore	ENST00000379579	chr2	29033685	29073477	39793	+	397	ENSG00000163806	SPDYA	protein_coding	chromosome	SPDYA	ENSG00000163806	SPDYA						Active_non-prostate_lineage_promoter	0.0794274962617115			28810420	cg20093476_BC21	cg20093476				Yes
cg14044057	2	29033296	R	II	SPDYA	TSS1500	shore	chr2:29033351-29034011	rs368624464	15	Both	CG	North Shore	ENST00000379579	chr2	29033685	29073477	39793	+	387	ENSG00000163806	SPDYA	protein_coding	chromosome	SPDYA	ENSG00000163806	SPDYA						Active_non-prostate_lineage_promoter	0.0794274962617115			28810430	cg14044057_BC21	cg14044057				Yes
cg06816106	2	29033352	R	II	SPDYA	TSS1500	island	chr2:29033351-29034011			Both	CG	Island	ENST00000379579	chr2	29033685	29073477	39793	+	331	ENSG00000163806	SPDYA	protein_coding	chromosome	SPDYA	ENSG00000163806	SPDYA						Active_non-prostate_lineage_promoter	0.0794274962617115			28810486	cg06816106_TC21	cg06816106				Yes
cg14920003	2	29033726	R	I	SPDYA	1stExon	island	chr2:29033351-29034011			Red	CG	Island	ENST00000334056	chr2	29033717	29073477	39761	+	8	ENSG00000163806	SPDYA	protein_coding	chromosome	SPDYA	ENSG00000163806	SPDYA	PRAD_12221	12.3268670697832	Promoter	0.722554890219561	0.277445109780439	Bivalent_poised_promoter	0.0794274962617115			28810860	cg14920003_BC11	cg14920003				Yes
cg13546935	2	29033780	F	I	SPDYA	5'UTR	island	chr2:29033351-29034011			Red	CG	Island	ENST00000449210	chr2	29033774	29045279	11506	+	5	ENSG00000163806	SPDYA	protein_coding	chromosome	SPDYA	ENSG00000163806	SPDYA	PRAD_12221	12.3268670697832	Promoter	0.722554890219561	0.277445109780439	Bivalent_poised_promoter	0.0794274962617115			28810914	cg13546935_BC11	cg13546935				Yes
cg06264984	2	38300885	F	II	CYP1B1	Body	shore	chr2:38301276-38304518	rs74506965	30	Both	CG	North Shore	ENST00000492443	chr2	38298130	38301079	2950	-	192	ENSG00000138061	CYP1B1	protein_coding	chromosome	CYP1B1	ENSG00000138061	CYP1B1	PRAD_12480	3.32876411366222	Promoter	0.542914171656687	0.457085828343313	Bivalent_poised_promoter	0.119420391100279			38073742	cg06264984_TC21	cg06264984				No
cg01103387	2	38301143	F	II	CYP1B1	Body	shore	chr2:38301276-38304518	rs34443711;rs550447178	27;33	Both	CG	North Shore	ENST00000492443	chr2	38298130	38301079	2950	-	63	ENSG00000138061	CYP1B1	protein_coding	chromosome	CYP1B1	ENSG00000138061	CYP1B1	PRAD_12480	3.32876411366222	Promoter	0.542914171656687	0.457085828343313	Bivalent_poised_promoter	0.119420391100279			38074000	cg01103387_BC21	cg01103387				No
cg20254225	2	38301438	F	II	CYP1B1	Body	island	chr2:38301276-38304518	rs189445746	11	Both	CG	Island	ENST00000492443	chr2	38298130	38301079	2950	-	358	ENSG00000138061	CYP1B1	protein_coding	chromosome	CYP1B1	ENSG00000138061	CYP1B1	PRAD_12481	2.38924447804382	Promoter	0.616766467065868	0.383233532934132	Bivalent_poised_promoter	0.119420391100279			38074295	cg20254225_BC21	cg20254225				No
cg09799983	2	38301756	R	I	CYP1B1	Body	island	chr2:38301276-38304518	rs144123960;rs9341250	26;23	Red	CG	Island	ENST00000492443	chr2	38298130	38301079	2950	-	676	ENSG00000138061	CYP1B1	protein_coding	chromosome	CYP1B1	ENSG00000138061	CYP1B1	PRAD_12481	2.38924447804382	Promoter	0.616766467065868	0.383233532934132	Bivalent_poised_promoter	0.119420391100279			38074613	cg09799983_BC11	cg09799983				No
cg01410359	2	38302230	F	II	CYP1B1	Body	island	chr2:38301276-38304518			Both	CG	Island	ENST00000407341	chr2	38297625	38303218	5594	-	986	ENSG00000138061	CYP1B1	protein_coding	chromosome	CYP1B1	ENSG00000138061	CYP1B1	PRAD_12482	2.90321045390314	Exon	0.706586826347305	0.293413173652695	Bivalent_poised_promoter	0.119420391100279			38075087	cg01410359_TC21	cg01410359				No
cg03890222	2	38302487	R	II	CYP1B1	Body	island	chr2:38301276-38304518	rs4987135;rs9341246;rs145847992	38;3;2	Both	CG	Island	ENST00000407341	chr2	38297625	38303218	5594	-	729	ENSG00000138061	CYP1B1	protein_coding	chromosome	CYP1B1	ENSG00000138061	CYP1B1						Bivalent_poised_promoter	0.119420391100279			38075344	cg03890222_TC21	cg03890222				No
cg11735238	2	38302594	R	I	CYP1B1	5'UTR	island	chr2:38301276-38304518	rs552119047;rs4987134	51;50	Grn	CG	Island	ENST00000407341	chr2	38297625	38303218	5594	-	622	ENSG00000138061	CYP1B1	protein_coding	chromosome	CYP1B1	ENSG00000138061	CYP1B1						Bivalent_poised_promoter	0.119420391100279			38075451	cg11735238_TC11	cg11735238				No
cg19391498	2	38892846	R	II	GALM	TSS1500	opensea		rs115659284;rs10865142	41;12	Both	CG	Open Sea	ENST00000272252	chr2	38893052	38961910	68859	+	204	ENSG00000143891	GALM	protein_coding	chromosome	GALM								Active_non-prostate_lineage_promoter	0.0937241152402757			38665704	cg19391498_TC21	cg19391498				No
cg05275752	2	38892887	R	II	GALM	TSS200	opensea		rs191122490;rs567592305;rs528491320	33;21;19	Both	CG	Open Sea	ENST00000272252	chr2	38893052	38961910	68859	+	163	ENSG00000143891	GALM	protein_coding	chromosome	GALM								Active_non-prostate_lineage_promoter	0.0937241152402757			38665745	cg05275752_TC21	cg05275752				Yes
cg01546378	2	38892901	R	II	GALM	TSS200	opensea		rs191122490;rs567592305;rs528491320	47;35;33	Both	CG	Open Sea	ENST00000272252	chr2	38893052	38961910	68859	+	149	ENSG00000143891	GALM	protein_coding	chromosome	GALM								Active_non-prostate_lineage_promoter	0.0937241152402757			38665759	cg01546378_BC21	cg01546378				Yes
cg12043428	2	38892958	F	II	GALM	TSS200	opensea				Both	CG	Open Sea	ENST00000272252	chr2	38893052	38961910	68859	+	92	ENSG00000143891	GALM	protein_coding	chromosome	GALM			PRAD_12535	12.7190699531258	Promoter	0.536926147704591	0.463073852295409	Active_non-prostate_lineage_promoter	0.0937241152402757			38665816	cg12043428_TC21	cg12043428				Yes
cg08308459	2	38893161	F	II	GALM	5'UTR	opensea		rs13425086;rs529889364	23;48	Both	CG	Open Sea	ENST00000410063	chr2	38893259	38961100	67842	+	96	ENSG00000143891	GALM	protein_coding	chromosome	GALM	ENSG00000143891	GALM	PRAD_12535	12.7190699531258	Promoter	0.536926147704591	0.463073852295409	Active_prostate_lineage-specific_promoter	0.0937241152402757			38666019	cg08308459_BC21	cg08308459				Yes
cg05604112	2	38893237	R	II	GALM	5'UTR	opensea		rs529889364;rs534821821	30;15	Both	CG	Open Sea	ENST00000410063	chr2	38893259	38961100	67842	+	20	ENSG00000143891	GALM	protein_coding	chromosome	GALM	ENSG00000143891	GALM	PRAD_12535	12.7190699531258	Promoter	0.536926147704591	0.463073852295409	Active_prostate_lineage-specific_promoter	0.0937241152402757			38666095	cg05604112_TC21	cg05604112				Yes
cg23643435	2	38893251	F	I	GALM	5'UTR	opensea		rs553074409;rs528527203;rs199512897;rs565398075;rs202040902	5;7;21;26;37	Grn	CG	Open Sea	ENST00000410063	chr2	38893259	38961100	67842	+	6	ENSG00000143891	GALM	protein_coding	chromosome	GALM	ENSG00000143891	GALM	PRAD_12535	12.7190699531258	Promoter	0.536926147704591	0.463073852295409	Active_prostate_lineage-specific_promoter	0.0937241152402757			38666109	cg23643435_TC11	cg23643435				Yes
cg00359181	2	38893519	F	II	GALM	Body	opensea		rs557961729	49	Both	CG	Open Sea	ENST00000410063	chr2	38893259	38961100	67842	+	259	ENSG00000143891	GALM	protein_coding	chromosome	GALM	ENSG00000143891	GALM						Active_non-prostate_lineage_promoter	0.0937241152402757			38666377	cg00359181_TC21	cg00359181				Yes
cg14200692	2	42793873	F	II	MTA3	TSS1500	shore	chr2:42795847-42796230			Both	CG	North Shore	ENST00000406652	chr2	42795185	42984087	188903	+	1310	ENSG00000057935	MTA3	protein_coding	chromosome	MTA3	ENSG00000057935	MTA3						Active_non-prostate_lineage_enhancer	0.0982565021390266			42566733	cg14200692_BC21	cg14200692				No
cg24049157	2	42794360	R	II	MTA3	TSS1500	shore	chr2:42795847-42796230	rs527446826	48	Both	CG	North Shore	ENST00000406652	chr2	42795185	42984087	188903	+	823	ENSG00000057935	MTA3	protein_coding	chromosome	MTA3	ENSG00000057935	MTA3	PRAD_12679	4.77851697166669	Promoter	0.409181636726547	0.590818363273453	Active_prostate_lineage-specific_enhancer	0.0982565021390266			42567220	cg24049157_TC21	cg24049157				No
cg04264999	2	42795054	F	II	MTA3	TSS1500	shore	chr2:42795847-42796230	rs549010194;rs565629674	0;3	Both	CG	North Shore	ENST00000406652	chr2	42795185	42984087	188903	+	129	ENSG00000057935	MTA3	protein_coding	chromosome	MTA3	ENSG00000057935	MTA3						Active_non-prostate_lineage_promoter	0.0982565021390266			42567914	cg04264999_TC21	cg04264999				No
cg26686146	2	42795122	R	II	MTA3	TSS1500	shore	chr2:42795847-42796230			Both	CG	North Shore	ENST00000406652	chr2	42795185	42984087	188903	+	61	ENSG00000057935	MTA3	protein_coding	chromosome	MTA3	ENSG00000057935	MTA3	PRAD_12680	4.91410768311263	Promoter	0.626746506986028	0.373253493013972	Active_non-prostate_lineage_promoter	0.0982565021390266			42567982	cg26686146_TC21	cg26686146				No
cg02525646	2	42795128	R	II	MTA3	TSS1500	shore	chr2:42795847-42796230			Both	CG	North Shore	ENST00000406652	chr2	42795185	42984087	188903	+	55	ENSG00000057935	MTA3	protein_coding	chromosome	MTA3	ENSG00000057935	MTA3	PRAD_12680	4.91410768311263	Promoter	0.626746506986028	0.373253493013972	Active_non-prostate_lineage_promoter	0.0982565021390266			42567988	cg02525646_TC21	cg02525646				No
cg06342490	2	42795193	F	II	MTA3	TSS1500	shore	chr2:42795847-42796230			Both	CG	North Shore	ENST00000406652	chr2	42795185	42984087	188903	+	7	ENSG00000057935	MTA3	protein_coding	chromosome	MTA3	ENSG00000057935	MTA3	PRAD_12680	4.91410768311263	Promoter	0.626746506986028	0.373253493013972	Active_non-prostate_lineage_promoter	0.0982565021390266									No
cg23859635	2	42795262	F	II	MTA3	TSS1500	shore	chr2:42795847-42796230	rs183041992	16	Both	CG	North Shore	ENST00000484780	chr2	42795251	42883442	88192	+	10	ENSG00000057935	MTA3	protein_coding	chromosome	MTA3	ENSG00000057935	MTA3	PRAD_12680	4.91410768311263	Promoter	0.626746506986028	0.373253493013972	Active_non-prostate_lineage_promoter	0.0982565021390266			42568122	cg23859635_TC21	cg23859635				No
cg15827870	2	42795321	R	II	MTA3	1stExon	shore	chr2:42795847-42796230	rs183041992	45	Both	CG	North Shore	ENST00000461256	chr2	42795308	42886916	91609	+	12	ENSG00000057935	MTA3	protein_coding	chromosome	MTA3	ENSG00000057935	MTA3	PRAD_12680	4.91410768311263	Promoter	0.626746506986028	0.373253493013972	Active_non-prostate_lineage_promoter	0.0982565021390266			42568181	cg15827870_BC21	cg15827870				No
cg25783099	2	42795486	F	II	MTA3	TSS200	shore	chr2:42795847-42796230			Both	CG	North Shore	ENST00000407270	chr2	42795657	42936684	141028	+	169	ENSG00000057935	MTA3	protein_coding	chromosome	MTA3	ENSG00000057935	MTA3	PRAD_12680	4.91410768311263	Promoter	0.626746506986028	0.373253493013972	Active_prostate_lineage-specific_promoter	0.0982565021390266			42568346	cg25783099_TC21	cg25783099				No
cg06463010	2	42795624	F	I	MTA3	TSS200	shore	chr2:42795847-42796230	rs573351449	48	Grn	CG	North Shore	ENST00000407270	chr2	42795657	42936684	141028	+	31	ENSG00000057935	MTA3	protein_coding	chromosome	MTA3	ENSG00000057935	MTA3	PRAD_12681	7.35363271058393	Promoter	0.788423153692615	0.211576846307385	Active_prostate_lineage-specific_promoter	0.0982565021390266			42568484	cg06463010_TC11	cg06463010				No
cg09666654	2	192110658	R	II	MYO1B	5'UTR	island	chr2:192109828-192110940	rs577101144;rs534592134	38;21	Both	CG	Island	ENST00000438652	chr2	192111009	192206288	95280	+	349	ENSG00000128641	MYO1B	protein_coding	chromosome	MYO1B	ENSG00000128641	MYO1B	PRAD_17146	10.0826245251022	Promoter	0.63872255489022	0.36127744510978	Bivalent_poised_promoter	0.116909804759833			191245932	cg09666654_BC21	cg09666654				No
cg15617019	2	192110957	R	II	MYO1B	5'UTR	shore	chr2:192109828-192110940	rs559940746;rs530329700	33;1	Both	CG	South Shore	ENST00000438652	chr2	192111009	192206288	95280	+	50	ENSG00000128641	MYO1B	protein_coding	chromosome	MYO1B	ENSG00000128641	MYO1B	PRAD_17146	10.0826245251022	Promoter	0.63872255489022	0.36127744510978	Bivalent_poised_promoter	0.116909804759833			191246231	cg15617019_TC21	cg15617019				No
cg19244790	2	192111082	F	II	MYO1B	5'UTR	shore	chr2:192109828-192110940	rs115294252;rs138220683	16;18	Both	CG	South Shore	ENST00000438652	chr2	192111009	192206288	95280	+	72	ENSG00000128641	MYO1B	protein_coding	chromosome	MYO1B	ENSG00000128641	MYO1B	PRAD_17146	10.0826245251022	Promoter	0.63872255489022	0.36127744510978	Active_non-prostate_lineage_promoter	0.116909804759833									No
cg15627771	2	192111084	F	II	MYO1B	5'UTR	shore	chr2:192109828-192110940	rs115294252;rs138220683	14;16	Both	CG	South Shore	ENST00000438652	chr2	192111009	192206288	95280	+	74	ENSG00000128641	MYO1B	protein_coding	chromosome	MYO1B	ENSG00000128641	MYO1B	PRAD_17146	10.0826245251022	Promoter	0.63872255489022	0.36127744510978	Active_non-prostate_lineage_promoter	0.116909804759833			191246358	cg15627771_TC21	cg15627771				No
cg15114311	2	192111180	F	II	MYO1B	5'UTR	shore	chr2:192109828-192110940			Both	CG	South Shore	ENST00000438652	chr2	192111009	192206288	95280	+	170	ENSG00000128641	MYO1B	protein_coding	chromosome	MYO1B	ENSG00000128641	MYO1B						Active_non-prostate_lineage_promoter	0.116909804759833			191246454	cg15114311_TC21	cg15114311				No
cg27645129	2	192111659	R	II	MYO1B	5'UTR	shore	chr2:192109828-192110940	rs369893712;rs35596292;rs566774525	47;45;18	Both	CG	South Shore	ENST00000438652	chr2	192111009	192206288	95280	+	649	ENSG00000128641	MYO1B	protein_coding	chromosome	MYO1B	ENSG00000128641	MYO1B						Active_non-prostate_lineage_enhancer	0.116909804759833			191246933	cg27645129_BC21	cg27645129				No
cg20373544	2	202814226	F	I		IGR	opensea		rs182900472	0	Red	CG	Open Sea	ENST00000286201	chr2	202899310	202903160	3851	+	85082	ENSG00000155760	FZD7	protein_coding	chromosome	FZD7								Bivalent_poised_enhancer	0.136605948162357	PMD		201949503	cg20373544_BC11	cg20373544				No
cg19214097	2	202814249	F	II		IGR	opensea				Both	CG	Open Sea	ENST00000286201	chr2	202899310	202903160	3851	+	85059	ENSG00000155760	FZD7	protein_coding	chromosome	FZD7								Bivalent_poised_enhancer	0.136605948162357	PMD		201949526	cg19214097_BC21	cg19214097				No
cg03170036	2	202814433	F	II		IGR	opensea				Both	CG	Open Sea	ENST00000286201	chr2	202899310	202903160	3851	+	84875	ENSG00000155760	FZD7	protein_coding	chromosome	FZD7								Repressed_chromatin	0.136605948162357	PMD								No
cg26360026	2	202814504	R	II		IGR	opensea				Both	CG	Open Sea	ENST00000286201	chr2	202899310	202903160	3851	+	84804	ENSG00000155760	FZD7	protein_coding	chromosome	FZD7								Repressed_chromatin	0.136605948162357	PMD		201949781	cg26360026_TC21	cg26360026				No
cg23517999	2	202814523	R	II		IGR	opensea				Both	CG	Open Sea	ENST00000286201	chr2	202899310	202903160	3851	+	84785	ENSG00000155760	FZD7	protein_coding	chromosome	FZD7								Repressed_chromatin	0.136605948162357	PMD		201949800	cg23517999_BC21	cg23517999				No
cg25903497	2	219157103	F	I	PNKD	Body	island	chr2:219156977-219157380			Grn	CG	Island	ENST00000445635	chr2	219139729	219157236	17508	-	131	ENSG00000135926	TMBIM1	protein_coding	chromosome	TMBIM1	ENSG00000127838;ENSG00000135926	PNKD;TMBIM1	PRAD_18016	12.8332896624512	Promoter	0.676646706586826	0.323353293413174	Active_prostate_lineage-specific_promoter	0.0962503087462383			218292380	cg25903497_BC11	cg25903497				No
cg18357696	2	219157111	F	II	PNKD	Body	island	chr2:219156977-219157380			Both	CG	Island	ENST00000445635	chr2	219139729	219157236	17508	-	123	ENSG00000135926	TMBIM1	protein_coding	chromosome	TMBIM1	ENSG00000127838;ENSG00000135926	PNKD;TMBIM1	PRAD_18016	12.8332896624512	Promoter	0.676646706586826	0.323353293413174	Active_prostate_lineage-specific_promoter	0.0962503087462383			218292388	cg18357696_TC21	cg18357696				No
cg08189615	2	219157119	F	I	PNKD	Body	island	chr2:219156977-219157380			Red	CG	Island	ENST00000445635	chr2	219139729	219157236	17508	-	115	ENSG00000135926	TMBIM1	protein_coding	chromosome	TMBIM1	ENSG00000127838;ENSG00000135926	PNKD;TMBIM1	PRAD_18016	12.8332896624512	Promoter	0.676646706586826	0.323353293413174	Active_prostate_lineage-specific_promoter	0.0962503087462383			218292396	cg08189615_BC11	cg08189615				No
cg14849559	2	219157356	F	I	TMBIM1	TSS200	island	chr2:219156977-219157380			Grn	CG	Island	ENST00000440422	chr2	219144058	219157309	13252	-	46	ENSG00000135926	TMBIM1	protein_coding	chromosome	TMBIM1	ENSG00000127838	PNKD	PRAD_18016	12.8332896624512	Promoter	0.676646706586826	0.323353293413174	Active_prostate_lineage-specific_promoter	0.0962503087462383			218292633	cg14849559_TC11	cg14849559				No
cg25097514	2	219157373	F	II	TMBIM1	TSS200	island	chr2:219156977-219157380			Both	CG	Island	ENST00000440422	chr2	219144058	219157309	13252	-	63	ENSG00000135926	TMBIM1	protein_coding	chromosome	TMBIM1	ENSG00000127838	PNKD	PRAD_18016	12.8332896624512	Promoter	0.676646706586826	0.323353293413174	Active_prostate_lineage-specific_promoter	0.0962503087462383			218292650	cg25097514_TC21	cg25097514				No
cg07382790	2	219157376	F	II	TMBIM1	TSS200	island	chr2:219156977-219157380			Both	CG	Island	ENST00000440422	chr2	219144058	219157309	13252	-	66	ENSG00000135926	TMBIM1	protein_coding	chromosome	TMBIM1	ENSG00000127838	PNKD	PRAD_18016	12.8332896624512	Promoter	0.676646706586826	0.323353293413174	Active_prostate_lineage-specific_promoter	0.0962503087462383			218292653	cg07382790_TC21	cg07382790				No
cg09396959	2	219157407	F	II	TMBIM1	TSS200	shore	chr2:219156977-219157380			Both	CG	South Shore	ENST00000440422	chr2	219144058	219157309	13252	-	97	ENSG00000135926	TMBIM1	protein_coding	chromosome	TMBIM1	ENSG00000127838	PNKD	PRAD_18016	12.8332896624512	Promoter	0.676646706586826	0.323353293413174	Active_prostate_lineage-specific_promoter	0.0962503087462383			218292684	cg09396959_BC21	cg09396959				No
cg12804532	2	219157511	F	I	TMBIM1	TSS1500	shore	chr2:219156977-219157380			Grn	CG	South Shore	ENST00000440422	chr2	219144058	219157309	13252	-	201	ENSG00000135926	TMBIM1	protein_coding	chromosome	TMBIM1	ENSG00000127838	PNKD	PRAD_18016	12.8332896624512	Promoter	0.676646706586826	0.323353293413174	Active_prostate_lineage-specific_promoter	0.0962503087462383			218292788	cg12804532_TC11	cg12804532				No
cg01329789	2	219157515	R	II	TMBIM1	TSS1500	shore	chr2:219156977-219157380			Both	CG	South Shore	ENST00000440422	chr2	219144058	219157309	13252	-	205	ENSG00000135926	TMBIM1	protein_coding	chromosome	TMBIM1	ENSG00000127838	PNKD	PRAD_18016	12.8332896624512	Promoter	0.676646706586826	0.323353293413174	Active_prostate_lineage-specific_promoter	0.0962503087462383			218292792	cg01329789_TC21	cg01329789				No
cg02383163	2	219157675	R	II	TMBIM1	TSS1500	shore	chr2:219156977-219157380	rs538559819	41	Both	CG	South Shore	ENST00000440422	chr2	219144058	219157309	13252	-	365	ENSG00000135926	TMBIM1	protein_coding	chromosome	TMBIM1	ENSG00000127838	PNKD						Active_non-prostate_lineage_enhancer	0.0962503087462383			218292952	cg02383163_BC21	cg02383163				No
cg03132228	2	219157702	R	II	TMBIM1	TSS1500	shore	chr2:219156977-219157380	rs10193383;rs571914823	12;1	Both	CG	South Shore	ENST00000440422	chr2	219144058	219157309	13252	-	392	ENSG00000135926	TMBIM1	protein_coding	chromosome	TMBIM1	ENSG00000127838	PNKD						Active_non-prostate_lineage_enhancer	0.0962503087462383			218292979	cg03132228_BC21	cg03132228				No
cg07439055	2	219157730	R	II	TMBIM1	TSS1500	shore	chr2:219156977-219157380	rs10193383;rs571914823;rs113997526	40;29;18	Both	CG	South Shore	ENST00000440422	chr2	219144058	219157309	13252	-	420	ENSG00000135926	TMBIM1	protein_coding	chromosome	TMBIM1	ENSG00000127838	PNKD						Active_non-prostate_lineage_enhancer	0.0962503087462383									No
cg09032066	3	237955	F	II	CHL1	TSS1500	shore	chr3:238391-240140	rs185893895	26	Both	CG	North Shore	ENST00000256509	chr3	238279	451090	212812	+	322	ENSG00000134121	CHL1	protein_coding	chromosome	CHL1								Heterochromatin	0.185609505941276	PMD	commonPMD	196272	cg09032066_BC21	cg09032066				Yes
cg07171710	3	237960	F	II	CHL1	TSS1500	shore	chr3:238391-240140	rs185893895;rs190812100	21;49	Both	CG	North Shore	ENST00000256509	chr3	238279	451090	212812	+	317	ENSG00000134121	CHL1	protein_coding	chromosome	CHL1								Heterochromatin	0.185609505941276	PMD	commonPMD	196277	cg07171710_BC21	cg07171710				Yes
cg11165881	3	238048	F	II	CHL1	TSS1500	shore	chr3:238391-240140	rs181053541;rs115227214	2;30	Both	CG	North Shore	ENST00000256509	chr3	238279	451090	212812	+	229	ENSG00000134121	CHL1	protein_coding	chromosome	CHL1								Heterochromatin	0.185609505941276	PMD	commonPMD	196365	cg11165881_TC21	cg11165881				Yes
cg10513594	3	238094	R	II	CHL1	TSS1500	shore	chr3:238391-240140	rs181053541;rs115227214	46;18	Both	CG	North Shore	ENST00000256509	chr3	238279	451090	212812	+	183	ENSG00000134121	CHL1	protein_coding	chromosome	CHL1								Heterochromatin	0.185609505941276	PMD	commonPMD	196411	cg10513594_TC21	cg10513594				Yes
cg00891836	3	238134	F	II	CHL1	TSS1500	shore	chr3:238391-240140	rs576067668;rs57614945	6;50	Both	CG	North Shore	ENST00000256509	chr3	238279	451090	212812	+	143	ENSG00000134121	CHL1	protein_coding	chromosome	CHL1								Heterochromatin	0.185609505941276	PMD	commonPMD	196451	cg00891836_BC21	cg00891836				Yes
cg00903242	3	238161	R	II	CHL1	TSS1500	shore	chr3:238391-240140	rs576067668	23	Both	CG	North Shore	ENST00000256509	chr3	238279	451090	212812	+	116	ENSG00000134121	CHL1	protein_coding	chromosome	CHL1								Heterochromatin	0.185609505941276	PMD	commonPMD	196478	cg00903242_TC21	cg00903242				Yes
cg22781352	3	238224	R	II	CHL1	TSS1500	shore	chr3:238391-240140	rs57614945;rs564752204;rs186333432;rs190242094;rs559678082	42;25;22;19;2	Both	CG	North Shore	ENST00000256509	chr3	238279	451090	212812	+	53	ENSG00000134121	CHL1	protein_coding	chromosome	CHL1								Bivalent_poised_promoter	0.185609505941276	PMD	commonPMD	196541	cg22781352_TC21	cg22781352				Yes
cg02055799	3	238242	F	II	CHL1	TSS1500	shore	chr3:238391-240140	rs529962863;rs548409654;rs111911269	13;35;47	Both	CG	North Shore	ENST00000256509	chr3	238279	451090	212812	+	35	ENSG00000134121	CHL1	protein_coding	chromosome	CHL1								Bivalent_poised_promoter	0.185609505941276	PMD	commonPMD	196559	cg02055799_TC21	cg02055799				Yes
cg25852422	3	238300	F	II	CHL1	TSS1500	shore	chr3:238391-240140	rs182765472;rs187454508;rs76556748;rs141251329	4;7;21;29	Both	CG	North Shore	ENST00000256509	chr3	238279	451090	212812	+	20	ENSG00000134121	CHL1	protein_coding	chromosome	CHL1	ENSG00000134121	CHL1						Bivalent_poised_promoter	0.185609505941276	PMD	commonPMD	196617	cg25852422_BC21	cg25852422				Yes
cg04001014	3	238318	R	II	CHL1	TSS1500	shore	chr3:238391-240140	rs548409654;rs111911269;rs182765472;rs187454508	43;31;16;13	Both	CG	North Shore	ENST00000256509	chr3	238279	451090	212812	+	38	ENSG00000134121	CHL1	protein_coding	chromosome	CHL1	ENSG00000134121	CHL1						Bivalent_poised_promoter	0.185609505941276	PMD	commonPMD	196635	cg04001014_TC21	cg04001014				No
cg01295518	3	238392	R	II	CHL1	TSS1500	island	chr3:238391-240140	rs554088112	7	Both	CG	Island	ENST00000481167	chr3	238454	288539	50086	+	60	ENSG00000134121	CHL1	protein_coding	chromosome	CHL1	ENSG00000134121	CHL1	PRAD_19305	3.15956903766013	5' UTR	0.720558882235529	0.279441117764471	Bivalent_poised_promoter	0.185609505941276	PMD	commonPMD	196709	cg01295518_TC21	cg01295518				Yes
cg25482786	3	238496	F	I	CHL1	TSS200	island	chr3:238391-240140	rs536506325	4	Grn	CG	Island	ENST00000427688	chr3	238466	367747	129282	+	29	ENSG00000134121	CHL1	protein_coding	chromosome	CHL1	ENSG00000134121	CHL1	PRAD_19305	3.15956903766013	5' UTR	0.720558882235529	0.279441117764471	Bivalent_poised_promoter	0.185609505941276	PMD	commonPMD	196813	cg25482786_TC11	cg25482786				Yes
cg08421685	3	238611	F	I	CHL1	TSS200	island	chr3:238391-240140	rs56980156	28	Grn	CG	Island	ENST00000427688	chr3	238466	367747	129282	+	144	ENSG00000134121	CHL1	protein_coding	chromosome	CHL1	ENSG00000134121	CHL1	PRAD_19305	3.15956903766013	5' UTR	0.720558882235529	0.279441117764471	Bivalent_poised_promoter	0.185609505941276	PMD	commonPMD	196928	cg08421685_BC11	cg08421685				Yes
cg07746943	3	238615	F	I	CHL1	TSS200	island	chr3:238391-240140	rs56980156	24	Red	CG	Island	ENST00000427688	chr3	238466	367747	129282	+	148	ENSG00000134121	CHL1	protein_coding	chromosome	CHL1	ENSG00000134121	CHL1	PRAD_19305	3.15956903766013	5' UTR	0.720558882235529	0.279441117764471	Bivalent_poised_promoter	0.185609505941276	PMD	commonPMD	196932	cg07746943_TC11	cg07746943				Yes
cg12065366	3	238618	F	I	CHL1	TSS200	island	chr3:238391-240140	rs56980156	21	Grn	CG	Island	ENST00000427688	chr3	238466	367747	129282	+	151	ENSG00000134121	CHL1	protein_coding	chromosome	CHL1	ENSG00000134121	CHL1	PRAD_19305	3.15956903766013	5' UTR	0.720558882235529	0.279441117764471	Bivalent_poised_promoter	0.185609505941276	PMD	commonPMD	196935	cg12065366_TC11	cg12065366				No
cg24307799	3	238931	R	I	CHL1	5'UTR	island	chr3:238391-240140	rs565704915	10	Grn	CG	Island	ENST00000421198	chr3	238973	369942	130970	+	40	ENSG00000134121	CHL1	protein_coding	chromosome	CHL1	ENSG00000134121	CHL1						Bivalent_poised_promoter	0.185609505941276	PMD	commonPMD	197248	cg24307799_TC11	cg24307799				No
cg17018976	3	239036	F	I	CHL1	TSS1500	island	chr3:238391-240140	rs577017433;rs541088188;rs551647227	5;17;43	Red	CG	Island	ENST00000421198	chr3	238973	369942	130970	+	62	ENSG00000134121	CHL1	protein_coding	chromosome	CHL1	ENSG00000134121	CHL1						Bivalent_poised_promoter	0.185609505941276	PMD	commonPMD	197353	cg17018976_BC11	cg17018976				Yes
cg10772086	3	133464651	R	II	TF	TSS1500	shore	chr3:133464949-133465420	rs8177185	35	Both	CG	North Shore	ENST00000402696	chr3	133464800	133497850	33051	+	147	ENSG00000091513	TF	protein_coding	chromosome	TF								Bivalent_poised_promoter	0.179774200403073	PMD	commonPMD	133745807	cg10772086_TC21	cg10772086				No
cg18286850	3	133464713	R	II	TF	TSS1500	shore	chr3:133464949-133465420	rs564257722;rs4481157;rs540549818;rs560356726	37;31;23;22	Both	CG	North Shore	ENST00000402696	chr3	133464800	133497850	33051	+	85	ENSG00000091513	TF	protein_coding	chromosome	TF								Bivalent_poised_promoter	0.179774200403073	PMD	commonPMD							No
cg08234618	3	133464842	R	II	TF	TSS200	shore	chr3:133464949-133465420	rs1800249;rs531680488	50;2	Both	CG	North Shore	ENST00000466911	chr3	133464884	133473372	8489	+	40	ENSG00000091513	TF	protein_coding	chromosome	TF	ENSG00000091513	TF						Bivalent_poised_promoter	0.179774200403073	PMD	commonPMD	133745998	cg08234618_BC21	cg08234618				No
cg18769074	3	133464867	R	II	TF	TSS200	shore	chr3:133464949-133465420	rs531680488	27	Both	CG	North Shore	ENST00000466911	chr3	133464884	133473372	8489	+	15	ENSG00000091513	TF	protein_coding	chromosome	TF	ENSG00000091513	TF						Bivalent_poised_promoter	0.179774200403073	PMD	commonPMD	133746023	cg18769074_TC21	cg18769074				No
cg15646831	3	133464889	F	II	TF	TSS200	shore	chr3:133464949-133465420	rs148074660;rs193089803;rs8177316	8;17;24	Both	CG	North Shore	ENST00000466911	chr3	133464884	133473372	8489	+	4	ENSG00000091513	TF	protein_coding	chromosome	TF	ENSG00000091513	TF						Bivalent_poised_promoter	0.179774200403073	PMD	commonPMD	133746045	cg15646831_TC21	cg15646831				No
cg19986152	3	133464909	F	II	TF	TSS200	shore	chr3:133464949-133465420	rs8177316;rs185357408	4;38	Both	CG	North Shore	ENST00000466911	chr3	133464884	133473372	8489	+	24	ENSG00000091513	TF	protein_coding	chromosome	TF	ENSG00000091513	TF						Bivalent_poised_promoter	0.179774200403073	PMD	commonPMD							No
cg16262614	3	133464971	F	I	TF	TSS200	island	chr3:133464949-133465420			Red	CG	Island	ENST00000466911	chr3	133464884	133473372	8489	+	86	ENSG00000091513	TF	protein_coding	chromosome	TF	ENSG00000091513	TF						Bivalent_poised_promoter	0.179774200403073	PMD	commonPMD	133746127	cg16262614_TC11	cg16262614				No
cg19927707	3	133465063	R	II	TF	5'UTR	island	chr3:133464949-133465420			Both	CG	Island	ENST00000482271	chr3	133465237	133475767	10531	+	172	ENSG00000091513	TF	protein_coding	chromosome	TF	ENSG00000091513	TF						Bivalent_poised_promoter	0.179774200403073	PMD	commonPMD	133746219	cg19927707_TC21	cg19927707				No
cg24662360	3	133465136	F	I	TF	5'UTR	island	chr3:133464949-133465420	rs41298273;rs544302710;rs189667665;rs577921269	14;15;33;46	Grn	CG	Island	ENST00000482271	chr3	133465237	133475767	10531	+	99	ENSG00000091513	TF	protein_coding	chromosome	TF	ENSG00000091513	TF						Bivalent_poised_promoter	0.179774200403073	PMD	commonPMD	133746292	cg24662360_TC11	cg24662360				No
cg24879335	3	133465180	R	II	TF	5'UTR	island	chr3:133464949-133465420	rs555332130;rs41298273;rs544302710;rs189667665	49;32;31;13	Both	CG	Island	ENST00000482271	chr3	133465237	133475767	10531	+	55	ENSG00000091513	TF	protein_coding	chromosome	TF	ENSG00000091513	TF						Bivalent_poised_promoter	0.179774200403073	PMD	commonPMD	133746336	cg24879335_TC21	cg24879335				No
cg24512138	3	133465360	R	I	TF	Body	island	chr3:133464949-133465420	rs562524022;rs8177187;rs551471875	20;9;5	Grn	CG	Island	ENST00000264998	chr3	133465237	133497635	32399	+	122	ENSG00000091513	TF	protein_coding	chromosome	TF	ENSG00000091513	TF						Bivalent_poised_promoter	0.179774200403073	PMD	commonPMD	133746516	cg24512138_TC11	cg24512138				No
cg17775713	3	133465469	R	II	TF	Body	shore	chr3:133464949-133465420	rs375658755	14	Both	CG	South Shore	ENST00000264998	chr3	133465237	133497635	32399	+	231	ENSG00000091513	TF	protein_coding	chromosome	TF	ENSG00000091513	TF						Bivalent_poised_promoter	0.179774200403073	PMD	commonPMD	133746625	cg17775713_TC21	cg17775713				No
cg05428895	3	137481938	F	II		IGR	shore	chr3:137482964-137484454	rs572997637	31	Both	CG	North Shore	ENST00000306087	chr3	137483579	137484396	818	+	1639	ENSG00000168875	SOX14	protein_coding	chromosome	SOX14								Bivalent_poised_enhancer	0.154069099853277	PMD	commonPMD	137763096	cg05428895_TC21	cg05428895				No
cg14077923	3	137481948	F	II		IGR	shore	chr3:137482964-137484454	rs572997637	21	Both	CG	North Shore	ENST00000306087	chr3	137483579	137484396	818	+	1629	ENSG00000168875	SOX14	protein_coding	chromosome	SOX14								Bivalent_poised_enhancer	0.154069099853277	PMD	commonPMD	137763106	cg14077923_TC21	cg14077923				No
cg15787616	3	137482006	R	I		IGR	shore	chr3:137482964-137484454	rs572997637	39	Grn	CG	North Shore	ENST00000306087	chr3	137483579	137484396	818	+	1571	ENSG00000168875	SOX14	protein_coding	chromosome	SOX14								Bivalent_poised_promoter	0.154069099853277	PMD	commonPMD	137763164	cg15787616_TC11	cg15787616				No
cg00088130	3	137482267	F	II	SOX14	TSS1500	shore	chr3:137482964-137484454	rs547948195	49	Both	CG	North Shore	ENST00000306087	chr3	137483579	137484396	818	+	1310	ENSG00000168875	SOX14	protein_coding	chromosome	SOX14								Bivalent_poised_promoter	0.154069099853277	PMD	commonPMD	137763425	cg00088130_BC21	cg00088130				No
cg00705638	3	137482305	F	II	SOX14	TSS1500	shore	chr3:137482964-137484454	rs547948195;rs561472058	11;46	Both	CG	North Shore	ENST00000306087	chr3	137483579	137484396	818	+	1272	ENSG00000168875	SOX14	protein_coding	chromosome	SOX14								Bivalent_poised_promoter	0.154069099853277	PMD	commonPMD	137763463	cg00705638_BC21	cg00705638				No
cg14783581	3	137482478	R	II	SOX14	TSS1500	shore	chr3:137482964-137484454	rs570413447;rs539307990;rs143977945	31;29;21	Both	CG	North Shore	ENST00000306087	chr3	137483579	137484396	818	+	1099	ENSG00000168875	SOX14	protein_coding	chromosome	SOX14								Bivalent_poised_promoter	0.154069099853277	PMD	commonPMD	137763636	cg14783581_TC21	cg14783581				No
cg17206498	3	169341773	R	II	MECOM	5'UTR	opensea		rs561215550;rs60345519	42;39	Both	CG	Open Sea	ENST00000486748	chr3	169099047	169381178	282132	-	39403	ENSG00000085276	MECOM	protein_coding	chromosome	MECOM	ENSG00000085276	MECOM						Heterochromatin	0.0896936153707054			169623985	cg17206498_TC21	cg17206498				No
cg16033846	3	169341859	F	II	MECOM	5'UTR	opensea		rs373248196;rs565127186	5;47	Both	CG	Open Sea	ENST00000486748	chr3	169099047	169381178	282132	-	39317	ENSG00000085276	MECOM	protein_coding	chromosome	MECOM	ENSG00000085276	MECOM						Heterochromatin	0.0896936153707054			169624071	cg16033846_BC21	cg16033846				No
cg06555278	3	169341932	R	II	MECOM	5'UTR	opensea		rs565127186	28	Both	CG	Open Sea	ENST00000486748	chr3	169099047	169381178	282132	-	39244	ENSG00000085276	MECOM	protein_coding	chromosome	MECOM	ENSG00000085276	MECOM						Heterochromatin	0.0896936153707054			169624144	cg06555278_BC21	cg06555278				No
cg25938591	3	169342306	R	II	MECOM	5'UTR	opensea		rs556602182	20	Both	CG	Open Sea	ENST00000486748	chr3	169099047	169381178	282132	-	38870	ENSG00000085276	MECOM	protein_coding	chromosome	MECOM	ENSG00000085276	MECOM						Heterochromatin	0.0896936153707054			169624518	cg25938591_BC21	cg25938591				No
cg11346159	3	169342331	F	II	MECOM	5'UTR	opensea		rs60111099	39	Both	CG	Open Sea	ENST00000486748	chr3	169099047	169381178	282132	-	38845	ENSG00000085276	MECOM	protein_coding	chromosome	MECOM	ENSG00000085276	MECOM						Heterochromatin	0.0896936153707054			169624543	cg11346159_BC21	cg11346159				No
cg23978504	3	181413373	R	I	SOX2OT	Body	island	chr3:181413014-181414022			Grn	CG	Island	ENST00000431565	chr3	181429714	181431102	1389	+	16339	ENSG00000181449	SOX2	protein_coding	chromosome	SOX2								Bivalent_poised_promoter	0.153245216498929	PMD	commonPMD	181695585	cg23978504_TC11	cg23978504				Yes
cg03880173	3	181413810	R	II	SOX2OT	Body	island	chr3:181413014-181414022	rs112551064	37	Both	CG	Island	ENST00000431565	chr3	181429714	181431102	1389	+	15902	ENSG00000181449	SOX2	protein_coding	chromosome	SOX2								Bivalent_poised_promoter	0.153245216498929	PMD	commonPMD	181696022	cg03880173_BC21	cg03880173				Yes
cg10015784	3	181413812	R	II	SOX2-OT	Body	island	chr3:181413014-181414022	rs112551064	39	Both	CG	Island	ENST00000431565	chr3	181429714	181431102	1389	+	15900	ENSG00000181449	SOX2	protein_coding	chromosome	SOX2								Bivalent_poised_promoter	0.153245216498929	PMD	commonPMD	181696024	cg10015784_BC21	cg10015784				Yes
cg10263682	3	181413847	F	I	SOX2OT	Body	island	chr3:181413014-181414022	rs191056142;rs577326821;rs556904574	0;26;51	Red	CG	Island	ENST00000431565	chr3	181429714	181431102	1389	+	15865	ENSG00000181449	SOX2	protein_coding	chromosome	SOX2								Bivalent_poised_promoter	0.153245216498929	PMD	commonPMD	181696059	cg10263682_BC11	cg10263682				Yes
cg24267283	3	181414021	R	I	SOX2OT	Body	island	chr3:181413014-181414022	rs143377039;rs562056942;rs573862719	45;29;9	Red	CG	Island	ENST00000431565	chr3	181429714	181431102	1389	+	15691	ENSG00000181449	SOX2	protein_coding	chromosome	SOX2								Bivalent_poised_promoter	0.153245216498929	PMD	commonPMD	181696233	cg24267283_TC11	cg24267283				Yes
cg07304175	3	181414139	F	II	SOX2OT	Body	shore	chr3:181413014-181414022	rs535977949;rs182575042	3;12	Both	CG	South Shore	ENST00000431565	chr3	181429714	181431102	1389	+	15573	ENSG00000181449	SOX2	protein_coding	chromosome	SOX2								Bivalent_poised_promoter	0.153245216498929	PMD	commonPMD	181696351	cg07304175_BC21	cg07304175				Yes
cg18562243	3	181414189	R	II	SOX2OT	Body	shore	chr3:181413014-181414022	rs535977949;rs182575042	49;40	Both	CG	South Shore	ENST00000431565	chr3	181429714	181431102	1389	+	15523	ENSG00000181449	SOX2	protein_coding	chromosome	SOX2								Bivalent_poised_promoter	0.153245216498929	PMD	commonPMD	181696401	cg18562243_BC21	cg18562243				Yes
cg21453451	3	181414237	R	I	SOX2OT	Body	shore	chr3:181413014-181414022			Red	CG	South Shore	ENST00000431565	chr3	181429714	181431102	1389	+	15475	ENSG00000181449	SOX2	protein_coding	chromosome	SOX2								Bivalent_poised_enhancer	0.153245216498929	PMD	commonPMD	181696449	cg21453451_BC11	cg21453451				Yes
cg02478231	3	181443394	F	II	SOX2-OT	Body	shore	chr3:181444409-181445000	rs60471476	28	Both	CG	North Shore	ENST00000325404	chr3	181429722	181432221	2500	+	13671	ENSG00000181449	SOX2	protein_coding	chromosome	SOX2								Repressed_chromatin	0.153245216498929	PMD	commonPMD	181725606	cg02478231_BC21	cg02478231				Yes
cg03783410	3	181443800	R	II	SOX2OT	Body	shore	chr3:181444409-181445000			Both	CG	North Shore	ENST00000325404	chr3	181429722	181432221	2500	+	14077	ENSG00000181449	SOX2	protein_coding	chromosome	SOX2								Bivalent_poised_enhancer	0.153245216498929	PMD	commonPMD	181726012	cg03783410_TC21	cg03783410				Yes
cg22256631	3	181443971	R	II	SOX2OT	Body	shore	chr3:181444409-181445000	rs578144684;rs9815225;rs560686379;rs527873278	44;21;8;3	Both	CG	North Shore	ENST00000325404	chr3	181429722	181432221	2500	+	14248	ENSG00000181449	SOX2	protein_coding	chromosome	SOX2								Bivalent_poised_enhancer	0.153245216498929	PMD	commonPMD							No
cg00195796	3	181444131	R	II	SOX2OT	Body	shore	chr3:181444409-181445000			Both	CG	North Shore	ENST00000325404	chr3	181429722	181432221	2500	+	14408	ENSG00000181449	SOX2	protein_coding	chromosome	SOX2								Bivalent_poised_enhancer	0.153245216498929	PMD	commonPMD	181726343	cg00195796_TC21	cg00195796				Yes
cg08085357	3	181444368	F	II	SOX2OT	Body	shore	chr3:181444409-181445000	rs546173400;rs556615403	45;49	Both	CG	North Shore	ENST00000325404	chr3	181429722	181432221	2500	+	14645	ENSG00000181449	SOX2	protein_coding	chromosome	SOX2			PRAD_25115	2.78213756858749	Intron	0.542914171656687	0.457085828343313	Bivalent_poised_promoter	0.153245216498929	PMD	commonPMD							No
cg22290744	4	5710016	R	I	EVC2	5'UTR	island	chr4:5709985-5710495	rs533578454;rs550181817	22;18	Red	CG	Island	ENST00000344938	chr4	5544858	5710294	165437	-	276	ENSG00000173040	EVC2	protein_coding	chromosome	EVC2	ENSG00000173040	EVC2						Bivalent_poised_promoter	0.176760384040145	PMD	commonPMD	5708289	cg22290744_BC11	cg22290744				Yes
cg23665381	4	5710098	R	II	EVC2	5'UTR	island	chr4:5709985-5710495			Both	CG	Island	ENST00000344938	chr4	5544858	5710294	165437	-	194	ENSG00000173040	EVC2	protein_coding	chromosome	EVC2	ENSG00000173040	EVC2						Bivalent_poised_promoter	0.176760384040145	PMD	commonPMD	5708371	cg23665381_TC21	cg23665381				Yes
cg14654886	4	5710319	F	I	EVC2	5'UTR	island	chr4:5709985-5710495			Red	CG	Island	ENST00000344408	chr4	5564166	5710294	146129	-	24	ENSG00000173040	EVC2	protein_coding	chromosome	EVC2	ENSG00000173040	EVC2	PRAD_26433	3.02701030129706	Promoter	0.722554890219561	0.277445109780439	Bivalent_poised_promoter	0.176760384040145	PMD	commonPMD	5708592	cg14654886_TC11	cg14654886				Yes
cg27434509	4	5710337	F	I	EVC2	5'UTR	island	chr4:5709985-5710495			Grn	CG	Island	ENST00000344408	chr4	5564166	5710294	146129	-	42	ENSG00000173040	EVC2	protein_coding	chromosome	EVC2	ENSG00000173040	EVC2	PRAD_26433	3.02701030129706	Promoter	0.722554890219561	0.277445109780439	Bivalent_poised_promoter	0.176760384040145	PMD	commonPMD	5708610	cg27434509_TC11	cg27434509				Yes
cg17255450	4	5710372	R	I	EVC2	5'UTR	island	chr4:5709985-5710495			Grn	CG	Island	ENST00000344408	chr4	5564166	5710294	146129	-	77	ENSG00000173040	EVC2	protein_coding	chromosome	EVC2	ENSG00000173040	EVC2	PRAD_26433	3.02701030129706	Promoter	0.722554890219561	0.277445109780439	Bivalent_poised_promoter	0.176760384040145	PMD	commonPMD	5708645	cg17255450_BC11	cg17255450				Yes
cg06426416	4	5710403	R	II	EVC2	5'UTR	island	chr4:5709985-5710495	rs6821316;rs545081513	16;11	Both	CG	Island	ENST00000344408	chr4	5564166	5710294	146129	-	108	ENSG00000173040	EVC2	protein_coding	chromosome	EVC2	ENSG00000173040	EVC2	PRAD_26433	3.02701030129706	Promoter	0.722554890219561	0.277445109780439	Bivalent_poised_promoter	0.176760384040145	PMD	commonPMD	5708676	cg06426416_BC21	cg06426416				Yes
cg05542338	4	5710407	R	I	EVC2	5'UTR	island	chr4:5709985-5710495	rs6821316;rs545081513	20;15	Red	CG	Island	ENST00000344408	chr4	5564166	5710294	146129	-	112	ENSG00000173040	EVC2	protein_coding	chromosome	EVC2	ENSG00000173040	EVC2	PRAD_26433	3.02701030129706	Promoter	0.722554890219561	0.277445109780439	Bivalent_poised_promoter	0.176760384040145	PMD	commonPMD	5708680	cg05542338_TC11	cg05542338				No
cg01834022	4	5710411	R	I	EVC2	5'UTR	island	chr4:5709985-5710495	rs6821316;rs545081513	24;19	Red	CG	Island	ENST00000344408	chr4	5564166	5710294	146129	-	116	ENSG00000173040	EVC2	protein_coding	chromosome	EVC2	ENSG00000173040	EVC2	PRAD_26433	3.02701030129706	Promoter	0.722554890219561	0.277445109780439	Bivalent_poised_promoter	0.176760384040145	PMD	commonPMD	5708684	cg01834022_BC11	cg01834022				Yes
cg17242664	4	5710761	F	II	EVC2	5'UTR	shore	chr4:5709985-5710495	rs189818555;rs374249779;rs368086963;rs12501367	6;20;21;49	Both	CG	South Shore	ENST00000344408	chr4	5564166	5710294	146129	-	466	ENSG00000173040	EVC2	protein_coding	chromosome	EVC2	ENSG00000173040	EVC2						Bivalent_poised_promoter	0.176760384040145	PMD	commonPMD	5709034	cg17242664_BC21	cg17242664				Yes
cg03278643	4	5710767	F	II	EVC2	5'UTR	shore	chr4:5709985-5710495	rs189818555;rs374249779;rs368086963;rs12501367	0;14;15;43	Both	CG	South Shore	ENST00000344408	chr4	5564166	5710294	146129	-	472	ENSG00000173040	EVC2	protein_coding	chromosome	EVC2	ENSG00000173040	EVC2						Bivalent_poised_promoter	0.176760384040145	PMD	commonPMD	5709040	cg03278643_TC21	cg03278643				Yes
cg26279668	4	21949853	F	II	KCNIP4	5'UTR	shore	chr4:21950085-21950346	rs569443346;rs536849912	4;30	Both	CG	North Shore	ENST00000447367	chr4	20730829	21950368	1219540	-	513	ENSG00000185774	KCNIP4	protein_coding	chromosome	KCNIP4	ENSG00000185774	KCNIP4						Bivalent_poised_promoter	0.218118448510926	PMD	commonPMD	21948230	cg26279668_TC21	cg26279668				No
cg07204550	4	21950155	F	I	KCNIP4	5'UTR	island	chr4:21950085-21950346	rs556199166;rs138344733;rs201122019;rs199807375;rs373008352	7;15;19;25;35	Grn	CG	Island	ENST00000447367	chr4	20730829	21950368	1219540	-	211	ENSG00000185774	KCNIP4	protein_coding	chromosome	KCNIP4	ENSG00000185774	KCNIP4						Bivalent_poised_promoter	0.218118448510926	PMD	commonPMD	21948532	cg07204550_TC11	cg07204550				No
cg06482428	4	21950173	F	II	KCNIP4	5'UTR	island	chr4:21950085-21950346	rs201122019;rs199807375;rs373008352	1;7;17	Both	CG	Island	ENST00000447367	chr4	20730829	21950368	1219540	-	193	ENSG00000185774	KCNIP4	protein_coding	chromosome	KCNIP4	ENSG00000185774	KCNIP4						Bivalent_poised_promoter	0.218118448510926	PMD	commonPMD	21948550	cg06482428_BC21	cg06482428				No
cg24663256	4	21950307	R	I	KCNIP4	5'UTR	island	chr4:21950085-21950346	rs6448102	50	Red	CG	Island	ENST00000447367	chr4	20730829	21950368	1219540	-	59	ENSG00000185774	KCNIP4	protein_coding	chromosome	KCNIP4	ENSG00000185774	KCNIP4						Bivalent_poised_promoter	0.218118448510926	PMD	commonPMD	21948684	cg24663256_BC11	cg24663256				No
cg00688962	4	21950567	F	I	KCNIP4	TSS200	island	chr4:21950538-21950865	rs558389654	3	Grn	CG	Island	ENST00000382152	chr4	20730859	21950422	1219564	-	144	ENSG00000185774	KCNIP4	protein_coding	chromosome	KCNIP4								Bivalent_poised_promoter	0.218118448510926	PMD	commonPMD	21948944	cg00688962_BC11	cg00688962				No
cg12753587	4	21950584	F	I	KCNIP4	TSS1500	island	chr4:21950538-21950865	rs28562547	42	Red	CG	Island	ENST00000382152	chr4	20730859	21950422	1219564	-	161	ENSG00000185774	KCNIP4	protein_coding	chromosome	KCNIP4								Bivalent_poised_promoter	0.218118448510926	PMD	commonPMD	21948961	cg12753587_BC11	cg12753587				No
cg22434409	4	21950722	R	I	KCNIP4	TSS1500	island	chr4:21950538-21950865			Red	CG	Island	ENST00000382152	chr4	20730859	21950422	1219564	-	299	ENSG00000185774	KCNIP4	protein_coding	chromosome	KCNIP4								Bivalent_poised_promoter	0.218118448510926	PMD	commonPMD	21949099	cg22434409_BC11	cg22434409				No
cg18347642	4	21950766	F	I	KCNIP4	TSS1500	island	chr4:21950538-21950865	rs537452772;rs555991285	0;19	Grn	CG	Island	ENST00000382152	chr4	20730859	21950422	1219564	-	343	ENSG00000185774	KCNIP4	protein_coding	chromosome	KCNIP4								Bivalent_poised_promoter	0.218118448510926	PMD	commonPMD	21949143	cg18347642_BC11	cg18347642				No
cg11743349	4	21950864	F	II	KCNIP4	TSS1500	island	chr4:21950538-21950865	rs535260010	46	Both	CG	Island	ENST00000382152	chr4	20730859	21950422	1219564	-	441	ENSG00000185774	KCNIP4	protein_coding	chromosome	KCNIP4								Bivalent_poised_promoter	0.218118448510926	PMD	commonPMD	21949241	cg11743349_TC21	cg11743349				No
cg12033966	4	138453416	F	II	PCDH18	1stExon	opensea		rs553889810;rs572290446;rs28566714;rs192579923;rs576619841	8;12;37;38;47	Both	CG	Open Sea	ENST00000511115	chr4	138441992	138453565	11574	-	147	ENSG00000189184	PCDH18	protein_coding	chromosome	PCDH18	ENSG00000189184	PCDH18						Active_prostate_lineage-specific_promoter	0.172441250173664	PMD	commonPMD	137532262	cg12033966_TC21	cg12033966				Yes
cg06382894	4	138453502	R	I	PCDH18	1stExon	opensea		rs28566714;rs192579923;rs576619841	51;50;41	Grn	CG	Open Sea	ENST00000511115	chr4	138441992	138453565	11574	-	61	ENSG00000189184	PCDH18	protein_coding	chromosome	PCDH18	ENSG00000189184	PCDH18						Active_prostate_lineage-specific_promoter	0.172441250173664	PMD	commonPMD	137532348	cg06382894_TC11	cg06382894				No
cg27582625	4	138453688	R	II	PCDH18	TSS200	opensea		rs545108067	39	Both	CG	Open Sea	ENST00000510305	chr4	138441992	138453648	11657	-	39	ENSG00000189184	PCDH18	protein_coding	chromosome	PCDH18								Active_prostate_lineage-specific_promoter	0.172441250173664	PMD	commonPMD	137532534	cg27582625_BC21	cg27582625				Yes
cg24349132	4	138453700	R	II	PCDH18	TSS200	opensea		rs545108067	51	Both	CG	Open Sea	ENST00000510305	chr4	138441992	138453648	11657	-	51	ENSG00000189184	PCDH18	protein_coding	chromosome	PCDH18								Active_prostate_lineage-specific_promoter	0.172441250173664	PMD	commonPMD	137532546	cg24349132_TC21	cg24349132				Yes
cg06787716	4	138453717	R	II	PCDH18	TSS200	opensea				Both	CG	Open Sea	ENST00000510305	chr4	138441992	138453648	11657	-	68	ENSG00000189184	PCDH18	protein_coding	chromosome	PCDH18								Active_prostate_lineage-specific_promoter	0.172441250173664	PMD	commonPMD	137532563	cg06787716_BC21	cg06787716				Yes
cg19855285	4	138453953	F	II	PCDH18	TSS1500	opensea				Both	CG	Open Sea	ENST00000510305	chr4	138441992	138453648	11657	-	304	ENSG00000189184	PCDH18	protein_coding	chromosome	PCDH18								Active_non-prostate_lineage_promoter	0.172441250173664	PMD	commonPMD	137532799	cg19855285_TC21	cg19855285				Yes
cg12731397	4	138454896	R	II	PCDH18	TSS1500	opensea		rs547344558;rs11939766;rs536344804;rs548700709	48;23;2;1	Both	CG	Open Sea	ENST00000510305	chr4	138441992	138453648	11657	-	1247	ENSG00000189184	PCDH18	protein_coding	chromosome	PCDH18								Active_non-prostate_lineage_enhancer	0.172441250173664	PMD	commonPMD	137533742	cg12731397_TC21	cg12731397				Yes
cg12796469	4	138466260	R	II		IGR	opensea		rs10010247;rs185578901;rs527580888;rs542553337	49;43;30;2	Both	CG	Open Sea	ENST00000510305	chr4	138441992	138453648	11657	-	12611	ENSG00000189184	PCDH18	protein_coding	chromosome	PCDH18								Heterochromatin	0.172441250173664	PMD	commonPMD	137545106	cg12796469_TC21	cg12796469				No
cg09688005	4	138466594	R	II		IGR	opensea		rs566180292;rs188135310;rs555328579;rs570381953	40;13;9;2	Both	CG	Open Sea	ENST00000510305	chr4	138441992	138453648	11657	-	12945	ENSG00000189184	PCDH18	protein_coding	chromosome	PCDH18								Heterochromatin	0.172441250173664	PMD	commonPMD	137545440	cg09688005_BC21	cg09688005				No
cg23402433	4	138466627	R	II		IGR	opensea		rs188135310;rs555328579;rs570381953;rs552637436;rs555894418	46;42;35;33;1	Both	CG	Open Sea	ENST00000510305	chr4	138441992	138453648	11657	-	12978	ENSG00000189184	PCDH18	protein_coding	chromosome	PCDH18								Heterochromatin	0.172441250173664	PMD	commonPMD	137545473	cg23402433_BC21	cg23402433				No
cg12938224	4	138466819	R	II		IGR	opensea		rs565141458;rs532638351;rs547606530	18;2;1	Both	CG	Open Sea	ENST00000510305	chr4	138441992	138453648	11657	-	13170	ENSG00000189184	PCDH18	protein_coding	chromosome	PCDH18								Heterochromatin	0.172441250173664	PMD	commonPMD	137545665	cg12938224_TC21	cg12938224				No
cg25778061	4	138466870	F	II		IGR	opensea		rs548815375;rs13132376	0;28	Both	CG	Open Sea	ENST00000510305	chr4	138441992	138453648	11657	-	13221	ENSG00000189184	PCDH18	protein_coding	chromosome	PCDH18								Heterochromatin	0.172441250173664	PMD	commonPMD	137545716	cg25778061_BC21	cg25778061				No
cg10127275	4	165304496	R	II	MARCH1	TSS200	island	chr4:165304328-165305177	rs180870309	6	Both	CG	Island	ENST00000508725	chr4	164909695	165304669	394975	-	171	ENSG00000145416	MARCH1	protein_coding	chromosome	MARCH1	ENSG00000145416	MARCH1						Bivalent_poised_promoter	0.185793248065432	PMD	commonPMD	164383344	cg10127275_BC21	cg10127275				No
cg10943359	4	165304531	R	II	MARCH1	TSS200	island	chr4:165304328-165305177	rs180870309	41	Both	CG	Island	ENST00000508725	chr4	164909695	165304669	394975	-	136	ENSG00000145416	MARCH1	protein_coding	chromosome	MARCH1	ENSG00000145416	MARCH1						Bivalent_poised_promoter	0.185793248065432	PMD	commonPMD	164383379	cg10943359_BC21	cg10943359				No
cg02990869	4	165304842	F	II	MARCH1	TSS1500	island	chr4:165304328-165305177	rs190551970	13	Both	CG	Island	ENST00000515471	chr4	164909733	165304718	394986	-	123	ENSG00000145416	MARCH1	protein_coding	chromosome	MARCH1	ENSG00000145416	MARCH1						Bivalent_poised_promoter	0.185793248065432	PMD	commonPMD	164383690	cg02990869_TC21	cg02990869				No
cg07160277	4	165304855	F	II	MARCH1	TSS1500	island	chr4:165304328-165305177	rs190551970	0	Both	CG	Island	ENST00000515471	chr4	164909733	165304718	394986	-	136	ENSG00000145416	MARCH1	protein_coding	chromosome	MARCH1	ENSG00000145416	MARCH1						Bivalent_poised_promoter	0.185793248065432	PMD	commonPMD	164383703	cg07160277_BC21	cg07160277				No
cg18685561	4	165305022	R	II	MARCH1	TSS1500	island	chr4:165304328-165305177	rs571754799	31	Both	CG	Island	ENST00000505391	chr4	164909698	165305105	395408	-	81	ENSG00000145416	MARCH1	protein_coding	chromosome	MARCH1	ENSG00000145416	MARCH1						Bivalent_poised_promoter	0.185793248065432	PMD	commonPMD	164383870	cg18685561_TC21	cg18685561				No
cg10453719	4	165305050	R	I	MARCH1	TSS1500	island	chr4:165304328-165305177			Grn	CG	Island	ENST00000505391	chr4	164909698	165305105	395408	-	53	ENSG00000145416	MARCH1	protein_coding	chromosome	MARCH1	ENSG00000145416	MARCH1						Bivalent_poised_promoter	0.185793248065432	PMD	commonPMD	164383898	cg10453719_BC11	cg10453719				No
cg18323912	5	42994709	R	II		IGR	island	chr5:42994626-42994936	rs535116324	49	Both	CG	Island	ENST00000314890	chr5	43039335	43043272	3938	-	48561	ENSG00000177721	ANXA2R	protein_coding	chromosome	ANXA2R								Bivalent_poised_promoter	0.1222738004001			42994607	cg18323912_TC21	cg18323912				Yes
cg23942974	5	42995123	R	II		IGR	island	chr5:42995122-42995415	rs547046227	11	Both	CG	Island	ENST00000314890	chr5	43039335	43043272	3938	-	48147	ENSG00000177721	ANXA2R	protein_coding	chromosome	ANXA2R			PRAD_32139	8.50593343072874	Distal	0.461077844311377	0.538922155688623	Bivalent_poised_promoter	0.1222738004001			42995021	cg23942974_BC21	cg23942974				Yes
cg18161950	5	42995203	F	I		IGR	island	chr5:42995122-42995415	rs191760603	30	Red	CG	Island	ENST00000314890	chr5	43039335	43043272	3938	-	48067	ENSG00000177721	ANXA2R	protein_coding	chromosome	ANXA2R			PRAD_32139	8.50593343072874	Distal	0.461077844311377	0.538922155688623	Bivalent_poised_promoter	0.1222738004001			42995101	cg18161950_TC11	cg18161950				Yes
cg24676817	5	42995369	R	II		IGR	island	chr5:42995122-42995415	rs144192147;rs184309982	17;12	Both	CG	Island	ENST00000314890	chr5	43039335	43043272	3938	-	47901	ENSG00000177721	ANXA2R	protein_coding	chromosome	ANXA2R			PRAD_32139	8.50593343072874	Distal	0.461077844311377	0.538922155688623	Bivalent_poised_promoter	0.1222738004001			42995267	cg24676817_BC21	cg24676817				Yes
cg23052568	5	42995527	R	II		IGR	shore	chr5:42994626-42994936	rs188704938;rs572516724	47;43	Both	CG	South Shore	ENST00000314890	chr5	43039335	43043272	3938	-	47743	ENSG00000177721	ANXA2R	protein_coding	chromosome	ANXA2R								Bivalent_poised_promoter	0.1222738004001			42995425	cg23052568_BC21	cg23052568				Yes
cg10137601	5	42995597	R	II		IGR	shore	chr5:42995122-42995415	rs73754527	38	Both	CG	South Shore	ENST00000314890	chr5	43039335	43043272	3938	-	47673	ENSG00000177721	ANXA2R	protein_coding	chromosome	ANXA2R								Bivalent_poised_promoter	0.1222738004001			42995495	cg10137601_BC21	cg10137601				Yes
cg10883503	5	43019660	R	II		IGR	shore	chr5:43017968-43018668	rs78333517;rs11740797	42;21	Both	CG	South Shore	ENST00000314890	chr5	43039335	43043272	3938	-	23610	ENSG00000177721	ANXA2R	protein_coding	chromosome	ANXA2R			PRAD_32148	9.92205911048992	Promoter	0.451097804391218	0.548902195608782	Active_prostate_lineage-specific_promoter	0.0673371539425326			43019558	cg10883503_BC21	cg10883503				No
cg20739435	5	43019773	R	II		IGR	shore	chr5:43017968-43018668	rs545447027;rs371014664;rs575593629	43;17;7	Both	CG	South Shore	ENST00000314890	chr5	43039335	43043272	3938	-	23497	ENSG00000177721	ANXA2R	protein_coding	chromosome	ANXA2R			PRAD_32148	9.92205911048992	Promoter	0.451097804391218	0.548902195608782	Active_prostate_lineage-specific_promoter	0.0673371539425326			43019671	cg20739435_BC21	cg20739435				No
cg20565980	5	43019873	R	II		IGR	shore	chr5:43017968-43018668			Both	CG	South Shore	ENST00000314890	chr5	43039335	43043272	3938	-	23397	ENSG00000177721	ANXA2R	protein_coding	chromosome	ANXA2R			PRAD_32148	9.92205911048992	Promoter	0.451097804391218	0.548902195608782	Active_prostate_lineage-specific_promoter	0.0673371539425326			43019771	cg20565980_BC21	cg20565980				No
cg10704762	5	43019939	R	II	LOC648987	TSS1500	shore	chr5:43017968-43018668			Both	CG	South Shore	ENST00000314890	chr5	43039335	43043272	3938	-	23331	ENSG00000177721	ANXA2R	protein_coding	chromosome	ANXA2R			PRAD_32148	9.92205911048992	Promoter	0.451097804391218	0.548902195608782	Active_prostate_lineage-specific_promoter	0.0673371539425326			43019837	cg10704762_BC21	cg10704762				No
cg07541200	5	43020238	R	II		IGR	shore	chr5:43017968-43018668	rs79539501;rs538782507	9;2	Both	CG	South Shore	ENST00000314890	chr5	43039335	43043272	3938	-	23032	ENSG00000177721	ANXA2R	protein_coding	chromosome	ANXA2R			PRAD_32149	16.1261853700629	Intron	0.43313373253493	0.56686626746507	Active_prostate_lineage-specific_promoter	0.0673371539425326			43020136	cg07541200_TC21	cg07541200				No
cg22115076	5	50673588	R	II		IGR	opensea		rs150241049;rs563835522	42;12	Both	CG	Open Sea	ENST00000230658	chr5	50678921	50690564	11644	+	5331	ENSG00000016082	ISL1	protein_coding	chromosome	ISL1								Bivalent_poised_promoter	0.183577187883491	PMD	commonPMD	51377754	cg22115076_TC21	cg22115076				No
cg05501996	5	50673730	R	II		IGR	opensea		rs78238469;rs551738783	12;7	Both	CG	Open Sea	ENST00000230658	chr5	50678921	50690564	11644	+	5189	ENSG00000016082	ISL1	protein_coding	chromosome	ISL1								Bivalent_poised_promoter	0.183577187883491	PMD	commonPMD	51377896	cg05501996_TC21	cg05501996				No
cg25339054	5	50673808	R	II		IGR	opensea		rs537074481;rs78150396	41;38	Both	CG	Open Sea	ENST00000230658	chr5	50678921	50690564	11644	+	5111	ENSG00000016082	ISL1	protein_coding	chromosome	ISL1								Bivalent_poised_promoter	0.183577187883491	PMD	commonPMD	51377974	cg25339054_BC21	cg25339054				No
cg14879760	5	50673965	R	II		IGR	opensea		rs543836603;rs17400279	23;22	Both	CG	Open Sea	ENST00000230658	chr5	50678921	50690564	11644	+	4954	ENSG00000016082	ISL1	protein_coding	chromosome	ISL1								Bivalent_poised_promoter	0.183577187883491	PMD	commonPMD	51378131	cg14879760_TC21	cg14879760				No
cg09868598	5	50674015	R	II		IGR	opensea				Both	CG	Open Sea	ENST00000230658	chr5	50678921	50690564	11644	+	4904	ENSG00000016082	ISL1	protein_coding	chromosome	ISL1								Bivalent_poised_promoter	0.183577187883491	PMD	commonPMD	51378181	cg09868598_BC21	cg09868598				No
cg04068980	5	50674203	F	II		IGR	opensea		rs142907021;rs182883851	11;51	Both	CG	Open Sea	ENST00000230658	chr5	50678921	50690564	11644	+	4716	ENSG00000016082	ISL1	protein_coding	chromosome	ISL1								Bivalent_poised_promoter	0.183577187883491	PMD	commonPMD	51378369	cg04068980_TC21	cg04068980				No
cg11290860	5	50674642	F	II		IGR	shelf	chr5:50678632-50679375			Both	CG	North Shelf	ENST00000230658	chr5	50678921	50690564	11644	+	4277	ENSG00000016082	ISL1	protein_coding	chromosome	ISL1								Bivalent_poised_promoter	0.183577187883491	PMD	commonPMD	51378808	cg11290860_TC21	cg11290860				No
cg15120333	5	50674729	R	II		IGR	shelf	chr5:50678632-50679375	rs77444916	18	Both	CG	North Shelf	ENST00000230658	chr5	50678921	50690564	11644	+	4190	ENSG00000016082	ISL1	protein_coding	chromosome	ISL1								Bivalent_poised_promoter	0.183577187883491	PMD	commonPMD	51378895	cg15120333_TC21	cg15120333				No
cg02625102	5	80256351	R	I	RASGRF2	TSS200	island	chr5:80255904-80257006	rs557294649;rs73123076	41;14	Red	CG	Island	ENST00000265080	chr5	80256491	80525975	269485	+	138	ENSG00000113319	RASGRF2	protein_coding	chromosome	RASGRF2								Bivalent_poised_promoter	0.103390788540402			80960532	cg02625102_BC11	cg02625102				Yes
cg14247643	5	80256369	R	I	RASGRF2	TSS200	island	chr5:80255904-80257006	rs73123076	32	Grn	CG	Island	ENST00000265080	chr5	80256491	80525975	269485	+	120	ENSG00000113319	RASGRF2	protein_coding	chromosome	RASGRF2								Bivalent_poised_promoter	0.103390788540402			80960550	cg14247643_TC11	cg14247643				No
cg08757742	5	80256371	R	I	RASGRF2	TSS200	island	chr5:80255904-80257006	rs73123076	34	Grn	CG	Island	ENST00000265080	chr5	80256491	80525975	269485	+	118	ENSG00000113319	RASGRF2	protein_coding	chromosome	RASGRF2								Bivalent_poised_promoter	0.103390788540402									No
cg09952204	5	80256664	F	II	RASGRF2	1stExon	island	chr5:80255904-80257006			Both	CG	Island	ENST00000265080	chr5	80256491	80525975	269485	+	172	ENSG00000113319	RASGRF2	protein_coding	chromosome	RASGRF2	ENSG00000113319	RASGRF2						Bivalent_poised_promoter	0.103390788540402			80960845	cg09952204_TC21	cg09952204				Yes
cg12364615	5	80256865	F	I	RASGRF2-AS1	TSS200	island	chr5:80255904-80257006	rs548661375;rs538663799;rs558146671;rs888821;rs537361706	36;37;42;44;50	Red	CG	Island	ENST00000265080	chr5	80256491	80525975	269485	+	373	ENSG00000113319	RASGRF2	protein_coding	chromosome	RASGRF2	ENSG00000113319	RASGRF2						Bivalent_poised_promoter	0.103390788540402			80961046	cg12364615_BC11	cg12364615				Yes
cg20521297	5	80256867	F	I	RASGRF2-AS1	TSS200	island	chr5:80255904-80257006	rs548661375;rs538663799;rs558146671;rs888821;rs537361706	34;35;40;42;48	Grn	CG	Island	ENST00000265080	chr5	80256491	80525975	269485	+	375	ENSG00000113319	RASGRF2	protein_coding	chromosome	RASGRF2	ENSG00000113319	RASGRF2						Bivalent_poised_promoter	0.103390788540402			80961048	cg20521297_TC11	cg20521297				Yes
cg13237382	5	87963074	R	II	MIR9-2	TSS1500	opensea		rs564586428;rs528565661;rs547041036;rs568346291	17;15;9;5	Both	CG	Open Sea	ENST00000503554	chr5	88027713	88081359	53647	-	118283	ENSG00000081189	MEF2C	protein_coding	chromosome	MEF2C								Primed_non-prostate_lineage-specific_enhancer	0.152290325787382	PMD	commonPMD	88667256	cg13237382_BC21	cg13237382				No
cg16533147	5	87963342	F	I	LOC645323	Body	opensea				Red	CG	Open Sea	ENST00000503554	chr5	88027713	88081359	53647	-	118015	ENSG00000081189	MEF2C	protein_coding	chromosome	MEF2C								Bivalent_poised_enhancer	0.152290325787382	PMD	commonPMD	88667524	cg16533147_TC11	cg16533147				No
cg15823859	5	87963406	F	II	LOC645323	Body	opensea		rs544146681	45	Both	CG	Open Sea	ENST00000503554	chr5	88027713	88081359	53647	-	117951	ENSG00000081189	MEF2C	protein_coding	chromosome	MEF2C								Bivalent_poised_promoter	0.152290325787382	PMD	commonPMD	88667588	cg15823859_TC21	cg15823859				No
cg18403792	5	87963489	R	II	LOC645323	Body	opensea		rs544146681	40	Both	CG	Open Sea	ENST00000503554	chr5	88027713	88081359	53647	-	117868	ENSG00000081189	MEF2C	protein_coding	chromosome	MEF2C								Bivalent_poised_promoter	0.152290325787382	PMD	commonPMD	88667671	cg18403792_TC21	cg18403792				No
cg19856728	5	87963592	R	II	LOC645323	Body	opensea				Both	CG	Open Sea	ENST00000503554	chr5	88027713	88081359	53647	-	117765	ENSG00000081189	MEF2C	protein_coding	chromosome	MEF2C								Bivalent_poised_promoter	0.152290325787382	PMD	commonPMD	88667774	cg19856728_BC21	cg19856728				No
cg12278467	5	87971573	R	II	LOC645323	Body	island	chr5:87969960-87972070	rs190473546	18	Both	CG	Island	ENST00000503554	chr5	88027713	88081359	53647	-	109784	ENSG00000081189	MEF2C	protein_coding	chromosome	MEF2C			PRAD_33471	4.21109709490579	Exon	0.588822355289421	0.411177644710579	Bivalent_poised_promoter	0.152290325787382	PMD	commonPMD	88675755	cg12278467_BC21	cg12278467	GH05J088671	Promoter/Enhancer	2.29280617645241	No
cg19777105	5	87971794	R	I	LOC645323	Body	island	chr5:87969960-87972070	rs562460449	31	Red	CG	Island	ENST00000503554	chr5	88027713	88081359	53647	-	109563	ENSG00000081189	MEF2C	protein_coding	chromosome	MEF2C			PRAD_33471	4.21109709490579	Exon	0.588822355289421	0.411177644710579	Bivalent_poised_promoter	0.152290325787382	PMD	commonPMD	88675976	cg19777105_TC11	cg19777105	GH05J088671	Promoter/Enhancer	2.29280617645241	No
cg24631913	5	87971905	F	II	LOC645323	Body	island	chr5:87969960-87972070			Both	CG	Island	ENST00000503554	chr5	88027713	88081359	53647	-	109452	ENSG00000081189	MEF2C	protein_coding	chromosome	MEF2C			PRAD_33471	4.21109709490579	Exon	0.588822355289421	0.411177644710579	Bivalent_poised_promoter	0.152290325787382	PMD	commonPMD	88676087	cg24631913_TC21	cg24631913	GH05J088671	Promoter/Enhancer	2.29280617645241	No
cg23478098	5	87972122	R	II	LOC645323	Body	shore	chr5:87973951-87974294			Both	CG	North Shore	ENST00000503554	chr5	88027713	88081359	53647	-	109235	ENSG00000081189	MEF2C	protein_coding	chromosome	MEF2C								Bivalent_poised_promoter	0.152290325787382	PMD	commonPMD	88676304	cg23478098_TC21	cg23478098	GH05J088671	Promoter/Enhancer	2.29280617645241	No
cg11930114	5	87972127	R	I	LOC645323	Body	shore	chr5:87973951-87974294			Grn	CG	North Shore	ENST00000503554	chr5	88027713	88081359	53647	-	109230	ENSG00000081189	MEF2C	protein_coding	chromosome	MEF2C								Bivalent_poised_promoter	0.152290325787382	PMD	commonPMD	88676309	cg11930114_BC11	cg11930114	GH05J088671	Promoter/Enhancer	2.29280617645241	No
cg15705470	5	87972265	F	II	LOC645323	Body	shore	chr5:87973951-87974294	rs560281659	36	Both	CG	North Shore	ENST00000503554	chr5	88027713	88081359	53647	-	109092	ENSG00000081189	MEF2C	protein_coding	chromosome	MEF2C								Repressed_chromatin	0.152290325787382	PMD	commonPMD	88676447	cg15705470_BC21	cg15705470	GH05J088671	Promoter/Enhancer	2.29280617645241	No
cg20469275	5	121646553	R	II	SNCAIP	TSS1500	shore	chr5:121647450-121648147	rs532200957;rs550744010;rs563065831	49;30;10	Both	CG	North Shore	ENST00000514467	chr5	121647049	121758837	111789	+	494	ENSG00000064692	SNCAIP	protein_coding	chromosome	SNCAIP								Active_non-prostate_lineage_enhancer	0.133018674109106	PMD		122310858	cg20469275_TC21	cg20469275				No
cg07799278	5	121646740	R	II	SNCAIP	TSS1500	shore	chr5:121648312-121648549	rs182935626	1	Both	CG	North Shore	ENST00000514467	chr5	121647049	121758837	111789	+	307	ENSG00000064692	SNCAIP	protein_coding	chromosome	SNCAIP								Active_non-prostate_lineage_enhancer	0.133018674109106	PMD		122311045	cg07799278_TC21	cg07799278				No
cg22636420	5	121646851	F	II	SNCAIP	TSS1500	shore	chr5:121648312-121648549	rs114161957	25	Both	CG	North Shore	ENST00000514467	chr5	121647049	121758837	111789	+	196	ENSG00000064692	SNCAIP	protein_coding	chromosome	SNCAIP								Active_non-prostate_lineage_enhancer	0.133018674109106	PMD		122311156	cg22636420_BC21	cg22636420				No
cg18637698	5	121647154	F	II	SNCAIP	TSS1500	shore	chr5:121647450-121648147	rs188716346	36	Both	CG	North Shore	ENST00000514467	chr5	121647049	121758837	111789	+	104	ENSG00000064692	SNCAIP	protein_coding	chromosome	SNCAIP	ENSG00000064692	SNCAIP						Bivalent_poised_promoter	0.133018674109106	PMD		122311459	cg18637698_TC21	cg18637698				No
cg16163850	5	121647223	R	II	SNCAIP	TSS1500	shore	chr5:121648312-121648549	rs188716346;rs542014120;rs554239511	35;16;7	Both	CG	North Shore	ENST00000542191	chr5	121647386	121799649	152264	+	161	ENSG00000064692	SNCAIP	protein_coding	chromosome	SNCAIP	ENSG00000064692	SNCAIP						Bivalent_poised_promoter	0.133018674109106	PMD		122311528	cg16163850_BC21	cg16163850				No
cg04747322	5	121647308	R	II	SNCAIP	TSS1500	shore	chr5:121647450-121648147			Both	CG	North Shore	ENST00000542191	chr5	121647386	121799649	152264	+	76	ENSG00000064692	SNCAIP	protein_coding	chromosome	SNCAIP	ENSG00000064692	SNCAIP						Bivalent_poised_promoter	0.133018674109106	PMD		122311613	cg04747322_TC21	cg04747322				No
cg23421262	5	121647546	R	I	SNCAIP	TSS1500	island	chr5:121647450-121648147			Red	CG	Island	ENST00000509154	chr5	121647464	121787296	139833	+	81	ENSG00000064692	SNCAIP	protein_coding	chromosome	SNCAIP	ENSG00000064692	SNCAIP						Bivalent_poised_promoter	0.133018674109106	PMD								No
cg11217865	5	139227318	R	II	NRG2	3'UTR	shore	chr5:139227605-139228279	rs531963066;rs547126852	50;1	Both	CG	North Shore	ENST00000519478	chr5	139248984	139251388	2405	-	24068	ENSG00000158458	NRG2	protein_coding	chromosome	NRG2	ENSG00000158458	NRG2						Bivalent_poised_promoter	0.138834302632419	PMD		139847733	cg11217865_BC21	cg11217865				No
cg22060611	5	139227610	R	II	NRG2	Body	island	chr5:139227605-139228279	rs549316633	15	Both	CG	Island	ENST00000519478	chr5	139248984	139251388	2405	-	23776	ENSG00000158458	NRG2	protein_coding	chromosome	NRG2	ENSG00000158458	NRG2	PRAD_35140	2.76746503401994	Exon	0.784431137724551	0.215568862275449	Bivalent_poised_promoter	0.138834302632419	PMD		139848025	cg22060611_TC21	cg22060611				No
cg01278596	5	139228062	R	I	NRG2	Body	island	chr5:139227605-139228279			Red	CG	Island	ENST00000519478	chr5	139248984	139251388	2405	-	23324	ENSG00000158458	NRG2	protein_coding	chromosome	NRG2	ENSG00000158458	NRG2	PRAD_35140	2.76746503401994	Exon	0.784431137724551	0.215568862275449	Bivalent_poised_promoter	0.138834302632419	PMD		139848477	cg01278596_TC11	cg01278596				No
cg15992535	5	139228150	R	I	NRG2	Body	island	chr5:139227605-139228279			Grn	CG	Island	ENST00000519478	chr5	139248984	139251388	2405	-	23236	ENSG00000158458	NRG2	protein_coding	chromosome	NRG2	ENSG00000158458	NRG2						Bivalent_poised_promoter	0.138834302632419	PMD		139848565	cg15992535_TC11	cg15992535				No
cg02009088	5	139228153	R	I	NRG2	Body	island	chr5:139227605-139228279			Grn	CG	Island	ENST00000519478	chr5	139248984	139251388	2405	-	23233	ENSG00000158458	NRG2	protein_coding	chromosome	NRG2	ENSG00000158458	NRG2						Bivalent_poised_promoter	0.138834302632419	PMD		139848568	cg02009088_TC11	cg02009088				No
cg01627750	5	139228242	R	II	NRG2	Body	island	chr5:139227605-139228279			Both	CG	Island	ENST00000519478	chr5	139248984	139251388	2405	-	23144	ENSG00000158458	NRG2	protein_coding	chromosome	NRG2	ENSG00000158458	NRG2						Bivalent_poised_promoter	0.138834302632419	PMD		139848657	cg01627750_TC21	cg01627750				No
cg22056102	5	140709983	F	II	PCDHGA1	TSS1500	shore	chr5:140711797-140712542	rs182352543;rs145924829;rs542487629	1;27;28	Both	CG	North Shore	ENST00000517417	chr5	140710252	140892546	182295	+	267	ENSG00000204956	PCDHGA1	protein_coding	chromosome	PCDHGA1								Primed_non-prostate_lineage-specific_enhancer	0.162322828894083	PMD	commonPMD							No
cg10599384	5	140709986	F	II	PCDHGA1	TSS1500	shore	chr5:140711797-140712542	rs145924829;rs542487629	24;25	Both	CG	North Shore	ENST00000517417	chr5	140710252	140892546	182295	+	264	ENSG00000204956	PCDHGA1	protein_coding	chromosome	PCDHGA1								Primed_non-prostate_lineage-specific_enhancer	0.162322828894083	PMD	commonPMD	141330419	cg10599384_TC21	cg10599384				No
cg22184507	5	140710094	F	II	PCDHGA1	TSS200	shore	chr5:140711797-140712542	rs139818634;rs143236048	20;41	Both	CG	North Shore	ENST00000517417	chr5	140710252	140892546	182295	+	156	ENSG00000204956	PCDHGA1	protein_coding	chromosome	PCDHGA1								Active_non-prostate_lineage_enhancer	0.162322828894083	PMD	commonPMD	141330527	cg22184507_BC21	cg22184507				No
cg12050576	5	140710204	F	II	PCDHGA1	TSS200	shore	chr5:140711797-140712542	rs545103352	0	Both	CG	North Shore	ENST00000517417	chr5	140710252	140892546	182295	+	46	ENSG00000204956	PCDHGA1	protein_coding	chromosome	PCDHGA1								Bivalent_poised_promoter	0.162322828894083	PMD	commonPMD	141330637	cg12050576_BC21	cg12050576				No
cg26622291	5	140710237	F	II	PCDHGA1	TSS200	shore	chr5:140711797-140712542	rs565425376	36	Both	CG	North Shore	ENST00000517417	chr5	140710252	140892546	182295	+	13	ENSG00000204956	PCDHGA1	protein_coding	chromosome	PCDHGA1			PRAD_35245	5.06302995833232	Exon	0.491017964071856	0.508982035928144	Bivalent_poised_promoter	0.162322828894083	PMD	commonPMD							No
cg02312593	5	140710469	R	II	PCDHGA1	1stExon	shore	chr5:140711797-140712542	rs115490425;rs199546998;rs568878521;rs72806843	49;43;30;10	Both	CG	North Shore	ENST00000378105	chr5	140710252	140712723	2472	+	216	ENSG00000204956	PCDHGA1	protein_coding	chromosome	PCDHGA1	ENSG00000204956	PCDHGA1	PRAD_35245	5.06302995833232	Exon	0.491017964071856	0.508982035928144	Bivalent_poised_promoter	0.162322828894083	PMD	commonPMD							No
cg16263180	5	140710509	R	II	PCDHGA1	1stExon	shore	chr5:140711797-140712542	rs72806843;rs139589644	50;22	Both	CG	North Shore	ENST00000378105	chr5	140710252	140712723	2472	+	256	ENSG00000204956	PCDHGA1	protein_coding	chromosome	PCDHGA1	ENSG00000204956	PCDHGA1	PRAD_35245	5.06302995833232	Exon	0.491017964071856	0.508982035928144	Bivalent_poised_promoter	0.162322828894083	PMD	commonPMD	141330942	cg16263180_TC21	cg16263180				No
cg05983326	5	140710688	F	II	PCDHGA1	1stExon	shore	chr5:140711797-140712542	rs2472647	17	Both	CG	North Shore	ENST00000378105	chr5	140710252	140712723	2472	+	435	ENSG00000204956	PCDHGA1	protein_coding	chromosome	PCDHGA1	ENSG00000204956	PCDHGA1	PRAD_35245	5.06302995833232	Exon	0.491017964071856	0.508982035928144	Heterochromatin	0.162322828894083	PMD	commonPMD	141331121	cg05983326_BC21	cg05983326				No
cg22324795	5	140717932	R	II	PCDHGA2	TSS1500	shore	chr5:140719129-140719343	rs533792953;rs553536210;rs567252688	46;22;10	Both	CG	North Shore	ENST00000394576	chr5	140718539	140892546	174008	+	605	ENSG00000081853	PCDHGA2	protein_coding	chromosome	PCDHGA2	ENSG00000204956	PCDHGA1						Heterochromatin	0.162322828894083	PMD	commonPMD	141338365	cg22324795_TC21	cg22324795				No
cg11011625	5	140718283	F	II	PCDHGA1	Body	shore	chr5:140719129-140719343			Both	CG	North Shore	ENST00000394576	chr5	140718539	140892546	174008	+	254	ENSG00000081853	PCDHGA2	protein_coding	chromosome	PCDHGA2	ENSG00000204956	PCDHGA1	PRAD_35247	6.0911543835722	Promoter	0.44311377245509	0.55688622754491	Primed_prostate_lineage_enhancer	0.162322828894083	PMD	commonPMD	141338716	cg11011625_TC21	cg11011625				No
cg14306145	5	140718286	F	II	PCDHGA2	TSS200	shore	chr5:140720138-140720829			Both	CG	North Shore	ENST00000394576	chr5	140718539	140892546	174008	+	251	ENSG00000081853	PCDHGA2	protein_coding	chromosome	PCDHGA2	ENSG00000204956	PCDHGA1	PRAD_35247	6.0911543835722	Promoter	0.44311377245509	0.55688622754491	Primed_prostate_lineage_enhancer	0.162322828894083	PMD	commonPMD	141338719	cg14306145_BC21	cg14306145				No
cg18878616	5	140718317	F	II	PCDHGA1	Body	shore	chr5:140719129-140719343			Both	CG	North Shore	ENST00000394576	chr5	140718539	140892546	174008	+	220	ENSG00000081853	PCDHGA2	protein_coding	chromosome	PCDHGA2	ENSG00000204956	PCDHGA1	PRAD_35247	6.0911543835722	Promoter	0.44311377245509	0.55688622754491	Primed_prostate_lineage_enhancer	0.162322828894083	PMD	commonPMD	141338750	cg18878616_TC21	cg18878616				No
cg04830357	5	140718339	F	II	PCDHGA1	Body	shore	chr5:140719129-140719343			Both	CG	North Shore	ENST00000394576	chr5	140718539	140892546	174008	+	198	ENSG00000081853	PCDHGA2	protein_coding	chromosome	PCDHGA2	ENSG00000204956	PCDHGA1	PRAD_35247	6.0911543835722	Promoter	0.44311377245509	0.55688622754491	Primed_prostate_lineage_enhancer	0.162322828894083	PMD	commonPMD	141338772	cg04830357_BC21	cg04830357				No
cg03617826	5	140718405	R	II	PCDHGA2	5'UTR	shore	chr5:140719129-140719343			Both	CG	North Shore	ENST00000394576	chr5	140718539	140892546	174008	+	132	ENSG00000081853	PCDHGA2	protein_coding	chromosome	PCDHGA2	ENSG00000204956	PCDHGA1	PRAD_35247	6.0911543835722	Promoter	0.44311377245509	0.55688622754491	Bivalent_poised_promoter	0.162322828894083	PMD	commonPMD	141338838	cg03617826_BC21	cg03617826				No
cg09240286	5	140718526	F	II	PCDHGA2	5'UTR	shore	chr5:140720138-140720829	rs186827842;rs199668326;rs6878145;rs191299749	2;6;26;40	Both	CG	North Shore	ENST00000394576	chr5	140718539	140892546	174008	+	11	ENSG00000081853	PCDHGA2	protein_coding	chromosome	PCDHGA2	ENSG00000204956	PCDHGA1	PRAD_35247	6.0911543835722	Promoter	0.44311377245509	0.55688622754491	Bivalent_poised_promoter	0.162322828894083	PMD	commonPMD	141338959	cg09240286_TC21	cg09240286				No
cg23262897	5	140718655	F	I	PCDHGA2	1stExon	shore	chr5:140719129-140719343	rs202028729;rs547212517;rs150708423;rs201241764	7;23;27;28	Red	CG	North Shore	ENST00000394576	chr5	140718539	140892546	174008	+	115	ENSG00000081853	PCDHGA2	protein_coding	chromosome	PCDHGA2	ENSG00000204956;ENSG00000081853	PCDHGA1;PCDHGA2						Bivalent_poised_promoter	0.162322828894083	PMD	commonPMD							No
cg23074932	5	140718731	R	II	PCDHGA2	1stExon	shore	chr5:140719129-140719343	rs150708423;rs201241764	51;50	Both	CG	North Shore	ENST00000394576	chr5	140718539	140892546	174008	+	191	ENSG00000081853	PCDHGA2	protein_coding	chromosome	PCDHGA2	ENSG00000204956;ENSG00000081853	PCDHGA1;PCDHGA2						Bivalent_poised_promoter	0.162322828894083	PMD	commonPMD	141339164	cg23074932_BC21	cg23074932				No
cg19689427	5	140719008	R	II	PCDHGA2	1stExon	shore	chr5:140719129-140719343	rs148517928;rs572475104;rs199543217;rs200844226;rs142803333;rs151023570	47;38;32;31;14;1	Both	CG	North Shore	ENST00000394576	chr5	140718539	140892546	174008	+	468	ENSG00000081853	PCDHGA2	protein_coding	chromosome	PCDHGA2	ENSG00000204956;ENSG00000081853	PCDHGA1;PCDHGA2						Bivalent_poised_enhancer	0.162322828894083	PMD	commonPMD	141339441	cg19689427_TC21	cg19689427				No
cg19153028	5	140739058	F	II	PCDHGB2	TSS1500	shelf	chr5:140736821-140737058	rs553300282;rs573268239	0;22	Both	CG	South Shelf	ENST00000522605	chr5	140739703	140892546	152844	+	643	ENSG00000253910	PCDHGB2	protein_coding	chromosome	PCDHGB2	ENSG00000204956;ENSG00000081853;ENSG00000254245;ENSG00000254221;ENSG00000262576	PCDHGA1;PCDHGA2;PCDHGA3;PCDHGB1;PCDHGA4						Heterochromatin	0.162322828894083	PMD	commonPMD	141359491	cg19153028_BC21	cg19153028				Yes
cg04246144	5	140739501	R	II	PCDHGA4	Body	shore	chr5:140741174-140741738			Both	CG	North Shore	ENST00000522605	chr5	140739703	140892546	152844	+	200	ENSG00000253910	PCDHGB2	protein_coding	chromosome	PCDHGB2	ENSG00000204956;ENSG00000081853;ENSG00000254245;ENSG00000254221;ENSG00000262576	PCDHGA1;PCDHGA2;PCDHGA3;PCDHGB1;PCDHGA4						Primed_prostate_lineage_enhancer	0.162322828894083	PMD	commonPMD	141359934	cg04246144_BC21	cg04246144				Yes
cg07242860	5	140739522	F	II	PCDHGA4	Body	shore	chr5:140741174-140741738	rs551893441	51	Both	CG	North Shore	ENST00000522605	chr5	140739703	140892546	152844	+	179	ENSG00000253910	PCDHGB2	protein_coding	chromosome	PCDHGB2	ENSG00000204956;ENSG00000081853;ENSG00000254245;ENSG00000254221;ENSG00000262576	PCDHGA1;PCDHGA2;PCDHGA3;PCDHGB1;PCDHGA4						Primed_prostate_lineage_enhancer	0.162322828894083	PMD	commonPMD	141359955	cg07242860_BC21	cg07242860				Yes
cg14023926	5	140739532	F	II	PCDHGB2	TSS200	shore	chr5:140741174-140741738	rs551893441	41	Both	CG	North Shore	ENST00000522605	chr5	140739703	140892546	152844	+	169	ENSG00000253910	PCDHGB2	protein_coding	chromosome	PCDHGB2	ENSG00000204956;ENSG00000081853;ENSG00000254245;ENSG00000254221;ENSG00000262576	PCDHGA1;PCDHGA2;PCDHGA3;PCDHGB1;PCDHGA4						Primed_prostate_lineage_enhancer	0.162322828894083	PMD	commonPMD	141359965	cg14023926_TC21	cg14023926				Yes
cg11499025	5	140739655	F	II	PCDHGA4	Body	shore	chr5:140741174-140741738	rs530757240;rs181400389	14;41	Both	CG	North Shore	ENST00000522605	chr5	140739703	140892546	152844	+	46	ENSG00000253910	PCDHGB2	protein_coding	chromosome	PCDHGB2	ENSG00000204956;ENSG00000081853;ENSG00000254245;ENSG00000254221;ENSG00000262576	PCDHGA1;PCDHGA2;PCDHGA3;PCDHGB1;PCDHGA4						Bivalent_poised_promoter	0.162322828894083	PMD	commonPMD	141360088	cg11499025_TC21	cg11499025				Yes
cg21752383	5	140739976	F	II	PCDHGA4	Body	shore	chr5:140741174-140741738	rs528127616;rs150944400	2;45	Both	CG	North Shore	ENST00000522605	chr5	140739703	140892546	152844	+	272	ENSG00000253910	PCDHGB2	protein_coding	chromosome	PCDHGB2	ENSG00000204956;ENSG00000081853;ENSG00000254245;ENSG00000254221;ENSG00000262576;ENSG00000253910	PCDHGA1;PCDHGA2;PCDHGA3;PCDHGB1;PCDHGA4;PCDHGB2						Bivalent_poised_promoter	0.162322828894083	PMD	commonPMD	141360409	cg21752383_TC21	cg21752383				Yes
cg14472390	5	140740387	F	II	PCDHGA4	Body	shore	chr5:140741174-140741738			Both	CG	North Shore	ENST00000522605	chr5	140739703	140892546	152844	+	683	ENSG00000253910	PCDHGB2	protein_coding	chromosome	PCDHGB2	ENSG00000204956;ENSG00000081853;ENSG00000254245;ENSG00000254221;ENSG00000262576;ENSG00000253910	PCDHGA1;PCDHGA2;PCDHGA3;PCDHGB1;PCDHGA4;PCDHGB2						Bivalent_poised_enhancer	0.162322828894083	PMD	commonPMD	141360820	cg14472390_TC21	cg14472390				Yes
cg26962778	5	140740437	R	II	PCDHGA4	Body	shore	chr5:140741174-140741738			Both	CG	North Shore	ENST00000522605	chr5	140739703	140892546	152844	+	733	ENSG00000253910	PCDHGB2	protein_coding	chromosome	PCDHGB2	ENSG00000204956;ENSG00000081853;ENSG00000254245;ENSG00000254221;ENSG00000262576;ENSG00000253910	PCDHGA1;PCDHGA2;PCDHGA3;PCDHGB1;PCDHGA4;PCDHGB2						Bivalent_poised_enhancer	0.162322828894083	PMD	commonPMD	141360870	cg26962778_BC21	cg26962778				Yes
cg03086707	5	140740607	F	II	PCDHGA4	Body	shore	chr5:140741174-140741738			Both	CG	North Shore	ENST00000522605	chr5	140739703	140892546	152844	+	903	ENSG00000253910	PCDHGB2	protein_coding	chromosome	PCDHGB2	ENSG00000204956;ENSG00000081853;ENSG00000254245;ENSG00000254221;ENSG00000262576;ENSG00000253910	PCDHGA1;PCDHGA2;PCDHGA3;PCDHGB1;PCDHGA4;PCDHGB2						Bivalent_poised_enhancer	0.162322828894083	PMD	commonPMD	141361040	cg03086707_BC21	cg03086707				Yes
cg19192159	5	140743798	F	II	PCDHGA5	TSS200	shore	chr5:140745531-140745893	rs192201180	11	Both	CG	North Shore	ENST00000518069	chr5	140743898	140892546	148649	+	98	ENSG00000253485	PCDHGA5	protein_coding	chromosome	PCDHGA5	ENSG00000204956;ENSG00000081853;ENSG00000254245;ENSG00000254221;ENSG00000262576;ENSG00000253910	PCDHGA1;PCDHGA2;PCDHGA3;PCDHGB1;PCDHGA4;PCDHGB2	PRAD_35250	12.9930190667183	Promoter	0.465069860279441	0.534930139720559	Primed_prostate_lineage_enhancer	0.162322828894083	PMD	commonPMD	141364231	cg19192159_BC21	cg19192159				No
cg17451176	5	140743808	F	II	PCDHGA4	Body	shore	chr5:140743961-140744642	rs192201180	1	Both	CG	North Shore	ENST00000518069	chr5	140743898	140892546	148649	+	88	ENSG00000253485	PCDHGA5	protein_coding	chromosome	PCDHGA5	ENSG00000204956;ENSG00000081853;ENSG00000254245;ENSG00000254221;ENSG00000262576;ENSG00000253910	PCDHGA1;PCDHGA2;PCDHGA3;PCDHGB1;PCDHGA4;PCDHGB2	PRAD_35250	12.9930190667183	Promoter	0.465069860279441	0.534930139720559	Bivalent_poised_promoter	0.162322828894083	PMD	commonPMD	141364241	cg17451176_BC21	cg17451176				No
cg14738170	5	140743829	F	II	PCDHGA4	Body	shore	chr5:140743961-140744642			Both	CG	North Shore	ENST00000518069	chr5	140743898	140892546	148649	+	67	ENSG00000253485	PCDHGA5	protein_coding	chromosome	PCDHGA5	ENSG00000204956;ENSG00000081853;ENSG00000254245;ENSG00000254221;ENSG00000262576;ENSG00000253910	PCDHGA1;PCDHGA2;PCDHGA3;PCDHGB1;PCDHGA4;PCDHGB2	PRAD_35250	12.9930190667183	Promoter	0.465069860279441	0.534930139720559	Bivalent_poised_promoter	0.162322828894083	PMD	commonPMD	141364262	cg14738170_BC21	cg14738170				No
cg19748485	5	140743927	F	I	PCDHGA4	Body	shore	chr5:140743961-140744642	rs200312693;rs561217831;rs574883395;rs543592741	0;9;16;26	Grn	CG	North Shore	ENST00000518069	chr5	140743898	140892546	148649	+	28	ENSG00000253485	PCDHGA5	protein_coding	chromosome	PCDHGA5	ENSG00000204956;ENSG00000081853;ENSG00000254245;ENSG00000254221;ENSG00000262576;ENSG00000253910;ENSG00000253485	PCDHGA1;PCDHGA2;PCDHGA3;PCDHGB1;PCDHGA4;PCDHGB2;PCDHGA5	PRAD_35250	12.9930190667183	Promoter	0.465069860279441	0.534930139720559	Bivalent_poised_promoter	0.162322828894083	PMD	commonPMD	141364360	cg19748485_TC11	cg19748485				No
cg01911239	5	140744076	R	II	PCDHGA4	Body	island	chr5:140743961-140744642	rs144886424	23	Both	CG	Island	ENST00000518069	chr5	140743898	140892546	148649	+	177	ENSG00000253485	PCDHGA5	protein_coding	chromosome	PCDHGA5	ENSG00000204956;ENSG00000081853;ENSG00000254245;ENSG00000254221;ENSG00000262576;ENSG00000253910;ENSG00000253485	PCDHGA1;PCDHGA2;PCDHGA3;PCDHGB1;PCDHGA4;PCDHGB2;PCDHGA5						Bivalent_poised_promoter	0.162322828894083	PMD	commonPMD	141364509	cg01911239_BC21	cg01911239				No
cg13307880	5	140744367	R	II	PCDHGA4	Body	island	chr5:140743961-140744642	rs549647263	47	Both	CG	Island	ENST00000518069	chr5	140743898	140892546	148649	+	468	ENSG00000253485	PCDHGA5	protein_coding	chromosome	PCDHGA5	ENSG00000204956;ENSG00000081853;ENSG00000254245;ENSG00000254221;ENSG00000262576;ENSG00000253910;ENSG00000253485	PCDHGA1;PCDHGA2;PCDHGA3;PCDHGB1;PCDHGA4;PCDHGB2;PCDHGA5						Bivalent_poised_enhancer	0.162322828894083	PMD	commonPMD	141364800	cg13307880_TC21	cg13307880				No
cg06575035	5	140744449	R	II	PCDHGA4	Body	island	chr5:140743961-140744642	rs200583878;rs558676002;rs572371084;rs142073719;rs199575653;rs199576947	48;38;37;30;26;2	Both	CG	Island	ENST00000518069	chr5	140743898	140892546	148649	+	550	ENSG00000253485	PCDHGA5	protein_coding	chromosome	PCDHGA5	ENSG00000204956;ENSG00000081853;ENSG00000254245;ENSG00000254221;ENSG00000262576;ENSG00000253910;ENSG00000253485	PCDHGA1;PCDHGA2;PCDHGA3;PCDHGB1;PCDHGA4;PCDHGB2;PCDHGA5						Repressed_chromatin	0.162322828894083	PMD	commonPMD	141364882	cg06575035_TC21	cg06575035				No
cg04773864	5	140744763	F	II	PCDHGA4	Body	shore	chr5:140745531-140745893	rs569659080	23	Both	CG	North Shore	ENST00000518069	chr5	140743898	140892546	148649	+	864	ENSG00000253485	PCDHGA5	protein_coding	chromosome	PCDHGA5	ENSG00000204956;ENSG00000081853;ENSG00000254245;ENSG00000254221;ENSG00000262576;ENSG00000253910;ENSG00000253485	PCDHGA1;PCDHGA2;PCDHGA3;PCDHGB1;PCDHGA4;PCDHGB2;PCDHGA5						Repressed_chromatin	0.162322828894083	PMD	commonPMD	141365196	cg04773864_BC21	cg04773864				No
cg02022808	5	140744914	R	II	PCDHGA4	Body	shore	chr5:140745531-140745893	rs200560640;rs552296703	40;28	Both	CG	North Shore	ENST00000518069	chr5	140743898	140892546	148649	+	1015	ENSG00000253485	PCDHGA5	protein_coding	chromosome	PCDHGA5	ENSG00000204956;ENSG00000081853;ENSG00000254245;ENSG00000254221;ENSG00000262576;ENSG00000253910;ENSG00000253485	PCDHGA1;PCDHGA2;PCDHGA3;PCDHGB1;PCDHGA4;PCDHGB2;PCDHGA5						Repressed_chromatin	0.162322828894083	PMD	commonPMD	141365347	cg02022808_BC21	cg02022808				No
cg15829642	5	140744983	F	I	PCDHGA4	Body	shore	chr5:140745531-140745893	rs537066811;rs182594355;rs151160787;rs546328235;rs553043540	6;7;14;33;35	Red	CG	North Shore	ENST00000518069	chr5	140743898	140892546	148649	+	1084	ENSG00000253485	PCDHGA5	protein_coding	chromosome	PCDHGA5	ENSG00000204956;ENSG00000081853;ENSG00000254245;ENSG00000254221;ENSG00000262576;ENSG00000253910;ENSG00000253485	PCDHGA1;PCDHGA2;PCDHGA3;PCDHGB1;PCDHGA4;PCDHGB2;PCDHGA5						Repressed_chromatin	0.162322828894083	PMD	commonPMD	141365416	cg15829642_TC11	cg15829642				No
cg24101670	5	140748861	R	II	PCDHGB3	TSS1500	shore	chr5:140750050-140750264	rs536586980;rs556803561	46;1	Both	CG	North Shore	ENST00000576222	chr5	140749831	140892546	142716	+	968	ENSG00000262209	PCDHGB3	protein_coding	chromosome	PCDHGB3	ENSG00000204956;ENSG00000081853;ENSG00000254245;ENSG00000254221;ENSG00000262576;ENSG00000253910;ENSG00000253485	PCDHGA1;PCDHGA2;PCDHGA3;PCDHGB1;PCDHGA4;PCDHGB2;PCDHGA5						Heterochromatin	0.162322828894083	PMD	commonPMD	141369294	cg24101670_BC21	cg24101670				Yes
cg16831002	5	140749358	R	II	PCDHGB3	TSS1500	shore	chr5:140751298-140751883	rs6873480;rs548016343;rs187476843	34;25;5	Both	CG	North Shore	ENST00000576222	chr5	140749831	140892546	142716	+	471	ENSG00000262209	PCDHGB3	protein_coding	chromosome	PCDHGB3	ENSG00000204956;ENSG00000081853;ENSG00000254245;ENSG00000254221;ENSG00000262576;ENSG00000253910;ENSG00000253485	PCDHGA1;PCDHGA2;PCDHGA3;PCDHGB1;PCDHGA4;PCDHGB2;PCDHGA5						Heterochromatin	0.162322828894083	PMD	commonPMD	141369791	cg16831002_TC21	cg16831002				Yes
cg02575448	5	140749735	R	II	PCDHGA4	Body	shore	chr5:140750050-140750264			Both	CG	North Shore	ENST00000576222	chr5	140749831	140892546	142716	+	94	ENSG00000262209	PCDHGB3	protein_coding	chromosome	PCDHGB3	ENSG00000204956;ENSG00000081853;ENSG00000254245;ENSG00000254221;ENSG00000262576;ENSG00000253910;ENSG00000253485	PCDHGA1;PCDHGA2;PCDHGA3;PCDHGB1;PCDHGA4;PCDHGB2;PCDHGA5						Heterochromatin	0.162322828894083	PMD	commonPMD	141370168	cg02575448_TC21	cg02575448				Yes
cg04242499	5	140749745	R	II	PCDHGA4	Body	shore	chr5:140750050-140750264			Both	CG	North Shore	ENST00000576222	chr5	140749831	140892546	142716	+	84	ENSG00000262209	PCDHGB3	protein_coding	chromosome	PCDHGB3	ENSG00000204956;ENSG00000081853;ENSG00000254245;ENSG00000254221;ENSG00000262576;ENSG00000253910;ENSG00000253485	PCDHGA1;PCDHGA2;PCDHGA3;PCDHGB1;PCDHGA4;PCDHGB2;PCDHGA5						Heterochromatin	0.162322828894083	PMD	commonPMD							No
cg26337998	5	140749783	F	II	PCDHGA4	Body	shore	chr5:140750050-140750264			Both	CG	North Shore	ENST00000576222	chr5	140749831	140892546	142716	+	46	ENSG00000262209	PCDHGB3	protein_coding	chromosome	PCDHGB3	ENSG00000204956;ENSG00000081853;ENSG00000254245;ENSG00000254221;ENSG00000262576;ENSG00000253910;ENSG00000253485	PCDHGA1;PCDHGA2;PCDHGA3;PCDHGB1;PCDHGA4;PCDHGB2;PCDHGA5						Heterochromatin	0.162322828894083	PMD	commonPMD	141370216	cg26337998_TC21	cg26337998				Yes
cg10742695	5	140749797	F	II	PCDHGB3	TSS200	shore	chr5:140751298-140751883	rs184302654	51	Both	CG	North Shore	ENST00000576222	chr5	140749831	140892546	142716	+	32	ENSG00000262209	PCDHGB3	protein_coding	chromosome	PCDHGB3	ENSG00000204956;ENSG00000081853;ENSG00000254245;ENSG00000254221;ENSG00000262576;ENSG00000253910;ENSG00000253485	PCDHGA1;PCDHGA2;PCDHGA3;PCDHGB1;PCDHGA4;PCDHGB2;PCDHGA5						Heterochromatin	0.162322828894083	PMD	commonPMD	141370230	cg10742695_BC21	cg10742695				Yes
cg23348764	5	140749834	F	II	PCDHGA4	Body	shore	chr5:140750050-140750264	rs184302654	14	Both	CG	North Shore	ENST00000576222	chr5	140749831	140892546	142716	+	2	ENSG00000262209	PCDHGB3	protein_coding	chromosome	PCDHGB3	ENSG00000204956;ENSG00000081853;ENSG00000254245;ENSG00000254221;ENSG00000262576;ENSG00000253910;ENSG00000253485;ENSG00000262209	PCDHGA1;PCDHGA2;PCDHGA3;PCDHGB1;PCDHGA4;PCDHGB2;PCDHGA5;PCDHGB3						Bivalent_poised_promoter	0.162322828894083	PMD	commonPMD	141370267	cg23348764_TC21	cg23348764				Yes
cg19108028	5	140749891	R	II	PCDHGB3	5'UTR	shore	chr5:140751298-140751883	rs184302654	45	Both	CG	North Shore	ENST00000576222	chr5	140749831	140892546	142716	+	59	ENSG00000262209	PCDHGB3	protein_coding	chromosome	PCDHGB3	ENSG00000204956;ENSG00000081853;ENSG00000254245;ENSG00000254221;ENSG00000262576;ENSG00000253910;ENSG00000253485;ENSG00000262209	PCDHGA1;PCDHGA2;PCDHGA3;PCDHGB1;PCDHGA4;PCDHGB2;PCDHGA5;PCDHGB3						Bivalent_poised_promoter	0.162322828894083	PMD	commonPMD	141370324	cg19108028_TC21	cg19108028				Yes
cg22391888	5	140749929	R	II	PCDHGB3	5'UTR	shore	chr5:140751298-140751883			Both	CG	North Shore	ENST00000576222	chr5	140749831	140892546	142716	+	97	ENSG00000262209	PCDHGB3	protein_coding	chromosome	PCDHGB3	ENSG00000204956;ENSG00000081853;ENSG00000254245;ENSG00000254221;ENSG00000262576;ENSG00000253910;ENSG00000253485;ENSG00000262209	PCDHGA1;PCDHGA2;PCDHGA3;PCDHGB1;PCDHGA4;PCDHGB2;PCDHGA5;PCDHGB3						Bivalent_poised_promoter	0.162322828894083	PMD	commonPMD	141370362	cg22391888_TC21	cg22391888				Yes
cg22737624	5	140750111	R	II	PCDHGA4	Body	island	chr5:140750050-140750264	rs552448276;rs570951423;rs533530770	47;31;20	Both	CG	Island	ENST00000576222	chr5	140749831	140892546	142716	+	279	ENSG00000262209	PCDHGB3	protein_coding	chromosome	PCDHGB3	ENSG00000204956;ENSG00000081853;ENSG00000254245;ENSG00000254221;ENSG00000262576;ENSG00000253910;ENSG00000253485;ENSG00000262209	PCDHGA1;PCDHGA2;PCDHGA3;PCDHGB1;PCDHGA4;PCDHGB2;PCDHGA5;PCDHGB3						Bivalent_poised_promoter	0.162322828894083	PMD	commonPMD	141370544	cg22737624_TC21	cg22737624				Yes
cg11086421	5	140750160	F	II	PCDHGA4	Body	island	chr5:140750050-140750264	rs547118708	17	Both	CG	Island	ENST00000576222	chr5	140749831	140892546	142716	+	328	ENSG00000262209	PCDHGB3	protein_coding	chromosome	PCDHGB3	ENSG00000204956;ENSG00000081853;ENSG00000254245;ENSG00000254221;ENSG00000262576;ENSG00000253910;ENSG00000253485;ENSG00000262209	PCDHGA1;PCDHGA2;PCDHGA3;PCDHGB1;PCDHGA4;PCDHGB2;PCDHGA5;PCDHGB3						Bivalent_poised_promoter	0.162322828894083	PMD	commonPMD	141370593	cg11086421_BC21	cg11086421				Yes
cg03160788	6	29572219	R	II	GABBR1	Body	opensea		rs56062033;rs200818597;rs201638805	38;28;11	Both	CG	Open Sea	ENST00000383640	chr6	29555683	29556745	1063	+	16535	ENSG00000204657	OR2H2	protein_coding	chromosome	OR2H2	ENSG00000204681	GABBR1						Heterochromatin	0.127136810218918	PMD		29604442	cg03160788_TC21	cg03160788				No
cg09265315	6	29572317	R	I	GABBR1	Body	opensea		rs140401546	40	Red	CG	Open Sea	ENST00000383640	chr6	29555683	29556745	1063	+	16633	ENSG00000204657	OR2H2	protein_coding	chromosome	OR2H2	ENSG00000204681	GABBR1						Heterochromatin	0.127136810218918	PMD		29604540	cg09265315_BC11	cg09265315				No
cg27474149	6	29572333	F	I	GABBR1	Body	opensea		rs145419499	40	Red	CG	Open Sea	ENST00000383640	chr6	29555683	29556745	1063	+	16649	ENSG00000204657	OR2H2	protein_coding	chromosome	OR2H2	ENSG00000204681	GABBR1						Heterochromatin	0.127136810218918	PMD		29604556	cg27474149_TC11	cg27474149				No
cg09519060	6	29572346	F	I	GABBR1	Body	opensea		rs145419499	27	Red	CG	Open Sea	ENST00000383640	chr6	29555683	29556745	1063	+	16662	ENSG00000204657	OR2H2	protein_coding	chromosome	OR2H2	ENSG00000204681	GABBR1						Heterochromatin	0.127136810218918	PMD		29604569	cg09519060_TC11	cg09519060				No
cg14377523	6	29572373	R	II	GABBR1	Body	opensea		rs145419499	2	Both	CG	Open Sea	ENST00000383640	chr6	29555683	29556745	1063	+	16689	ENSG00000204657	OR2H2	protein_coding	chromosome	OR2H2	ENSG00000204681	GABBR1						Heterochromatin	0.127136810218918	PMD		29604596	cg14377523_TC21	cg14377523				No
cg26718763	6	29573014	F	II	GABBR1	Body	opensea		rs117261919;rs375252992	15;18	Both	CG	Open Sea	ENST00000383640	chr6	29555683	29556745	1063	+	17330	ENSG00000204657	OR2H2	protein_coding	chromosome	OR2H2	ENSG00000204681	GABBR1						Heterochromatin	0.127136810218918	PMD		29605237	cg26718763_BC21	cg26718763				No
cg16232444	6	29573029	F	II	GABBR1	Body	opensea		rs117261919;rs375252992;rs139394111	0;3;43	Both	CG	Open Sea	ENST00000383640	chr6	29555683	29556745	1063	+	17345	ENSG00000204657	OR2H2	protein_coding	chromosome	OR2H2	ENSG00000204681	GABBR1						Heterochromatin	0.127136810218918	PMD		29605252	cg16232444_BC21	cg16232444				No
cg18860567	6	29578925	F	II	GABBR1	Body	opensea				Both	CG	Open Sea	ENST00000355973	chr6	29523406	29595815	72410	-	16888	ENSG00000204681	GABBR1	protein_coding	chromosome	GABBR1	ENSG00000204681	GABBR1						Heterochromatin	0.127136810218918	PMD		29611148	cg18860567_BC21	cg18860567				No
cg20806676	6	29579306	R	II	GABBR1	Body	opensea		rs552142135;rs571663907	2;1	Both	CG	Open Sea	ENST00000355973	chr6	29523406	29595815	72410	-	16507	ENSG00000204681	GABBR1	protein_coding	chromosome	GABBR1	ENSG00000204681	GABBR1						Heterochromatin	0.127136810218918	PMD		29611529	cg20806676_BC21	cg20806676				No
cg23908638	6	29579475	F	II	GABBR1	Body	opensea		rs187234082	1	Both	CG	Open Sea	ENST00000355973	chr6	29523406	29595815	72410	-	16338	ENSG00000204681	GABBR1	protein_coding	chromosome	GABBR1	ENSG00000204681	GABBR1						Heterochromatin	0.127136810218918	PMD		29611698	cg23908638_TC21	cg23908638				No
cg15370577	6	29580340	F	II	GABBR1	Body	opensea		rs144125309	7	Both	CG	Open Sea	ENST00000355973	chr6	29523406	29595815	72410	-	15473	ENSG00000204681	GABBR1	protein_coding	chromosome	GABBR1	ENSG00000204681	GABBR1						Heterochromatin	0.127136810218918	PMD		29612563	cg15370577_TC21	cg15370577				No
cg04066686	6	29580347	F	II	GABBR1	Body	opensea		rs144125309	0	Both	CG	Open Sea	ENST00000355973	chr6	29523406	29595815	72410	-	15466	ENSG00000204681	GABBR1	protein_coding	chromosome	GABBR1	ENSG00000204681	GABBR1						Heterochromatin	0.127136810218918	PMD		29612570	cg04066686_TC21	cg04066686				No
cg21569150	6	29580360	F	II	GABBR1	Body	opensea		rs200280988	48	Both	CG	Open Sea	ENST00000355973	chr6	29523406	29595815	72410	-	15453	ENSG00000204681	GABBR1	protein_coding	chromosome	GABBR1	ENSG00000204681	GABBR1						Heterochromatin	0.127136810218918	PMD		29612583	cg21569150_TC21	cg21569150				No
cg24628013	6	29580367	F	II	GABBR1	Body	opensea		rs200280988	41	Both	CG	Open Sea	ENST00000355973	chr6	29523406	29595815	72410	-	15446	ENSG00000204681	GABBR1	protein_coding	chromosome	GABBR1	ENSG00000204681	GABBR1						Heterochromatin	0.127136810218918	PMD		29612590	cg24628013_TC21	cg24628013				No
cg25955180	6	32116538	F	II	PRRT1	3'UTR	shore	chr6:32116590-32117229			Both	CG	North Shore	ENST00000467780	chr6	32116136	32117634	1499	-	1094	ENSG00000204314	PRRT1	protein_coding	chromosome	PRRT1	ENSG00000204314	PRRT1						Bivalent_poised_promoter	0.11975807912762			32148761	cg25955180_TC21	cg25955180				No
cg21570988	6	32116841	R	I	PRRT1	3'UTR	island	chr6:32116590-32117229			Grn	CG	Island	ENST00000467780	chr6	32116136	32117634	1499	-	791	ENSG00000204314	PRRT1	protein_coding	chromosome	PRRT1	ENSG00000204314	PRRT1						Bivalent_poised_promoter	0.11975807912762			32149064	cg21570988_TC11	cg21570988				No
cg27067781	6	32116853	R	II	PRRT1	3'UTR	island	chr6:32116590-32117229			Both	CG	Island	ENST00000467780	chr6	32116136	32117634	1499	-	779	ENSG00000204314	PRRT1	protein_coding	chromosome	PRRT1	ENSG00000204314	PRRT1						Bivalent_poised_promoter	0.11975807912762			32149076	cg27067781_BC21	cg27067781				No
cg14757228	6	32116858	R	I	PRRT1	3'UTR	island	chr6:32116590-32117229			Red	CG	Island	ENST00000467780	chr6	32116136	32117634	1499	-	774	ENSG00000204314	PRRT1	protein_coding	chromosome	PRRT1	ENSG00000204314	PRRT1						Bivalent_poised_promoter	0.11975807912762			32149081	cg14757228_BC11	cg14757228				No
cg13782301	6	32116875	F	I	PRRT1	3'UTR	island	chr6:32116590-32117229			Red	CG	Island	ENST00000467780	chr6	32116136	32117634	1499	-	757	ENSG00000204314	PRRT1	protein_coding	chromosome	PRRT1	ENSG00000204314	PRRT1						Bivalent_poised_promoter	0.11975807912762			32149098	cg13782301_BC11	cg13782301				No
cg17126142	6	73329988	R	II		IGR	shore	chr6:73330942-73333109	rs564121724	35	Both	CG	North Shore	ENST00000342056	chr6	73331520	73908571	577052	+	1530	ENSG00000185760	KCNQ5	protein_coding	chromosome	KCNQ5								Bivalent_poised_promoter	0.239545956281562	PMD	commonPMD	72620260	cg17126142_BC21	cg17126142				No
cg15120732	6	73330106	R	II	KCNQ5	TSS1500	shore	chr6:73330942-73333109	rs7746456;rs566075813	39;34	Both	CG	North Shore	ENST00000342056	chr6	73331520	73908571	577052	+	1412	ENSG00000185760	KCNQ5	protein_coding	chromosome	KCNQ5								Bivalent_poised_promoter	0.239545956281562	PMD	commonPMD	72620378	cg15120732_BC21	cg15120732				No
cg05350268	6	73330112	R	II	KCNQ5	TSS1500	shore	chr6:73330942-73333109	rs7746456;rs566075813	45;40	Both	CG	North Shore	ENST00000342056	chr6	73331520	73908571	577052	+	1406	ENSG00000185760	KCNQ5	protein_coding	chromosome	KCNQ5								Bivalent_poised_promoter	0.239545956281562	PMD	commonPMD	72620384	cg05350268_BC21	cg05350268				No
cg04290119	6	73330208	F	II	KCNQ5	TSS1500	shore	chr6:73330942-73333109			Both	CG	North Shore	ENST00000342056	chr6	73331520	73908571	577052	+	1310	ENSG00000185760	KCNQ5	protein_coding	chromosome	KCNQ5								Bivalent_poised_promoter	0.239545956281562	PMD	commonPMD	72620480	cg04290119_TC21	cg04290119				No
cg03922126	6	73330297	R	II	KCNQ5	TSS1500	shore	chr6:73330942-73333109			Both	CG	North Shore	ENST00000342056	chr6	73331520	73908571	577052	+	1221	ENSG00000185760	KCNQ5	protein_coding	chromosome	KCNQ5								Bivalent_poised_promoter	0.239545956281562	PMD	commonPMD	72620569	cg03922126_TC21	cg03922126				No
cg03020545	6	73330358	F	II	KCNQ5	TSS1500	shore	chr6:73330942-73333109	rs188436450;rs184479348	16;33	Both	CG	North Shore	ENST00000342056	chr6	73331520	73908571	577052	+	1160	ENSG00000185760	KCNQ5	protein_coding	chromosome	KCNQ5								Bivalent_poised_promoter	0.239545956281562	PMD	commonPMD	72620630	cg03020545_TC21	cg03020545				No
cg04377145	6	73331191	R	I	KCNQ5	TSS1500	island	chr6:73330942-73333109	rs535588338;rs554018153	26;1	Grn	CG	Island	ENST00000342056	chr6	73331520	73908571	577052	+	327	ENSG00000185760	KCNQ5	protein_coding	chromosome	KCNQ5								Bivalent_poised_promoter	0.239545956281562	PMD	commonPMD							No
cg11008243	6	73331238	F	II	KCNQ5	TSS1500	island	chr6:73330942-73333109	rs883632;rs558109078;rs883631;rs543090000;rs190656541	20;27;32;34;45	Both	CG	Island	ENST00000342056	chr6	73331520	73908571	577052	+	280	ENSG00000185760	KCNQ5	protein_coding	chromosome	KCNQ5								Bivalent_poised_promoter	0.239545956281562	PMD	commonPMD	72621510	cg11008243_BC21	cg11008243				No
cg09303936	6	73331290	R	II	KCNQ5	TSS1500	island	chr6:73330942-73333109	rs883632;rs558109078;rs883631;rs543090000;rs190656541	34;27;22;20;9	Both	CG	Island	ENST00000342056	chr6	73331520	73908571	577052	+	228	ENSG00000185760	KCNQ5	protein_coding	chromosome	KCNQ5								Bivalent_poised_promoter	0.239545956281562	PMD	commonPMD	72621562	cg09303936_BC21	cg09303936				No
cg19974356	6	73331323	R	I	KCNQ5	TSS1500	island	chr6:73330942-73333109	rs190656541;rs528985490;rs541189857	42;8;1	Red	CG	Island	ENST00000342056	chr6	73331520	73908571	577052	+	195	ENSG00000185760	KCNQ5	protein_coding	chromosome	KCNQ5								Bivalent_poised_promoter	0.239545956281562	PMD	commonPMD	72621595	cg19974356_TC11	cg19974356				No
cg27194966	6	73331355	R	I	KCNQ5	TSS1500	island	chr6:73330942-73333109	rs528985490;rs541189857	40;33	Red	CG	Island	ENST00000342056	chr6	73331520	73908571	577052	+	163	ENSG00000185760	KCNQ5	protein_coding	chromosome	KCNQ5								Bivalent_poised_promoter	0.239545956281562	PMD	commonPMD							No
cg00852573	6	73331405	F	I	KCNQ5	TSS200	island	chr6:73330942-73333109	rs559539357;rs533418567	4;18	Red	CG	Island	ENST00000342056	chr6	73331520	73908571	577052	+	113	ENSG00000185760	KCNQ5	protein_coding	chromosome	KCNQ5								Bivalent_poised_promoter	0.239545956281562	PMD	commonPMD							No
cg00751586	6	73331615	F	II	KCNQ5	5'UTR	island	chr6:73330942-73333109			Both	CG	Island	ENST00000355194	chr6	73331571	73908557	576987	+	43	ENSG00000185760	KCNQ5	protein_coding	chromosome	KCNQ5	ENSG00000185760	KCNQ5						Bivalent_poised_promoter	0.239545956281562	PMD	commonPMD	72621887	cg00751586_TC21	cg00751586				No
cg15717808	6	73331652	F	II	KCNQ5	1stExon	island	chr6:73330942-73333109			Both	CG	Island	ENST00000355194	chr6	73331571	73908557	576987	+	80	ENSG00000185760	KCNQ5	protein_coding	chromosome	KCNQ5	ENSG00000185760	KCNQ5						Bivalent_poised_promoter	0.239545956281562	PMD	commonPMD	72621924	cg15717808_BC21	cg15717808				No
cg23315078	6	73331667	F	II	KCNQ5	5'UTR	island	chr6:73330942-73333109			Both	CG	Island	ENST00000355194	chr6	73331571	73908557	576987	+	95	ENSG00000185760	KCNQ5	protein_coding	chromosome	KCNQ5	ENSG00000185760	KCNQ5						Bivalent_poised_promoter	0.239545956281562	PMD	commonPMD	72621939	cg23315078_TC21	cg23315078				No
cg03786924	6	73331680	F	II	KCNQ5	1stExon	island	chr6:73330942-73333109			Both	CG	Island	ENST00000355194	chr6	73331571	73908557	576987	+	108	ENSG00000185760	KCNQ5	protein_coding	chromosome	KCNQ5	ENSG00000185760	KCNQ5						Bivalent_poised_promoter	0.239545956281562	PMD	commonPMD	72621952	cg03786924_BC21	cg03786924				No
cg14098442	6	73331756	F	I	KCNQ5	5'UTR	island	chr6:73330942-73333109	rs530926205	8	Grn	CG	Island	ENST00000370398	chr6	73331809	73908574	576766	+	51	ENSG00000185760	KCNQ5	protein_coding	chromosome	KCNQ5	ENSG00000185760	KCNQ5						Bivalent_poised_promoter	0.239545956281562	PMD	commonPMD	72622028	cg14098442_TC11	cg14098442				No
cg24687051	6	73332073	R	II	KCNQ5	1stExon	island	chr6:73330942-73333109	rs3734212	35	Both	CG	Island	ENST00000414165	chr6	73331918	73905137	573220	+	154	ENSG00000185760	KCNQ5	protein_coding	chromosome	KCNQ5	ENSG00000185760	KCNQ5						Bivalent_poised_promoter	0.239545956281562	PMD	commonPMD	72622345	cg24687051_TC21	cg24687051				No
cg22576361	6	74103785	R	II	DDX43	TSS1500	shore	chr6:74104425-74104878			Both	CG	North Shore	ENST00000370336	chr6	74104471	74127292	22822	+	684	ENSG00000080007	DDX43	protein_coding	chromosome	DDX43	ENSG00000203907	OOEP						Primed_non-prostate_lineage-specific_enhancer	0.0726650738815655			73394062	cg22576361_BC21	cg22576361				No
cg08277314	6	74103959	F	II	DDX43	TSS1500	shore	chr6:74104425-74104878	rs549133789	16	Both	CG	North Shore	ENST00000370336	chr6	74104471	74127292	22822	+	510	ENSG00000080007	DDX43	protein_coding	chromosome	DDX43	ENSG00000203907	OOEP						Primed_non-prostate_lineage-specific_enhancer	0.0726650738815655			73394236	cg08277314_TC21	cg08277314				No
cg27220376	6	74103989	F	II	DDX43	TSS1500	shore	chr6:74104425-74104878			Both	CG	North Shore	ENST00000370336	chr6	74104471	74127292	22822	+	480	ENSG00000080007	DDX43	protein_coding	chromosome	DDX43	ENSG00000203907	OOEP						Primed_non-prostate_lineage-specific_enhancer	0.0726650738815655			73394266	cg27220376_TC21	cg27220376				No
cg27261494	6	74104097	R	II	DDX43	TSS200	shore	chr6:74104425-74104878	rs567243121;rs149183070	49;1	Both	CG	North Shore	ENST00000370336	chr6	74104471	74127292	22822	+	372	ENSG00000080007	DDX43	protein_coding	chromosome	DDX43	ENSG00000203907	OOEP						Primed_non-prostate_lineage-specific_enhancer	0.0726650738815655			73394374	cg27261494_TC21	cg27261494				No
cg15301282	6	74104137	F	II	DDX43	TSS200	shore	chr6:74104425-74104878			Both	CG	North Shore	ENST00000370336	chr6	74104471	74127292	22822	+	332	ENSG00000080007	DDX43	protein_coding	chromosome	DDX43	ENSG00000203907	OOEP						Primed_non-prostate_lineage-specific_enhancer	0.0726650738815655			73394414	cg15301282_TC21	cg15301282				No
cg06065891	6	74104354	F	II	DDX43	5'UTR	shore	chr6:74104425-74104878	rs542680517	35	Both	CG	North Shore	ENST00000370336	chr6	74104471	74127292	22822	+	115	ENSG00000080007	DDX43	protein_coding	chromosome	DDX43	ENSG00000203907	OOEP	PRAD_40370	21.1884152727875	Promoter	0.614770459081836	0.385229540918164	Bivalent_poised_promoter	0.0726650738815655									No
cg17188169	6	74104388	F	II	DDX43	1stExon	shore	chr6:74104425-74104878	rs542680517;rs3734512	1;31	Both	CG	North Shore	ENST00000370336	chr6	74104471	74127292	22822	+	81	ENSG00000080007	DDX43	protein_coding	chromosome	DDX43	ENSG00000203907	OOEP	PRAD_40370	21.1884152727875	Promoter	0.614770459081836	0.385229540918164	Bivalent_poised_promoter	0.0726650738815655			73394665	cg17188169_BC21	cg17188169				No
cg08257003	6	84140564	R	II	ME1	Body	island	chr6:84140412-84140998	rs60920949;rs551160924;rs530151186	28;18;2	Both	CG	Island	ENST00000541327	chr6	83921297	84140764	219468	-	198	ENSG00000065833	ME1	protein_coding	chromosome	ME1	ENSG00000065833	ME1						Active_prostate_lineage-specific_promoter	0.135097894199747	PMD		83430845	cg08257003_BC21	cg08257003				No
cg27138281	6	84140898	R	I	ME1	TSS200	island	chr6:84140412-84140998	rs532843612;rs28372714	32;12	Grn	CG	Island	ENST00000543031	chr6	83921424	84140797	219374	-	100	ENSG00000065833	ME1	protein_coding	chromosome	ME1			PRAD_40576	9.00240676537909	Promoter	0.728542914171657	0.271457085828343	Active_prostate_lineage-specific_promoter	0.135097894199747	PMD		83431179	cg27138281_TC11	cg27138281				No
cg02366534	6	84140923	R	II	ME1	TSS200	island	chr6:84140412-84140998	rs28372714	37	Both	CG	Island	ENST00000543031	chr6	83921424	84140797	219374	-	125	ENSG00000065833	ME1	protein_coding	chromosome	ME1			PRAD_40576	9.00240676537909	Promoter	0.728542914171657	0.271457085828343	Active_prostate_lineage-specific_promoter	0.135097894199747	PMD		83431204	cg02366534_BC21	cg02366534				No
cg06836736	6	84140993	F	II	ME1	TSS1500	island	chr6:84140412-84140998	rs530266784;rs547183591;rs181959882;rs539089162	5;15;19;21	Both	CG	Island	ENST00000543031	chr6	83921424	84140797	219374	-	195	ENSG00000065833	ME1	protein_coding	chromosome	ME1			PRAD_40576	9.00240676537909	Promoter	0.728542914171657	0.271457085828343	Active_prostate_lineage-specific_promoter	0.135097894199747	PMD		83431274	cg06836736_BC21	cg06836736				No
cg24881834	6	84140997	F	II	ME1	TSS1500	island	chr6:84140412-84140998	rs530266784;rs547183591;rs181959882;rs539089162	1;11;15;17	Both	CG	Island	ENST00000543031	chr6	83921424	84140797	219374	-	199	ENSG00000065833	ME1	protein_coding	chromosome	ME1			PRAD_40576	9.00240676537909	Promoter	0.728542914171657	0.271457085828343	Active_prostate_lineage-specific_promoter	0.135097894199747	PMD		83431278	cg24881834_TC21	cg24881834				No
cg05033713	6	84141047	R	II	ME1	TSS200	shore	chr6:84140412-84140998	rs530266784;rs547183591;rs181959882;rs539089162	51;41;37;35	Both	CG	South Shore	ENST00000543031	chr6	83921424	84140797	219374	-	249	ENSG00000065833	ME1	protein_coding	chromosome	ME1			PRAD_40576	9.00240676537909	Promoter	0.728542914171657	0.271457085828343	Bivalent_poised_promoter	0.135097894199747	PMD		83431328	cg05033713_TC21	cg05033713				No
cg18482373	6	84141084	R	II	ME1	TSS200	shore	chr6:84140412-84140998			Both	CG	South Shore	ENST00000543031	chr6	83921424	84140797	219374	-	286	ENSG00000065833	ME1	protein_coding	chromosome	ME1			PRAD_40576	9.00240676537909	Promoter	0.728542914171657	0.271457085828343	Bivalent_poised_promoter	0.135097894199747	PMD		83431365	cg18482373_TC21	cg18482373				No
cg16701167	6	84141234	R	I	ME1	TSS1500	shore	chr6:84140412-84140998	rs538235448;rs552794119	49;47	Red	CG	South Shore	ENST00000543031	chr6	83921424	84140797	219374	-	436	ENSG00000065833	ME1	protein_coding	chromosome	ME1								Bivalent_poised_promoter	0.135097894199747	PMD		83431515	cg16701167_TC11	cg16701167				No
cg23752642	6	84141547	F	II	ME1	TSS1500	shore	chr6:84140412-84140998	rs73478751	18	Both	CG	South Shore	ENST00000543031	chr6	83921424	84140797	219374	-	749	ENSG00000065833	ME1	protein_coding	chromosome	ME1								Active_non-prostate_lineage_enhancer	0.135097894199747	PMD		83431828	cg23752642_BC21	cg23752642				No
cg19980249	6	86158358	F	II	NT5E	TSS1500	shore	chr6:86159425-86160395	rs184684289;rs144151511	15;16	Both	CG	North Shore	ENST00000369646	chr6	86159809	86181317	21509	+	1449	ENSG00000135318	NT5E	protein_coding	chromosome	NT5E								Active_non-prostate_lineage_enhancer	0.0999187754911648			85448640	cg19980249_BC21	cg19980249				No
cg25262528	6	86158972	R	II	NT5E	TSS1500	shore	chr6:86159425-86160395	rs193100160	46	Both	CG	North Shore	ENST00000369646	chr6	86159809	86181317	21509	+	835	ENSG00000135318	NT5E	protein_coding	chromosome	NT5E								Active_non-prostate_lineage_enhancer	0.0999187754911648			85449254	cg25262528_TC21	cg25262528				No
cg27039625	6	86159096	R	II	NT5E	TSS1500	shore	chr6:86159425-86160395	rs112851702	33	Both	CG	North Shore	ENST00000369646	chr6	86159809	86181317	21509	+	711	ENSG00000135318	NT5E	protein_coding	chromosome	NT5E								Active_non-prostate_lineage_promoter	0.0999187754911648			85449378	cg27039625_TC21	cg27039625				No
cg17644557	6	86159103	F	II	NT5E	TSS200	shore	chr6:86159425-86160395	rs2065114	40	Both	CG	North Shore	ENST00000369646	chr6	86159809	86181317	21509	+	704	ENSG00000135318	NT5E	protein_coding	chromosome	NT5E								Active_non-prostate_lineage_promoter	0.0999187754911648			85449385	cg17644557_BC21	cg17644557				No
cg13315970	6	86159197	F	II	NT5E	TSS200	shore	chr6:86159425-86160395	rs76099537;rs9450279	24;27	Both	CG	North Shore	ENST00000369646	chr6	86159809	86181317	21509	+	610	ENSG00000135318	NT5E	protein_coding	chromosome	NT5E								Active_non-prostate_lineage_promoter	0.0999187754911648			85449479	cg13315970_TC21	cg13315970				No
cg21730993	6	86159210	F	II	NT5E	TSS200	shore	chr6:86159425-86160395	rs76099537;rs9450279	11;14	Both	CG	North Shore	ENST00000369646	chr6	86159809	86181317	21509	+	597	ENSG00000135318	NT5E	protein_coding	chromosome	NT5E								Active_prostate_lineage-specific_promoter	0.0999187754911648			85449492	cg21730993_TC21	cg21730993				No
cg10754528	6	86159231	F	II	NT5E	TSS200	shore	chr6:86159425-86160395	rs529903454	41	Both	CG	North Shore	ENST00000369646	chr6	86159809	86181317	21509	+	576	ENSG00000135318	NT5E	protein_coding	chromosome	NT5E								Active_prostate_lineage-specific_promoter	0.0999187754911648			85449513	cg10754528_TC21	cg10754528				No
cg17488985	6	86159426	R	II	NT5E	1stExon	island	chr6:86159425-86160395			Both	CG	Island	ENST00000369646	chr6	86159809	86181317	21509	+	381	ENSG00000135318	NT5E	protein_coding	chromosome	NT5E								Active_prostate_lineage-specific_promoter	0.0999187754911648			85449708	cg17488985_BC21	cg17488985				No
cg01986631	6	112667980	R	II	RFPL4B	TSS1500	opensea		rs570433402	36	Both	CG	Open Sea	ENST00000441065	chr6	112668532	112672498	3967	+	550	ENSG00000251258	RFPL4B	protein_coding	chromosome	RFPL4B								Heterochromatin	0.152998248107048	PMD	commonPMD	112346778	cg01986631_BC21	cg01986631				No
cg08186950	6	112668004	R	II	RFPL4B	TSS1500	opensea		rs534628411	2	Both	CG	Open Sea	ENST00000441065	chr6	112668532	112672498	3967	+	526	ENSG00000251258	RFPL4B	protein_coding	chromosome	RFPL4B								Heterochromatin	0.152998248107048	PMD	commonPMD	112346802	cg08186950_BC21	cg08186950				No
cg17428185	6	112668163	F	II	RFPL4B	TSS1500	opensea		rs575552627;rs9384825	21;30	Both	CG	Open Sea	ENST00000441065	chr6	112668532	112672498	3967	+	367	ENSG00000251258	RFPL4B	protein_coding	chromosome	RFPL4B								Heterochromatin	0.152998248107048	PMD	commonPMD	112346961	cg17428185_TC21	cg17428185				No
cg13585985	6	112668401	F	II	RFPL4B	TSS200	opensea				Both	CG	Open Sea	ENST00000441065	chr6	112668532	112672498	3967	+	129	ENSG00000251258	RFPL4B	protein_coding	chromosome	RFPL4B								Heterochromatin	0.152998248107048	PMD	commonPMD	112347199	cg13585985_TC21	cg13585985				No
cg21295811	6	112668454	F	II	RFPL4B	TSS200	opensea		rs201885304	47	Both	CG	Open Sea	ENST00000441065	chr6	112668532	112672498	3967	+	76	ENSG00000251258	RFPL4B	protein_coding	chromosome	RFPL4B								Heterochromatin	0.152998248107048	PMD	commonPMD	112347252	cg21295811_TC21	cg21295811				No
cg19375954	6	112668520	R	II	RFPL4B	TSS200	opensea		rs201885304;rs117133237	21;10	Both	CG	Open Sea	ENST00000441065	chr6	112668532	112672498	3967	+	10	ENSG00000251258	RFPL4B	protein_coding	chromosome	RFPL4B								Heterochromatin	0.152998248107048	PMD	commonPMD	112347318	cg19375954_TC21	cg19375954				No
cg00088428	6	112668522	R	II	RFPL4B	TSS200	opensea		rs201885304;rs117133237;rs548222892	23;12;2	Both	CG	Open Sea	ENST00000441065	chr6	112668532	112672498	3967	+	8	ENSG00000251258	RFPL4B	protein_coding	chromosome	RFPL4B								Heterochromatin	0.152998248107048	PMD	commonPMD	112347320	cg00088428_BC21	cg00088428				No
cg17093867	6	112668571	F	II	RFPL4B	1stExon	opensea				Both	CG	Open Sea	ENST00000441065	chr6	112668532	112672498	3967	+	38	ENSG00000251258	RFPL4B	protein_coding	chromosome	RFPL4B	ENSG00000251258	RFPL4B						Heterochromatin	0.152998248107048	PMD	commonPMD	112347369	cg17093867_BC21	cg17093867				No
cg07439975	6	125283726	F	I	STL	Body	island	chr6:125283124-125284389			Grn	CG	Island	ENST00000521654	chr6	125283691	125413779	130089	+	34	ENSG00000146373	RNF217	protein_coding	chromosome	RNF217	ENSG00000146373	RNF217	PRAD_41552	5.54331238603366	5' UTR	0.748502994011976	0.251497005988024	Bivalent_poised_promoter	0.149570202417082	PMD		124962580	cg07439975_TC11	cg07439975				Yes
cg10621825	6	125283953	F	II	STL	Body	island	chr6:125283124-125284389	rs370348157;rs569913003	16;39	Both	CG	Island	ENST00000560949	chr6	125283862	125404864	121003	+	90	ENSG00000146373	RNF217	protein_coding	chromosome	RNF217	ENSG00000146373	RNF217	PRAD_41552	5.54331238603366	5' UTR	0.748502994011976	0.251497005988024	Bivalent_poised_promoter	0.149570202417082	PMD		124962807	cg10621825_BC21	cg10621825				Yes
cg23521835	6	125283969	F	II	STL	Body	island	chr6:125283124-125284389	rs370348157;rs569913003;rs538813282	0;23;43	Both	CG	Island	ENST00000560949	chr6	125283862	125404864	121003	+	106	ENSG00000146373	RNF217	protein_coding	chromosome	RNF217	ENSG00000146373	RNF217	PRAD_41552	5.54331238603366	5' UTR	0.748502994011976	0.251497005988024	Bivalent_poised_promoter	0.149570202417082	PMD		124962823	cg23521835_BC21	cg23521835				Yes
cg00991794	6	125284212	R	I	STL	TSS200	island	chr6:125283124-125284389	rs545215774;rs188297803	47;3	Red	CG	Island	ENST00000519971	chr6	125284395	125292719	8325	+	181	ENSG00000146373	RNF217	protein_coding	chromosome	RNF217	ENSG00000146373	RNF217						Bivalent_poised_promoter	0.149570202417082	PMD		124963066	cg00991794_BC11	cg00991794				Yes
cg02312409	6	125284241	F	I	STL	TSS200	island	chr6:125283124-125284389	rs375115917;rs561163351	7;33	Red	CG	Island	ENST00000519971	chr6	125284395	125292719	8325	+	152	ENSG00000146373	RNF217	protein_coding	chromosome	RNF217	ENSG00000146373	RNF217						Bivalent_poised_promoter	0.149570202417082	PMD		124963095	cg02312409_BC11	cg02312409				Yes
cg19171596	6	125284245	F	I	STL	TSS200	island	chr6:125283124-125284389	rs375115917;rs561163351;rs116377893	3;29;50	Red	CG	Island	ENST00000519971	chr6	125284395	125292719	8325	+	148	ENSG00000146373	RNF217	protein_coding	chromosome	RNF217	ENSG00000146373	RNF217						Bivalent_poised_promoter	0.149570202417082	PMD		124963099	cg19171596_TC11	cg19171596				Yes
cg18192252	6	125284250	F	II	STL	TSS200	island	chr6:125283124-125284389	rs561163351;rs116377893	24;45	Both	CG	Island	ENST00000519971	chr6	125284395	125292719	8325	+	143	ENSG00000146373	RNF217	protein_coding	chromosome	RNF217	ENSG00000146373	RNF217						Bivalent_poised_promoter	0.149570202417082	PMD		124963104	cg18192252_BC21	cg18192252				Yes
cg06993703	6	125284359	F	I	STL	TSS200	island	chr6:125283124-125284389	rs550126432;rs180867503	19;36	Red	CG	Island	ENST00000519971	chr6	125284395	125292719	8325	+	34	ENSG00000146373	RNF217	protein_coding	chromosome	RNF217	ENSG00000146373	RNF217						Bivalent_poised_promoter	0.149570202417082	PMD		124963213	cg06993703_BC11	cg06993703				Yes
cg19478500	6	125284655	F	I	STL	TSS1500	shore	chr6:125283124-125284389			Red	CG	South Shore	ENST00000519971	chr6	125284395	125292719	8325	+	259	ENSG00000146373	RNF217	protein_coding	chromosome	RNF217	ENSG00000146373	RNF217	PRAD_41553	2.55369882092411	Intron	0.419161676646707	0.580838323353293	Active_non-prostate_lineage_promoter	0.149570202417082	PMD		124963509	cg19478500_BC11	cg19478500				No
cg16203203	6	125284659	F	II	STL	TSS1500	shore	chr6:125283124-125284389			Both	CG	South Shore	ENST00000519971	chr6	125284395	125292719	8325	+	263	ENSG00000146373	RNF217	protein_coding	chromosome	RNF217	ENSG00000146373	RNF217	PRAD_41553	2.55369882092411	Intron	0.419161676646707	0.580838323353293	Active_non-prostate_lineage_promoter	0.149570202417082	PMD		124963513	cg16203203_TC21	cg16203203				Yes
cg22700436	6	146919227	F	II	LOC101928661	Body	shore	chr6:146920034-146920245	rs548228385;rs561906682	7;11	Both	CG	North Shore	ENST00000397944	chr6	146920101	147136598	216498	+	872	ENSG00000118492	ADGB	protein_coding	chromosome	ADGB								Heterochromatin	0.180658717082013	PMD	commonPMD	146598091	cg22700436_BC21	cg22700436				No
cg17535702	6	146919633	R	II	C6orf103	TSS1500	shore	chr6:146920034-146920245	rs189004021	30	Both	CG	North Shore	ENST00000397944	chr6	146920101	147136598	216498	+	466	ENSG00000118492	ADGB	protein_coding	chromosome	ADGB								Heterochromatin	0.180658717082013	PMD	commonPMD	146598497	cg17535702_BC21	cg17535702				No
cg07253321	6	146919854	F	II	C6orf103	TSS1500	shore	chr6:146920034-146920245	rs182554360	36	Both	CG	North Shore	ENST00000397944	chr6	146920101	147136598	216498	+	245	ENSG00000118492	ADGB	protein_coding	chromosome	ADGB								Bivalent_poised_promoter	0.180658717082013	PMD	commonPMD	146598718	cg07253321_TC21	cg07253321				No
cg15618428	6	146919983	F	II	C6orf103	TSS200	shore	chr6:146920034-146920245			Both	CG	North Shore	ENST00000397944	chr6	146920101	147136598	216498	+	116	ENSG00000118492	ADGB	protein_coding	chromosome	ADGB								Bivalent_poised_promoter	0.180658717082013	PMD	commonPMD	146598847	cg15618428_BC21	cg15618428				No
cg05597001	6	146920014	R	II	C6orf103	TSS200	shore	chr6:146920034-146920245	rs572785983	37	Both	CG	North Shore	ENST00000397944	chr6	146920101	147136598	216498	+	85	ENSG00000118492	ADGB	protein_coding	chromosome	ADGB								Bivalent_poised_promoter	0.180658717082013	PMD	commonPMD	146598878	cg05597001_BC21	cg05597001				No
cg27641136	6	146920035	R	II	C6orf103	TSS200	island	chr6:146920034-146920245			Both	CG	Island	ENST00000397944	chr6	146920101	147136598	216498	+	64	ENSG00000118492	ADGB	protein_coding	chromosome	ADGB								Bivalent_poised_promoter	0.180658717082013	PMD	commonPMD	146598899	cg27641136_BC21	cg27641136				No
cg03824617	6	146920113	F	I	C6orf103	TSS200	island	chr6:146920034-146920245	rs561667825;rs530584289;rs544010246;rs139636493;rs536386324;rs186238889	6;7;16;27;28;44	Grn	CG	Island	ENST00000522242	chr6	146920106	146978058	57953	+	6	ENSG00000118492	ADGB	protein_coding	chromosome	ADGB	ENSG00000118492	ADGB						Bivalent_poised_promoter	0.180658717082013	PMD	commonPMD	146598977	cg03824617_TC11	cg03824617				No
cg10197432	6	146920119	F	I	C6orf103	TSS200	island	chr6:146920034-146920245	rs561667825;rs530584289;rs544010246;rs139636493;rs536386324;rs186238889	0;1;10;21;22;38	Red	CG	Island	ENST00000522242	chr6	146920106	146978058	57953	+	12	ENSG00000118492	ADGB	protein_coding	chromosome	ADGB	ENSG00000118492	ADGB						Bivalent_poised_promoter	0.180658717082013	PMD	commonPMD	146598983	cg10197432_TC11	cg10197432				No
cg10624690	6	146920125	F	II	ADGB	TSS200	island	chr6:146920034-146920245	rs544010246;rs139636493;rs536386324;rs186238889;rs190606176	4;15;16;32;50	Both	CG	Island	ENST00000367493	chr6	146920136	147136595	216460	+	9	ENSG00000118492	ADGB	protein_coding	chromosome	ADGB	ENSG00000118492	ADGB						Bivalent_poised_promoter	0.180658717082013	PMD	commonPMD	146598989	cg10624690_BC21	cg10624690				No
cg25770340	6	146920129	F	II	C6orf103	TSS200	island	chr6:146920034-146920245	rs544010246;rs139636493;rs536386324;rs186238889;rs190606176	0;11;12;28;46	Both	CG	Island	ENST00000367493	chr6	146920136	147136595	216460	+	5	ENSG00000118492	ADGB	protein_coding	chromosome	ADGB	ENSG00000118492	ADGB						Bivalent_poised_promoter	0.180658717082013	PMD	commonPMD	146598993	cg25770340_TC21	cg25770340				No
cg16331679	6	146920166	F	II	C6orf103	1stExon	island	chr6:146920034-146920245	rs190606176	9	Both	CG	Island	ENST00000367493	chr6	146920136	147136595	216460	+	29	ENSG00000118492	ADGB	protein_coding	chromosome	ADGB	ENSG00000118492	ADGB						Bivalent_poised_promoter	0.180658717082013	PMD	commonPMD	146599030	cg16331679_BC21	cg16331679				No
cg24631877	6	146920295	F	II	C6orf103	Body	shore	chr6:146920034-146920245	rs569583417;rs149330972	12;50	Both	CG	South Shore	ENST00000367493	chr6	146920136	147136595	216460	+	158	ENSG00000118492	ADGB	protein_coding	chromosome	ADGB	ENSG00000118492	ADGB						Bivalent_poised_promoter	0.180658717082013	PMD	commonPMD	146599159	cg24631877_TC21	cg24631877				No
cg26279021	7	19158349	F	I	TWIST1	TSS1500	shore	chr7:19156050-19158042	rs563728748;rs575830703	0;31	Red	CG	South Shore	ENST00000242261	chr7	19155091	19157295	2205	-	1053	ENSG00000122691	TWIST1	protein_coding	chromosome	TWIST1								Bivalent_poised_promoter	0.19994854673464	PMD	commonPMD	19118726	cg26279021_BC11	cg26279021	GH07J019104	Promoter/Enhancer	2.47598109791953	No
cg27334919	7	19158378	R	II	TWIST1	TSS1500	shore	chr7:19156050-19158042	rs574915593;rs541854573;rs563728748	44;34;31	Both	CG	South Shore	ENST00000242261	chr7	19155091	19157295	2205	-	1082	ENSG00000122691	TWIST1	protein_coding	chromosome	TWIST1								Bivalent_poised_promoter	0.19994854673464	PMD	commonPMD	19118755	cg27334919_TC21	cg27334919	GH07J019104	Promoter/Enhancer	2.47598109791953	No
cg16168668	7	19158566	F	II	TWIST1	TSS1500	shore	chr7:19156050-19158042	rs561626572;rs529015568	23;29	Both	CG	South Shore	ENST00000242261	chr7	19155091	19157295	2205	-	1270	ENSG00000122691	TWIST1	protein_coding	chromosome	TWIST1								Bivalent_poised_enhancer	0.19994854673464	PMD	commonPMD	19118943	cg16168668_TC21	cg16168668	GH07J019104	Promoter/Enhancer	2.47598109791953	No
cg14391419	7	19158647	F	I	TWIST1	TSS1500	shore	chr7:19156050-19158042	rs189301045;rs539459241;rs551653212	11;22;37	Grn	CG	South Shore	ENST00000242261	chr7	19155091	19157295	2205	-	1351	ENSG00000122691	TWIST1	protein_coding	chromosome	TWIST1								Bivalent_poised_enhancer	0.19994854673464	PMD	commonPMD	19119024	cg14391419_TC11	cg14391419	GH07J019104	Promoter/Enhancer	2.47598109791953	No
cg10126205	7	19158664	F	I	TWIST1	TSS1500	shore	chr7:19156050-19158042	rs539459241;rs551653212;rs566779194	5;20;43	Red	CG	South Shore	ENST00000242261	chr7	19155091	19157295	2205	-	1368	ENSG00000122691	TWIST1	protein_coding	chromosome	TWIST1								Bivalent_poised_enhancer	0.19994854673464	PMD	commonPMD	19119041	cg10126205_BC11	cg10126205	GH07J019104	Promoter/Enhancer	2.47598109791953	No
cg21424940	7	19158666	F	II	TWIST1	TSS1500	shore	chr7:19156050-19158042	rs539459241;rs551653212;rs566779194	3;18;41	Both	CG	South Shore	ENST00000242261	chr7	19155091	19157295	2205	-	1370	ENSG00000122691	TWIST1	protein_coding	chromosome	TWIST1								Bivalent_poised_enhancer	0.19994854673464	PMD	commonPMD	19119043	cg21424940_TC21	cg21424940	GH07J019104	Promoter/Enhancer	2.47598109791953	No
cg04904385	7	19158692	R	I	TWIST1	TSS1500	shore	chr7:19156050-19158042	rs189301045;rs539459241;rs551653212	36;25;10	Grn	CG	South Shore	ENST00000242261	chr7	19155091	19157295	2205	-	1396	ENSG00000122691	TWIST1	protein_coding	chromosome	TWIST1								Bivalent_poised_enhancer	0.19994854673464	PMD	commonPMD	19119069	cg04904385_BC11	cg04904385	GH07J019104	Promoter/Enhancer	2.47598109791953	No
cg12307484	7	19158721	F	I	TWIST1	TSS1500	shore	chr7:19156050-19158042	rs2285681	45	Red	CG	South Shore	ENST00000242261	chr7	19155091	19157295	2205	-	1425	ENSG00000122691	TWIST1	protein_coding	chromosome	TWIST1								Bivalent_poised_enhancer	0.19994854673464	PMD	commonPMD	19119098	cg12307484_BC11	cg12307484	GH07J019104	Promoter/Enhancer	2.47598109791953	No
cg10624122	7	19158747	R	I	TWIST1	TSS1500	shore	chr7:19156050-19158042	rs566779194	42	Grn	CG	South Shore	ENST00000242261	chr7	19155091	19157295	2205	-	1451	ENSG00000122691	TWIST1	protein_coding	chromosome	TWIST1								Bivalent_poised_enhancer	0.19994854673464	PMD	commonPMD	19119124	cg10624122_TC11	cg10624122	GH07J019104	Promoter/Enhancer	2.47598109791953	No
cg14499053	7	19158954	F	II		IGR	shore	chr7:19156050-19158042	rs553672884	10	Both	CG	South Shore	ENST00000242261	chr7	19155091	19157295	2205	-	1658	ENSG00000122691	TWIST1	protein_coding	chromosome	TWIST1								Bivalent_poised_promoter	0.19994854673464	PMD	commonPMD	19119331	cg14499053_TC21	cg14499053	GH07J019104	Promoter/Enhancer	2.47598109791953	No
cg08991339	7	19812327	R	I	TMEM196	5'UTR	shore	chr7:19812569-19813005	rs533323497	8	Red	CG	North Shore	ENST00000493519	chr7	19761476	19812817	51342	-	488	ENSG00000173452	TMEM196	protein_coding	chromosome	TMEM196	ENSG00000173452	TMEM196						Bivalent_poised_promoter	0.177004848053043	PMD	commonPMD	19772704	cg08991339_TC11	cg08991339	GH07J019772	Promoter/Enhancer	1.23059445632664	Yes
cg11876022	7	19812479	F	II	TMEM196	TSS200	shore	chr7:19812569-19813005	rs550017198;rs138787914	1;47	Both	CG	North Shore	ENST00000493519	chr7	19761476	19812817	51342	-	336	ENSG00000173452	TMEM196	protein_coding	chromosome	TMEM196	ENSG00000173452	TMEM196						Bivalent_poised_promoter	0.177004848053043	PMD	commonPMD	19772856	cg11876022_BC21	cg11876022	GH07J019772	Promoter/Enhancer	1.23059445632664	No
cg23181844	7	19812548	R	I	TMEM196	TSS200	shore	chr7:19812569-19813005	rs138787914	24	Red	CG	North Shore	ENST00000493519	chr7	19761476	19812817	51342	-	267	ENSG00000173452	TMEM196	protein_coding	chromosome	TMEM196	ENSG00000173452	TMEM196						Bivalent_poised_promoter	0.177004848053043	PMD	commonPMD	19772925	cg23181844_BC11	cg23181844	GH07J019772	Promoter/Enhancer	1.23059445632664	Yes
cg18505401	7	19812570	R	II	TMEM196	TSS200	island	chr7:19812569-19813005	rs138787914	46	Both	CG	Island	ENST00000493519	chr7	19761476	19812817	51342	-	245	ENSG00000173452	TMEM196	protein_coding	chromosome	TMEM196	ENSG00000173452	TMEM196						Bivalent_poised_promoter	0.177004848053043	PMD	commonPMD	19772947	cg18505401_TC21	cg18505401	GH07J019772	Promoter/Enhancer	1.23059445632664	Yes
cg21657955	7	19812578	F	I	TMEM196	TSS200	island	chr7:19812569-19813005	rs538584298;rs192384838	4;5	Grn	CG	Island	ENST00000493519	chr7	19761476	19812817	51342	-	237	ENSG00000173452	TMEM196	protein_coding	chromosome	TMEM196	ENSG00000173452	TMEM196						Bivalent_poised_promoter	0.177004848053043	PMD	commonPMD	19772955	cg21657955_TC11	cg21657955	GH07J019772	Promoter/Enhancer	1.23059445632664	Yes
cg19037304	7	19812760	R	II	TMEM196	TSS1500	island	chr7:19812569-19813005	rs147496152;rs578189442;rs114353950	44;19;3	Both	CG	Island	ENST00000493519	chr7	19761476	19812817	51342	-	55	ENSG00000173452	TMEM196	protein_coding	chromosome	TMEM196	ENSG00000173452	TMEM196						Bivalent_poised_promoter	0.177004848053043	PMD	commonPMD				GH07J019772	Promoter/Enhancer	1.23059445632664	No
cg11124364	7	19812850	F	I	TMEM196	TSS1500	island	chr7:19812569-19813005			Red	CG	Island	ENST00000493519	chr7	19761476	19812817	51342	-	32	ENSG00000173452	TMEM196	protein_coding	chromosome	TMEM196	ENSG00000173452	TMEM196						Bivalent_poised_promoter	0.177004848053043	PMD	commonPMD	19773227	cg11124364_BC11	cg11124364	GH07J019772	Promoter/Enhancer	1.23059445632664	Yes
cg09914956	7	19812921	F	II	TMEM196	TSS1500	island	chr7:19812569-19813005	rs560732411;rs531506507;rs371206010	22;44;46	Both	CG	Island	ENST00000405844	chr7	19758933	19813015	54083	-	92	ENSG00000173452	TMEM196	protein_coding	chromosome	TMEM196	ENSG00000173452	TMEM196						Bivalent_poised_promoter	0.177004848053043	PMD	commonPMD	19773298	cg09914956_BC21	cg09914956	GH07J019772	Promoter/Enhancer	1.23059445632664	Yes
cg23865775	7	19813144	R	II	TMEM196	TSS1500	shore	chr7:19812569-19813005			Both	CG	South Shore	ENST00000422233	chr7	19761401	19813221	51821	-	75	ENSG00000173452	TMEM196	protein_coding	chromosome	TMEM196	ENSG00000173452	TMEM196						Bivalent_poised_promoter	0.177004848053043	PMD	commonPMD	19773521	cg23865775_TC21	cg23865775	GH07J019772	Promoter/Enhancer	1.23059445632664	Yes
cg10184740	7	19813149	R	II	TMEM196	TSS1500	shore	chr7:19812569-19813005	rs536339835	1	Both	CG	South Shore	ENST00000422233	chr7	19761401	19813221	51821	-	70	ENSG00000173452	TMEM196	protein_coding	chromosome	TMEM196	ENSG00000173452	TMEM196						Bivalent_poised_promoter	0.177004848053043	PMD	commonPMD	19773526	cg10184740_TC21	cg10184740	GH07J019772	Promoter/Enhancer	1.23059445632664	Yes
cg19803052	7	19813244	F	I	TMEM196	TSS1500	shore	chr7:19812569-19813005	rs539010392;rs553726953;rs572140643	1;13;46	Grn	CG	South Shore	ENST00000433641	chr7	19761406	19813221	51816	-	22	ENSG00000173452	TMEM196	protein_coding	chromosome	TMEM196								Bivalent_poised_promoter	0.177004848053043	PMD	commonPMD	19773621	cg19803052_TC11	cg19803052	GH07J019772	Promoter/Enhancer	1.23059445632664	Yes
cg06896909	7	19813297	R	II	TMEM196	TSS1500	shore	chr7:19812569-19813005	rs553726953;rs572140643;rs189725226	42;9;3	Both	CG	South Shore	ENST00000433641	chr7	19761406	19813221	51816	-	75	ENSG00000173452	TMEM196	protein_coding	chromosome	TMEM196								Bivalent_poised_promoter	0.177004848053043	PMD	commonPMD	19773674	cg06896909_TC21	cg06896909	GH07J019772	Promoter/Enhancer	1.23059445632664	Yes
cg04111071	7	19813299	R	I	TMEM196	TSS1500	shore	chr7:19812569-19813005	rs553726953;rs572140643;rs189725226;rs561001405	44;11;5;1	Red	CG	South Shore	ENST00000433641	chr7	19761406	19813221	51816	-	77	ENSG00000173452	TMEM196	protein_coding	chromosome	TMEM196								Bivalent_poised_promoter	0.177004848053043	PMD	commonPMD	19773676	cg04111071_TC11	cg04111071	GH07J019772	Promoter/Enhancer	1.23059445632664	Yes
cg21760040	7	19813493	F	II	TMEM196	TSS1500	shore	chr7:19812569-19813005	rs181326560;rs75862649	32;34	Both	CG	South Shore	ENST00000433641	chr7	19761406	19813221	51816	-	271	ENSG00000173452	TMEM196	protein_coding	chromosome	TMEM196								Repressed_chromatin	0.177004848053043	PMD	commonPMD	19773870	cg21760040_TC21	cg21760040	GH07J019772	Promoter/Enhancer	1.23059445632664	Yes
cg19064201	7	43288411	F	II	HECW1	Body	shore	chr7:43288634-43288948			Both	CG	North Shore	ENST00000493057	chr7	43288535	43298339	9805	+	122	ENSG00000002746	HECW1	protein_coding	chromosome	HECW1	ENSG00000002746	HECW1						Bivalent_poised_promoter	0.157162098816354	PMD	commonPMD	43248812	cg19064201_BC21	cg19064201				No
cg01378182	7	43288635	R	II	HECW1	Body	island	chr7:43288634-43288948	rs191442939;rs549798521	38;15	Both	CG	Island	ENST00000493057	chr7	43288535	43298339	9805	+	99	ENSG00000002746	HECW1	protein_coding	chromosome	HECW1	ENSG00000002746	HECW1						Bivalent_poised_promoter	0.157162098816354	PMD	commonPMD	43249036	cg01378182_BC21	cg01378182				No
cg05606455	7	43288757	F	I	HECW1	Body	island	chr7:43288634-43288948	rs541662194;rs563004700;rs114555051;rs552121322	15;17;33;39	Grn	CG	Island	ENST00000464944	chr7	43288736	43351592	62857	+	20	ENSG00000002746	HECW1	protein_coding	chromosome	HECW1	ENSG00000002746	HECW1						Bivalent_poised_promoter	0.157162098816354	PMD	commonPMD	43249158	cg05606455_BC11	cg05606455				No
cg17544584	7	43288771	F	II	HECW1	Body	island	chr7:43288634-43288948	rs541662194;rs563004700;rs114555051;rs552121322	1;3;19;25	Both	CG	Island	ENST00000464944	chr7	43288736	43351592	62857	+	34	ENSG00000002746	HECW1	protein_coding	chromosome	HECW1	ENSG00000002746	HECW1						Bivalent_poised_promoter	0.157162098816354	PMD	commonPMD	43249172	cg17544584_BC21	cg17544584				No
cg18608610	7	43288889	R	II	HECW1	Body	island	chr7:43288634-43288948	rs563939830;rs182851373	49;30	Both	CG	Island	ENST00000464944	chr7	43288736	43351592	62857	+	152	ENSG00000002746	HECW1	protein_coding	chromosome	HECW1	ENSG00000002746	HECW1						Bivalent_poised_promoter	0.157162098816354	PMD	commonPMD	43249290	cg18608610_TC21	cg18608610				No
cg04164817	7	43288940	F	II	HECW1	Body	island	chr7:43288634-43288948	rs115278990	51	Both	CG	Island	ENST00000464944	chr7	43288736	43351592	62857	+	203	ENSG00000002746	HECW1	protein_coding	chromosome	HECW1	ENSG00000002746	HECW1						Bivalent_poised_promoter	0.157162098816354	PMD	commonPMD	43249341	cg04164817_TC21	cg04164817				No
cg08269200	7	43289038	R	II	HECW1	Body	shore	chr7:43288634-43288948	rs115278990;rs536049594	49;15	Both	CG	South Shore	ENST00000464944	chr7	43288736	43351592	62857	+	301	ENSG00000002746	HECW1	protein_coding	chromosome	HECW1	ENSG00000002746	HECW1						Bivalent_poised_promoter	0.157162098816354	PMD	commonPMD	43249439	cg08269200_BC21	cg08269200				No
cg15586601	7	43289197	F	II	HECW1	Body	shore	chr7:43288634-43288948	rs150097458	50	Both	CG	South Shore	ENST00000464944	chr7	43288736	43351592	62857	+	460	ENSG00000002746	HECW1	protein_coding	chromosome	HECW1	ENSG00000002746	HECW1						Bivalent_poised_promoter	0.157162098816354	PMD	commonPMD	43249598	cg15586601_TC21	cg15586601				No
cg17663448	7	43289277	R	II	HECW1	Body	shore	chr7:43288634-43288948	rs150097458;rs138425601;rs558100221	32;16;11	Both	CG	South Shore	ENST00000464944	chr7	43288736	43351592	62857	+	540	ENSG00000002746	HECW1	protein_coding	chromosome	HECW1	ENSG00000002746	HECW1						Active_non-prostate_lineage_enhancer	0.157162098816354	PMD	commonPMD	43249678	cg17663448_BC21	cg17663448				No
cg02003457	7	43289504	F	II	HECW1	Body	shore	chr7:43288634-43288948	rs541576135	3	Both	CG	South Shore	ENST00000464944	chr7	43288736	43351592	62857	+	767	ENSG00000002746	HECW1	protein_coding	chromosome	HECW1	ENSG00000002746	HECW1						Heterochromatin	0.157162098816354	PMD	commonPMD	43249905	cg02003457_BC21	cg02003457				No
cg05284750	7	93204985	F	II	CALCR	TSS1500	shore	chr7:93204085-93204381	rs572111827;rs540097351;rs142656463;rs576936353	19;29;40;41	Both	CG	South Shore	ENST00000426151	chr7	93055635	93204042	148408	-	942	ENSG00000004948	CALCR	protein_coding	chromosome	CALCR								Bivalent_poised_promoter	0.147355861153234	PMD		93575673	cg05284750_BC21	cg05284750				No
cg04712949	7	93205018	R	II	CALCR	TSS1500	shore	chr7:93204085-93204381	rs572111827;rs540097351	16;6	Both	CG	South Shore	ENST00000426151	chr7	93055635	93204042	148408	-	975	ENSG00000004948	CALCR	protein_coding	chromosome	CALCR								Repressed_chromatin	0.147355861153234	PMD		93575706	cg04712949_BC21	cg04712949				No
cg13095704	7	93205126	R	II	CALCR	TSS1500	shore	chr7:93204085-93204381	rs2528528;rs562579570	32;2	Both	CG	South Shore	ENST00000426151	chr7	93055635	93204042	148408	-	1083	ENSG00000004948	CALCR	protein_coding	chromosome	CALCR								Repressed_chromatin	0.147355861153234	PMD		93575814	cg13095704_TC21	cg13095704				No
cg03722243	7	93205131	R	II	CALCR	TSS1500	shore	chr7:93204085-93204381	rs2528528;rs562579570	37;7	Both	CG	South Shore	ENST00000426151	chr7	93055635	93204042	148408	-	1088	ENSG00000004948	CALCR	protein_coding	chromosome	CALCR								Repressed_chromatin	0.147355861153234	PMD		93575819	cg03722243_BC21	cg03722243				No
cg12510028	7	93205136	R	I	CALCR	TSS1500	shore	chr7:93204085-93204381	rs2528528;rs562579570	42;12	Red	CG	South Shore	ENST00000426151	chr7	93055635	93204042	148408	-	1093	ENSG00000004948	CALCR	protein_coding	chromosome	CALCR								Repressed_chromatin	0.147355861153234	PMD		93575824	cg12510028_BC11	cg12510028				No
cg00819619	7	93205163	F	II	CALCR	TSS1500	shore	chr7:93204085-93204381	rs531427889	43	Both	CG	South Shore	ENST00000426151	chr7	93055635	93204042	148408	-	1120	ENSG00000004948	CALCR	protein_coding	chromosome	CALCR								Repressed_chromatin	0.147355861153234	PMD		93575851	cg00819619_TC21	cg00819619				No
cg12615334	7	93205237	F	II	CALCR	TSS1500	shore	chr7:93204085-93204381	rs561618083;rs150564922	3;18	Both	CG	South Shore	ENST00000426151	chr7	93055635	93204042	148408	-	1194	ENSG00000004948	CALCR	protein_coding	chromosome	CALCR								Repressed_chromatin	0.147355861153234	PMD		93575925	cg12615334_BC21	cg12615334				No
cg21756194	7	93205240	F	II	CALCR	TSS1500	shore	chr7:93204085-93204381	rs561618083;rs150564922	0;15	Both	CG	South Shore	ENST00000426151	chr7	93055635	93204042	148408	-	1197	ENSG00000004948	CALCR	protein_coding	chromosome	CALCR								Repressed_chromatin	0.147355861153234	PMD		93575928	cg21756194_TC21	cg21756194				No
cg06934092	7	93205284	R	II	CALCR	TSS1500	shore	chr7:93204085-93204381	rs561618083;rs150564922	46;31	Both	CG	South Shore	ENST00000426151	chr7	93055635	93204042	148408	-	1241	ENSG00000004948	CALCR	protein_coding	chromosome	CALCR								Repressed_chromatin	0.147355861153234	PMD		93575972	cg06934092_TC21	cg06934092				No
cg17449465	7	93205295	R	II	CALCR	TSS1500	shore	chr7:93204085-93204381	rs150564922	42	Both	CG	South Shore	ENST00000426151	chr7	93055635	93204042	148408	-	1252	ENSG00000004948	CALCR	protein_coding	chromosome	CALCR								Repressed_chromatin	0.147355861153234	PMD		93575983	cg17449465_TC21	cg17449465				No
cg12973591	7	93519473	F	I	TFPI2	Body	island	chr7:93519366-93520184	rs565034885;rs530627196	32;36	Red	CG	Island	ENST00000451238	chr7	93515746	93519482	3737	-	7	ENSG00000105825	TFPI2	protein_coding	chromosome	TFPI2	ENSG00000127928;ENSG00000105825	GNGT1;TFPI2						Bivalent_poised_promoter	0.174206854679747	PMD	commonPMD	93890161	cg12973591_BC11	cg12973591				No
cg22799321	7	93519621	R	II	TFPI2	Body	island	chr7:93519366-93520184			Both	CG	Island	ENST00000451238	chr7	93515746	93519482	3737	-	138	ENSG00000105825	TFPI2	protein_coding	chromosome	TFPI2	ENSG00000127928;ENSG00000105825	GNGT1;TFPI2						Bivalent_poised_promoter	0.174206854679747	PMD	commonPMD	93890309	cg22799321_TC21	cg22799321				No
cg23686014	7	93519924	R	II	TFPI2	1stExon	island	chr7:93519366-93520184	rs191028889;rs111391943;rs149847293	33;3;2	Both	CG	Island	ENST00000545378	chr7	93515307	93520216	4910	-	290	ENSG00000105825	TFPI2	protein_coding	chromosome	TFPI2	ENSG00000127928;ENSG00000105825	GNGT1;TFPI2						Bivalent_poised_promoter	0.174206854679747	PMD	commonPMD	93890612	cg23686014_TC21	cg23686014				No
cg17338208	7	93520024	R	I	TFPI2	1stExon	island	chr7:93519366-93520184	rs183397450;rs201033166	32;18	Red	CG	Island	ENST00000545378	chr7	93515307	93520216	4910	-	190	ENSG00000105825	TFPI2	protein_coding	chromosome	TFPI2	ENSG00000127928;ENSG00000105825	GNGT1;TFPI2						Bivalent_poised_promoter	0.174206854679747	PMD	commonPMD	93890712	cg17338208_BC11	cg17338208				No
cg14775114	7	93520036	R	I	TFPI2	1stExon	island	chr7:93519366-93520184	rs183397450;rs201033166;rs532128359;rs80033823	44;30;9;1	Grn	CG	Island	ENST00000545378	chr7	93515307	93520216	4910	-	178	ENSG00000105825	TFPI2	protein_coding	chromosome	TFPI2	ENSG00000127928;ENSG00000105825	GNGT1;TFPI2						Bivalent_poised_promoter	0.174206854679747	PMD	commonPMD							No
cg22441533	7	93520175	R	I	TFPI2	TSS200	island	chr7:93519366-93520184	rs570781985;rs186596129	26;20	Grn	CG	Island	ENST00000545378	chr7	93515307	93520216	4910	-	39	ENSG00000105825	TFPI2	protein_coding	chromosome	TFPI2	ENSG00000127928;ENSG00000105825	GNGT1;TFPI2						Bivalent_poised_promoter	0.174206854679747	PMD	commonPMD	93890863	cg22441533_TC11	cg22441533				No
cg14377593	7	93520183	F	II	TFPI2	TSS200	island	chr7:93519366-93520184			Both	CG	Island	ENST00000545378	chr7	93515307	93520216	4910	-	31	ENSG00000105825	TFPI2	protein_coding	chromosome	TFPI2	ENSG00000127928;ENSG00000105825	GNGT1;TFPI2						Bivalent_poised_promoter	0.174206854679747	PMD	commonPMD	93890871	cg14377593_TC21	cg14377593				No
cg15649801	7	93520269	R	II	TFPI2	TSS1500	shore	chr7:93519366-93520184	rs191963162	18	Both	CG	South Shore	ENST00000222543	chr7	93514709	93520303	5595	-	32	ENSG00000105825	TFPI2	protein_coding	chromosome	TFPI2	ENSG00000127928;ENSG00000105825	GNGT1;TFPI2						Bivalent_poised_promoter	0.174206854679747	PMD	commonPMD	93890957	cg15649801_TC21	cg15649801				No
cg10539069	7	93520275	R	II	TFPI2	TSS1500	shore	chr7:93519366-93520184	rs191963162	24	Both	CG	South Shore	ENST00000222543	chr7	93514709	93520303	5595	-	26	ENSG00000105825	TFPI2	protein_coding	chromosome	TFPI2	ENSG00000127928;ENSG00000105825	GNGT1;TFPI2						Bivalent_poised_promoter	0.174206854679747	PMD	commonPMD	93890963	cg10539069_TC21	cg10539069				No
cg24084681	7	93520288	F	II	TFPI2	TSS1500	shore	chr7:93519366-93520184	rs554141575;rs577216268;rs539811356;rs183554798	0;5;11;33	Both	CG	South Shore	ENST00000222543	chr7	93514709	93520303	5595	-	13	ENSG00000105825	TFPI2	protein_coding	chromosome	TFPI2	ENSG00000127928;ENSG00000105825	GNGT1;TFPI2						Bivalent_poised_promoter	0.174206854679747	PMD	commonPMD	93890976	cg24084681_TC21	cg24084681				No
cg03333330	7	93520346	F	II	TFPI2	TSS1500	shore	chr7:93519366-93520184			Both	CG	South Shore	ENST00000222543	chr7	93514709	93520303	5595	-	42	ENSG00000105825	TFPI2	protein_coding	chromosome	TFPI2	ENSG00000127928	GNGT1						Bivalent_poised_promoter	0.174206854679747	PMD	commonPMD	93891034	cg03333330_BC21	cg03333330				No
cg19645693	7	93520440	F	II	TFPI2	TSS200	shore	chr7:93519366-93520184	rs188190095	0	Both	CG	South Shore	ENST00000222543	chr7	93514709	93520303	5595	-	136	ENSG00000105825	TFPI2	protein_coding	chromosome	TFPI2	ENSG00000127928	GNGT1						Bivalent_poised_enhancer	0.174206854679747	PMD	commonPMD	93891128	cg19645693_BC21	cg19645693				No
cg19854521	7	93520452	F	II	TFPI2	TSS1500	shore	chr7:93519366-93520184			Both	CG	South Shore	ENST00000222543	chr7	93514709	93520303	5595	-	148	ENSG00000105825	TFPI2	protein_coding	chromosome	TFPI2	ENSG00000127928	GNGT1						Bivalent_poised_enhancer	0.174206854679747	PMD	commonPMD	93891140	cg19854521_BC21	cg19854521				No
cg13328713	7	93520527	F	II	TFPI2	TSS1500	shore	chr7:93519366-93520184	rs554772356;rs73412346;rs145847294;rs191839334	4;9;30;50	Both	CG	South Shore	ENST00000222543	chr7	93514709	93520303	5595	-	223	ENSG00000105825	TFPI2	protein_coding	chromosome	TFPI2	ENSG00000127928	GNGT1						Bivalent_poised_enhancer	0.174206854679747	PMD	commonPMD	93891215	cg13328713_BC21	cg13328713				No
cg19103770	7	93520566	F	II	TFPI2	TSS1500	shore	chr7:93519366-93520184	rs191839334	11	Both	CG	South Shore	ENST00000222543	chr7	93514709	93520303	5595	-	262	ENSG00000105825	TFPI2	protein_coding	chromosome	TFPI2	ENSG00000127928	GNGT1						Bivalent_poised_enhancer	0.174206854679747	PMD	commonPMD	93891254	cg19103770_BC21	cg19103770				No
cg06784129	7	95114893	F	II	ASB4	TSS1500	opensea		rs150946272;rs560803135;rs43068	2;18;37	Both	CG	Open Sea	ENST00000428113	chr7	95115213	95158113	42901	+	318	ENSG00000005981	ASB4	protein_coding	chromosome	ASB4	ENSG00000005981	ASB4						Heterochromatin	0.125691492165618	PMD		95485581	cg06784129_BC21	cg06784129				No
cg09375488	7	95115026	F	II	ASB4	TSS1500	opensea		rs538847541	10	Both	CG	Open Sea	ENST00000428113	chr7	95115213	95158113	42901	+	185	ENSG00000005981	ASB4	protein_coding	chromosome	ASB4	ENSG00000005981	ASB4						Primed_prostate_lineage_enhancer	0.125691492165618	PMD		95485714	cg09375488_BC21	cg09375488				No
cg25692621	7	95115163	F	II	ASB4	TSS200	opensea				Both	CG	Open Sea	ENST00000428113	chr7	95115213	95158113	42901	+	48	ENSG00000005981	ASB4	protein_coding	chromosome	ASB4	ENSG00000005981	ASB4						Primed_prostate_lineage_enhancer	0.125691492165618	PMD		95485851	cg25692621_BC21	cg25692621				No
cg21787063	7	95115194	F	II	ASB4	TSS200	opensea		rs375768854	39	Both	CG	Open Sea	ENST00000428113	chr7	95115213	95158113	42901	+	17	ENSG00000005981	ASB4	protein_coding	chromosome	ASB4	ENSG00000005981	ASB4						Primed_prostate_lineage_enhancer	0.125691492165618	PMD		95485882	cg21787063_TC21	cg21787063				No
cg19100779	7	95115232	F	II	ASB4	TSS200	opensea		rs375768854;rs182380460	1;32	Both	CG	Open Sea	ENST00000325885	chr7	95115213	95169544	54332	+	18	ENSG00000005981	ASB4	protein_coding	chromosome	ASB4	ENSG00000005981	ASB4						Primed_prostate_lineage_enhancer	0.125691492165618	PMD		95485920	cg19100779_BC21	cg19100779				No
cg26847490	7	95115289	F	II	ASB4	1stExon	opensea		rs146716091;rs35047380	0;43	Both	CG	Open Sea	ENST00000325885	chr7	95115213	95169544	54332	+	75	ENSG00000005981	ASB4	protein_coding	chromosome	ASB4	ENSG00000005981	ASB4						Primed_prostate_lineage_enhancer	0.125691492165618	PMD		95485977	cg26847490_BC21	cg26847490				No
cg11554605	7	95115354	F	II	ASB4	1stExon	opensea		rs574380923;rs201275152	20;44	Both	CG	Open Sea	ENST00000325885	chr7	95115213	95169544	54332	+	140	ENSG00000005981	ASB4	protein_coding	chromosome	ASB4	ENSG00000005981	ASB4						Primed_prostate_lineage_enhancer	0.125691492165618	PMD		95486042	cg11554605_TC21	cg11554605				No
cg24418182	7	97841447	R	II	BHLHA15	TSS200	shore	chr7:97841636-97842005	rs114435758	32	Both	CG	North Shore	ENST00000314018	chr7	97841566	97842271	706	+	117	ENSG00000180535	BHLHA15	protein_coding	chromosome	BHLHA15	ENSG00000180535	BHLHA15	PRAD_46646	5.30846566800298	Promoter	0.646706586826347	0.353293413173653	Bivalent_poised_promoter	0.0629104581621894			98212135	cg24418182_TC21	cg24418182				No
cg00625845	7	97841502	F	II	BHLHA15	TSS200	shore	chr7:97841636-97842005			Both	CG	North Shore	ENST00000314018	chr7	97841566	97842271	706	+	62	ENSG00000180535	BHLHA15	protein_coding	chromosome	BHLHA15	ENSG00000180535	BHLHA15	PRAD_46646	5.30846566800298	Promoter	0.646706586826347	0.353293413173653	Bivalent_poised_promoter	0.0629104581621894			98212190	cg00625845_BC21	cg00625845				No
cg02258139	7	97841513	F	II	BHLHA15	TSS200	shore	chr7:97841636-97842005			Both	CG	North Shore	ENST00000314018	chr7	97841566	97842271	706	+	51	ENSG00000180535	BHLHA15	protein_coding	chromosome	BHLHA15	ENSG00000180535	BHLHA15	PRAD_46646	5.30846566800298	Promoter	0.646706586826347	0.353293413173653	Bivalent_poised_promoter	0.0629104581621894			98212201	cg02258139_BC21	cg02258139				No
cg14975238	7	97841591	R	II	BHLHA15	1stExon	shore	chr7:97841636-97842005	rs569513837;rs540050819	10;2	Both	CG	North Shore	ENST00000314018	chr7	97841566	97842271	706	+	24	ENSG00000180535	BHLHA15	protein_coding	chromosome	BHLHA15	ENSG00000180535	BHLHA15	PRAD_46646	5.30846566800298	Promoter	0.646706586826347	0.353293413173653	Bivalent_poised_promoter	0.0629104581621894			98212279	cg14975238_TC21	cg14975238				No
cg22884541	7	97841864	F	I	BHLHA15	1stExon	island	chr7:97841636-97842005	rs548138320;rs144695486	0;51	Red	CG	Island	ENST00000314018	chr7	97841566	97842271	706	+	297	ENSG00000180535	BHLHA15	protein_coding	chromosome	BHLHA15	ENSG00000180535	BHLHA15						Bivalent_poised_promoter	0.0629104581621894			98212552	cg22884541_BC11	cg22884541				No
cg07740640	7	97841941	F	II	BHLHA15	1stExon	island	chr7:97841636-97842005	rs145495721;rs552021360	28;33	Both	CG	Island	ENST00000314018	chr7	97841566	97842271	706	+	374	ENSG00000180535	BHLHA15	protein_coding	chromosome	BHLHA15	ENSG00000180535	BHLHA15	PRAD_46647	4.28178802553012	Exon	0.668662674650699	0.331337325349301	Bivalent_poised_promoter	0.0629104581621894			98212629	cg07740640_TC21	cg07740640				No
cg13918611	7	97841998	F	II	BHLHA15	1stExon	island	chr7:97841636-97842005	rs567029254	36	Both	CG	Island	ENST00000314018	chr7	97841566	97842271	706	+	431	ENSG00000180535	BHLHA15	protein_coding	chromosome	BHLHA15	ENSG00000180535	BHLHA15	PRAD_46647	4.28178802553012	Exon	0.668662674650699	0.331337325349301	Bivalent_poised_promoter	0.0629104581621894			98212686	cg13918611_BC21	cg13918611				No
cg05215729	7	99155595	R	II	ZNF655	TSS1500	shore	chr7:99155871-99156969			Both	CG	North Shore	ENST00000320583	chr7	99156029	99162328	6300	+	432	ENSG00000197343	ZNF655	protein_coding	chromosome	ZNF655	ENSG00000221909	FAM200A	PRAD_46759	3.92509669267405	Promoter	0.451097804391218	0.548902195608782	Active_non-prostate_lineage_promoter	0.104964491979728			99557972	cg05215729_BC21	cg05215729				Yes
cg13636404	7	99155673	R	II	ZNF655	TSS1500	shore	chr7:99155871-99156969	rs142784318	20	Both	CG	North Shore	ENST00000320583	chr7	99156029	99162328	6300	+	354	ENSG00000197343	ZNF655	protein_coding	chromosome	ZNF655	ENSG00000221909	FAM200A	PRAD_46759	3.92509669267405	Promoter	0.451097804391218	0.548902195608782	Active_prostate_lineage-specific_promoter	0.104964491979728			99558050	cg13636404_TC21	cg13636404				Yes
cg05165378	7	99155739	F	II	ZNF655	TSS1500	shore	chr7:99155871-99156969	rs566556680	6	Both	CG	North Shore	ENST00000320583	chr7	99156029	99162328	6300	+	288	ENSG00000197343	ZNF655	protein_coding	chromosome	ZNF655	ENSG00000221909	FAM200A	PRAD_46759	3.92509669267405	Promoter	0.451097804391218	0.548902195608782	Active_prostate_lineage-specific_promoter	0.104964491979728			99558116	cg05165378_TC21	cg05165378				Yes
cg01079658	7	99155872	R	II	ZNF655	TSS200	island	chr7:99155871-99156969	rs527411096	40	Both	CG	Island	ENST00000320583	chr7	99156029	99162328	6300	+	155	ENSG00000197343	ZNF655	protein_coding	chromosome	ZNF655	ENSG00000221909	FAM200A						Active_prostate_lineage-specific_promoter	0.104964491979728			99558249	cg01079658_TC21	cg01079658				Yes
cg07484673	7	99155878	R	I	ZNF655	TSS200	island	chr7:99155871-99156969	rs527411096	46	Red	CG	Island	ENST00000320583	chr7	99156029	99162328	6300	+	149	ENSG00000197343	ZNF655	protein_coding	chromosome	ZNF655	ENSG00000221909	FAM200A						Active_prostate_lineage-specific_promoter	0.104964491979728			99558255	cg07484673_TC11	cg07484673				No
cg12457529	7	99155892	R	I	ZNF655	TSS200	island	chr7:99155871-99156969			Red	CG	Island	ENST00000320583	chr7	99156029	99162328	6300	+	135	ENSG00000197343	ZNF655	protein_coding	chromosome	ZNF655	ENSG00000221909	FAM200A						Active_prostate_lineage-specific_promoter	0.104964491979728			99558269	cg12457529_TC11	cg12457529				Yes
cg08024409	7	99155971	R	II	ZNF655	TSS200	island	chr7:99155871-99156969	rs567861134;rs538113052	40;24	Both	CG	Island	ENST00000320583	chr7	99156029	99162328	6300	+	56	ENSG00000197343	ZNF655	protein_coding	chromosome	ZNF655	ENSG00000221909	FAM200A	PRAD_46760	23.9345196459779	Promoter	0.666666666666667	0.333333333333333	Active_prostate_lineage-specific_promoter	0.104964491979728			99558348	cg08024409_BC21	cg08024409				Yes
cg07121182	7	99156011	F	I	ZNF655	TSS200	island	chr7:99155871-99156969			Red	CG	Island	ENST00000320583	chr7	99156029	99162328	6300	+	16	ENSG00000197343	ZNF655	protein_coding	chromosome	ZNF655	ENSG00000221909	FAM200A	PRAD_46760	23.9345196459779	Promoter	0.666666666666667	0.333333333333333	Active_prostate_lineage-specific_promoter	0.104964491979728			99558388	cg07121182_BC11	cg07121182				Yes
cg22758700	7	99156126	R	I	ZNF655	TSS1500	island	chr7:99155871-99156969	rs550449842	14	Red	CG	Island	ENST00000408938	chr7	99144424	99156159	11736	-	31	ENSG00000221909	FAM200A	protein_coding	chromosome	FAM200A	ENSG00000221909;ENSG00000197343	FAM200A;ZNF655	PRAD_46760	23.9345196459779	Promoter	0.666666666666667	0.333333333333333	Active_prostate_lineage-specific_promoter	0.104964491979728			99558503	cg22758700_TC11	cg22758700				Yes
cg22813369	7	99156144	F	II	ZNF655	1stExon	island	chr7:99155871-99156969	rs571657014	28	Both	CG	Island	ENST00000408938	chr7	99144424	99156159	11736	-	13	ENSG00000221909	FAM200A	protein_coding	chromosome	FAM200A	ENSG00000221909;ENSG00000197343	FAM200A;ZNF655	PRAD_46760	23.9345196459779	Promoter	0.666666666666667	0.333333333333333	Active_prostate_lineage-specific_promoter	0.104964491979728			99558521	cg22813369_TC21	cg22813369				Yes
cg25432774	7	99156163	F	II	ZNF655	1stExon	island	chr7:99155871-99156969	rs571657014;rs538640124	9;37	Both	CG	Island	ENST00000408938	chr7	99144424	99156159	11736	-	3	ENSG00000221909	FAM200A	protein_coding	chromosome	FAM200A	ENSG00000197343	ZNF655	PRAD_46760	23.9345196459779	Promoter	0.666666666666667	0.333333333333333	Active_prostate_lineage-specific_promoter	0.104964491979728			99558540	cg25432774_TC21	cg25432774				Yes
cg05312305	7	99156387	R	I	ZNF655	1stExon	island	chr7:99155871-99156969	rs562760755	51	Red	CG	Island	ENST00000422164	chr7	99156422	99170173	13752	+	33	ENSG00000197343	ZNF655	protein_coding	chromosome	ZNF655	ENSG00000197343;ENSG00000272647	ZNF655;GS1-259H13.10	PRAD_46760	23.9345196459779	Promoter	0.666666666666667	0.333333333333333	Active_prostate_lineage-specific_promoter	0.104964491979728			99558764	cg05312305_TC11	cg05312305				Yes
cg00733516	7	99156469	R	I	ZNF655	5'UTR	island	chr7:99155871-99156969	rs565209672;rs560211909;rs6947941;rs532434437	45;29;25;14	Red	CG	Island	ENST00000394163	chr7	99156485	99174076	17592	+	14	ENSG00000197343	ZNF655	protein_coding	chromosome	ZNF655	ENSG00000197343;ENSG00000272647	ZNF655;GS1-259H13.10						Bivalent_poised_promoter	0.104964491979728			99558846	cg00733516_TC11	cg00733516				Yes
cg06769082	7	99156634	F	II	ZNF655	5'UTR	island	chr7:99155871-99156969	rs117243156;rs555050077	12;43	Both	CG	Island	ENST00000394163	chr7	99156485	99174076	17592	+	148	ENSG00000197343	ZNF655	protein_coding	chromosome	ZNF655	ENSG00000197343;ENSG00000272647	ZNF655;GS1-259H13.10	PRAD_46761	7.60084462554176	Intron	0.598802395209581	0.401197604790419	Bivalent_poised_promoter	0.104964491979728			99559011	cg06769082_TC21	cg06769082				Yes
cg12536526	7	99156782	F	II	ZNF655	5'UTR	island	chr7:99155871-99156969	rs576508999;rs538027829	1;10	Both	CG	Island	ENST00000394163	chr7	99156485	99174076	17592	+	296	ENSG00000197343	ZNF655	protein_coding	chromosome	ZNF655	ENSG00000197343;ENSG00000272647	ZNF655;GS1-259H13.10	PRAD_46761	7.60084462554176	Intron	0.598802395209581	0.401197604790419	Bivalent_poised_promoter	0.104964491979728			99559159	cg12536526_BC21	cg12536526				Yes
cg04083712	7	99156968	F	II	ZNF655	5'UTR	island	chr7:99155871-99156969	rs577977486;rs10706589;rs191662622;rs398047888;rs114069195	0;16;17;18;32	Both	CG	Island	ENST00000394163	chr7	99156485	99174076	17592	+	482	ENSG00000197343	ZNF655	protein_coding	chromosome	ZNF655	ENSG00000197343;ENSG00000272647	ZNF655;GS1-259H13.10	PRAD_46761	7.60084462554176	Intron	0.598802395209581	0.401197604790419	Bivalent_poised_promoter	0.104964491979728			99559345	cg04083712_BC21	cg04083712				Yes
cg17693420	7	99157059	R	I	ZNF655	5'UTR	shore	chr7:99155871-99156969			Grn	CG	South Shore	ENST00000394163	chr7	99156485	99174076	17592	+	573	ENSG00000197343	ZNF655	protein_coding	chromosome	ZNF655	ENSG00000197343;ENSG00000272647	ZNF655;GS1-259H13.10						Active_non-prostate_lineage_promoter	0.104964491979728			99559436	cg17693420_TC11	cg17693420				Yes
cg20767111	7	155249648	R	I	EN2	TSS1500	island	chr7:155246390-155251955	rs369925622;rs56358257;rs547553514	47;25;13	Grn	CG	Island	ENST00000297375	chr7	155250824	155257526	6703	+	1174	ENSG00000164778	EN2	protein_coding	chromosome	EN2								Bivalent_poised_promoter	0.155962264825838	PMD	commonPMD	155456953	cg20767111_TC11	cg20767111				No
cg11648289	7	155249674	F	II	EN2	TSS1500	island	chr7:155246390-155251955	rs192422089;rs529930391;rs548162233;rs569952857	1;13;23;42	Both	CG	Island	ENST00000297375	chr7	155250824	155257526	6703	+	1148	ENSG00000164778	EN2	protein_coding	chromosome	EN2								Bivalent_poised_promoter	0.155962264825838	PMD	commonPMD	155456979	cg11648289_BC21	cg11648289				No
cg10481660	7	155249746	R	I	EN2	TSS1500	island	chr7:155246390-155251955	rs548162233;rs569952857	51;32	Red	CG	Island	ENST00000297375	chr7	155250824	155257526	6703	+	1076	ENSG00000164778	EN2	protein_coding	chromosome	EN2								Bivalent_poised_promoter	0.155962264825838	PMD	commonPMD							No
cg12508286	7	155249929	R	II	EN2	TSS1500	island	chr7:155246390-155251955	rs538739538;rs553884140	30;14	Both	CG	Island	ENST00000297375	chr7	155250824	155257526	6703	+	893	ENSG00000164778	EN2	protein_coding	chromosome	EN2			PRAD_48954	13.7895207668397	Promoter	0.698602794411178	0.301397205588822	Active_prostate_lineage-specific_promoter	0.155962264825838	PMD	commonPMD	155457234	cg12508286_BC21	cg12508286				No
cg23772205	7	155249941	R	II	EN2	TSS1500	island	chr7:155246390-155251955	rs538739538;rs553884140	42;26	Both	CG	Island	ENST00000297375	chr7	155250824	155257526	6703	+	881	ENSG00000164778	EN2	protein_coding	chromosome	EN2			PRAD_48954	13.7895207668397	Promoter	0.698602794411178	0.301397205588822	Active_prostate_lineage-specific_promoter	0.155962264825838	PMD	commonPMD	155457246	cg23772205_TC21	cg23772205				No
cg13913332	7	155249943	R	II	EN2	TSS1500	island	chr7:155246390-155251955	rs538739538;rs553884140	44;28	Both	CG	Island	ENST00000297375	chr7	155250824	155257526	6703	+	879	ENSG00000164778	EN2	protein_coding	chromosome	EN2			PRAD_48954	13.7895207668397	Promoter	0.698602794411178	0.301397205588822	Active_prostate_lineage-specific_promoter	0.155962264825838	PMD	commonPMD	155457248	cg13913332_TC21	cg13913332				No
cg13677571	7	155250210	F	II	EN2	TSS1500	island	chr7:155246390-155251955	rs576947050	46	Both	CG	Island	ENST00000297375	chr7	155250824	155257526	6703	+	612	ENSG00000164778	EN2	protein_coding	chromosome	EN2			PRAD_48954	13.7895207668397	Promoter	0.698602794411178	0.301397205588822	Bivalent_poised_promoter	0.155962264825838	PMD	commonPMD	155457515	cg13677571_TC21	cg13677571				No
cg16313026	7	155250213	F	II	EN2	TSS1500	island	chr7:155246390-155251955	rs576947050	43	Both	CG	Island	ENST00000297375	chr7	155250824	155257526	6703	+	609	ENSG00000164778	EN2	protein_coding	chromosome	EN2			PRAD_48954	13.7895207668397	Promoter	0.698602794411178	0.301397205588822	Bivalent_poised_promoter	0.155962264825838	PMD	commonPMD	155457518	cg16313026_TC21	cg16313026				No
cg14036479	7	155250220	F	II	EN2	TSS1500	island	chr7:155246390-155251955	rs576947050	36	Both	CG	Island	ENST00000297375	chr7	155250824	155257526	6703	+	602	ENSG00000164778	EN2	protein_coding	chromosome	EN2			PRAD_48954	13.7895207668397	Promoter	0.698602794411178	0.301397205588822	Bivalent_poised_promoter	0.155962264825838	PMD	commonPMD	155457525	cg14036479_BC21	cg14036479				No
cg12034383	7	155250299	R	II	EN2	TSS1500	island	chr7:155246390-155251955	rs576947050	45	Both	CG	Island	ENST00000297375	chr7	155250824	155257526	6703	+	523	ENSG00000164778	EN2	protein_coding	chromosome	EN2			PRAD_48954	13.7895207668397	Promoter	0.698602794411178	0.301397205588822	Bivalent_poised_promoter	0.155962264825838	PMD	commonPMD	155457604	cg12034383_BC21	cg12034383				No
cg22796353	7	156400281	F	I		IGR	island	chr7:156400018-156400712	rs73503310	30	Red	CG	Island	ENST00000440711	chr7	156397826	156398438	613	-	1842	ENSG00000182648	LINC01006	processed_transcript	chromosome	LINC01006								Bivalent_poised_promoter	0.087269116800742			156607587	cg22796353_BC11	cg22796353				No
cg16561657	7	156400711	F	II		IGR	island	chr7:156400018-156400712	rs535055867	31	Both	CG	Island	ENST00000440711	chr7	156397826	156398438	613	-	2272	ENSG00000182648	LINC01006	processed_transcript	chromosome	LINC01006								Bivalent_poised_promoter	0.087269116800742			156608017	cg16561657_BC21	cg16561657				No
cg18584424	7	156400779	F	II		IGR	shore	chr7:156400018-156400712	rs553070639	1	Both	CG	South Shore	ENST00000440711	chr7	156397826	156398438	613	-	2340	ENSG00000182648	LINC01006	processed_transcript	chromosome	LINC01006								Bivalent_poised_promoter	0.087269116800742			156608085	cg18584424_BC21	cg18584424				No
cg12167907	7	156400784	F	II		IGR	shore	chr7:156400018-156400712			Both	CG	South Shore	ENST00000440711	chr7	156397826	156398438	613	-	2345	ENSG00000182648	LINC01006	processed_transcript	chromosome	LINC01006								Bivalent_poised_promoter	0.087269116800742			156608090	cg12167907_BC21	cg12167907				No
cg27483342	7	156400881	F	II		IGR	shore	chr7:156400018-156400712	rs191649226;rs563872604	3;45	Both	CG	South Shore	ENST00000440711	chr7	156397826	156398438	613	-	2442	ENSG00000182648	LINC01006	processed_transcript	chromosome	LINC01006								Bivalent_poised_promoter	0.087269116800742			156608187	cg27483342_TC21	cg27483342				No
cg08364137	7	156400990	F	I		IGR	shore	chr7:156400018-156400712	rs13310278;rs9638086	41;51	Grn	CG	South Shore	ENST00000440711	chr7	156397826	156398438	613	-	2551	ENSG00000182648	LINC01006	processed_transcript	chromosome	LINC01006								Bivalent_poised_promoter	0.087269116800742			156608296	cg08364137_TC11	cg08364137				No
cg24155384	7	156811034	R	II		IGR	island	chr7:156810572-156814593	rs566801138;rs10231804;rs185860929	49;41;16	Both	CG	Island	ENST00000252971	chr7	156797547	156803345	5799	-	7688	ENSG00000130675	MNX1	protein_coding	chromosome	MNX1								Bivalent_poised_promoter	0.157175757490635	PMD	commonPMD	157018340	cg24155384_BC21	cg24155384				Yes
cg10288541	7	156811252	F	II		IGR	island	chr7:156810572-156814593	rs542992436	48	Both	CG	Island	ENST00000252971	chr7	156797547	156803345	5799	-	7906	ENSG00000130675	MNX1	protein_coding	chromosome	MNX1								Bivalent_poised_promoter	0.157175757490635	PMD	commonPMD	157018558	cg10288541_BC21	cg10288541				Yes
cg10108372	7	156811362	F	II		IGR	island	chr7:156810572-156814593	rs560894129	37	Both	CG	Island	ENST00000252971	chr7	156797547	156803345	5799	-	8016	ENSG00000130675	MNX1	protein_coding	chromosome	MNX1								Bivalent_poised_promoter	0.157175757490635	PMD	commonPMD	157018668	cg10108372_TC21	cg10108372				Yes
cg03413097	7	156811422	F	I		IGR	island	chr7:156810572-156814593	rs184213744	19	Grn	CG	Island	ENST00000252971	chr7	156797547	156803345	5799	-	8076	ENSG00000130675	MNX1	protein_coding	chromosome	MNX1								Bivalent_poised_promoter	0.157175757490635	PMD	commonPMD	157018728	cg03413097_TC11	cg03413097				No
cg02379082	7	156811484	R	II		IGR	island	chr7:156810572-156814593	rs184213744;rs578009071	45;5	Both	CG	Island	ENST00000252971	chr7	156797547	156803345	5799	-	8138	ENSG00000130675	MNX1	protein_coding	chromosome	MNX1								Bivalent_poised_promoter	0.157175757490635	PMD	commonPMD	157018790	cg02379082_TC21	cg02379082				Yes
cg08865574	8	2024193	R	II	MIR7160	TSS1500	opensea		rs112515632	1	Both	CG	Open Sea	ENST00000519518	chr8	2029921	2037887	7967	+	5726	ENSG00000036448	MYOM2	protein_coding	chromosome	MYOM2	ENSG00000036448	MYOM2						Heterochromatin	0.177821031347017	PMD	commonPMD	2076113	cg12077575_BC21	cg12077575				No
cg23588952	8	2024300	F	II	MYOM2	Body	opensea		rs140876932;rs529946883;rs201055809;rs563008335;rs200681518;rs143093241;rs35523632;rs148189071	1;3;6;15;16;23;37;39	Both	CG	Open Sea	ENST00000519518	chr8	2029921	2037887	7967	+	5619	ENSG00000036448	MYOM2	protein_coding	chromosome	MYOM2	ENSG00000036448	MYOM2						Repressed_chromatin	0.177821031347017	PMD	commonPMD	2076220	cg23588952_BC21	cg23588952				No
cg02618355	8	2024368	F	II	MYOM2	Body	opensea		rs77157834;rs149498670;rs116613141;rs3817698;rs117394877	27;33;35;37;51	Both	CG	Open Sea	ENST00000519518	chr8	2029921	2037887	7967	+	5551	ENSG00000036448	MYOM2	protein_coding	chromosome	MYOM2	ENSG00000036448	MYOM2						Repressed_chromatin	0.177821031347017	PMD	commonPMD	2076288	cg02618355_TC21	cg02618355				No
cg21789085	8	2024594	R	II	MYOM2	Body	opensea		rs190680602;rs576615849	32;15	Both	CG	Open Sea	ENST00000519518	chr8	2029921	2037887	7967	+	5325	ENSG00000036448	MYOM2	protein_coding	chromosome	MYOM2	ENSG00000036448	MYOM2						Repressed_chromatin	0.177821031347017	PMD	commonPMD	2076514	cg21789085_BC21	cg21789085				No
cg06445972	8	2024679	F	I	MYOM2	Body	opensea		rs561639582;rs181973636;rs372806443;rs569873288	0;18;30;40	Red	CG	Open Sea	ENST00000519518	chr8	2029921	2037887	7967	+	5240	ENSG00000036448	MYOM2	protein_coding	chromosome	MYOM2	ENSG00000036448	MYOM2						Repressed_chromatin	0.177821031347017	PMD	commonPMD	2076599	cg06445972_BC11	cg06445972				No
cg00569748	8	60506260	R	II		IGR	opensea		rs570383914;rs74916949	40;37	Both	CG	Open Sea	ENST00000361421	chr8	59717977	60031767	313791	-	474492	ENSG00000198846	TOX	protein_coding	chromosome	TOX								Heterochromatin	0.201066999074369	PMD	commonPMD	59593701	cg00569748_TC21	cg00569748				No
cg08311967	8	60506271	F	II		IGR	opensea				Both	CG	Open Sea	ENST00000361421	chr8	59717977	60031767	313791	-	474503	ENSG00000198846	TOX	protein_coding	chromosome	TOX								Heterochromatin	0.201066999074369	PMD	commonPMD	59593712	cg08311967_TC21	cg08311967				No
cg24327724	8	60506280	F	II		IGR	opensea				Both	CG	Open Sea	ENST00000361421	chr8	59717977	60031767	313791	-	474512	ENSG00000198846	TOX	protein_coding	chromosome	TOX								Heterochromatin	0.201066999074369	PMD	commonPMD	59593721	cg24327724_BC21	cg24327724				No
cg24607409	8	60506468	F	II		IGR	opensea		rs369215407	6	Both	CG	Open Sea	ENST00000361421	chr8	59717977	60031767	313791	-	474700	ENSG00000198846	TOX	protein_coding	chromosome	TOX								Heterochromatin	0.201066999074369	PMD	commonPMD	59593909	cg24607409_BC21	cg24607409				No
cg06921345	8	60506639	F	II		IGR	opensea		rs554418960;rs575947975;rs543372678	19;23;40	Both	CG	Open Sea	ENST00000361421	chr8	59717977	60031767	313791	-	474871	ENSG00000198846	TOX	protein_coding	chromosome	TOX								Heterochromatin	0.201066999074369	PMD	commonPMD	59594080	cg06921345_BC21	cg06921345				No
cg11878331	8	72469507	R	I		IGR	island	chr8:72468560-72469561	rs113679747;rs571871493	30;11	Red	CG	Island	ENST00000519927	chr8	72441642	72460422	18781	-	9084	ENSG00000253379	RP11-1102P16.1	protein_coding	chromosome	RP11-1102P16.1	ENSG00000253379	RP11-1102P16.1						Bivalent_poised_promoter	0.211475074079708	PMD	commonPMD	71557272	cg11878331_TC11	cg11878331				No
cg18855674	8	72469553	F	II		IGR	island	chr8:72468560-72469561	rs530050996	51	Both	CG	Island	ENST00000519927	chr8	72441642	72460422	18781	-	9130	ENSG00000253379	RP11-1102P16.1	protein_coding	chromosome	RP11-1102P16.1	ENSG00000253379	RP11-1102P16.1						Bivalent_poised_promoter	0.211475074079708	PMD	commonPMD	71557318	cg18855674_TC21	cg18855674				No
cg23809497	8	72469888	F	II		IGR	shore	chr8:72468560-72469561	rs538662802;rs558608311;rs570993945	2;19;22	Both	CG	South Shore	ENST00000519927	chr8	72441642	72460422	18781	-	9465	ENSG00000253379	RP11-1102P16.1	protein_coding	chromosome	RP11-1102P16.1	ENSG00000253379	RP11-1102P16.1						Bivalent_poised_promoter	0.211475074079708	PMD	commonPMD	71557653	cg23809497_TC21	cg23809497				No
cg02315271	8	72469987	F	II		IGR	shore	chr8:72468560-72469561	rs543654726	11	Both	CG	South Shore	ENST00000519927	chr8	72441642	72460422	18781	-	9564	ENSG00000253379	RP11-1102P16.1	protein_coding	chromosome	RP11-1102P16.1	ENSG00000253379	RP11-1102P16.1						Bivalent_poised_promoter	0.211475074079708	PMD	commonPMD	71557752	cg02315271_TC21	cg02315271				No
cg03186333	8	72470352	R	II		IGR	shore	chr8:72468560-72469561	rs146830113;rs552198562;rs566030774;rs71555587	48;42;41;37	Both	CG	South Shore	ENST00000519927	chr8	72441642	72460422	18781	-	9929	ENSG00000253379	RP11-1102P16.1	protein_coding	chromosome	RP11-1102P16.1	ENSG00000253379	RP11-1102P16.1						Bivalent_poised_promoter	0.211475074079708	PMD	commonPMD	71558117	cg03186333_TC21	cg03186333				No
cg15795787	8	72470415	R	II		IGR	shore	chr8:72468560-72469561	rs10504508	16	Both	CG	South Shore	ENST00000519927	chr8	72441642	72460422	18781	-	9992	ENSG00000253379	RP11-1102P16.1	protein_coding	chromosome	RP11-1102P16.1	ENSG00000253379	RP11-1102P16.1						Bivalent_poised_promoter	0.211475074079708	PMD	commonPMD	71558180	cg15795787_BC21	cg15795787				No
cg05736768	8	105479248	F	I	DPYS	1stExon	island	chr8:105478672-105479340	rs541934140	4	Red	CG	Island	ENST00000521573	chr8	105456658	105479272	22615	-	22	ENSG00000147647	DPYS	protein_coding	chromosome	DPYS	ENSG00000147647	DPYS						Bivalent_poised_promoter	0.183352506609654	PMD	commonPMD	104467020	cg05736768_TC11	cg05736768				No
cg14015441	8	105479318	R	I	DPYS	TSS200	island	chr8:105478672-105479340	rs78426610;rs527841309;rs552456517	18;11;9	Grn	CG	Island	ENST00000351513	chr8	105391652	105479281	87630	-	36	ENSG00000147647	DPYS	protein_coding	chromosome	DPYS								Bivalent_poised_promoter	0.183352506609654	PMD	commonPMD	104467090	cg14015441_BC11	cg14015441				Yes
cg06954346	8	105479367	F	II	DPYS	TSS200	shore	chr8:105478672-105479340			Both	CG	South Shore	ENST00000351513	chr8	105391652	105479281	87630	-	85	ENSG00000147647	DPYS	protein_coding	chromosome	DPYS								Bivalent_poised_promoter	0.183352506609654	PMD	commonPMD	104467139	cg06954346_TC21	cg06954346				Yes
cg09435415	8	105479383	F	II	DPYS	TSS200	shore	chr8:105478672-105479340	rs187057246	47	Both	CG	South Shore	ENST00000351513	chr8	105391652	105479281	87630	-	101	ENSG00000147647	DPYS	protein_coding	chromosome	DPYS								Bivalent_poised_promoter	0.183352506609654	PMD	commonPMD	104467155	cg09435415_TC21	cg09435415				Yes
cg20774846	8	105479420	F	II	DPYS	TSS200	shore	chr8:105478672-105479340	rs187057246	10	Both	CG	South Shore	ENST00000351513	chr8	105391652	105479281	87630	-	138	ENSG00000147647	DPYS	protein_coding	chromosome	DPYS								Bivalent_poised_promoter	0.183352506609654	PMD	commonPMD	104467192	cg20774846_BC21	cg20774846				Yes
cg14432458	8	105479450	F	II	DPYS	TSS200	shore	chr8:105478672-105479340			Both	CG	South Shore	ENST00000351513	chr8	105391652	105479281	87630	-	168	ENSG00000147647	DPYS	protein_coding	chromosome	DPYS								Bivalent_poised_promoter	0.183352506609654	PMD	commonPMD							No
cg07067914	8	105479500	F	II	DPYS	TSS1500	shore	chr8:105478672-105479340			Both	CG	South Shore	ENST00000351513	chr8	105391652	105479281	87630	-	218	ENSG00000147647	DPYS	protein_coding	chromosome	DPYS								Bivalent_poised_promoter	0.183352506609654	PMD	commonPMD	104467272	cg07067914_TC21	cg07067914				Yes
cg02141940	8	143761503	R	II	PSCA	TSS1500	opensea		rs191263735	1	Both	CG	Open Sea	ENST00000301258	chr8	143761874	143764142	2269	+	369	ENSG00000167653	PSCA	protein_coding	chromosome	PSCA	ENSG00000167653	PSCA	PRAD_53935	15.193314837525	Promoter	0.514970059880239	0.48502994011976	Active_prostate_lineage-specific_promoter	0.120410633792105			142680085	cg02141940_TC21	cg02141940				No
cg20281815	8	143761508	R	II	PSCA	TSS1500	opensea		rs191263735;rs587637031	6;5	Both	CG	Open Sea	ENST00000301258	chr8	143761874	143764142	2269	+	364	ENSG00000167653	PSCA	protein_coding	chromosome	PSCA	ENSG00000167653	PSCA	PRAD_53935	15.193314837525	Promoter	0.514970059880239	0.48502994011976	Active_prostate_lineage-specific_promoter	0.120410633792105			142680090	cg20281815_BC21	cg20281815				No
cg07501043	8	143761524	F	II	PSCA	TSS1500	opensea		rs184358363;rs587728712	16;19	Both	CG	Open Sea	ENST00000301258	chr8	143761874	143764142	2269	+	348	ENSG00000167653	PSCA	protein_coding	chromosome	PSCA	ENSG00000167653	PSCA	PRAD_53935	15.193314837525	Promoter	0.514970059880239	0.48502994011976	Active_prostate_lineage-specific_promoter	0.120410633792105			142680106	cg07501043_TC21	cg07501043				No
cg00585116	8	143761585	R	II	PSCA	TSS1500	opensea		rs184358363;rs587728712;rs587602808	47;44;5	Both	CG	Open Sea	ENST00000301258	chr8	143761874	143764142	2269	+	287	ENSG00000167653	PSCA	protein_coding	chromosome	PSCA	ENSG00000167653	PSCA						Active_prostate_lineage-specific_promoter	0.120410633792105			142680167	cg00585116_BC21	cg00585116				No
cg02616368	8	143761680	F	II	PSCA	TSS200	opensea		rs587594532;rs587690854;rs79646367	11;17;40	Both	CG	Open Sea	ENST00000301258	chr8	143761874	143764142	2269	+	192	ENSG00000167653	PSCA	protein_coding	chromosome	PSCA	ENSG00000167653	PSCA	PRAD_53936	8.08367422979717	Promoter	0.642714570858283	0.357285429141717	Active_prostate_lineage-specific_promoter	0.120410633792105									No
cg13392302	8	143761697	R	II	PSCA	TSS200	opensea		rs587594532;rs587690854	8;2	Both	CG	Open Sea	ENST00000301258	chr8	143761874	143764142	2269	+	175	ENSG00000167653	PSCA	protein_coding	chromosome	PSCA	ENSG00000167653	PSCA	PRAD_53936	8.08367422979717	Promoter	0.642714570858283	0.357285429141717	Active_prostate_lineage-specific_promoter	0.120410633792105			142680279	cg13392302_TC21	cg13392302				No
cg15098809	8	143761778	F	I	PSCA	TSS200	opensea		rs79000783;rs193112748;rs587681729;rs587747404	1;33;34;51	Red	CG	Open Sea	ENST00000301258	chr8	143761874	143764142	2269	+	94	ENSG00000167653	PSCA	protein_coding	chromosome	PSCA	ENSG00000167653	PSCA	PRAD_53936	8.08367422979717	Promoter	0.642714570858283	0.357285429141717	Active_prostate_lineage-specific_promoter	0.120410633792105			142680360	cg15098809_BC11	cg15098809				No
cg03234175	8	143761795	F	II	PSCA	TSS200	opensea		rs193112748;rs587681729;rs587747404;rs587616540;rs587704097	16;17;34;35;43	Both	CG	Open Sea	ENST00000301258	chr8	143761874	143764142	2269	+	77	ENSG00000167653	PSCA	protein_coding	chromosome	PSCA	ENSG00000167653	PSCA	PRAD_53936	8.08367422979717	Promoter	0.642714570858283	0.357285429141717	Active_prostate_lineage-specific_promoter	0.120410633792105			142680377	cg03234175_BC21	cg03234175				No
cg18246227	8	145638434	F	I	SLC39A4	Body	island	chr8:145637965-145639182	rs529241001	50	Red	CG	Island	ENST00000530807	chr8	145637798	145638953	1156	-	517	ENSG00000147804	SLC39A4	protein_coding	chromosome	SLC39A4	ENSG00000147804	SLC39A4	PRAD_54208	32.3521953379679	Intron	0.706586826347305	0.293413173652695	Active_prostate_lineage-specific_promoter	0.104835496632158									No
cg02583091	8	145638881	F	II	SLC39A4	Body	island	chr8:145637965-145639182	rs577440164;rs535100369;rs552929616	0;10;39	Both	CG	Island	ENST00000530807	chr8	145637798	145638953	1156	-	70	ENSG00000147804	SLC39A4	protein_coding	chromosome	SLC39A4	ENSG00000147804	SLC39A4						Active_prostate_lineage-specific_promoter	0.104835496632158			144413497	cg02583091_BC21	cg02583091				No
cg05681977	8	145638934	R	II	SLC39A4	Body	island	chr8:145637965-145639182	rs535100369;rs552929616	45;16	Both	CG	Island	ENST00000530807	chr8	145637798	145638953	1156	-	17	ENSG00000147804	SLC39A4	protein_coding	chromosome	SLC39A4	ENSG00000147804	SLC39A4						Active_prostate_lineage-specific_promoter	0.104835496632158			144413550	cg05681977_TC21	cg05681977				No
cg22088683	8	145639037	R	I	SLC39A4	Body	island	chr8:145637965-145639182	rs541760813	35	Red	CG	Island	ENST00000531013	chr8	145637799	145638975	1177	-	61	ENSG00000147804	SLC39A4	protein_coding	chromosome	SLC39A4	ENSG00000147804	SLC39A4						Active_prostate_lineage-specific_promoter	0.104835496632158			144413653	cg22088683_BC11	cg22088683				No
cg21788897	8	145639074	R	I	SLC39A4	Body	island	chr8:145637965-145639182	rs563557198	10	Red	CG	Island	ENST00000531013	chr8	145637799	145638975	1177	-	98	ENSG00000147804	SLC39A4	protein_coding	chromosome	SLC39A4	ENSG00000147804	SLC39A4						Active_prostate_lineage-specific_promoter	0.104835496632158			144413690	cg13309472_BC11	cg13309472				No
cg14228592	8	145639181	R	I	SLC39A4	Body	island	chr8:145637965-145639182			Grn	CG	Island	ENST00000531013	chr8	145637799	145638975	1177	-	205	ENSG00000147804	SLC39A4	protein_coding	chromosome	SLC39A4	ENSG00000147804	SLC39A4						Active_prostate_lineage-specific_promoter	0.104835496632158			144413797	cg14228592_TC11	cg14228592				No
cg17264603	9	74763818	F	II	GDA	TSS1500	shore	chr9:74764241-74764903	rs184105189;rs372366745;rs544593609;rs569918844	19;33;41;46	Both	CG	North Shore	ENST00000238018	chr9	74764293	74865720	101428	+	473	ENSG00000119125	GDA	protein_coding	chromosome	GDA	ENSG00000119125	GDA						Repressed_chromatin	0.142924438448018	PMD		72148902	cg17264603_BC21	cg17264603				No
cg18286698	9	74763873	F	II	GDA	TSS1500	shore	chr9:74764241-74764903	rs375607276;rs552858690	25;43	Both	CG	North Shore	ENST00000238018	chr9	74764293	74865720	101428	+	418	ENSG00000119125	GDA	protein_coding	chromosome	GDA	ENSG00000119125	GDA						Repressed_chromatin	0.142924438448018	PMD		72148957	cg18286698_TC21	cg18286698				No
cg26152787	9	74764261	F	I	GDA	TSS200	island	chr9:74764241-74764903	rs556239387;rs191458642	1;5	Red	CG	Island	ENST00000238018	chr9	74764293	74865720	101428	+	30	ENSG00000119125	GDA	protein_coding	chromosome	GDA	ENSG00000119125	GDA						Bivalent_poised_promoter	0.142924438448018	PMD		72149345	cg26152787_BC11	cg26152787				No
cg12325507	9	74764263	F	II	GDA	TSS200	island	chr9:74764241-74764903	rs191458642	3	Both	CG	Island	ENST00000238018	chr9	74764293	74865720	101428	+	28	ENSG00000119125	GDA	protein_coding	chromosome	GDA	ENSG00000119125	GDA						Bivalent_poised_promoter	0.142924438448018	PMD		72149347	cg12325507_TC21	cg12325507				No
cg13533340	9	74764495	F	I	GDA	1stExon	island	chr9:74764241-74764903	rs529918149;rs149389770	42;50	Red	CG	Island	ENST00000358399	chr9	74764383	74867140	102758	+	111	ENSG00000119125	GDA	protein_coding	chromosome	GDA	ENSG00000119125	GDA						Bivalent_poised_promoter	0.142924438448018	PMD								No
cg08768421	9	74764504	F	II	GDA	1stExon	island	chr9:74764241-74764903	rs529918149;rs149389770;rs543527116	33;41;44	Both	CG	Island	ENST00000358399	chr9	74764383	74867140	102758	+	120	ENSG00000119125	GDA	protein_coding	chromosome	GDA	ENSG00000119125	GDA						Bivalent_poised_promoter	0.142924438448018	PMD		72149588	cg08768421_TC21	cg08768421				No
cg05654290	9	74764766	R	II	GDA	Body	island	chr9:74764241-74764903	rs568526294;rs190668841	47;26	Both	CG	Island	ENST00000358399	chr9	74764383	74867140	102758	+	382	ENSG00000119125	GDA	protein_coding	chromosome	GDA	ENSG00000119125	GDA						Bivalent_poised_promoter	0.142924438448018	PMD								No
cg13668314	9	130692638	R	II	PIP5KL1	Body	shore	chr9:130692839-130693331			Both	CG	North Shore	ENST00000492296	chr9	130690056	130693064	3009	-	424	ENSG00000167103	PIP5KL1	protein_coding	chromosome	PIP5KL1	ENSG00000167103	PIP5KL1						Bivalent_poised_promoter	0.094791967006608			127930359	cg13668314_TC21	cg13668314				No
cg19113603	9	130692917	R	II	PIP5KL1	Body	island	chr9:130692839-130693331	rs573399138	16	Both	CG	Island	ENST00000492296	chr9	130690056	130693064	3009	-	145	ENSG00000167103	PIP5KL1	protein_coding	chromosome	PIP5KL1	ENSG00000167103	PIP5KL1	PRAD_58170	11.287349659101	Promoter	0.724550898203593	0.275449101796407	Bivalent_poised_promoter	0.094791967006608			127930638	cg19113603_BC21	cg19113603				No
cg13150320	9	130693023	F	I	PIP5KL1	1stExon	island	chr9:130692839-130693331	rs550967550;rs564832901;rs56016009	41;48;49	Grn	CG	Island	ENST00000492296	chr9	130690056	130693064	3009	-	39	ENSG00000167103	PIP5KL1	protein_coding	chromosome	PIP5KL1	ENSG00000167103	PIP5KL1	PRAD_58170	11.287349659101	Promoter	0.724550898203593	0.275449101796407	Bivalent_poised_promoter	0.094791967006608			127930744	cg13150320_TC11	cg13150320				No
cg03178679	9	130693079	F	I	PIP5KL1	TSS200	island	chr9:130692839-130693331	rs546596341;rs566183683	0;21	Red	CG	Island	ENST00000388747	chr9	130683158	130693076	9919	-	2	ENSG00000167103	PIP5KL1	protein_coding	chromosome	PIP5KL1			PRAD_58170	11.287349659101	Promoter	0.724550898203593	0.275449101796407	Bivalent_poised_promoter	0.094791967006608			127930800	cg03178679_TC11	cg03178679				No
cg05873767	9	130693171	F	I	PIP5KL1	TSS200	island	chr9:130692839-130693331	rs77794990	19	Grn	CG	Island	ENST00000388747	chr9	130683158	130693076	9919	-	94	ENSG00000167103	PIP5KL1	protein_coding	chromosome	PIP5KL1			PRAD_58170	11.287349659101	Promoter	0.724550898203593	0.275449101796407	Bivalent_poised_promoter	0.094791967006608			127930892	cg05873767_TC11	cg05873767				No
cg15345720	9	130693175	F	I	PIP5KL1	TSS200	island	chr9:130692839-130693331	rs77794990	15	Red	CG	Island	ENST00000388747	chr9	130683158	130693076	9919	-	98	ENSG00000167103	PIP5KL1	protein_coding	chromosome	PIP5KL1			PRAD_58170	11.287349659101	Promoter	0.724550898203593	0.275449101796407	Bivalent_poised_promoter	0.094791967006608			127930896	cg15345720_BC11	cg15345720				No
cg01958331	9	130693181	F	I	PIP5KL1	TSS200	island	chr9:130692839-130693331	rs77794990;rs568708887	9;46	Grn	CG	Island	ENST00000388747	chr9	130683158	130693076	9919	-	104	ENSG00000167103	PIP5KL1	protein_coding	chromosome	PIP5KL1			PRAD_58170	11.287349659101	Promoter	0.724550898203593	0.275449101796407	Bivalent_poised_promoter	0.094791967006608			127930902	cg01958331_BC11	cg01958331				No
cg00657512	9	130693367	F	II	PIP5KL1	TSS1500	shore	chr9:130692839-130693331			Both	CG	South Shore	ENST00000388747	chr9	130683158	130693076	9919	-	290	ENSG00000167103	PIP5KL1	protein_coding	chromosome	PIP5KL1			PRAD_58170	11.287349659101	Promoter	0.724550898203593	0.275449101796407	Bivalent_poised_promoter	0.094791967006608			127931088	cg00657512_TC21	cg00657512				No
cg00133391	9	130693538	R	II	PIP5KL1	TSS1500	shore	chr9:130692839-130693331			Both	CG	South Shore	ENST00000388747	chr9	130683158	130693076	9919	-	461	ENSG00000167103	PIP5KL1	protein_coding	chromosome	PIP5KL1								Bivalent_poised_promoter	0.094791967006608			127931259	cg00133391_BC21	cg00133391				No
cg04959285	9	130693937	R	II	PIP5KL1	TSS1500	shore	chr9:130692839-130693331			Both	CG	South Shore	ENST00000388747	chr9	130683158	130693076	9919	-	860	ENSG00000167103	PIP5KL1	protein_coding	chromosome	PIP5KL1								Bivalent_poised_promoter	0.094791967006608									No
cg17910121	10	28034669	F	I	MKX	1stExon	island	chr10:28030182-28035211	rs573548832;rs61743740	3;23	Grn	CG	Island	ENST00000419761	chr10	27961804	28034778	72975	-	107	ENSG00000150051	MKX	protein_coding	chromosome	MKX	ENSG00000150051	MKX						Bivalent_poised_promoter	0.169734807672544	PMD	commonPMD							No
cg16033053	10	28034794	F	I	MKX	TSS200	island	chr10:28030182-28035211			Grn	CG	Island	ENST00000419761	chr10	27961804	28034778	72975	-	15	ENSG00000150051	MKX	protein_coding	chromosome	MKX	ENSG00000150051	MKX						Bivalent_poised_promoter	0.169734807672544	PMD	commonPMD	27745865	cg16033053_TC11	cg16033053				No
cg08696727	10	28034797	F	I	MKX	TSS200	island	chr10:28030182-28035211			Red	CG	Island	ENST00000419761	chr10	27961804	28034778	72975	-	18	ENSG00000150051	MKX	protein_coding	chromosome	MKX	ENSG00000150051	MKX						Bivalent_poised_promoter	0.169734807672544	PMD	commonPMD	27745868	cg08696727_TC11	cg08696727				No
cg05694245	10	28034816	F	I	MKX	TSS200	island	chr10:28030182-28035211			Grn	CG	Island	ENST00000419761	chr10	27961804	28034778	72975	-	37	ENSG00000150051	MKX	protein_coding	chromosome	MKX	ENSG00000150051	MKX						Bivalent_poised_promoter	0.169734807672544	PMD	commonPMD	27745887	cg05694245_TC11	cg05694245				No
cg17389504	10	28034853	R	II	MKX	TSS200	island	chr10:28030182-28035211			Both	CG	Island	ENST00000419761	chr10	27961804	28034778	72975	-	74	ENSG00000150051	MKX	protein_coding	chromosome	MKX	ENSG00000150051	MKX						Bivalent_poised_promoter	0.169734807672544	PMD	commonPMD	27745924	cg17389504_TC21	cg17389504				No
cg11419506	10	28034856	R	I	MKX	TSS200	island	chr10:28030182-28035211			Red	CG	Island	ENST00000419761	chr10	27961804	28034778	72975	-	77	ENSG00000150051	MKX	protein_coding	chromosome	MKX	ENSG00000150051	MKX						Bivalent_poised_promoter	0.169734807672544	PMD	commonPMD	27745927	cg11419506_BC11	cg11419506				No
cg13457209	10	28035129	F	I	MKX	TSS1500	island	chr10:28030182-28035211	rs191334164	11	Grn	CG	Island	ENST00000375790	chr10	27961804	28034989	73186	-	139	ENSG00000150051	MKX	protein_coding	chromosome	MKX								Bivalent_poised_promoter	0.169734807672544	PMD	commonPMD	27746200	cg13457209_TC11	cg13457209				No
cg09713234	10	28035157	R	II	MKX	TSS1500	island	chr10:28030182-28035211	rs191334164	19	Both	CG	Island	ENST00000375790	chr10	27961804	28034989	73186	-	167	ENSG00000150051	MKX	protein_coding	chromosome	MKX								Bivalent_poised_promoter	0.169734807672544	PMD	commonPMD	27746228	cg09713234_BC21	cg09713234				No
cg05381746	10	28035208	R	I	MKX	TSS1500	island	chr10:28030182-28035211			Grn	CG	Island	ENST00000375790	chr10	27961804	28034989	73186	-	218	ENSG00000150051	MKX	protein_coding	chromosome	MKX								Bivalent_poised_promoter	0.169734807672544	PMD	commonPMD	27746279	cg05381746_TC11	cg05381746				No
cg23359810	10	51572113	R	II	NCOA4	5'UTR	shore	chr10:51572198-51572620	rs192466646	41	Both	CG	North Shore	ENST00000344348	chr10	51572367	51590732	18366	+	252	ENSG00000138293	NCOA4	protein_coding	chromosome	NCOA4	ENSG00000138293	NCOA4	PRAD_61000	8.4793507311566	Promoter	0.646706586826347	0.353293413173653	Active_prostate_lineage-specific_promoter	0.109428665626117			46023708	cg23359810_TC21	cg23359810				No
cg25794402	10	51572203	R	I	NCOA4	TSS200	island	chr10:51572198-51572620	rs185657278;rs564943245;rs140366186	51;20;6	Red	CG	Island	ENST00000344348	chr10	51572367	51590732	18366	+	162	ENSG00000138293	NCOA4	protein_coding	chromosome	NCOA4	ENSG00000138293	NCOA4	PRAD_61000	8.4793507311566	Promoter	0.646706586826347	0.353293413173653	Active_prostate_lineage-specific_promoter	0.109428665626117			46023618	cg25794402_BC11	cg25794402				No
cg22758697	10	51572216	R	II	NCOA4	TSS200	island	chr10:51572198-51572620	rs564943245;rs140366186	33;19	Both	CG	Island	ENST00000344348	chr10	51572367	51590732	18366	+	149	ENSG00000138293	NCOA4	protein_coding	chromosome	NCOA4	ENSG00000138293	NCOA4	PRAD_61000	8.4793507311566	Promoter	0.646706586826347	0.353293413173653	Active_prostate_lineage-specific_promoter	0.109428665626117			46023605	cg22758697_BC21	cg22758697				No
cg07588964	10	51572303	R	I	NCOA4	TSS200	island	chr10:51572198-51572620	rs138011461	9	Red	CG	Island	ENST00000344348	chr10	51572367	51590732	18366	+	62	ENSG00000138293	NCOA4	protein_coding	chromosome	NCOA4	ENSG00000138293	NCOA4	PRAD_61000	8.4793507311566	Promoter	0.646706586826347	0.353293413173653	Active_prostate_lineage-specific_promoter	0.109428665626117			46023518	cg07588964_BC11	cg07588964				No
cg24035962	10	51572313	R	II	NCOA4	TSS200	island	chr10:51572198-51572620	rs138011461	19	Both	CG	Island	ENST00000344348	chr10	51572367	51590732	18366	+	52	ENSG00000138293	NCOA4	protein_coding	chromosome	NCOA4	ENSG00000138293	NCOA4	PRAD_61000	8.4793507311566	Promoter	0.646706586826347	0.353293413173653	Active_prostate_lineage-specific_promoter	0.109428665626117			46023508	cg24035962_TC21	cg24035962				No
cg07333046	10	51572323	R	II	NCOA4	TSS200	island	chr10:51572198-51572620	rs138011461;rs190192819	29;5	Both	CG	Island	ENST00000344348	chr10	51572367	51590732	18366	+	42	ENSG00000138293	NCOA4	protein_coding	chromosome	NCOA4	ENSG00000138293	NCOA4	PRAD_61000	8.4793507311566	Promoter	0.646706586826347	0.353293413173653	Active_prostate_lineage-specific_promoter	0.109428665626117			46023498	cg07333046_BC21	cg07333046				No
cg17522984	10	51572458	R	I	NCOA4	5'UTR	island	chr10:51572198-51572620	rs559065853	45	Red	CG	Island	ENST00000374082	chr10	51572427	51590734	18308	+	30	ENSG00000138293	NCOA4	protein_coding	chromosome	NCOA4	ENSG00000138293	NCOA4	PRAD_61000	8.4793507311566	Promoter	0.646706586826347	0.353293413173653	Active_prostate_lineage-specific_promoter	0.109428665626117			46023363	cg17522984_TC11	cg17522984				No
cg14450605	10	51572496	R	II	NCOA4	5'UTR	island	chr10:51572198-51572620	rs575423001;rs538095429	13;2	Both	CG	Island	ENST00000374082	chr10	51572427	51590734	18308	+	68	ENSG00000138293	NCOA4	protein_coding	chromosome	NCOA4	ENSG00000138293	NCOA4	PRAD_61000	8.4793507311566	Promoter	0.646706586826347	0.353293413173653	Active_prostate_lineage-specific_promoter	0.109428665626117			46023325	cg14450605_TC21	cg14450605				No
cg11501931	10	51572570	R	I	NCOA4	5'UTR	island	chr10:51572198-51572620	rs376757288	12	Red	CG	Island	ENST00000374082	chr10	51572427	51590734	18308	+	142	ENSG00000138293	NCOA4	protein_coding	chromosome	NCOA4	ENSG00000138293	NCOA4						Active_prostate_lineage-specific_promoter	0.109428665626117			46023251	cg11501931_TC11	cg11501931				No
cg19322864	10	51572718	R	II	NCOA4	5'UTR	shore	chr10:51572198-51572620	rs149380661	10	Both	CG	South Shore	ENST00000374082	chr10	51572427	51590734	18308	+	290	ENSG00000138293	NCOA4	protein_coding	chromosome	NCOA4	ENSG00000138293	NCOA4						Active_prostate_lineage-specific_promoter	0.109428665626117			46023103	cg19322864_BC21	cg19322864				No
cg04812509	10	90342738	F	II	RNLS	Body	island	chr10:90342528-90343221	rs528729097	24	Both	CG	Island	ENST00000437752	chr10	90034718	90342947	308230	-	207	ENSG00000184719	RNLS	protein_coding	chromosome	RNLS	ENSG00000184719	RNLS						Active_prostate_lineage-specific_promoter	0.104424838475405			88582981	cg04812509_BC21	cg04812509				No
cg06812977	10	90343036	F	II	RNLS	1stExon	island	chr10:90342528-90343221	rs369796318;rs567334798;rs112288334	0;18;44	Both	CG	Island	ENST00000481793	chr10	90122309	90343087	220779	-	49	ENSG00000184719	RNLS	protein_coding	chromosome	RNLS	ENSG00000184719	RNLS	PRAD_62494	13.8417803113658	Promoter	0.654690618762475	0.345309381237525	Active_prostate_lineage-specific_promoter	0.104424838475405			88583279	cg06812977_BC21	cg06812977				No
cg10131095	10	90343174	R	II	RNLS	TSS200	island	chr10:90342528-90343221	rs569614377;rs140037736;rs531052114;rs573195195	47;45;36;1	Both	CG	Island	ENST00000466945	chr10	90074270	90343089	268820	-	84	ENSG00000184719	RNLS	protein_coding	chromosome	RNLS	ENSG00000184719	RNLS	PRAD_62494	13.8417803113658	Promoter	0.654690618762475	0.345309381237525	Active_prostate_lineage-specific_promoter	0.104424838475405									No
cg06118999	10	90343192	R	II	RNLS	TSS200	island	chr10:90342528-90343221	rs573195195	19	Both	CG	Island	ENST00000466945	chr10	90074270	90343089	268820	-	102	ENSG00000184719	RNLS	protein_coding	chromosome	RNLS	ENSG00000184719	RNLS	PRAD_62494	13.8417803113658	Promoter	0.654690618762475	0.345309381237525	Active_prostate_lineage-specific_promoter	0.104424838475405			88583435	cg06118999_TC21	cg06118999				No
cg06981182	10	90343208	F	II	RNLS	TSS200	island	chr10:90342528-90343221	rs540237567;rs555459095;rs149822836	8;36;44	Both	CG	Island	ENST00000466945	chr10	90074270	90343089	268820	-	118	ENSG00000184719	RNLS	protein_coding	chromosome	RNLS	ENSG00000184719	RNLS	PRAD_62494	13.8417803113658	Promoter	0.654690618762475	0.345309381237525	Active_non-prostate_lineage_promoter	0.104424838475405			88583451	cg06981182_TC21	cg06981182				No
cg11861709	10	90343220	F	II	RNLS	TSS200	island	chr10:90342528-90343221	rs555459095;rs149822836	24;32	Both	CG	Island	ENST00000466945	chr10	90074270	90343089	268820	-	130	ENSG00000184719	RNLS	protein_coding	chromosome	RNLS	ENSG00000184719	RNLS	PRAD_62494	13.8417803113658	Promoter	0.654690618762475	0.345309381237525	Active_non-prostate_lineage_promoter	0.104424838475405									No
cg06079710	10	90343285	R	II	RNLS	TSS1500	shore	chr10:90342528-90343221	rs555459095;rs149822836;rs191225385	43;35;4	Both	CG	South Shore	ENST00000466945	chr10	90074270	90343089	268820	-	195	ENSG00000184719	RNLS	protein_coding	chromosome	RNLS	ENSG00000184719	RNLS	PRAD_62494	13.8417803113658	Promoter	0.654690618762475	0.345309381237525	Active_non-prostate_lineage_promoter	0.104424838475405			88583528	cg06079710_BC21	cg06079710				No
cg15972243	10	90343435	R	II	RNLS	TSS1500	shore	chr10:90342528-90343221	rs183353277;rs2576178;rs548686618;rs567394088	40;39;36;13	Both	CG	South Shore	ENST00000466945	chr10	90074270	90343089	268820	-	345	ENSG00000184719	RNLS	protein_coding	chromosome	RNLS	ENSG00000184719	RNLS						Active_non-prostate_lineage_promoter	0.104424838475405			88583678	cg15972243_TC21	cg15972243				No
cg16503585	10	90343641	F	II	RNLS	TSS1500	shore	chr10:90342528-90343221			Both	CG	South Shore	ENST00000466945	chr10	90074270	90343089	268820	-	551	ENSG00000184719	RNLS	protein_coding	chromosome	RNLS	ENSG00000184719	RNLS						Heterochromatin	0.104424838475405			88583884	cg16503585_BC21	cg16503585				No
cg13384781	10	102414426	R	II		IGR	island	chr10:102414425-102416315	rs558416168	34	Both	CG	Island	ENST00000553492	chr10	102495360	102566356	70997	+	80932	ENSG00000075891	PAX2	protein_coding	chromosome	PAX2								Bivalent_poised_promoter	0.148753635539068	PMD		100654669	cg13384781_BC21	cg13384781				No
cg04360009	10	102414905	R	II		IGR	island	chr10:102414425-102416315			Both	CG	Island	ENST00000553492	chr10	102495360	102566356	70997	+	80453	ENSG00000075891	PAX2	protein_coding	chromosome	PAX2								Bivalent_poised_promoter	0.148753635539068	PMD		100655148	cg04360009_BC21	cg04360009				No
cg26756208	10	102414910	R	II		IGR	island	chr10:102414425-102416315			Both	CG	Island	ENST00000553492	chr10	102495360	102566356	70997	+	80448	ENSG00000075891	PAX2	protein_coding	chromosome	PAX2								Bivalent_poised_promoter	0.148753635539068	PMD		100655153	cg26756208_TC21	cg26756208				No
cg03932441	10	102415297	R	II		IGR	island	chr10:102414425-102416315	rs537335729;rs184469753	37;21	Both	CG	Island	ENST00000553492	chr10	102495360	102566356	70997	+	80061	ENSG00000075891	PAX2	protein_coding	chromosome	PAX2								Bivalent_poised_promoter	0.148753635539068	PMD		100655540	cg03932441_TC21	cg03932441				No
cg01486146	10	102415311	R	II		IGR	island	chr10:102414425-102416315	rs537335729;rs184469753	51;35	Both	CG	Island	ENST00000553492	chr10	102495360	102566356	70997	+	80047	ENSG00000075891	PAX2	protein_coding	chromosome	PAX2								Bivalent_poised_promoter	0.148753635539068	PMD		100655554	cg01486146_TC21	cg01486146				No
cg13834844	10	102415320	R	I		IGR	island	chr10:102414425-102416315	rs184469753	44	Grn	CG	Island	ENST00000553492	chr10	102495360	102566356	70997	+	80038	ENSG00000075891	PAX2	protein_coding	chromosome	PAX2								Bivalent_poised_promoter	0.148753635539068	PMD		100655563	cg13834844_TC11	cg13834844				No
cg24024056	10	102415556	R	I		IGR	island	chr10:102414425-102416315	rs563305845;rs73343996	27;15	Grn	CG	Island	ENST00000553492	chr10	102495360	102566356	70997	+	79802	ENSG00000075891	PAX2	protein_coding	chromosome	PAX2								Bivalent_poised_promoter	0.148753635539068	PMD		100655799	cg24024056_TC11	cg24024056				No
cg22689833	10	102415991	R	I		IGR	island	chr10:102414425-102416315	rs573955270	46	Red	CG	Island	ENST00000553492	chr10	102495360	102566356	70997	+	79367	ENSG00000075891	PAX2	protein_coding	chromosome	PAX2								Bivalent_poised_promoter	0.148753635539068	PMD		100656234	cg22689833_TC11	cg22689833				No
cg00899160	10	106034472	R	II	GSTO2	5'UTR	shore	chr10:106034574-106034803	rs34430511;rs570948674;rs36063834;rs371319873	50;48;43;29	Both	CG	North Shore	ENST00000401888	chr10	106034649	106048815	14167	+	175	ENSG00000065621	GSTO2	protein_coding	chromosome	GSTO2	ENSG00000065621	GSTO2	PRAD_63260	8.80023629852245	Promoter	0.606786427145709	0.393213572854291	Bivalent_poised_promoter	0.085662660669033			104274714	cg00899160_BC21	cg00899160				No
cg05142483	10	106034515	R	II	GSTO2	5'UTR	shore	chr10:106034574-106034803	rs190982051;rs2297235;rs556057574	34;26;14	Both	CG	North Shore	ENST00000401888	chr10	106034649	106048815	14167	+	132	ENSG00000065621	GSTO2	protein_coding	chromosome	GSTO2	ENSG00000065621	GSTO2	PRAD_63260	8.80023629852245	Promoter	0.606786427145709	0.393213572854291	Bivalent_poised_promoter	0.085662660669033			104274757	cg05142483_TC21	cg05142483				No
cg04447284	10	106034575	R	II	GSTO2	5'UTR	island	chr10:106034574-106034803	rs574365571;rs540197713;rs559872679	40;36;10	Both	CG	Island	ENST00000401888	chr10	106034649	106048815	14167	+	72	ENSG00000065621	GSTO2	protein_coding	chromosome	GSTO2	ENSG00000065621	GSTO2	PRAD_63260	8.80023629852245	Promoter	0.606786427145709	0.393213572854291	Bivalent_poised_promoter	0.085662660669033			104274817	cg04447284_TC21	cg04447284				No
cg19917656	10	106034655	F	II	GSTO2	5'UTR	island	chr10:106034574-106034803	rs371982182	16	Both	CG	Island	ENST00000473401	chr10	106034656	106059172	24517	+	0	ENSG00000065621	GSTO2	protein_coding	chromosome	GSTO2	ENSG00000065621	GSTO2	PRAD_63260	8.80023629852245	Promoter	0.606786427145709	0.393213572854291	Bivalent_poised_promoter	0.085662660669033			104274897	cg19917656_TC21	cg19917656				No
cg13766030	10	106034687	R	II	GSTO2	Body	island	chr10:106034574-106034803	rs371982182	18	Both	CG	Island	ENST00000477078	chr10	106034678	106051402	16725	+	8	ENSG00000065621	GSTO2	protein_coding	chromosome	GSTO2	ENSG00000065621	GSTO2	PRAD_63260	8.80023629852245	Promoter	0.606786427145709	0.393213572854291	Bivalent_poised_promoter	0.085662660669033			104274929	cg13766030_BC21	cg13766030				No
cg00368059	10	106034747	F	I	GSTO2	Body	island	chr10:106034574-106034803			Grn	CG	Island	ENST00000477078	chr10	106034678	106051402	16725	+	68	ENSG00000065621	GSTO2	protein_coding	chromosome	GSTO2	ENSG00000065621	GSTO2	PRAD_63260	8.80023629852245	Promoter	0.606786427145709	0.393213572854291	Bivalent_poised_promoter	0.085662660669033			104274989	cg00368059_TC11	cg00368059				No
cg27293118	10	106034768	R	I	GSTO2	TSS200	island	chr10:106034574-106034803			Red	CG	Island	ENST00000477078	chr10	106034678	106051402	16725	+	89	ENSG00000065621	GSTO2	protein_coding	chromosome	GSTO2	ENSG00000065621	GSTO2	PRAD_63260	8.80023629852245	Promoter	0.606786427145709	0.393213572854291	Bivalent_poised_promoter	0.085662660669033			104275010	cg27293118_TC11	cg27293118				No
cg23487032	10	106034799	R	II	GSTO2	TSS200	island	chr10:106034574-106034803			Both	CG	Island	ENST00000369707	chr10	106034920	106064703	29784	+	119	ENSG00000065621	GSTO2	protein_coding	chromosome	GSTO2	ENSG00000065621	GSTO2	PRAD_63260	8.80023629852245	Promoter	0.606786427145709	0.393213572854291	Bivalent_poised_promoter	0.085662660669033			104275041	cg23487032_TC21	cg23487032				No
cg17733466	10	106034802	R	I	GSTO2	TSS200	island	chr10:106034574-106034803			Red	CG	Island	ENST00000369707	chr10	106034920	106064703	29784	+	116	ENSG00000065621	GSTO2	protein_coding	chromosome	GSTO2	ENSG00000065621	GSTO2	PRAD_63260	8.80023629852245	Promoter	0.606786427145709	0.393213572854291	Bivalent_poised_promoter	0.085662660669033			104275044	cg17733466_TC11	cg17733466				No
cg17383262	10	106034917	R	II	GSTO2	5'UTR	shore	chr10:106034574-106034803	rs190622084	22	Both	CG	South Shore	ENST00000369707	chr10	106034920	106064703	29784	+	1	ENSG00000065621	GSTO2	protein_coding	chromosome	GSTO2	ENSG00000065621	GSTO2						Bivalent_poised_promoter	0.085662660669033			104275159	cg17383262_BC21	cg17383262				No
cg23659134	10	106035168	R	II	GSTO2	Body	shore	chr10:106034574-106034803	rs201769633;rs200918851;rs7923376;rs74154779	51;41;38;37	Both	CG	South Shore	ENST00000429569	chr10	106034924	106059616	24693	+	243	ENSG00000065621	GSTO2	protein_coding	chromosome	GSTO2	ENSG00000065621	GSTO2	PRAD_63261	2.50167301603593	Intron	0.520958083832335	0.479041916167665	Bivalent_poised_promoter	0.085662660669033			104275410	cg23659134_BC21	cg23659134				No
cg20703003	10	115860280	R	II		IGR	shore	chr10:115860679-115861093			Both	CG	North Shore	ENST00000497592	chr10	115889958	115891095	1138	-	30813	ENSG00000165813	C10orf118	protein_coding	chromosome	C10orf118			PRAD_63582	2.85339164695148	Distal	0.451097804391218	0.548902195608782	Active_non-prostate_lineage_promoter	0.0796880546743815			114100521	cg20703003_TC21	cg20703003				No
cg16734433	10	115860297	R	I		IGR	shore	chr10:115860679-115861093	rs537654612	13	Red	CG	North Shore	ENST00000497592	chr10	115889958	115891095	1138	-	30796	ENSG00000165813	C10orf118	protein_coding	chromosome	C10orf118			PRAD_63582	2.85339164695148	Distal	0.451097804391218	0.548902195608782	Active_non-prostate_lineage_promoter	0.0796880546743815			114100538	cg16734433_TC11	cg16734433				No
cg24756403	10	115860310	F	II		IGR	shore	chr10:115860679-115861093	rs575672043	7	Both	CG	North Shore	ENST00000497592	chr10	115889958	115891095	1138	-	30783	ENSG00000165813	C10orf118	protein_coding	chromosome	C10orf118			PRAD_63582	2.85339164695148	Distal	0.451097804391218	0.548902195608782	Active_non-prostate_lineage_promoter	0.0796880546743815			114100551	cg24756403_BC21	cg24756403				No
cg04526584	10	115860606	F	I		IGR	shore	chr10:115860679-115861093	rs143168767;rs12781886	34;38	Red	CG	North Shore	ENST00000497592	chr10	115889958	115891095	1138	-	30487	ENSG00000165813	C10orf118	protein_coding	chromosome	C10orf118			PRAD_63583	5.86534210536154	Distal	0.560878243512974	0.439121756487026	Bivalent_poised_promoter	0.0796880546743815			114100847	cg04526584_TC11	cg04526584				No
cg01431063	10	115860903	F	II		IGR	island	chr10:115860679-115861093	rs556065891;rs12783973;rs75197447	4;19;26	Both	CG	Island	ENST00000497592	chr10	115889958	115891095	1138	-	30190	ENSG00000165813	C10orf118	protein_coding	chromosome	C10orf118								Bivalent_poised_promoter	0.0796880546743815			114101144	cg01431063_BC21	cg01431063				No
cg09359264	10	115860906	F	II		IGR	island	chr10:115860679-115861093	rs556065891;rs12783973;rs75197447	1;16;23	Both	CG	Island	ENST00000497592	chr10	115889958	115891095	1138	-	30187	ENSG00000165813	C10orf118	protein_coding	chromosome	C10orf118								Bivalent_poised_promoter	0.0796880546743815			114101147	cg09359264_BC21	cg09359264				No
cg03847705	10	115860959	R	II		IGR	island	chr10:115860679-115861093	rs12783973;rs75197447	39;32	Both	CG	Island	ENST00000497592	chr10	115889958	115891095	1138	-	30134	ENSG00000165813	C10orf118	protein_coding	chromosome	C10orf118								Bivalent_poised_promoter	0.0796880546743815			114101200	cg03847705_BC21	cg03847705				No
cg06423252	10	115861227	F	II		IGR	shore	chr10:115860679-115861093			Both	CG	South Shore	ENST00000497592	chr10	115889958	115891095	1138	-	29866	ENSG00000165813	C10orf118	protein_coding	chromosome	C10orf118								Bivalent_poised_promoter	0.0796880546743815			114101468	cg06423252_BC21	cg06423252				No
cg09127646	10	115861322	F	II		IGR	shore	chr10:115860679-115861093			Both	CG	South Shore	ENST00000497592	chr10	115889958	115891095	1138	-	29771	ENSG00000165813	C10orf118	protein_coding	chromosome	C10orf118								Bivalent_poised_promoter	0.0796880546743815			114101563	cg09127646_BC21	cg09127646				No
cg24819967	10	135190860	R	II		IGR	shore	chr10:135191594-135193307	rs553411896	1	Both	CG	North Shore	ENST00000368539	chr10	135192695	135205195	12501	+	1833	ENSG00000148832	PAOX	protein_coding	chromosome	PAOX			PRAD_64446	7.62535812129239	Distal	0.646706586826347	0.353293413173653	Active_non-prostate_lineage_promoter	0.0951446025994527									No
cg17833184	10	135191291	F	I	PAOX	TSS1500	shore	chr10:135191594-135193307	rs4345885;rs541214184	20;37	Red	CG	North Shore	ENST00000368539	chr10	135192695	135205195	12501	+	1402	ENSG00000148832	PAOX	protein_coding	chromosome	PAOX			PRAD_64446	7.62535812129239	Distal	0.646706586826347	0.353293413173653	Active_non-prostate_lineage_promoter	0.0951446025994527			133377787	cg17833184_TC11	cg17833184				No
cg12428399	10	135191333	R	II	PAOX	TSS1500	shore	chr10:135191594-135193307	rs4345885;rs541214184	24;7	Both	CG	North Shore	ENST00000368539	chr10	135192695	135205195	12501	+	1360	ENSG00000148832	PAOX	protein_coding	chromosome	PAOX			PRAD_64446	7.62535812129239	Distal	0.646706586826347	0.353293413173653	Active_non-prostate_lineage_promoter	0.0951446025994527			133377829	cg12428399_TC21	cg12428399				No
cg20534287	10	135191450	R	I	PAOX	TSS1500	shore	chr10:135191594-135193307	rs547013964	7	Red	CG	North Shore	ENST00000368539	chr10	135192695	135205195	12501	+	1243	ENSG00000148832	PAOX	protein_coding	chromosome	PAOX								Active_non-prostate_lineage_promoter	0.0951446025994527			133377946	cg20534287_BC11	cg20534287				No
cg14353649	10	135191496	R	II	PAOX	TSS1500	shore	chr10:135191594-135193307	rs2185747;rs539104129	38;18	Both	CG	North Shore	ENST00000368539	chr10	135192695	135205195	12501	+	1197	ENSG00000148832	PAOX	protein_coding	chromosome	PAOX								Active_non-prostate_lineage_promoter	0.0951446025994527			133377992	cg14353649_TC21	cg14353649				No
cg06270799	10	135191613	F	I	PAOX	TSS1500	island	chr10:135191594-135193307	rs574391383;rs540166042;rs553339751	4;6;17	Grn	CG	Island	ENST00000368539	chr10	135192695	135205195	12501	+	1080	ENSG00000148832	PAOX	protein_coding	chromosome	PAOX								Active_non-prostate_lineage_promoter	0.0951446025994527			133378109	cg06270799_BC11	cg06270799				No
cg07511014	10	135191624	F	I	PAOX	TSS1500	island	chr10:135191594-135193307	rs553339751;rs55914551	6;46	Red	CG	Island	ENST00000368539	chr10	135192695	135205195	12501	+	1069	ENSG00000148832	PAOX	protein_coding	chromosome	PAOX								Active_non-prostate_lineage_promoter	0.0951446025994527									No
cg26915536	10	135191635	F	I	PAOX	TSS1500	island	chr10:135191594-135193307	rs55914551	35	Red	CG	Island	ENST00000368539	chr10	135192695	135205195	12501	+	1058	ENSG00000148832	PAOX	protein_coding	chromosome	PAOX								Active_non-prostate_lineage_promoter	0.0951446025994527			133378131	cg26915536_BC11	cg26915536				No
cg26188501	10	135191639	F	I	PAOX	TSS1500	island	chr10:135191594-135193307	rs55914551	31	Red	CG	Island	ENST00000368539	chr10	135192695	135205195	12501	+	1054	ENSG00000148832	PAOX	protein_coding	chromosome	PAOX								Active_non-prostate_lineage_promoter	0.0951446025994527			133378135	cg26188501_BC11	cg26188501				No
cg09215664	10	135192987	F	I	PAOX	1stExon	island	chr10:135191594-135193307			Red	CG	Island	ENST00000368535	chr10	135193032	135205198	12167	+	43	ENSG00000148832	PAOX	protein_coding	chromosome	PAOX	ENSG00000148832;ENSG00000268882	PAOX;AL360181.1	PRAD_64449	6.24415542851663	Promoter	0.75249500998004	0.24750499001996	Active_prostate_lineage-specific_promoter	0.0951446025994527			133379483	cg09215664_BC11	cg09215664				No
cg23645681	10	135192992	F	I	PAOX	1stExon	island	chr10:135191594-135193307			Grn	CG	Island	ENST00000368535	chr10	135193032	135205198	12167	+	38	ENSG00000148832	PAOX	protein_coding	chromosome	PAOX	ENSG00000148832;ENSG00000268882	PAOX;AL360181.1	PRAD_64449	6.24415542851663	Promoter	0.75249500998004	0.24750499001996	Active_prostate_lineage-specific_promoter	0.0951446025994527			133379488	cg23645681_TC11	cg23645681				No
cg23941927	10	135193000	F	I	PAOX	1stExon	island	chr10:135191594-135193307			Red	CG	Island	ENST00000368535	chr10	135193032	135205198	12167	+	30	ENSG00000148832	PAOX	protein_coding	chromosome	PAOX	ENSG00000148832;ENSG00000268882	PAOX;AL360181.1	PRAD_64449	6.24415542851663	Promoter	0.75249500998004	0.24750499001996	Active_prostate_lineage-specific_promoter	0.0951446025994527			133379496	cg23941927_BC11	cg23941927				No
cg18361093	10	135193212	F	II	PAOX	Body	island	chr10:135191594-135193307	rs144496317;rs4617507;rs547200092	30;37;50	Both	CG	Island	ENST00000597657	chr10	135192720	135193102	383	-	109	ENSG00000268882	AL360181.1	protein_coding	chromosome	AL360181.1	ENSG00000148832	PAOX	PRAD_64449	6.24415542851663	Promoter	0.75249500998004	0.24750499001996	Active_non-prostate_lineage_promoter	0.0951446025994527			133379708	cg18361093_BC21	cg18361093				No
cg09349707	10	135193421	R	II	PAOX	Body	shore	chr10:135191594-135193307	rs142593665;rs535458475;rs375231493	47;20;7	Both	CG	South Shore	ENST00000597657	chr10	135192720	135193102	383	-	318	ENSG00000268882	AL360181.1	protein_coding	chromosome	AL360181.1	ENSG00000148832	PAOX	PRAD_64450	6.99802483861491	5' UTR	0.660678642714571	0.339321357285429	Active_non-prostate_lineage_promoter	0.0951446025994527			133379917	cg09349707_BC21	cg09349707				No
cg17463859	10	135193427	R	II	PAOX	Body	shore	chr10:135191594-135193307	rs535458475;rs375231493	26;13	Both	CG	South Shore	ENST00000597657	chr10	135192720	135193102	383	-	324	ENSG00000268882	AL360181.1	protein_coding	chromosome	AL360181.1	ENSG00000148832	PAOX	PRAD_64450	6.99802483861491	5' UTR	0.660678642714571	0.339321357285429	Active_non-prostate_lineage_promoter	0.0951446025994527			133379923	cg17463859_BC21	cg17463859				No
cg18103031	10	135193522	R	II	PAOX	Body	shore	chr10:135191594-135193307	rs150849395;rs139326234	17;3	Both	CG	South Shore	ENST00000597657	chr10	135192720	135193102	383	-	419	ENSG00000268882	AL360181.1	protein_coding	chromosome	AL360181.1	ENSG00000148832	PAOX	PRAD_64450	6.99802483861491	5' UTR	0.660678642714571	0.339321357285429	Active_non-prostate_lineage_promoter	0.0951446025994527			133380018	cg18103031_BC21	cg18103031				No
cg05296940	10	135193666	R	I	PAOX	Body	shore	chr10:135191594-135193307			Grn	CG	South Shore	ENST00000597657	chr10	135192720	135193102	383	-	563	ENSG00000268882	AL360181.1	protein_coding	chromosome	AL360181.1	ENSG00000148832	PAOX	PRAD_64450	6.99802483861491	5' UTR	0.660678642714571	0.339321357285429	Active_non-prostate_lineage_promoter	0.0951446025994527			133380162	cg05296940_TC11	cg05296940				No
cg27216969	10	135193704	F	I	PAOX	Body	shore	chr10:135191594-135193307	rs547187931;rs570652971;rs533060512	1;13;41	Grn	CG	South Shore	ENST00000597657	chr10	135192720	135193102	383	-	601	ENSG00000268882	AL360181.1	protein_coding	chromosome	AL360181.1	ENSG00000148832	PAOX	PRAD_64450	6.99802483861491	5' UTR	0.660678642714571	0.339321357285429	Active_non-prostate_lineage_promoter	0.0951446025994527			133380200	cg27216969_TC11	cg27216969				No
cg18959478	11	6341349	R	II	PRKCDBP	1stExon	island	chr11:6340445-6341909	rs142689379	7	Both	CG	Island	ENST00000530979	chr11	6340374	6341762	1389	-	411	ENSG00000170955	PRKCDBP	protein_coding	chromosome	PRKCDBP	ENSG00000170955	PRKCDBP	PRAD_65027	4.48057019541668	Exon	0.632734530938124	0.367265469061876	Bivalent_poised_promoter	0.131669380842182	PMD		6320119	cg18959478_TC21	cg18959478				Yes
cg18392783	11	6341351	R	II	PRKCDBP	1stExon	island	chr11:6340445-6341909	rs142689379	9	Both	CG	Island	ENST00000530979	chr11	6340374	6341762	1389	-	409	ENSG00000170955	PRKCDBP	protein_coding	chromosome	PRKCDBP	ENSG00000170955	PRKCDBP	PRAD_65027	4.48057019541668	Exon	0.632734530938124	0.367265469061876	Bivalent_poised_promoter	0.131669380842182	PMD		6320121	cg18392783_TC21	cg18392783				Yes
cg09362406	11	6341511	R	II	PRKCDBP	1stExon	island	chr11:6340445-6341909	rs539550314;rs11544766	30;9	Both	CG	Island	ENST00000530979	chr11	6340374	6341762	1389	-	249	ENSG00000170955	PRKCDBP	protein_coding	chromosome	PRKCDBP	ENSG00000170955	PRKCDBP						Bivalent_poised_promoter	0.131669380842182	PMD		6320281	cg09362406_TC21	cg09362406				Yes
cg16459349	11	6341717	F	I	PRKCDBP	5'UTR	island	chr11:6340445-6341909	rs1994519;rs527604652	31;33	Red	CG	Island	ENST00000530979	chr11	6340374	6341762	1389	-	43	ENSG00000170955	PRKCDBP	protein_coding	chromosome	PRKCDBP	ENSG00000170955	PRKCDBP						Bivalent_poised_promoter	0.131669380842182	PMD		6320487	cg16459349_TC11	cg16459349				Yes
cg20938665	11	6341842	R	II	PRKCDBP	TSS200	island	chr11:6340445-6341909	rs567132944	11	Both	CG	Island	ENST00000303927	chr11	6340176	6341877	1702	-	33	ENSG00000170955	PRKCDBP	protein_coding	chromosome	PRKCDBP	ENSG00000170955	PRKCDBP						Bivalent_poised_promoter	0.131669380842182	PMD		6320612	cg20938665_BC21	cg20938665				Yes
cg02273041	11	6341844	R	I	PRKCDBP	TSS200	island	chr11:6340445-6341909	rs567132944	13	Red	CG	Island	ENST00000303927	chr11	6340176	6341877	1702	-	31	ENSG00000170955	PRKCDBP	protein_coding	chromosome	PRKCDBP	ENSG00000170955	PRKCDBP						Bivalent_poised_promoter	0.131669380842182	PMD		6320614	cg02273041_BC11	cg02273041				Yes
cg27132391	11	6341850	R	I	PRKCDBP	TSS200	island	chr11:6340445-6341909	rs567132944;rs537602763	19;2	Red	CG	Island	ENST00000303927	chr11	6340176	6341877	1702	-	25	ENSG00000170955	PRKCDBP	protein_coding	chromosome	PRKCDBP	ENSG00000170955	PRKCDBP						Bivalent_poised_promoter	0.131669380842182	PMD								No
cg15202102	11	6341867	R	I	PRKCDBP	TSS200	island	chr11:6340445-6341909	rs567132944;rs537602763	36;19	Red	CG	Island	ENST00000303927	chr11	6340176	6341877	1702	-	8	ENSG00000170955	PRKCDBP	protein_coding	chromosome	PRKCDBP	ENSG00000170955	PRKCDBP						Bivalent_poised_promoter	0.131669380842182	PMD		6320637	cg15202102_TC11	cg15202102				Yes
cg26678920	11	6341888	R	I	PRKCDBP	TSS200	island	chr11:6340445-6341909	rs537602763	40	Grn	CG	Island	ENST00000303927	chr11	6340176	6341877	1702	-	10	ENSG00000170955	PRKCDBP	protein_coding	chromosome	PRKCDBP								Bivalent_poised_promoter	0.131669380842182	PMD		6320658	cg26678920_TC11	cg26678920				Yes
cg05628549	11	6341895	R	I	PRKCDBP	TSS200	island	chr11:6340445-6341909	rs537602763	47	Grn	CG	Island	ENST00000303927	chr11	6340176	6341877	1702	-	17	ENSG00000170955	PRKCDBP	protein_coding	chromosome	PRKCDBP								Bivalent_poised_promoter	0.131669380842182	PMD		6320665	cg05628549_TC11	cg05628549				Yes
cg20764116	11	20692709	F	II	NELL1	Body	shore	chr11:20690579-20691845	rs546057320	27	Both	CG	South Shore	ENST00000532434	chr11	20691207	21596613	905407	+	1501	ENSG00000165973	NELL1	protein_coding	chromosome	NELL1	ENSG00000165973	NELL1						Bivalent_poised_promoter	0.144447811912546	PMD		20671163	cg20764116_BC21	cg20764116				Yes
cg23549358	11	20692791	R	II	NELL1	Body	shore	chr11:20690579-20691845	rs556119413	2	Both	CG	South Shore	ENST00000532434	chr11	20691207	21596613	905407	+	1583	ENSG00000165973	NELL1	protein_coding	chromosome	NELL1	ENSG00000165973	NELL1						Bivalent_poised_promoter	0.144447811912546	PMD		20671245	cg23549358_TC21	cg23549358				Yes
cg01461552	11	20692867	R	II	NELL1	Body	shore	chr11:20690579-20691845			Both	CG	South Shore	ENST00000532434	chr11	20691207	21596613	905407	+	1659	ENSG00000165973	NELL1	protein_coding	chromosome	NELL1	ENSG00000165973	NELL1						Bivalent_poised_promoter	0.144447811912546	PMD		20671321	cg01461552_TC21	cg01461552				No
cg00344517	11	20692884	R	II	NELL1	Body	shore	chr11:20690579-20691845			Both	CG	South Shore	ENST00000532434	chr11	20691207	21596613	905407	+	1676	ENSG00000165973	NELL1	protein_coding	chromosome	NELL1	ENSG00000165973	NELL1						Bivalent_poised_promoter	0.144447811912546	PMD		20671338	cg00344517_BC21	cg00344517				Yes
cg12246223	11	20693024	R	II	NELL1	Body	shore	chr11:20690579-20691845	rs183705830	45	Both	CG	South Shore	ENST00000532434	chr11	20691207	21596613	905407	+	1816	ENSG00000165973	NELL1	protein_coding	chromosome	NELL1	ENSG00000165973	NELL1						Repressed_chromatin	0.144447811912546	PMD		20671478	cg12246223_TC21	cg12246223				Yes
cg11124085	11	20693053	R	II	NELL1	Body	shore	chr11:20690579-20691845			Both	CG	South Shore	ENST00000532434	chr11	20691207	21596613	905407	+	1845	ENSG00000165973	NELL1	protein_coding	chromosome	NELL1	ENSG00000165973	NELL1						Repressed_chromatin	0.144447811912546	PMD		20671507	cg11124085_TC21	cg11124085				Yes
cg05041596	11	89867385	F	II	NAALAD2	TSS1500	opensea		rs146079133;rs10765249;rs541260318	19;29;36	Both	CG	Open Sea	ENST00000534061	chr11	89867697	89926062	58366	+	310	ENSG00000077616	NAALAD2	protein_coding	chromosome	NAALAD2	ENSG00000077616	NAALAD2						Heterochromatin	0.177055366694125	PMD	commonPMD	90134217	cg05041596_BC21	cg05041596				Yes
cg23743573	11	89867420	F	II	NAALAD2	TSS1500	opensea		rs541260318;rs138867320	1;30	Both	CG	Open Sea	ENST00000534061	chr11	89867697	89926062	58366	+	275	ENSG00000077616	NAALAD2	protein_coding	chromosome	NAALAD2	ENSG00000077616	NAALAD2						Bivalent_poised_promoter	0.177055366694125	PMD	commonPMD	90134252	cg23743573_TC21	cg23743573				Yes
cg14960550	11	89867450	F	II	NAALAD2	TSS1500	opensea		rs138867320	0	Both	CG	Open Sea	ENST00000534061	chr11	89867697	89926062	58366	+	245	ENSG00000077616	NAALAD2	protein_coding	chromosome	NAALAD2	ENSG00000077616	NAALAD2						Bivalent_poised_promoter	0.177055366694125	PMD	commonPMD	90134282	cg14960550_BC21	cg14960550				Yes
cg26945217	11	89867487	F	II	NAALAD2	TSS1500	opensea				Both	CG	Open Sea	ENST00000534061	chr11	89867697	89926062	58366	+	208	ENSG00000077616	NAALAD2	protein_coding	chromosome	NAALAD2	ENSG00000077616	NAALAD2						Bivalent_poised_promoter	0.177055366694125	PMD	commonPMD	90134319	cg26945217_BC21	cg26945217				Yes
cg16886581	11	89867637	F	II	NAALAD2	TSS200	opensea		rs373461198;rs532110587	2;35	Both	CG	Open Sea	ENST00000534061	chr11	89867697	89926062	58366	+	58	ENSG00000077616	NAALAD2	protein_coding	chromosome	NAALAD2	ENSG00000077616	NAALAD2						Bivalent_poised_promoter	0.177055366694125	PMD	commonPMD	90134469	cg16886581_TC21	cg16886581				Yes
cg01577414	11	89867653	F	II	NAALAD2	TSS200	opensea		rs532110587;rs539291395;rs185378875	19;37;50	Both	CG	Open Sea	ENST00000534061	chr11	89867697	89926062	58366	+	42	ENSG00000077616	NAALAD2	protein_coding	chromosome	NAALAD2	ENSG00000077616	NAALAD2						Bivalent_poised_promoter	0.177055366694125	PMD	commonPMD	90134485	cg01577414_TC21	cg01577414				Yes
cg18540157	11	89867679	F	II	NAALAD2	TSS200	opensea		rs539291395;rs185378875	11;24	Both	CG	Open Sea	ENST00000534061	chr11	89867697	89926062	58366	+	16	ENSG00000077616	NAALAD2	protein_coding	chromosome	NAALAD2	ENSG00000077616	NAALAD2						Bivalent_poised_promoter	0.177055366694125	PMD	commonPMD	90134511	cg18540157_BC21	cg18540157				Yes
cg21817737	11	89867704	R	II	NAALAD2	TSS200	opensea		rs532110587;rs539291395;rs185378875	34;16;3	Both	CG	Open Sea	ENST00000534061	chr11	89867697	89926062	58366	+	6	ENSG00000077616	NAALAD2	protein_coding	chromosome	NAALAD2	ENSG00000077616	NAALAD2						Bivalent_poised_promoter	0.177055366694125	PMD	commonPMD	90134536	cg21817737_BC21	cg21817737				Yes
cg12403137	11	89867809	F	I	NAALAD2	TSS200	opensea		rs112258122	23	Grn	CG	Open Sea	ENST00000321955	chr11	89867880	89925779	57900	+	69	ENSG00000077616	NAALAD2	protein_coding	chromosome	NAALAD2	ENSG00000077616	NAALAD2						Bivalent_poised_promoter	0.177055366694125	PMD	commonPMD	90134641	cg12403137_TC11	cg12403137				Yes
cg05500015	11	89867819	F	II	NAALAD2	5'UTR	opensea		rs112258122	13	Both	CG	Open Sea	ENST00000321955	chr11	89867880	89925779	57900	+	59	ENSG00000077616	NAALAD2	protein_coding	chromosome	NAALAD2	ENSG00000077616	NAALAD2						Bivalent_poised_promoter	0.177055366694125	PMD	commonPMD	90134651	cg05500015_BC21	cg05500015				Yes
cg09584827	11	89867900	F	I	NAALAD2	5'UTR	opensea				Grn	CG	Open Sea	ENST00000525171	chr11	89867897	89897369	29473	+	2	ENSG00000077616	NAALAD2	protein_coding	chromosome	NAALAD2	ENSG00000077616	NAALAD2						Bivalent_poised_promoter	0.177055366694125	PMD	commonPMD	90134732	cg09584827_BC11	cg09584827				Yes
cg21500966	11	89867976	R	II	NAALAD2	1stExon	opensea		rs139005910;rs190032702	14;2	Both	CG	Open Sea	ENST00000375944	chr11	89867906	89925057	57152	+	69	ENSG00000077616	NAALAD2	protein_coding	chromosome	NAALAD2	ENSG00000077616	NAALAD2						Bivalent_poised_promoter	0.177055366694125	PMD	commonPMD	90134808	cg21500966_TC21	cg21500966				Yes
cg05236757	11	89868104	F	II	NAALAD2	Body	opensea				Both	CG	Open Sea	ENST00000526637	chr11	89868232	89882275	14044	+	126	ENSG00000077616	NAALAD2	protein_coding	chromosome	NAALAD2	ENSG00000077616	NAALAD2						Bivalent_poised_promoter	0.177055366694125	PMD	commonPMD	90134936	cg05236757_TC21	cg05236757				Yes
cg22890027	12	22094182	F	II		IGR	island	chr12:22093954-22095357	rs190918271;rs560089127	3;19	Both	CG	Island	ENST00000538350	chr12	22076398	22094167	17770	-	14	ENSG00000069431	ABCC9	protein_coding	chromosome	ABCC9	ENSG00000069431	ABCC9						Bivalent_poised_promoter	0.179857374198982	PMD	commonPMD	21941248	cg22890027_BC21	cg22890027				Yes
cg14074052	12	22094226	F	I		IGR	island	chr12:22093954-22095357	rs528830362;rs551676395	21;30	Red	CG	Island	ENST00000538350	chr12	22076398	22094167	17770	-	58	ENSG00000069431	ABCC9	protein_coding	chromosome	ABCC9	ENSG00000069431	ABCC9						Bivalent_poised_promoter	0.179857374198982	PMD	commonPMD	21941292	cg14074052_BC11	cg14074052				Yes
cg25526673	12	22094270	R	II		IGR	island	chr12:22093954-22095357	rs528830362;rs551676395	25;16	Both	CG	Island	ENST00000326684	chr12	22075903	22094336	18434	-	64	ENSG00000069431	ABCC9	protein_coding	chromosome	ABCC9	ENSG00000069431	ABCC9						Bivalent_poised_promoter	0.179857374198982	PMD	commonPMD	21941336	cg25526673_TC21	cg25526673				Yes
cg23658477	12	22094371	R	I		IGR	island	chr12:22093954-22095357			Grn	CG	Island	ENST00000326684	chr12	22075903	22094336	18434	-	34	ENSG00000069431	ABCC9	protein_coding	chromosome	ABCC9								Bivalent_poised_promoter	0.179857374198982	PMD	commonPMD	21941437	cg23658477_BC11	cg23658477				Yes
cg01085837	12	22094461	R	II		IGR	island	chr12:22093954-22095357			Both	CG	Island	ENST00000326684	chr12	22075903	22094336	18434	-	124	ENSG00000069431	ABCC9	protein_coding	chromosome	ABCC9								Bivalent_poised_promoter	0.179857374198982	PMD	commonPMD	21941527	cg01085837_TC21	cg01085837				Yes
cg09658429	12	22094479	R	II		IGR	island	chr12:22093954-22095357	rs530501911;rs78945871	7;3	Both	CG	Island	ENST00000326684	chr12	22075903	22094336	18434	-	142	ENSG00000069431	ABCC9	protein_coding	chromosome	ABCC9								Bivalent_poised_promoter	0.179857374198982	PMD	commonPMD	21941545	cg09658429_TC21	cg09658429				Yes
cg08530237	12	22094563	R	II		IGR	island	chr12:22093954-22095357	rs566889968	43	Both	CG	Island	ENST00000326684	chr12	22075903	22094336	18434	-	226	ENSG00000069431	ABCC9	protein_coding	chromosome	ABCC9								Bivalent_poised_promoter	0.179857374198982	PMD	commonPMD	21941629	cg08530237_BC21	cg08530237				Yes
cg21485303	12	22094699	R	II		IGR	island	chr12:22093954-22095357	rs578174630;rs71530931	13;1	Both	CG	Island	ENST00000326684	chr12	22075903	22094336	18434	-	362	ENSG00000069431	ABCC9	protein_coding	chromosome	ABCC9								Bivalent_poised_promoter	0.179857374198982	PMD	commonPMD	21941765	cg21485303_TC21	cg21485303				Yes
cg07780543	12	22094750	R	I		IGR	island	chr12:22093954-22095357	rs538958629;rs558443727	42;2	Grn	CG	Island	ENST00000326684	chr12	22075903	22094336	18434	-	413	ENSG00000069431	ABCC9	protein_coding	chromosome	ABCC9								Bivalent_poised_promoter	0.179857374198982	PMD	commonPMD	21941816	cg07780543_BC11	cg07780543				Yes
cg20399616	12	25055967	R	I	BCAT1	Body	island	chr12:25055599-25056246	rs566183356;rs74528004;rs554755175;rs576607882	38;26;20;7	Red	CG	Island	ENST00000539282	chr12	24970415	25056009	85595	-	40	ENSG00000060982	BCAT1	protein_coding	chromosome	BCAT1	ENSG00000060982;ENSG00000268865	BCAT1;AC026310.1						Bivalent_poised_promoter	0.155935201172256	PMD	commonPMD	24903033	cg20399616_TC11	cg20399616				No
cg23424146	12	25056071	F	II	BCAT1	TSS1500	island	chr12:25055599-25056246	rs577430626	0	Both	CG	Island	ENST00000539282	chr12	24970415	25056009	85595	-	61	ENSG00000060982	BCAT1	protein_coding	chromosome	BCAT1	ENSG00000060982;ENSG00000268865	BCAT1;AC026310.1						Bivalent_poised_promoter	0.155935201172256	PMD	commonPMD	24903137	cg23424146_TC21	cg23424146				No
cg10072115	12	25056080	F	II	BCAT1	TSS1500	island	chr12:25055599-25056246	rs544612698	43	Both	CG	Island	ENST00000539282	chr12	24970415	25056009	85595	-	70	ENSG00000060982	BCAT1	protein_coding	chromosome	BCAT1	ENSG00000060982;ENSG00000268865	BCAT1;AC026310.1						Bivalent_poised_promoter	0.155935201172256	PMD	commonPMD	24903146	cg10072115_BC21	cg10072115				No
cg23930313	12	25056083	F	II	BCAT1	Body	island	chr12:25055599-25056246	rs544612698	40	Both	CG	Island	ENST00000539282	chr12	24970415	25056009	85595	-	73	ENSG00000060982	BCAT1	protein_coding	chromosome	BCAT1	ENSG00000060982;ENSG00000268865	BCAT1;AC026310.1						Bivalent_poised_promoter	0.155935201172256	PMD	commonPMD	24903149	cg23930313_BC21	cg23930313				No
cg08598454	12	25056127	F	II	BCAT1	TSS1500	island	chr12:25055599-25056246			Both	CG	Island	ENST00000539282	chr12	24970415	25056009	85595	-	117	ENSG00000060982	BCAT1	protein_coding	chromosome	BCAT1	ENSG00000060982;ENSG00000268865	BCAT1;AC026310.1						Bivalent_poised_promoter	0.155935201172256	PMD	commonPMD	24903193	cg08598454_BC21	cg08598454				No
cg23792314	12	25056243	F	II	BCAT1	Body	island	chr12:25055599-25056246	rs77604091	42	Both	CG	Island	ENST00000539282	chr12	24970415	25056009	85595	-	233	ENSG00000060982	BCAT1	protein_coding	chromosome	BCAT1	ENSG00000060982;ENSG00000268865	BCAT1;AC026310.1						Bivalent_poised_promoter	0.155935201172256	PMD	commonPMD	24903309	cg23792314_BC21	cg23792314				No
cg05197760	12	25056500	F	II	BCAT1	TSS1500	shore	chr12:25055599-25056246			Both	CG	South Shore	ENST00000539282	chr12	24970415	25056009	85595	-	490	ENSG00000060982	BCAT1	protein_coding	chromosome	BCAT1	ENSG00000060982;ENSG00000268865	BCAT1;AC026310.1						Bivalent_poised_promoter	0.155935201172256	PMD	commonPMD	24903566	cg05197760_BC21	cg05197760				No
cg13980808	12	25101448	F	II	BCAT1	Body	shore	chr12:25101607-25102073	rs143436695;rs550538304	11;15	Both	CG	North Shore	ENST00000539780	chr12	24970743	25101977	131235	-	527	ENSG00000060982	BCAT1	protein_coding	chromosome	BCAT1	ENSG00000060982	BCAT1						Bivalent_poised_promoter	0.149534625703027	PMD		24948514	cg13980808_TC21	cg13980808				No
cg02765913	12	25102062	F	II	BCAT1	1stExon	island	chr12:25101607-25102073	rs551411585;rs138840124;rs185919071;rs549197272	12;14;47;48	Both	CG	Island	ENST00000342945	chr12	24967755	25102020	134266	-	41	ENSG00000060982	BCAT1	protein_coding	chromosome	BCAT1	ENSG00000060982	BCAT1						Bivalent_poised_promoter	0.149534625703027	PMD		24949128	cg02765913_BC21	cg02765913				No
cg23036244	12	25102064	F	II	BCAT1	1stExon	island	chr12:25101607-25102073	rs551411585;rs138840124;rs185919071;rs549197272	10;12;45;46	Both	CG	Island	ENST00000342945	chr12	24967755	25102020	134266	-	43	ENSG00000060982	BCAT1	protein_coding	chromosome	BCAT1	ENSG00000060982	BCAT1						Bivalent_poised_promoter	0.149534625703027	PMD		24949130	cg23036244_TC21	cg23036244				No
cg10764357	12	25102072	F	II	BCAT1	1stExon	island	chr12:25101607-25102073	rs551411585;rs138840124;rs185919071;rs549197272;rs567595639	2;4;37;38;46	Both	CG	Island	ENST00000342945	chr12	24967755	25102020	134266	-	51	ENSG00000060982	BCAT1	protein_coding	chromosome	BCAT1	ENSG00000060982	BCAT1						Bivalent_poised_promoter	0.149534625703027	PMD		24949138	cg10764357_TC21	cg10764357				No
cg13913742	12	25102162	F	II	BCAT1	1stExon	shore	chr12:25101607-25102073	rs115580789;rs78609079;rs190325646;rs2029986;rs183681482	19;26;27;30;38	Both	CG	South Shore	ENST00000342945	chr12	24967755	25102020	134266	-	141	ENSG00000060982	BCAT1	protein_coding	chromosome	BCAT1	ENSG00000060982	BCAT1						Bivalent_poised_promoter	0.149534625703027	PMD		24949228	cg13913742_BC21	cg13913742				No
cg04011247	12	25102274	R	I	BCAT1	1stExon	shore	chr12:25101607-25102073	rs572195655;rs78797228	12;11	Red	CG	South Shore	ENST00000261192	chr12	24964295	25102393	138099	-	117	ENSG00000060982	BCAT1	protein_coding	chromosome	BCAT1	ENSG00000060982	BCAT1						Bivalent_poised_promoter	0.149534625703027	PMD		24949340	cg04011247_BC11	cg04011247				No
cg07537523	12	25102311	F	II	BCAT1	TSS200	shore	chr12:25101607-25102073	rs576345648;rs75715356	0;13	Both	CG	South Shore	ENST00000261192	chr12	24964295	25102393	138099	-	80	ENSG00000060982	BCAT1	protein_coding	chromosome	BCAT1	ENSG00000060982	BCAT1						Bivalent_poised_promoter	0.149534625703027	PMD		24949377	cg07537523_TC21	cg07537523				No
cg19008597	12	25102431	R	II	BCAT1	TSS200	shore	chr12:25101607-25102073			Both	CG	South Shore	ENST00000261192	chr12	24964295	25102393	138099	-	37	ENSG00000060982	BCAT1	protein_coding	chromosome	BCAT1								Repressed_chromatin	0.149534625703027	PMD		24949497	cg19008597_TC21	cg19008597				No
cg20783223	12	25102467	F	II	BCAT1	TSS200	shore	chr12:25101607-25102073			Both	CG	South Shore	ENST00000261192	chr12	24964295	25102393	138099	-	73	ENSG00000060982	BCAT1	protein_coding	chromosome	BCAT1								Repressed_chromatin	0.149534625703027	PMD		24949533	cg20783223_BC21	cg20783223				No
cg12371924	12	25102469	F	II	BCAT1	TSS200	shore	chr12:25101607-25102073			Both	CG	South Shore	ENST00000261192	chr12	24964295	25102393	138099	-	75	ENSG00000060982	BCAT1	protein_coding	chromosome	BCAT1								Repressed_chromatin	0.149534625703027	PMD		24949535	cg12371924_TC21	cg12371924				No
cg21500300	12	25102521	R	II	BCAT1	TSS1500	shore	chr12:25101607-25102073	rs544668456	1	Both	CG	South Shore	ENST00000261192	chr12	24964295	25102393	138099	-	127	ENSG00000060982	BCAT1	protein_coding	chromosome	BCAT1								Repressed_chromatin	0.149534625703027	PMD		24949587	cg21500300_BC21	cg21500300				No
cg07230694	12	29301145	F	II	FAR2	TSS1500	shore	chr12:29302034-29302954			Both	CG	North Shore	ENST00000551451	chr12	29302036	29450011	147976	+	889	ENSG00000064763	FAR2	protein_coding	chromosome	FAR2								Heterochromatin	0.108948892464709			29148212	cg07230694_TC21	cg07230694				No
cg20322901	12	29301525	F	II		IGR	shore	chr12:29302034-29302954	rs183869949;rs11050080	14;39	Both	CG	North Shore	ENST00000551451	chr12	29302036	29450011	147976	+	509	ENSG00000064763	FAR2	protein_coding	chromosome	FAR2								Bivalent_poised_promoter	0.108948892464709			29148592	cg20322901_TC21	cg20322901				No
cg22447526	12	29301546	R	II	FAR2	TSS1500	shore	chr12:29302034-29302954	rs183869949	9	Both	CG	North Shore	ENST00000551451	chr12	29302036	29450011	147976	+	488	ENSG00000064763	FAR2	protein_coding	chromosome	FAR2								Bivalent_poised_promoter	0.108948892464709			29148613	cg22447526_BC21	cg22447526				No
cg04559178	12	29301719	R	II		IGR	shore	chr12:29302034-29302954	rs571126377;rs538938238;rs551680618	48;19;16	Both	CG	North Shore	ENST00000551451	chr12	29302036	29450011	147976	+	315	ENSG00000064763	FAR2	protein_coding	chromosome	FAR2								Bivalent_poised_promoter	0.108948892464709			29148786	cg04559178_TC21	cg04559178				No
cg18287149	12	29301794	R	I	FAR2	TSS200	shore	chr12:29302034-29302954			Grn	CG	North Shore	ENST00000551451	chr12	29302036	29450011	147976	+	240	ENSG00000064763	FAR2	protein_coding	chromosome	FAR2								Bivalent_poised_promoter	0.108948892464709									No
cg24214152	12	85673860	R	II	ALX1	TSS200	shore	chr12:85673878-85674700	rs532092396	14	Both	CG	North Shore	ENST00000316824	chr12	85673885	85695562	21678	+	23	ENSG00000180318	ALX1	protein_coding	chromosome	ALX1								Bivalent_poised_promoter	0.196357716351334	PMD	commonPMD	85280082	cg24214152_TC21	cg24214152				Yes
cg24083469	12	85673879	R	II	ALX1	TSS200	island	chr12:85673878-85674700	rs532092396	33	Both	CG	Island	ENST00000316824	chr12	85673885	85695562	21678	+	4	ENSG00000180318	ALX1	protein_coding	chromosome	ALX1								Bivalent_poised_promoter	0.196357716351334	PMD	commonPMD	85280101	cg24083469_BC21	cg24083469				Yes
cg14116122	12	85673884	R	II	ALX1	TSS200	island	chr12:85673878-85674700	rs532092396	38	Both	CG	Island	ENST00000316824	chr12	85673885	85695562	21678	+	0	ENSG00000180318	ALX1	protein_coding	chromosome	ALX1	ENSG00000180318	ALX1						Bivalent_poised_promoter	0.196357716351334	PMD	commonPMD	85280106	cg14116122_BC21	cg14116122				Yes
cg25678815	12	85673915	R	I	ALX1	TSS200	island	chr12:85673878-85674700	rs551530814	19	Red	CG	Island	ENST00000316824	chr12	85673885	85695562	21678	+	29	ENSG00000180318	ALX1	protein_coding	chromosome	ALX1	ENSG00000180318	ALX1						Bivalent_poised_promoter	0.196357716351334	PMD	commonPMD	85280137	cg25678815_BC11	cg25678815				Yes
cg10794058	12	85673918	R	I	ALX1	TSS200	island	chr12:85673878-85674700	rs551530814	22	Grn	CG	Island	ENST00000316824	chr12	85673885	85695562	21678	+	32	ENSG00000180318	ALX1	protein_coding	chromosome	ALX1	ENSG00000180318	ALX1						Bivalent_poised_promoter	0.196357716351334	PMD	commonPMD	85280140	cg10794058_TC11	cg10794058				Yes
cg02409351	12	85674022	F	II	ALX1	TSS200	island	chr12:85673878-85674700			Both	CG	Island	ENST00000316824	chr12	85673885	85695562	21678	+	136	ENSG00000180318	ALX1	protein_coding	chromosome	ALX1	ENSG00000180318	ALX1						Bivalent_poised_promoter	0.196357716351334	PMD	commonPMD	85280244	cg02409351_TC21	cg02409351				Yes
cg19863542	12	85674140	F	II	ALX1	1stExon	island	chr12:85673878-85674700	rs148136812;rs141968055;rs150692244	24;46;48	Both	CG	Island	ENST00000316824	chr12	85673885	85695562	21678	+	254	ENSG00000180318	ALX1	protein_coding	chromosome	ALX1	ENSG00000180318	ALX1						Bivalent_poised_promoter	0.196357716351334	PMD	commonPMD	85280362	cg19863542_BC21	cg19863542				Yes
cg07780095	12	85674296	F	I	ALX1	Body	island	chr12:85673878-85674700	rs373333417;rs564559514;rs532007095	0;34;48	Red	CG	Island	ENST00000316824	chr12	85673885	85695562	21678	+	410	ENSG00000180318	ALX1	protein_coding	chromosome	ALX1	ENSG00000180318	ALX1						Bivalent_poised_promoter	0.196357716351334	PMD	commonPMD	85280518	cg07780095_TC11	cg07780095				Yes
cg06552356	12	85674531	F	II	ALX1	Body	island	chr12:85673878-85674700	rs115137737	25	Both	CG	Island	ENST00000316824	chr12	85673885	85695562	21678	+	645	ENSG00000180318	ALX1	protein_coding	chromosome	ALX1	ENSG00000180318	ALX1						Bivalent_poised_promoter	0.196357716351334	PMD	commonPMD	85280753	cg06552356_BC21	cg06552356				Yes
cg15520342	12	133266534	R	II	PXMP2	Body	shore	chr12:133263462-133264711	rs550063703;rs563632291;rs529492835;rs549290061	37;10;8;2	Both	CG	South Shore	ENST00000539093	chr12	133266846	133281486	14641	+	310	ENSG00000176894	PXMP2	protein_coding	chromosome	PXMP2	ENSG00000176894;ENSG00000256632	PXMP2;RP13-672B3.2						Active_prostate_lineage-specific_enhancer	0.0650031180810822			132689948	cg15520342_BC21	cg15520342				Yes
cg09282316	12	133266560	R	II	PXMP2	Body	shore	chr12:133263462-133264711	rs563632291;rs529492835;rs549290061;rs187074660	36;34;28;2	Both	CG	South Shore	ENST00000539093	chr12	133266846	133281486	14641	+	284	ENSG00000176894	PXMP2	protein_coding	chromosome	PXMP2	ENSG00000176894;ENSG00000256632	PXMP2;RP13-672B3.2						Active_prostate_lineage-specific_enhancer	0.0650031180810822			132689974	cg09282316_BC21	cg09282316				Yes
cg01659000	12	133266680	R	II	PXMP2	Body	shore	chr12:133263462-133264711	rs76994363;rs369131078;rs547121529	27;20;2	Both	CG	South Shore	ENST00000539093	chr12	133266846	133281486	14641	+	164	ENSG00000176894	PXMP2	protein_coding	chromosome	PXMP2	ENSG00000176894;ENSG00000256632	PXMP2;RP13-672B3.2						Primed_prostate_lineage_enhancer	0.0650031180810822			132690094	cg01659000_BC21	cg01659000				Yes
cg08748457	12	133266718	R	II	PXMP2	Body	shelf	chr12:133263462-133264711	rs547121529;rs556072482	40;37	Both	CG	South Shelf	ENST00000539093	chr12	133266846	133281486	14641	+	126	ENSG00000176894	PXMP2	protein_coding	chromosome	PXMP2	ENSG00000176894;ENSG00000256632	PXMP2;RP13-672B3.2						Primed_prostate_lineage_enhancer	0.0650031180810822			132690132	cg08748457_BC21	cg08748457				Yes
cg26446656	12	133266743	F	II	PXMP2	Body	shelf	chr12:133263462-133264711	rs550273500;rs372334848	18;19	Both	CG	South Shelf	ENST00000539093	chr12	133266846	133281486	14641	+	101	ENSG00000176894	PXMP2	protein_coding	chromosome	PXMP2	ENSG00000176894;ENSG00000256632	PXMP2;RP13-672B3.2						Primed_prostate_lineage_enhancer	0.0650031180810822			132690157	cg26446656_TC21	cg26446656				Yes
cg23541749	12	133266769	F	II	PXMP2	Body	shelf	chr12:133263462-133264711	rs76557619	44	Both	CG	South Shelf	ENST00000539093	chr12	133266846	133281486	14641	+	75	ENSG00000176894	PXMP2	protein_coding	chromosome	PXMP2	ENSG00000176894;ENSG00000256632	PXMP2;RP13-672B3.2						Primed_prostate_lineage_enhancer	0.0650031180810822			132690183	cg23541749_BC21	cg23541749				No
cg23943268	13	33589621	F	II	KL	TSS1500	shore	chr13:33589928-33591428	rs188853978	41	Both	CG	North Shore	ENST00000426690	chr13	33590207	33635665	45459	+	584	ENSG00000133116	KL	protein_coding	chromosome	KL								Bivalent_poised_promoter	0.166334417735308	PMD	commonPMD	33015483	cg23943268_TC21	cg23943268				No
cg03429431	13	33589786	F	II	KL	TSS1500	shore	chr13:33589928-33591428	rs544664217;rs36217263	0;49	Both	CG	North Shore	ENST00000426690	chr13	33590207	33635665	45459	+	419	ENSG00000133116	KL	protein_coding	chromosome	KL								Bivalent_poised_promoter	0.166334417735308	PMD	commonPMD	33015648	cg03429431_BC21	cg03429431				No
cg17806623	13	33590002	F	I	KL	TSS1500	island	chr13:33589928-33591428	rs571633706	11	Grn	CG	Island	ENST00000426690	chr13	33590207	33635665	45459	+	203	ENSG00000133116	KL	protein_coding	chromosome	KL			PRAD_76713	3.17465494194382	Promoter	0.684630738522954	0.315369261477046	Bivalent_poised_promoter	0.166334417735308	PMD	commonPMD	33015864	cg17806623_TC11	cg17806623				No
cg14172562	13	33590015	F	II	KL	TSS1500	island	chr13:33589928-33591428	rs149944937	42	Both	CG	Island	ENST00000426690	chr13	33590207	33635665	45459	+	190	ENSG00000133116	KL	protein_coding	chromosome	KL			PRAD_76713	3.17465494194382	Promoter	0.684630738522954	0.315369261477046	Bivalent_poised_promoter	0.166334417735308	PMD	commonPMD	33015877	cg14172562_BC21	cg14172562				No
cg09886946	13	33590048	F	II	KL	TSS1500	island	chr13:33589928-33591428	rs149944937	9	Both	CG	Island	ENST00000426690	chr13	33590207	33635665	45459	+	157	ENSG00000133116	KL	protein_coding	chromosome	KL			PRAD_76713	3.17465494194382	Promoter	0.684630738522954	0.315369261477046	Bivalent_poised_promoter	0.166334417735308	PMD	commonPMD	33015910	cg09886946_BC21	cg09886946				No
cg05855588	13	33590273	R	I	KL	TSS1500	island	chr13:33589928-33591428			Red	CG	Island	ENST00000426690	chr13	33590207	33635665	45459	+	65	ENSG00000133116	KL	protein_coding	chromosome	KL	ENSG00000133116	KL	PRAD_76713	3.17465494194382	Promoter	0.684630738522954	0.315369261477046	Bivalent_poised_promoter	0.166334417735308	PMD	commonPMD	33016135	cg05855588_BC11	cg05855588				No
cg17106222	13	33590343	F	I	KL	TSS1500	island	chr13:33589928-33591428			Grn	CG	Island	ENST00000426690	chr13	33590207	33635665	45459	+	135	ENSG00000133116	KL	protein_coding	chromosome	KL	ENSG00000133116	KL	PRAD_76713	3.17465494194382	Promoter	0.684630738522954	0.315369261477046	Bivalent_poised_promoter	0.166334417735308	PMD	commonPMD	33016205	cg17106222_TC11	cg17106222				No
cg25698998	13	33590401	F	I	KL	TSS200	island	chr13:33589928-33591428	rs575196788;rs2516569;rs561583392	12;13;46	Grn	CG	Island	ENST00000487852	chr13	33590571	33638440	47870	+	168	ENSG00000133116	KL	protein_coding	chromosome	KL	ENSG00000133116	KL	PRAD_76713	3.17465494194382	Promoter	0.684630738522954	0.315369261477046	Bivalent_poised_promoter	0.166334417735308	PMD	commonPMD							No
cg02796545	13	33590466	R	II	KL	TSS200	island	chr13:33589928-33591428	rs561583392	21	Both	CG	Island	ENST00000487852	chr13	33590571	33638440	47870	+	103	ENSG00000133116	KL	protein_coding	chromosome	KL	ENSG00000133116	KL						Bivalent_poised_promoter	0.166334417735308	PMD	commonPMD	33016328	cg02796545_TC21	cg02796545				No
cg14145477	13	33590493	R	I	KL	TSS200	island	chr13:33589928-33591428	rs561583392	48	Grn	CG	Island	ENST00000487852	chr13	33590571	33638440	47870	+	76	ENSG00000133116	KL	protein_coding	chromosome	KL	ENSG00000133116	KL						Bivalent_poised_promoter	0.166334417735308	PMD	commonPMD	33016355	cg14145477_TC11	cg14145477				No
cg05116906	13	33590495	R	I	KL	TSS200	island	chr13:33589928-33591428	rs561583392	50	Grn	CG	Island	ENST00000487852	chr13	33590571	33638440	47870	+	74	ENSG00000133116	KL	protein_coding	chromosome	KL	ENSG00000133116	KL						Bivalent_poised_promoter	0.166334417735308	PMD	commonPMD							No
cg02441765	13	33590838	F	II	KL	1stExon	island	chr13:33589928-33591428	rs2772364;rs569111695;rs558187283;rs548833535	13;42;43;47	Both	CG	Island	ENST00000380099	chr13	33590571	33640282	49712	+	266	ENSG00000133116	KL	protein_coding	chromosome	KL	ENSG00000133116	KL						Bivalent_poised_promoter	0.166334417735308	PMD	commonPMD	33016700	cg02441765_TC21	cg02441765				No
cg23282559	13	33591130	F	II	KL	1stExon	island	chr13:33589928-33591428	rs554632986;rs200063460	1;43	Both	CG	Island	ENST00000380099	chr13	33590571	33640282	49712	+	558	ENSG00000133116	KL	protein_coding	chromosome	KL	ENSG00000133116	KL						Bivalent_poised_promoter	0.166334417735308	PMD	commonPMD	33016992	cg23282559_TC21	cg23282559				No
cg10587183	13	36048892	R	II	MAB21L1	1stExon	shore	chr13:36049570-36050159	rs571326689	6	Both	CG	North Shore	ENST00000379919	chr13	36047926	36050832	2907	-	1938	ENSG00000180660	MAB21L1	protein_coding	chromosome	MAB21L1	ENSG00000172915;ENSG00000180660	NBEA;MAB21L1						Primed_non-prostate_lineage-specific_enhancer	0.187759366144512	PMD	commonPMD	35474755	cg10587183_TC21	cg10587183				No
cg21392700	13	36049335	F	II	MAB21L1	1stExon	shore	chr13:36049570-36050159	rs200621349	23	Both	CG	North Shore	ENST00000379919	chr13	36047926	36050832	2907	-	1495	ENSG00000180660	MAB21L1	protein_coding	chromosome	MAB21L1	ENSG00000172915;ENSG00000180660	NBEA;MAB21L1						Bivalent_poised_promoter	0.187759366144512	PMD	commonPMD	35475198	cg21392700_TC21	cg21392700				No
cg03356172	13	36049380	F	II	MAB21L1	1stExon	shore	chr13:36049570-36050159	rs199816120;rs150872535	16;44	Both	CG	North Shore	ENST00000379919	chr13	36047926	36050832	2907	-	1450	ENSG00000180660	MAB21L1	protein_coding	chromosome	MAB21L1	ENSG00000172915;ENSG00000180660	NBEA;MAB21L1						Bivalent_poised_promoter	0.187759366144512	PMD	commonPMD	35475243	cg03356172_TC21	cg03356172				No
cg13238479	13	36049673	R	II	MAB21L1	1stExon	island	chr13:36049570-36050159	rs140025297;rs143553010	41;5	Both	CG	Island	ENST00000379919	chr13	36047926	36050832	2907	-	1157	ENSG00000180660	MAB21L1	protein_coding	chromosome	MAB21L1	ENSG00000172915;ENSG00000180660	NBEA;MAB21L1						Bivalent_poised_promoter	0.187759366144512	PMD	commonPMD	35475536	cg13238479_TC21	cg13238479				No
cg00505001	13	36049807	F	II	MAB21L1	1stExon	island	chr13:36049570-36050159	rs561105569	7	Both	CG	Island	ENST00000379919	chr13	36047926	36050832	2907	-	1023	ENSG00000180660	MAB21L1	protein_coding	chromosome	MAB21L1	ENSG00000172915;ENSG00000180660	NBEA;MAB21L1						Bivalent_poised_promoter	0.187759366144512	PMD	commonPMD	35475670	cg00505001_BC21	cg00505001				No
cg16877681	13	36050158	F	II	MAB21L1	1stExon	island	chr13:36049570-36050159			Both	CG	Island	ENST00000379919	chr13	36047926	36050832	2907	-	672	ENSG00000180660	MAB21L1	protein_coding	chromosome	MAB21L1	ENSG00000172915;ENSG00000180660	NBEA;MAB21L1						Bivalent_poised_promoter	0.187759366144512	PMD	commonPMD	35476021	cg16877681_BC21	cg16877681				No
cg12178237	13	36050522	R	II	MAB21L1	1stExon	shore	chr13:36049570-36050159	rs543187987	34	Both	CG	South Shore	ENST00000379919	chr13	36047926	36050832	2907	-	308	ENSG00000180660	MAB21L1	protein_coding	chromosome	MAB21L1	ENSG00000172915;ENSG00000180660	NBEA;MAB21L1						Active_non-prostate_lineage_promoter	0.187759366144512	PMD	commonPMD	35476385	cg12178237_BC21	cg12178237				No
cg15259593	13	36050705	R	II	MAB21L1	1stExon	shore	chr13:36052553-36053119			Both	CG	North Shore	ENST00000379919	chr13	36047926	36050832	2907	-	125	ENSG00000180660	MAB21L1	protein_coding	chromosome	MAB21L1	ENSG00000172915;ENSG00000180660	NBEA;MAB21L1	PRAD_76817	4.29280299417791	Promoter	0.489021956087824	0.510978043912176	Active_non-prostate_lineage_promoter	0.187759366144512	PMD	commonPMD							No
cg15561647	13	36050713	F	II	MAB21L1	1stExon	shore	chr13:36052553-36053119	rs565057549	44	Both	CG	North Shore	ENST00000379919	chr13	36047926	36050832	2907	-	117	ENSG00000180660	MAB21L1	protein_coding	chromosome	MAB21L1	ENSG00000172915;ENSG00000180660	NBEA;MAB21L1	PRAD_76817	4.29280299417791	Promoter	0.489021956087824	0.510978043912176	Active_non-prostate_lineage_promoter	0.187759366144512	PMD	commonPMD	35476576	cg15561647_TC21	cg15561647				No
cg05093686	13	36050788	F	II	MAB21L1	1stExon	shore	chr13:36052553-36053119	rs550316044	9	Both	CG	North Shore	ENST00000379919	chr13	36047926	36050832	2907	-	42	ENSG00000180660	MAB21L1	protein_coding	chromosome	MAB21L1	ENSG00000172915;ENSG00000180660	NBEA;MAB21L1	PRAD_76817	4.29280299417791	Promoter	0.489021956087824	0.510978043912176	Active_non-prostate_lineage_promoter	0.187759366144512	PMD	commonPMD	35476651	cg05093686_TC21	cg05093686				No
cg21884062	13	36050844	R	II	MIR548F5	Body	shore	chr13:36052553-36053119	rs550316044;rs117417493	49;3	Both	CG	North Shore	ENST00000379919	chr13	36047926	36050832	2907	-	11	ENSG00000180660	MAB21L1	protein_coding	chromosome	MAB21L1	ENSG00000172915	NBEA	PRAD_76817	4.29280299417791	Promoter	0.489021956087824	0.510978043912176	Active_non-prostate_lineage_promoter	0.187759366144512	PMD	commonPMD	35476707	cg21884062_BC21	cg21884062				No
cg01952313	13	36050881	R	I	MIR548F5	Body	shore	chr13:36052553-36053119	rs117417493;rs529737825	40;4	Red	CG	North Shore	ENST00000537702	chr13	36050886	36245671	194786	+	3	ENSG00000172915	NBEA	protein_coding	chromosome	NBEA	ENSG00000172915	NBEA	PRAD_76817	4.29280299417791	Promoter	0.489021956087824	0.510978043912176	Active_non-prostate_lineage_promoter	0.187759366144512	PMD	commonPMD	35476744	cg01952313_BC11	cg01952313				No
cg12573705	13	36050889	R	I	MIR548F5	Body	shore	chr13:36052553-36053119	rs117417493;rs529737825	48;12	Grn	CG	North Shore	ENST00000537702	chr13	36050886	36245671	194786	+	2	ENSG00000172915	NBEA	protein_coding	chromosome	NBEA	ENSG00000172915	NBEA	PRAD_76817	4.29280299417791	Promoter	0.489021956087824	0.510978043912176	Active_non-prostate_lineage_promoter	0.187759366144512	PMD	commonPMD							No
cg03014934	13	36050901	R	II	MIR548F5	Body	shore	chr13:36052553-36053119	rs529737825	24	Both	CG	North Shore	ENST00000537702	chr13	36050886	36245671	194786	+	14	ENSG00000172915	NBEA	protein_coding	chromosome	NBEA	ENSG00000172915	NBEA	PRAD_76817	4.29280299417791	Promoter	0.489021956087824	0.510978043912176	Active_non-prostate_lineage_promoter	0.187759366144512	PMD	commonPMD	35476764	cg03014934_BC21	cg03014934				No
cg22855860	13	36050930	F	II	MIR548F5	Body	shore	chr13:36052553-36053119			Both	CG	North Shore	ENST00000537702	chr13	36050886	36245671	194786	+	43	ENSG00000172915	NBEA	protein_coding	chromosome	NBEA	ENSG00000172915	NBEA	PRAD_76817	4.29280299417791	Promoter	0.489021956087824	0.510978043912176	Active_non-prostate_lineage_promoter	0.187759366144512	PMD	commonPMD	35476793	cg22855860_TC21	cg22855860				No
cg12029639	13	36050993	F	II	MIR548F5	Body	shore	chr13:36052553-36053119	rs567485659	0	Both	CG	North Shore	ENST00000537702	chr13	36050886	36245671	194786	+	106	ENSG00000172915	NBEA	protein_coding	chromosome	NBEA	ENSG00000172915	NBEA	PRAD_76817	4.29280299417791	Promoter	0.489021956087824	0.510978043912176	Active_non-prostate_lineage_promoter	0.187759366144512	PMD	commonPMD	35476856	cg12029639_TC21	cg12029639				No
cg13446906	13	36051073	F	II	MIR548F5	Body	shore	chr13:36052553-36053119			Both	CG	North Shore	ENST00000537702	chr13	36050886	36245671	194786	+	186	ENSG00000172915	NBEA	protein_coding	chromosome	NBEA	ENSG00000172915	NBEA	PRAD_76817	4.29280299417791	Promoter	0.489021956087824	0.510978043912176	Active_non-prostate_lineage_promoter	0.187759366144512	PMD	commonPMD	35476936	cg13446906_TC21	cg13446906				No
cg25618572	13	36051599	R	II	MAB21L1	TSS1500	shore	chr13:36052553-36053119	rs528644007;rs143694890;rs571854080	36;22;6	Both	CG	North Shore	ENST00000537702	chr13	36050886	36245671	194786	+	712	ENSG00000172915	NBEA	protein_coding	chromosome	NBEA	ENSG00000172915	NBEA						Primed_non-prostate_lineage-specific_enhancer	0.187759366144512	PMD	commonPMD	35477462	cg25618572_TC21	cg25618572				No
cg24769969	13	36051666	F	II	MIR548F5	Body	shore	chr13:36052553-36053119	rs191725947;rs181691585	8;33	Both	CG	North Shore	ENST00000537702	chr13	36050886	36245671	194786	+	779	ENSG00000172915	NBEA	protein_coding	chromosome	NBEA	ENSG00000172915	NBEA						Primed_non-prostate_lineage-specific_enhancer	0.187759366144512	PMD	commonPMD	35477529	cg24769969_TC21	cg24769969				No
cg07554357	13	36051749	F	II	MIR548F5	Body	shore	chr13:36052553-36053119	rs555056881	22	Both	CG	North Shore	ENST00000537702	chr13	36050886	36245671	194786	+	862	ENSG00000172915	NBEA	protein_coding	chromosome	NBEA	ENSG00000172915	NBEA						Primed_non-prostate_lineage-specific_enhancer	0.187759366144512	PMD	commonPMD	35477612	cg07554357_TC21	cg07554357				No
cg03839709	13	96743492	F	II	HS6ST3	1stExon	island	chr13:96742138-96744162	rs202155118;rs185615621;rs141578480;rs150396139;rs371116147	19;36;38;46;50	Both	CG	Island	ENST00000376705	chr13	96743093	97485671	742579	+	398	ENSG00000185352	HS6ST3	protein_coding	chromosome	HS6ST3	ENSG00000185352	HS6ST3						Bivalent_poised_promoter	0.168773046555551	PMD	commonPMD	96091238	cg03839709_TC21	cg03839709				No
cg11244340	13	96743583	R	I	HS6ST3	1stExon	island	chr13:96742138-96744162	rs150396139;rs371116147;rs138242464;rs149591742;rs144263527	47;43;40;25;1	Red	CG	Island	ENST00000376705	chr13	96743093	97485671	742579	+	489	ENSG00000185352	HS6ST3	protein_coding	chromosome	HS6ST3	ENSG00000185352	HS6ST3						Bivalent_poised_promoter	0.168773046555551	PMD	commonPMD	96091329	cg11244340_TC11	cg11244340				No
cg22318010	13	96743652	R	II	HS6ST3	1stExon	island	chr13:96742138-96744162	rs142109918	3	Both	CG	Island	ENST00000376705	chr13	96743093	97485671	742579	+	558	ENSG00000185352	HS6ST3	protein_coding	chromosome	HS6ST3	ENSG00000185352	HS6ST3						Bivalent_poised_promoter	0.168773046555551	PMD	commonPMD	96091398	cg22318010_TC21	cg22318010				No
cg27513979	13	96743895	F	I	HS6ST3	Body	island	chr13:96742138-96744162	rs547079867	49	Grn	CG	Island	ENST00000376705	chr13	96743093	97485671	742579	+	801	ENSG00000185352	HS6ST3	protein_coding	chromosome	HS6ST3	ENSG00000185352	HS6ST3						Bivalent_poised_promoter	0.168773046555551	PMD	commonPMD	96091641	cg27513979_TC11	cg27513979				No
cg24882875	13	96744126	R	I	HS6ST3	Body	island	chr13:96742138-96744162	rs1540608	23	Grn	CG	Island	ENST00000376705	chr13	96743093	97485671	742579	+	1032	ENSG00000185352	HS6ST3	protein_coding	chromosome	HS6ST3	ENSG00000185352	HS6ST3						Bivalent_poised_promoter	0.168773046555551	PMD	commonPMD	96091872	cg24882875_TC11	cg24882875				No
cg16409650	13	96744161	F	II	HS6ST3	Body	island	chr13:96742138-96744162			Both	CG	Island	ENST00000376705	chr13	96743093	97485671	742579	+	1067	ENSG00000185352	HS6ST3	protein_coding	chromosome	HS6ST3	ENSG00000185352	HS6ST3						Bivalent_poised_promoter	0.168773046555551	PMD	commonPMD	96091907	cg16409650_TC21	cg16409650				No
cg18575730	13	96744289	F	II	HS6ST3	Body	shore	chr13:96742138-96744162	rs190423910;rs539854717;rs373287788;rs576701050	9;11;12;38	Both	CG	South Shore	ENST00000376705	chr13	96743093	97485671	742579	+	1195	ENSG00000185352	HS6ST3	protein_coding	chromosome	HS6ST3	ENSG00000185352	HS6ST3						Bivalent_poised_enhancer	0.168773046555551	PMD	commonPMD	96092035	cg18575730_TC21	cg18575730				No
cg00463202	13	114107710	R	II	ADPRHL1	1stExon	opensea		rs140024846;rs145442241	43;1	Both	CG	Open Sea	ENST00000375418	chr13	114076948	114107839	30892	-	127	ENSG00000153531	ADPRHL1	protein_coding	chromosome	ADPRHL1	ENSG00000153531	ADPRHL1	PRAD_78722	7.83792827578061	Promoter	0.592814371257485	0.407185628742515	Active_non-prostate_lineage_promoter	0.0535843321219846			113453395	cg00463202_TC21	cg00463202				No
cg27490101	13	114107790	R	I	ADPRHL1	1stExon	opensea		rs148907390	7	Red	CG	Open Sea	ENST00000375418	chr13	114076948	114107839	30892	-	47	ENSG00000153531	ADPRHL1	protein_coding	chromosome	ADPRHL1	ENSG00000153531	ADPRHL1	PRAD_78722	7.83792827578061	Promoter	0.592814371257485	0.407185628742515	Active_non-prostate_lineage_promoter	0.0535843321219846			113453475	cg27490101_BC11	cg27490101				No
cg20731693	13	114107876	R	II	ADPRHL1	TSS200	opensea		rs113483311;rs548938963;rs561151964	32;19;8	Both	CG	Open Sea	ENST00000375418	chr13	114076948	114107839	30892	-	36	ENSG00000153531	ADPRHL1	protein_coding	chromosome	ADPRHL1			PRAD_78722	7.83792827578061	Promoter	0.592814371257485	0.407185628742515	Active_non-prostate_lineage_promoter	0.0535843321219846			113453561	cg20731693_BC21	cg20731693				No
cg20773767	13	114107931	R	II	ADPRHL1	TSS200	opensea		rs528366180;rs546919607	22;1	Both	CG	Open Sea	ENST00000375418	chr13	114076948	114107839	30892	-	91	ENSG00000153531	ADPRHL1	protein_coding	chromosome	ADPRHL1			PRAD_78722	7.83792827578061	Promoter	0.592814371257485	0.407185628742515	Active_non-prostate_lineage_promoter	0.0535843321219846			113453616	cg20773767_BC21	cg20773767				No
cg14845091	13	114107956	F	II	ADPRHL1	TSS200	opensea		rs539889370;rs188912924;rs148041679	0;34;49	Both	CG	Open Sea	ENST00000375418	chr13	114076948	114107839	30892	-	116	ENSG00000153531	ADPRHL1	protein_coding	chromosome	ADPRHL1			PRAD_78722	7.83792827578061	Promoter	0.592814371257485	0.407185628742515	Active_non-prostate_lineage_promoter	0.0535843321219846			113453641	cg14845091_TC21	cg14845091				No
cg21243846	13	114108005	R	II	ADPRHL1	TSS200	opensea		rs539889370;rs188912924;rs148041679	51;17;2	Both	CG	Open Sea	ENST00000375418	chr13	114076948	114107839	30892	-	165	ENSG00000153531	ADPRHL1	protein_coding	chromosome	ADPRHL1			PRAD_78722	7.83792827578061	Promoter	0.592814371257485	0.407185628742515	Active_non-prostate_lineage_promoter	0.0535843321219846			113453690	cg21243846_TC21	cg21243846				No
cg23417523	13	114108012	F	II	ADPRHL1	TSS200	opensea		rs537569946;rs554046532	28;42	Both	CG	Open Sea	ENST00000375418	chr13	114076948	114107839	30892	-	172	ENSG00000153531	ADPRHL1	protein_coding	chromosome	ADPRHL1			PRAD_78722	7.83792827578061	Promoter	0.592814371257485	0.407185628742515	Active_non-prostate_lineage_promoter	0.0535843321219846			113453697	cg23417523_TC21	cg23417523				No
cg21304833	13	114108028	R	II	ADPRHL1	TSS200	opensea		rs188912924;rs148041679	40;25	Both	CG	Open Sea	ENST00000375418	chr13	114076948	114107839	30892	-	188	ENSG00000153531	ADPRHL1	protein_coding	chromosome	ADPRHL1			PRAD_78722	7.83792827578061	Promoter	0.592814371257485	0.407185628742515	Active_non-prostate_lineage_promoter	0.0535843321219846									No
cg21834032	13	114108433	F	II	ADPRHL1	TSS1500	opensea		rs551453754;rs570056168;rs545190538	1;12;38	Both	CG	Open Sea	ENST00000375418	chr13	114076948	114107839	30892	-	593	ENSG00000153531	ADPRHL1	protein_coding	chromosome	ADPRHL1								Primed_non-prostate_lineage-specific_enhancer	0.0535843321219846			113454118	cg21834032_BC21	cg21834032				No
cg13667739	14	105944604	F	II	CRIP2	Body	island	chr14:105944421-105945700			Both	CG	Island	ENST00000548309	chr14	105943101	105946461	3361	+	1502	ENSG00000182809	CRIP2	protein_coding	chromosome	CRIP2	ENSG00000182809	CRIP2						Bivalent_poised_promoter	0.137837991499452	PMD		105478267	cg13667739_TC21	cg13667739				No
cg06285241	14	105944655	R	II	CRIP2	Body	island	chr14:105944421-105945700			Both	CG	Island	ENST00000548309	chr14	105943101	105946461	3361	+	1553	ENSG00000182809	CRIP2	protein_coding	chromosome	CRIP2	ENSG00000182809	CRIP2						Bivalent_poised_promoter	0.137837991499452	PMD		105478318	cg06285241_BC21	cg06285241				No
cg21137924	14	105944822	F	II	CRIP2	Body	island	chr14:105944421-105945700	rs139312021;rs587682426;rs587762498	5;25;45	Both	CG	Island	ENST00000548309	chr14	105943101	105946461	3361	+	1720	ENSG00000182809	CRIP2	protein_coding	chromosome	CRIP2	ENSG00000182809	CRIP2						Bivalent_poised_promoter	0.137837991499452	PMD		105478485	cg21137924_BC21	cg21137924				No
cg04439622	14	105944942	F	II	CRIP2	Body	island	chr14:105944421-105945700			Both	CG	Island	ENST00000548309	chr14	105943101	105946461	3361	+	1840	ENSG00000182809	CRIP2	protein_coding	chromosome	CRIP2	ENSG00000182809	CRIP2						Bivalent_poised_promoter	0.137837991499452	PMD		105478605	cg04439622_BC21	cg04439622				No
cg04329125	14	105945022	F	I	CRIP2	Body	island	chr14:105944421-105945700	rs587674062	39	Grn	CG	Island	ENST00000548309	chr14	105943101	105946461	3361	+	1920	ENSG00000182809	CRIP2	protein_coding	chromosome	CRIP2	ENSG00000182809	CRIP2						Bivalent_poised_promoter	0.137837991499452	PMD		105478685	cg04329125_BC11	cg04329125				No
cg27279301	14	105945287	F	I	CRIP2	Body	island	chr14:105944421-105945700	rs587769009;rs587612946;rs11556118	15;48;51	Red	CG	Island	ENST00000548309	chr14	105943101	105946461	3361	+	2185	ENSG00000182809	CRIP2	protein_coding	chromosome	CRIP2	ENSG00000182809	CRIP2						Bivalent_poised_promoter	0.137837991499452	PMD		105478950	cg27279301_TC11	cg27279301				No
cg15174565	15	101728234	R	II	CHSY1	Body	opensea		rs537066080	2	Both	CG	Open Sea	ENST00000560766	chr15	101718782	101728230	9449	-	3	ENSG00000131873	CHSY1	protein_coding	chromosome	CHSY1	ENSG00000131873	CHSY1	PRAD_86005	4.13537862761415	Promoter	0.451097804391218	0.548902195608782	Active_prostate_lineage-specific_enhancer	0.0849805274917725			101188029	cg15174565_TC21	cg15174565				No
cg19069884	15	101728309	R	II	CHSY1	Body	opensea		rs190607984	2	Both	CG	Open Sea	ENST00000543813	chr15	101717306	101728266	10961	-	42	ENSG00000131873	CHSY1	protein_coding	chromosome	CHSY1	ENSG00000131873	CHSY1	PRAD_86005	4.13537862761415	Promoter	0.451097804391218	0.548902195608782	Active_prostate_lineage-specific_enhancer	0.0849805274917725			101188104	cg19069884_BC21	cg19069884				No
cg09530217	15	101728353	F	II	CHSY1	Body	opensea		rs534515373;rs553165660;rs7166488;rs149337130;rs561383062	0;5;28;33;51	Both	CG	Open Sea	ENST00000543813	chr15	101717306	101728266	10961	-	86	ENSG00000131873	CHSY1	protein_coding	chromosome	CHSY1	ENSG00000131873	CHSY1	PRAD_86005	4.13537862761415	Promoter	0.451097804391218	0.548902195608782	Active_prostate_lineage-specific_enhancer	0.0849805274917725			101188148	cg09530217_TC21	cg09530217				No
cg05669550	15	101728451	F	II	CHSY1	Body	opensea		rs182333997;rs543093812;rs185909100	1;1;22	Both	CG	Open Sea	ENST00000543813	chr15	101717306	101728266	10961	-	184	ENSG00000131873	CHSY1	protein_coding	chromosome	CHSY1	ENSG00000131873	CHSY1	PRAD_86005	4.13537862761415	Promoter	0.451097804391218	0.548902195608782	Active_prostate_lineage-specific_enhancer	0.0849805274917725			101188246	cg05669550_TC21	cg05669550				No
cg04861869	15	101728611	F	I	CHSY1	Body	opensea		rs188202929	42	Red	CG	Open Sea	ENST00000543813	chr15	101717306	101728266	10961	-	344	ENSG00000131873	CHSY1	protein_coding	chromosome	CHSY1	ENSG00000131873	CHSY1						Active_prostate_lineage-specific_enhancer	0.0849805274917725			101188406	cg04861869_TC11	cg04861869				No
cg14232082	15	101728629	F	II	CHSY1	Body	opensea		rs188202929	24	Both	CG	Open Sea	ENST00000543813	chr15	101717306	101728266	10961	-	362	ENSG00000131873	CHSY1	protein_coding	chromosome	CHSY1	ENSG00000131873	CHSY1						Active_prostate_lineage-specific_enhancer	0.0849805274917725			101188424	cg14232082_BC21	cg14232082				No
cg14397171	15	101728653	R	I	CHSY1	Body	opensea		rs188202929	2	Grn	CG	Open Sea	ENST00000543813	chr15	101717306	101728266	10961	-	386	ENSG00000131873	CHSY1	protein_coding	chromosome	CHSY1	ENSG00000131873	CHSY1						Active_prostate_lineage-specific_enhancer	0.0849805274917725			101188448	cg14397171_TC11	cg14397171				No
cg19589317	15	101729174	F	II	CHSY1	Body	opensea				Both	CG	Open Sea	ENST00000561143	chr15	101727746	101729772	2027	-	596	ENSG00000131873	CHSY1	protein_coding	chromosome	CHSY1	ENSG00000131873	CHSY1	PRAD_86006	10.3101344082788	Promoter	0.520958083832335	0.479041916167665	Active_prostate_lineage-specific_promoter	0.0849805274917725			101188969	cg19589317_BC21	cg19589317				No
cg00138641	16	14397074	F	II	MIR193B	TSS1500	island	chr16:14395604-14397075	rs150352227	28	Both	CG	Island	ENST00000573051	chr16	14294187	14335325	41139	+	102886	ENSG00000186260	MKL2	protein_coding	chromosome	MKL2								Bivalent_poised_promoter	0.0646443768064955			14303217	cg00138641_TC21	cg00138641				No
cg09918657	16	14397207	R	I	MIR193B	TSS1500	shore	chr16:14395604-14397075			Grn	CG	South Shore	ENST00000573051	chr16	14294187	14335325	41139	+	103019	ENSG00000186260	MKL2	protein_coding	chromosome	MKL2								Active_non-prostate_lineage_promoter	0.0646443768064955			14303350	cg09918657_BC11	cg09918657				No
cg10420310	16	14397576	R	II	MIR193B	TSS1500	shore	chr16:14395604-14397075	rs552003168	8	Both	CG	South Shore	ENST00000573051	chr16	14294187	14335325	41139	+	103388	ENSG00000186260	MKL2	protein_coding	chromosome	MKL2								Active_non-prostate_lineage_promoter	0.0646443768064955			14303719	cg10420310_TC21	cg10420310				No
cg04018325	16	14397685	F	II	MIR193B	TSS200	shore	chr16:14395604-14397075	rs192938545	49	Both	CG	South Shore	ENST00000573051	chr16	14294187	14335325	41139	+	103497	ENSG00000186260	MKL2	protein_coding	chromosome	MKL2								Bivalent_poised_promoter	0.0646443768064955			14303828	cg04018325_BC21	cg04018325				No
cg06273075	16	14397688	F	II	MIR193B	TSS200	shore	chr16:14395604-14397075	rs192938545	46	Both	CG	South Shore	ENST00000573051	chr16	14294187	14335325	41139	+	103500	ENSG00000186260	MKL2	protein_coding	chromosome	MKL2								Bivalent_poised_promoter	0.0646443768064955			14303831	cg06273075_TC21	cg06273075				No
cg07665535	16	14397756	F	I	MIR193B	TSS200	shore	chr16:14395604-14397075	rs556597373;rs182911803	2;10	Grn	CG	South Shore	ENST00000573051	chr16	14294187	14335325	41139	+	103568	ENSG00000186260	MKL2	protein_coding	chromosome	MKL2								Bivalent_poised_promoter	0.0646443768064955			14303899	cg07665535_BC11	cg07665535				No
cg21396064	16	14397766	F	II	MIR193B	TSS200	shore	chr16:14395604-14397075	rs182911803	0	Both	CG	South Shore	ENST00000573051	chr16	14294187	14335325	41139	+	103578	ENSG00000186260	MKL2	protein_coding	chromosome	MKL2								Bivalent_poised_promoter	0.0646443768064955			14303909	cg21396064_TC21	cg21396064				No
cg07444617	16	14398064	F	II		IGR	shore	chr16:14395604-14397075	rs538417160;rs544622241;rs148008893;rs141662113;rs551935867	9;16;18;23;32	Both	CG	South Shore	ENST00000573051	chr16	14294187	14335325	41139	+	103876	ENSG00000186260	MKL2	protein_coding	chromosome	MKL2								Active_non-prostate_lineage_promoter	0.0646443768064955			14304207	cg07444617_TC21	cg07444617				No
cg00816080	16	49518084	R	II		IGR	opensea		rs138487545	48	Both	CG	Open Sea	ENST00000299191	chr16	49407734	49433342	25609	+	110349	ENSG00000166152	C16orf78	protein_coding	chromosome	C16orf78								Bivalent_poised_promoter	0.147275443371319	PMD		49484173	cg00816080_BC21	cg00816080				No
cg25592314	16	49518152	F	II		IGR	opensea		rs542808227;rs190266446	0;25	Both	CG	Open Sea	ENST00000299191	chr16	49407734	49433342	25609	+	110417	ENSG00000166152	C16orf78	protein_coding	chromosome	C16orf78								Bivalent_poised_promoter	0.147275443371319	PMD		49484241	cg25592314_BC21	cg25592314				No
cg07442408	16	49518410	R	II		IGR	opensea		rs184984513;rs550997625	39;27	Both	CG	Open Sea	ENST00000299191	chr16	49407734	49433342	25609	+	110675	ENSG00000166152	C16orf78	protein_coding	chromosome	C16orf78			PRAD_88109	4.26038685237768	Distal	0.552894211576846	0.447105788423154	Bivalent_poised_promoter	0.147275443371319	PMD		49484499	cg07442408_BC21	cg07442408				No
cg09231171	16	49518414	R	II		IGR	opensea		rs184984513;rs550997625	43;31	Both	CG	Open Sea	ENST00000299191	chr16	49407734	49433342	25609	+	110679	ENSG00000166152	C16orf78	protein_coding	chromosome	C16orf78			PRAD_88109	4.26038685237768	Distal	0.552894211576846	0.447105788423154	Bivalent_poised_promoter	0.147275443371319	PMD		49484503	cg09231171_TC21	cg09231171				No
cg05713954	16	49518536	F	II		IGR	opensea		rs143962753;rs565560022;rs534536072	6;39;43	Both	CG	Open Sea	ENST00000299191	chr16	49407734	49433342	25609	+	110801	ENSG00000166152	C16orf78	protein_coding	chromosome	C16orf78			PRAD_88109	4.26038685237768	Distal	0.552894211576846	0.447105788423154	Bivalent_poised_promoter	0.147275443371319	PMD		49484625	cg05713954_TC21	cg05713954				No
cg04550052	16	51184355	F	I	SALL1	Body	island	chr16:51183699-51188763			Grn	CG	Island	ENST00000440970	chr16	51169886	51184508	14623	-	151	ENSG00000103449	SALL1	protein_coding	chromosome	SALL1	ENSG00000103449	SALL1						Bivalent_poised_promoter	0.221421235250046	PMD	commonPMD	51150444	cg04550052_TC11	cg04550052				No
cg04698114	16	51184379	F	I	SALL1	Body	island	chr16:51183699-51188763	rs570991441;rs539646748	31;41	Red	CG	Island	ENST00000440970	chr16	51169886	51184508	14623	-	127	ENSG00000103449	SALL1	protein_coding	chromosome	SALL1	ENSG00000103449	SALL1						Bivalent_poised_promoter	0.221421235250046	PMD	commonPMD	51150468	cg04698114_TC11	cg04698114				No
cg00582524	16	51184392	F	I	SALL1	Body	island	chr16:51183699-51188763	rs570991441;rs539646748	18;28	Red	CG	Island	ENST00000440970	chr16	51169886	51184508	14623	-	114	ENSG00000103449	SALL1	protein_coding	chromosome	SALL1	ENSG00000103449	SALL1						Bivalent_poised_promoter	0.221421235250046	PMD	commonPMD	51150481	cg00582524_TC11	cg00582524				No
cg08526074	16	51184562	F	I	SALL1	Body	island	chr16:51183699-51188763	rs571966746	21	Grn	CG	Island	ENST00000570206	chr16	51171243	51184508	13266	-	53	ENSG00000103449	SALL1	protein_coding	chromosome	SALL1	ENSG00000103449	SALL1						Bivalent_poised_promoter	0.221421235250046	PMD	commonPMD	51150651	cg08526074_TC11	cg08526074				No
cg15463013	16	51184567	F	I	SALL1	TSS200	island	chr16:51183699-51188763	rs571966746	16	Grn	CG	Island	ENST00000570206	chr16	51171243	51184508	13266	-	58	ENSG00000103449	SALL1	protein_coding	chromosome	SALL1	ENSG00000103449	SALL1						Bivalent_poised_promoter	0.221421235250046	PMD	commonPMD	51150656	cg15463013_TC11	cg15463013				No
cg13692711	16	51184579	F	I	SALL1	TSS200	island	chr16:51183699-51188763	rs571966746	4	Red	CG	Island	ENST00000570206	chr16	51171243	51184508	13266	-	70	ENSG00000103449	SALL1	protein_coding	chromosome	SALL1	ENSG00000103449	SALL1						Bivalent_poised_promoter	0.221421235250046	PMD	commonPMD	51150668	cg13692711_BC11	cg13692711				No
cg02864757	16	51184583	F	II	SALL1	Body	island	chr16:51183699-51188763	rs571966746	0	Both	CG	Island	ENST00000570206	chr16	51171243	51184508	13266	-	74	ENSG00000103449	SALL1	protein_coding	chromosome	SALL1	ENSG00000103449	SALL1						Bivalent_poised_promoter	0.221421235250046	PMD	commonPMD	51150672	cg02864757_BC21	cg02864757				No
cg16118070	16	51184697	F	I	SALL1	TSS200	island	chr16:51183699-51188763	rs564038095;rs142154922	13;41	Grn	CG	Island	ENST00000570206	chr16	51171243	51184508	13266	-	188	ENSG00000103449	SALL1	protein_coding	chromosome	SALL1	ENSG00000103449	SALL1						Bivalent_poised_promoter	0.221421235250046	PMD	commonPMD	51150786	cg16118070_TC11	cg16118070				No
cg05151154	16	51184786	R	I	SALL1	TSS1500	island	chr16:51183699-51188763	rs142154922	50	Red	CG	Island	ENST00000570206	chr16	51171243	51184508	13266	-	277	ENSG00000103449	SALL1	protein_coding	chromosome	SALL1	ENSG00000103449	SALL1						Bivalent_poised_promoter	0.221421235250046	PMD	commonPMD							No
cg08806408	16	51185001	R	I	SALL1	TSS1500	island	chr16:51183699-51188763	rs562086824;rs12924434;rs372829752;rs570902756;rs540028507	47;45;43;20;2	Grn	CG	Island	ENST00000566102	chr16	51170975	51185152	14178	-	149	ENSG00000103449	SALL1	protein_coding	chromosome	SALL1	ENSG00000103449	SALL1						Bivalent_poised_promoter	0.221421235250046	PMD	commonPMD	51151090	cg08806408_BC11	cg08806408				No
cg06653699	16	51185082	R	I	SALL1	TSS1500	island	chr16:51183699-51188763	rs200502187	44	Grn	CG	Island	ENST00000566102	chr16	51170975	51185152	14178	-	68	ENSG00000103449	SALL1	protein_coding	chromosome	SALL1	ENSG00000103449	SALL1						Bivalent_poised_promoter	0.221421235250046	PMD	commonPMD	51151171	cg06653699_TC11	cg06653699				No
cg09016242	16	51185110	F	I	SALL1	TSS1500	island	chr16:51183699-51188763	rs150239531;rs139034073;rs200987027	13;15;34	Red	CG	Island	ENST00000566102	chr16	51170975	51185152	14178	-	40	ENSG00000103449	SALL1	protein_coding	chromosome	SALL1	ENSG00000103449	SALL1						Bivalent_poised_promoter	0.221421235250046	PMD	commonPMD	51151199	cg09016242_BC11	cg09016242				No
cg06232807	16	51185132	F	II	SALL1	TSS1500	island	chr16:51183699-51188763	rs200987027	12	Both	CG	Island	ENST00000566102	chr16	51170975	51185152	14178	-	18	ENSG00000103449	SALL1	protein_coding	chromosome	SALL1	ENSG00000103449	SALL1						Bivalent_poised_promoter	0.221421235250046	PMD	commonPMD	51151221	cg06232807_BC21	cg06232807				No
cg01146232	16	51185147	F	II	SALL1	TSS1500	island	chr16:51183699-51188763			Both	CG	Island	ENST00000566102	chr16	51170975	51185152	14178	-	3	ENSG00000103449	SALL1	protein_coding	chromosome	SALL1	ENSG00000103449	SALL1						Bivalent_poised_promoter	0.221421235250046	PMD	commonPMD	51151236	cg01146232_TC21	cg01146232				No
cg06274671	16	51185236	R	I	SALL1	TSS1500	island	chr16:51183699-51188763	rs571964423	6	Red	CG	Island	ENST00000562674	chr16	51177115	51185278	8164	-	40	ENSG00000103449	SALL1	protein_coding	chromosome	SALL1	ENSG00000103449	SALL1						Bivalent_poised_promoter	0.221421235250046	PMD	commonPMD	51151325	cg06274671_BC11	cg06274671				No
cg11035433	16	51185287	F	I	SALL1	TSS1500	island	chr16:51183699-51188763			Red	CG	Island	ENST00000562674	chr16	51177115	51185278	8164	-	8	ENSG00000103449	SALL1	protein_coding	chromosome	SALL1								Bivalent_poised_promoter	0.221421235250046	PMD	commonPMD	51151376	cg11035433_BC11	cg11035433				No
cg14115575	16	51185302	F	II	SALL1	TSS1500	island	chr16:51183699-51188763			Both	CG	Island	ENST00000562674	chr16	51177115	51185278	8164	-	23	ENSG00000103449	SALL1	protein_coding	chromosome	SALL1								Bivalent_poised_promoter	0.221421235250046	PMD	commonPMD	51151391	cg14115575_BC21	cg14115575				No
cg22674717	16	51185394	R	II	SALL1	TSS1500	island	chr16:51183699-51188763	rs534327987	35	Both	CG	Island	ENST00000562674	chr16	51177115	51185278	8164	-	115	ENSG00000103449	SALL1	protein_coding	chromosome	SALL1								Bivalent_poised_promoter	0.221421235250046	PMD	commonPMD	51151483	cg22674717_BC21	cg22674717				No
cg05213609	16	51185407	R	II	SALL1	TSS1500	island	chr16:51183699-51188763	rs534327987	48	Both	CG	Island	ENST00000562674	chr16	51177115	51185278	8164	-	128	ENSG00000103449	SALL1	protein_coding	chromosome	SALL1								Bivalent_poised_promoter	0.221421235250046	PMD	commonPMD	51151496	cg05213609_BC21	cg05213609				No
cg06724588	16	51185459	R	I	SALL1	TSS1500	island	chr16:51183699-51188763	rs142329607	50	Grn	CG	Island	ENST00000562674	chr16	51177115	51185278	8164	-	180	ENSG00000103449	SALL1	protein_coding	chromosome	SALL1								Bivalent_poised_promoter	0.221421235250046	PMD	commonPMD	51151548	cg06724588_TC11	cg06724588				No
cg01500945	16	51185672	F	I	SALL1	TSS1500	island	chr16:51183699-51188763	rs150519022	10	Red	CG	Island	ENST00000562674	chr16	51177115	51185278	8164	-	393	ENSG00000103449	SALL1	protein_coding	chromosome	SALL1								Bivalent_poised_promoter	0.221421235250046	PMD	commonPMD							No
cg13755795	16	51185772	R	I	SALL1	TSS1500	island	chr16:51183699-51188763	rs541107405;rs564589083;rs533490973	13;12;4	Grn	CG	Island	ENST00000562674	chr16	51177115	51185278	8164	-	493	ENSG00000103449	SALL1	protein_coding	chromosome	SALL1								Bivalent_poised_promoter	0.221421235250046	PMD	commonPMD							No
cg27009392	16	69385547	F	II	TMED6	1stExon	opensea		rs189578914;rs78126467;rs142530424	1;15;33	Both	CG	Open Sea	ENST00000288025	chr16	69377151	69385712	8562	-	163	ENSG00000157315	TMED6	protein_coding	chromosome	TMED6	ENSG00000260371;ENSG00000259900;ENSG00000157315	RP11-343C2.9;RP11-343C2.7;TMED6	PRAD_88942	3.03092931231277	Promoter	0.500998003992016	0.499001996007984	Primed_non-prostate_lineage-specific_enhancer	0.0698882618226881			69351644	cg27009392_BC21	cg27009392				No
cg16148454	16	69385606	F	II	TMED6	1stExon	opensea		rs551658039;rs76116020	1;35	Both	CG	Open Sea	ENST00000288025	chr16	69377151	69385712	8562	-	104	ENSG00000157315	TMED6	protein_coding	chromosome	TMED6	ENSG00000260371;ENSG00000259900;ENSG00000157315	RP11-343C2.9;RP11-343C2.7;TMED6	PRAD_88942	3.03092931231277	Promoter	0.500998003992016	0.499001996007984	Primed_non-prostate_lineage-specific_enhancer	0.0698882618226881			69351703	cg16148454_TC21	cg16148454				No
cg21038941	16	69385714	R	II	TMED6	TSS200	opensea		rs200486812;rs202179149	35;23	Both	CG	Open Sea	ENST00000288025	chr16	69377151	69385712	8562	-	1	ENSG00000157315	TMED6	protein_coding	chromosome	TMED6	ENSG00000260371	RP11-343C2.9	PRAD_88942	3.03092931231277	Promoter	0.500998003992016	0.499001996007984	Primed_non-prostate_lineage-specific_enhancer	0.0698882618226881			69351811	cg21038941_BC21	cg21038941				No
cg23373396	16	69385726	R	II	TMED6	TSS200	opensea		rs200486812;rs202179149;rs534734288	47;35;2	Both	CG	Open Sea	ENST00000288025	chr16	69377151	69385712	8562	-	13	ENSG00000157315	TMED6	protein_coding	chromosome	TMED6	ENSG00000260371	RP11-343C2.9	PRAD_88942	3.03092931231277	Promoter	0.500998003992016	0.499001996007984	Primed_non-prostate_lineage-specific_enhancer	0.0698882618226881			69351823	cg23373396_TC21	cg23373396				No
cg08627125	16	69385761	R	II	TMED6	TSS200	opensea		rs534734288;rs148388572	37;2	Both	CG	Open Sea	ENST00000288025	chr16	69377151	69385712	8562	-	48	ENSG00000157315	TMED6	protein_coding	chromosome	TMED6	ENSG00000260371	RP11-343C2.9	PRAD_88942	3.03092931231277	Promoter	0.500998003992016	0.499001996007984	Primed_non-prostate_lineage-specific_enhancer	0.0698882618226881			69351858	cg08627125_TC21	cg08627125				No
cg18368125	16	69385827	R	II	TMED6	TSS200	opensea				Both	CG	Open Sea	ENST00000288025	chr16	69377151	69385712	8562	-	114	ENSG00000157315	TMED6	protein_coding	chromosome	TMED6	ENSG00000260371	RP11-343C2.9	PRAD_88942	3.03092931231277	Promoter	0.500998003992016	0.499001996007984	Primed_non-prostate_lineage-specific_enhancer	0.0698882618226881			69351924	cg18368125_TC21	cg18368125				No
cg09547909	16	69386191	R	II	TMED6	TSS1500	opensea				Both	CG	Open Sea	ENST00000288025	chr16	69377151	69385712	8562	-	478	ENSG00000157315	TMED6	protein_coding	chromosome	TMED6	ENSG00000260371	RP11-343C2.9						Primed_non-prostate_lineage-specific_enhancer	0.0698882618226881			69352288	cg09547909_BC21	cg09547909				No
cg15888825	16	77227670	R	II	MON1B	Body	shore	chr16:77228337-77228649	rs138097149;rs569161651	26;13	Both	CG	North Shore	ENST00000545553	chr16	77225097	77232791	7695	+	2572	ENSG00000103111	MON1B	protein_coding	chromosome	MON1B	ENSG00000103111	MON1B	PRAD_89266	4.39329361387392	Promoter	0.614770459081836	0.385229540918164	Active_non-prostate_lineage_promoter	0.142650534270304	PMD		77193773	cg15888825_TC21	cg15888825				No
cg02458088	16	77228411	F	I	MON1B	Body	island	chr16:77228337-77228649	rs143472443	25	Red	CG	Island	ENST00000545553	chr16	77225097	77232791	7695	+	3313	ENSG00000103111	MON1B	protein_coding	chromosome	MON1B	ENSG00000103111	MON1B	PRAD_89267	4.87531585019273	Exon	0.646706586826347	0.353293413173653	Active_non-prostate_lineage_promoter	0.142650534270304	PMD		77194514	cg02458088_BC11	cg02458088				No
cg01459033	16	77228497	R	II	MON1B	Body	island	chr16:77228337-77228649	rs201632539	2	Both	CG	Island	ENST00000545553	chr16	77225097	77232791	7695	+	3399	ENSG00000103111	MON1B	protein_coding	chromosome	MON1B	ENSG00000103111	MON1B	PRAD_89267	4.87531585019273	Exon	0.646706586826347	0.353293413173653	Active_non-prostate_lineage_promoter	0.142650534270304	PMD		77194600	cg01459033_BC21	cg01459033				No
cg06596743	16	77228577	F	I	MON1B	Body	island	chr16:77228337-77228649	rs202114059	32	Grn	CG	Island	ENST00000545553	chr16	77225097	77232791	7695	+	3479	ENSG00000103111	MON1B	protein_coding	chromosome	MON1B	ENSG00000103111	MON1B	PRAD_89267	4.87531585019273	Exon	0.646706586826347	0.353293413173653	Active_non-prostate_lineage_promoter	0.142650534270304	PMD		77194680	cg06596743_TC11	cg06596743				No
cg09627744	16	77228780	F	II	MON1B	Body	shore	chr16:77228337-77228649	rs200585249;rs533041353;rs143298583	1;3;36	Both	CG	South Shore	ENST00000545553	chr16	77225097	77232791	7695	+	3682	ENSG00000103111	MON1B	protein_coding	chromosome	MON1B	ENSG00000103111	MON1B	PRAD_89267	4.87531585019273	Exon	0.646706586826347	0.353293413173653	Active_non-prostate_lineage_promoter	0.142650534270304	PMD		77194883	cg09627744_TC21	cg09627744				No
cg05938267	16	77228897	F	II	MON1B	Body	shore	chr16:77228337-77228649	rs2232505;rs549303499;rs565926399	21;31;51	Both	CG	South Shore	ENST00000545553	chr16	77225097	77232791	7695	+	3799	ENSG00000103111	MON1B	protein_coding	chromosome	MON1B	ENSG00000103111	MON1B						Active_non-prostate_lineage_promoter	0.142650534270304	PMD		77195000	cg05938267_TC21	cg05938267				No
cg24287175	17	17713671	R	II	RAI1	3'UTR	island	chr17:17712911-17714456	rs550030101;rs570044205	21;1	Both	CG	Island	ENST00000582514	chr17	17712596	17714003	1408	+	1074	ENSG00000108557	RAI1	protein_coding	chromosome	RAI1	ENSG00000108557	RAI1	PRAD_91262	16.1390585454632	3' UTR	0.706586826347305	0.293413173652695	Active_prostate_lineage-specific_promoter	0.0794462819760902			17810357	cg24287175_TC21	cg24287175				No
cg15696816	17	17713886	F	I	RAI1	3'UTR	island	chr17:17712911-17714456	rs574953732;rs543481441;rs563270263	6;13;51	Grn	CG	Island	ENST00000582514	chr17	17712596	17714003	1408	+	1289	ENSG00000108557	RAI1	protein_coding	chromosome	RAI1	ENSG00000108557;ENSG00000072310	RAI1;SREBF1	PRAD_91263	6.42187599841984	3' UTR	0.63872255489022	0.36127744510978	Active_prostate_lineage-specific_promoter	0.0794462819760902			17810572	cg15696816_TC11	cg15696816				No
cg27198013	17	17714293	R	I	RAI1	3'UTR	island	chr17:17712911-17714456			Red	CG	Island	ENST00000582514	chr17	17712596	17714003	1408	+	1696	ENSG00000108557	RAI1	protein_coding	chromosome	RAI1	ENSG00000108557;ENSG00000072310	RAI1;SREBF1	PRAD_91263	6.42187599841984	3' UTR	0.63872255489022	0.36127744510978	Active_prostate_lineage-specific_promoter	0.0794462819760902			17810979	cg27198013_BC11	cg27198013				No
cg09015921	17	17714347	F	I	RAI1	3'UTR	island	chr17:17712911-17714456	rs550233963	5	Red	CG	Island	ENST00000582514	chr17	17712596	17714003	1408	+	1750	ENSG00000108557	RAI1	protein_coding	chromosome	RAI1	ENSG00000108557;ENSG00000072310	RAI1;SREBF1	PRAD_91263	6.42187599841984	3' UTR	0.63872255489022	0.36127744510978	Active_prostate_lineage-specific_promoter	0.0794462819760902			17811033	cg09015921_BC11	cg09015921				No
cg06473490	17	17714352	F	II	RAI1	3'UTR	island	chr17:17712911-17714456	rs550233963	0	Both	CG	Island	ENST00000582514	chr17	17712596	17714003	1408	+	1755	ENSG00000108557	RAI1	protein_coding	chromosome	RAI1	ENSG00000108557;ENSG00000072310	RAI1;SREBF1	PRAD_91263	6.42187599841984	3' UTR	0.63872255489022	0.36127744510978	Active_prostate_lineage-specific_promoter	0.0794462819760902			17811038	cg06473490_BC21	cg06473490				No
cg22946219	17	17714414	F	I	RAI1	3'UTR	island	chr17:17712911-17714456			Red	CG	Island	ENST00000582514	chr17	17712596	17714003	1408	+	1817	ENSG00000108557	RAI1	protein_coding	chromosome	RAI1	ENSG00000108557;ENSG00000072310	RAI1;SREBF1						Active_prostate_lineage-specific_promoter	0.0794462819760902			17811100	cg22946219_TC11	cg22946219				No
cg12244055	17	17715006	F	II	SREBF1	3'UTR	shore	chr17:17712911-17714456	rs13306741	16	Both	CG	South Shore	ENST00000582514	chr17	17712596	17714003	1408	+	2409	ENSG00000108557	RAI1	protein_coding	chromosome	RAI1	ENSG00000072310	SREBF1						Active_prostate_lineage-specific_promoter	0.0794462819760902			17811692	cg12244055_BC21	cg12244055				No
cg13639244	17	17717006	R	II	SREBF1	Body	shore	chr17:17715696-17716219	rs35014224;rs577962730	45;39	Both	CG	South Shore	ENST00000478616	chr17	17716224	17717669	1446	-	661	ENSG00000072310	SREBF1	protein_coding	chromosome	SREBF1	ENSG00000072310	SREBF1	PRAD_91266	3.97600540740011	Promoter	0.688622754491018	0.311377245508982	Active_non-prostate_lineage_promoter	0.0794462819760902			17813692	cg13639244_TC21	cg13639244				No
cg20544516	17	17717183	F	II	MIR33B	Body	shore	chr17:17715696-17716219	rs541938568	26	Both	CG	South Shore	ENST00000478616	chr17	17716224	17717669	1446	-	484	ENSG00000072310	SREBF1	protein_coding	chromosome	SREBF1	ENSG00000072310	SREBF1						Active_non-prostate_lineage_promoter	0.0794462819760902			17813869	cg20544516_TC21	cg20544516				No
cg24161106	17	17717208	F	I	MIR33B	Body	shore	chr17:17715696-17716219	rs541938568;rs562244777;rs575226847	1;35;36	Red	CG	South Shore	ENST00000478616	chr17	17716224	17717669	1446	-	459	ENSG00000072310	SREBF1	protein_coding	chromosome	SREBF1	ENSG00000072310	SREBF1						Active_non-prostate_lineage_promoter	0.0794462819760902			17813894	cg24161106_BC11	cg24161106				No
cg11393407	17	17717239	F	I	MIR33B	Body	shore	chr17:17715696-17716219	rs562244777;rs575226847;rs149639334;rs115111429;rs533412704	4;5;26;32;38	Red	CG	South Shore	ENST00000478616	chr17	17716224	17717669	1446	-	428	ENSG00000072310	SREBF1	protein_coding	chromosome	SREBF1	ENSG00000072310	SREBF1						Active_non-prostate_lineage_promoter	0.0794462819760902			17813925	cg11393407_TC11	cg11393407				No
cg09494646	17	17717252	F	I	MIR33B	TSS200	shore	chr17:17715696-17716219	rs149639334;rs115111429;rs533412704	13;19;25	Red	CG	South Shore	ENST00000478616	chr17	17716224	17717669	1446	-	415	ENSG00000072310	SREBF1	protein_coding	chromosome	SREBF1	ENSG00000072310	SREBF1						Active_non-prostate_lineage_promoter	0.0794462819760902			17813938	cg09494646_BC11	cg09494646				No
cg07415388	17	17717276	F	II	MIR33B	TSS200	shore	chr17:17715696-17716219	rs533412704	1	Both	CG	South Shore	ENST00000478616	chr17	17716224	17717669	1446	-	391	ENSG00000072310	SREBF1	protein_coding	chromosome	SREBF1	ENSG00000072310	SREBF1						Active_non-prostate_lineage_promoter	0.0794462819760902			17813962	cg07415388_TC21	cg07415388				No
cg09328349	17	46620347	R	II	HOXB2	3'UTR	shore	chr17:46620367-46621373	rs79499476;rs561095868	48;12	Both	CG	North Shore	ENST00000504772	chr17	46618256	46620508	2253	-	159	ENSG00000173917	HOXB2	protein_coding	chromosome	HOXB2	ENSG00000173917	HOXB2						Bivalent_poised_promoter	0.174353972412767	PMD	commonPMD	48542985	cg09328349_BC21	cg09328349				No
cg18416950	17	46620413	R	I	HOXB2	3'UTR	island	chr17:46620367-46621373	rs541149277;rs2229302	21;13	Red	CG	Island	ENST00000504772	chr17	46618256	46620508	2253	-	93	ENSG00000173917	HOXB2	protein_coding	chromosome	HOXB2	ENSG00000173917	HOXB2						Bivalent_poised_promoter	0.174353972412767	PMD	commonPMD	48543051	cg18416950_TC11	cg18416950				No
cg02816923	17	46620447	F	II	HOXB2	Body	island	chr17:46620367-46621373	rs145797883;rs201436434;rs148975166;rs563859485;rs113828741	3;15;23;43;45	Both	CG	Island	ENST00000504772	chr17	46618256	46620508	2253	-	59	ENSG00000173917	HOXB2	protein_coding	chromosome	HOXB2	ENSG00000173917	HOXB2						Bivalent_poised_promoter	0.174353972412767	PMD	commonPMD	48543085	cg02816923_TC21	cg02816923				No
cg21124892	17	46620895	F	II	HOXB-AS1	TSS1500	island	chr17:46620367-46621373	rs202124109;rs150329872	2;7	Both	CG	Island	ENST00000571287	chr17	46620521	46621271	751	-	374	ENSG00000173917	HOXB2	protein_coding	chromosome	HOXB2	ENSG00000173917	HOXB2	PRAD_93061	6.10619317955908	Intron	0.642714570858283	0.357285429141717	Bivalent_poised_promoter	0.174353972412767	PMD	commonPMD	48543533	cg21124892_TC21	cg21124892				No
cg12468273	17	46620917	F	II	HOXB2	Body	island	chr17:46620367-46621373			Both	CG	Island	ENST00000571287	chr17	46620521	46621271	751	-	352	ENSG00000173917	HOXB2	protein_coding	chromosome	HOXB2	ENSG00000173917	HOXB2	PRAD_93061	6.10619317955908	Intron	0.642714570858283	0.357285429141717	Bivalent_poised_promoter	0.174353972412767	PMD	commonPMD							No
cg13590819	17	46621042	R	II	HOXB-AS1	TSS1500	island	chr17:46620367-46621373	rs2326014;rs149506389	20;15	Both	CG	Island	ENST00000571287	chr17	46620521	46621271	751	-	227	ENSG00000173917	HOXB2	protein_coding	chromosome	HOXB2	ENSG00000173917	HOXB2	PRAD_93061	6.10619317955908	Intron	0.642714570858283	0.357285429141717	Bivalent_poised_promoter	0.174353972412767	PMD	commonPMD	48543680	cg13590819_BC21	cg13590819				No
cg03709178	17	46621057	R	II	HOXB-AS1	TSS1500	island	chr17:46620367-46621373	rs2326014;rs149506389	35;30	Both	CG	Island	ENST00000571287	chr17	46620521	46621271	751	-	212	ENSG00000173917	HOXB2	protein_coding	chromosome	HOXB2	ENSG00000173917	HOXB2	PRAD_93061	6.10619317955908	Intron	0.642714570858283	0.357285429141717	Bivalent_poised_promoter	0.174353972412767	PMD	commonPMD	48543695	cg03709178_BC21	cg03709178				No
cg22703115	17	46621297	R	II	HOXB2	Body	island	chr17:46620367-46621373	rs552071040	50	Both	CG	Island	ENST00000574746	chr17	46620994	46621305	312	-	6	ENSG00000173917	HOXB2	protein_coding	chromosome	HOXB2	ENSG00000173917	HOXB2	PRAD_93061	6.10619317955908	Intron	0.642714570858283	0.357285429141717	Bivalent_poised_promoter	0.174353972412767	PMD	commonPMD	48543935	cg22703115_TC21	cg22703115				No
cg01562005	17	46621420	F	II	HOXB-AS1	TSS1500	shore	chr17:46620367-46621373	rs557051026	44	Both	CG	South Shore	ENST00000574746	chr17	46620994	46621305	312	-	114	ENSG00000173917	HOXB2	protein_coding	chromosome	HOXB2	ENSG00000173917	HOXB2						Bivalent_poised_promoter	0.174353972412767	PMD	commonPMD	48544058	cg01562005_BC21	cg01562005				No
cg17415381	17	61514690	F	II	CYB561	Body	shore	chr17:61514752-61515386			Both	CG	North Shore	ENST00000581573	chr17	61510577	61515310	4734	-	618	ENSG00000008283	CYB561	protein_coding	chromosome	CYB561	ENSG00000008283	CYB561						Active_non-prostate_lineage_promoter	0.125386512828669	PMD		63437329	cg17415381_BC21	cg17415381				No
cg27279583	17	61514753	R	II	CYB561	Body	island	chr17:61514752-61515386			Both	CG	Island	ENST00000581573	chr17	61510577	61515310	4734	-	555	ENSG00000008283	CYB561	protein_coding	chromosome	CYB561	ENSG00000008283	CYB561						Active_non-prostate_lineage_promoter	0.125386512828669	PMD		63437392	cg27279583_TC21	cg27279583				No
cg06641342	17	61514920	F	II	CYB561	5'UTR	island	chr17:61514752-61515386	rs199717209;rs144929160	23;34	Both	CG	Island	ENST00000581573	chr17	61510577	61515310	4734	-	388	ENSG00000008283	CYB561	protein_coding	chromosome	CYB561	ENSG00000008283	CYB561						Active_non-prostate_lineage_promoter	0.125386512828669	PMD		63437559	cg06641342_BC21	cg06641342				No
cg03438490	17	61515010	F	II	CYB561	5'UTR	island	chr17:61514752-61515386			Both	CG	Island	ENST00000581573	chr17	61510577	61515310	4734	-	298	ENSG00000008283	CYB561	protein_coding	chromosome	CYB561	ENSG00000008283	CYB561						Active_non-prostate_lineage_promoter	0.125386512828669	PMD		63437649	cg03438490_BC21	cg03438490				No
cg11442173	17	61515312	F	I	CYB561	5'UTR	island	chr17:61514752-61515386	rs4968646;rs564420889	9;15	Grn	CG	Island	ENST00000581573	chr17	61510577	61515310	4734	-	1	ENSG00000008283	CYB561	protein_coding	chromosome	CYB561	ENSG00000008283	CYB561						Active_non-prostate_lineage_promoter	0.125386512828669	PMD		63437951	cg11442173_BC11	cg11442173				No
cg23527902	17	61515708	R	II	CYB561	5'UTR	shore	chr17:61514752-61515386			Both	CG	South Shore	ENST00000542042	chr17	61511501	61515672	4172	-	35	ENSG00000008283	CYB561	protein_coding	chromosome	CYB561	ENSG00000008283	CYB561						Bivalent_poised_promoter	0.125386512828669	PMD		63438347	cg23527902_TC21	cg23527902				No
cg07518786	17	61515852	F	II	CYB561	5'UTR	shore	chr17:61514752-61515386			Both	CG	South Shore	ENST00000542042	chr17	61511501	61515672	4172	-	179	ENSG00000008283	CYB561	protein_coding	chromosome	CYB561	ENSG00000008283	CYB561						Bivalent_poised_promoter	0.125386512828669	PMD		63438491	cg07518786_TC21	cg07518786				No
cg05879129	17	61515854	F	II	CYB561	5'UTR	shore	chr17:61514752-61515386			Both	CG	South Shore	ENST00000542042	chr17	61511501	61515672	4172	-	181	ENSG00000008283	CYB561	protein_coding	chromosome	CYB561	ENSG00000008283	CYB561						Bivalent_poised_promoter	0.125386512828669	PMD		63438493	cg05879129_TC21	cg05879129				No
cg02787991	17	80291405	F	II	SECTM1	5'UTR	island	chr17:80291020-80292394	rs12939452	42	Both	CG	Island	ENST00000580437	chr17	80279763	80291638	11876	-	231	ENSG00000141574	SECTM1	protein_coding	chromosome	SECTM1	ENSG00000141574	SECTM1	PRAD_95659	5.82490794782374	Intron	0.730538922155689	0.269461077844311	Active_prostate_lineage-specific_promoter	0.112224336843493			82333529	cg02787991_BC21	cg02787991				No
cg15991309	17	80291688	F	II	SECTM1	5'UTR	island	chr17:80291020-80292394			Both	CG	Island	ENST00000582563	chr17	80280841	80291645	10805	-	42	ENSG00000141574	SECTM1	protein_coding	chromosome	SECTM1	ENSG00000141574	SECTM1	PRAD_95660	4.84171048964099	Promoter	0.682634730538922	0.317365269461078	Active_prostate_lineage-specific_promoter	0.112224336843493			82333812	cg15991309_TC21	cg15991309				No
cg02553663	17	80291775	F	I	SECTM1	5'UTR	island	chr17:80291020-80292394	rs548735954	39	Red	CG	Island	ENST00000269389	chr17	80278900	80291874	12975	-	97	ENSG00000141574	SECTM1	protein_coding	chromosome	SECTM1	ENSG00000141574	SECTM1	PRAD_95660	4.84171048964099	Promoter	0.682634730538922	0.317365269461078	Active_prostate_lineage-specific_promoter	0.112224336843493			82333899	cg02553663_BC11	cg02553663				No
cg01804048	17	80292029	F	II	SECTM1	TSS200	island	chr17:80291020-80292394	rs572176907	28	Both	CG	Island	ENST00000581691	chr17	80280755	80291950	11196	-	78	ENSG00000141574	SECTM1	protein_coding	chromosome	SECTM1			PRAD_95660	4.84171048964099	Promoter	0.682634730538922	0.317365269461078	Bivalent_poised_promoter	0.112224336843493			82334153	cg01804048_TC21	cg01804048				No
cg10249734	17	80292079	R	II	SECTM1	TSS200	island	chr17:80291020-80292394	rs572176907	24	Both	CG	Island	ENST00000581691	chr17	80280755	80291950	11196	-	128	ENSG00000141574	SECTM1	protein_coding	chromosome	SECTM1			PRAD_95660	4.84171048964099	Promoter	0.682634730538922	0.317365269461078	Bivalent_poised_promoter	0.112224336843493			82334203	cg10249734_TC21	cg10249734				No
cg26214645	17	80292081	R	II	SECTM1	TSS200	island	chr17:80291020-80292394	rs572176907	26	Both	CG	Island	ENST00000581691	chr17	80280755	80291950	11196	-	130	ENSG00000141574	SECTM1	protein_coding	chromosome	SECTM1			PRAD_95660	4.84171048964099	Promoter	0.682634730538922	0.317365269461078	Bivalent_poised_promoter	0.112224336843493			82334205	cg26214645_BC21	cg26214645				No
cg24134018	18	10413897	R	II		IGR	shore	chr18:10414354-10414592	rs558031880;rs141906580;rs534121602	22;15;3	Both	CG	North Shore	ENST00000355285	chr18	10454625	10489945	35321	+	40726	ENSG00000154856	APCDD1	protein_coding	chromosome	APCDD1								Primed_non-prostate_lineage-specific_enhancer	0.134655522436436	PMD		10413900	cg24134018_BC21	cg24134018				No
cg02490253	18	10414355	R	II		IGR	island	chr18:10414354-10414592	rs77191231	38	Both	CG	Island	ENST00000355285	chr18	10454625	10489945	35321	+	40268	ENSG00000154856	APCDD1	protein_coding	chromosome	APCDD1								Bivalent_poised_enhancer	0.134655522436436	PMD		10414358	cg02490253_TC21	cg02490253				No
cg21850271	18	10414426	F	II		IGR	island	chr18:10414354-10414592	rs1615544;rs1307959;rs534533086;rs190690590	18;19;42;43	Both	CG	Island	ENST00000355285	chr18	10454625	10489945	35321	+	40197	ENSG00000154856	APCDD1	protein_coding	chromosome	APCDD1								Bivalent_poised_enhancer	0.134655522436436	PMD								No
cg26034025	18	10414556	F	II		IGR	island	chr18:10414354-10414592	rs545414547;rs183638325	2;27	Both	CG	Island	ENST00000355285	chr18	10454625	10489945	35321	+	40067	ENSG00000154856	APCDD1	protein_coding	chromosome	APCDD1								Bivalent_poised_enhancer	0.134655522436436	PMD								No
cg25564482	18	10414962	R	II	LINC01254	TSS1500	shore	chr18:10414354-10414592	rs182843771;rs206507;rs538440582	25;21;1	Both	CG	South Shore	ENST00000355285	chr18	10454625	10489945	35321	+	39661	ENSG00000154856	APCDD1	protein_coding	chromosome	APCDD1								Bivalent_poised_enhancer	0.134655522436436	PMD		10414965	cg25564482_TC21	cg25564482				No
cg12406559	18	56530302	F	II	ZNF532	1stExon	shore	chr18:56530395-56531288	rs548878384;rs78030796;rs552680195	1;13;37	Both	CG	North Shore	ENST00000591083	chr18	56530180	56652770	122591	+	121	ENSG00000074657	ZNF532	protein_coding	chromosome	ZNF532	ENSG00000074657	ZNF532						Active_non-prostate_lineage_promoter	0.0632765828755937			58863070	cg12406559_BC21	cg12406559				No
cg12737497	18	56530420	F	II	ZNF532	5'UTR	island	chr18:56530395-56531288	rs543998839	1	Both	CG	Island	ENST00000591083	chr18	56530180	56652770	122591	+	239	ENSG00000074657	ZNF532	protein_coding	chromosome	ZNF532	ENSG00000074657	ZNF532						Active_non-prostate_lineage_promoter	0.0632765828755937			58863188	cg12737497_BC21	cg12737497				No
cg17289202	18	56530789	F	I	ZNF532	5'UTR	island	chr18:56530395-56531288			Red	CG	Island	ENST00000590285	chr18	56530794	56585763	54970	+	3	ENSG00000074657	ZNF532	protein_coding	chromosome	ZNF532	ENSG00000074657	ZNF532						Active_non-prostate_lineage_promoter	0.0632765828755937			58863557	cg17289202_BC11	cg17289202				No
cg04212150	18	56531132	F	II	ZNF532	5'UTR	island	chr18:56530395-56531288	rs563405983	46	Both	CG	Island	ENST00000591230	chr18	56531323	56651888	120566	+	189	ENSG00000074657	ZNF532	protein_coding	chromosome	ZNF532	ENSG00000074657	ZNF532	PRAD_97809	4.03713246663473	Promoter	0.754491017964072	0.245508982035928	Bivalent_poised_promoter	0.0632765828755937			58863900	cg04212150_TC21	cg04212150				No
cg03096126	18	56531159	F	I	ZNF532	5'UTR	island	chr18:56530395-56531288	rs563405983	19	Red	CG	Island	ENST00000591230	chr18	56531323	56651888	120566	+	162	ENSG00000074657	ZNF532	protein_coding	chromosome	ZNF532	ENSG00000074657	ZNF532	PRAD_97809	4.03713246663473	Promoter	0.754491017964072	0.245508982035928	Bivalent_poised_promoter	0.0632765828755937			58863927	cg03096126_TC11	cg03096126				No
cg15255455	19	4534986	F	I	PLIN5	5'UTR	shore	chr19:4535069-4535339			Red	CG	North Shore	ENST00000381848	chr19	4522543	4535236	12694	-	248	ENSG00000214456	PLIN5	protein_coding	chromosome	PLIN5	ENSG00000214456;ENSG00000267385	PLIN5;CTB-50L17.14						Bivalent_poised_promoter	0.150542313537099	PMD	commonPMD	4534974	cg15255455_TC11	cg15255455				Yes
cg22932336	19	4535070	F	I	PLIN5	5'UTR	island	chr19:4535069-4535339	rs35767704	14	Red	CG	Island	ENST00000381848	chr19	4522543	4535236	12694	-	164	ENSG00000214456	PLIN5	protein_coding	chromosome	PLIN5	ENSG00000214456;ENSG00000267385	PLIN5;CTB-50L17.14	PRAD_99068	8.16713065023186	Promoter	0.656686626746507	0.343313373253493	Bivalent_poised_promoter	0.150542313537099	PMD	commonPMD	4535058	cg22932336_TC11	cg22932336				Yes
cg04532834	19	4535188	F	II	PLIN5	1stExon	island	chr19:4535069-4535339	rs556247739;rs576693112;rs542145445;rs143782809;rs550184193;rs541593977	1;24;30;35;38;39	Both	CG	Island	ENST00000381848	chr19	4522543	4535236	12694	-	46	ENSG00000214456	PLIN5	protein_coding	chromosome	PLIN5	ENSG00000214456;ENSG00000267385	PLIN5;CTB-50L17.14	PRAD_99068	8.16713065023186	Promoter	0.656686626746507	0.343313373253493	Bivalent_poised_promoter	0.150542313537099	PMD	commonPMD	4535176	cg04532834_BC21	cg04532834				Yes
cg14951193	19	4535211	F	I	PLIN5	TSS200	island	chr19:4535069-4535339	rs576693112;rs542145445;rs143782809;rs550184193;rs541593977;rs116990301;rs532075890;rs147856606	1;7;12;15;16;30;34;38	Red	CG	Island	ENST00000381848	chr19	4522543	4535236	12694	-	23	ENSG00000214456	PLIN5	protein_coding	chromosome	PLIN5	ENSG00000214456;ENSG00000267385	PLIN5;CTB-50L17.14	PRAD_99068	8.16713065023186	Promoter	0.656686626746507	0.343313373253493	Bivalent_poised_promoter	0.150542313537099	PMD	commonPMD	4535199	cg14951193_BC11	cg14951193				Yes
cg07071609	19	4535315	R	I	PLIN5	TSS200	island	chr19:4535069-4535339	rs191099532	32	Red	CG	Island	ENST00000586133	chr19	4533261	4535236	1976	-	78	ENSG00000214456	PLIN5	protein_coding	chromosome	PLIN5	ENSG00000267385	CTB-50L17.14	PRAD_99068	8.16713065023186	Promoter	0.656686626746507	0.343313373253493	Bivalent_poised_promoter	0.150542313537099	PMD	commonPMD	4535303	cg07071609_BC11	cg07071609				Yes
cg04547205	19	4535357	R	I	PLIN5	TSS200	shore	chr19:4535069-4535339	rs562324617	31	Grn	CG	South Shore	ENST00000586133	chr19	4533261	4535236	1976	-	120	ENSG00000214456	PLIN5	protein_coding	chromosome	PLIN5	ENSG00000267385	CTB-50L17.14	PRAD_99068	8.16713065023186	Promoter	0.656686626746507	0.343313373253493	Bivalent_poised_promoter	0.150542313537099	PMD	commonPMD	4535345	cg04547205_TC11	cg04547205				Yes
cg19375123	19	4535388	F	II	PLIN5	TSS200	shore	chr19:4535069-4535339	rs548070558;rs567960046;rs150172635	8;12;40	Both	CG	South Shore	ENST00000586133	chr19	4533261	4535236	1976	-	151	ENSG00000214456	PLIN5	protein_coding	chromosome	PLIN5	ENSG00000267385	CTB-50L17.14	PRAD_99068	8.16713065023186	Promoter	0.656686626746507	0.343313373253493	Bivalent_poised_promoter	0.150542313537099	PMD	commonPMD	4535376	cg19375123_BC21	cg19375123				Yes
cg24720441	19	4535405	F	II	PLIN5	TSS200	shore	chr19:4535069-4535339	rs150172635	23	Both	CG	South Shore	ENST00000586133	chr19	4533261	4535236	1976	-	168	ENSG00000214456	PLIN5	protein_coding	chromosome	PLIN5	ENSG00000267385	CTB-50L17.14	PRAD_99068	8.16713065023186	Promoter	0.656686626746507	0.343313373253493	Bivalent_poised_promoter	0.150542313537099	PMD	commonPMD	4535393	cg24720441_BC21	cg24720441				Yes
cg17718457	19	4535446	F	II	PLIN5	TSS1500	shore	chr19:4535069-4535339			Both	CG	South Shore	ENST00000586133	chr19	4533261	4535236	1976	-	209	ENSG00000214456	PLIN5	protein_coding	chromosome	PLIN5	ENSG00000267385	CTB-50L17.14	PRAD_99068	8.16713065023186	Promoter	0.656686626746507	0.343313373253493	Bivalent_poised_promoter	0.150542313537099	PMD	commonPMD	4535434	cg17718457_TC21	cg17718457				Yes
cg12756021	19	4535503	F	II	PLIN5	TSS1500	shore	chr19:4535069-4535339	rs547147147	13	Both	CG	South Shore	ENST00000586133	chr19	4533261	4535236	1976	-	266	ENSG00000214456	PLIN5	protein_coding	chromosome	PLIN5	ENSG00000267385	CTB-50L17.14	PRAD_99068	8.16713065023186	Promoter	0.656686626746507	0.343313373253493	Bivalent_poised_promoter	0.150542313537099	PMD	commonPMD	4535491	cg12756021_TC21	cg12756021				Yes
cg02593507	19	4535582	R	II	PLIN5	TSS1500	shore	chr19:4535069-4535339			Both	CG	South Shore	ENST00000586133	chr19	4533261	4535236	1976	-	345	ENSG00000214456	PLIN5	protein_coding	chromosome	PLIN5	ENSG00000267385	CTB-50L17.14						Bivalent_poised_promoter	0.150542313537099	PMD	commonPMD	4535570	cg02593507_TC21	cg02593507				Yes
cg17540831	19	4535992	R	II	PLIN5	TSS1500	shore	chr19:4535069-4535339	rs10419003	12	Both	CG	South Shore	ENST00000586133	chr19	4533261	4535236	1976	-	755	ENSG00000214456	PLIN5	protein_coding	chromosome	PLIN5	ENSG00000267385	CTB-50L17.14						Bivalent_poised_promoter	0.150542313537099	PMD	commonPMD	4535980	cg17540831_BC21	cg17540831				Yes
cg16731016	19	39303506	R	II	LGALS4	1stExon	opensea		rs550645671;rs201015643	41;2	Both	CG	Open Sea	ENST00000597803	chr19	39297101	39303585	6485	-	77	ENSG00000171747	LGALS4	protein_coding	chromosome	LGALS4	ENSG00000171747	LGALS4						Primed_non-prostate_lineage-specific_enhancer	0.095452183203332			38812866	cg16731016_BC21	cg16731016				No
cg19419519	19	39303698	R	II	LGALS4	5'UTR	opensea		rs567844774	40	Both	CG	Open Sea	ENST00000594209	chr19	39299538	39303585	4048	-	112	ENSG00000171747	LGALS4	protein_coding	chromosome	LGALS4	ENSG00000171747	LGALS4	PRAD_101360	6.49939652146037	Promoter	0.612774451097804	0.387225548902196	Active_non-prostate_lineage_promoter	0.095452183203332			38813058	cg19419519_TC21	cg19419519				No
cg06394229	19	39303775	F	II	LGALS4	TSS200	opensea		rs547233441;rs578009805;rs539143246;rs116896264	1;26;35;41	Both	CG	Open Sea	ENST00000594209	chr19	39299538	39303585	4048	-	189	ENSG00000171747	LGALS4	protein_coding	chromosome	LGALS4	ENSG00000171747	LGALS4	PRAD_101360	6.49939652146037	Promoter	0.612774451097804	0.387225548902196	Active_non-prostate_lineage_promoter	0.095452183203332			38813135	cg06394229_BC21	cg06394229				No
cg10505659	19	39303809	F	II	LGALS4	TSS200	opensea		rs539143246;rs116896264	1;7	Both	CG	Open Sea	ENST00000307751	chr19	39292319	39304004	11686	-	193	ENSG00000171747	LGALS4	protein_coding	chromosome	LGALS4	ENSG00000171747	LGALS4	PRAD_101360	6.49939652146037	Promoter	0.612774451097804	0.387225548902196	Active_prostate_lineage-specific_enhancer	0.095452183203332			38813169	cg10505659_BC21	cg10505659				No
cg17054995	19	39303929	R	II	LGALS4	TSS200	opensea		rs73933063;rs140698862	33;2	Both	CG	Open Sea	ENST00000307751	chr19	39292319	39304004	11686	-	73	ENSG00000171747	LGALS4	protein_coding	chromosome	LGALS4	ENSG00000171747	LGALS4	PRAD_101360	6.49939652146037	Promoter	0.612774451097804	0.387225548902196	Active_prostate_lineage-specific_enhancer	0.095452183203332			38813289	cg17054995_BC21	cg17054995				No
cg04420917	19	39303993	R	II	LGALS4	TSS1500	opensea		rs562009126;rs573881226;rs372246107;rs375201451	29;17;11;6	Both	CG	Open Sea	ENST00000307751	chr19	39292319	39304004	11686	-	9	ENSG00000171747	LGALS4	protein_coding	chromosome	LGALS4	ENSG00000171747	LGALS4	PRAD_101360	6.49939652146037	Promoter	0.612774451097804	0.387225548902196	Active_prostate_lineage-specific_enhancer	0.095452183203332			38813353	cg04420917_BC21	cg04420917				No
cg16945152	19	39304002	F	II	LGALS4	TSS1500	opensea		rs532866221	32	Both	CG	Open Sea	ENST00000307751	chr19	39292319	39304004	11686	-	0	ENSG00000171747	LGALS4	protein_coding	chromosome	LGALS4	ENSG00000171747	LGALS4	PRAD_101360	6.49939652146037	Promoter	0.612774451097804	0.387225548902196	Primed_non-prostate_lineage-specific_enhancer	0.095452183203332			38813362	cg16945152_TC21	cg16945152				No
cg14440600	19	50193021	R	II	CPT1C	TSS1500	island	chr19:50193020-50194798	rs571846401	32	Both	CG	Island	ENST00000420022	chr19	50191921	50193832	1912	+	1099	ENSG00000224420	ADM5	protein_coding	chromosome	ADM5	ENSG00000224420	ADM5	PRAD_102595	4.98420153713055	Promoter	0.662674650698603	0.337325349301397	Bivalent_poised_promoter	0.0819889756602577			49689764	cg14440600_BC21	cg14440600				No
cg17968523	19	50193063	F	II	ADM5	5'UTR	island	chr19:50193020-50194798	rs539264345;rs372067417;rs201647005;rs543566261;rs76806983	2;8;19;38;46	Both	CG	Island	ENST00000420022	chr19	50191921	50193832	1912	+	1141	ENSG00000224420	ADM5	protein_coding	chromosome	ADM5	ENSG00000224420	ADM5	PRAD_102595	4.98420153713055	Promoter	0.662674650698603	0.337325349301397	Bivalent_poised_promoter	0.0819889756602577			49689806	cg17968523_BC21	cg17968523				No
cg00449201	19	50193437	F	II	CPT1C	TSS1500	island	chr19:50193020-50194798	rs45613034;rs546582373	0;15	Both	CG	Island	ENST00000323446	chr19	50194367	50216988	22622	+	928	ENSG00000169169	CPT1C	protein_coding	chromosome	CPT1C	ENSG00000224420	ADM5	PRAD_102595	4.98420153713055	Promoter	0.662674650698603	0.337325349301397	Bivalent_poised_promoter	0.0819889756602577									No
cg19875973	19	50193784	F	II	CPT1C	TSS1500	island	chr19:50193020-50194798	rs185092749;rs555506411	1;33	Both	CG	Island	ENST00000323446	chr19	50194367	50216988	22622	+	581	ENSG00000169169	CPT1C	protein_coding	chromosome	CPT1C	ENSG00000224420	ADM5						Bivalent_poised_promoter	0.0819889756602577			49690527	cg19875973_TC21	cg19875973				No
cg05001580	19	50193857	R	II	CPT1C	TSS1500	island	chr19:50193020-50194798	rs555506411	42	Both	CG	Island	ENST00000323446	chr19	50194367	50216988	22622	+	508	ENSG00000169169	CPT1C	protein_coding	chromosome	CPT1C								Bivalent_poised_promoter	0.0819889756602577			49690600	cg05001580_TC21	cg05001580				No
cg26257814	19	50553708	R	I	FLJ26850	TSS1500	shore	chr19:50554012-50554492	rs534586406;rs189955071;rs181712619	51;45;4	Red	CG	North Shore	ENST00000599155	chr19	50529371	50548007	18637	+	24336	ENSG00000142528	ZNF473	protein_coding	chromosome	ZNF473	ENSG00000142528	ZNF473	PRAD_102648	16.7737645935538	Promoter	0.562874251497006	0.437125748502994	Active_prostate_lineage-specific_promoter	0.109017975518227			50050451	cg26257814_BC11	cg26257814				No
cg07655045	19	50553883	F	II	FLJ26850	TSS200	shore	chr19:50554012-50554492	rs578199744;rs199870825;rs76433729	9;13;31	Both	CG	North Shore	ENST00000599155	chr19	50529371	50548007	18637	+	24511	ENSG00000142528	ZNF473	protein_coding	chromosome	ZNF473	ENSG00000142528	ZNF473	PRAD_102648	16.7737645935538	Promoter	0.562874251497006	0.437125748502994	Active_prostate_lineage-specific_promoter	0.109017975518227			50050626	cg07655045_BC21	cg07655045				No
cg27397787	19	50553907	F	II	FLJ26850	TSS200	shore	chr19:50554012-50554492	rs76433729;rs147297777	7;38	Both	CG	North Shore	ENST00000599155	chr19	50529371	50548007	18637	+	24535	ENSG00000142528	ZNF473	protein_coding	chromosome	ZNF473	ENSG00000142528	ZNF473	PRAD_102648	16.7737645935538	Promoter	0.562874251497006	0.437125748502994	Active_prostate_lineage-specific_promoter	0.109017975518227			50050650	cg27397787_BC21	cg27397787				No
cg16349876	19	50554013	R	II	FLJ26850	Body	island	chr19:50554012-50554492	rs10421463;rs549095745	40;24	Both	CG	Island	ENST00000599155	chr19	50529371	50548007	18637	+	24641	ENSG00000142528	ZNF473	protein_coding	chromosome	ZNF473	ENSG00000142528	ZNF473	PRAD_102648	16.7737645935538	Promoter	0.562874251497006	0.437125748502994	Active_prostate_lineage-specific_promoter	0.109017975518227			50050756	cg16349876_TC21	cg16349876				No
cg22531183	19	50554451	F	I	FLJ26850	Body	island	chr19:50554012-50554492			Red	CG	Island	ENST00000599155	chr19	50529371	50548007	18637	+	25079	ENSG00000142528	ZNF473	protein_coding	chromosome	ZNF473	ENSG00000142528	ZNF473	PRAD_102649	21.2575713987707	Exon	0.528942115768463	0.471057884231537	Active_prostate_lineage-specific_promoter	0.109017975518227			50051194	cg22531183_TC11	cg22531183				No
cg18756179	19	50554510	F	II	FLJ26850	Body	shore	chr19:50554012-50554492			Both	CG	South Shore	ENST00000599155	chr19	50529371	50548007	18637	+	25138	ENSG00000142528	ZNF473	protein_coding	chromosome	ZNF473	ENSG00000142528	ZNF473	PRAD_102649	21.2575713987707	Exon	0.528942115768463	0.471057884231537	Active_prostate_lineage-specific_promoter	0.109017975518227			50051253	cg18756179_TC21	cg18756179				No
cg16390060	20	21494084	R	II	NKX2-2	1stExon	island	chr20:21485932-21496714	rs545262159;rs200017904;rs531086584;rs143227190;rs549401527	45;37;30;14;11	Both	CG	Island	ENST00000377142	chr20	21491648	21494664	3017	-	578	ENSG00000125820	NKX2-2	protein_coding	chromosome	NKX2-2	ENSG00000125820	NKX2-2						Bivalent_poised_promoter	0.189972303603367	PMD	commonPMD	21513446	cg16390060_TC21	cg16390060				No
cg17029168	20	21494547	R	II	NKX2-2	5'UTR	island	chr20:21485932-21496714			Both	CG	Island	ENST00000377142	chr20	21491648	21494664	3017	-	115	ENSG00000125820	NKX2-2	protein_coding	chromosome	NKX2-2	ENSG00000125820	NKX2-2						Bivalent_poised_promoter	0.189972303603367	PMD	commonPMD	21513909	cg17029168_TC21	cg17029168				No
cg16524928	20	21494679	F	I	NKX2-2	TSS200	island	chr20:21485932-21496714			Grn	CG	Island	ENST00000377142	chr20	21491648	21494664	3017	-	14	ENSG00000125820	NKX2-2	protein_coding	chromosome	NKX2-2								Bivalent_poised_promoter	0.189972303603367	PMD	commonPMD							No
cg06624291	20	21494689	F	II	NKX2-2	TSS200	island	chr20:21485932-21496714			Both	CG	Island	ENST00000377142	chr20	21491648	21494664	3017	-	24	ENSG00000125820	NKX2-2	protein_coding	chromosome	NKX2-2								Bivalent_poised_promoter	0.189972303603367	PMD	commonPMD	21514051	cg06624291_TC21	cg06624291				No
cg06178563	20	21494712	F	I	NKX2-2	TSS200	island	chr20:21485932-21496714			Red	CG	Island	ENST00000377142	chr20	21491648	21494664	3017	-	47	ENSG00000125820	NKX2-2	protein_coding	chromosome	NKX2-2								Bivalent_poised_promoter	0.189972303603367	PMD	commonPMD	21514074	cg06178563_TC11	cg06178563				No
cg22265644	20	21494716	F	I	NKX2-2	TSS200	island	chr20:21485932-21496714			Grn	CG	Island	ENST00000377142	chr20	21491648	21494664	3017	-	51	ENSG00000125820	NKX2-2	protein_coding	chromosome	NKX2-2								Bivalent_poised_promoter	0.189972303603367	PMD	commonPMD	21514078	cg22265644_TC11	cg22265644				No
cg07070391	20	21494748	R	I	NKX2-2	TSS200	island	chr20:21485932-21496714			Red	CG	Island	ENST00000377142	chr20	21491648	21494664	3017	-	83	ENSG00000125820	NKX2-2	protein_coding	chromosome	NKX2-2								Bivalent_poised_promoter	0.189972303603367	PMD	commonPMD	21514110	cg07070391_BC11	cg07070391				No
cg11651285	20	21494762	R	II	NKX2-2	TSS200	island	chr20:21485932-21496714			Both	CG	Island	ENST00000377142	chr20	21491648	21494664	3017	-	97	ENSG00000125820	NKX2-2	protein_coding	chromosome	NKX2-2								Bivalent_poised_promoter	0.189972303603367	PMD	commonPMD	21514124	cg11651285_TC21	cg11651285				No
cg21409881	20	21494831	F	I	NKX2-2	TSS200	island	chr20:21485932-21496714	rs544475531	0	Grn	CG	Island	ENST00000377142	chr20	21491648	21494664	3017	-	166	ENSG00000125820	NKX2-2	protein_coding	chromosome	NKX2-2								Bivalent_poised_promoter	0.189972303603367	PMD	commonPMD	21514193	cg21409881_BC11	cg21409881				No
cg23114866	20	21494977	F	II	NKX2-2	TSS1500	island	chr20:21485932-21496714	rs73127859;rs548695065	10;37	Both	CG	Island	ENST00000377142	chr20	21491648	21494664	3017	-	312	ENSG00000125820	NKX2-2	protein_coding	chromosome	NKX2-2								Bivalent_poised_promoter	0.189972303603367	PMD	commonPMD	21514339	cg23114866_BC21	cg23114866				No
cg04149172	20	34000170	R	I	UQCC	TSS1500	opensea		rs576194714;rs563814243;rs558746720;rs577129723	48;4;2;1	Grn	CG	Open Sea	ENST00000374385	chr20	33890369	33999944	109576	-	225	ENSG00000101019	UQCC1	protein_coding	chromosome	UQCC1								Active_prostate_lineage-specific_promoter	0.0890906685617151			35412367	cg04149172_BC11	cg04149172				No
cg05389922	20	34000172	R	I	UQCC	TSS1500	opensea		rs576194714;rs563814243;rs558746720;rs577129723	50;6;4;3	Red	CG	Open Sea	ENST00000374385	chr20	33890369	33999944	109576	-	227	ENSG00000101019	UQCC1	protein_coding	chromosome	UQCC1								Active_prostate_lineage-specific_promoter	0.0890906685617151			35412369	cg05389922_BC11	cg05389922				No
cg07858678	20	34000273	F	II	UQCC1	TSS1500	opensea				Both	CG	Open Sea	ENST00000374385	chr20	33890369	33999944	109576	-	328	ENSG00000101019	UQCC1	protein_coding	chromosome	UQCC1								Active_prostate_lineage-specific_promoter	0.0890906685617151			35412470	cg07858678_TC21	cg07858678				No
cg14752227	20	34000481	F	II	UQCC	TSS1500	opensea		rs374255585;rs565102982	1;49	Both	CG	Open Sea	ENST00000374385	chr20	33890369	33999944	109576	-	536	ENSG00000101019	UQCC1	protein_coding	chromosome	UQCC1								Active_non-prostate_lineage_promoter	0.0890906685617151			35412678	cg14752227_BC21	cg14752227				No
cg12682721	20	34000519	F	II	UQCC1	TSS1500	opensea		rs565102982	11	Both	CG	Open Sea	ENST00000374385	chr20	33890369	33999944	109576	-	574	ENSG00000101019	UQCC1	protein_coding	chromosome	UQCC1								Active_non-prostate_lineage_promoter	0.0890906685617151			35412716	cg12682721_TC21	cg12682721				No
cg19793640	21	40822862	F	II	SH3BGR	5'UTR	opensea		rs184849719;rs551414238	32;43	Both	CG	Open Sea	ENST00000333634	chr21	40823756	40887433	63678	+	892	ENSG00000185437	SH3BGR	protein_coding	chromosome	SH3BGR	ENSG00000185437	SH3BGR						Active_non-prostate_lineage_promoter	0.0944341968240107			39450936	cg19793640_BC21	cg19793640				No
cg05721376	21	40823279	R	II	SH3BGR	5'UTR	opensea		rs566237857;rs556440963	6;2	Both	CG	Open Sea	ENST00000333634	chr21	40823756	40887433	63678	+	475	ENSG00000185437	SH3BGR	protein_coding	chromosome	SH3BGR	ENSG00000185437	SH3BGR						Active_prostate_lineage-specific_enhancer	0.0944341968240107			39451353	cg05721376_TC21	cg05721376				No
cg06148396	21	40823613	R	II	SH3BGR	TSS200	opensea		rs562511010;rs531459441	24;2	Both	CG	Open Sea	ENST00000333634	chr21	40823756	40887433	63678	+	141	ENSG00000185437	SH3BGR	protein_coding	chromosome	SH3BGR	ENSG00000185437	SH3BGR	PRAD_107356	6.2771173121843	Promoter	0.487025948103792	0.512974051896208	Active_prostate_lineage-specific_promoter	0.0944341968240107			39451687	cg06148396_TC21	cg06148396				No
cg15616257	21	40823680	F	I	SH3BGR	5'UTR	opensea		rs551481149;rs571299516;rs527268353	0;42;45	Red	CG	Open Sea	ENST00000333634	chr21	40823756	40887433	63678	+	74	ENSG00000185437	SH3BGR	protein_coding	chromosome	SH3BGR	ENSG00000185437	SH3BGR	PRAD_107356	6.2771173121843	Promoter	0.487025948103792	0.512974051896208	Active_prostate_lineage-specific_promoter	0.0944341968240107			39451754	cg15616257_TC11	cg15616257				No
cg11778840	21	40823722	R	II	SH3BGR	5'UTR	opensea		rs551481149;rs571299516	44;2	Both	CG	Open Sea	ENST00000333634	chr21	40823756	40887433	63678	+	32	ENSG00000185437	SH3BGR	protein_coding	chromosome	SH3BGR	ENSG00000185437	SH3BGR	PRAD_107356	6.2771173121843	Promoter	0.487025948103792	0.512974051896208	Active_prostate_lineage-specific_promoter	0.0944341968240107			39451796	cg11778840_TC21	cg11778840				No
cg27016308	21	40823724	R	II	SH3BGR	TSS200	opensea		rs551481149;rs571299516;rs527268353	46;4;1	Both	CG	Open Sea	ENST00000333634	chr21	40823756	40887433	63678	+	30	ENSG00000185437	SH3BGR	protein_coding	chromosome	SH3BGR	ENSG00000185437	SH3BGR	PRAD_107356	6.2771173121843	Promoter	0.487025948103792	0.512974051896208	Active_prostate_lineage-specific_promoter	0.0944341968240107			39451798	cg27016308_BC21	cg27016308				No
cg04418027	21	40823726	F	II	SH3BGR	TSS200	opensea		rs548157126;rs567956769	14;26	Both	CG	Open Sea	ENST00000333634	chr21	40823756	40887433	63678	+	28	ENSG00000185437	SH3BGR	protein_coding	chromosome	SH3BGR	ENSG00000185437	SH3BGR	PRAD_107356	6.2771173121843	Promoter	0.487025948103792	0.512974051896208	Active_prostate_lineage-specific_promoter	0.0944341968240107			39451800	cg04418027_TC21	cg04418027				No
cg24146773	21	40824019	F	II	SH3BGR	1stExon	opensea		rs201095110;rs527340619;rs138773267	1;21;48	Both	CG	Open Sea	ENST00000452550	chr21	40824049	40887433	63385	+	28	ENSG00000185437	SH3BGR	protein_coding	chromosome	SH3BGR	ENSG00000185437	SH3BGR						Active_non-prostate_lineage_promoter	0.0944341968240107			39452093	cg24146773_TC21	cg24146773				No
cg27480553	22	31317764	R	II	C22orf27	TSS1500	shore	chr22:31318228-31318489			Both	CG	North Shore	ENST00000429468	chr22	31322598	31324215	1618	-	6449	ENSG00000133422	MORC2	protein_coding	chromosome	MORC2								Active_non-prostate_lineage_promoter	0.0769267377559993			30921777	cg27480553_BC21	cg27480553				No
cg03113871	22	31317787	R	II	C22orf27	TSS1500	shore	chr22:31318228-31318489			Both	CG	North Shore	ENST00000429468	chr22	31322598	31324215	1618	-	6426	ENSG00000133422	MORC2	protein_coding	chromosome	MORC2								Active_non-prostate_lineage_promoter	0.0769267377559993			30921800	cg03113871_BC21	cg03113871				No
cg08467687	22	31317914	F	I	C22orf27	TSS1500	shore	chr22:31318228-31318489	rs375060603	49	Red	CG	North Shore	ENST00000429468	chr22	31322598	31324215	1618	-	6299	ENSG00000133422	MORC2	protein_coding	chromosome	MORC2								Active_non-prostate_lineage_promoter	0.0769267377559993			30921927	cg08467687_BC11	cg08467687				No
cg05450667	22	31318103	F	II	C22orf27	TSS200	shore	chr22:31318228-31318489			Both	CG	North Shore	ENST00000429468	chr22	31322598	31324215	1618	-	6110	ENSG00000133422	MORC2	protein_coding	chromosome	MORC2			PRAD_108880	3.64506518117573	Promoter	0.564870259481038	0.435129740518962	Active_non-prostate_lineage_promoter	0.0769267377559993									No
cg17468100	22	31318147	F	II	C22orf27	TSS200	shore	chr22:31318228-31318489	rs560896090;rs529656599	34;35	Both	CG	North Shore	ENST00000429468	chr22	31322598	31324215	1618	-	6066	ENSG00000133422	MORC2	protein_coding	chromosome	MORC2			PRAD_108880	3.64506518117573	Promoter	0.564870259481038	0.435129740518962	Active_non-prostate_lineage_promoter	0.0769267377559993			30922160	cg17468100_BC21	cg17468100				No
cg08837037	22	31318179	F	II	C22orf27	TSS200	shore	chr22:31318228-31318489	rs560896090;rs529656599;rs549934942;rs188127220	2;3;28;51	Both	CG	North Shore	ENST00000429468	chr22	31322598	31324215	1618	-	6034	ENSG00000133422	MORC2	protein_coding	chromosome	MORC2			PRAD_108880	3.64506518117573	Promoter	0.564870259481038	0.435129740518962	Active_non-prostate_lineage_promoter	0.0769267377559993			30922192	cg08837037_BC21	cg08837037				No
cg15425811	22	31318181	F	II	C22orf27	TSS200	shore	chr22:31318228-31318489	rs560896090;rs529656599;rs549934942;rs188127220	0;1;26;49	Both	CG	North Shore	ENST00000429468	chr22	31322598	31324215	1618	-	6032	ENSG00000133422	MORC2	protein_coding	chromosome	MORC2			PRAD_108880	3.64506518117573	Promoter	0.564870259481038	0.435129740518962	Active_non-prostate_lineage_promoter	0.0769267377559993									No
cg07459594	22	31318240	R	I	C22orf27	TSS200	island	chr22:31318228-31318489	rs549934942;rs188127220;rs538856014;rs529551814	35;12;8;4	Grn	CG	Island	ENST00000429468	chr22	31322598	31324215	1618	-	5973	ENSG00000133422	MORC2	protein_coding	chromosome	MORC2			PRAD_108880	3.64506518117573	Promoter	0.564870259481038	0.435129740518962	Active_prostate_lineage-specific_promoter	0.0769267377559993			30922253	cg07459594_TC11	cg07459594				No
cg16210088	22	31318349	F	II	C22orf27	Body	island	chr22:31318228-31318489	rs141777012;rs557062510	0;14	Both	CG	Island	ENST00000429468	chr22	31322598	31324215	1618	-	5864	ENSG00000133422	MORC2	protein_coding	chromosome	MORC2			PRAD_108880	3.64506518117573	Promoter	0.564870259481038	0.435129740518962	Active_prostate_lineage-specific_promoter	0.0769267377559993			30922362	cg16210088_BC21	cg16210088				No
cg20548231	22	31318373	F	II	C22orf27	Body	island	chr22:31318228-31318489			Both	CG	Island	ENST00000429468	chr22	31322598	31324215	1618	-	5840	ENSG00000133422	MORC2	protein_coding	chromosome	MORC2			PRAD_108880	3.64506518117573	Promoter	0.564870259481038	0.435129740518962	Active_prostate_lineage-specific_promoter	0.0769267377559993			30922386	cg20548231_TC21	cg20548231				No
cg17940740	22	31318444	R	II	C22orf27	Body	island	chr22:31318228-31318489			Both	CG	Island	ENST00000429468	chr22	31322598	31324215	1618	-	5769	ENSG00000133422	MORC2	protein_coding	chromosome	MORC2			PRAD_108880	3.64506518117573	Promoter	0.564870259481038	0.435129740518962	Active_non-prostate_lineage_promoter	0.0769267377559993			30922457	cg17940740_BC21	cg17940740				No
cg13896476	22	31318546	R	II	C22orf27	Body	shore	chr22:31318228-31318489	rs559482263	1	Both	CG	South Shore	ENST00000429468	chr22	31322598	31324215	1618	-	5667	ENSG00000133422	MORC2	protein_coding	chromosome	MORC2								Active_non-prostate_lineage_promoter	0.0769267377559993			30922559	cg13896476_BC21	cg13896476				No
cg07123855	22	39323204	R	II		IGR	island	chr22:39323203-39323528	rs541548116;rs559960225;rs73159372	51;44;42	Both	CG	Island	ENST00000495988	chr22	39348746	39349421	676	+	25540	ENSG00000128383	APOBEC3A	protein_coding	chromosome	APOBEC3A								Bivalent_poised_promoter	0.140781669303966	PMD		38927199	cg07123855_TC21	cg07123855				No
cg12276768	22	39323510	R	II		IGR	island	chr22:39323203-39323528	rs558469395	40	Both	CG	Island	ENST00000495988	chr22	39348746	39349421	676	+	25234	ENSG00000128383	APOBEC3A	protein_coding	chromosome	APOBEC3A			PRAD_109485	2.99514150487619	Distal	0.662674650698603	0.337325349301397	Bivalent_poised_promoter	0.140781669303966	PMD		38927505	cg12276768_TC21	cg12276768				No
cg09820318	22	39323648	F	II		IGR	shore	chr22:39323203-39323528	rs115784667;rs574112430	9;45	Both	CG	South Shore	ENST00000495988	chr22	39348746	39349421	676	+	25096	ENSG00000128383	APOBEC3A	protein_coding	chromosome	APOBEC3A			PRAD_109485	2.99514150487619	Distal	0.662674650698603	0.337325349301397	Bivalent_poised_promoter	0.140781669303966	PMD		38927643	cg09820318_TC21	cg09820318				No
cg18475252	22	39323709	F	II		IGR	shore	chr22:39323203-39323528	rs541421906	46	Both	CG	South Shore	ENST00000495988	chr22	39348746	39349421	676	+	25035	ENSG00000128383	APOBEC3A	protein_coding	chromosome	APOBEC3A			PRAD_109485	2.99514150487619	Distal	0.662674650698603	0.337325349301397	Bivalent_poised_promoter	0.140781669303966	PMD		38927704	cg18475252_BC21	cg18475252				No
cg08189993	22	39323967	R	II		IGR	shore	chr22:39323203-39323528	rs544147548	16	Both	CG	South Shore	ENST00000495988	chr22	39348746	39349421	676	+	24777	ENSG00000128383	APOBEC3A	protein_coding	chromosome	APOBEC3A								Bivalent_poised_promoter	0.140781669303966	PMD		38927962	cg08189993_BC21	cg08189993				No
cg13823708	X	78622433	R	I	ITM2A	Body	opensea				Red	CG	Open Sea	ENST00000469541	chrX	78616459	78622424	5966	-	8	ENSG00000078596	ITM2A	protein_coding	chromosome	ITM2A	ENSG00000078596	ITM2A						Active_non-prostate_lineage_promoter				79366936	cg13823708_BC11	cg13823708				Yes
cg12856407	X	78622565	R	II	ITM2A	Body	opensea				Both	CG	Open Sea	ENST00000469541	chrX	78616459	78622424	5966	-	140	ENSG00000078596	ITM2A	protein_coding	chromosome	ITM2A	ENSG00000078596	ITM2A						Active_non-prostate_lineage_promoter				79367068	cg12856407_TC21	cg12856407				Yes
cg10894453	X	78622859	R	II	ITM2A	5'UTR	opensea				Both	CG	Open Sea	ENST00000373298	chrX	78615881	78622856	6976	-	2	ENSG00000078596	ITM2A	protein_coding	chromosome	ITM2A	ENSG00000078596	ITM2A						Bivalent_poised_promoter				79367362	cg10894453_TC21	cg10894453				Yes
cg13788061	X	78623020	F	II	ITM2A	5'UTR	opensea				Both	CG	Open Sea	ENST00000434584	chrX	78615885	78623049	7165	-	27	ENSG00000078596	ITM2A	protein_coding	chromosome	ITM2A	ENSG00000078596	ITM2A						Active_non-prostate_lineage_promoter				79367523	cg13788061_TC21	cg13788061				Yes
cg05543246	X	78623194	R	II	ITM2A	TSS200	opensea		rs17277952	16	Both	CG	Open Sea	ENST00000461357	chrX	78622601	78623164	564	-	29	ENSG00000078596	ITM2A	protein_coding	chromosome	ITM2A								Active_non-prostate_lineage_promoter										No
cg19002828	X	78623745	F	II	ITM2A	TSS1500	opensea				Both	CG	Open Sea	ENST00000461357	chrX	78622601	78623164	564	-	580	ENSG00000078596	ITM2A	protein_coding	chromosome	ITM2A								Heterochromatin				79368248	cg19002828_TC21	cg19002828				Yes
cg20287862	X	78623956	F	II	ITM2A	TSS1500	opensea				Both	CG	Open Sea	ENST00000461357	chrX	78622601	78623164	564	-	791	ENSG00000078596	ITM2A	protein_coding	chromosome	ITM2A								Heterochromatin				79368459	cg20287862_TC21	cg20287862				No
cg06208111	X	78624108	R	II	ITM2A	TSS1500	opensea				Both	CG	Open Sea	ENST00000461357	chrX	78622601	78623164	564	-	943	ENSG00000078596	ITM2A	protein_coding	chromosome	ITM2A								Heterochromatin				79368611	cg06208111_TC21	cg06208111				No
cg02847500	X	139587184	F	II	SOX3	1stExon	island	chrX:139585867-139588578			Both	CG	Island	ENST00000370536	chrX	139585152	139587225	2074	-	39	ENSG00000134595	SOX3	protein_coding	chromosome	SOX3	ENSG00000134595	SOX3						Bivalent_poised_enhancer				140505019	cg02847500_TC21	cg02847500				No
cg23862713	X	139587270	R	II	SOX3	TSS200	island	chrX:139585867-139588578			Both	CG	Island	ENST00000370536	chrX	139585152	139587225	2074	-	44	ENSG00000134595	SOX3	protein_coding	chromosome	SOX3								Bivalent_poised_enhancer				140505105	cg23862713_TC21	cg23862713				No
cg26369916	X	139587279	R	I	SOX3	TSS200	island	chrX:139585867-139588578			Red	CG	Island	ENST00000370536	chrX	139585152	139587225	2074	-	53	ENSG00000134595	SOX3	protein_coding	chromosome	SOX3								Bivalent_poised_enhancer				140505114	cg26369916_TC11	cg26369916				No
cg03202526	X	139587311	F	I	SOX3	TSS200	island	chrX:139585867-139588578			Red	CG	Island	ENST00000370536	chrX	139585152	139587225	2074	-	85	ENSG00000134595	SOX3	protein_coding	chromosome	SOX3								Bivalent_poised_enhancer				140505146	cg03202526_TC11	cg03202526				No
cg11409998	X	139587372	R	I	SOX3	TSS200	island	chrX:139585867-139588578			Red	CG	Island	ENST00000370536	chrX	139585152	139587225	2074	-	146	ENSG00000134595	SOX3	protein_coding	chromosome	SOX3								Bivalent_poised_enhancer				140505207	cg11409998_BC11	cg11409998				No
cg24432916	X	139587479	F	II	SOX3	TSS1500	island	chrX:139585867-139588578			Both	CG	Island	ENST00000370536	chrX	139585152	139587225	2074	-	253	ENSG00000134595	SOX3	protein_coding	chromosome	SOX3								Bivalent_poised_promoter				140505314	cg24432916_BC21	cg24432916				No
cg18581963	X	139587695	F	I	SOX3	TSS1500	island	chrX:139585867-139588578			Red	CG	Island	ENST00000370536	chrX	139585152	139587225	2074	-	469	ENSG00000134595	SOX3	protein_coding	chromosome	SOX3								Bivalent_poised_promoter				140505530	cg18581963_BC11	cg18581963				No
cg25384790	X	139587734	F	II	SOX3	TSS1500	island	chrX:139585867-139588578			Both	CG	Island	ENST00000370536	chrX	139585152	139587225	2074	-	508	ENSG00000134595	SOX3	protein_coding	chromosome	SOX3								Bivalent_poised_promoter				140505569	cg25384790_BC21	cg25384790				No
cg18496053	X	139587868	R	II	SOX3	TSS1500	island	chrX:139585867-139588578			Both	CG	Island	ENST00000370536	chrX	139585152	139587225	2074	-	642	ENSG00000134595	SOX3	protein_coding	chromosome	SOX3								Bivalent_poised_promoter				140505703	cg18496053_BC21	cg18496053				No
