# Supplementary material for: Methylation reprogramming associated with aggressive prostate cancer and ancestral disparities
Source: Mol Syst Biol. 2025 Oct 7;21(12):1676–701. doi: 10.1038/s44320-025-00153-x (PMC12673094; doi:10.1038/s44320-025-00153-x)
Supplement: Supplementary file 14 — Data Set EV12 [file 44320_2025_153_MOESM14_ESM.xlsx]

## Sheet: Sheet1
Dataset EV12 Molecular Signatures Database (MSigDB) enrichment analysis performed on genes annotated to significant differentially methylated positions (DMPs, |Δβ| ≥10%) and regions (DMRs) identified between African and non-African prostate tumour-derived samples, and validated in the ancestry-associated validation cohort.

## Sheet: Dataset EV12
Enrichment of hypermethylated DMPs/DMRs							Enrichment of hypomethylated DMPs/DMRs
Description	N	DE	P.DE	FDR	SigGenesInSet		Description	N	DE	P.DE	FDR	SigGenesInSet
C3.miRNA_MIR1275	276	12	9.92484e-08	0.00243774	KSR2,RSPO2,IGF1,CLDN11,PCDHGB3,PCDHGB2,PCDHGB1,PCDHGA5,PCDHGA4,PCDHGA3,PCDHGA2,PCDHGA1,CA10,PPT2	.	C2_LIU_PROSTATE_CANCER_DN	475	6	0.000250039	1	RBPMS,FBXO17,COL4A2,ARHGAP23,CERK,TGFBR3
C3.miRNA_MIR1233_3P	75	7	2.33811e-07	0.00287143	PCDHGB3,PCDHGB2,PCDHGB1,PCDHGA5,PCDHGA4,PCDHGA3,PCDHGA2,PCDHGA1	.	C2_HOEGERKORP_CD44_TARGETS_DIRECT_UP	26	2	0.000981995	1	MAPK14,SH3BP2
C3.miRNA_MIR8089	163	9	5.76479e-07	0.00321404	UNC5B,KSR2,PCDHGB3,PCDHGB2,PCDHGB1,PCDHGA5,PCDHGA4,PCDHGA3,PCDHGA2,PCDHGA1	.	C2_LIM_MAMMARY_LUMINAL_MATURE_DN	90	3	0.0010606	1	COL4A2,FRMD4A,TGFBR3
C3.miRNA_MIR4667_5P	166	9	6.04978e-07	0.00321404	UNC5B,KSR2,PCDHGB3,PCDHGB2,PCDHGB1,PCDHGA5,PCDHGA4,PCDHGA3,PCDHGA2,PCDHGA1	.	C7_GSE17721_0.5H_VS_8H_GARDIQUIMOD_BMDC_UP	188	3	0.00136533	1	GALM,MAPK14,CERK
C3.miRNA_MIR2861	85	7	6.54272e-07	0.00321404	PCDHGB3,PCDHGB2,PCDHGB1,PCDHGA5,PCDHGA4,PCDHGA3,PCDHGA2,PCDHGA1	.	C7_GSE17721_POLYIC_VS_CPG_2H_BMDC_UP	191	3	0.00171882	1	MAPK14,CERK,ANKRD13A
C5_GO_HOMOPHILIC_CELL_ADHESION_VIA_PLASMA_MEMBRANE_ADHESION_MOLECULES	163	8	5.72286e-06	0.0212221	PCDH18,PCDHGB3,PCDHGB2,PCDHGB1,PCDHGA5,PCDHGA4,PCDHGA3,PCDHGA2,PCDHGA1	.	C7_GSE6259_FLT3L_INDUCED_DEC205_POS_DC_VS_CD4_TCELL_UP	169	3	0.00175861	1	MAPK14,ZHX2,MTSS1
C3.miRNA_MIR4700_5P	211	9	6.04816e-06	0.0212221	UNC5B,KSR2,PCDHGB3,PCDHGB2,PCDHGB1,PCDHGA5,PCDHGA4,PCDHGA3,PCDHGA2,PCDHGA1	.	C5_GO_POSITIVE_REGULATION_OF_CARDIAC_MUSCLE_CELL_PROLIFERATION	37	2	0.00187811	1	MAPK14,TGFBR3
C3.miRNA_MIR765	275	10	1.14588e-05	0.0351674	UNC5B,LSAMP,PCDHGB3,PCDHGB2,PCDHGB1,PCDHGA5,PCDHGA4,PCDHGA3,PCDHGA2,PCDHGA1,EPSTI1	.	C2_HALMOS_CEBPA_TARGETS_DN	41	2	0.00217285	1	RBPMS,SH3BP2
C3.miRNA_MIR1269A_MIR1269B	48	5	1.30038e-05	0.0351674	ZFPM2,PCDHGB3,PCDHGA5,PCDHGA3,PCDHGA2,PCDHGA1	.	C7_GSE26343_WT_VS_NFAT5_KO_MACROPHAGE_LPS_STIM_UP	194	3	0.00225881	1	COL4A2,CERK,MTSS1
C2_LE_NEURONAL_DIFFERENTIATION_UP	18	4	1.43178e-05	0.0351674	CNR1,CA10,KCNAB1,SNCAIP	.	C3.miRNA_MIR548M	182	3	0.00254452	1	ZHX2,FRMD4A,ANKRD13A
C3.miRNA_MIR4740_5P	68	5	2.506e-05	0.0559566	ZFPM2,PCDHGB3,PCDHGA5,PCDHGA3,PCDHGA2,PCDHGA1	.	C7_GSE37301_RAG2_KO_VS_RAG2_AND_ETS1_KO_NK_CELL_UP	195	3	0.00271179	1	MAPK14,IFRD1,SH3BP2
C3.miRNA_MIR3680_3P	521	13	3.36767e-05	0.0689306	CHL1,APCDD1,TCERG1L,IGF1,PCDHGB3,PCDHGB2,PCDHGB1,PCDHGA5,PCDHGA4,PCDHGA3,PCDHGA2,PCDHGA1,RASGRF2,SYN1	.	C7_GSE21670_UNTREATED_VS_TGFB_IL6_TREATED_STAT3_KO_CD4_TCELL_DN	194	3	0.00302458	1	FBXO17,ZHX2,MTSS1
C5_GO_CELL_CELL_ADHESION_VIA_PLASMA_MEMBRANE_ADHESION_MOLECULES	267	9	3.98061e-05	0.0743376	CLDN11,PCDH18,PCDHGB3,PCDHGB2,PCDHGB1,PCDHGA5,PCDHGA4,PCDHGA3,PCDHGA2,PCDHGA1	.	C2_KOKKINAKIS_METHIONINE_DEPRIVATION_48HR_DN	61	2	0.00315442	1	MAPK14,IFRD1
C3.miRNA_TCCAGAG_MIR518C	144	7	4.23714e-05	0.0743376	PCDHGB3,PCDHGB2,PCDHGB1,PCDHGA5,PCDHGA4,PCDHGA3,PCDHGA2,PCDHGA1	.	C7_GSE14350_TREG_VS_TEFF_UP	190	3	0.00317846	1	GALM,CERK,MTSS1
C3.miRNA_ATATGCA_MIR448	206	8	8.36274e-05	0.136937	GNAI1,PCDHGB3,PCDHGB2,PCDHGB1,PCDHGA5,PCDHGA4,PCDHGA3,PCDHGA2,PCDHGA1	.	C7_GSE45739_NRAS_KO_VS_WT_UNSTIM_CD4_TCELL_DN	187	3	0.00318896	1	RBPMS,SH3BGR,MTSS1
C3.miRNA_MIR10525_3P	56	4	0.000169009	0.259451	PCDHGB3,PCDHGA5,PCDHGA3,PCDHGA2,PCDHGA1	.	C5_GO_TUBE_MORPHOGENESIS	889	6	0.0032388	1	COL4A2,MAPK14,HYAL1,LGR4,TGFBR3,MTSS1
C5_GO_HINDLIMB_MORPHOGENESIS	36	4	0.000204767	0.278365	RSPO2,ALX4,BMP4,BMPR1A	.	C2_KOKKINAKIS_METHIONINE_DEPRIVATION_96HR_DN	72	2	0.00327693	1	MAPK14,IFRD1
C3.miRNA_GGGACCA_MIR133A_MIR133B	197	7	0.000206308	0.278365	PCDHGB3,PCDHGB2,PCDHGB1,PCDHGA5,PCDHGA4,PCDHGA3,PCDHGA2,PCDHGA1	.	C7_GSE21546_SAP1A_KO_VS_SAP1A_KO_AND_ELK1_KO_ANTI_CD3_STIM_DP_THYMOCYTES_UP	193	3	0.00347064	1	STRADB,ARHGAP23,PXMP2,TGFBR3
C2_SMID_BREAST_CANCER_NORMAL_LIKE_UP	443	10	0.00021533	0.278365	CHL1,GJA4,NSG1,IGF1,NT5E,ENPP2,SLA,STK10,TF,ITM2A,SNCAIP	.	C5_GO_EPITHELIAL_CELL_PROLIFERATION	422	4	0.00351839	1	HYAL1,LGR4,TGFBR3,MTSS1
C3.miRNA_MIR4665_5P	146	6	0.000261914	0.321656	KSR2,IGF1,PCDHGB3,PCDHGA5,PCDHGA3,PCDHGA2,PCDHGA1,PPT2	.	C7_GSE13547_CTRL_VS_ANTI_IGM_STIM_ZFX_KO_BCELL_12H_DN	154	3	0.00357334	1	ZHX2,TGFBR3,MTSS1
C3.miRNA_MIR4498	245	8	0.000323029	0.377821	CPEB3,PCDHGB3,PCDHGB2,PCDHGB1,PCDHGA5,PCDHGA4,PCDHGA3,PCDHGA2,PCDHGA1	.	C5_GO_HYALURONONGLUCOSAMINIDASE_ACTIVITY	6	1	0.00361358	1	HYAL1
C2_BOQUEST_STEM_CELL_CULTURED_VS_FRESH_DN	30	3	0.00042209	0.466318	NAALAD2,CHL1,IGF1	.	C7_GSE40277_EOS_AND_LEF1_TRANSDUCED_VS_CTRL_CD4_TCELL_UP	188	3	0.00389097	1	GALM,ZHX2,PXMP2
C5_GO_POSITIVE_REGULATION_OF_CARDIAC_MUSCLE_TISSUE_DEVELOPMENT	60	4	0.000436663	0.466318	ZFPM2,IGF1,BMP4,BMPR1A	.	C5_GO_POSITIVE_REGULATION_OF_HEART_GROWTH	51	2	0.00390645	1	MAPK14,TGFBR3
C5_GO_NEGATIVE_REGULATION_OF_FATTY_ACID_BETA_OXIDATION	4	2	0.000478059	0.489253	CNR1,PLIN5	.	C5_GO_PATHWAY_RESTRICTED_SMAD_PROTEIN_PHOSPHORYLATION	65	2	0.00395878	1	RBPMS,TGFBR3
C5_GO_POSITIVE_REGULATION_OF_OSTEOBLAST_DIFFERENTIATION	60	4	0.000631357	0.586344	IGF1,NELL1,BMP4,BMPR1A	.	C7_GSE3920_IFNA_VS_IFNG_TREATED_FIBROBLAST_DN	179	3	0.00406252	1	FBXO17,CERK,TGFBR3
C5_GO_BONE_MINERALIZATION	109	5	0.000633758	0.586344	RSPO2,IGF1,NELL1,BMP4,BMPR1A	.	C3.tft_ZNF8_TARGET_GENES	896	5	0.00419376	1	RBPMS,COL4A2,MAPK14,WDR70,TGFBR3
C2_SMID_BREAST_CANCER_LUMINAL_B_DN	530	10	0.000644544	0.586344	ELF5,EN1,NSG1,IGF1,ART3,ENPP2,ZNF532,STK10,ITM2A,SNCAIP	.	C2_ZHU_CMV_8_HR_DN	50	2	0.0043442	1	MAPK14,TGFBR3
C2_REACTOME_NUCLEOBASE_CATABOLISM	36	3	0.000698109	0.610717	DPYS,NT5E,GDA	.	C5_GO_REGULATION_OF_HISTONE_H2B_UBIQUITINATION	5	1	0.00446448	1	WDR70
C5_GO_NEURAL_PLATE_REGIONALIZATION	6	2	0.000721065	0.610717	SSBP3,BMPR1A	.	C3.tft_E2F5_TARGET_GENES	1122	6	0.00449264	1	COL4A2,GALM,IFRD1,STRADB,PXMP2,TRAK2,TGFBR3
C5_GO_NUCLEOBASE_CATABOLIC_PROCESS	6	2	0.000790668	0.6451	DPYS,GDA	.	C5_GO_POSITIVE_REGULATION_OF_CARDIAC_MUSCLE_TISSUE_DEVELOPMENT	60	2	0.00474016	1	MAPK14,TGFBR3
C5_GO_BMP_SIGNALING_PATHWAY_INVOLVED_IN_HEART_DEVELOPMENT	6	2	0.000837186	0.6451	BMP4,BMPR1A	.	C3.tft_E2F2_TARGET_GENES	1319	6	0.0049009	1	COL4A2,GALM,MAPK14,PXMP2,CERK,ANKRD13A
C5_GO_PHARYNGEAL_ARCH_ARTERY_MORPHOGENESIS	7	2	0.000840452	0.6451	BMP4,BMPR1A	.	C7_GSE26495_NAIVE_VS_PD1HIGH_CD8_TCELL_DN	186	3	0.00533563	1	GALM,SH3BP2,TGFBR3
C5_GO_CELL_FATE_COMMITMENT_INVOLVED_IN_FORMATION_OF_PRIMARY_GERM_LAYER	33	3	0.000881349	0.65599	ELF5,BMP4,BMPR1A	.	C5_GO_POSITIVE_REGULATION_OF_ORGAN_GROWTH	62	2	0.00543574	1	MAPK14,TGFBR3
C7_GSE17721_POLYIC_VS_GARDIQUIMOD_8H_BMDC_UP	193	6	0.000958303	0.667726	HMG20B,LPAR1,SSBP3,ART3,EPSTI1,DCLRE1A	.	C5_GO_SH3_SH2_ADAPTOR_ACTIVITY	53	2	0.00551666	1	SH3BGR,SH3BP2
C5_GO_CALCIUM_ION_BINDING	682	12	0.000973671	0.667726	CANT1,HABP2,NELL1,ENPP2,PCDH18,PCDHGB3,PCDHGB2,PCDHGB1,PCDHGA5,PCDHGA4,PCDHGA3,PCDHGA2,PCDHGA1	.	H_HALLMARK_UV_RESPONSE_DN	140	3	0.00551943	1	RBPMS,MAPK14,TGFBR3
C7_GSE45365_CTRL_VS_MCMV_INFECTION_NK_CELL_UP	189	6	0.000978671	0.667726	CANT1,APCDD1,GJA4,RASGRF2,BMP4,SNCAIP	.	C5_GO_HOMEOSTASIS_OF_NUMBER_OF_CELLS	239	3	0.00556499	1	MAPK14,LGR4,TGFBR3
C5_GO_HFE_TRANSFERRIN_RECEPTOR_COMPLEX	7	2	0.00110634	0.734432	BMPR1A,TF	.	C5_GO_CARDIAC_MUSCLE_CELL_PROLIFERATION	62	2	0.00560347	1	MAPK14,TGFBR3
C5_GO_POSITIVE_REGULATION_OF_MUSCLE_TISSUE_DEVELOPMENT	82	4	0.00151886	0.916548	ZFPM2,IGF1,BMP4,BMPR1A	.	H_HALLMARK_MYOGENESIS	199	3	0.00570127	1	COL4A2,IFRD1,SH3BGR
C5_GO_EMBRYONIC_HINDLIMB_MORPHOGENESIS	28	3	0.00155135	0.916548	RSPO2,ALX4,BMP4	.	C2_RANKIN_ANGIOGENIC_TARGETS_OF_VHL_HIF2A_UP	5	1	0.00576171	1	MAPK14
C5_GO_ANCHORED_COMPONENT_OF_MEMBRANE	158	5	0.00160439	0.916548	LSAMP,ART3,NT5E,OPCML,SYN1	.	C2_LI_WILMS_TUMOR_VS_FETAL_KIDNEY_2_DN	48	2	0.00581342	1	COL4A2,TGFBR3
C7_GSE15659_RESTING_VS_ACTIVATED_TREG_UP	176	5	0.00160873	0.916548	CHL1,ASB12,DPYS,ALX4,BDNF	.	C2_YAO_TEMPORAL_RESPONSE_TO_PROGESTERONE_CLUSTER_16	76	2	0.00590889	1	COL4A2,SH3BGR
C5_GO_NEGATIVE_REGULATION_OF_FATTY_ACID_OXIDATION	9	2	0.001644	0.916548	CNR1,PLIN5	.	C5_GO_RESPONSE_TO_LIPOTEICHOIC_ACID	10	1	0.00640739	1	MAPK14
C5_GO_CELL_CELL_ADHESION	821	13	0.00164583	0.916548	IGF1,NT5E,CLDN11,PCDH18,PCDHGB3,PCDHGB2,PCDHGB1,PCDHGA5,PCDHGA4,PCDHGA3,PCDHGA2,PCDHGA1,BMP4,STK10	.	C5_GO_MUSCULAR_SEPTUM_MORPHOGENESIS	5	1	0.00645905	1	TGFBR3
C5_GO_NEURAL_PLATE_PATTERN_SPECIFICATION	8	2	0.00170978	0.916548	SSBP3,BMPR1A	.	C5_GO_CELL_DIFFERENTIATION_INVOLVED_IN_KIDNEY_DEVELOPMENT	56	2	0.00666694	1	LGR4,MTSS1
C2_REACTOME_PURINE_CATABOLISM	18	2	0.0017385	0.916548	NT5E,GDA	.	C5_GO_MYOBLAST_DIFFERENTIATION	84	2	0.00683159	1	MAPK14,IFRD1
C5_GO_MIDBRAIN_HINDBRAIN_BOUNDARY_DEVELOPMENT	9	2	0.00178545	0.916548	EN1,SSBP3	.	C5_GO_GALACTOSE_CATABOLIC_PROCESS_VIA_UDP_GALACTOSE	5	1	0.00701822	1	GALM
C5_GO_MESENDODERM_DEVELOPMENT	10	2	0.0018059	0.916548	SSBP3,BMPR1A	.	C5_GO_RETINAL_BIPOLAR_NEURON_DIFFERENTIATION	5	1	0.00777882	1	ZHX2
C3.tft_TGGAAA_NFAT_Q4_01	1854	22	0.0018179	0.916548	CHL1,CNR1,EBF1,ELF5,EN1,CPEB3,ST6GALNAC3,KSR2,GPR150,IGF1,KCNJ8,LSAMP,OPCML,ENPP2,ZNF532,KCNQ5,RASGRF2,BDNF,SLA,BMP4,PRRT1,PPT2,GDA,SNCAIP	.	C2_BROWNE_HCMV_INFECTION_48HR_DN	461	4	0.00805546	1	RBPMS,MAPK14,HYAL1,SH3BP2
C3.miRNA_MIR4649_3P	193	6	0.00191162	0.916548	IGF1,MIOS,PCDHGB3,PCDHGA5,PCDHGA3,PCDHGA2,PCDHGA1,CCND2	.	C5_GO_TUBE_DEVELOPMENT	1080	6	0.00805823	1	COL4A2,MAPK14,HYAL1,LGR4,TGFBR3,MTSS1
C5_GO_REGULATION_OF_ODONTOGENESIS_OF_DENTIN_CONTAINING_TOOTH	13	2	0.00192605	0.916548	RSPO2,BMP4	.	C5_GO_HEXOSAMINIDASE_ACTIVITY	12	1	0.0082815	1	HYAL1
C5_GO_SMOOTH_MUSCLE_CELL_MIGRATION	90	4	0.00193535	0.916548	LPAR1,IGF1,SSH1,BMPR1A	.	C2_BIOCARTA_SARS_PATHWAY	7	1	0.00830986	1	MAPK14
C2_HATADA_METHYLATED_IN_LUNG_CANCER_UP	366	8	0.00197935	0.916548	ST6GALNAC3,RSPO2,NELL1,ENPP2,PCDHGB2,PCDHGA3,BCAT1,BNC1,TF	.	C3.miRNA_ATGCTGC_MIR103_MIR107	205	3	0.00833915	1	FRMD4A,TGFBR3,MTSS1
C5_GO_EMBRYONIC_FORELIMB_MORPHOGENESIS	32	3	0.0019796	0.916548	EN1,RSPO2,ALX4	.	C5_GO_REGULATION_OF_INTERLEUKIN_12_SECRETION	8	1	0.00846761	1	MAPK14
C5_GO_OUTFLOW_TRACT_SEPTUM_MORPHOGENESIS	27	3	0.00201505	0.916548	ZFPM2,BMP4,BMPR1A	.	C5_GO_POSITIVE_REGULATION_OF_MUSCLE_TISSUE_DEVELOPMENT	82	2	0.0084856	1	MAPK14,TGFBR3
C5_GO_NEGATIVE_REGULATION_OF_REPRODUCTIVE_PROCESS	60	3	0.00211823	0.92928	ZFPM2,IGF1,BMP4	.	C5_GO_STRIATED_MUSCLE_CELL_PROLIFERATION	76	2	0.00851047	1	MAPK14,TGFBR3
C2_DOANE_BREAST_CANCER_ESR1_DN	44	3	0.00214986	0.92928	ELF5,EN1,ART3	.	C5_GO_REGULATION_OF_HEART_GROWTH	81	2	0.00855662	1	MAPK14,TGFBR3
C2_RIZ_ERYTHROID_DIFFERENTIATION_6HR	37	3	0.0022493	0.92928	EBF1,ELF5,BNC1	.	C3.tft_IRF5_TARGET_GENES	737	4	0.00856207	1	MAPK14,IFRD1,WDR70,PXMP2
C7_GSE2405_0H_VS_6H_A_PHAGOCYTOPHILUM_STIM_NEUTROPHIL_DN	178	5	0.00226026	0.92928	CNR1,EVC2,APCDD1,EBF1,GNAI1	.	C5_GO_GLOMERULUS_DEVELOPMENT	63	2	0.00856611	1	LGR4,MTSS1
C3.miRNA_MIR4492	406	9	0.0022995	0.92928	CPEB3,PCDHGB3,PCDHGB2,PCDHGB1,PCDHGA5,PCDHGA4,PCDHGA3,PCDHGA2,PCDHGA1,ALX4	.	C2_BAELDE_DIABETIC_NEPHROPATHY_UP	84	2	0.008625	1	RBPMS,HYAL1
C5_GO_BIOMINERALIZATION	156	5	0.00237346	0.92928	RSPO2,IGF1,NELL1,BMP4,BMPR1A	.	C2_DAIRKEE_CANCER_PRONE_RESPONSE_BPA_E2	112	2	0.0086981	1	FBXO17,IFRD1
C2_HERNANDEZ_MITOTIC_ARREST_BY_DOCETAXEL_2_UP	57	3	0.00239108	0.92928	NT5E,MTA3,ITM2A	.	C5_GO_INTERLEUKIN_12_SECRETION	10	1	0.00877904	1	MAPK14
C5_GO_POSITIVE_REGULATION_OF_OSSIFICATION	86	4	0.00240224	0.92928	IGF1,NELL1,BMP4,BMPR1A	.	C3.miRNA_MIR6754_3P	94	2	0.00890092	1	GALM,MAPK14
C2_REACTOME_PYRIMIDINE_CATABOLISM	12	2	0.00245203	0.92928	DPYS,NT5E	.	C3.tft_ZBTB49_TARGET_GENES	9	1	0.00945042	1	GALM
C5_GO_POSITIVE_REGULATION_OF_BONE_MINERALIZATION	38	3	0.00245627	0.92928	NELL1,BMP4,BMPR1A	.	C5_GO_CELLULAR_RESPONSE_TO_UV_B	8	1	0.00948468	1	HYAL1
C3.miRNA_MIR4651	197	6	0.00245921	0.92928	SSBP3,KSR2,PCDHGB3,PCDHGA5,PCDHGA3,PCDHGA2,PCDHGA1	.	C2_MANALO_HYPOXIA_UP	197	3	0.00953483	1	COL4A2,ZHX2,MTSS1
C5_GO_EMBRYONIC_APPENDAGE_MORPHOGENESIS	123	5	0.00263291	0.953123	EN1,RSPO2,ALX4,BMP4,BMPR1A	.	C5_GO_RACEMASE_AND_EPIMERASE_ACTIVITY_ACTING_ON_CARBOHYDRATES_AND_DERIVATIVES	10	1	0.0104077	1	GALM
C5_GO_REGULATION_OF_CARDIAC_MUSCLE_TISSUE_DEVELOPMENT	97	4	0.00269415	0.953123	ZFPM2,IGF1,BMP4,BMPR1A	.	C5_GO_LIPID_KINASE_ACTIVITY	5	1	0.0105948	1	CERK
C3.miRNA_MIR608	204	6	0.00269807	0.953123	SSBP3,KSR2,PCDHGB3,PCDHGA5,PCDHGA3,PCDHGA2,PCDHGA1	.	C5_GO_NFAT_PROTEIN_BINDING	5	1	0.011043	1	MAPK14
C3.miRNA_MIR524_3P_MIR525_3P	12	2	0.00270234	0.953123	EBF1,ZFPM2	.	C5_GO_STRESS_INDUCED_PREMATURE_SENESCENCE	7	1	0.0112202	1	MAPK14
C3.miRNA_MIR6854_3P	11	2	0.00271633	0.953123	UNC5B,CHSY3	.	C5_GO_REGULATION_OF_CARDIAC_MUSCLE_TISSUE_DEVELOPMENT	97	2	0.0112664	1	MAPK14,TGFBR3
C5_GO_GLYCOPROTEIN_BIOSYNTHETIC_PROCESS	328	7	0.00279369	0.96646	CANT1,XXYLT1,ST6GALNAC3,CHSY3,IGF1,TMTC1,ITM2A	.	C2_BROWNE_HCMV_INFECTION_16HR_DN	81	2	0.0114646	1	RBPMS,TGFBR3
C5_GO_BIOLOGICAL_ADHESION	1375	18	0.00289259	0.978505	CHL1,HABP2,IGF1,LSAMP,NT5E,OPCML,CLDN11,PCDH18,PCDHGB3,PCDHGB2,PCDHGB1,PCDHGA5,PCDHGA4,PCDHGA3,PCDHGA2,PCDHGA1,BMP4,STK10,MICALL2	.	C2_SMID_BREAST_CANCER_BASAL_UP	625	4	0.0117942	1	FBXO17,COL4A2,HYAL1,IFRD1
C5_GO_ROSTROCAUDAL_NEURAL_TUBE_PATTERNING	12	2	0.00290819	0.978505	EN1,SSBP3	.	C5_GO_POSITIVE_REGULATION_OF_CYTOKINE_SECRETION_INVOLVED_IN_IMMUNE_RESPONSE	7	1	0.0120405	1	MAPK14
C5_GO_POSITIVE_REGULATION_OF_BIOMINERALIZATION	45	3	0.00299045	0.985881	NELL1,BMP4,BMPR1A	.	C5_GO_POSITIVE_REGULATION_OF_GROWTH	263	3	0.0121171	1	MAPK14,HYAL1,TGFBR3
C5_GO_POSITIVE_REGULATION_OF_SMOOTH_MUSCLE_CELL_MIGRATION	47	3	0.00301039	0.985881	LPAR1,IGF1,SSH1	.	C2_REACTOME_ACTIVATION_OF_PPARGC1A_PGC_1ALPHA_BY_PHOSPHORYLATION	10	1	0.012135	1	MAPK14
C5_GO_NEURAL_TUBE_PATTERNING	40	3	0.00312258	1	EN1,SSBP3,BMP4	.	C5_GO_MITOGEN_ACTIVATED_PROTEIN_KINASE_P38_BINDING	5	1	0.0121958	1	MAPK14
C5_GO_MUSCLE_CELL_MIGRATION	103	4	0.00314903	1	LPAR1,IGF1,SSH1,BMPR1A	.	C2_BIOCARTA_DSP_PATHWAY	9	1	0.0122163	1	MAPK14
C2_WESTON_VEGFA_TARGETS_6HR	53	3	0.00338017	1	GJA4,BDNF,BMP4	.	C5_GO_POSITIVE_REGULATION_OF_TRANSMEMBRANE_RECEPTOR_PROTEIN_SERINE_THREONINE_KINASE_SIGNALING_PATHWAY	104	2	0.0122716	1	RBPMS,TGFBR3
C3.miRNA_MIR3679_3P	159	5	0.00342216	1	GLIS3,SSBP3,MTA3,TMTC1,CCND2,EPSTI1	.	C2_KANG_IMMORTALIZED_BY_TERT_DN	99	2	0.0122744	1	SH3BGR,TGFBR3
C5_GO_POSITIVE_REGULATION_OF_SMAD_PROTEIN_SIGNAL_TRANSDUCTION	12	2	0.00342622	1	BMP4,BMPR1A	.	C2_CASTELLANO_HRAS_AND_NRAS_TARGETS_DN	8	1	0.0124357	1	RBPMS
C5_GO_FORELIMB_MORPHOGENESIS	40	3	0.00347846	1	EN1,RSPO2,ALX4	.	C5_GO_DEFINITIVE_ERYTHROCYTE_DIFFERENTIATION	5	1	0.0125325	1	TGFBR3
C2_CHANDRAN_METASTASIS_DN	304	7	0.00349441	1	APCDD1,LPAR1,LSAMP,PCDH18,ZNF532,BMP4,BMPR1A	.	C5_GO_MYOBLAST_FATE_COMMITMENT	5	1	0.0125749	1	IFRD1
C5_GO_POSITIVE_REGULATION_OF_HEART_GROWTH	51	3	0.00376791	1	ZFPM2,IGF1,BMPR1A	.	C5_GO_VASCULOGENESIS_INVOLVED_IN_CORONARY_VASCULAR_MORPHOGENESIS	5	1	0.0128834	1	TGFBR3
C5_GO_PYRIMIDINE_NUCLEOSIDE_CATABOLIC_PROCESS	23	2	0.003839	1	DPYS,NT5E	.	C2_ZHU_SKIL_TARGETS_DN	8	1	0.0129764	1	TGFBR3
C3.miRNA_MIR485_3P	225	6	0.00385694	1	NAALAD2,CNR1,PCDH18,KCNQ5,ITM2A,GDA	.	C5_GO_NEGATIVE_REGULATION_OF_PEPTIDE_SECRETION	148	2	0.0130148	1	LGR4,FRMD4A
C3.miRNA_MIR539_3P	225	6	0.00386938	1	NAALAD2,CNR1,PCDH18,KCNQ5,ITM2A,GDA	.	C5_GO_TYPE_II_TRANSFORMING_GROWTH_FACTOR_BETA_RECEPTOR_BINDING	7	1	0.0130625	1	TGFBR3
C5_GO_COGNITION	292	7	0.00403085	1	CHL1,CNR1,EN1,CPEB3,MUSK,BDNF,KCNAB1	.	C2_LIM_MAMMARY_STEM_CELL_UP	455	4	0.0132257	1	RBPMS,COL4A2,TGFBR3,MTSS1
C3.tft_HOX13_01	44	3	0.00424947	1	UNC5B,GNAI1,IGF1	.	C3.miRNA_MIR7854_3P	105	2	0.0133965	1	MAPK14,ANKRD13A
C3.tft_GATA3_01	241	6	0.00429548	1	EN1,TMEM196,IGF1,BMP4,SYN1,TF	.	C5_GO_GALACTOSE_CATABOLIC_PROCESS	9	1	0.013758	1	GALM
C5_GO_TRACHEA_MORPHOGENESIS	12	2	0.00438273	1	RSPO2,BMP4	.	C5_GO_RACEMASE_AND_EPIMERASE_ACTIVITY	16	1	0.0138015	1	GALM
C7_GSE46606_IRF4HIGH_VS_IRF4MID_CD40L_IL2_IL5_DAY1_STIMULATED_BCELL_DN	193	5	0.00458768	1	UNC5B,CPEB3,BMPR1A,SYN1,CCND2,PPT2	.	C5_GO_HISTONE_H2B_UBIQUITINATION	12	1	0.0140521	1	WDR70
C5_GO_REGULATION_OF_TRANSCRIPTION_FROM_RNA_POLYMERASE_II_PROMOTER_INVOLVED_IN_HEART_DEVELOPMENT	13	2	0.00470191	1	BMP4,BMPR1A	.	C5_GO_HEART_TRABECULA_FORMATION	13	1	0.014288	1	TGFBR3
C2_KEGG_PANTOTHENATE_AND_COA_BIOSYNTHESIS	16	2	0.00476578	1	DPYS,BCAT1	.	C5_GO_UBIQUITINATION_LIKE_MODIFICATION_DEPENDENT_PROTEIN_BINDING	9	1	0.014324	1	ANKRD13A
C3.miRNA_MIR8060	99	4	0.004848	1	CHL1,CPEB3,CA10,EPSTI1	.	C2_BIOCARTA_TSP1_PATHWAY	7	1	0.0146543	1	MAPK14
C5_GO_APPENDAGE_MORPHOGENESIS	145	5	0.00514523	1	EN1,RSPO2,ALX4,BMP4,BMPR1A	.	C5_GO_REGULATION_OF_HISTONE_UBIQUITINATION	10	1	0.0146938	1	WDR70
C7_GSE11961_MARGINAL_ZONE_BCELL_VS_PLASMA_CELL_DAY7_UP	194	5	0.00543185	1	XXYLT1,ART3,MUSK,MTA3,EPSTI1	.	C5_GO_MOLECULAR_ADAPTOR_ACTIVITY	275	3	0.0149121	1	FRMD4A,SH3BGR,SH3BP2
C5_GO_MESODERMAL_CELL_FATE_COMMITMENT	17	2	0.00565459	1	BMP4,BMPR1A	.	C5_GO_POSITIVE_REGULATION_OF_MACROPHAGE_CHEMOTAXIS	15	1	0.0152801	1	MAPK14
C2_MATSUDA_NATURAL_KILLER_DIFFERENTIATION	461	8	0.00588049	1	APCDD1,EBF1,HABP2,IGF1,KCNJ8,ENPP2,BNC1,TF	.	C5_GO_HEART_GROWTH	106	2	0.0153108	1	MAPK14,TGFBR3
C3.miRNA_MIR3121_3P	622	10	0.00589712	1	EVC2,ZFPM2,SPDYA,ST6GALNAC3,RSPO2,LSAMP,BDNF,BNC1,KCNAB1,TMTC1	.	C2_REACTOME_ACTIVATION_OF_THE_AP_1_FAMILY_OF_TRANSCRIPTION_FACTORS	10	1	0.0155997	1	MAPK14
C3.miRNA_MIR8076	122	4	0.00592915	1	CHL1,EBF1,IGF1,KCNAB1	.	C2_TSAI_RESPONSE_TO_IONIZING_RADIATION	144	2	0.0158601	1	COL4A2,TGFBR3
C3.tft_PAX_Q6	252	6	0.0059464	1	EBF1,EN1,MUSK,BDNF,BNC1,SNCAIP	.	C5_GO_POSITIVE_REGULATION_OF_BROWN_FAT_CELL_DIFFERENTIATION	10	1	0.0158694	1	MAPK14
C3.miRNA_MIR431_5P	55	3	0.00594675	1	DIAPH2,SPDYA,ST6GALNAC3	.	C2_REACTOME_HYALURONAN_UPTAKE_AND_DEGRADATION	12	1	0.0159333	1	HYAL1
C5_GO_NEGATIVE_REGULATION_OF_LIPID_CATABOLIC_PROCESS	22	2	0.00602156	1	CNR1,PLIN5	.	C2_IKEDA_MIR1_TARGETS_DN	6	1	0.0160467	1	MTSS1
C2_LIM_MAMMARY_STEM_CELL_UP	455	9	0.00606287	1	L3HYPDH,NSG1,GNAI1,NT5E,ENPP2,SSH1,PCDH18,BNC1,CCND2,ITM2A	.	C2_BURTON_ADIPOGENESIS_6	178	2	0.0162329	1	RBPMS,PXMP2
C3.tft_MSX1_01	170	5	0.0061647	1	EN1,HABP2,ZNF532,BDNF,KCNAB1	.	C3.tft_ZNF395_TARGET_GENES	686	4	0.0164196	1	GALM,IFRD1,STRADB,TRAK2,TGFBR3
C2_HOLLERN_SQUAMOUS_BREAST_TUMOR	167	4	0.00628501	1	APCDD1,GNAI1,BMP4,SNCAIP	.	C5_GO_METANEPHRIC_NEPHRON_TUBULE_MORPHOGENESIS	8	1	0.0164304	1	LGR4
C7_GSE28737_WT_VS_BCL6_HET_FOLLICULAR_BCELL_UP	192	5	0.00630065	1	CHL1,GNAI1,IGF1,NELL1,PCDH18	.	C5_GO_VENTRICULAR_COMPACT_MYOCARDIUM_MORPHOGENESIS	8	1	0.0164336	1	TGFBR3
C5_GO_POSITIVE_REGULATION_OF_ORGAN_GROWTH	62	3	0.00636844	1	ZFPM2,IGF1,BMPR1A	.	C5_GO_REGULATION_OF_ORGAN_GROWTH	110	2	0.0164784	1	MAPK14,TGFBR3
C5_GO_INTRINSIC_COMPONENT_OF_PLASMA_MEMBRANE	1673	18	0.00657139	1	CNR1,APCDD1,LPAR1,GJA4,GPR150,KCNJ8,ART3,MUSK,PCDH18,PCDHGB3,PCDHGB2,PCDHGB1,PCDHGA5,PCDHGA4,PCDHGA3,PCDHGA2,PCDHGA1,KCNQ5,KCNAB1,PRRT1	.	C2_BIOCARTA_ACE2_PATHWAY	13	1	0.016588	1	COL4A2
C3.tft_EVI1_02	125	4	0.00660636	1	GLIS3,ZFPM2,RSPO2,RASGRF2	.	C7_GSE18893_TCONV_VS_TREG_24H_TNF_STIM_DN	189	2	0.0167523	1	MAPK14,MTSS1
C5_GO_REGULATION_OF_OSTEOBLAST_DIFFERENTIATION	121	4	0.00685086	1	IGF1,NELL1,BMP4,BMPR1A	.	C5_GO_COLLAGEN_TYPE_IV_TRIMER	7	1	0.0168651	1	COL4A2
C3.tft_CTTTAAR_UNKNOWN	956	13	0.00692317	1	NAALAD2,HMG20B,EN1,UNC5B,SSBP3,GNAI1,KCNJ8,MUSK,CLDN11,PCDH18,BDNF,PRRT1,PPT2,SNCAIP	.	C2_REACTOME_KSRP_KHSRP_BINDS_AND_DESTABILIZES_MRNA	17	1	0.0169018	1	MAPK14
C7_GSE2405_HEAT_KILLED_VS_LIVE_A_PHAGOCYTOPHILUM_STIM_NEUTROPHIL_9H_DN	196	5	0.00699502	1	EVC2,LPAR1,OPCML,ENPP2,BCAT1	.	C3.tft_TBX3_TARGET_GENES	711	4	0.0169235	1	MAPK14,LGR4,PXMP2,ANKRD13A
C5_GO_REGULATION_OF_FATTY_ACID_BETA_OXIDATION	17	2	0.00703284	1	CNR1,PLIN5	.	C2_GARGALOVIC_RESPONSE_TO_OXIDIZED_PHOSPHOLIPIDS_BLACK_DN	10	1	0.0169279	1	MTSS1
C5_GO_NEGATIVE_REGULATION_OF_FATTY_ACID_METABOLIC_PROCESS	30	2	0.00706343	1	CNR1,PLIN5	.	C5_GO_RENAL_TUBULE_DEVELOPMENT	96	2	0.0170295	1	LGR4,MTSS1
C5_GO_NUCLEOSIDE_CATABOLIC_PROCESS	31	2	0.00721685	1	DPYS,NT5E	.	C5_GO_ERYTHROCYTE_HOMEOSTASIS	118	2	0.017242	1	MAPK14,TGFBR3
C7_GSE1460_DP_VS_CD4_THYMOCYTE_DN	195	5	0.00736339	1	KCNJ8,ART3,STK10,CCND2,ITM2A,DCLRE1A	.	C3.tft_ZNF214_TARGET_GENES	14	1	0.0173917	1	GALM
C5_GO_SMAD_PROTEIN_SIGNAL_TRANSDUCTION	68	3	0.00738257	1	BMP4,BMPR1A,TF	.	C7_GSE44649_NAIVE_VS_ACTIVATED_CD8_TCELL_MIR155_KO_UP	193	2	0.0174032	1	IFRD1,SH3BP2
C7_GSE37416_CTRL_VS_0H_F_TULARENSIS_LVS_NEUTROPHIL_DN	167	4	0.00761643	1	MIR124-2HG,TMEM196,MTA3,MIR4500HG	.	C7_GSE6674_CPG_VS_CPG_AND_ANTI_IGM_STIM_BCELL_UP	193	2	0.0174522	1	PXMP2,ANKRD13A
C2_BROWNE_HCMV_INFECTION_30MIN_DN	133	4	0.00769666	1	CHL1,GJA4,MUSK,MIOS	.	C3.miRNA_MIR4645_5P	115	2	0.0174695	1	ZHX2,SH3BP2
C5_GO_GLYCOPROTEIN_METABOLIC_PROCESS	396	7	0.00784852	1	CANT1,XXYLT1,ST6GALNAC3,CHSY3,IGF1,TMTC1,ITM2A	.	C2_REACTOME_CD163_MEDIATING_AN_ANTI_INFLAMMATORY_RESPONSE	9	1	0.0175335	1	MAPK14
C7_GSE15930_NAIVE_VS_48H_IN_VITRO_STIM_CD8_TCELL_UP	193	5	0.00800069	1	CANT1,DIAPH2,ST6GALNAC3,BNC1,KCNAB1	.	C2_BIOCARTA_NPP1_PATHWAY	10	1	0.0177955	1	COL4A2
C5_GO_PROTEOGLYCAN_BIOSYNTHETIC_PROCESS	62	3	0.00805748	1	CANT1,CHSY3,IGF1	.	C7_GSE369_SOCS3_KO_VS_WT_LIVER_UP	193	2	0.0178508	1	IFRD1,LGR4
C3.tft_FREAC2_01	252	6	0.0081465	1	EN1,IGF1,ENPP2,PCDH18,KCNQ5,BDNF	.	C2_NIKOLSKY_BREAST_CANCER_8Q23_Q24_AMPLICON	149	2	0.0179024	1	ZHX2,MTSS1
C2_HU_ANGIOGENESIS_DN	33	2	0.00831856	1	GNAI1,ITM2A	.	C5_GO_POSITIVE_REGULATION_OF_METALLOPEPTIDASE_ACTIVITY	15	1	0.018059	1	MAPK14
C3.miRNA_MIR4659A_3P_MIR4659B_3P	650	10	0.00849262	1	CHL1,CNR1,APCDD1,DIAPH2,EBF1,LPAR1,CPEB3,CHSY3,CA10,BMPR1A	.	C5_GO_TRANSMEMBRANE_RECEPTOR_PROTEIN_SERINE_THREONINE_KINASE_SIGNALING_PATHWAY	338	3	0.0182019	1	RBPMS,MAPK14,TGFBR3
C2_YAGI_AML_WITH_INV_16_TRANSLOCATION	399	7	0.00853598	1	NAALAD2,GNAI1,NT5E,OPCML,STK10,CCND2,PPT2,ITM2A	.	C5_GO_BLOOD_VESSEL_MORPHOGENESIS	648	4	0.0184279	1	COL4A2,MAPK14,HYAL1,TGFBR3
C2_SENGUPTA_NASOPHARYNGEAL_CARCINOMA_WITH_LMP1_DN	159	4	0.00858573	1	ELF5,ART3,TF,GDA	.	C5_GO_HYALURONAN_CATABOLIC_PROCESS	14	1	0.0186876	1	HYAL1
C5_GO_MESODERM_DEVELOPMENT	126	4	0.00878671	1	ZFPM2,SSBP3,BMP4,BMPR1A	.	C5_GO_EMBRYONIC_SKELETAL_JOINT_MORPHOGENESIS	11	1	0.0189739	1	HYAL1
C5_GO_REGULATION_OF_SMAD_PROTEIN_SIGNAL_TRANSDUCTION	21	2	0.00899991	1	BMP4,BMPR1A	.	C5_GO_NEGATIVE_REGULATION_OF_RECEPTOR_INTERNALIZATION	15	1	0.0190385	1	ANKRD13A
C2_REACTOME_POST_TRANSLATIONAL_MODIFICATION_SYNTHESIS_OF_GPI_ANCHORED_PROTEINS	90	3	0.0090397	1	LSAMP,ART3,OPCML	.	C2_REACTOME_MUCOPOLYSACCHARIDOSES	11	1	0.0192044	1	HYAL1
C5_GO_REGULATION_OF_REPRODUCTIVE_PROCESS	158	4	0.00904567	1	CNR1,ZFPM2,IGF1,BMP4	.	C5_GO_SIGNALING_ADAPTOR_ACTIVITY	98	2	0.0192619	1	SH3BGR,SH3BP2
C7_GSE43863_NAIVE_VS_MEMORY_TH1_CD4_TCELL_D150_LCMV_UP	166	4	0.00911472	1	ELF5,TMEM196,PCDH18,EPSTI1	.	C5_GO_GALACTOSE_METABOLIC_PROCESS	13	1	0.0193248	1	GALM
C5_GO_POSITIVE_REGULATION_OF_LIPASE_ACTIVITY	72	3	0.00915146	1	LPAR1,PLIN5,BDNF	.	C7_GSE10147_IL3_AND_HIVP17_VS_IL3_AND_CPG_STIM_PDC_UP	151	2	0.01967	1	SH3BP2,CERK
C2_LIEN_BREAST_CARCINOMA_METAPLASTIC_VS_DUCTAL_UP	77	3	0.00918131	1	GNAI1,ENPP2,BCAT1	.	C2_REACTOME_CLASS_I_PEROXISOMAL_MEMBRANE_PROTEIN_IMPORT	20	1	0.0197081	1	PXMP2
C3.tft_FOXO4_02	252	6	0.00920416	1	CNR1,TMEM196,ENPP2,PCDH18,BDNF,SNCAIP	.	C2_BIOCARTA_TALL1_PATHWAY	15	1	0.0197291	1	MAPK14
C5_GO_REGULATION_OF_ODONTOGENESIS	24	2	0.00952646	1	RSPO2,BMP4	.	C7_GSE5099_UNSTIM_VS_MCSF_TREATED_MONOCYTE_DAY3_UP	189	2	0.0198595	1	TMEM132D,SH3BGR
C3.miRNA_MIR3140_5P	130	4	0.0095618	1	CPEB3,LSAMP,OPCML,BNC1	.	C7_GSE3720_VD1_VS_VD2_GAMMADELTA_TCELL_UP	192	2	0.0200113	1	PXMP2,SH3BP2
C5_GO_GOLGI_CISTERNA_MEMBRANE	76	3	0.00962968	1	CANT1,NSG1,CHSY3	.	C3.miRNA_MIR196A_3P	123	2	0.0200618	1	ANKRD13A,MTSS1
C7_GSE19198_CTRL_VS_IL21_TREATED_TCELL_1H_UP	174	4	0.00965614	1	TCERG1L,KCNQ5,RASGRF2,KCNAB1	.	C5_GO_METANEPHRIC_TUBULE_MORPHOGENESIS	11	1	0.0200644	1	LGR4
C7_GSE22601_IMMATURE_CD4_SINGLE_POSITIVE_VS_DOUBLE_POSITIVE_THYMOCYTE_UP	174	4	0.00972854	1	CNR1,EVC2,APCDD1,EBF1	.	C2_ZHU_CMV_ALL_DN	117	2	0.0201291	1	MAPK14,TGFBR3
C5_GO_EMBRYONIC_DIGIT_MORPHOGENESIS	57	3	0.00973783	1	ALX4,BMP4,BMPR1A	.	C7_GSE29618_PRE_VS_DAY7_POST_TIV_FLU_VACCINE_BCELL_DN	183	2	0.0201336	1	MAPK14,SH3BGR
C5_GO_REGULATION_OF_BONE_MINERALIZATION	71	3	0.00976636	1	NELL1,BMP4,BMPR1A	.	C5_GO_BASEMENT_MEMBRANE_COLLAGEN_TRIMER	9	1	0.0204222	1	COL4A2
C5_GO_APPENDAGE_DEVELOPMENT	174	5	0.00982015	1	EN1,RSPO2,ALX4,BMP4,BMPR1A	.	C5_GO_NEPHRON_EPITHELIUM_DEVELOPMENT	110	2	0.0205506	1	LGR4,MTSS1
C5_GO_POSITIVE_REGULATION_OF_CARDIAC_MUSCLE_CELL_DIFFERENTIATION	28	2	0.0098362	1	IGF1,BMP4	.	C2_BIOCARTA_PLATELETAPP_PATHWAY	14	1	0.0206697	1	COL4A2
C5_GO_CARDIAC_RIGHT_VENTRICLE_MORPHOGENESIS	20	2	0.00997716	1	ZFPM2,BMPR1A	.	C5_GO_CHONDROITIN_SULFATE_CATABOLIC_PROCESS	14	1	0.0206854	1	HYAL1
C2_LINDVALL_IMMORTALIZED_BY_TERT_UP	69	3	0.0100668	1	APCDD1,BMP4,TMTC1	.	C2_REACTOME_CS_DS_DEGRADATION	14	1	0.020695	1	HYAL1
C5_GO_MEMORY	117	4	0.0101135	1	CNR1,CPEB3,MUSK,BDNF	.	C5_GO_NEGATIVE_REGULATION_OF_EPITHELIAL_CELL_PROLIFERATION	154	2	0.0207591	1	TGFBR3,MTSS1
C5_GO_PYRIMIDINE_NUCLEOSIDE_METABOLIC_PROCESS	35	2	0.0101505	1	DPYS,NT5E	.	C5_GO_CELLULAR_RESPONSE_TO_RADIATION	182	2	0.0208223	1	MAPK14,HYAL1
C5_GO_AMYLOID_PRECURSOR_PROTEIN_METABOLIC_PROCESS	65	3	0.0102491	1	NSG1,IGF1,ITM2A	.	C3.miRNA_MIR22_3P	132	2	0.0209706	1	MAPK14,ANKRD13A
C3.tft_PAX2_02	255	6	0.0103013	1	EN1,ZFPM2,IGF1,LSAMP,KCNQ5,BDNF	.	C2_ZHANG_INTERFERON_RESPONSE	23	1	0.0210353	1	IFRD1
C3.miRNA_MIR4316	135	4	0.0103062	1	EBF1,TMEM196,SSH1,CCND2,SNCAIP	.	C7_GSE21546_WT_VS_ELK1_KO_ANTI_CD3_STIM_DP_THYMOCYTES_UP	191	2	0.0211859	1	TMEM132D,SH3BP2
C3.miRNA_MIR942_5P	205	5	0.0103462	1	DIAPH2,LSAMP,OPCML,BMPR1A,SYN1	.	C2_TAKEDA_TARGETS_OF_NUP98_HOXA9_FUSION_8D_UP	152	2	0.021213	1	RBPMS,MTSS1
C5_GO_GLYCOSYL_COMPOUND_CATABOLIC_PROCESS	39	2	0.0104142	1	DPYS,NT5E	.	C5_GO_POSITIVE_REGULATION_OF_MACROPHAGE_MIGRATION	22	1	0.0213252	1	MAPK14
C5_GO_MUSCLE_ORGAN_DEVELOPMENT	390	7	0.0108852	1	HMG20B,ZFPM2,IGF1,ALX4,BMP4,BMPR1A,KCNAB1	.	C6_PRC1_BMI_UP.V1_DN	177	2	0.021361	1	FBXO17,HYAL1
C3.miRNA_MIR346	68	3	0.0111063	1	NAALAD2,KSR2,CLDN11	.	C2_TSENG_IRS1_TARGETS_DN	128	2	0.0214004	1	COL4A2,SH3BGR
C2_BARRIER_CANCER_RELAPSE_NORMAL_SAMPLE_UP	32	2	0.0113385	1	IGF1,ITM2A	.	C7_GSE15330_MEGAKARYOCYTE_ERYTHROID_VS_GRANULOCYTE_MONOCYTE_PROGENITOR_IKAROS_KO_UP	195	2	0.0214017	1	PXMP2,SH3BP2
C5_GO_PLASMA_MEMBRANE_PROTEIN_COMPLEX	551	9	0.0114197	1	EVC2,GJA4,GNAI1,IGF1,KCNJ8,KCNQ5,BMPR1A,TF,KCNAB1	.	C5_GO_NEGATIVE_REGULATION_OF_COLLATERAL_SPROUTING	9	1	0.021405	1	IFRD1
C2_DURAND_STROMA_S_UP	267	6	0.0114879	1	LPAR1,EN1,RSPO2,IGF1,SYN1,ITM2A	.	C3.miRNA_MIR7856_5P	390	3	0.0214134	1	MAPK14,TGFBR3,ANKRD13A
C5_GO_TRACHEA_DEVELOPMENT	20	2	0.0117102	1	RSPO2,BMP4	.	C3.miRNA_MIR524_3P_MIR525_3P	12	1	0.0214734	1	SH3BGR
C3.tft_YNGTTNNNATT_UNKNOWN	365	7	0.0118257	1	CHL1,ZFPM2,GPR150,ENPP2,CA10,BDNF,BMP4	.	C7_GSE46606_DAY1_VS_DAY3_CD40L_IL2_IL5_STIMULATED_IRF4HIGH_BCELL_UP	196	2	0.0215282	1	MAPK14,MTSS1
C2_KEGG_PYRIMIDINE_METABOLISM	97	3	0.0121063	1	CANT1,DPYS,NT5E	.	C5_GO_REGULATION_OF_PROTEIN_LOCALIZATION_TO_ENDOSOME	12	1	0.0219479	1	ANKRD13A
C5_GO_ECTODERM_DEVELOPMENT	22	2	0.0121474	1	ELF5,BMPR1A	.	C5_GO_3_UTR_MEDIATED_MRNA_STABILIZATION	17	1	0.0219732	1	MAPK14
C3.miRNA_MIR3161	73	3	0.0122149	1	EBF1,ST6GALNAC3,OPCML	.	C7_GSE2770_IL12_VS_IL4_TREATED_ACT_CD4_TCELL_48H_UP	191	2	0.02201	1	FBXO17,PXMP2
C3.miRNA_MIR8063	385	7	0.0123172	1	IGF1,ART3,ENPP2,MIOS,CA10,BMP4,SLC19A3	.	C7_GSE41867_LCMV_ARMSTRONG_VS_CLONE13_DAY6_EFFECTOR_CD8_TCELL_DN	196	2	0.0220254	1	IFRD1,WDR70
C3.tft_STAT5A_02	137	4	0.0123253	1	SSBP3,KCNJ8,ENPP2,BDNF,CCND2	.	C7_GSE21063_WT_VS_NFATC1_KO_BCELL_DN	191	2	0.0220474	1	MAPK14,IFRD1
C3.miRNA_MIR4652_3P	318	6	0.0124151	1	TMEM196,PCDHGB3,PCDHGA5,PCDHGA3,PCDHGA2,PCDHGA1,KCNAB1	.	C6_WNT_UP.V1_DN	166	2	0.022137	1	PXMP2,TGFBR3
C5_GO_ANTERIOR_POSTERIOR_PATTERN_SPECIFICATION	214	5	0.0124152	1	EN1,SSBP3,ALX4,BMP4,BMPR1A	.	C2_REACTOME_P38MAPK_EVENTS	13	1	0.0223621	1	MAPK14
C3.miRNA_MIR656_3P	379	7	0.0124152	1	SMIM17,CPEB3,ST6GALNAC3,LSAMP,SSH1,BDNF,TMTC1,CCND2	.	C5_GO_POLY_A_BINDING	20	1	0.0225694	1	RBPMS
C7_GSE17186_MEMORY_VS_CD21HIGH_TRANSITIONAL_BCELL_DN	195	5	0.0124566	1	SSBP3,SLA,STK10,TG,EPSTI1,ITM2A	.	C5_GO_RESPONSE_TO_UV_B	18	1	0.0226649	1	HYAL1
C5_GO_OSTEOBLAST_DIFFERENTIATION	215	5	0.012499	1	RSPO2,IGF1,NELL1,BMP4,BMPR1A	.	C7_GSE27241_CTRL_VS_DIGOXIN_TREATED_CD4_TCELL_IN_TH17_POLARIZING_CONDITIONS_UP	159	2	0.022676	1	ZHX2,SH3BP2
C3.miRNA_MIR495_3P	688	10	0.0125992	1	GLIS3,CPEB3,KSR2,IGF1,OPCML,PCDH18,MTA3,RASGRF2,BDNF,ITM2A	.	C2_REACTOME_HYALURONAN_METABOLISM	16	1	0.0227452	1	HYAL1
C7_GSE15659_RESTING_TREG_VS_NONSUPPRESSIVE_TCELL_UP	181	4	0.0126509	1	CHL1,ASB12,DPYS,ALX4	.	C2_FOSTER_TOLERANT_MACROPHAGE_UP	159	2	0.0228497	1	RBPMS,IFRD1
C7_GSE15659_CD45RA_NEG_CD4_TCELL_VS_NONSUPPRESSIVE_TCELL_UP	177	4	0.0127535	1	ASB12,DPYS,ALX4,BDNF	.	C2_BIOCARTA_VITCB_PATHWAY	11	1	0.0228639	1	COL4A2
C5_GO_RESPIRATORY_SYSTEM_DEVELOPMENT	199	5	0.0127752	1	ZFPM2,RSPO2,BMP4,BMPR1A,KCNAB1	.	C3.miRNA_MIR3149	145	2	0.0229841	1	GALM,SH3BGR
C3.miRNA_MIR6788_3P	3	1	0.0128149	1	ZNF655	.	C2_LEE_LIVER_CANCER_SURVIVAL_UP	175	2	0.0230594	1	HYAL1,MTSS1
C5_GO_MYOBLAST_DIFFERENTIATION	84	3	0.0128195	1	IGF1,BMP4,KCNAB1	.	C7_GSE2128_C57BL6_VS_NOD_THYMOCYTE_MIMETOPE_NEGATIVE_SELECTION_UP	192	2	0.0231513	1	FBXO17,ARHGAP23
C5_GO_REGULATION_OF_HEART_GROWTH	81	3	0.0128284	1	ZFPM2,IGF1,BMPR1A	.	C7_GSE46242_TH1_VS_ANERGIC_TH1_CD4_TCELL_WITH_EGR2_DELETED_UP	181	2	0.0231702	1	COL4A2,GALM
C5_GO_REGULATION_OF_MUSCLE_ORGAN_DEVELOPMENT	149	4	0.0128988	1	ZFPM2,IGF1,BMP4,BMPR1A	.	C3.tft_PBX1_02	129	2	0.0231722	1	ZHX2,MTSS1
C5_GO_PYRIMIDINE_CONTAINING_COMPOUND_CATABOLIC_PROCESS	38	2	0.0131089	1	DPYS,NT5E	.	C2_UEDA_PERIFERAL_CLOCK	160	2	0.0232522	1	RBPMS,MAPK14
C5_GO_PHARYNGEAL_SYSTEM_DEVELOPMENT	25	2	0.0131784	1	BMP4,BMPR1A	.	C5_GO_REGULATION_OF_CYTOKINE_SECRETION_INVOLVED_IN_IMMUNE_RESPONSE	15	1	0.0232801	1	MAPK14
C2_REACTOME_METABOLISM_OF_NUCLEOTIDES	96	3	0.0132661	1	DPYS,NT5E,GDA	.	C5_GO_MYELOID_CELL_HOMEOSTASIS	143	2	0.0232804	1	MAPK14,TGFBR3
C3.miRNA_MIR657	72	3	0.0132718	1	ELF5,NT5E,KCNAB1	.	C2_BIOCARTA_INTRINSIC_PATHWAY	23	1	0.023385	1	COL4A2
C3.miRNA_MIR2115_5P	133	4	0.0133884	1	ZFPM2,SSBP3,SPDYA,MTA3	.	C5_GO_CELLULAR_RESPONSE_TO_PH	22	1	0.0234568	1	HYAL1
C5_GO_PYRIMIDINE_CONTAINING_COMPOUND_METABOLIC_PROCESS	95	3	0.0134465	1	DPYS,NT5E,SLC19A3	.	C7_GSE29164_UNTREATED_VS_CD8_TCELL_TREATED_MELANOMA_DAY3_UP	191	2	0.0236144	1	FRMD4A,MTSS1
C5_GO_TRANSFERASE_ACTIVITY_TRANSFERRING_GLYCOSYL_GROUPS	266	5	0.0136583	1	XXYLT1,ST6GALNAC3,CHSY3,ART3,TMTC1	.	C7_GSE17721_LPS_VS_POLYIC_4H_BMDC_DN	189	2	0.0240096	1	PXMP2,ANKRD13A
C3.tft_RAAGNYNNCTTY_UNKNOWN	139	4	0.013734	1	IGF1,LSAMP,ENPP2,BDNF	.	C5_GO_POSITIVE_REGULATION_OF_SMAD_PROTEIN_SIGNAL_TRANSDUCTION	12	1	0.0240209	1	RBPMS
C3.miRNA_MIR363_5P	70	3	0.0138833	1	EBF1,OPCML,SYN1,PRRT1	.	C7_GSE15330_HSC_VS_LYMPHOID_PRIMED_MULTIPOTENT_PROGENITOR_IKAROS_KO_DN	190	2	0.0240506	1	GALM,SH3BP2
C5_GO_REGULATION_OF_CELL_FATE_COMMITMENT	34	2	0.0139789	1	BMP4,BMPR1A	.	C7_GSE21063_CTRL_VS_ANTI_IGM_STIM_BCELL_8H_DN	189	2	0.0241217	1	FBXO17,COL4A2
C5_GO_ENDODERM_DEVELOPMENT	75	3	0.0143293	1	SSBP3,BMP4,BMPR1A	.	C5_GO_REGULATION_OF_GROWTH	657	4	0.0241905	1	MAPK14,HYAL1,IFRD1,TGFBR3
C3.miRNA_MIR6079	141	4	0.0144208	1	SMIM17,XXYLT1,DIAPH2,CA10	.	C7_GSE37533_PPARG1_FOXP3_VS_FOXP3_TRANSDUCED_CD4_TCELL_UP	192	2	0.0243086	1	FBXO17,IFRD1
C5_GO_REGULATION_OF_BIOMINERALIZATION	87	3	0.0144531	1	NELL1,BMP4,BMPR1A	.	C5_GO_NEGATIVE_REGULATION_OF_ESTABLISHMENT_OF_PROTEIN_LOCALIZATION	198	2	0.0244062	1	LGR4,FRMD4A
C7_GSE8921_UNSTIM_0H_VS_TLR1_2_STIM_MONOCYTE_24H_UP	188	4	0.0144788	1	L3HYPDH,CNR1,LPAR1,SNCAIP	.	C7_GSE22886_CTRL_VS_LPS_24H_DC_UP	194	2	0.0244296	1	MAPK14,CERK
C5_GO_NEGATIVE_REGULATION_OF_NEURON_APOPTOTIC_PROCESS	148	4	0.0147676	1	CHL1,EN1,UNC5B,BDNF	.	C5_GO_GLOMERULUS_MORPHOGENESIS	9	1	0.0244729	1	MTSS1
C3.tft_AAANWWTGC_UNKNOWN	189	5	0.0149706	1	EBF1,SSBP3,RSPO2,LSAMP,SNCAIP	.	C7_GSE14769_UNSTIM_VS_60MIN_LPS_BMDM_DN	198	2	0.0245407	1	IFRD1,FRMD4A
C3.tft_EGR3_01	82	3	0.0150576	1	HMG20B,KCNQ5,CSRNP1	.	C7_GSE21927_SPLEEN_C57BL6_VS_4T1_TUMOR_BALBC_MONOCYTES_UP	195	2	0.0246115	1	MAPK14,CERK
C5_GO_ACTIVATION_OF_PHOSPHOLIPASE_C_ACTIVITY	31	2	0.0151216	1	LPAR1,BDNF	.	C2_WEI_MIR34A_TARGETS	141	2	0.0246302	1	COL4A2,LGR4
C3.miRNA_MIR4329	74	3	0.015227	1	SMIM17,BCAT1,EPSTI1	.	C7_GSE37533_PPARG2_FOXP3_VS_FOXP3_TRANSDUCED_CD4_TCELL_UP	188	2	0.0248391	1	MAPK14,CERK,TRAK2
C5_GO_CELL_SURFACE_RECEPTOR_SIGNALING_PATHWAY_INVOLVED_IN_HEART_DEVELOPMENT	32	2	0.0154582	1	BMP4,BMPR1A	.	C3.miRNA_MIR4673	142	2	0.0248841	1	ZHX2,SH3BP2
C5_GO_REGULATION_OF_TRANS_SYNAPTIC_SIGNALING	438	8	0.0156371	1	CNR1,CPEB3,NSG1,GNAI1,SSH1,BDNF,SYN1,SNCAIP	.	C7_GSE22282_HYPOXIA_VS_NORMOXIA_MYELOID_DC_UP	187	2	0.0249168	1	TMEM132D,SH3BP2
C2_SCHRAETS_MLL_TARGETS_DN	31	2	0.0159814	1	RSPO2,ENPP2	.	C5_GO_REGULATION_OF_MUSCLE_ORGAN_DEVELOPMENT	149	2	0.0249954	1	MAPK14,TGFBR3
C3.miRNA_MIR1257	90	3	0.0161603	1	NT5E,CA10,BMP4	.	C7_GSE3920_IFNB_VS_IFNG_TREATED_ENDOTHELIAL_CELL_UP	156	2	0.0250387	1	FBXO17,CERK
C5_GO_REGULATION_OF_FATTY_ACID_OXIDATION	28	2	0.0161957	1	CNR1,PLIN5	.	C2_NADERI_BREAST_CANCER_PROGNOSIS_DN	18	1	0.0251591	1	TGFBR3
C5_GO_GONADAL_MESODERM_DEVELOPMENT	5	1	0.0163385	1	ZFPM2	.	C7_GSE1460_NAIVE_CD4_TCELL_CORD_BLOOD_VS_THYMIC_STROMAL_CELL_DN	190	2	0.0251744	1	IFRD1,TGFBR3
C3.miRNA_MIR142_5P	341	6	0.0163862	1	DIAPH2,ZFPM2,CHSY3,IGF1,SSH1,BMPR1A	.	C7_GSE17721_0.5H_VS_4H_PAM3CSK4_BMDC_UP	195	2	0.0252199	1	GALM,ARHGAP23
C3.tft_STAT5A_01	250	5	0.0165237	1	KCNJ8,LSAMP,ENPP2,ZNF532,BDNF	.	C7_GSE9037_CTRL_VS_LPS_1H_STIM_BMDM_DN	189	2	0.0254428	1	FBXO17,GALM
C5_GO_NUCLEOBASE_METABOLIC_PROCESS	35	2	0.0166165	1	DPYS,GDA	.	C7_GSE22589_SIV_VS_HIV_AND_SIV_INFECTED_DC_UP	190	2	0.0254565	1	COL4A2,MAPK14
C7_GSE11961_FOLLICULAR_BCELL_VS_PLASMA_CELL_DAY7_UP	195	4	0.0167737	1	GPR150,HABP2,CSRNP1,SNCAIP	.	C2_BIOCARTA_AMI_PATHWAY	20	1	0.0254764	1	COL4A2
C2_WESTON_VEGFA_TARGETS	98	3	0.0167868	1	GJA4,BDNF,BMP4	.	C7_GSE13522_WT_VS_IFNAR_KO_SKING_T_CRUZI_Y_STRAIN_INF_DN	189	2	0.0255415	1	ARHGAP23,TGFBR3
C2_BROWNE_HCMV_INFECTION_24HR_DN	139	4	0.0168323	1	DIAPH2,LPAR1,GJA4,SSH1	.	C5_GO_CARBOHYDRATE_DERIVATIVE_CATABOLIC_PROCESS	184	2	0.0256181	1	FBXO17,HYAL1
C3.miRNA_MIR410_3P	315	6	0.0168461	1	GLIS3,CPEB3,SPDYA,LSAMP,BMPR1A,TMTC1	.	C5_GO_MAP_KINASE_ACTIVITY	14	1	0.0256339	1	MAPK14
C3.miRNA_MIR5590_3P	343	6	0.0168664	1	DIAPH2,ZFPM2,CHSY3,IGF1,SSH1,BMPR1A	.	C7_GSE14308_TH1_VS_INDUCED_TREG_UP	192	2	0.025673	1	FBXO17,MAPK14
C7_GSE9650_NAIVE_VS_EXHAUSTED_CD8_TCELL_DN	188	4	0.0170389	1	CHL1,CLDN11,RASGRF2,KCNAB1	.	C7_GSE5679_RARA_AGONIST_AM580_VS_AM580_AND_ROSIGLITAZONE_TREATED_DC_UP	195	2	0.0258437	1	GALM,PXMP2
C5_GO_NUCLEOBASE_CONTAINING_SMALL_MOLECULE_CATABOLIC_PROCESS	48	2	0.0170697	1	DPYS,NT5E	.	C3.tft_ZNF816_TARGET_GENES	474	3	0.0258697	1	WDR70,FRMD4A,ANKRD13A
C7_GSE16385_ROSIGLITAZONE_IFNG_TNF_VS_IL4_STIM_MACROPHAGE_UP	196	4	0.0172148	1	CHL1,CLDN11,ZNF655,GDA	.	C5_GO_EMBRYONIC_SKELETAL_JOINT_DEVELOPMENT	14	1	0.0259892	1	HYAL1
C7_GSE1925_CTRL_VS_IFNG_PRIMED_MACROPHAGE_24H_IFNG_STIM_UP	192	4	0.017551	1	CHL1,ELF5,ZNF532,ITM2A	.	C2_BIOCARTA_41BB_PATHWAY	18	1	0.0261157	1	MAPK14
C2_CAMPS_COLON_CANCER_COPY_NUMBER_DN	56	2	0.017755	1	ASB12,MTMR8	.	C5_GO_HYALURONAN_BIOSYNTHETIC_PROCESS	13	1	0.0261707	1	HYAL1
C2_DELYS_THYROID_CANCER_DN	230	5	0.0179199	1	LPAR1,ZFPM2,GNAI1,KCNAB1,ITM2A	.	C7_GSE17721_PAM3CSK4_VS_CPG_8H_BMDC_DN	199	2	0.0261899	1	GALM,MTSS1
C5_GO_EPITHELIAL_TUBE_BRANCHING_INVOLVED_IN_LUNG_MORPHOGENESIS	29	2	0.0181038	1	RSPO2,BMP4	.	C2_REACTOME_DSCAM_INTERACTIONS	11	1	0.0262612	1	MAPK14
C2_MEISSNER_BRAIN_HCP_WITH_H3K4ME3_AND_H3K27ME3	1042	14	0.0183447	1	GLIS3,EBF1,EN1,UNC5B,TCERG1L,GPR150,RSPO2,KCNJ8,NELL1,CLDN11,CA10,RASGRF2,BDNF,SNCAIP	.	C7_GSE25846_IL10_POS_VS_NEG_CD8_TCELL_DAY7_POST_CORONAVIRUS_BRAIN_DN	188	2	0.0262673	1	MAPK14,SH3BP2
C5_GO_RSC_TYPE_COMPLEX	4	1	0.0183548	1	EN1	.	C7_GSE37301_GRANULOCYTE_MONOCYTE_PROGENITOR_VS_RAG2_KO_NK_CELL_DN	192	2	0.0262832	1	COL4A2,IFRD1
C3.miRNA_MIR548AI_MIR570_5P	167	4	0.0184499	1	CHL1,PCDH18,BCAT1,EPSTI1	.	C7_GSE3982_BCELL_VS_BASOPHIL_UP	178	2	0.0264875	1	PXMP2,MTSS1
C5_GO_TRANSFERASE_ACTIVITY_TRANSFERRING_PENTOSYL_GROUPS	43	2	0.0184835	1	XXYLT1,ART3	.	C7_GSE1460_NAIVE_CD4_TCELL_ADULT_BLOOD_VS_THYMIC_STROMAL_CELL_UP	182	2	0.026545	1	MAPK14,CERK
C5_GO_MOTOR_LEARNING	4	1	0.0185458	1	EN1	.	C2_WORSCHECH_TUMOR_EVASION_AND_TOLEROGENICITY_UP	32	1	0.0265662	1	IFRD1
C5_GO_POSITIVE_REGULATION_OF_NEURON_DIFFERENTIATION	369	7	0.0186128	1	HMG20B,CNR1,LPAR1,CPEB3,MUSK,BDNF,BMP4	.	C7_GSE6092_IFNG_VS_IFNG_AND_B_BURGDORFERI_INF_ENDOTHELIAL_CELL_DN	171	2	0.026578	1	RBPMS,ZHX2
C7_GSE37605_C57BL6_VS_NOD_FOXP3_FUSION_GFP_TREG_UP	114	3	0.0187561	1	EVC2,GJA4,MUSK	.	C3.tft_ZNF30_TARGET_GENES	1343	5	0.0267086	1	FBXO17,WDR70,PXMP2,SH3BP2,ANKRD13A
C5_GO_NAD_P_PLUS_PROTEIN_ARGININE_ADP_RIBOSYLTRANSFERASE_ACTIVITY	5	1	0.0188898	1	ART3	.	C7_GSE7852_LN_VS_THYMUS_TREG_DN	194	2	0.02675	1	WDR70,TGFBR3
C5_GO_HEART_FORMATION	29	2	0.0189121	1	BMP4,BMPR1A	.	C7_GSE22611_UNSTIM_VS_2H_MDP_STIM_MUTANT_NOD2_TRANSDUCED_HEK293T_CELL_UP	186	2	0.0268406	1	IFRD1,SH3BP2
C5_GO_VOLTAGE_GATED_CATION_CHANNEL_ACTIVITY	138	4	0.0190141	1	CNR1,KCNJ8,KCNQ5,KCNAB1	.	C7_GSE41867_DAY6_EFFECTOR_VS_DAY30_EXHAUSTED_CD8_TCELL_LCMV_CLONE13_UP	191	2	0.0268873	1	FRMD4A,SH3BP2
C7_GSE43956_WT_VS_SGK1_KO_TH17_DIFFERENTIATED_CD4_TCELL_UP	196	4	0.0192355	1	RSPO2,ENPP2,BCAT1,ALX4	.	C7_GSE37534_GW1929_VS_ROSIGLITAZONE_TREATED_CD4_TCELL_PPARG1_FOXP3_TRANSDUCED_DN	167	2	0.0269737	1	ZHX2,WDR70
C6_BCAT_GDS748_DN	42	2	0.0194064	1	HMG20B,BMPR1A	.	C7_GSE27786_CD8_TCELL_VS_NKTCELL_UP	192	2	0.0270298	1	IFRD1,MTSS1
C2_KEGG_PROGESTERONE_MEDIATED_OOCYTE_MATURATION	85	3	0.0194664	1	SPDYA,GNAI1,IGF1	.	C7_GSE17580_TREG_VS_TEFF_UP	194	2	0.0271532	1	GALM,CERK
C3.miRNA_MIR6825_5P	405	7	0.019526	1	UNC5B,CPEB3,HABP2,PCDHGB3,PCDHGA5,PCDHGA3,PCDHGA2,PCDHGA1,PPT2	.	C2_BIOCARTA_IL12_PATHWAY	20	1	0.0271868	1	MAPK14
C5_GO_VOLTAGE_GATED_POTASSIUM_CHANNEL_ACTIVITY	84	3	0.0195296	1	KCNJ8,KCNQ5,KCNAB1	.	C2_BIOCARTA_TOB1_PATHWAY	19	1	0.0272035	1	TGFBR3
C5_GO_POSITIVE_REGULATION_OF_CARDIAC_MUSCLE_CELL_PROLIFERATION	37	2	0.0195953	1	ZFPM2,BMPR1A	.	C7_GSE2706_UNSTIM_VS_8H_LPS_DC_UP	185	2	0.0272303	1	MAPK14,CERK
C3.miRNA_MIR7_2_3P	634	9	0.0196817	1	CNR1,SSBP3,KSR2,ART3,OPCML,CLDN11,PCDH18,BDNF,CSRNP1	.	C3.tft_SMN1_TARGET_GENES	718	4	0.0272325	1	FBXO17,SH3BP2,CERK,ANKRD13A
C7_GSE7460_CTRL_VS_FOXP3_OVEREXPR_TCONV_DN	189	4	0.0198272	1	SMIM17,EN1,HABP2,CSRNP1	.	C3.tft_SMN2_TARGET_GENES	718	4	0.0272325	1	FBXO17,SH3BP2,CERK,ANKRD13A
C5_GO_POSITIVE_REGULATION_OF_SMOOTH_MUSCLE_CELL_PROLIFERATION	99	3	0.019828	1	IGF1,BMP4,BMPR1A	.	C7_GSE13306_RA_VS_UNTREATED_TREG_UP	187	2	0.0272362	1	LGR4,PXMP2
C5_GO_CARDIAC_SEPTUM_MORPHOGENESIS	74	3	0.0200429	1	ZFPM2,BMP4,BMPR1A	.	C5_GO_REGULATION_OF_DEVELOPMENTAL_GROWTH	343	3	0.027347	1	MAPK14,IFRD1,TGFBR3
C2_KINSEY_TARGETS_OF_EWSR1_FLII_FUSION_DN	319	6	0.0200622	1	EBF1,GNAI1,NT5E,ENPP2,PCDH18,CSRNP1	.	C7_GSE34205_HEALTHY_VS_RSV_INF_INFANT_PBMC_UP	177	2	0.027352	1	ZHX2,TGFBR3
C3.miRNA_MIR7_1_3P	636	9	0.0201663	1	CNR1,SSBP3,KSR2,ART3,OPCML,CLDN11,PCDH18,BDNF,CSRNP1	.	C2_DELACROIX_RAR_BOUND_ES	443	3	0.0273663	1	RBPMS,HYAL1,MTSS1
C7_GSE29618_LAIV_VS_TIV_FLU_VACCINE_DAY7_MONOCYTE_DN	189	4	0.0202714	1	CANT1,ENPP2,STK10,KCNAB1	.	C2_MALIK_REPRESSED_BY_ESTROGEN	13	1	0.0274455	1	CERK
C3.miRNA_MIR1279	172	4	0.0202783	1	SPDYA,CHSY3,CLDN11,ITM2A	.	C7_GSE14769_UNSTIM_VS_40MIN_LPS_BMDM_UP	191	2	0.0274664	1	SH3BP2,CERK
C3.tft_AACTTT_UNKNOWN	1855	20	0.0203378	1	EVC2,EBF1,ZFPM2,SSBP3,TMEM196,ST6GALNAC3,TCERG1L,GNAI1,RSPO2,IGF1,KCNJ8,LSAMP,NELL1,ENPP2,PCDH18,CA10,ALX4,BDNF,CSRNP1,SNCAIP	.	C7_GSE7460_WT_VS_FOXP3_HET_ACT_WITH_TGFB_TCONV_DN	192	2	0.0275084	1	LGR4,FRMD4A
C3.tft_PIT1_Q6	229	5	0.0203578	1	MUSK,OPCML,PCDH18,BDNF,TMTC1	.	C2_REACTOME_GLYOXYLATE_METABOLISM_AND_GLYCINE_DEGRADATION	31	1	0.027573	1	PXMP2
C7_GSE36078_UNTREATED_VS_AD5_T425A_HEXON_INF_IL1R_KO_MOUSE_LUNG_DC_DN	189	4	0.0203655	1	XXYLT1,NT5E,TF,GDA	.	C3.tft_TGACATY_UNKNOWN	650	4	0.0275783	1	ZHX2,HYAL1,FRMD4A,SH3BGR
C5_GO_REGULATION_OF_LIPASE_ACTIVITY	95	3	0.0205714	1	LPAR1,PLIN5,BDNF	.	C7_GSE22935_UNSTIM_VS_24H_MBOVIS_BCG_STIM_MACROPHAGE_UP	193	2	0.0277785	1	SH3BP2,MTSS1
C7_GSE19941_UNSTIM_VS_LPS_STIM_IL10_KO_MACROPHAGE_UP	192	4	0.0207076	1	EBF1,SPDYA,IGF1,MUSK	.	C7_GSE2706_UNSTIM_VS_8H_LPS_AND_R848_DC_UP	186	2	0.0277986	1	FRMD4A,CERK
C5_GO_OUTFLOW_TRACT_MORPHOGENESIS	80	3	0.0209197	1	ZFPM2,BMP4,BMPR1A	.	C7_GSE11961_MEMORY_BCELL_DAY7_VS_GERMINAL_CENTER_BCELL_DAY40_UP	192	2	0.0279068	1	IFRD1,SH3BP2
C2_REACTOME_HDACS_DEACETYLATE_HISTONES	35	2	0.0209357	1	HMG20B,MTA3	.	C7_GSE40274_CTRL_VS_FOXP3_AND_XBP1_TRANSDUCED_ACTIVATED_CD4_TCELL_DN	155	2	0.0279933	1	FRMD4A,MTSS1
C7_GSE17721_CTRL_VS_GARDIQUIMOD_4H_BMDC_DN	191	4	0.0209457	1	L3HYPDH,EN1,ZFPM2,KCNQ5	.	C3.miRNA_MIR548BA	165	2	0.0280018	1	ZHX2,ANKRD13A
C5_GO_PROTEIN_GERANYLGERANYLATION	7	1	0.0212169	1	MUSK	.	C7_GSE9988_LPS_VS_CTRL_TREATED_MONOCYTE_DN	198	2	0.0280591	1	MAPK14,ANKRD13A
C2_GROSS_HYPOXIA_VIA_ELK3_AND_HIF1A_DN	97	3	0.0212343	1	SSBP3,SSH1,BMP4	.	C5_GO_POSITIVE_REGULATION_OF_MYOBLAST_DIFFERENTIATION	22	1	0.0280835	1	MAPK14
C3.tft_ZNF512_TARGET_GENES	371	6	0.0212443	1	XXYLT1,EN1,ZFPM2,ALX4,SLA,STK10,TG	.	C2_HERNANDEZ_MITOTIC_ARREST_BY_DOCETAXEL_2_DN	17	1	0.0281716	1	TGFBR3
C3.miRNA_MIR3123	249	5	0.021245	1	CHL1,SMIM17,EN1,BCAT1,STK10	.	C5_GO_COLLAGEN_ACTIVATED_TYROSINE_KINASE_RECEPTOR_SIGNALING_PATHWAY	11	1	0.028198	1	COL4A2
C7_GSE25123_ROSIGLITAZONE_VS_IL4_AND_ROSIGLITAZONE_STIM_MACROPHAGE_DAY10_DN	118	3	0.0214054	1	GLIS3,EN1,KCNAB1	.	C6_E2F3_UP.V1_UP	182	2	0.0282647	1	PXMP2,SH3BGR
C7_GSE22935_UNSTIM_VS_48H_MBOVIS_BCG_STIM_MACROPHAGE_UP	189	4	0.0214086	1	NAALAD2,ASB12,SPDYA,NT5E	.	C7_GSE1791_CTRL_VS_NEUROMEDINU_IN_T_CELL_LINE_3H_UP	171	2	0.028367	1	IFRD1,SH3BP2
C5_GO_PROTEOGLYCAN_METABOLIC_PROCESS	86	3	0.0215049	1	CANT1,CHSY3,IGF1	.	C7_GSE39110_DAY3_VS_DAY6_POST_IMMUNIZATION_CD8_TCELL_UP	189	2	0.028395	1	FBXO17,ZHX2
C5_GO_ACTIVATION_OF_PROTEIN_KINASE_ACTIVITY	330	6	0.0215638	1	LPAR1,SPDYA,IGF1,BMP4,STK10,TF	.	C7_GSE35543_IN_VITRO_ITREG_VS_CONVERTED_EX_ITREG_DN	187	2	0.0284336	1	PXMP2,MTSS1
C3.tft_OCT1_06	250	5	0.0217294	1	EN1,HABP2,IGF1,PCDHGA1,BDNF	.	C2_YAO_HOXA10_TARGETS_VIA_PROGESTERONE_DN	19	1	0.028501	1	TGFBR3
C2_DACOSTA_ERCC3_ALLELE_XPCS_VS_TTD_DN	33	2	0.021791	1	ENPP2,BMP4	.	C5_GO_TRANSFORMING_GROWTH_FACTOR_BETA_ACTIVATED_RECEPTOR_ACTIVITY	11	1	0.0285489	1	TGFBR3
C5_GO_GOLGI_CISTERNA	100	3	0.0218156	1	CANT1,NSG1,CHSY3	.	C2_REACTOME_PLATELET_SENSITIZATION_BY_LDL	17	1	0.0285796	1	MAPK14
C7_GSE17721_CTRL_VS_CPG_1H_BMDC_DN	194	4	0.0218538	1	ZFPM2,ART3,PCDH18,BDNF	.	C7_GSE9037_CTRL_VS_LPS_4H_STIM_BMDM_UP	191	2	0.0286207	1	MAPK14,FRMD4A
C5_GO_POSITIVE_REGULATION_OF_CARDIOCYTE_DIFFERENTIATION	39	2	0.0218706	1	IGF1,BMP4	.	C5_GO_NEGATIVE_REGULATION_OF_TRANSPORT	514	3	0.0287168	1	LGR4,FRMD4A,ANKRD13A
C3.miRNA_MIR5706	160	4	0.0220807	1	CHL1,UNC5B,ALX4,KCNAB1	.	C3.miRNA_MIR548AG	164	2	0.0287457	1	ZHX2,ANKRD13A
C3.miRNA_MIR3065_3P	242	5	0.0221149	1	XXYLT1,CPEB3,ENPP2,BDNF,CCND2,DCLRE1A	.	C7_GSE360_L_MAJOR_VS_B_MALAYI_HIGH_DOSE_DC_UP	197	2	0.0287627	1	RBPMS,ZHX2
C5_GO_MESODERMAL_CELL_DIFFERENTIATION	33	2	0.022159	1	BMP4,BMPR1A	.	C2_BIOCARTA_CCR5_PATHWAY	17	1	0.0287776	1	MAPK14
C5_GO_NEGATIVE_REGULATION_OF_VASCULAR_ASSOCIATED_SMOOTH_MUSCLE_CELL_APOPTOTIC_PROCESS	7	1	0.0222614	1	IGF1	.	C2_REACTOME_SCAVENGING_BY_CLASS_A_RECEPTORS	19	1	0.0287872	1	COL4A2
C3.miRNA_MIR4782_5P	160	4	0.0223605	1	CHL1,UNC5B,ALX4,KCNAB1	.	C5_GO_CYTOKINE_SECRETION	241	2	0.0288103	1	MAPK14,LGR4
C7_GSE9650_EFFECTOR_VS_EXHAUSTED_CD8_TCELL_DN	187	4	0.0223921	1	CHL1,CLDN11,ENPP2,KCNAB1	.	C7_GSE45365_NK_CELL_VS_BCELL_UP	194	2	0.0288614	1	IFRD1,SH3BP2
C5_GO_POST_EMBRYONIC_DEVELOPMENT	86	3	0.0224134	1	ALX4,CSRNP1,BMP4	.	C7_GSE8621_LPS_PRIMED_UNSTIM_VS_LPS_PRIMED_AND_LPS_STIM_MACROPHAGE_UP	189	2	0.0288664	1	COL4A2,ANKRD13A
C7_GSE23398_WT_VS_IL2_KO_CD4_TCELL_SCURFY_MOUSE_UP	192	4	0.0225851	1	CANT1,UNC5B,RSPO2,SYN1,PPT2	.	C3.miRNA_MIR548AI_MIR570_5P	167	2	0.028871	1	ZHX2,ANKRD13A
C3.miRNA_MIR4293	102	3	0.0226002	1	CPEB3,ZFPM2,ZNF655	.	C7_GSE14308_TH1_VS_TH17_UP	190	2	0.0289838	1	FBXO17,SH3BP2
C7_GSE12707_AT16L1_HYPOMORPH_VS_WT_THYMUS_UP	132	3	0.0226209	1	GJA4,KCNQ5,DCLRE1A	.	C5_GO_RESPONSE_TO_MURAMYL_DIPEPTIDE	18	1	0.0290125	1	MAPK14
C3.miRNA_MIR130A_5P	331	6	0.0227192	1	CHL1,CNR1,CPEB3,TMEM196,IGF1,OPCML	.	C2_WANG_BARRETTS_ESOPHAGUS_AND_ESOPHAGUS_CANCER_UP	26	1	0.0290653	1	COL4A2
C7_GSE43955_TH0_VS_TGFB_IL6_TH17_ACT_CD4_TCELL_52H_DN	195	4	0.0229097	1	GNAI1,RSPO2,ZNF532,DCLRE1A	.	C7_GSE17721_POLYIC_VS_PAM3CSK4_4H_BMDC_UP	192	2	0.0290712	1	PXMP2,SH3BP2
C7_GSE43863_TH1_VS_LY6C_INT_CXCR5POS_MEMORY_CD4_TCELL_DN	189	4	0.0230408	1	SPDYA,BNC1,STK10,TF	.	C7_GSE11961_FOLLICULAR_BCELL_VS_GERMINAL_CENTER_BCELL_DAY40_DN	194	2	0.029207	1	GALM,MAPK14
C5_GO_DORSAL_VENTRAL_PATTERN_FORMATION	92	3	0.0231472	1	EN1,BMP4,BMPR1A	.	C5_GO_ENZYME_LINKED_RECEPTOR_PROTEIN_SIGNALING_PATHWAY	1019	5	0.0293271	1	RBPMS,COL4A2,MAPK14,TGFBR3,MTSS1
C5_GO_NEGATIVE_REGULATION_OF_IMMATURE_T_CELL_PROLIFERATION	4	1	0.0232849	1	BMP4	.	C7_GSE37534_UNTREATED_VS_PIOGLITAZONE_TREATED_CD4_TCELL_PPARG1_AND_FOXP3_TRASDUCED_UP	186	2	0.0293317	1	FRMD4A,TGFBR3
C5_GO_REGULATION_OF_IRON_ION_TRANSPORT	8	1	0.0232911	1	TF	.	C7_GSE43955_10H_VS_30H_ACT_CD4_TCELL_UP	194	2	0.029509	1	MAPK14,SH3BP2
C2_BONCI_TARGETS_OF_MIR15A_AND_MIR16_1	92	3	0.023725	1	KCNQ5,BMPR1A,KCNAB1,CCND2	.	C7_GSE19198_1H_VS_6H_IL21_TREATED_TCELL_DN	196	2	0.0295575	1	COL4A2,SH3BP2
C7_GSE360_DC_VS_MAC_B_MALAYI_HIGH_DOSE_DN	196	4	0.0237845	1	IGF1,LSAMP,MUSK,STK10	.	C5_GO_CYTOKINE_SECRETION_INVOLVED_IN_IMMUNE_RESPONSE	19	1	0.0295793	1	MAPK14
C5_GO_NEGATIVE_REGULATION_OF_TRANSLATIONAL_ELONGATION	4	1	0.0238552	1	CPEB3	.	C5_GO_REGULATION_OF_MYOBLAST_FUSION	21	1	0.0297079	1	MAPK14
C5_GO_POSITIVE_REGULATION_OF_PHOSPHATIDYLINOSITOL_3_KINASE_SIGNALING	88	3	0.0240462	1	UNC5B,IGF1,MUSK	.	C5_GO_RESPONSE_TO_FOLLICLE_STIMULATING_HORMONE	16	1	0.0297314	1	TGFBR3
C5_GO_POSITIVE_REGULATION_OF_PATHWAY_RESTRICTED_SMAD_PROTEIN_PHOSPHORYLATION	48	2	0.0244024	1	BMP4,BMPR1A	.	C7_GSE3982_BASOPHIL_VS_NKCELL_DN	189	2	0.029752	1	PXMP2,SH3BGR
C2_ASTON_MAJOR_DEPRESSIVE_DISORDER_DN	156	4	0.0244651	1	LPAR1,ENPP2,BCAT1,TF	.	C7_GSE15324_NAIVE_VS_ACTIVATED_CD8_TCELL_DN	195	2	0.0300164	1	PXMP2,SH3BP2
C5_GO_HYDRO_LYASE_ACTIVITY	48	2	0.0244675	1	L3HYPDH,CA10	.	C7_GSE37532_WT_VS_PPARG_KO_VISCERAL_ADIPOSE_TISSUE_TCONV_DN	192	2	0.0301682	1	MAPK14,CERK,TRAK2
C3.tft_ETS1_B	260	5	0.0244879	1	GPR150,CSRNP1,BMP4,STK10,SNCAIP	.	C5_GO_GLYCOPROTEIN_CATABOLIC_PROCESS	25	1	0.0302393	1	FBXO17
C3.miRNA_MIR4515	43	2	0.0245979	1	ZFPM2,ZNF655	.	C7_GSE46606_DAY1_VS_DAY3_CD40L_IL2_IL5_STIMULATED_IRF4HIGH_BCELL_DN	187	2	0.0302866	1	FRMD4A,SH3BP2
C5_GO_ODONTOGENESIS_OF_DENTIN_CONTAINING_TOOTH	90	3	0.0246043	1	RSPO2,BMP4,BMPR1A	.	C5_GO_RESPONSE_TO_GROWTH_FACTOR	709	4	0.0304503	1	COL4A2,MAPK14,HYAL1,TGFBR3
C2_RANKIN_ANGIOGENIC_TARGETS_OF_VHL_HIF2A_UP	5	1	0.0248061	1	BMP4	.	C2_BIOCARTA_GATA3_PATHWAY	14	1	0.0305815	1	MAPK14
C5_GO_SKELETAL_MUSCLE_SATELLITE_CELL_MAINTENANCE_INVOLVED_IN_SKELETAL_MUSCLE_REGENERATION	4	1	0.0250533	1	IGF1	.	C5_GO_REGULATION_OF_MACROPHAGE_CHEMOTAXIS	26	1	0.0305826	1	MAPK14
C5_GO_REGULATION_OF_STRIATED_MUSCLE_CELL_DIFFERENTIATION	111	3	0.0251017	1	IGF1,BDNF,BMP4	.	C5_GO_PROTEIN_HORMONE_RECEPTOR_ACTIVITY	18	1	0.03059	1	LGR4
C5_GO_POSITIVE_REGULATION_OF_VASCULAR_SMOOTH_MUSCLE_CELL_PROLIFERATION	46	2	0.0251391	1	IGF1,BMPR1A	.	C3.miRNA_MIR3085_3P	144	2	0.0306519	1	FBXO17,FRMD4A
C3.tft_HEB_Q6	248	5	0.0252239	1	EN1,KSR2,IGF1,MUSK,KCNQ5,CCND2	.	C5_GO_ACTIVIN_BINDING	15	1	0.0306911	1	TGFBR3
C3.miRNA_MIR5688	767	10	0.0252841	1	GLIS3,CPEB3,KSR2,IGF1,OPCML,PCDH18,MTA3,RASGRF2,BDNF,ITM2A	.	C7_GSE43955_TH0_VS_TGFB_IL6_TH17_ACT_CD4_TCELL_52H_UP	195	2	0.0307573	1	IFRD1,SH3BP2
C2_BIOCARTA_ALK_PATHWAY	37	2	0.0253634	1	BMP4,BMPR1A	.	C7_GSE22601_DOUBLE_NEGATIVE_VS_DOUBLE_POSITIVE_THYMOCYTE_DN	196	2	0.0308467	1	FBXO17,ANKRD13A
C7_GSE28237_EARLY_VS_LATE_GC_BCELL_DN	188	4	0.0254648	1	APCDD1,DIAPH2,EN1,KCNJ8	.	C5_GO_REGULATION_OF_BROWN_FAT_CELL_DIFFERENTIATION	16	1	0.0310532	1	MAPK14
C5_GO_5_3_EXODEOXYRIBONUCLEASE_ACTIVITY	6	1	0.0254938	1	DCLRE1A	.	C7_GSE40274_CTRL_VS_SATB1_TRANSDUCED_ACTIVATED_CD4_TCELL_UP	169	2	0.0310614	1	MAPK14,MTSS1
C5_GO_LYSOPHOSPHATIDIC_ACID_BINDING	5	1	0.0255789	1	LPAR1	.	C5_GO_MUSCLE_TISSUE_DEVELOPMENT	394	3	0.0311462	1	MAPK14,IFRD1,TGFBR3
C7_GSE360_DC_VS_MAC_T_GONDII_DN	195	4	0.0256722	1	HABP2,NT5E,MIOS,BCAT1	.	C5_GO_POLY_PURINE_TRACT_BINDING	26	1	0.0311548	1	RBPMS
C3.tft_FREAC7_01	185	4	0.0257221	1	EN1,SSBP3,KCNQ5,SNCAIP	.	C2_REACTOME_RHO_GTPASES_ACTIVATE_NADPH_OXIDASES	24	1	0.0312209	1	MAPK14
C2_SCHAEFFER_PROSTATE_DEVELOPMENT_48HR_DN	395	7	0.0257518	1	TCERG1L,CHSY3,RSPO2,IGF1,PCDH18,BCAT1,KCNAB1	.	C3.tft_ZNF224_TARGET_GENES	1197	5	0.0312218	1	COL4A2,LGR4,STRADB,SH3BP2,TRAK2,ANKRD13A
C2_TURASHVILI_BREAST_DUCTAL_CARCINOMA_VS_DUCTAL_NORMAL_DN	188	4	0.0258418	1	CHL1,ELF5,CLDN11,TF	.	C5_GO_REGULATION_OF_PEPTIDE_SECRETION	496	3	0.0315513	1	MAPK14,LGR4,FRMD4A
C2_MARZEC_IL2_SIGNALING_DN	36	2	0.0258513	1	NT5E,ENPP2	.	C5_GO_RESPONSE_TO_MUSCLE_STRETCH	18	1	0.0315899	1	MAPK14
C7_GSE30962_PRIMARY_VS_SECONDARY_ACUTE_LCMV_INF_CD8_TCELL_DN	186	4	0.0261146	1	CPEB3,KCNJ8,NT5E,BMPR1A	.	C2_BYSTRYKH_HEMATOPOIESIS_STEM_CELL_SCP2_QTL_TRANS	26	1	0.0316117	1	COL4A2
C2_REACTOME_REGULATION_OF_INSULIN_LIKE_GROWTH_FACTOR_IGF_TRANSPORT_AND_UPTAKE_BY_INSULIN_LIKE_GROWTH_FACTOR_BINDING_PROTEINS_IGFBPS	121	3	0.026317	1	IGF1,BMP4,TF	.	C7_GSE7460_CD8_TCELL_VS_CD4_TCELL_ACT_UP	189	2	0.0317235	1	FRMD4A,CERK
C7_GSE17301_CTRL_VS_48H_ACD3_ACD28_STIM_CD8_TCELL_DN	195	4	0.0264272	1	DIAPH2,CHSY3,SYN1,KCNAB1	.	C3.miRNA_MIR548E_5P	715	4	0.0317275	1	RBPMS,GALM,ZHX2,STRADB,ANKRD13A
C5_GO_PHOSPHATIDYLINOSITOL_3_5_BISPHOSPHATE_3_PHOSPHATASE_ACTIVITY	5	1	0.0266087	1	MTMR8	.	C3.tft_HJURP_TARGET_GENES	33	1	0.0317462	1	IFRD1
C5_GO_REGULATION_OF_CARDIAC_MUSCLE_CELL_DIFFERENTIATION	48	2	0.0266394	1	IGF1,BMP4	.	C5_GO_SH3_DOMAIN_BINDING	130	2	0.0317664	1	SH3BGR,SH3BP2
C3.tft_AAAYWAACM_HFH4_01	249	5	0.0267509	1	CPEB3,ENPP2,KCNQ5,BDNF,SNCAIP	.	C3.tft_TOP2B_TARGET_GENES	540	3	0.03182	1	MAPK14,IFRD1,WDR70
C5_GO_HYDROLASE_ACTIVITY_ACTING_ON_CARBON_NITROGEN_BUT_NOT_PEPTIDE_BONDS	125	3	0.0268061	1	NAALAD2,DPYS,GDA	.	C7_GSE26928_NAIVE_VS_CXCR5_POS_CD4_TCELL_DN	182	2	0.0320055	1	GALM,ANKRD13A
C5_GO_NEGATIVE_REGULATION_OF_EXTRINSIC_APOPTOTIC_SIGNALING_PATHWAY	102	3	0.0268139	1	UNC5B,IGF1,BMP4	.	C7_GSE37533_PPARG1_FOXP3_VS_PPARG2_FOXP3_TRANSDUCED_CD4_TCELL_PIOGLITAZONE_TREATED_UP	190	2	0.0320068	1	IFRD1,CERK
C2_SMID_BREAST_CANCER_RELAPSE_IN_BRAIN_UP	39	2	0.0269819	1	EN1,ART3	.	C7_GSE35685_CD34POS_CD38NEG_VS_CD34POS_CD10POS_BONE_MARROW_UP	195	2	0.0320916	1	MAPK14,SH3BP2
C5_GO_CARBOHYDRATE_DERIVATIVE_BIOSYNTHETIC_PROCESS	630	8	0.0270381	1	CANT1,XXYLT1,ST6GALNAC3,CHSY3,IGF1,NT5E,TMTC1,PPT2,ITM2A	.	C7_GSE10422_WT_VS_BAFF_TRANSGENIC_LN_BCELL_UP	173	2	0.0321493	1	TGFBR3,MTSS1
C5_GO_NUCLEOSIDE_MONOPHOSPHATE_CATABOLIC_PROCESS	6	1	0.027235	1	NT5E	.	C5_GO_METANEPHRIC_GLOMERULUS_DEVELOPMENT	16	1	0.0322557	1	LGR4
C5_GO_NEGATIVE_REGULATION_OF_ANIMAL_ORGAN_MORPHOGENESIS	35	2	0.0273143	1	RSPO2,BMP4	.	C7_GSE8621_UNSTIM_VS_LPS_STIM_MACROPHAGE_UP	194	2	0.0322704	1	COL4A2,MAPK14
C2_LIU_SMARCA4_TARGETS	49	2	0.0274495	1	IGF1,CA10	.	C7_GSE31082_DP_VS_CD8_SP_THYMOCYTE_DN	190	2	0.0323366	1	ZHX2,TGFBR3
C2_BOQUEST_STEM_CELL_UP	257	5	0.0275503	1	CHL1,LPAR1,IGF1,NT5E,BMPR1A	.	C7_GSE42021_CD24LO_TREG_VS_CD24LO_TCONV_THYMUS_UP	195	2	0.0324233	1	MAPK14,CERK
C7_GSE30083_SP3_VS_SP4_THYMOCYTE_UP	190	4	0.0275751	1	CHL1,SERPINA4,PRRT1,PPT2,ITM2A	.	C5_GO_CELL_AGGREGATION	20	1	0.0324927	1	MAPK14
C3.miRNA_MIR1288_3P	44	2	0.0276854	1	ZFPM2,TMEM196	.	C6_VEGF_A_UP.V1_UP	189	2	0.0325225	1	SH3BP2,MTSS1
C3.miRNA_MIR6745	94	3	0.0278052	1	EBF1,OPCML,SYN1,PRRT1	.	C3.tft_EMX1_TARGET_GENES	205	2	0.0325357	1	COL4A2,ANKRD13A
C7_GSE27786_BCELL_VS_NEUTROPHIL_DN	194	4	0.0278123	1	EVC2,UNC5B,GJA4,ENPP2	.	C7_GSE29618_PRE_VS_DAY7_POST_LAIV_FLU_VACCINE_PDC_DN	190	2	0.0325618	1	IFRD1,SH3BGR
C5_GO_NEGATIVE_REGULATION_OF_TRIGLYCERIDE_CATABOLIC_PROCESS	5	1	0.0278318	1	PLIN5	.	C2_REACTOME_ACTIVATED_TAK1_MEDIATES_P38_MAPK_ACTIVATION	23	1	0.0325916	1	MAPK14
C5_GO_POSITIVE_REGULATION_OF_SEQUESTERING_OF_TRIGLYCERIDE	7	1	0.0278625	1	PLIN5	.	C5_GO_NEGATIVE_REGULATION_OF_RECEPTOR_MEDIATED_ENDOCYTOSIS	28	1	0.0327582	1	ANKRD13A
C5_GO_REGULATION_OF_GLYCOPROTEIN_METABOLIC_PROCESS	48	2	0.027875	1	IGF1,ITM2A	.	C5_GO_POSITIVE_REGULATION_OF_INTERLEUKIN_12_PRODUCTION	36	1	0.0328083	1	MAPK14
C5_GO_PHOSPHODIESTERASE_I_ACTIVITY	6	1	0.027982	1	ENPP2	.	C2_PID_NFKAPPAB_ATYPICAL_PATHWAY	17	1	0.032878	1	MAPK14
C3.tft_AP4_Q5	257	5	0.0282084	1	CPEB3,KSR2,IGF1,OPCML,RASGRF2	.	C7_GSE360_CTRL_VS_T_GONDII_DC_DN	191	2	0.0329279	1	COL4A2,IFRD1
C5_GO_HEART_GROWTH	106	3	0.0282715	1	ZFPM2,IGF1,BMPR1A	.	C5_GO_DNA_DOUBLE_STRAND_BREAK_PROCESSING	23	1	0.0329543	1	WDR70
C3.miRNA_MIR5587_5P	109	3	0.0286861	1	MTMR8,CSRNP1,SLC19A3	.	C7_GSE3982_MAST_CELL_VS_MAC_UP	189	2	0.032968	1	IFRD1,WDR70
C3.tft_ZNF223_TARGET_GENES	297	5	0.0287403	1	APCDD1,NSG1,MIR4500HG,BMPR1A,STK10	.	C7_GSE14769_20MIN_VS_360MIN_LPS_BMDM_DN	194	2	0.0331789	1	ZHX2,SH3BP2
C3.tft_TTANTCA_UNKNOWN	916	11	0.0287497	1	CHL1,EN1,CPEB3,ZFPM2,TMEM196,GNAI1,GPR150,IGF1,ZNF532,BMP4,MICALL2	.	C7_GSE6259_BCELL_VS_CD8_TCELL_DN	184	2	0.0332433	1	COL4A2,MAPK14
C5_GO_DOPAMINERGIC_NEURON_DIFFERENTIATION	36	2	0.0290088	1	EN1,RSPO2	.	C5_GO_NEGATIVE_REGULATION_OF_SECRETION	234	2	0.0332612	1	LGR4,FRMD4A
C2_ASGHARZADEH_NEUROBLASTOMA_POOR_SURVIVAL_DN	40	2	0.0290149	1	CNR1,GNAI1	.	C2_YAGUE_PRETUMOR_DRUG_RESISTANCE_DN	11	1	0.0333159	1	FRMD4A
C7_GSE22886_CD4_TCELL_VS_BCELL_NAIVE_DN	186	4	0.0290535	1	CHL1,CNR1,CPEB3,ZNF532	.	C7_GSE20715_WT_VS_TLR4_KO_6H_OZONE_LUNG_UP	190	2	0.0333294	1	GALM,MAPK14
C3.tft_TCF11_01	247	5	0.0290709	1	EBF1,ELF5,GNAI1,ALX4,BDNF,CCND2	.	C7_GSE22886_NAIVE_VS_IGG_IGA_MEMORY_BCELL_UP	187	2	0.0333599	1	HYAL1,SH3BP2
C3.tft_GFI1_01	258	5	0.029076	1	EBF1,CPEB3,ZFPM2,BDNF,BMP4	.	C2_KEGG_GLYCOSAMINOGLYCAN_DEGRADATION	21	1	0.0333996	1	HYAL1
C2_HORIUCHI_WTAP_TARGETS_UP	285	5	0.0291528	1	GLIS3,SSH1,ZNF655,EPSTI1,ITM2A	.	C7_GSE19888_ADENOSINE_A3R_INH_PRETREAT_AND_ACT_BY_A3R_VS_A3R_INH_AND_TCELL_MEMBRANES_ACT_MAST_CELL_UP	182	2	0.0335757	1	ZHX2,MTSS1
C3.miRNA_MIR106A_3P	105	3	0.0291875	1	LPAR1,CPEB3,KCNQ5,CCND2	.	C2_CASTELLANO_NRAS_TARGETS_DN	14	1	0.0337194	1	RBPMS
C2_ROVERSI_GLIOMA_LOH_REGIONS	43	2	0.0292074	1	KCNJ8,NELL1	.	C2_WU_CELL_MIGRATION	176	2	0.0337564	1	RBPMS,COL4A2
C2_REACTOME_METABOLISM_OF_WATER_SOLUBLE_VITAMINS_AND_COFACTORS	121	3	0.0292137	1	NT5E,ENPP2,SLC19A3	.	C7_GSE6259_CD4_TCELL_VS_CD8_TCELL_DN	175	2	0.0337973	1	FRMD4A,CERK
C7_GSE26030_UNSTIM_VS_RESTIM_TH17_DAY15_POST_POLARIZATION_UP	173	4	0.029331	1	EBF1,IGF1,ENPP2,KCNQ5	.	C7_GSE27786_LSK_VS_CD8_TCELL_UP	187	2	0.0338098	1	MAPK14,ARHGAP23
C5_GO_PLATELET_DEGRANULATION	124	3	0.0293505	1	IGF1,SERPINA4,TF	.	C7_GSE9988_ANTI_TREM1_AND_LPS_VS_CTRL_TREATED_MONOCYTES_DN	193	2	0.0338385	1	MAPK14,ANKRD13A
C7_GSE23308_CTRL_VS_CORTICOSTERONE_TREATED_MACROPHAGE_MINERALCORTICOID_REC_KO_UP	193	4	0.0295353	1	HMG20B,GJA4,STK10,TF	.	C7_GSE36009_UNSTIM_VS_LPS_STIM_NLRP10_KO_DC_UP	192	2	0.033847	1	GALM,IFRD1
C5_GO_HEAD_MORPHOGENESIS	35	2	0.029612	1	SSBP3,CSRNP1	.	C2_DE_YY1_TARGETS_UP	18	1	0.0339357	1	MTSS1
C5_GO_ROOF_OF_MOUTH_DEVELOPMENT	89	3	0.0296805	1	ALX4,CSRNP1,BMPR1A	.	C5_GO_GLUCOSE_METABOLIC_PROCESS	201	2	0.0340083	1	GALM,MAPK14
C5_GO_GROWTH_FACTOR_ACTIVITY	154	3	0.0299947	1	IGF1,BDNF,BMP4	.	C5_GO_REGULATION_OF_METALLOPEPTIDASE_ACTIVITY	25	1	0.0340275	1	MAPK14
C5_GO_PRENYLATION	10	1	0.0300278	1	MUSK	.	C2_REACTOME_ANCHORING_FIBRIL_FORMATION	15	1	0.03403	1	COL4A2
C5_GO_REGULATION_OF_DEVELOPMENTAL_GROWTH	343	6	0.0301255	1	ZFPM2,IGF1,MUSK,BDNF,BMP4,BMPR1A	.	C7_GSE27786_BCELL_VS_NKCELL_DN	194	2	0.0340337	1	FRMD4A,ARHGAP23
C5_GO_POTASSIUM_CHANNEL_COMPLEX	94	3	0.0302651	1	KCNJ8,KCNQ5,KCNAB1	.	C2_REACTOME_ERK_MAPK_TARGETS	22	1	0.0340877	1	MAPK14
C2_KOHOUTEK_CCNT2_TARGETS	53	2	0.0304375	1	GNAI1,NT5E	.	C2_GAVIN_FOXP3_TARGETS_CLUSTER_P3	157	2	0.0342334	1	GALM,TGFBR3
C3.miRNA_MIR598_5P	4	1	0.0306445	1	EBF1	.	C7_GSE7219_UNSTIM_VS_LPS_AND_ANTI_CD40_STIM_DC_DN	177	2	0.0343509	1	SH3BP2,TGFBR3
C3.tft_IK1_01	270	5	0.0307592	1	ELF5,ZFPM2,BMP4,KCNAB1,SNCAIP	.	C6_ESC_J1_UP_LATE.V1_UP	179	2	0.0343539	1	COL4A2,TGFBR3
C2_GENTILE_UV_HIGH_DOSE_DN	277	5	0.0308418	1	LPAR1,GNAI1,SSH1,BDNF,BMPR1A	.	C7_GSE14769_40MIN_VS_360MIN_LPS_BMDM_DN	198	2	0.0343634	1	ZHX2,SH3BP2
C5_GO_LUNG_GROWTH	7	1	0.0310567	1	RSPO2	.	C5_GO_NEPHRON_DEVELOPMENT	143	2	0.0344801	1	LGR4,MTSS1
C5_GO_LIPASE_BINDING	6	1	0.0310683	1	PLIN5	.	C5_GO_KIDNEY_EPITHELIUM_DEVELOPMENT	140	2	0.0345101	1	LGR4,MTSS1
C3.miRNA_MIR12135	189	4	0.0311244	1	CHL1,UNC5B,IGF1,LSAMP	.	C7_GSE35825_UNTREATED_VS_IFNG_STIM_MACROPHAGE_UP	196	2	0.0345509	1	IFRD1,SH3BP2
C2_REACTOME_RESPONSE_TO_ELEVATED_PLATELET_CYTOSOLIC_CA2	129	3	0.0313156	1	IGF1,SERPINA4,TF	.	C5_GO_COLLAGEN_ACTIVATED_SIGNALING_PATHWAY	14	1	0.0345974	1	COL4A2
C2_GAUSSMANN_MLL_AF4_FUSION_TARGETS_A_UP	180	4	0.0314398	1	EBF1,EN1,SPDYA,GDA	.	C5_GO_RESPONSE_TO_PLATELET_DERIVED_GROWTH_FACTOR	20	1	0.0346856	1	HYAL1
C5_GO_NEGATIVE_REGULATION_OF_FEMALE_GONAD_DEVELOPMENT	5	1	0.0314889	1	ZFPM2	.	C2_REACTOME_REGULATION_OF_FZD_BY_UBIQUITINATION	21	1	0.0348289	1	LGR4
C5_GO_NEURAL_PLATE_ANTERIOR_POSTERIOR_REGIONALIZATION	5	1	0.0315381	1	SSBP3	.	C5_GO_CELLULAR_RESPONSE_TO_FLUID_SHEAR_STRESS	21	1	0.0348814	1	MTSS1
C2_RICKMAN_HEAD_AND_NECK_CANCER_F	54	2	0.0315895	1	ZFPM2,IGF1	.	C5_GO_TRABECULA_FORMATION	24	1	0.0351209	1	TGFBR3
C5_GO_METALLOCHAPERONE_ACTIVITY	7	1	0.0317284	1	TF	.	C5_GO_REGULATION_OF_SYNCYTIUM_FORMATION_BY_PLASMA_MEMBRANE_FUSION	29	1	0.0351545	1	MAPK14
C5_GO_REGULATION_OF_MESENCHYMAL_CELL_PROLIFERATION	33	2	0.031861	1	BMP4,BMPR1A	.	C7_GSE25123_CTRL_VS_IL4_STIM_MACROPHAGE_UP	196	2	0.035183	1	CERK,TGFBR3
C3.tft_YTTCCNNNGGAMR_UNKNOWN	51	2	0.0319296	1	SSBP3,SNCAIP	.	C7_GSE13229_IMM_VS_MATURE_NKCELL_DN	192	2	0.0352063	1	MAPK14,CERK
C2_BERTUCCI_INVASIVE_CARCINOMA_DUCTAL_VS_LOBULAR_DN	44	2	0.0319725	1	IGF1,TF	.	C7_GSE43863_NAIVE_VS_MEMORY_TFH_CD4_TCELL_D150_LCMV_UP	195	2	0.0353422	1	CERK,ANKRD13A
C5_GO_PITUITARY_GLAND_DEVELOPMENT	42	2	0.0320158	1	BMP4,BMPR1A	.	C3.tft_TAAWWATAG_RSRFC4_Q2	163	2	0.035382	1	ZHX2,STRADB,TRAK2
C5_GO_REGULATION_OF_ORGAN_GROWTH	110	3	0.0320396	1	ZFPM2,IGF1,BMPR1A	.	C2_GAZDA_DIAMOND_BLACKFAN_ANEMIA_MYELOID_DN	36	1	0.0354144	1	PXMP2
C3.tft_ZNF548_TARGET_GENES	53	2	0.0321583	1	XXYLT1,KSR2	.	C6_LTE2_UP.V1_DN	182	2	0.0354386	1	IFRD1,LGR4
C5_GO_GROWTH_FACTOR_COMPLEX	5	1	0.0321716	1	IGF1	.	C7_GSE7831_1H_VS_4H_INFLUENZA_STIM_PDC_UP	193	2	0.0354807	1	COL4A2,GALM
C5_GO_ADENOSINE_METABOLIC_PROCESS	7	1	0.0322452	1	NT5E	.	C2_REACTOME_DISEASES_OF_CARBOHYDRATE_METABOLISM	32	1	0.0355202	1	HYAL1
C3.miRNA_MIR27B_5P	43	2	0.0324393	1	CNR1,TMTC1	.	C7_GSE14308_TH17_VS_NAIVE_CD4_TCELL_DN	192	2	0.0355661	1	MAPK14,MTSS1
C7_GSE27670_CTRL_VS_BLIMP1_TRANSDUCED_GC_BCELL_DN	189	4	0.0325308	1	LPAR1,GJA4,GNAI1,BMPR1A	.	C7_GSE27241_CTRL_VS_DIGOXIN_TREATED_CD4_TCELL_IN_TH17_POLARIZING_CONDITIONS_DN	187	2	0.0357177	1	HYAL1,FRMD4A
C5_GO_POSITIVE_REGULATION_OF_CELL_PROLIFERATION_INVOLVED_IN_HEART_MORPHOGENESIS	6	1	0.0325346	1	BMP4	.	C7_GSE11961_GERMINAL_CENTER_BCELL_DAY7_VS_MEMORY_BCELL_DAY40_DN	196	2	0.0357883	1	GALM,FRMD4A
C3.tft_RYTTCCTG_ETS2_B	1080	12	0.0326302	1	HMG20B,GPR150,IGF1,MUSK,ENPP2,SSH1,ZNF532,PCDHGB2,KCNQ5,BDNF,CSRNP1,STK10,SNCAIP	.	C7_GSE2770_IL4_ACT_VS_ACT_CD4_TCELL_2H_DN	188	2	0.0358603	1	ZHX2,IFRD1
C5_GO_POSTSYNAPTIC_MEMBRANE_ORGANIZATION	39	2	0.0327972	1	MUSK,SSH1	.	C3.tft_ZNF507_TARGET_GENES	572	3	0.0360464	1	IFRD1,SH3BP2,ANKRD13A
C2_REACTOME_VITAMIN_B1_THIAMIN_METABOLISM	5	1	0.0328228	1	SLC19A3	.	C7_GSE37416_0H_VS_3H_F_TULARENSIS_LVS_NEUTROPHIL_DN	194	2	0.0361168	1	ZHX2,CERK
C5_GO_REGULATION_OF_OSSIFICATION	195	4	0.0328393	1	IGF1,NELL1,BMP4,BMPR1A	.	C3.tft_BANP_TARGET_GENES	690	3	0.0361336	1	MAPK14,IFRD1,PXMP2
C3.miRNA_MIR664B_3P	486	7	0.0329692	1	GLIS3,CHSY3,LSAMP,PCDH18,RASGRF2,BMPR1A,ZNF655	.	C7_GSE45365_HEALTHY_VS_MCMV_INFECTION_CD8A_DC_UP	196	2	0.0361868	1	MAPK14,MTSS1
C2_CLASPER_LYMPHATIC_VESSELS_DURING_METASTASIS_DN	35	2	0.0330009	1	LPAR1,NT5E	.	C7_GSE27786_BCELL_VS_NEUTROPHIL_DN	194	2	0.0361915	1	PXMP2,SH3BP2
C2_PID_BMP_PATHWAY	41	2	0.0331704	1	BMP4,BMPR1A	.	C2_BIOCARTA_ARENRF2_PATHWAY	20	1	0.0363033	1	MAPK14
C7_GSE7831_UNSTIM_VS_INFLUENZA_STIM_PDC_1H_DN	190	4	0.0333214	1	NT5E,SSH1,RASGRF2,STK10,TG	.	C5_GO_POSITIVE_REGULATION_OF_CYCLASE_ACTIVITY	22	1	0.036305	1	MAPK14
C2_TSENG_ADIPOGENIC_POTENTIAL_DN	45	2	0.0334508	1	LPAR1,ART3	.	C7_GSE37532_VISCERAL_ADIPOSE_TISSUE_VS_LN_DERIVED_TREG_CD4_TCELL_UP	167	2	0.0363611	1	GALM,STRADB,MTSS1
C2_ZHONG_SECRETOME_OF_LUNG_CANCER_AND_FIBROBLAST	130	3	0.0334859	1	CANT1,ENPP2,TF	.	C7_GSE13522_CTRL_VS_T_CRUZI_Y_STRAIN_INF_SKIN_IFNAR_KO_UP	192	2	0.0363839	1	TGFBR3,ANKRD13A
C5_GO_NEGATIVE_REGULATION_OF_APOPTOTIC_SIGNALING_PATHWAY	225	4	0.0336885	1	UNC5B,IGF1,BDNF,BMP4	.	C7_GSE40274_CTRL_VS_FOXP3_AND_EOS_TRANSDUCED_ACTIVATED_CD4_TCELL_UP	170	2	0.036483	1	MAPK14,FRMD4A
C2_DAVICIONI_MOLECULAR_ARMS_VS_ERMS_DN	174	4	0.0337231	1	LPAR1,BMP4,ITM2A,SNCAIP	.	C7_GSE24574_NAIVE_VS_TCONV_CD4_TCELL_UP	194	2	0.0364863	1	COL4A2,MTSS1
H_HALLMARK_UV_RESPONSE_DN	140	4	0.0338094	1	LPAR1,MIOS,BDNF,BMPR1A	.	C7_GSE3982_DC_VS_BCELL_DN	183	2	0.0364996	1	ZHX2,MTSS1
C7_GSE23505_UNTREATED_VS_4DAY_IL6_IL1_TGFB_TREATED_CD4_TCELL_UP	194	4	0.0339438	1	ST6GALNAC3,BCAT1,BMP4,CCND2,PPT2	.	C7_GSE32423_MEMORY_VS_NAIVE_CD8_TCELL_DN	192	2	0.0365051	1	CERK,MTSS1
C5_GO_NUCLEOBASE_BINDING	5	1	0.0340218	1	DPYS	.	C5_GO_CARDIOVASCULAR_SYSTEM_DEVELOPMENT	770	4	0.0366187	1	COL4A2,MAPK14,HYAL1,TGFBR3
C5_GO_PLATELET_DENSE_GRANULE_LUMEN	13	1	0.0340676	1	SERPINA4	.	C7_GSE22935_UNSTIM_VS_12H_MBOVIS_BCG_STIM_MACROPHAGE_UP	189	2	0.0366367	1	GALM,PXMP2
C2_REACTOME_POTASSIUM_CHANNELS	103	3	0.0341484	1	KCNJ8,KCNQ5,KCNAB1	.	C7_GSE15330_HSC_VS_MEGAKARYOCYTE_ERYTHROID_PROGENITOR_DN	166	2	0.036686	1	TGFBR3,MTSS1
C5_GO_FERRIC_IRON_BINDING	10	1	0.0342931	1	TF	.	C5_GO_TRANSMEMBRANE_RECEPTOR_PROTEIN_SERINE_THREONINE_KINASE_ACTIVITY	16	1	0.0368017	1	TGFBR3
C6_P53_DN.V2_UP	144	3	0.0343904	1	DPYS,SLA,SYN1,ITM2A	.	C5_GO_MAP_KINASE_KINASE_ACTIVITY	17	1	0.0368029	1	MAPK14
C7_GSE26912_TUMORICIDAL_VS_CTRL_MACROPHAGE_UP	194	4	0.0345805	1	GJA4,GNAI1,BNC1,BMPR1A	.	C2_NIKOLSKY_BREAST_CANCER_12Q24_AMPLICON	15	1	0.0369491	1	PXMP2
C5_GO_BMP_RECEPTOR_ACTIVITY	5	1	0.0346018	1	BMPR1A	.	C2_BIOCARTA_EGFR_SMRTE_PATHWAY	11	1	0.0370223	1	MAPK14
C5_GO_REGULATION_OF_CAMP_MEDIATED_SIGNALING	45	2	0.0346536	1	LPAR1,GNAI1	.	C7_GSE37534_UNTREATED_VS_ROSIGLITAZONE_TREATED_CD4_TCELL_PPARG1_AND_FOXP3_TRASDUCED_UP	188	2	0.0371054	1	FRMD4A,TGFBR3
C6_BCAT.100_UP.V1_UP	49	2	0.0346614	1	ENPP2,BMP4	.	C7_GSE28737_WT_VS_BCL6_KO_FOLLICULAR_BCELL_DN	193	2	0.0371169	1	GALM,ZHX2
C5_GO_TENDON_DEVELOPMENT	6	1	0.0346661	1	BMP4	.	C7_GSE19401_PAM2CSK4_VS_RETINOIC_ACID_STIM_FOLLICULAR_DC_DN	189	2	0.0371249	1	SH3BGR,SH3BP2
C7_GSE45365_NK_CELL_VS_BCELL_DN	140	3	0.0347624	1	ST6GALNAC3,BCAT1,SLC19A3	.	C2_MAGRANGEAS_MULTIPLE_MYELOMA_IGLL_VS_IGLK_DN	22	1	0.0372703	1	HYAL1
C7_GSE16450_CTRL_VS_IFNA_6H_STIM_MATURE_NEURON_CELL_LINE_UP	197	4	0.0348579	1	SPDYA,NT5E,SSH1,CA10	.	C3.tft_FREAC7_01	185	2	0.0373219	1	ZHX2,FRMD4A
C5_GO_POSITIVE_REGULATION_OF_CELL_DEVELOPMENT	549	8	0.03498	1	HMG20B,CNR1,LPAR1,CPEB3,IGF1,MUSK,BDNF,BMP4	.	C3.miRNA_MIR548AV_3P	172	2	0.0373382	1	LGR4,MTSS1
C5_GO_REGULATION_OF_SYNAPTIC_GROWTH_AT_NEUROMUSCULAR_JUNCTION	5	1	0.0351733	1	MUSK	.	C2_BIOCARTA_TOLL_PATHWAY	25	1	0.0375977	1	MAPK14
C3.miRNA_MIR579_3P	492	7	0.0351922	1	GLIS3,CHSY3,LSAMP,PCDH18,RASGRF2,BMPR1A,ZNF655	.	C3.tft_ZNF33A_TARGET_GENES	211	2	0.0376243	1	WDR70,ANKRD13A
C7_GSE3720_UNSTIM_VS_PMA_STIM_VD1_GAMMADELTA_TCELL_DN	131	3	0.0352264	1	GNAI1,KCNJ8,BDNF	.	C7_GSE42724_NAIVE_VS_B1_BCELL_UP	195	2	0.0380893	1	ZHX2,FRMD4A
C3.miRNA_MIR3133	492	7	0.0352902	1	CANT1,SMIM17,CPEB3,GNAI1,KCNQ5,BCAT1,TMTC1	.	C7_GSE3691_IFN_PRODUCING_KILLER_DC_VS_PLASMACYTOID_DC_SPLEEN_UP	194	2	0.0381295	1	CERK,MTSS1
C2_AFFAR_YY1_TARGETS_DN	244	4	0.0353241	1	APCDD1,LPAR1,NSG1,BCAT1	.	C5_GO_ACTIN_MONOMER_BINDING	26	1	0.0381514	1	MTSS1
C3.tft_RTAAACA_FREAC2_01	900	11	0.0353793	1	CPEB3,SSBP3,IGF1,ENPP2,PCDH18,ZNF532,PCDHGA5,KCNQ5,BDNF,BMP4,PPT2,SNCAIP	.	C7_GSE17721_PAM3CSK4_VS_CPG_0.5H_BMDC_UP	192	2	0.0381789	1	ARHGAP23,MTSS1
C5_GO_REGULATION_OF_LIPID_CATABOLIC_PROCESS	54	2	0.0354459	1	CNR1,PLIN5	.	C2_WANG_TUMOR_INVASIVENESS_DN	202	2	0.0383038	1	TGFBR3,ANKRD13A
C5_GO_PURINE_CONTAINING_COMPOUND_CATABOLIC_PROCESS	49	2	0.0357026	1	NT5E,GDA	.	C3.tft_FOXQ1_TARGET_GENES	37	1	0.0383511	1	ANKRD13A
C5_GO_REGULATION_OF_NEUROTRANSMITTER_SECRETION	105	3	0.0362371	1	CNR1,SYN1,SNCAIP	.	C7_GSE21927_SPLEEN_C57BL6_VS_EL4_TUMOR_BALBC_MONOCYTES_UP	192	2	0.0384276	1	MAPK14,ZHX2
C7_GSE40274_CTRL_VS_FOXP3_AND_GATA1_TRANSDUCED_ACTIVATED_CD4_TCELL_UP	143	3	0.0364146	1	NT5E,ENPP2,EPSTI1	.	C7_GSE37416_0H_VS_6H_F_TULARENSIS_LVS_NEUTROPHIL_DN	192	2	0.0384287	1	ZHX2,CERK
C5_GO_POSITIVE_REGULATION_OF_RECEPTOR_CLUSTERING	4	1	0.0364349	1	SSH1	.	C5_GO_METANEPHRIC_NEPHRON_EPITHELIUM_DEVELOPMENT	23	1	0.0384498	1	LGR4
C5_GO_VALINE_METABOLIC_PROCESS	6	1	0.0364861	1	BCAT1	.	C5_GO_REGENERATION	188	2	0.0384747	1	IFRD1,TGFBR3
C5_GO_ORGANOPHOSPHATE_CATABOLIC_PROCESS	129	3	0.0365548	1	NT5E,ENPP2,GDA	.	C5_GO_REGULATION_OF_SMAD_PROTEIN_SIGNAL_TRANSDUCTION	21	1	0.0386844	1	RBPMS
C3.tft_NCX_01	173	4	0.0367588	1	ZNF532,CA10,BDNF,SNCAIP	.	C5_GO_CORONARY_VASCULATURE_MORPHOGENESIS	17	1	0.0387182	1	TGFBR3
C5_GO_REGULATION_OF_PENILE_ERECTION	7	1	0.0367854	1	CNR1	.	C7_GSE27786_BCELL_VS_NKTCELL_DN	190	2	0.038774	1	MAPK14,ZHX2
C3.miRNA_MIR4759	50	2	0.0368092	1	ENPP2,SSH1	.	C5_GO_MALE_GENITALIA_DEVELOPMENT	23	1	0.0388006	1	LGR4
C5_GO_LYMPHOCYTE_AGGREGATION	5	1	0.0369556	1	STK10	.	C7_GSE5142_CTRL_VS_HTERT_TRANSDUCED_CD8_TCELL_EARLY_PASSAGE_CLONE_DN	186	2	0.0388646	1	TGFBR3,ANKRD13A
C3.miRNA_MIR147B_3P	6	1	0.0371083	1	BDNF	.	C2_BIOCARTA_HCMV_PATHWAY	17	1	0.0389292	1	MAPK14
C3.miRNA_MIR5582_3P	642	8	0.0371458	1	GLIS3,ZFPM2,SPDYA,CHSY3,PCDHGB3,PCDHGA5,PCDHGA3,PCDHGA2,PCDHGA1	.	C2_ONDER_CDH1_TARGETS_2_DN	454	3	0.0390199	1	ZHX2,LGR4,MTSS1
C5_GO_NEGATIVE_REGULATION_OF_T_CELL_DIFFERENTIATION_IN_THYMUS	7	1	0.0372823	1	BMP4	.	C7_GSE22886_DAY1_VS_DAY7_MONOCYTE_IN_CULTURE_UP	193	2	0.0390505	1	ZHX2,MTSS1
C3.miRNA_MIR3185	201	4	0.0373566	1	CNR1,NT5E,KCNQ5,BCAT1	.	C5_GO_MACROPHAGE_CHEMOTAXIS	37	1	0.0390669	1	MAPK14
C5_GO_NEGATIVE_REGULATION_OF_NEURON_DEATH	203	4	0.0373637	1	CHL1,EN1,UNC5B,BDNF	.	C5_GO_NEGATIVE_REGULATION_OF_CELL_GROWTH	180	2	0.0390993	1	HYAL1,IFRD1
C2_WINTER_HYPOXIA_DN	47	2	0.0375803	1	ENPP2,ITM2A	.	C2_PID_P38_MK2_PATHWAY	21	1	0.0391355	1	MAPK14
C6_KRAS.AMP.LUNG_UP.V1_DN	131	3	0.037583	1	CHL1,TF,SLC19A3	.	C7_GSE14769_UNSTIM_VS_360MIN_LPS_BMDM_DN	197	2	0.0391762	1	ZHX2,SH3BP2
C5_GO_VENTRICULAR_SEPTUM_MORPHOGENESIS	43	2	0.0378019	1	ZFPM2,BMP4	.	C7_GSE6259_CD4_TCELL_VS_CD8_TCELL_UP	177	2	0.0392012	1	LGR4,ARHGAP23
C2_PASTURAL_RIZ1_TARGETS_DN	5	1	0.0379559	1	IGF1	.	C7_GSE14699_NAIVE_VS_DELETIONAL_TOLERANCE_CD8_TCELL_UP	153	2	0.039288	1	ZHX2,TGFBR3
C2_BONOME_OVARIAN_CANCER_SURVIVAL_SUBOPTIMAL_DEBULKING	486	7	0.0379856	1	LPAR1,GNAI1,NT5E,ENPP2,KCNAB1,ITM2A,SNCAIP	.	C2_DUNNE_TARGETS_OF_AML1_MTG8_FUSION_DN	19	1	0.0395499	1	MTSS1
C5_GO_BRANCH_ELONGATION_INVOLVED_IN_URETERIC_BUD_BRANCHING	5	1	0.0381018	1	BMP4	.	C7_GSE23505_IL6_IL1_VS_IL6_IL1_IL23_TREATED_CD4_TCELL_DN	190	2	0.0395629	1	ZHX2,IFRD1
C5_GO_NEGATIVE_REGULATION_OF_THYMOCYTE_APOPTOTIC_PROCESS	7	1	0.0385879	1	BMP4	.	C7_GSE29618_BCELL_VS_MDC_UP	171	2	0.0396557	1	ZHX2,MTSS1
C5_GO_REGULATION_OF_BRANCHING_INVOLVED_IN_LUNG_MORPHOGENESIS	6	1	0.0385973	1	BMP4	.	C7_GSE15330_LYMPHOID_MULTIPOTENT_VS_MEGAKARYOCYTE_ERYTHROID_PROGENITOR_IKAROS_KO_UP	162	2	0.0397242	1	TGFBR3,MTSS1
C3.miRNA_MIR933	6	1	0.0386171	1	BDNF	.	C7_GSE13493_DP_VS_CD8POS_THYMOCYTE_UP	188	2	0.0399093	1	SH3BP2,CERK
C5_GO_THIAMINE_CONTAINING_COMPOUND_METABOLIC_PROCESS	6	1	0.0386844	1	SLC19A3	.	C5_GO_NEPHRON_TUBULE_EPITHELIAL_CELL_DIFFERENTIATION	15	1	0.0399646	1	MTSS1
C5_GO_ASTROCYTE_CELL_MIGRATION	8	1	0.0387278	1	APCDD1	.	C7_GSE20198_UNTREATED_VS_IFNA_TREATED_ACT_CD4_TCELL_UP	194	2	0.0400639	1	FRMD4A,ARHGAP23
C2_FLORIO_NEOCORTEX_BASAL_RADIAL_GLIA_UP	355	5	0.0390675	1	APCDD1,EBF1,ELF5,PCDH18,BNC1	.	C7_GSE26669_CTRL_VS_COSTIM_BLOCK_MLR_CD8_TCELL_DN	190	2	0.0401655	1	MAPK14,SH3BP2
C2_HEIDENBLAD_AMPLIFIED_IN_PANCREATIC_CANCER	55	2	0.0390964	1	BCAT1,TMTC1	.	C7_GSE21927_C26GM_VS_4T1_TUMOR_MONOCYTE_BALBC_DN	188	2	0.0403033	1	MAPK14,ZHX2
C7_GSE18791_CTRL_VS_NEWCASTLE_VIRUS_DC_1H_UP	162	3	0.0391334	1	EVC2,LSAMP,ITM2A	.	C2_FLECHNER_BIOPSY_KIDNEY_TRANSPLANT_REJECTED_VS_OK_DN	535	3	0.0405099	1	RBPMS,SH3BGR,MTSS1
C3.miRNA_MIR340_5P	758	9	0.0393291	1	EVC2,SMIM17,ZFPM2,GNAI1,IGF1,SSH1,BMP4,BMPR1A,TMTC1	.	C2_MIKKELSEN_ES_ICP_WITH_H3K4ME3	681	3	0.0407229	1	GALM,HYAL1,SH3BGR
C3.tft_AGCYRWTTC_UNKNOWN	117	3	0.0396076	1	TMEM196,TCERG1L,IGF1	.	C5_GO_LIPID_MODIFICATION	225	2	0.0407282	1	MAPK14,CERK
C5_GO_TRANSFORMING_GROWTH_FACTOR_BETA_RECEPTOR_ACTIVITY_TYPE_I	5	1	0.0396125	1	BMPR1A	.	C5_GO_NADPLUS_KINASE_ACTIVITY	17	1	0.0407824	1	CERK
C7_GSE21774_CD62L_POS_CD56_DIM_VS_CD62L_NEG_CD56_DIM_NK_CELL_UP	192	4	0.0396678	1	DIAPH2,CSRNP1,EPSTI1,ITM2A	.	C7_GSE36826_NORMAL_VS_STAPH_AUREUS_INF_IL1R_KO_SKIN_UP	194	2	0.0408141	1	LGR4,MTSS1
C2_GALIE_TUMOR_ANGIOGENESIS	7	1	0.0396728	1	IGF1	.	C7_GSE15330_HSC_VS_MEGAKARYOCYTE_ERYTHROID_PROGENITOR_UP	160	2	0.0408542	1	TGFBR3,MTSS1
C2_REACTOME_VOLTAGE_GATED_POTASSIUM_CHANNELS	43	2	0.0398369	1	KCNQ5,KCNAB1	.	C7_GSE40274_CTRL_VS_FOXP3_AND_HELIOS_TRANSDUCED_ACTIVATED_CD4_TCELL_UP	194	2	0.04089	1	MAPK14,MTSS1
C3.miRNA_MIR4481	126	3	0.0399437	1	ZNF532,KCNQ5,BCAT1	.	C2_REACTOME_CROSSLINKING_OF_COLLAGEN_FIBRILS	18	1	0.040892	1	COL4A2
C5_GO_NEGATIVE_REGULATION_OF_GONAD_DEVELOPMENT	6	1	0.0400721	1	ZFPM2	.	C2_KANG_AR_TARGETS_UP	17	1	0.0410497	1	COL4A2
C7_GSE10240_IL22_VS_IL22_AND_IL17_STIM_PRIMARY_BRONCHIAL_EPITHELIAL_CELLS_DN	190	4	0.040347	1	APCDD1,EN1,GJA4,MTA3	.	C2_BIOCARTA_CTCF_PATHWAY	24	1	0.041131	1	TGFBR3
C3.miRNA_MIR1303	204	4	0.0403718	1	L3HYPDH,EBF1,LSAMP,ENPP2,TG	.	C5_GO_ANIMAL_ORGAN_MORPHOGENESIS	1053	5	0.0412319	1	MAPK14,ZHX2,HYAL1,LGR4,TGFBR3
C5_GO_REGULATION_OF_PHOSPHOLIPASE_C_ACTIVITY	45	2	0.0404859	1	LPAR1,BDNF	.	C7_GSE10239_NAIVE_VS_DAY4.5_EFF_CD8_TCELL_UP	191	2	0.0412774	1	FRMD4A,CERK
C5_GO_ENDOCARDIAL_CUSHION_DEVELOPMENT	45	2	0.0406322	1	BMP4,BMPR1A	.	C3.miRNA_AATGTGA_MIR23A_MIR23B	405	3	0.041279	1	LGR4,TGFBR3,MTSS1
C5_GO_ALPHA_N_ACETYLGALACTOSAMINIDE_ALPHA_2_6_SIALYLTRANSFERASE_ACTIVITY	6	1	0.0411472	1	ST6GALNAC3	.	C2_HINATA_NFKB_TARGETS_KERATINOCYTE_DN	23	1	0.0414587	1	HYAL1
C3.miRNA_MIR194_5P	190	4	0.0412696	1	CNR1,EVC2,LSAMP,ZNF532	.	C7_GSE1432_1H_VS_6H_IFNG_MICROGLIA_UP	192	2	0.0414745	1	LGR4,CERK
C7_GSE29614_CTRL_VS_DAY3_TIV_FLU_VACCINE_PBMC_DN	160	3	0.0413677	1	MIR124-2HG,SMIM17,KSR2	.	C2_REACTOME_SIGNALLING_TO_RAS	20	1	0.0415196	1	MAPK14
C3.miRNA_MIR4771	49	2	0.0414583	1	ELF5,BDNF	.	C7_GSE26669_CD4_VS_CD8_TCELL_IN_MLR_COSTIM_BLOCK_DN	193	2	0.041596	1	FRMD4A,ARHGAP23
C5_GO_CARBON_OXYGEN_LYASE_ACTIVITY	67	2	0.041486	1	L3HYPDH,CA10	.	C2_GROSS_HYPOXIA_VIA_ELK3_UP	203	2	0.0416321	1	COL4A2,MAPK14
C5_GO_NEGATIVE_REGULATION_OF_SMOOTH_MUSCLE_CELL_APOPTOTIC_PROCESS	13	1	0.0415276	1	IGF1	.	C2_WANG_IMMORTALIZED_BY_HOXA9_AND_MEIS1_UP	30	1	0.0416738	1	TGFBR3
C5_GO_PROXIMAL_DENDRITE	5	1	0.0416071	1	KCNAB1	.	C7_GSE40685_NAIVE_CD4_TCELL_VS_FOXP3_KO_TREG_PRECURSOR_DN	184	2	0.0417701	1	COL4A2,HYAL1
C3.miRNA_MIR215_3P	132	3	0.0418467	1	GNAI1,CHSY3,ENPP2	.	C2_DACOSTA_UV_RESPONSE_VIA_ERCC3_DN	832	5	0.0418088	1	RBPMS,MAPK14,ZHX2,IFRD1,TGFBR3
C5_GO_EPITHELIAL_MESENCHYMAL_CELL_SIGNALING	6	1	0.0419369	1	BMP4	.	C2_BIOCARTA_NTHI_PATHWAY	22	1	0.0419183	1	MAPK14
C5_GO_GLYCOSAMINOGLYCAN_BINDING	217	4	0.0420941	1	HABP2,RSPO2,NELL1,BMP4	.	C7_GSE4142_NAIVE_VS_GC_BCELL_UP	193	2	0.041953	1	PXMP2,CERK
C5_GO_PULMONARY_ARTERY_MORPHOGENESIS	6	1	0.0421422	1	BMP4	.	C7_GSE7852_TREG_VS_TCONV_UP	195	2	0.041964	1	GALM,CERK
C5_GO_MUSCLE_TISSUE_DEVELOPMENT	394	6	0.042185	1	HMG20B,ZFPM2,IGF1,BMP4,BMPR1A,KCNAB1	.	C7_GSE4590_LARGE_PRE_BCELL_VS_VPREB_POS_LARGE_PRE_BCELL_UP	171	2	0.0420517	1	FRMD4A,TGFBR3
C5_GO_MUSCLE_CELL_PROLIFERATION	231	4	0.0422137	1	ZFPM2,IGF1,BMP4,BMPR1A	.	C5_GO_POSITIVE_REGULATION_OF_MESONEPHROS_DEVELOPMENT	21	1	0.0420866	1	LGR4
C5_GO_ORGAN_GROWTH	197	4	0.0424735	1	ZFPM2,RSPO2,IGF1,BMPR1A	.	C7_GSE13522_CTRL_VS_T_CRUZI_Y_STRAIN_INF_SKIN_IFNAR_KO_DN	193	2	0.0422154	1	GALM,CERK
C5_GO_POSITIVE_REGULATION_OF_DEVELOPMENTAL_GROWTH	187	4	0.042646	1	ZFPM2,IGF1,BDNF,BMPR1A	.	C7_GSE15735_CTRL_VS_HDAC_INHIBITOR_TREATED_CD4_TCELL_2H_UP	186	2	0.0422861	1	SH3BP2,CERK
C7_GSE1740_UNSTIM_VS_IFNA_STIMULATED_MCSF_DERIVED_MACROPHAGE_UP	166	3	0.0426691	1	XXYLT1,GPR150,RSPO2	.	C7_GSE21379_TFH_VS_NON_TFH_CD4_TCELL_DN	195	2	0.042583	1	COL4A2,ZHX2
C5_GO_GOLGI_STACK	132	3	0.042673	1	CANT1,NSG1,CHSY3	.	C5_GO_COMPLEX_OF_COLLAGEN_TRIMERS	21	1	0.0426375	1	COL4A2
C5_GO_UDP_XYLOSYLTRANSFERASE_ACTIVITY	7	1	0.0426904	1	XXYLT1	.	C7_GSE3920_UNTREATED_VS_IFNG_TREATED_FIBROBLAST_DN	176	2	0.042654	1	ZHX2,CERK
C5_GO_IMMATURE_T_CELL_PROLIFERATION_IN_THYMUS	6	1	0.0428482	1	BMP4	.	C2_REACTOME_ADP_SIGNALLING_THROUGH_P2Y_PURINOCEPTOR_1	25	1	0.0426667	1	MAPK14
C2_BIOCARTA_CB1R_PATHWAY	7	1	0.0430285	1	CNR1	.	C7_GSE7348_LPS_VS_TOLERIZED_AND_LPS_STIM_MACROPHAGE_UP	183	2	0.0427415	1	CERK,MTSS1
C5_GO_TRICUSPID_VALVE_MORPHOGENESIS	5	1	0.0430535	1	BMPR1A	.	C5_GO_SITE_OF_DOUBLE_STRAND_BREAK	53	1	0.0429232	1	WDR70
C3.miRNA_MIR12136	958	11	0.0432726	1	SMIM17,DPYS,EBF1,LPAR1,CPEB3,SSBP3,TMEM196,NT5E,SSH1,KCNQ5,BCAT1	.	C7_GSE9988_ANTI_TREM1_VS_CTRL_TREATED_MONOCYTES_DN	195	2	0.0429366	1	MAPK14,ANKRD13A
C2_TSAI_DNAJB4_TARGETS_DN	6	1	0.0432818	1	BCAT1	.	C2_HIRSCH_CELLULAR_TRANSFORMATION_SIGNATURE_UP	238	2	0.0429471	1	MAPK14,IFRD1
C2_WANG_MLL_TARGETS	289	5	0.0434636	1	NAALAD2,EBF1,RSPO2,BNC1,GDA	.	C5_GO_FIBROBLAST_GROWTH_FACTOR_BINDING	23	1	0.0429626	1	TGFBR3
C2_MOLENAAR_TARGETS_OF_CCND1_AND_CDK4_UP	64	2	0.0434647	1	NT5E,ENPP2	.	C3.miRNA_GTCAACC_MIR3805P	22	1	0.0430289	1	FRMD4A
C2_BAUS_TFF2_TARGETS_DN	12	1	0.0434683	1	ART3	.	C2_BUYTAERT_PHOTODYNAMIC_THERAPY_STRESS_DN	623	3	0.0431089	1	COL4A2,MAPK14,PXMP2
C5_GO_NEPHRIC_DUCT_FORMATION	5	1	0.04363	1	BMP4	.	C5_GO_REGULATION_OF_GRANULOCYTE_CHEMOTAXIS	42	1	0.0433572	1	MAPK14
C5_GO_AZOLE_TRANSMEMBRANE_TRANSPORTER_ACTIVITY	7	1	0.0436449	1	SLC19A3	.	C5_GO_RESPONSE_TO_PROSTAGLANDIN_E	24	1	0.0433994	1	TGFBR3
C5_GO_RETROGRADE_TRANS_SYNAPTIC_SIGNALING_BY_LIPID	5	1	0.0436657	1	CNR1	.	C7_GSE32986_GMCSF_VS_GMCSF_AND_CURDLAN_HIGHDOSE_STIM_DC_DN	188	2	0.0434003	1	ZHX2,TGFBR3
C2_WESTON_VEGFA_TARGETS_3HR	67	2	0.0439333	1	GJA4,BMP4	.	C7_GSE19401_UNSTIM_VS_RETINOIC_ACID_AND_PAM2CSK4_STIM_FOLLICULAR_DC_DN	192	2	0.0434498	1	ZHX2,MTSS1
C5_GO_GLYCEROLIPID_CATABOLIC_PROCESS	62	2	0.0440428	1	PLIN5,ENPP2	.	C7_GSE39556_CD8A_DC_VS_NK_CELL_MOUSE_3H_POST_POLYIC_INJ_DN	192	2	0.0435255	1	IFRD1,MTSS1
C5_GO_PHOSPHATIDYLINOSITOL_3_5_BISPHOSPHATE_PHOSPHATASE_ACTIVITY	8	1	0.0441866	1	MTMR8	.	C2_MUELLER_COMMON_TARGETS_OF_AML_FUSIONS_DN	30	1	0.0435889	1	SH3BP2
C7_GSE45365_CD8A_DC_VS_CD11B_DC_IFNAR_KO_MCMV_INFECTION_DN	164	3	0.0442627	1	SMIM17,MIR4500HG,CSRNP1	.	C7_GSE41867_NAIVE_VS_DAY6_LCMV_EFFECTOR_CD8_TCELL_DN	192	2	0.0436122	1	CERK,MTSS1
C5_GO_MOLECULAR_CARRIER_ACTIVITY	11	1	0.0442701	1	TF	.	C7_GSE39916_B_CELL_SPLEEN_VS_PLASMA_CELL_BONE_MARROW_UP	193	2	0.0436266	1	FRMD4A,MTSS1
C5_GO_COMMA_SHAPED_BODY_MORPHOGENESIS	6	1	0.0445531	1	BMP4	.	C5_GO_DEFINITIVE_HEMOPOIESIS	20	1	0.0438222	1	TGFBR3
C2_SCHAEFFER_SOX9_TARGETS_IN_PROSTATE_DEVELOPMENT_DN	45	2	0.0445645	1	IGF1,PCDH18	.	C7_GSE26030_UNSTIM_VS_RESTIM_TH1_DAY15_POST_POLARIZATION_UP	195	2	0.0438284	1	COL4A2,IFRD1
C2_RIZKI_TUMOR_INVASIVENESS_2D_UP	65	2	0.044606	1	SERPINA4,STK10,TG	.	C5_GO_REGULATION_OF_ANATOMICAL_STRUCTURE_MORPHOGENESIS	1121	5	0.0438799	1	COL4A2,MAPK14,HYAL1,IFRD1,LGR4,TRAK2
C2_CORRE_MULTIPLE_MYELOMA_DN	56	2	0.0448565	1	LPAR1,IGF1	.	C2_HATADA_METHYLATED_IN_LUNG_CANCER_DN	34	1	0.0438907	1	FRMD4A
C5_GO_EXTRINSIC_COMPONENT_OF_EXTERNAL_SIDE_OF_PLASMA_MEMBRANE	8	1	0.0448965	1	TF	.	C7_GSE23114_PERITONEAL_CAVITY_B1A_BCELL_VS_SPLEEN_BCELL_IN_SLE2C1_MOUSE_UP	192	2	0.044062	1	COL4A2,MTSS1
C5_GO_GLOMERULUS_VASCULATURE_MORPHOGENESIS	6	1	0.0449492	1	BMP4	.	C5_GO_RESPONSE_TO_VIRUS	316	2	0.0443177	1	MAPK14,HYAL1
C3.miRNA_MIR3127_5P	54	2	0.0450238	1	KSR2,KCNQ5	.	C5_GO_REGULATION_OF_MACROPHAGE_MIGRATION	39	1	0.0443969	1	MAPK14
C5_GO_NEGATIVE_REGULATION_OF_PROTEIN_SUMOYLATION	10	1	0.0450245	1	HMG20B	.	C5_GO_CARBOHYDRATE_METABOLIC_PROCESS	595	3	0.044435	1	GALM,MAPK14,HYAL1
C5_GO_REGULATION_OF_SMOOTH_MUSCLE_CELL_CHEMOTAXIS	8	1	0.0450418	1	LPAR1	.	C2_BIOCARTA_STRESS_PATHWAY	24	1	0.0445709	1	MAPK14
C5_GO_POSITIVE_REGULATION_OF_ACUTE_INFLAMMATORY_RESPONSE_TO_ANTIGENIC_STIMULUS	8	1	0.0452202	1	CNR1	.	C5_GO_CYTOKINE_PRODUCTION_INVOLVED_IN_INFLAMMATORY_RESPONSE	47	1	0.0446133	1	MAPK14
C3.miRNA_MIR5692B_MIR5692C	396	6	0.04535	1	LPAR1,CPEB3,TMEM196,KSR2,CLDN11,CCND2,GDA	.	C2_VALK_AML_WITH_EVI1	22	1	0.0447312	1	RBPMS
C7_GSE2706_R848_VS_LPS_2H_STIM_DC_DN	165	3	0.0455282	1	EN1,CSRNP1,SNCAIP	.	C2_RUAN_RESPONSE_TO_TNF_TROGLITAZONE_DN	38	1	0.0450939	1	PXMP2
C3.miRNA_CAGTCAC_MIR134	50	2	0.0456039	1	ZFPM2,OPCML	.	C7_GSE9988_ANTI_TREM1_VS_VEHICLE_TREATED_MONOCYTES_DN	193	2	0.0452329	1	MAPK14,ANKRD13A
C2_KONDO_PROSTATE_CANCER_WITH_H3K27ME3	191	3	0.0456177	1	HABP2,ENPP2,TMTC1	.	C7_GSE6875_WT_VS_FOXP3_KO_TREG_UP	191	2	0.0454657	1	FRMD4A,MTSS1
C2_GALIE_TUMOR_STEMNESS_GENES	6	1	0.0458179	1	BMP4	.	C5_GO_METANEPHRIC_EPITHELIUM_DEVELOPMENT	27	1	0.0456014	1	LGR4
C3.tft_RYTAAWNNNTGAY_UNKNOWN	59	2	0.0459577	1	ZFPM2,BDNF	.	C3.miRNA_MIR6878_5P	210	2	0.0456366	1	FRMD4A,MTSS1
C5_GO_IMMATURE_T_CELL_PROLIFERATION	8	1	0.0459707	1	BMP4	.	C3.miRNA_MIR8078	28	1	0.0457686	1	GALM
C5_GO_CRANIAL_SUTURE_MORPHOGENESIS	8	1	0.0460603	1	BMP4	.	C7_GSE2935_UV_INACTIVATED_VS_LIVE_SENDAI_VIRUS_INF_MACROPHAGE_UP	171	2	0.0458245	1	TGFBR3,MTSS1
C7_GSE21927_SPLEEN_VS_C26GM_TUMOR_MONOCYTE_BALBC_UP	166	3	0.046123	1	ASB12,EN1,CHSY3	.	C7_GSE43863_TH1_VS_TFH_MEMORY_CD4_TCELL_DN	192	2	0.0458436	1	CERK,ANKRD13A
C5_GO_DRINKING_BEHAVIOR	10	1	0.0462168	1	EN1	.	C2_REACTOME_NOD1_2_SIGNALING_PATHWAY	36	1	0.046278	1	MAPK14
C2_CHARAFE_BREAST_CANCER_LUMINAL_VS_MESENCHYMAL_DN	444	7	0.0462241	1	GLIS3,LPAR1,GNAI1,NT5E,BCAT1,BDNF,STK10	.	C5_GO_POSITIVE_REGULATION_OF_ERYTHROCYTE_DIFFERENTIATION	29	1	0.046304	1	MAPK14
C2_REACTOME_LYSOSPHINGOLIPID_AND_LPA_RECEPTORS	11	1	0.0462875	1	LPAR1	.	C3.miRNA_MIR7848_3P	26	1	0.0463743	1	TGFBR3
C5_GO_VOLTAGE_GATED_CALCIUM_CHANNEL_ACTIVITY_INVOLVED_IN_REGULATION_OF_PRESYNAPTIC_CYTOSOLIC_CALCIUM_LEVELS	6	1	0.0464932	1	CNR1	.	C2_CHAUHAN_RESPONSE_TO_METHOXYESTRADIOL_UP	45	1	0.0464002	1	RBPMS
C5_GO_REGULATION_OF_MESODERMAL_CELL_FATE_SPECIFICATION	6	1	0.0465032	1	BMPR1A	.	C7_GSE22443_NAIVE_VS_ACT_AND_IL12_TREATED_CD8_TCELL_UP	195	2	0.046523	1	CERK,ANKRD13A
C5_GO_VOLTAGE_GATED_ION_CHANNEL_ACTIVITY	193	4	0.046552	1	CNR1,KCNJ8,KCNQ5,KCNAB1	.	C7_GSE40666_WT_VS_STAT4_KO_CD8_TCELL_WITH_IFNA_STIM_90MIN_UP	187	2	0.0465578	1	FBXO17,TGFBR3
C2_GENTILE_UV_RESPONSE_CLUSTER_D4	53	2	0.0466836	1	GNAI1,BMPR1A	.	C5_GO_TRANSFORMING_GROWTH_FACTOR_BETA_BINDING	23	1	0.0466046	1	TGFBR3
C5_GO_NEGATIVE_REGULATION_OF_MAST_CELL_ACTIVATION	12	1	0.0467623	1	CNR1	.	C2_URS_ADIPOCYTE_DIFFERENTIATION_DN	31	1	0.0467971	1	COL4A2
C2_REACTOME_ACTIVATED_NTRK2_SIGNALS_THROUGH_CDK5	6	1	0.0469005	1	BDNF	.	C5_GO_RESPONSE_TO_GONADOTROPIN	28	1	0.0469004	1	TGFBR3
C5_GO_BMP_RECEPTOR_BINDING	8	1	0.0469296	1	BMP4	.	C3.tft_DYRK1A_TARGET_GENES	696	3	0.0470164	1	MAPK14,IFRD1,PXMP2
C5_GO_CYTOPLASMIC_TRANSLATIONAL_ELONGATION	11	1	0.046969	1	CPEB3	.	C5_GO_RESPONSE_TO_PH	40	1	0.0470961	1	HYAL1
C5_GO_ECTODERMAL_CELL_DIFFERENTIATION	8	1	0.0469728	1	ELF5	.	C5_GO_RESPONSE_TO_TUMOR_NECROSIS_FACTOR	294	2	0.0472422	1	MAPK14,HYAL1
C5_GO_BUD_ELONGATION_INVOLVED_IN_LUNG_BRANCHING	7	1	0.0470721	1	BMP4	.	C7_GSE5542_UNTREATED_VS_IFNA_TREATED_EPITHELIAL_CELLS_6H_UP	188	2	0.0472822	1	GALM,TGFBR3
C5_GO_PYRIMIDINE_CONTAINING_COMPOUND_TRANSMEMBRANE_TRANSPORT	9	1	0.0473666	1	SLC19A3	.	C2_KIM_LIVER_CANCER_POOR_SURVIVAL_DN	43	1	0.0474186	1	MTSS1
C2_BIOCARTA_PARKIN_PATHWAY	8	1	0.0476337	1	SNCAIP	.	C2_BIOCARTA_IL1R_PATHWAY	31	1	0.0475458	1	MAPK14
C5_GO_REGULATION_OF_TRIGLYCERIDE_CATABOLIC_PROCESS	13	1	0.0476699	1	PLIN5	.	C3.tft_IK3_01	220	2	0.047637	1	FRMD4A,MTSS1
C5_GO_LUNG_MORPHOGENESIS	52	2	0.0477081	1	RSPO2,BMP4	.	C2_PID_S1P_S1P2_PATHWAY	24	1	0.0476631	1	MAPK14
C5_GO_TRICUSPID_VALVE_DEVELOPMENT	6	1	0.0477649	1	BMPR1A	.	C5_GO_MITOGEN_ACTIVATED_PROTEIN_KINASE_BINDING	25	1	0.0476791	1	MAPK14
C2_TONKS_TARGETS_OF_RUNX1_RUNX1T1_FUSION_GRANULOCYTE_UP	51	2	0.0477886	1	GNAI1,BCAT1	.	C5_GO_REGULATION_OF_MESONEPHROS_DEVELOPMENT	25	1	0.0477872	1	LGR4
C5_GO_LEUCINE_METABOLIC_PROCESS	8	1	0.0478406	1	BCAT1	.	C2_SHI_SPARC_TARGETS_UP	24	1	0.0478031	1	ARHGAP23
C3.miRNA_MIR17_3P	126	3	0.047866	1	EBF1,CPEB3,ENPP2	.	C2_GENTLES_LEUKEMIC_STEM_CELL_UP	28	1	0.0479262	1	RBPMS
C3.miRNA_MIR1277_5P	870	10	0.0479647	1	CHL1,CPEB3,TMEM196,ST6GALNAC3,CLDN11,ALX4,BDNF,BMP4,KCNAB1,TMTC1,CCND2	.	C2_REACTOME_MAPK_TARGETS_NUCLEAR_EVENTS_MEDIATED_BY_MAP_KINASES	31	1	0.0481264	1	MAPK14
C5_GO_FORMATION_OF_PRIMARY_GERM_LAYER	117	3	0.0480136	1	ELF5,BMP4,BMPR1A	.	C7_GSE26488_CTRL_VS_PEPTIDE_INJECTION_OT2_THYMOCYTE_DN	180	2	0.0481685	1	SH3BP2,CERK
C5_GO_URETER_MORPHOGENESIS	7	1	0.0480646	1	BMP4	.	C2_BIOCARTA_HDAC_PATHWAY	25	1	0.0484302	1	MAPK14
C3.miRNA_MIR623	115	3	0.0480977	1	EVC2,GLIS3,LSAMP,CCND2	.	C5_GO_NEGATIVE_REGULATION_OF_TOLL_LIKE_RECEPTOR_SIGNALING_PATHWAY	42	1	0.0488842	1	LGR4
C5_GO_BONE_MINERALIZATION_INVOLVED_IN_BONE_MATURATION	9	1	0.0481329	1	IGF1	.	C7_GSE9509_10MIN_VS_30MIN_LPS_STIM_IL10_KO_MACROPHAGE_DN	183	2	0.048961	1	ZHX2,MTSS1
C3.miRNA_MIR802	129	3	0.0481538	1	CPEB3,ZFPM2,TMTC1	.	C2_AUNG_GASTRIC_CANCER	49	1	0.0490023	1	IFRD1
C5_GO_TRANSFERRIN_RECEPTOR_BINDING	7	1	0.0483519	1	TF	.	C2_KEGG_SPHINGOLIPID_METABOLISM	35	1	0.0491848	1	CERK
C7_GSE40666_STAT1_KO_VS_STAT4_KO_CD8_TCELL_WITH_IFNA_STIM_90MIN_DN	165	3	0.0485	1	GJA4,HABP2,CSRNP1	.	C5_GO_REGULATION_OF_COLLATERAL_SPROUTING	20	1	0.0492582	1	IFRD1
C3.tft_GRE_C	124	3	0.0486782	1	LSAMP,ZNF532,BDNF	.	C7_GSE15735_2H_VS_12H_HDAC_INHIBITOR_TREATED_CD4_TCELL_UP	194	2	0.0493897	1	TGFBR3,MTSS1
C3.tft_TGATTTRY_GFI1_01	281	5	0.0487327	1	EBF1,ZFPM2,LSAMP,RASGRF2,BDNF	.	C5_GO_MUSCLE_CELL_PROLIFERATION	231	2	0.0495437	1	MAPK14,TGFBR3
C2_MODY_HIPPOCAMPUS_POSTNATAL	56	2	0.0489433	1	BDNF,KCNAB1	.	C2_PICCALUGA_ANGIOIMMUNOBLASTIC_LYMPHOMA_UP	201	2	0.0495709	1	RBPMS,COL4A2
C5_GO_POSITIVE_REGULATION_OF_PROTEIN_LOCALIZATION_TO_CELL_CORTEX	6	1	0.049087	1	GNAI1	.	C7_GSE22432_CDC_VS_COMMON_DC_PROGENITOR_UP	194	2	0.0496424	1	MAPK14,CERK
C2_EBAUER_TARGETS_OF_PAX3_FOXO1_FUSION_DN	48	2	0.0491366	1	CNR1,NELL1	.	C6_STK33_NOMO_DN	264	2	0.0496798	1	MAPK14,LGR4
C5_GO_MESENCHYMAL_CELL_PROLIFERATION	44	2	0.0491847	1	BMP4,BMPR1A	.	C2_PID_CD40_PATHWAY	31	1	0.0497285	1	MAPK14
C2_KEGG_VALINE_LEUCINE_AND_ISOLEUCINE_BIOSYNTHESIS	8	1	0.0491956	1	BCAT1	.	H_HALLMARK_EPITHELIAL_MESENCHYMAL_TRANSITION	196	2	0.0498233	1	COL4A2,TGFBR3
C2_BROWNE_HCMV_INFECTION_10HR_DN	54	2	0.0493487	1	NT5E,BDNF	.	C2_ONO_FOXP3_TARGETS_DN	41	1	0.0498672	1	TGFBR3
C5_GO_NEGATIVE_REGULATION_OF_TRIGLYCERIDE_METABOLIC_PROCESS	12	1	0.0493692	1	PLIN5	.	C5_GO_PROTEIN_LOCALIZATION_TO_ENDOSOME	24	1	0.0498673	1	ANKRD13A
C3.miRNA_MIR5581_3P	138	3	0.0496381	1	CHL1,EBF1,KCNAB1	.	C7_GSE40277_EOS_AND_LEF1_TRANSDUCED_VS_GATA1_AND_SATB1_TRANSDUCED_CD4_TCELL_UP	192	2	0.0499429	1	GALM,CERK
C2_REACTOME_NTRK2_ACTIVATES_RAC1	5	1	0.0496798	1	BDNF	.
C5_GO_NEGATIVE_REGULATION_OF_ACTION_POTENTIAL	11	1	0.0497137	1	CNR1	.
C5_GO_PATTERN_SPECIFICATION_INVOLVED_IN_KIDNEY_DEVELOPMENT	9	1	0.0497707	1	BMP4	.
C5_GO_PRI_MIRNA_TRANSCRIPTION_BY_RNA_POLYMERASE_II	46	2	0.0498405	1	BMP4,BMPR1A	.
C5_GO_PROTECTION_FROM_NON_HOMOLOGOUS_END_JOINING_AT_TELOMERE	10	1	0.0498645	1	DCLRE1A	.
C5_GO_NEGATIVE_REGULATION_OF_NITRIC_OXIDE_SYNTHASE_ACTIVITY	13	1	0.0499596	1	CNR1	.
C5_GO_POTASSIUM_CHANNEL_ACTIVITY	121	3	0.0499639	1	KCNJ8,KCNQ5,KCNAB1	.
