# Supplementary material for: Methylation reprogramming associated with aggressive prostate cancer and ancestral disparities
Source: Mol Syst Biol. 2025 Oct 7;21(12):1676–701. doi: 10.1038/s44320-025-00153-x (PMC12673094; doi:10.1038/s44320-025-00153-x)
Supplement: Supplementary file 15 — Data Set EV13 [file 44320_2025_153_MOESM15_ESM.xlsx]

## Sheet: Sheet1
Dataset EV13 African versus non-African prostate tumour significant differentially methylated position (DMP) and region (DMR) overlap with GeneHancer 'Double Elite' regulatory elements.

## Sheet: Dataset EV13
GHid	gene_symbol	combined_score
GH05J130527	ARL2BPP4	250.669
GH09J110932	ENSG00000207401	250.669
GH05J089300	ENSG00000288740	250.669
GH11J088334	LOC101929174	250.669
GH05J088671	MEF2C-AS2	250.669
GH21J025561	MIR155HG	250.669
GH07J157003	MNX1	266.537
GH07J157003	MNX1-AS1	257.915
GH07J157003	MNX1-AS2	250.669
GH03J121893	SLC15A2	255.822
GH07J019772	TMEM196	250.669
GH07J019104	TWIST1	255.253
GH18J010475	APCDD1	15.057
GH11J088334	CTSC	270.539
GH18J010481	APCDD1	11.591
GH09J110932	RNU6-432P	11.2715
GH07J019104	FERD3L	36.198
GH05J034042	AMACR	36.845
GH15J055275	PIGB	33.0788
GH15J055275	RAB27A	8.40935
GH04J005745	EVC	24.3723
GH18J010481	NAPG	22.0412
GH21J025561	MRPL39	20.5199
GH18J010475	NAPG	17.4009
GH22J027747	MN1	11.968
GH03J121893	EAF2	10.352
GH05J039216	FYB1	262.663
GH03J121893	IQCB1	23.4631
GH07J157003	NOM1	33.595
GH13J030672	USPL1	11.5146
GH07J019772	POLR1F	6.52871
GH10J121531	FGFR2	260.572
GH04J006990	GRPEL1	19.6818
GH21J025561	JAM2	250.187
GH15J055275	RSL24D1	11.2322
GH04J006990	TBC1D14	10.0224
GH09J110935	LPAR1	10.5119
GH03J136624	STAG1	10.1725
GH04J005745	CRMP1	10.7328
GH01J097849	DPYD	6.01152
GH05J039216	RICTOR	15.9082
GH10J021361	MLLT10	14.7958
GH11J088334	RAB38	250.096
GH10J021349	MLLT10	12.0881
GH08J119593	CCN3	8.84481
GH05J034042	C1QTNF3	250.079
GH05J088671	MEF2C	6.13316
GH09J110808	LPAR1	10.7773
GH09J110932	MUSK	10.0479
GH09J110935	MUSK	10.0446
GH05J107387	EFNA5	7.39847
GH01J096370	PTBP2	4.26071
GH07J080133	GNAI1	254.703
GH18J010284	VAPA	2.63975
GH03J136624	PCCB	17.189
GH12J001373	RAD52	9.4273
GH12J001373	ERC1	9.43027
GH05J089300	MEF2C	1.75013
GH05J088671	TMEM161B	28.6518
GH05J089300	MEF2C-AS1	4.35293
GH04J101953	BANK1	4.17417
GH05J130527	LYRM7	4.36721
GH10J121531	WDR11	16.3842
