# Supplementary material for: Methylation reprogramming associated with aggressive prostate cancer and ancestral disparities
Source: Mol Syst Biol. 2025 Oct 7;21(12):1676–701. doi: 10.1038/s44320-025-00153-x (PMC12673094; doi:10.1038/s44320-025-00153-x)
Supplement: Supplementary file 16 — Data Set EV14 [file 44320_2025_153_MOESM16_ESM.xlsx]

## Sheet: Sheet1
Dataset EV14 Molecular Signatures Database (MSigDB) enrichment analysis performed on genes annotated to 33 GeneHancer 'Double Elite' promoters/enhancers with overlapping significant African versus non-African differentially methylated positions (DMPs) and regions (DMRs).

## Sheet: Dataset EV14
Description	p	n	n.set	genes	q
MSigDB_C2.CHANDRAN_METASTASIS_DN	4.81366e-17	9	280	SLC15A2;APCDD1;APCDD1;MN1;FGFR2;LPAR1;MLLT10;MLLT10;LPAR1	4.32026e-13
MSigDB_C2.KINSEY_TARGETS_OF_EWSR1_FLII_FUSION_UP	1.44992e-16	12	1144	APCDD1;CTSC;APCDD1;MRPL39;MN1;EAF2;NOM1;USPL1;GRPEL1;LPAR1;STAG1;LPAR1	6.50653e-13
MSigDB_C3.TFtargets.TGGAAA_V$NFAT_Q4_01	1.63217e-14	12	1708	TWIST1;FERD3L;PIGB;NAPG;NAPG;EAF2;IQCB1;STAG1;RAB38;C1QTNF3;MEF2C;MEF2C	4.88292e-11
MSigDB_C5.ANATOMICAL_STRUCTURE_DEVELOPMENT	5.43527e-14	10	948	MNX1;TWIST1;EVC;IQCB1;CRMP1;MEF2C;MUSK;MUSK;EFNA5;MEF2C	1.21954e-10
MSigDB_C5.MULTICELLULAR_ORGANISMAL_DEVELOPMENT	7.31647e-14	10	977	TWIST1;EVC;IQCB1;CRMP1;RICTOR;MEF2C;MUSK;MUSK;EFNA5;MEF2C	1.31331e-10
MSigDB_C3.TFtargets.RYTTCCTG_V$ETS2_B	1.00522e-13	10	1009	FGFR2;CRMP1;MLLT10;MLLT10;MEF2C;MUSK;MUSK;MEF2C;TMEM161B;WDR11	1.50364e-10
MSigDB_C3.TFtargets.V$TITF1_Q3	1.67216e-13	7	218	TWIST1;FERD3L;MLLT10;MLLT10;MEF2C;PTBP2;MEF2C	2.14394e-10
MSigDB_C3.TFtargets.V$HAND1E47_01	4.03211e-13	7	247	SLC15A2;FERD3L;STAG1;MEF2C;MUSK;MUSK;MEF2C	4.52352e-10
MSigDB_C3.TFtargets.AACTTT_UNKNOWN	5.46637e-13	11	1704	TMEM196;MN1;FGFR2;STAG1;MLLT10;MLLT10;MEF2C;EFNA5;PTBP2;GNAI1;MEF2C	5.45118e-10
MSigDB_C5.SYSTEM_DEVELOPMENT	6.08362e-13	9	801	TWIST1;EVC;IQCB1;CRMP1;MEF2C;MUSK;MUSK;EFNA5;MEF2C	5.46005e-10
MSigDB_C5.CYTOPLASMIC_PART	1.2108e-12	10	1300	CTSC;AMACR;PIGB;RAB27A;NAPG;NAPG;GRPEL1;VAPA;PCCB;ERC1	9.79286e-10
MSigDB_C3.TFtargets.TTGTTT_V$FOXO4_01	1.30935e-12	11	1849	TMEM196;TWIST1;EAF2;IQCB1;STAG1;CRMP1;C1QTNF3;MEF2C;MUSK;MUSK;MEF2C	9.79286e-10
MSigDB_C3.TFtargets.CTTTGT_V$LEF1_Q2	2.41945e-11	10	1768	TMEM196;MN1;STAG1;CRMP1;MEF2C;EFNA5;PTBP2;ERC1;MEF2C;WDR11	1.67035e-08
MSigDB_C5.MUSCLE_DEVELOPMENT	2.92581e-11	5	87	EVC;MEF2C;MUSK;MUSK;MEF2C	1.81917e-08
MSigDB_C2.PILON_KLF1_TARGETS_DN	3.15272e-11	10	1817	CTSC;MRPL39;USPL1;STAG1;MLLT10;RAB38;MLLT10;MEF2C;VAPA;MEF2C	1.81917e-08
MSigDB_C2.DACOSTA_UV_RESPONSE_VIA_ERCC3_DN	3.2431e-11	8	803	MN1;LPAR1;STAG1;DPYD;LPAR1;EFNA5;GNAI1;ERC1	1.81917e-08
MSigDB_C3.TFtargets.V$POU3F2_02	3.66736e-11	6	233	FERD3L;DPYD;MEF2C;MUSK;MUSK;MEF2C	1.93615e-08
MSigDB_C2.MARTORIATI_MDM4_TARGETS_FETAL_LIVER_DN	4.08643e-11	7	478	CTSC;FGFR2;LPAR1;MLLT10;MLLT10;LPAR1;EFNA5	2.03754e-08
MSigDB_C5.CYTOPLASM	7.48093e-11	10	1987	CTSC;AMACR;PIGB;RAB27A;NAPG;NAPG;GRPEL1;VAPA;PCCB;ERC1	3.51302e-08
MSigDB_C3.TFtargets.GGGCGGR_V$SP1_Q6	7.82846e-11	11	2720	RAB27A;MN1;EAF2;IQCB1;GRPEL1;STAG1;CRMP1;MEF2C;EFNA5;ERC1;MEF2C	3.51302e-08
MSigDB_C5.ORGAN_DEVELOPMENT	9.0514e-11	7	536	TWIST1;EVC;IQCB1;MEF2C;MUSK;MUSK;MEF2C	3.86839e-08
MSigDB_C3.TFtargets.GGGAGGRR_V$MAZ_Q6	1.30399e-10	10	2105	EVC;GRPEL1;TBC1D14;STAG1;CRMP1;MLLT10;RAB38;MLLT10;EFNA5;ERC1	5.31968e-08
MSigDB_C2.GRESHOCK_CANCER_COPY_NUMBER_UP	1.95952e-10	6	308	MNX1;MN1;FGFR2;MLLT10;MLLT10;ERC1	7.6464e-08
MSigDB_C3.TFtargets.GATTGGY_V$NFY_Q6_01	2.47233e-10	8	1040	TWIST1;MN1;EAF2;IQCB1;FGFR2;STAG1;EFNA5;LYRM7	9.24549e-08
MSigDB_C7.GSE17721_LPS_VS_CPG_8H_BMDM_UP	1.19089e-09	5	181	APCDD1;CTSC;APCDD1;LPAR1;LPAR1	4.11085e-07
MSigDB_C7.GSE3982_MEMORY_CD4_TCELL_VS_BCELL_DN	1.19089e-09	5	181	SLC15A2;EAF2;MEF2C;MEF2C;BANK1	4.11085e-07
MSigDB_C3.miRNA.ACTGAAA,MIR-30A-3P,MIR-30E-3P	1.29335e-09	5	184	RICTOR;MLLT10;MLLT10;MEF2C;MEF2C	4.29919e-07
MSigDB_C7.GSE20715_0H_VS_6H_OZONE_LUNG_DN	1.44077e-09	5	188	SLC15A2;APCDD1;APCDD1;AMACR;RICTOR	4.4266e-07
MSigDB_C7.GSE24142_ADULT_VS_FETAL_DN2_THYMOCYTE_UP	1.47964e-09	5	189	APCDD1;APCDD1;RAB38;MEF2C;MEF2C	4.4266e-07
MSigDB_C2.BONOME_OVARIAN_CANCER_SURVIVAL_SUBOPTIMAL_DEBULKING	2.56513e-09	6	474	JAM2;LPAR1;MEF2C;LPAR1;GNAI1;MEF2C	7.20704e-07
MSigDB_C3.TFtargets.V$MEF2_03	2.56964e-09	5	211	TWIST1;MEF2C;MUSK;MUSK;MEF2C	7.20704e-07
MSigDB_C3.TFtargets.V$RSRFC4_01	3.31397e-09	5	222	TWIST1;MEF2C;MUSK;MUSK;MEF2C	9.013e-07
MSigDB_C3.TFtargets.V$NKX62_Q2	3.46606e-09	5	224	TWIST1;C1QTNF3;MEF2C;GNAI1;MEF2C	9.14937e-07
MSigDB_C2.VERHAAK_AML_WITH_NPM1_MUTATED_DN	3.7869e-09	5	228	MN1;MEF2C;GNAI1;MEF2C;BANK1	9.44095e-07
MSigDB_C3.TFtargets.V$S8_01	3.7869e-09	5	228	MLLT10;MLLT10;MEF2C;EFNA5;MEF2C	9.44095e-07
MSigDB_C3.TFtargets.V$NF1_Q6	5.10087e-09	5	242	SLC15A2;FERD3L;STAG1;MEF2C;MEF2C	1.22773e-06
MSigDB_C2.GOBERT_OLIGODENDROCYTE_DIFFERENTIATION_DN	5.19817e-09	7	965	SLC15A2;FGFR2;JAM2;TBC1D14;LPAR1;RICTOR;LPAR1	1.22773e-06
MSigDB_C3.miRNA.TATTATA,MIR-374	8.64803e-09	5	269	FGFR2;RAB38;TMEM161B;BANK1;WDR11	1.99016e-06
MSigDB_C2.DURAND_STROMA_S_UP	9.13971e-09	5	272	MN1;FGFR2;LPAR1;LPAR1;EFNA5	2.05072e-06
MSigDB_C3.TFtargets.TGTTTGY_V$HNF3_Q6	1.60372e-08	6	646	FERD3L;MEF2C;MUSK;MUSK;EFNA5;MEF2C	3.34731e-06
MSigDB_C5.MITOCHONDRION	1.72485e-08	5	309	AMACR;NAPG;NAPG;GRPEL1;PCCB	3.5183e-06
MSigDB_C3.miRNA.TGCTTTG,MIR-330	1.78109e-08	5	311	TMEM196;MLLT10;MLLT10;MEF2C;MEF2C	3.55229e-06
MSigDB_C3.miRNA.TTTGTAG,MIR-520D	1.89795e-08	5	315	RICTOR;MLLT10;MLLT10;MEF2C;MEF2C	3.70307e-06
MSigDB_C5.MEMBRANE	2.01531e-08	8	1835	SLC15A2;PIGB;MUSK;MUSK;EFNA5;GNAI1;VAPA;ERC1	3.84838e-06
MSigDB_C2.MULLIGHAN_MLL_SIGNATURE_1_UP	3.11328e-08	5	348	SLC15A2;RAB27A;EAF2;MLLT10;MLLT10	5.58834e-06
MSigDB_C2.DIAZ_CHRONIC_MEYLOGENOUS_LEUKEMIA_UP	4.15519e-08	7	1310	RSL24D1;MLLT10;RAB38;MLLT10;VAPA;PCCB;WDR11	7.17169e-06
MSigDB_C3.TFtargets.TGGNNNNNNKCCAR_UNKNOWN	4.69135e-08	5	378	FERD3L;MLLT10;MLLT10;MEF2C;MEF2C	7.89993e-06
MSigDB_C2.RUTELLA_RESPONSE_TO_HGF_VS_CSF2RB_AND_IL4_UP	4.75316e-08	5	379	GRPEL1;LPAR1;MEF2C;LPAR1;MEF2C	7.89993e-06
MSigDB_C2.THUM_SYSTOLIC_HEART_FAILURE_UP	5.00692e-08	5	383	CTSC;RICTOR;EFNA5;PTBP2;LYRM7	8.02448e-06
MSigDB_C3.TFtargets.RCGCANGCGY_V$NRF1_Q6	6.70809e-08	6	824	NAPG;NAPG;STAG1;CRMP1;PCCB;TMEM161B	1.03802e-05
MSigDB_C2.CHARAFE_BREAST_CANCER_LUMINAL_VS_MESENCHYMAL_DN	8.77573e-08	5	429	CTSC;LPAR1;DPYD;LPAR1;GNAI1	1.33495e-05
MSigDB_C3.TFtargets.CTTTAAR_UNKNOWN	9.21985e-08	6	870	MEF2C;MUSK;MUSK;GNAI1;ERC1;MEF2C	1.37914e-05
MSigDB_C2.LIM_MAMMARY_STEM_CELL_UP	1.00571e-07	5	441	EVC;JAM2;MEF2C;GNAI1;MEF2C	1.47747e-05
MSigDB_C3.TFtargets.CAGGTG_V$E12_Q6	1.02253e-07	8	2271	STAG1;CRMP1;MEF2C;MUSK;MUSK;ERC1;MEF2C;TMEM161B	1.47747e-05
MSigDB_C5.MEMBRANE_PART	1.20943e-07	7	1535	SLC15A2;PIGB;MUSK;MUSK;EFNA5;GNAI1;VAPA	1.62695e-05
MSigDB_C2.CHICAS_RB1_TARGETS_CONFLUENT	2.05952e-07	5	510	MIR155HG;TWIST1;APCDD1;APCDD1;MN1	1.92544e-05
MSigDB_C2.FULCHER_INFLAMMATORY_RESPONSE_LECTIN_VS_LPS_UP	2.16084e-07	5	515	RAB27A;GRPEL1;LPAR1;LPAR1;VAPA	1.99374e-05
MSigDB_C2.DANG_BOUND_BY_MYC	2.17701e-07	6	1008	MIR155HG;MNX1;CTSC;USPL1;RSL24D1;VAPA	1.99374e-05
MSigDB_C2.DOUGLAS_BMI1_TARGETS_UP	2.26606e-07	5	520	APCDD1;CTSC;APCDD1;GRPEL1;CRMP1	2.05433e-05
MSigDB_C3.TFtargets.WTGAAAT_UNKNOWN	2.80354e-07	5	543	MN1;MLLT10;MLLT10;MEF2C;MEF2C	2.46107e-05
MSigDB_C5.PLASMA_MEMBRANE_PART	3.19916e-07	6	1077	SLC15A2;MUSK;MUSK;EFNA5;GNAI1;VAPA	2.73452e-05
MSigDB_C2.SPIELMAN_LYMPHOBLAST_EUROPEAN_VS_ASIAN_DN	3.31963e-07	5	562	RAB27A;MLLT10;MLLT10;MEF2C;MEF2C	2.77528e-05
MSigDB_C3.TFtargets.CTTTGA_V$LEF1_Q2	3.33961e-07	6	1085	CTSC;FERD3L;DPYD;MEF2C;EFNA5;MEF2C	2.77528e-05
MSigDB_C2.WAKABAYASHI_ADIPOGENESIS_PPARG_BOUND_8D	5.08324e-07	5	613	EAF2;IQCB1;MLLT10;MLLT10;PCCB	3.83379e-05
MSigDB_C2.MARTINEZ_RB1_TARGETS_UP	5.72224e-07	5	628	PIGB;RAB27A;MRPL39;FGFR2;ERC1	4.17537e-05
MSigDB_C3.TFtargets.TGCCAAR_V$NF1_Q6	6.72171e-07	5	649	SLC15A2;RAB27A;C1QTNF3;MUSK;MUSK	4.71308e-05
MSigDB_C3.TFtargets.CTGCAGY_UNKNOWN	8.75159e-07	5	685	STAG1;MLLT10;MLLT10;C1QTNF3;GNAI1	6.04196e-05
MSigDB_C3.TFtargets.CAGGTA_V$AREB6_01	9.52611e-07	5	697	FERD3L;TBC1D14;MLLT10;MLLT10;TMEM161B	6.47703e-05
MSigDB_C5.PLASMA_MEMBRANE	1.04657e-06	6	1322	SLC15A2;MUSK;MUSK;EFNA5;GNAI1;VAPA	7.0624e-05
MSigDB_C2.GEORGES_TARGETS_OF_MIR192_AND_MIR215	1.76445e-06	5	791	RAB27A;EAF2;C1QTNF3;PTBP2;LYRM7	0.000109213
MSigDB_C2.DODD_NASOPHARYNGEAL_CARCINOMA_UP	1.78665e-06	6	1451	SLC15A2;APCDD1;APCDD1;RAB38;MEF2C;MEF2C	0.00010983
MSigDB_C2.BRUINS_UVC_RESPONSE_VIA_TP53_GROUP_A	1.86421e-06	5	800	RSL24D1;RAB38;MEF2C;MEF2C;TMEM161B	0.000113818
MSigDB_C2.JOHNSTONE_PARVB_TARGETS_3_DN	2.05248e-06	5	816	CTSC;DPYD;MLLT10;MLLT10;PTBP2	0.000122807
MSigDB_C2.ZWANG_TRANSIENTLY_UP_BY_1ST_EGF_PULSE_ONLY	2.07177e-06	6	1489	PIGB;MN1;USPL1;FGFR2;EFNA5;GNAI1	0.00012314
MSigDB_C2.BENPORATH_NANOG_TARGETS	3.0427e-06	5	885	FGFR2;MLLT10;RAB38;MLLT10;GNAI1	0.000167535
MSigDB_C2.GRAESSMANN_APOPTOSIS_BY_DOXORUBICIN_DN	3.53401e-06	6	1635	STAG1;MLLT10;MLLT10;EFNA5;PTBP2;ERC1	0.000189927
MSigDB_C2.NUYTTEN_EZH2_TARGETS_UP	4.28675e-06	5	950	CTSC;EVC;EFNA5;PTBP2;BANK1	0.0002186
MSigDB_C2.PEREZ_TP53_TARGETS	5.38541e-06	5	996	APCDD1;APCDD1;MRPL39;MN1;TBC1D14	0.000258471
MSigDB_C3.TFtargets.TGANTCA_V$AP1_C	6.27163e-06	5	1028	DPYD;MEF2C;GNAI1;VAPA;MEF2C	0.000292923
MSigDB_C2.BLALOCK_ALZHEIMERS_DISEASE_DN	1.08366e-05	5	1152	GRPEL1;CRMP1;MEF2C;PCCB;MEF2C	0.00045027
MSigDB_C5.NUCLEOBASENUCLEOSIDENUCLEOTIDE_AND_NUCLEIC_ACID_METABOLIC_PROCESS	1.29138e-05	5	1195	MNX1;TWIST1;CRMP1;RAD52;ERC1	0.000476165
MSigDB_C2.YOSHIMURA_MAPK8_TARGETS_UP	1.40902e-05	5	1217	CTSC;MUSK;MUSK;EFNA5;PCCB	0.000476165
MSigDB_C3.TFtargets.CAGCTG_V$AP4_Q5	2.48509e-05	5	1371	RAB27A;MEF2C;MUSK;MUSK;MEF2C	0.000691006
MSigDB_C2.PUJANA_BRCA1_PCC_NETWORK	4.21536e-05	5	1533	PIGB;IQCB1;MLLT10;MLLT10;PCCB	0.00101975
MSigDB_C5.SIGNAL_TRANSDUCTION	4.24135e-05	5	1535	RICTOR;MUSK;MUSK;VAPA;ERC1	0.00102151
MSigDB_C5.BIOPOLYMER_METABOLIC_PROCESS	5.38724e-05	5	1615	MNX1;TWIST1;PIGB;RAD52;ERC1	0.00125913
