# Supplementary material for: Methylation reprogramming associated with aggressive prostate cancer and ancestral disparities
Source: Mol Syst Biol. 2025 Oct 7;21(12):1676–701. doi: 10.1038/s44320-025-00153-x (PMC12673094; doi:10.1038/s44320-025-00153-x)
Supplement: Supplementary file 17 — Data Set EV15 [file 44320_2025_153_MOESM17_ESM.xlsx]

## Sheet: Sheet1
Dataset EV15 Validated differentially methylated position/region (DMP/DMR)-shared ancestry-associated impacted genes with known prostate cancer relevance.

## Sheet: Dataset EV15
Gene	Role in prostate cancer	Reference
NAALAD2	Associated with neuropeptide signalling, which may affect tumour growth and invasion. Promoter methylation predicts biochemical disease recurrence.	[1]
RAI1	Implicated in cell cycle regulation and chromatin remodelling, affecting tumour behaviour.	[2]
CHL1	Functions in cell adhesion and signalling, potentially influencing metastasis. Implicated in prostate cancer predisposition.	[3]
NT5E	Involved in nucleotide metabolism; its expression may impact tumour growth dynamics. Regulator of tumour migration and has angiogenetic properties.	[4]
CPT1C	Involved in fatty acid metabolism; dysregulation may influence cancer metabolism. Promoter silencing may contribute to fatty acid accumulation in prostate cancer.	[5]
PCDH18	Involved in cell adhesion and communication; may help regulate cell growth. Differentially methylated in aggressive prostate cancer vs. controls.	[6]
PCDHGA1	Involved in cell-cell adhesion; alterations may affect tumour microenvironment interactions. Differentially methylated in aggressive prostate cancer vs. controls.	[6]
PCDHGA4	Implicated in maintaining tissue architecture; potential effects on tumour progression. Differentially methylated in aggressive prostate cancer vs. controls.	[6]
PCDHGB2	Similar functions as PCDHGB1; involved in maintaining cellular structures relevant to tumours. Differentially methylated in aggressive prostate cancer vs. controls.	[6]
PCDHGB3	Related to intercellular adhesion processes that could influence metastasis. Differentially methylated in aggressive prostate cancer vs. controls.	[6]
SALL1	Functions as a transcription factor involved in embryonic development; links to oncogenesis are being explored.	[7]
ITM2A	Implicated in cell signalling pathways that may affect tumour growth dynamics. Tumour suppressor for prostate tumour growth.	[8]
References
1.	Daniunaite, K. et al. Promoter methylation of PRKCB, ADAMTS12, and NAALAD2 is specific to prostate cancer and predicts biochemical disease recurrence. Int J Mol Sci 22, 6091 (2021).
2.	Craddock, J. et al. Alterations in the epigenetic machinery associated with prostate cancer health disparities. Cancers 15, 3462 (2023).
3.	Jaratlerdsiri, W. et al. Next generation mapping reveals novel large genomic rearrangements in prostate cancer. Oncotarget 8, 23588–23602 (2017).
4.	Song, Y., Song, C. & Yang, S. Tumor-suppressive function of miR-30d-5p in prostate cancer cell proliferation and migration by targeting NT5E. Cancer biotherapy & radiopharmaceuticals 33, 203–211 (2018).
5.	Cheng, Y. et al. Epigenome-wide DNA methylation profiling of periprostatic adipose tissue in prostate cancer patients with excess adiposity-a pilot study. Clin Epigenetics 10, 1–15 (2018).
6.	Kumar Mamidi, T. K., Wu, J. & Hicks, C. Elucidation of the genomic-epigenomic interaction landscape of aggressive prostate cancer. Biomed Res Int 2021, 6641429 (2021).
7.	Li, Z., Zhao, S., Wang, H., Zhang, B. & Zhang, P. miR-4286 promotes prostate cancer progression by targeting the expression of SALL1. J Gene Med 25, e3127 (2023).
8.	Adekoya, T. O. et al. CXCR1 Expression in MDA-PCa-2b cell upregulates ITM2A to inhibit tumor growth. Cancers 16, 4138 (2024).
