# Supplementary material for: Methylation reprogramming associated with aggressive prostate cancer and ancestral disparities
Source: Mol Syst Biol. 2025 Oct 7;21(12):1676–701. doi: 10.1038/s44320-025-00153-x (PMC12673094; doi:10.1038/s44320-025-00153-x)
Supplement: Supplementary file 18 — Data Set EV16 [file 44320_2025_153_MOESM18_ESM.xlsx]

## Sheet: Sheet1
Dataset EV16 Table summarising the p-value results of permutation tests performed for principal component and trait associations. Results generated from the top 10,000 most variable positions for 57 EPICv2 samples with prostate cancer in the ancestry-associated validation cohort (n = 35 Africans, n = 22 non-Africans).

## Sheet: Dataset EV16
Trait \ Principal Component	1	2	3	4	5	6	7	8			Principal Component	Percentage of Total Variance	Cumulative Variance Explained
Sentrix_ID	0.0042	0.7094	0.2625	0.4139	0.9856	0.0369	0.515	0.0491			1	49.7794	49.7794
Sentrix_Position	0.813969	0.895066	0.321826	0.99937	0.486469	0.0989975	0.59555	0.0519542			2	7.88375	57.6631
Project_ID	2.90931e-06	0.523327	0.54666	0.350296	0.0869232	0.451193	0.812534	0.207196			3	4.87048	62.5336
Geography	6.78828e-08	0.416954	0.254501	0.988143	0.0313778	0.844809	0.42619	0.0878195			4	3.48937	66.023
Ancestry	1.60311e-06	0.803436	0.831265	0.528617	0.259089	0.309608	0.267683	0.497948			5	1.77743	67.8004
ISUP	0.137167	0.679253	0.76075	0.121561	0.0520571	0.714964	0.669992	0.157559			6	1.70423	69.5046
Age	0.371147	0.692368	0.604087	0.164804	0.429865	0.853977	0.809769	0.61314			7	1.50146	71.0061
T.luminal.Quartile	8.78458e-08	0.0842075	0.0604491	0.771171	0.44797	0.310481	0.450975	0.79996			8	1.35912	72.3652
Immune.Quartile	0.00476016	0.00473455	0.125154	0.754788	0.233323	0.289084	0.058776	0.260824
Stroma.Quartile	9.37835e-06	0.00642852	0.204413	0.0883255	0.0966765	0.851217	0.38078	0.963846
