# Supplementary material for: Methylation reprogramming associated with aggressive prostate cancer and ancestral disparities
Source: Mol Syst Biol. 2025 Oct 7;21(12):1676–701. doi: 10.1038/s44320-025-00153-x (PMC12673094; doi:10.1038/s44320-025-00153-x)
Supplement: Supplementary file 19 — Data Set EV17 [file 44320_2025_153_MOESM19_ESM.xlsx]

## Sheet: Sheet1
Dataset EV17 Significant differentially methylated positions (DMPs) identified between African and non-African prostate tumour-derived samples in the ancestry-associated validation cohort (BH-adjusted p <0.05, |Δβ| ≥0.1).

## Sheet: Dataset EV17
CpG	DeltaBeta	AveMe	t	P.Value	adj.P.Val	B	CHR	MAPINFO	Strand	Type	gene	feature	cgi	UCSC_Islands_Name	Color	Context	CGI.Relation	tx_id	tx_chr	tx_start	tx_end	tx_width	tx_strand	distTxStart	gene_id	nearest.gene	gene_biotype	seq_coord_system	symbol	gene_id_in	gene_in	ATAC_name	ATAC_score	ATAC_annotation	ATAC_percentGC	ATAC_percentAT	Pom_ChromatinState	pmd_Score	pmd_MD	pmd_Type	EPICv2_Name	EPICv1_Loci
cg26272220_BC11	0.362086	0.372018	12.4593	8.82886e-18	7.01027e-12	30.1482	chr12	81078105	F	I	ACSS3	5UTR	Island	chr12:81077790-81078340	Red	CG	Island	ENST00000261206	chr12	81078057	81255466	177410	+	47	ENSG00000111058	ACSS3	protein_coding	chromosome	ACSS3	ENSG00000111058	ACSS3						Bivalent_poised_promoter	0.16403990027156	PMD	commonPMD	cg26272220	cg26272220
cg10789281_TC21	0.319187	0.350884	11.1495	7.65608e-16	3.03953e-10	25.7969	chr12	81078103	F	II	ACSS3	5UTR	Island	chr12:81077790-81078340	Both	CG	Island	ENST00000261206	chr12	81078057	81255466	177410	+	45	ENSG00000111058	ACSS3	protein_coding	chromosome	ACSS3	ENSG00000111058	ACSS3						Bivalent_poised_promoter	0.16403990027156	PMD	commonPMD	cg10789281	cg10789281
cg00814733_TC11	0.226212	0.386832	10.9021	1.82165e-15	4.8214e-10	24.9497	chr12	4272885	F	I	CCND2	TSS1500	Island	chr12:4269236-4275239	Red	CG	Island	ENST00000261254	chr12	4273772	4305350	31579	+	885	ENSG00000118971	CCND2	protein_coding	chromosome	CCND2								Bivalent_poised_promoter	0.179433308520812	PMD	commonPMD	cg00814733	cg00814733
cg26205652_BC11	0.346247	0.364622	10.7889	2.71547e-15	5.39034e-10	24.5594	chr12	48198211	F	I		Unknow	Island	chr12:48198194-48199002	Red	CG	Island	ENST00000310248	chr12	48202083	48203387	1305	-	5174	ENSG00000172640	OR10AD1	protein_coding	chromosome	OR10AD1			PRAD_72437	27.9909084664061	Distal	0.612774451097804	0.387225548902196	Active_non-prostate_lineage_promoter	0.100187433754633			cg26205652
cg18040786_BC11	0.27696	0.305177	10.6225	4.89627e-15	7.77545e-10	23.9828	chr1	2530436	F	I	HES5	TSS200	Shelf	chr1:2525802-2526820;chr1:2529321-2530571	Grn	CG	Island	ENST00000378453	chr1	2528745	2530245	1501	-	190	ENSG00000197921	HES5	protein_coding	chromosome	HES5			PRAD_322	3.18260986894315	Distal	0.726546906187625	0.273453093812375	Bivalent_poised_promoter				cg18040786	cg18040786
cg25318809_TC11	0.300405	0.353986	10.3879	1.13066e-14	1.49627e-09	23.1639	chr6	30007086	R	I		Unknow	Island	chr6:30006443-30007592	Red	CG	Island	ENST00000495278	chr6	30006596	30009956	3361	+	489	ENSG00000204622	HLA-J	transcribed_unprocessed_pseudogene	chromosome	HLA-J								Bivalent_poised_promoter				cg25318809	cg25318809
cg16266579_TC21	0.345101	0.412058	10.2808	1.66e-14	1.71972e-09	22.788	chr12	48197890	R	II		Unknow	Shore	chr12:48198194-48199002	Both	CG	North Shore	ENST00000310248	chr12	48202083	48203387	1305	-	5495	ENSG00000172640	OR10AD1	protein_coding	chromosome	OR10AD1								Active_non-prostate_lineage_promoter	0.100187433754633			cg16266579	cg16266579
cg09819083_TC21	0.273267	0.321215	10.2211	2.05715e-14	1.71972e-09	22.578	chr1	110130557	R	II		Unknow	Island	chr1:110130188-110130717	Both	CG	Island	ENST00000334179	chr1	110112468	110113945	1478	+	18088	ENSG00000186150	UBL4B	protein_coding	chromosome	UBL4B								Bivalent_poised_promoter	0.151627700458188	PMD	commonPMD	cg09819083	cg09819083
cg15726260_BC11	0.302263	0.398946	10.219	2.07304e-14	1.71972e-09	22.5704	chr6	30007123	R	I		Unknow	Island	chr6:30006443-30007592	Red	CG	Island	ENST00000495278	chr6	30006596	30009956	3361	+	526	ENSG00000204622	HLA-J	transcribed_unprocessed_pseudogene	chromosome	HLA-J								Bivalent_poised_promoter				cg15726260	cg15726260
cg09827752_TC11	0.325199	0.401047	10.1908	2.29498e-14	1.71972e-09	22.4709	chr1	2530384	R	I	HES5	TSS200	Shelf	chr1:2525802-2526820;chr1:2529321-2530571	Red	CG	Island	ENST00000378453	chr1	2528745	2530245	1501	-	138	ENSG00000197921	HES5	protein_coding	chromosome	HES5			PRAD_322	3.18260986894315	Distal	0.726546906187625	0.273453093812375	Bivalent_poised_promoter				cg09827752	cg09827752
cg21330423_TC11	0.367369	0.348423	10.1685	2.48657e-14	1.71972e-09	22.3923	chr6	30007291	F	I		Unknow	Island	chr6:30006443-30007592	Red	CG	Island	ENST00000495278	chr6	30006596	30009956	3361	+	694	ENSG00000204622	HLA-J	transcribed_unprocessed_pseudogene	chromosome	HLA-J								Bivalent_poised_promoter				cg21330423	cg21330423
cg08163199_BC11	0.338079	0.408082	10.1562	2.59901e-14	1.71972e-09	22.349	chr6	30007081	R	I		Unknow	Island	chr6:30006443-30007592	Red	CG	Island	ENST00000495278	chr6	30006596	30009956	3361	+	484	ENSG00000204622	HLA-J	transcribed_unprocessed_pseudogene	chromosome	HLA-J								Bivalent_poised_promoter				cg08163199	cg08163199
cg12513880_BC11	0.269768	0.390365	10.0875	3.33146e-14	1.78935e-09	22.1059	chr12	114698493	F	I		Unknow	Island	chr12:114698120-114698545;chr12:114700457-114700670	Red	CG	Island	ENST00000349155	chr12	114670254	114684164	13911	-	14328	ENSG00000135111	TBX3	protein_coding	chromosome	TBX3								Bivalent_poised_promoter	0.168949816796088	PMD	commonPMD	cg12513880	cg12513880
cg23026024_BC11	0.269631	0.341629	10.087	3.33664e-14	1.78935e-09	22.1044	chr6	30006735	F	I		Unknow	Island	chr6:30006443-30007592	Grn	CG	Island	ENST00000495278	chr6	30006596	30009956	3361	+	138	ENSG00000204622	HLA-J	transcribed_unprocessed_pseudogene	chromosome	HLA-J								Bivalent_poised_promoter				cg23026024
cg07969619_TC21	0.34025	0.409588	10.0834	3.38031e-14	1.78935e-09	22.0916	chr12	114698474	F	II		Unknow	Island	chr12:114698120-114698545;chr12:114700457-114700670	Both	CG	Island	ENST00000349155	chr12	114670254	114684164	13911	-	14309	ENSG00000135111	TBX3	protein_coding	chromosome	TBX3								Bivalent_poised_promoter	0.168949816796088	PMD	commonPMD	cg07969619	cg07969619
cg11659501_TC21	0.254228	0.329546	10.0428	3.91572e-14	1.87433e-09	21.9476	chr12	81077899	F	II	ACSS3	TSS200	Island	chr12:81077790-81078340	Both	CG	Island	ENST00000261206	chr12	81078057	81255466	177410	+	156	ENSG00000111058	ACSS3	protein_coding	chromosome	ACSS3	ENSG00000111058	ACSS3						Bivalent_poised_promoter	0.16403990027156	PMD	commonPMD	cg11659501	cg11659501
cg19906093_BC11	0.340328	0.33588	10.036	4.01297e-14	1.87433e-09	21.9236	chr2	190180971	R	I	C2orf88	5UTR	Island	chr2:190180253-190181103	Red	CG	Island	ENST00000443551	chr2	190180955	190200214	19260	+	15	ENSG00000187699	C2orf88	protein_coding	chromosome	C2orf88	ENSG00000187699	C2orf88	PRAD_17085	4.0421727261022	Promoter	0.768463073852295	0.231536926147705	Bivalent_poised_promoter	0.0722612394988733			cg19906093	cg19906093
cg09999194_TC11	0.300375	0.410489	9.96619	5.16834e-14	2.24665e-09	21.6758	chr17	79791506	F	I		Unknow	Shelf	chr17:79795137-79795363;chr17:79789565-79793557	Red	CG	Island	ENST00000269385	chr17	79792132	79797116	4985	-	5608	ENSG00000141570	CBX8	protein_coding	chromosome	CBX8								Bivalent_poised_promoter	0.13733485330113	PMD		cg09999194	cg09999194
cg05143887_TC11	0.295159	0.282996	9.95533	5.37599e-14	2.24665e-09	21.6372	chr12	81078159	F	I	ACSS3	Exon	Island	chr12:81077790-81078340	Grn	CG	Island	ENST00000261206	chr12	81078057	81255466	177410	+	101	ENSG00000111058	ACSS3	protein_coding	chromosome	ACSS3	ENSG00000111058	ACSS3						Bivalent_poised_promoter	0.16403990027156	PMD	commonPMD	cg05143887	cg05143887
cg06532037_TC11	0.307232	0.313766	9.91842	6.14692e-14	2.44038e-09	21.5059	chr2	190180704	F	I	C2orf88	TSS200	Island	chr2:190180253-190181103	Grn	CG	Island	ENST00000340623	chr2	190180863	190203484	22622	+	157	ENSG00000187699	C2orf88	protein_coding	chromosome	C2orf88	ENSG00000187699	C2orf88	PRAD_17085	4.0421727261022	Promoter	0.768463073852295	0.231536926147705	Bivalent_poised_promoter	0.0722612394988733			cg06532037	cg06532037
cg12976581_TC21	0.28794	0.335679	9.87918	7.08922e-14	2.68046e-09	21.3662	chr6	30007255	F	II		Unknow	Island	chr6:30006443-30007592	Both	CG	Island	ENST00000495278	chr6	30006596	30009956	3361	+	658	ENSG00000204622	HLA-J	transcribed_unprocessed_pseudogene	chromosome	HLA-J								Bivalent_poised_promoter				cg12976581	cg12976581
cg00409917_TC11	0.28837	0.31639	9.8496	7.89487e-14	2.74681e-09	21.2607	chr6	29926902	R	I	HCG4B	Exon	Island	chr6:29926363-29927340	Grn	CG	Island	ENST00000396634	chr6	29941260	29945884	4625	+	14356	ENSG00000206503	HLA-A	protein_coding	chromosome	HLA-A			PRAD_38420	12.9134651414904	Distal	0.67065868263473	0.329341317365269	Active_non-prostate_lineage_promoter	0.243468358656041	PMD	commonPMD	cg00409917	cg00409917
cg07143418_TC11	0.266994	0.38898	9.83837	8.22442e-14	2.74681e-09	21.2207	chr8	23710035	R	I		Unknow	Shelf	chr8:23704962-23707662;chr8:23709667-23710165	Red	CG	Island	ENST00000325017	chr8	23702451	23706598	4148	-	3436	ENSG00000180053	NKX2-6	protein_coding	chromosome	NKX2-6								Bivalent_poised_promoter	0.18098933990728	PMD	commonPMD	cg07143418	cg07143418
cg10493994_BC11	0.393239	0.402856	9.83577	8.3025e-14	2.74681e-09	21.2114	chr5	135579242	R	I	SLC25A48	5UTR	Shore	chr5:135578488-135579178	Red	CG	South Shore	ENST00000337225	chr5	135570683	135579279	8597	-	35	ENSG00000145824	CXCL14	protein_coding	chromosome	CXCL14	ENSG00000145824	CXCL14						Bivalent_poised_promoter	0.122962774908495			cg10493994	cg10493994
cg18135771_TC21	0.249042	0.369167	9.78268	1.00748e-13	3.11801e-09	21.0218	chr3	13282459	R	II		Unknow	Island	chr3:13281938-13283429	Both	CG	Island	ENST00000485755	chr3	13336809	13341141	4333	-	58680	ENSG00000132182	NUP210	protein_coding	chromosome	NUP210								Bivalent_poised_promoter	0.142580273747135	PMD		cg18135771	cg18135771
cg23367107_BC11	0.329617	0.345472	9.77903	1.02099e-13	3.11801e-09	21.0088	chr12	114698482	F	I		Unknow	Island	chr12:114698120-114698545;chr12:114700457-114700670	Red	CG	Island	ENST00000349155	chr12	114670254	114684164	13911	-	14317	ENSG00000135111	TBX3	protein_coding	chromosome	TBX3								Bivalent_poised_promoter	0.168949816796088	PMD	commonPMD	cg23367107	cg23367107
cg11199046_TC11	0.224077	0.368582	9.7166	1.28233e-13	3.77108e-09	20.7854	chr12	114698503	F	I		Unknow	Island	chr12:114698120-114698545;chr12:114700457-114700670	Grn	CG	Island	ENST00000349155	chr12	114670254	114684164	13911	-	14338	ENSG00000135111	TBX3	protein_coding	chromosome	TBX3								Bivalent_poised_promoter	0.168949816796088	PMD	commonPMD	cg11199046	cg11199046
cg24359848_BC21	-0.237127	0.576357	-9.69487	1.38834e-13	3.82316e-09	20.7076	chr19	29403652	F	II		Unknow	OpenSea		Both	CG	Open Sea	ENST00000335523	chr19	29526499	29564479	37981	+	122845	ENSG00000187135	VSTM2B	protein_coding	chromosome	VSTM2B								Repressed_chromatin	0.183034567848912	PMD	commonPMD	cg24359848
cg06736785_TC11	0.226285	0.412454	9.6933	1.39634e-13	3.82316e-09	20.702	chr7	132575416	F	I		Unknow	Shore	chr7:132575715-132577768	Grn	CG	North Shore	ENST00000423507	chr7	132383488	132576470	192983	-	1052	ENSG00000221866	PLXNA4	protein_coding	chromosome	PLXNA4	ENSG00000221866	PLXNA4						Bivalent_poised_promoter	0.210840026535655	PMD	commonPMD	cg06736785	cg06736785
cg19482702_TC21	0.240669	0.295349	9.65357	1.61477e-13	4.18243e-09	20.5595	chr10	103772177	F	II		Unknow	OpenSea		Both	CG	Open Sea	ENST00000420222	chr10	103601746	103801297	199552	-	29118	ENSG00000107957	SH3PXD2A	protein_coding	chromosome	SH3PXD2A	ENSG00000107957	SH3PXD2A	PRAD_63220	6.27025961041107	Intron	0.592814371257485	0.407185628742515	Active_non-prostate_lineage_promoter	0.0863751071614322			cg19482702	cg19482702
cg08350814_BC11	0.342899	0.35796	9.65052	1.6329e-13	4.18243e-09	20.5486	chr2	190180583	F	I	C2orf88	TSS1500	Island	chr2:190180253-190181103	Red	CG	Island	ENST00000409870	chr2	190180482	190200209	19728	+	100	ENSG00000187699	C2orf88	protein_coding	chromosome	C2orf88	ENSG00000187699	C2orf88						Bivalent_poised_promoter	0.0722612394988733			cg08350814	cg08350814
cg25975873_BC21	0.215883	0.220824	9.63002	1.76019e-13	4.27621e-09	20.475	chr12	106582913	R	II	RFX4	TSS200	Shore	chr12:106580634-106581173;chr12:106581417-106581936;chr12:106582403-106582934;chr12:106583610-106583935;chr12:106585651-106587308	Both	CG	Island	ENST00000392842	chr12	106582907	106762802	179896	+	5	ENSG00000111783	RFX4	protein_coding	chromosome	RFX4	ENSG00000111783	RFX4						Bivalent_poised_promoter	0.148082631755833	PMD		cg25975873	cg25975873
cg09691340_BC11	0.366865	0.380345	9.62739	1.77723e-13	4.27621e-09	20.4656	chr17	44325514	F	I	SLC25A39	TSS1500	Island	chr17:44324133-44325898	Red	CG	Island	ENST00000225308	chr17	44319625	44324870	5246	-	643	ENSG00000013306	SLC25A39	protein_coding	chromosome	SLC25A39			PRAD_92778	9.18856761198988	Promoter	0.6187624750499	0.3812375249501	Active_non-prostate_lineage_promoter	0.117453917951317			cg09691340	cg09691340
cg17575456_TC11	0.291651	0.377255	9.58278	2.09293e-13	4.77663e-09	20.3053	chr12	48998217	F	I	DDN	Exon	Island	chr12:48996834-48998658;chr12:48999356-48999578	Red	CG	Island	ENST00000421952	chr12	48995149	48999309	4161	-	1090	ENSG00000181418	DDN	protein_coding	chromosome	DDN	ENSG00000181418	DDN						Bivalent_poised_promoter	0.094784669521			cg17575456
cg14781281_TC11	0.304494	0.363163	9.58114	2.10552e-13	4.77663e-09	20.2994	chr6	30007091	R	I		Unknow	Island	chr6:30006443-30007592	Grn	CG	Island	ENST00000495278	chr6	30006596	30009956	3361	+	494	ENSG00000204622	HLA-J	transcribed_unprocessed_pseudogene	chromosome	HLA-J								Bivalent_poised_promoter				cg14781281	cg14781281
cg17755964_BC11	0.302166	0.372836	9.56258	2.25387e-13	4.97116e-09	20.2327	chr1	2530395	R	I	HES5	TSS200	Shelf	chr1:2525802-2526820;chr1:2529321-2530571	Grn	CG	Island	ENST00000378453	chr1	2528745	2530245	1501	-	149	ENSG00000197921	HES5	protein_coding	chromosome	HES5			PRAD_322	3.18260986894315	Distal	0.726546906187625	0.273453093812375	Bivalent_poised_promoter				cg17755964	cg17755964
cg09489281_BC11	0.438778	0.383885	9.54356	2.41683e-13	5.18651e-09	20.1642	chr5	43604047	F	I	NNT-AS1	TSS1500	Shore	chr5:43602875-43603548	Red	CG	South Shore	ENST00000512996	chr5	43603199	43705486	102288	+	847	ENSG00000112992	NNT	protein_coding	chromosome	NNT	ENSG00000112992	NNT	PRAD_32198	3.685636167809	Promoter	0.578842315369261	0.421157684630739	Active_non-prostate_lineage_promoter	0.0869425484368562			cg09489281	cg09489281
cg03816707_BC11	0.232949	0.376137	9.53179	2.52366e-13	5.27324e-09	20.1219	chr20	45097903	F	I	KCNS1	Exon	Island	chr20:45097656-45098731;chr20:45100874-45101150	Grn	CG	Island	ENST00000537075	chr20	45094365	45100967	6603	-	3062	ENSG00000124134	KCNS1	protein_coding	chromosome	KCNS1	ENSG00000124134	KCNS1						Bivalent_poised_promoter	0.0629983658569057			cg03816707	cg03816707
cg06839900_BC11	0.247662	0.293331	9.56705	2.65821e-13	5.41196e-09	20.0785	chr1	2530461	F	I	HES5	TSS200	Shelf	chr1:2525802-2526820;chr1:2529321-2530571	Grn	CG	Island	ENST00000378453	chr1	2528745	2530245	1501	-	215	ENSG00000197921	HES5	protein_coding	chromosome	HES5			PRAD_322	3.18260986894315	Distal	0.726546906187625	0.273453093812375	Bivalent_poised_promoter				cg06839900	cg06839900
cg26573704_TC21	0.346105	0.378797	9.50244	2.811e-13	5.57996e-09	20.0161	chr5	33892118	F	II	ADAMTS12	TSS200	Island	chr5:33892086-33892298	Both	CG	Island	ENST00000504830	chr5	33523535	33892192	368658	-	72	ENSG00000151388	ADAMTS12	protein_coding	chromosome	ADAMTS12	ENSG00000151388	ADAMTS12						Bivalent_poised_promoter	0.260315232930488	PMD	commonPMD	cg26573704	cg26573704
cg07668726_TC21	0.307992	0.370062	9.46019	3.28348e-13	6.14479e-09	19.8638	chr1	38030169	R	II		Unknow	OpenSea		Both	CG	Open Sea	ENST00000488453	chr1	38016583	38023801	7219	+	13585	ENSG00000183520	UTP11L	protein_coding	chromosome	UTP11L			PRAD_3068	2.62821334959981	Distal	0.606786427145709	0.393213572854291	Bivalent_poised_promoter	0.115533814413918			cg07668726	cg07668726
cg20927242_TC11	0.323554	0.357305	9.45751	3.31607e-13	6.14479e-09	19.8542	chr6	29724234	R	I	HLA-F	Exon	Island	chr6:29723329-29724316	Grn	CG	Island	ENST00000484704	chr6	29724157	29726526	2370	+	76	ENSG00000204642	HLA-F	protein_coding	chromosome	HLA-F	ENSG00000204642	HLA-F	PRAD_38406	5.5856366098533	Exon	0.676646706586826	0.323353293413174	Bivalent_poised_promoter	0.530330085889911	PMD	commonPMD	cg20927242	cg20927242
cg14432143_TC21	0.32721	0.313329	9.45656	3.32771e-13	6.14479e-09	19.8507	chr6	30007284	F	II		Unknow	Island	chr6:30006443-30007592	Both	CG	Island	ENST00000495278	chr6	30006596	30009956	3361	+	687	ENSG00000204622	HLA-J	transcribed_unprocessed_pseudogene	chromosome	HLA-J								Bivalent_poised_promoter				cg14432143	cg14432143
cg25060829_TC11	0.35477	0.369748	9.43688	3.57763e-13	6.29433e-09	19.7797	chr6	28399794	F	I	ZSCAN12	TSS1500	Island	chr6:28399347-28399874	Grn	CG	Island	ENST00000361028	chr6	28378955	28399734	20780	-	59	ENSG00000158691	ZSCAN12	protein_coding	chromosome	ZSCAN12			PRAD_38334	3.685636167809	Promoter	0.602794411177645	0.397205588822355	Active_non-prostate_lineage_promoter	0.0985408445762622			cg25060829	cg25060829
cg21290800_TC21	0.249192	0.302805	9.43609	3.58808e-13	6.29433e-09	19.7769	chr4	186144348	R	II	FAM149A	5UTR	Shore	chr4:186144604-186145306	Both	CG	North Shore	ENST00000513212	chr4	186144287	186151934	7648	+	60	ENSG00000109794	FAM149A	protein_coding	chromosome	FAM149A	ENSG00000109794	FAM149A	PRAD_30840	2.35338790794171	Promoter	0.542914171656687	0.457085828343313	Bivalent_poised_promoter	0.104029819440311			cg21290800	cg21290800
cg10136354_BC11	0.254374	0.305156	9.42637	3.71879e-13	6.29433e-09	19.7418	chr2	72924328	R	I	EMX1	Exon	Shelf	chr2:72915926-72921131;chr2:72924071-72924931	Red	CG	Island	ENST00000491023	chr2	72923414	72934364	10951	+	913	ENSG00000135638	EMX1	protein_coding	chromosome	EMX1	ENSG00000135638	EMX1						Bivalent_poised_promoter	0.0857731907990667			cg10136354	cg10136354
cg01385327_BC21	0.267247	0.364657	9.42269	3.76964e-13	6.29433e-09	19.7285	chr10	121596822	F	II	FGFR2	TSS200	Shore	chr10:121597102-121598771	Both	CG	North Shore	ENST00000357555	chr10	121478334	121596645	118312	-	176	ENSG00000066468	FGFR2	protein_coding	chromosome	FGFR2	ENSG00000066468	FGFR2						Bivalent_poised_promoter	0.0837751003603869			cg01385327	cg01385327
cg15447787_BC11	0.287195	0.431594	9.42015	3.80505e-13	6.29433e-09	19.7193	chr15	29675327	F	I	FAM189A1	5UTR	Island	chr15:29674793-29675417	Red	CG	Island	ENST00000400007	chr15	29701245	29708822	7578	-	33493	ENSG00000104067	TJP1	protein_coding	chromosome	TJP1								Bivalent_poised_promoter	0.354560291064862	PMD	commonPMD	cg15447787	cg15447787
cg04812556_BC11	0.241509	0.338696	9.4143	3.88791e-13	6.30014e-09	19.6982	chr11	9091168	F	I	MIR5691	TSS1500	Island	chr11:9090914-9091815	Red	CG	Island	ENST00000450649	chr11	9020575	9091546	70972	-	376	ENSG00000175356	SCUBE2	protein_coding	chromosome	SCUBE2	ENSG00000175356	SCUBE2						Bivalent_poised_promoter	0.0959446821007664			cg04812556	cg04812556
cg08843517_BC11	0.337904	0.472778	9.40403	4.03785e-13	6.41226e-09	19.6611	chr16	88651056	R	I	CYBA	TSS200	Shore	chr16:88650581-88651049	Red	CG	South Shore	ENST00000561972	chr16	88647693	88651054	3362	-	1	ENSG00000051523	CYBA	protein_coding	chromosome	CYBA	ENSG00000051523	CYBA	PRAD_89844	21.472870427764	Promoter	0.692614770459082	0.307385229540918	Bivalent_poised_promoter	0.094547212432102			cg08843517	cg08843517
cg11691298_TC11	0.203809	0.378673	9.38656	4.30635e-13	6.70455e-09	19.598	chr2	26173918	R	I		Unknow	Island	chr2:26172547-26174335	Red	CG	Island	ENST00000401533	chr2	26173091	26189663	16573	+	826	ENSG00000157833	GAREML	protein_coding	chromosome	GAREML	ENSG00000157833	GAREML						Bivalent_poised_promoter	0.0732087143886955			cg11691298	cg11691298
cg00711252_BC21	0.230295	0.575068	9.34659	4.99051e-13	7.6203e-09	19.4534	chr22	28712539	F	II		Unknow	OpenSea		Both	CG	Open Sea	ENST00000464581	chr22	28696923	28712146	15224	-	392	ENSG00000183765	CHEK2	protein_coding	chromosome	CHEK2	ENSG00000183765	CHEK2						Active_non-prostate_lineage_enhancer	0.0663239175728399			cg00711252	cg00711252
cg15313226_BC11	0.317346	0.369629	9.33014	5.30291e-13	7.71747e-09	19.3939	chr2	190180942	R	I	C2orf88	5UTR	Island	chr2:190180253-190181103	Red	CG	Island	ENST00000443551	chr2	190180955	190200214	19260	+	11	ENSG00000187699	C2orf88	protein_coding	chromosome	C2orf88	ENSG00000187699	C2orf88	PRAD_17085	4.0421727261022	Promoter	0.768463073852295	0.231536926147705	Bivalent_poised_promoter	0.0722612394988733			cg15313226	cg15313226
cg25872155_TC21	0.223639	0.216866	9.32622	5.38035e-13	7.71747e-09	19.3797	chr12	106582895	F	II	RFX4	TSS200	Shore	chr12:106580634-106581173;chr12:106581417-106581936;chr12:106582403-106582934;chr12:106583610-106583935;chr12:106585651-106587308	Both	CG	Island	ENST00000392842	chr12	106582907	106762802	179896	+	10	ENSG00000111783	RFX4	protein_coding	chromosome	RFX4								Bivalent_poised_promoter	0.148082631755833	PMD		cg25872155	cg25872155
cg07251911_BC21	0.3276	0.432293	9.31793	5.54759e-13	7.71747e-09	19.3496	chr5	33891994	F	II	ADAMTS12	TSS200	Shore	chr5:33892086-33892298	Both	CG	North Shore	ENST00000515401	chr5	33751198	33892019	140822	-	23	ENSG00000151388	ADAMTS12	protein_coding	chromosome	ADAMTS12	ENSG00000151388	ADAMTS12						Bivalent_poised_promoter	0.260315232930488	PMD	commonPMD	cg07251911	cg07251911
cg02982294_TC11	0.256648	0.269406	9.31481	5.61178e-13	7.71747e-09	19.3384	chr11	7674294	F	I	CYB5R2	TSS1500	Island	chr11:7673480-7674454	Grn	CG	Island	ENST00000531096	chr11	7667772	7674243	6472	-	50	ENSG00000166394	CYB5R2	protein_coding	chromosome	CYB5R2	ENSG00000166394	CYB5R2	PRAD_65100	3.31493426237479	Promoter	0.616766467065868	0.383233532934132	Bivalent_poised_promoter	0.0824946406997871			cg02982294	cg02982294
cg20842253_TC11	0.248553	0.360465	9.31419	5.62479e-13	7.71747e-09	19.3361	chr2	27306920	R	I	TRIM54	3UTR	Island	chr2:27306215-27308597	Grn	CG	Island	ENST00000296099	chr2	27307400	27308445	1046	-	1523	ENSG00000163794	UCN	protein_coding	chromosome	UCN	ENSG00000138100	TRIM54						Bivalent_poised_promoter	0.0703960683992556			cg20842253	cg20842253
cg12920180_TC11	0.211823	0.265543	9.31056	5.70071e-13	7.71747e-09	19.3229	chr14	30875238	R	I	COCH	Exon	Island	chr14:30874149-30875268	Grn	CG	Island	ENST00000460581	chr14	30874764	30890616	15853	+	473	ENSG00000100473	COCH	protein_coding	chromosome	COCH	ENSG00000100473	COCH						Bivalent_poised_promoter	0.120806075483058			cg12920180	cg12920180
cg03131732_TC21	0.287826	0.345271	9.30896	5.73451e-13	7.71747e-09	19.3171	chr11	46295924	R	II		Unknow	Island	chr11:46295324-46295934	Both	CG	Island	ENST00000534787	chr11	46295126	46307939	12814	+	797	ENSG00000157613	CREB3L1	protein_coding	chromosome	CREB3L1	ENSG00000157613	CREB3L1	PRAD_66447	11.8635334365656	Intron	0.704590818363273	0.295409181636727	Bivalent_poised_promoter	0.119862101672655			cg03131732	cg03131732
cg02377948_BC21	0.257154	0.296258	9.3437	5.99255e-13	7.93032e-09	19.282	chr12	106582917	R	II	RFX4	TSS200	Shore	chr12:106580634-106581173;chr12:106581417-106581936;chr12:106582403-106582934;chr12:106583610-106583935;chr12:106585651-106587308	Both	CG	Island	ENST00000392842	chr12	106582907	106762802	179896	+	9	ENSG00000111783	RFX4	protein_coding	chromosome	RFX4	ENSG00000111783	RFX4						Bivalent_poised_promoter	0.148082631755833	PMD		cg02377948	cg02377948
cg07732143_BC11	0.309504	0.316001	9.29124	6.12242e-13	7.94745e-09	19.253	chr6	36839417	R	I	CPNE5	Exon	Island	chr6:36839105-36841032	Grn	CG	Island	ENST00000244751	chr6	36740778	36840002	99225	-	583	ENSG00000124772	CPNE5	protein_coding	chromosome	CPNE5	ENSG00000124772	CPNE5						Bivalent_poised_promoter	0.0800939977438043			cg07732143	cg07732143
cg14703002_BC11	0.334366	0.397896	9.28303	6.31115e-13	7.94745e-09	19.2232	chr6	26017830	R	I	H1-1	TSS200	Shelf	chr6:26020443-26020897;chr6:26021729-26021965	Grn	CG	North Shelf	ENST00000244573	chr6	26017085	26017732	648	-	97	ENSG00000124610	HIST1H1A	protein_coding	chromosome	HIST1H1A			PRAD_38080	4.62166546497723	Promoter	0.588822355289421	0.411177644710579	Active_non-prostate_lineage_promoter	0.0790586660273896			cg14703002	cg14703002
cg21261403_TC11	0.36531	0.538067	9.27444	6.5148e-13	7.94745e-09	19.1921	chr7	80473136	R	I		Unknow	OpenSea		Red	CG	Open Sea	ENST00000398291	chr7	80458671	80512020	53350	-	38882	ENSG00000214415	GNAT3	protein_coding	chromosome	GNAT3	ENSG00000135218;ENSG00000214415	CD36;GNAT3						Heterochromatin	0.138244458868432	PMD		cg21261403	cg21261403
cg03241244_TC11	0.335261	0.346104	9.27439	6.51591e-13	7.94745e-09	19.1919	chr12	121579147	R	I		Unknow	Island	chr12:121578265-121580682	Grn	CG	Island	ENST00000446152	chr12	121509572	121579644	70073	-	495	ENSG00000089094	KDM2B	protein_coding	chromosome	KDM2B	ENSG00000089094	KDM2B						Bivalent_poised_promoter	0.0889401755533099			cg03241244	cg03241244
cg00397324_TC11	0.34441	0.318929	9.27146	6.58691e-13	7.94745e-09	19.1813	chr21	41426667	R	I		Unknow	Island	chr21:41426219-41426957	Red	CG	Island	ENST00000441677	chr21	41426241	41435964	9724	+	425	ENSG00000157601	MX1	protein_coding	chromosome	MX1	ENSG00000157601	MX1						Bivalent_poised_promoter	0.077080284220062			cg00397324	cg00397324
cg18759209_BC11	0.238159	0.451422	9.31701	6.60605e-13	7.94745e-09	19.1874	chr20	57267015	F	I	LOC112268270	Exon	Shelf	chr20:57264231-57264710;chr20:57265160-57266738	Red	CG	South Shore	ENST00000450594	chr20	57172996	57266629	93634	-	385	ENSG00000101144	BMP7	protein_coding	chromosome	BMP7								Bivalent_poised_promoter	0.157314065870247	PMD	commonPMD	cg18759209	cg18759209
cg21754400_BC21	0.254116	0.392299	9.2643	6.76369e-13	7.97668e-09	19.1553	chr12	81077870	R	II	ACSS3	TSS1500	Island	chr12:81077790-81078340	Both	CG	Island	ENST00000261206	chr12	81078057	81255466	177410	+	185	ENSG00000111058	ACSS3	protein_coding	chromosome	ACSS3	ENSG00000111058	ACSS3						Bivalent_poised_promoter	0.16403990027156	PMD	commonPMD	cg21754400	cg21754400
cg23483840_TC11	0.288724	0.431754	9.2594	6.88742e-13	7.97668e-09	19.1375	chr6	30007067	R	I	HLA-J	Exon	Island	chr6:30006443-30007592	Grn	CG	Island	ENST00000495278	chr6	30006596	30009956	3361	+	470	ENSG00000204622	HLA-J	transcribed_unprocessed_pseudogene	chromosome	HLA-J								Bivalent_poised_promoter				cg23483840	cg23483840
cg13011388_TC11	0.249602	0.336543	9.25489	7.00332e-13	7.97668e-09	19.1212	chr14	23365700	F	I	EFS	TSS1500	Island	chr14:23365226-23366738	Grn	CG	Island	ENST00000351354	chr14	23356656	23365752	9097	-	50	ENSG00000100842	EFS	protein_coding	chromosome	EFS	ENSG00000100842	EFS	PRAD_79039	11.3830718684113	5' UTR	0.758483033932136	0.241516966067864	Bivalent_poised_promoter	0.103472962262339			cg13011388	cg13011388
cg09432590_BC11	0.211857	0.327457	9.25377	7.03218e-13	7.97668e-09	19.1171	chr10	22335276	R	I		Unknow	Island	chr10:22334421-22336708	Grn	CG	Island	ENST00000443519	chr10	22326519	22329398	2880	+	8756	ENSG00000168283	BMI1	protein_coding	chromosome	BMI1			PRAD_60286	3.45028700517144	Distal	0.646706586826347	0.353293413173653	Bivalent_poised_promoter	0.122651273808661			cg09432590	cg09432590
cg07877847_TC21	0.15647	0.150662	9.24818	7.17917e-13	8.02872e-09	19.0968	chr10	121597000	R	II	FGFR2	TSS1500	Shore	chr10:121597102-121598771	Both	CG	North Shore	ENST00000357555	chr10	121478334	121596645	118312	-	354	ENSG00000066468	FGFR2	protein_coding	chromosome	FGFR2	ENSG00000066468	FGFR2						Bivalent_poised_promoter	0.0837751003603869			cg07877847	cg07877847
cg26968962_TC21	0.256187	0.321544	9.23774	7.46188e-13	8.22898e-09	19.059	chr16	87384491	R	II	FBXO31	TSS1500	Island	chr16:87382977-87384632	Both	CG	Island	ENST00000562778	chr16	87384056	87391853	7798	+	434	ENSG00000140941	MAP1LC3B	protein_coding	chromosome	MAP1LC3B	ENSG00000103264;ENSG00000140941	FBXO31;MAP1LC3B	PRAD_89748	5.4158184771182	Promoter	0.688622754491018	0.311377245508982	Active_non-prostate_lineage_promoter	0.0759949382276332			cg26968962	cg26968962
cg21013866_TC11	0.278153	0.340822	9.22151	7.92406e-13	8.54324e-09	19	chr14	23365776	R	I	EFS	TSS1500	Island	chr14:23365226-23366738	Grn	CG	Island	ENST00000351354	chr14	23356656	23365752	9097	-	23	ENSG00000100842	EFS	protein_coding	chromosome	EFS								Bivalent_poised_promoter	0.103472962262339			cg21013866	cg21013866
cg08184792_TC11	0.310214	0.400388	9.22022	7.96204e-13	8.54324e-09	18.9953	chr12	48198487	F	I		Unknow	Island	chr12:48198194-48199002	Red	CG	Island	ENST00000310248	chr12	48202083	48203387	1305	-	4898	ENSG00000172640	OR10AD1	protein_coding	chromosome	OR10AD1			PRAD_72437	27.9909084664061	Distal	0.612774451097804	0.387225548902196	Active_non-prostate_lineage_promoter	0.100187433754633			cg08184792	cg08184792
cg21096399_TC21	0.209893	0.365579	9.2108	8.24464e-13	8.63984e-09	18.9611	chr11	119317435	R	II	MCAM	TSS1500	Island	chr11:119316237-119317436;chr11:119320825-119321472	Both	CG	Island	ENST00000525555	chr11	119314870	119317130	2261	-	304	ENSG00000076706	MCAM	protein_coding	chromosome	MCAM	ENSG00000076706	MCAM						Bivalent_poised_promoter	0.106019758895109			cg21096399	cg21096399
cg17689799_BC11	0.168737	0.444555	9.20648	8.37747e-13	8.63984e-09	18.9455	chr2	27306672	R	I		Unknow	Island	chr2:27306215-27308597	Red	CG	Island	ENST00000296099	chr2	27307400	27308445	1046	-	1771	ENSG00000163794	UCN	protein_coding	chromosome	UCN	ENSG00000138100	TRIM54						Bivalent_poised_promoter	0.0703960683992556			cg17689799	cg17689799
cg14367205_BC21	-0.213739	0.701949	-9.20326	8.478e-13	8.63984e-09	18.9338	chr3	127223802	R	II		Unknow	OpenSea		Both	CG	Open Sea	ENST00000398112	chr3	127193131	127198185	5055	+	30670	ENSG00000214324	C3orf56	protein_coding	chromosome	C3orf56								Repressed_chromatin	0.163858038550958	PMD	commonPMD	cg14367205	cg14367205
cg25170591_BC11	0.352662	0.396378	9.20296	8.4873e-13	8.63984e-09	18.9327	chr10	102121305	R	I	LDB1	TSS1500	Shore	chr10:102119876-102120360	Red	CG	South Shore	ENST00000425280	chr10	102107583	102120453	12871	-	851	ENSG00000198728	LDB1	protein_coding	chromosome	LDB1			PRAD_63077	7.36220547611311	Distal	0.586826347305389	0.413173652694611	Active_non-prostate_lineage_promoter	0.111365535812617			cg25170591	cg25170591
cg05299650_BC11	0.241389	0.371105	9.19492	8.74404e-13	8.73968e-09	18.9035	chr12	48998208	F	I	DDN	Exon	Island	chr12:48996834-48998658;chr12:48999356-48999578	Red	CG	Island	ENST00000421952	chr12	48995149	48999309	4161	-	1099	ENSG00000181418	DDN	protein_coding	chromosome	DDN	ENSG00000181418	DDN						Bivalent_poised_promoter	0.094784669521			cg05299650	cg05299650
cg13490422_TC21	0.28572	0.415043	9.19303	8.80552e-13	8.73968e-09	18.8966	chr12	49983948	R	II		Unknow	OpenSea		Both	CG	Open Sea	ENST00000548961	chr12	49976923	49992358	15436	-	8408	ENSG00000161800	RACGAP1	protein_coding	chromosome	RACGAP1	ENSG00000161800	RACGAP1						Repressed_chromatin	0.10403627434678			cg13490422	cg13490422
cg10058779_BC11	0.196462	0.318768	9.18635	9.02612e-13	8.79884e-09	18.8723	chr14	23352226	F	I	SLC22A17	5UTR	Island	chr14:23351878-23352897	Red	CG	Island	ENST00000206544	chr14	23346318	23352551	6234	-	323	ENSG00000092096	SLC22A17	protein_coding	chromosome	SLC22A17	ENSG00000092096	SLC22A17	PRAD_79036	4.05791074217701	5' UTR	0.718562874251497	0.281437125748503	Bivalent_poised_promoter	0.103472962262339			cg10058779	cg10058779
cg07147449_TC11	0.301423	0.331604	9.17978	9.24865e-13	8.79884e-09	18.8484	chr12	114698267	R	I		Unknow	Island	chr12:114698120-114698545;chr12:114700457-114700670	Grn	CG	Island	ENST00000349155	chr12	114670254	114684164	13911	-	14102	ENSG00000135111	TBX3	protein_coding	chromosome	TBX3			PRAD_75192	3.83348598272299	Distal	0.574850299401198	0.425149700598802	Bivalent_poised_promoter	0.168949816796088	PMD	commonPMD	cg07147449	cg07147449
cg17537073_TC11	0.301427	0.44844	9.17858	9.28991e-13	8.79884e-09	18.8441	chr13	24328362	R	I		Unknow	Island	chr13:24328154-24328558	Red	CG	Island	ENST00000626707	chr13	24321126	24321428	303	-	6933	ENSG00000281899	C1QTNF9B-AS1	protein_coding	chromosome	C1QTNF9B-AS1								Bivalent_poised_promoter	0.130341241425241	PMD		cg17537073	cg17537073
cg22761670_TC11	0.334218	0.47149	9.17804	9.30838e-13	8.79884e-09	18.8421	chr17	76272120	R	I		Unknow	OpenSea		Red	CG	Open Sea	ENST00000589240	chr17	76265703	76270586	4884	+	6416	ENSG00000185262	UBALD2	protein_coding	chromosome	UBALD2			PRAD_94782	11.9155153184622	Distal	0.678642714570858	0.321357285429142	Active_non-prostate_lineage_promoter	0.0947523027401488			cg22761670
cg09025501_TC11	0.399164	0.400679	9.16605	9.73163e-13	9.03977e-09	18.7985	chr16	88651064	R	I	CYBA	TSS200	Shore	chr16:88650581-88651049	Grn	CG	South Shore	ENST00000561972	chr16	88647693	88651054	3362	-	9	ENSG00000051523	CYBA	protein_coding	chromosome	CYBA	ENSG00000051523	CYBA	PRAD_89844	21.472870427764	Promoter	0.692614770459082	0.307385229540918	Bivalent_poised_promoter	0.094547212432102			cg09025501	cg09025501
cg10318116_TC21	0.294556	0.334283	9.16441	9.79097e-13	9.03977e-09	18.7926	chr6	157235812	R	II		Unknow	Shore	chr6:157236037-157236963	Both	CG	North Shore	ENST00000400790	chr6	157148911	157186610	37700	+	86900	ENSG00000049618	ARID1B	protein_coding	chromosome	ARID1B			PRAD_42688	4.9580745173823	Distal	0.600798403193613	0.399201596806387	Bivalent_poised_promoter	0.0769233638988038			cg10318116
cg01964152_TC21	0.264437	0.327919	9.15974	9.96191e-13	9.08702e-09	18.7756	chr6	30127769	F	II		Unknow	Island	chr6:30127396-30127833	Both	CG	Island	ENST00000396581	chr6	30136108	30148735	12628	+	8337	ENSG00000204614	TRIM40	protein_coding	chromosome	TRIM40								Bivalent_poised_promoter				cg01964152	cg01964152
cg17565710_BC21	0.230031	0.252805	9.1568	1.0071e-12	9.08702e-09	18.7649	chr12	48197824	R	II		Unknow	Shore	chr12:48198194-48199002	Both	CG	North Shore	ENST00000310248	chr12	48202083	48203387	1305	-	5561	ENSG00000172640	OR10AD1	protein_coding	chromosome	OR10AD1			PRAD_72436	6.69139291525613	Distal	0.419161676646707	0.580838323353293	Active_non-prostate_lineage_promoter	0.100187433754633			cg17565710
cg23293998_BC21	-0.250992	0.4388	-9.12923	1.11555e-12	9.95248e-09	18.6646	chr1	181733234	F	II		Unknow	OpenSea		Both	CG	Open Sea	ENST00000358338	chr1	181483745	181806778	323034	+	249488	ENSG00000198216	CACNA1E	protein_coding	chromosome	CACNA1E	ENSG00000198216	CACNA1E						Bivalent_poised_enhancer	0.206223057026462	PMD	commonPMD	cg23293998	cg23293998
cg00158683_BC11	0.215674	0.228439	9.11144	1.19168e-12	1.05135e-08	18.5999	chr3	48595192	F	I		Unknow	Island	chr3:48594449-48595468	Grn	CG	Island	ENST00000328333	chr3	48564073	48595267	31195	-	73	ENSG00000114270	COL7A1	protein_coding	chromosome	COL7A1	ENSG00000114270	COL7A1						Bivalent_poised_promoter	0.099453148565125			cg00158683	cg00158683
cg03848381_BC11	0.268081	0.316938	9.10574	1.21715e-12	1.05984e-08	18.5791	chr15	40283444	R	I	ANKRD63	TSS1500	Shelf	chr15:40279877-40280557;chr15:40281427-40283917	Red	CG	Island	ENST00000434396	chr15	40281444	40282586	1143	-	857	ENSG00000230778	ANKRD63	protein_coding	chromosome	ANKRD63	ENSG00000137841	PLCB2						Bivalent_poised_promoter	0.0810538181057199			cg03848381	cg03848381
cg01283289_TC21	0.196673	0.311179	9.10335	1.228e-12	1.05984e-08	18.5704	chr12	81078398	F	II	ACSS3	Exon	Shore	chr12:81077790-81078340	Both	CG	South Shore	ENST00000261206	chr12	81078057	81255466	177410	+	340	ENSG00000111058	ACSS3	protein_coding	chromosome	ACSS3	ENSG00000111058	ACSS3						Bivalent_poised_promoter	0.16403990027156	PMD	commonPMD	cg01283289	cg01283289
cg25107624_TC21	-0.33996	0.481179	-9.09595	1.26222e-12	1.07185e-08	18.5435	chr7	79430880	F	II		Unknow	OpenSea		Both	CG	Open Sea	ENST00000522391	chr7	78019033	79453459	1434427	-	22577	ENSG00000187391	MAGI2	protein_coding	chromosome	MAGI2	ENSG00000187391	MAGI2						Heterochromatin	0.176890727848254	PMD	commonPMD	cg25107624	cg25107624
cg13273396_TC21	0.291492	0.345561	9.09453	1.26892e-12	1.07185e-08	18.5383	chr12	81078088	F	II	ACSS3	5UTR	Island	chr12:81077790-81078340	Both	CG	Island	ENST00000261206	chr12	81078057	81255466	177410	+	30	ENSG00000111058	ACSS3	protein_coding	chromosome	ACSS3	ENSG00000111058	ACSS3						Bivalent_poised_promoter	0.16403990027156	PMD	commonPMD	cg13273396	cg13273396
cg04294888_BC21	0.398175	0.370778	9.08423	1.31838e-12	1.10191e-08	18.5008	chr22	28443261	R	II	TTC28	Exon	OpenSea		Both	CG	Open Sea	ENST00000490475	chr22	28296214	28443073	146860	-	187	ENSG00000100154	TTC28	protein_coding	chromosome	TTC28	ENSG00000100154	TTC28						Active_non-prostate_lineage_promoter	0.148679063355542	PMD		cg04294888	cg04294888
cg02423318_TC11	0.377708	0.400354	9.08031	1.33774e-12	1.10645e-08	18.4865	chr7	66044138	F	I		Unknow	Island	chr7:66044087-66044495	Red	CG	Island	ENST00000304874	chr7	66075798	66093558	17761	+	31658	ENSG00000126522	ASL	protein_coding	chromosome	ASL								Active_non-prostate_lineage_promoter	0.107322100437682			cg02423318	cg02423318
cg15266705_TC11	0.295143	0.297818	9.07716	1.35347e-12	1.10792e-08	18.475	chr12	114698291	R	I		Unknow	Island	chr12:114698120-114698545;chr12:114700457-114700670	Red	CG	Island	ENST00000349155	chr12	114670254	114684164	13911	-	14126	ENSG00000135111	TBX3	protein_coding	chromosome	TBX3			PRAD_75192	3.83348598272299	Distal	0.574850299401198	0.425149700598802	Bivalent_poised_promoter	0.168949816796088	PMD	commonPMD	cg15266705	cg15266705
cg03787864_TC11	0.400693	0.439415	9.05391	1.47559e-12	1.19508e-08	18.3903	chr16	88650726	R	I		Unknow	Island	chr16:88650581-88651049	Red	CG	Island	ENST00000568278	chr16	88646132	88651015	4884	-	287	ENSG00000051523	CYBA	protein_coding	chromosome	CYBA	ENSG00000051523	CYBA						Bivalent_poised_promoter	0.094547212432102			cg03787864	cg03787864
cg20736068_TC21	0.228373	0.323082	9.05129	1.49005e-12	1.19508e-08	18.3807	chr1	32703626	F	II	SYNC	TSS1500	Shore	chr1:32702418-32703264	Both	CG	South Shore	ENST00000417633	chr1	32695565	32703596	8032	-	29	ENSG00000162520	SYNC	protein_coding	chromosome	SYNC								Bivalent_poised_promoter	0.077328557141955			cg20736068	cg20736068
cg12783776_BC21	0.329207	0.41158	9.04717	1.51305e-12	1.20139e-08	18.3657	chr11	57598475	F	II		Unknow	OpenSea		Both	CG	Open Sea	ENST00000619430	chr11	57598271	57614581	16311	+	203	ENSG00000149131	SERPING1	protein_coding	chromosome	SERPING1	ENSG00000149131	SERPING1						Bivalent_poised_promoter	0.10922718320123			cg12783776	cg12783776
cg24725574_TC11	0.288075	0.301371	9.04158	1.54481e-12	1.20389e-08	18.3453	chr6	30006940	F	I	HLA-J	Exon	Island	chr6:30006443-30007592	Red	CG	Island	ENST00000495278	chr6	30006596	30009956	3361	+	343	ENSG00000204622	HLA-J	transcribed_unprocessed_pseudogene	chromosome	HLA-J								Bivalent_poised_promoter				cg24725574	cg24725574
cg10069493_BC11	0.348228	0.446282	9.04128	1.54653e-12	1.20389e-08	18.3442	chr10	45419240	F	I		Unknow	Island	chr10:45418926-45419435	Red	CG	Island	ENST00000483623	chr10	45424084	45428486	4403	+	4842	ENSG00000012779	ALOX5	protein_coding	chromosome	ALOX5	ENSG00000012779	ALOX5						Bivalent_poised_promoter	0.105752419520781			cg10069493	cg10069493
cg06333957_BC11	0.309532	0.408678	9.03464	1.58522e-12	1.22203e-08	18.32	chr20	52105012	R	I		Unknow	Island	chr20:52104771-52105373	Grn	CG	Island	ENST00000395989	chr20	52085241	52104923	19683	-	88	ENSG00000020256	ZFP64	protein_coding	chromosome	ZFP64	ENSG00000020256	ZFP64						Bivalent_poised_promoter	0.0797608662863226			cg06333957	cg06333957
cg08549665_BC21	-0.207875	0.517686	-9.02372	1.65091e-12	1.26043e-08	18.2802	chr20	60628563	F	II		Unknow	OpenSea		Both	CG	Open Sea	ENST00000614565	chr20	61252426	61940617	688192	+	623861	ENSG00000179242	CDH4	protein_coding	chromosome	CDH4								Heterochromatin	0.216532104585698	PMD	commonPMD	cg08549665	cg08549665
cg06992324_BC21	0.24136	0.69834	9.05543	1.72314e-12	1.29142e-08	18.2473	chr2	121565371	R	II		Unknow	OpenSea		Both	CG	Open Sea	ENST00000480007	chr2	121462535	121513073	50539	-	52297	ENSG00000074054	CLASP1	protein_coding	chromosome	CLASP1	ENSG00000074054	CLASP1						Heterochromatin	0.076214208043114			cg06992324	cg06992324
cg04222582_BC11	0.270896	0.360565	9.00939	1.74133e-12	1.29142e-08	18.2279	chr15	45112905	F	I	DUOXA2	TSS1500	Shore	chr15:45111050-45112020;chr15:45112571-45113284;chr15:45114269-45114684;chr15:45116375-45117330	Grn	CG	Island	ENST00000603300	chr15	45092655	45114161	21507	-	1254	ENSG00000140279	DUOX2	protein_coding	chromosome	DUOX2	ENSG00000140279	DUOX2						Bivalent_poised_promoter	0.0875486463016398			cg04222582	cg04222582
cg13102294_TC21	0.259649	0.400739	9.00869	1.74586e-12	1.29142e-08	18.2253	chr6	32153616	F	II	LOC100507547	Exon	Shelf	chr6:32150324-32150767;chr6:32154052-32154752	Both	CG	North Shore	ENST00000395523	chr6	32153577	32163678	10102	+	38	ENSG00000221988	PPT2	protein_coding	chromosome	PPT2	ENSG00000204314;ENSG00000221988	PRRT1;PPT2						Active_non-prostate_lineage_promoter				cg13102294	cg13102294
cg23376821_TC21	0.289404	0.330547	9.00602	1.76331e-12	1.29142e-08	18.2156	chr6	45423628	F	II		Unknow	Shelf	chr6:45419609-45420427;chr6:45421683-45423909	Both	CG	Island	ENST00000625924	chr6	45422577	45547305	124729	+	1050	ENSG00000124813	RUNX2	protein_coding	chromosome	RUNX2	ENSG00000124813	RUNX2						Bivalent_poised_promoter	0.0978103094862657			cg23376821
cg03885399_TC11	0.208741	0.48114	9.04771	1.77281e-12	1.29142e-08	18.2185	chr1	47225878	R	I	TAL1	Exon	Island	chr1:47225308-47226055	Red	CG	Island	ENST00000459729	chr1	47218688	47224076	5389	-	1801	ENSG00000162367	TAL1	protein_coding	chromosome	TAL1	ENSG00000162367	TAL1						Bivalent_poised_promoter	0.0851081619079136			cg03885399	cg03885399
cg08772003_BC21	0.24458	0.45049	9.00018	1.80201e-12	1.29327e-08	18.1943	chr10	102870112	R	II	AS3MT	Exon	Shore	chr10:102869281-102869722	Both	CG	South Shore	ENST00000615257	chr10	102869516	102901894	32379	+	595	ENSG00000214435	AS3MT	protein_coding	chromosome	AS3MT	ENSG00000270316;ENSG00000214435	C10orf32-ASMT;AS3MT						Bivalent_poised_promoter	0.102061160132709			cg08772003	cg08772003
cg02584756_TC11	0.215073	0.479128	8.99878	1.81145e-12	1.29327e-08	18.1892	chr1	43068125	F	I		Unknow	Shore	chr1:43068219-43068663	Red	CG	North Shore	ENST00000410048	chr1	43145153	43156396	11244	+	77026	ENSG00000186973	FAM183A	protein_coding	chromosome	FAM183A								Bivalent_poised_promoter	0.125845144155326	PMD		cg02584756	cg02584756
cg13709870_BC21	0.327254	0.421756	8.99519	1.83582e-12	1.29327e-08	18.176	chr4	16083923	R	II	PROM1	TSS1500	Island	chr4:16082572-16084112	Both	CG	Island	ENST00000508167	chr4	15968230	16083732	115503	-	190	ENSG00000007062	PROM1	protein_coding	chromosome	PROM1	ENSG00000007062	PROM1						Bivalent_poised_promoter	0.12202507424406			cg13709870	cg13709870
cg10990170_TC11	0.194243	0.388824	8.99262	1.85347e-12	1.29327e-08	18.1667	chr6	30006744	F	I		Unknow	Island	chr6:30006443-30007592	Red	CG	Island	ENST00000495278	chr6	30006596	30009956	3361	+	147	ENSG00000204622	HLA-J	transcribed_unprocessed_pseudogene	chromosome	HLA-J								Bivalent_poised_promoter				cg10990170
cg04879832_TC11	0.371741	0.432934	8.99214	1.8568e-12	1.29327e-08	18.1649	chr16	88651048	R	I	CYBA	Exon	Island	chr16:88650581-88651049	Grn	CG	Island	ENST00000561972	chr16	88647693	88651054	3362	-	4	ENSG00000051523	CYBA	protein_coding	chromosome	CYBA	ENSG00000051523	CYBA	PRAD_89844	21.472870427764	Promoter	0.692614770459082	0.307385229540918	Bivalent_poised_promoter	0.094547212432102			cg04879832	cg04879832
cg07351192_BC11	0.251527	0.335907	8.98047	1.93921e-12	1.33893e-08	18.1223	chr3	5096088	R	I		Unknow	Island	chr3:5095863-5096216	Grn	CG	Island	ENST00000256496	chr3	5122220	5180911	58692	+	26130	ENSG00000134108	ARL8B	protein_coding	chromosome	ARL8B								Bivalent_poised_promoter	0.102633071017084			cg07351192	cg07351192
cg08325845_TC11	0.268315	0.426026	8.97776	1.95891e-12	1.34087e-08	18.1124	chr6	30007109	R	I		Unknow	Island	chr6:30006443-30007592	Red	CG	Island	ENST00000495278	chr6	30006596	30009956	3361	+	512	ENSG00000204622	HLA-J	transcribed_unprocessed_pseudogene	chromosome	HLA-J								Bivalent_poised_promoter				cg08325845	cg08325845
cg12247403_TC21	0.329733	0.385566	8.95442	2.13678e-12	1.42913e-08	18.0272	chr19	5338778	F	II		Unknow	Shelf	chr19:5335033-5335250;chr19:5338777-5339119;chr19:5339629-5341050	Both	CG	Island	ENST00000588552	chr19	5158495	5340803	182309	-	2023	ENSG00000105426	PTPRS	protein_coding	chromosome	PTPRS	ENSG00000105426	PTPRS						Bivalent_poised_enhancer	0.130162184165471	PMD		cg12247403	cg12247403
cg16732616_BC11	0.32517	0.383907	8.95153	2.15992e-12	1.42913e-08	18.0166	chr1	50421110	F	I	DMRTA2	Exon	Shelf	chr1:50417325-50417754;chr1:50418556-50425799	Red	CG	Island	ENST00000418121	chr1	50417550	50421632	4083	-	520	ENSG00000142700	DMRTA2	protein_coding	chromosome	DMRTA2	ENSG00000142700	DMRTA2						Bivalent_poised_promoter	0.0664993947800499			cg16732616	cg16732616
cg11846236_BC21	0.236834	0.38743	8.94844	2.18492e-12	1.42913e-08	18.0053	chr3	48595135	R	II	COL7A1	Exon	Island	chr3:48594449-48595468	Both	CG	Island	ENST00000328333	chr3	48564073	48595267	31195	-	130	ENSG00000114270	COL7A1	protein_coding	chromosome	COL7A1	ENSG00000114270	COL7A1						Bivalent_poised_promoter	0.099453148565125			cg11846236	cg11846236
cg20172627_TC11	0.340966	0.307734	8.94818	2.18706e-12	1.42913e-08	18.0043	chr2	25216241	F	I		Unknow	Shore	chr2:25215856-25216224	Red	CG	South Shore	ENST00000491288	chr2	25236930	25243970	7041	-	27727	ENSG00000119772	DNMT3A	protein_coding	chromosome	DNMT3A								Bivalent_poised_promoter	0.0770144263273255			cg20172627	cg20172627
cg15404001_TC21	0.241054	0.572443	8.94714	2.19557e-12	1.42913e-08	18.0005	chr22	45600946	F	II	FBLN1	Exon	OpenSea		Both	CG	Open Sea	ENST00000460300	chr22	45577039	45578277	1239	+	23906	ENSG00000077942	FBLN1	protein_coding	chromosome	FBLN1	ENSG00000077942	FBLN1						Primed_non-prostate_lineage-specific_enhancer	0.0994414421514097			cg15404001	cg15404001
cg26233374_BC21	0.316475	0.312719	8.94565	2.2078e-12	1.42913e-08	17.9951	chr5	43603541	F	II	NNT-AS1	TSS1500	Island	chr5:43602875-43603548	Both	CG	Island	ENST00000512996	chr5	43603199	43705486	102288	+	341	ENSG00000112992	NNT	protein_coding	chromosome	NNT	ENSG00000112992	NNT						Active_non-prostate_lineage_promoter	0.0869425484368562			cg26233374	cg26233374
cg04842472_TC11	0.129809	0.528111	8.94434	2.21855e-12	1.42913e-08	17.9903	chr7	39833252	F	I		Unknow	Island	chr7:39833215-39833552	Red	CG	Island	ENST00000181839	chr7	39950037	40097134	147098	+	116783	ENSG00000065883	CDK13	protein_coding	chromosome	CDK13								Bivalent_poised_promoter	0.136070301877335	PMD		cg04842472	cg04842472
cg03125427_TC11	0.411028	0.427503	8.93762	2.27487e-12	1.42913e-08	17.9657	chr16	88651074	R	I	CYBA	TSS200	Shore	chr16:88650581-88651049	Red	CG	South Shore	ENST00000561972	chr16	88647693	88651054	3362	-	19	ENSG00000051523	CYBA	protein_coding	chromosome	CYBA	ENSG00000051523	CYBA	PRAD_89844	21.472870427764	Promoter	0.692614770459082	0.307385229540918	Bivalent_poised_promoter	0.094547212432102			cg03125427	cg03125427
cg21849932_BC11	0.262248	0.357434	8.93673	2.28239e-12	1.42913e-08	17.9625	chr20	63738109	R	I		Unknow	Shelf	chr20:63734897-63735183;chr20:63737602-63740609	Grn	CG	Island	ENST00000494776	chr20	63738205	63739103	899	+	94	ENSG00000203896	LIME1	protein_coding	chromosome	LIME1	ENSG00000273154;ENSG00000203896	RP4-583P15.15;LIME1						Bivalent_poised_promoter	0.119729207108489			cg21849932	cg21849932
cg09337254_BC21	0.32268	0.349206	8.97827	2.28913e-12	1.42913e-08	17.968	chr2	85413639	R	II		Unknow	Shore	chr2:85413846-85414136	Both	CG	North Shore	ENST00000479651	chr2	85402138	85413974	11837	-	333	ENSG00000042493	CAPG	protein_coding	chromosome	CAPG	ENSG00000042493	CAPG						Bivalent_poised_promoter	0.100329492225021			cg09337254	cg09337254
cg22156700_BC11	0.251363	0.239578	8.97761	2.29466e-12	1.42913e-08	17.9671	chr5	73436659	F	I		Unknow	Shore	chr5:73435994-73436234;chr5:73436538-73437905	Grn	CG	Island	ENST00000513595	chr5	73444827	73446988	2162	-	10327	ENSG00000251493	FOXD1	protein_coding	chromosome	FOXD1			PRAD_33004	3.39561491245003	Distal	0.696606786427146	0.303393213572854	Bivalent_poised_promoter	0.130087907148046	PMD		cg22156700	cg22156700
cg05744675_BC11	0.312182	0.387535	8.93113	2.33053e-12	1.42913e-08	17.942	chr16	88651315	R	I	CYBA	TSS1500	Shore	chr16:88650581-88651049;chr16:88655109-88655658	Red	CG	South Shore	ENST00000261623	chr16	88643283	88651152	7870	-	162	ENSG00000051523	CYBA	protein_coding	chromosome	CYBA			PRAD_89844	21.472870427764	Promoter	0.692614770459082	0.307385229540918	Bivalent_poised_promoter	0.094547212432102			cg05744675	cg05744675
cg09841842_TC11	0.262262	0.490982	8.92974	2.34267e-12	1.42913e-08	17.9369	chr14	51508130	R	I		Unknow	OpenSea		Red	CG	Open Sea	ENST00000356218	chr14	51489137	51730459	241323	+	18992	ENSG00000139926	FRMD6	protein_coding	chromosome	FRMD6	ENSG00000139926	FRMD6						Bivalent_poised_promoter	0.133134202531922	PMD		cg09841842	cg09841842
cg14619259_BC11	0.303539	0.39255	8.97151	2.34681e-12	1.42913e-08	17.9443	chr5	142325974	R	I	SPRY4	TSS1500	Shore	chr5:142324184-142325458;chr5:142325826-142326123	Red	CG	Island	ENST00000509364	chr5	142324899	142326455	1557	-	479	ENSG00000187678	SPRY4	protein_coding	chromosome	SPRY4	ENSG00000187678	SPRY4	PRAD_35348	8.18689912192047	Intron	0.6187624750499	0.3812375249501	Bivalent_poised_promoter	0.0934489940997467			cg14619259	cg14619259
cg23919118_TC21	0.141587	0.319194	8.92801	2.35783e-12	1.42913e-08	17.9306	chr12	106582228	R	II	RFX4	TSS1500	Shore	chr12:106580634-106581173;chr12:106581417-106581936;chr12:106582403-106582934;chr12:106583610-106583935;chr12:106585651-106587308	Both	CG	North Shore	ENST00000392842	chr12	106582907	106762802	179896	+	677	ENSG00000111783	RFX4	protein_coding	chromosome	RFX4								Bivalent_poised_promoter	0.148082631755833	PMD		cg23919118	cg23919118
cg11550146_BC21	0.276208	0.361255	8.92085	2.42155e-12	1.45663e-08	17.9044	chr7	108001932	R	II		Unknow	Island	chr7:108001350-108003613	Both	CG	Island	ENST00000393561	chr7	107923803	108002027	78225	-	93	ENSG00000091136	LAMB1	protein_coding	chromosome	LAMB1	ENSG00000091136	LAMB1						Bivalent_poised_promoter	0.123087771761698			cg11550146
cg20552371_BC21	0.272601	0.381446	8.91488	2.47609e-12	1.46763e-08	17.8826	chr18	78978201	R	II		Unknow	Shelf	chr18:78972970-78974765;chr18:78977005-78981362	Both	CG	Island	ENST00000575389	chr18	78980275	78997631	17357	+	2072	ENSG00000256463	SALL3	protein_coding	chromosome	SALL3								Bivalent_poised_enhancer	0.205795836335049	PMD	commonPMD	cg20552371	cg20552371
cg26412532_TC21	0.328691	0.36709	8.9148	2.47681e-12	1.46763e-08	17.8823	chr10	102121311	R	II	LDB1	TSS1500	Shore	chr10:102119876-102120360	Both	CG	South Shore	ENST00000425280	chr10	102107583	102120453	12871	-	857	ENSG00000198728	LDB1	protein_coding	chromosome	LDB1			PRAD_63077	7.36220547611311	Distal	0.586826347305389	0.413173652694611	Active_non-prostate_lineage_promoter	0.111365535812617			cg26412532	cg26412532
cg22044002_TC21	0.218527	0.33341	8.91208	2.5021e-12	1.47164e-08	17.8723	chr10	93065790	F	II		Unknow	Shelf	chr10:93060269-93063495;chr10:93065789-93066563;chr10:93068345-93069283	Both	CG	Island	ENST00000285949	chr10	93061264	93068697	7434	+	4525	ENSG00000187553	CYP26C1	protein_coding	chromosome	CYP26C1	ENSG00000187553	CYP26C1						Bivalent_poised_promoter	0.0734763482681343			cg22044002	cg22044002
cg00289346_TC21	0.305661	0.428429	8.90641	2.55559e-12	1.49205e-08	17.8516	chr12	110267104	F	II		Unknow	OpenSea		Both	CG	Open Sea	ENST00000552636	chr12	110280756	110296712	15957	+	13650	ENSG00000174437	ATP2A2	protein_coding	chromosome	ATP2A2								Active_non-prostate_lineage_enhancer	0.0706481055171698			cg00289346	cg00289346
cg05924540_BC11	0.256393	0.321597	8.90203	2.59764e-12	1.49353e-08	17.8356	chr4	139279569	F	I		Unknow	Shore	chr4:139279910-139280295	Red	CG	North Shore	ENST00000398955	chr4	139266163	139280338	14176	-	767	ENSG00000137463	MGARP	protein_coding	chromosome	MGARP	ENSG00000137463;ENSG00000109390	MGARP;NDUFC1						Bivalent_poised_promoter	0.102594042518118			cg05924540	cg05924540
cg19796981_BC11	0.243944	0.424115	8.89992	2.61819e-12	1.49353e-08	17.8279	chr22	50000072	F	I		Unknow	Island	chr22:49999263-50000347	Red	CG	Island	ENST00000341280	chr22	49994513	50008692	14180	-	8618	ENSG00000188263	IL17REL	protein_coding	chromosome	IL17REL	ENSG00000188263	IL17REL						Bivalent_poised_promoter	0.148951329539012	PMD		cg19796981	cg19796981
cg19641813_TC21	0.236237	0.354485	8.94131	2.62313e-12	1.49353e-08	17.8344	chr12	76032831	R	II	PHLDA1	TSS1500	Shore	chr12:76031063-76032536	Both	CG	South Shore	ENST00000619060	chr12	76025447	76031776	6330	-	1054	ENSG00000139289	PHLDA1	protein_coding	chromosome	PHLDA1	ENSG00000139289	PHLDA1						Active_non-prostate_lineage_promoter	0.0772366738469295			cg19641813	cg19641813
cg18276016_TC21	0.33519	0.315428	8.89837	2.63336e-12	1.49353e-08	17.8222	chr1	156106549	R	II		Unknow	Island	chr1:156106460-156106680	Both	CG	Island	ENST00000515711	chr1	156106658	156114838	8181	+	107	ENSG00000160789	LMNA	protein_coding	chromosome	LMNA	ENSG00000160789	LMNA	PRAD_6978	51.8643237862049	Intron	0.656686626746507	0.343313373253493	Active_prostate_lineage-specific_promoter	0.091343759027807			cg18276016
cg13591848_TC11	0.142626	0.721049	8.89585	2.65826e-12	1.49695e-08	17.813	chr10	101030137	F	I	PDZD7	Exon	Island	chr10:101030020-101030237;chr10:101031063-101031292;chr10:101032285-101032509	Red	CG	Island	ENST00000470414	chr10	101023128	101031114	7987	-	975	ENSG00000186862	PDZD7	protein_coding	chromosome	PDZD7	ENSG00000186862	PDZD7						Bivalent_poised_promoter	0.0846807560554029			cg13591848	cg13591848
cg14792081_TC11	0.326295	0.372601	8.89189	2.69779e-12	1.5022e-08	17.7985	chr1	65002777	R	I	LINC01359	TSS1500	Island	chr1:65002589-65003145	Red	CG	Island	ENST00000342505	chr1	64833229	64966504	133276	-	36272	ENSG00000162434	JAK1	protein_coding	chromosome	JAK1			PRAD_4448	5.75669885190869	Promoter	0.620758483033932	0.379241516966068	Bivalent_poised_promoter	0.078912747836361			cg14792081	cg14792081
cg07571734_BC11	0.22736	0.463922	8.89076	2.70923e-12	1.5022e-08	17.7943	chr7	151782808	F	I		Unknow	Shore	chr7:151782903-151783267	Red	CG	North Shore	ENST00000461529	chr7	151675548	151790632	115085	-	7822	ENSG00000106617	PRKAG2	protein_coding	chromosome	PRKAG2	ENSG00000106617	PRKAG2	PRAD_48836	5.06863226495364	Intron	0.550898203592814	0.449101796407186	Active_non-prostate_lineage_promoter	0.141355831628614	PMD		cg07571734	cg07571734
cg27379573_TC11	0.253923	0.361586	8.88927	2.72433e-12	1.5022e-08	17.7889	chr17	78231918	F	I	TMEM235	5UTR	Shore	chr17:78232029-78232299	Grn	CG	North Shore	ENST00000551068	chr17	78231903	78240186	8284	+	14	ENSG00000204278	TMEM235	protein_coding	chromosome	TMEM235	ENSG00000204278	TMEM235						Bivalent_poised_promoter	0.108743698141824			cg27379573	cg27379573
cg27637521_TC21	0.25879	0.40448	8.87777	2.84378e-12	1.55294e-08	17.7468	chr17	78359121	F	II	SOCS3	Exon	Island	chr17:78358737-78360957	Both	CG	Island	ENST00000587578	chr17	78359049	78360074	1026	-	951	ENSG00000184557	SOCS3	protein_coding	chromosome	SOCS3	ENSG00000184557	SOCS3	PRAD_95007	3.79251244657182	Intron	0.75249500998004	0.24750499001996	Bivalent_poised_promoter	0.0962148526681617			cg27637521	cg27637521
cg19814400_TC11	0.1887	0.18161	8.87667	2.85546e-12	1.55294e-08	17.7428	chr7	159143940	R	I		Unknow	Island	chr7:159143815-159145800	Grn	CG	Island	ENST00000421760	chr7	159116922	159144852	27931	-	910	ENSG00000106018	VIPR2	protein_coding	chromosome	VIPR2	ENSG00000106018	VIPR2						Bivalent_poised_promoter	0.171875083175174	PMD	commonPMD	cg19814400	cg19814400
cg13937162_BC21	0.27953	0.305596	8.86932	2.93486e-12	1.56033e-08	17.7159	chr7	157568853	R	II		Unknow	Island	chr7:157568820-157569113	Both	CG	Island	ENST00000494267	chr7	157415405	157416637	1233	+	153447	ENSG00000105993	DNAJB6	protein_coding	chromosome	DNAJB6	ENSG00000155093	PTPRN2						Active_non-prostate_lineage_promoter	0.202886435116725	PMD	commonPMD	cg13937162	cg13937162
cg22796507_BC11	0.28593	0.390384	8.86891	2.9393e-12	1.56033e-08	17.7144	chr1	47417067	R	I	FOXE3	Exon	Island	chr1:47416224-47417393	Red	CG	Island	ENST00000335071	chr1	47416072	47418052	1981	+	994	ENSG00000186790	FOXE3	protein_coding	chromosome	FOXE3	ENSG00000186790	FOXE3						Bivalent_poised_promoter	0.125437152028795	PMD		cg22796507	cg22796507
cg23236370_TC21	0.21326	0.637535	8.86837	2.9453e-12	1.56033e-08	17.7124	chr5	33892600	R	II	ADAMTS12	TSS1500	Shore	chr5:33892086-33892298	Both	CG	South Shore	ENST00000504830	chr5	33523535	33892192	368658	-	407	ENSG00000151388	ADAMTS12	protein_coding	chromosome	ADAMTS12								Bivalent_poised_promoter	0.260315232930488	PMD	commonPMD	cg23236370	cg23236370
cg05140648_TC21	0.252386	0.344261	8.86655	2.96537e-12	1.56033e-08	17.7057	chr12	48998137	F	II	DDN	Exon	Island	chr12:48996834-48998658;chr12:48999356-48999578	Both	CG	Island	ENST00000421952	chr12	48995149	48999309	4161	-	1170	ENSG00000181418	DDN	protein_coding	chromosome	DDN	ENSG00000181418	DDN						Bivalent_poised_promoter	0.094784669521			cg05140648	cg05140648
cg20759591_TC21	-0.27241	0.46026	-8.86637	2.96732e-12	1.56033e-08	17.7051	chr16	8309802	R	II		Unknow	OpenSea		Both	CG	Open Sea	ENST00000623677	chr16	8537605	8589749	52145	-	279945	ENSG00000232258	TMEM114	protein_coding	chromosome	TMEM114								Heterochromatin	0.198088744908306	PMD	commonPMD	cg20759591	cg20759591
cg17552460_BC21	0.220665	0.530789	8.86086	3.02896e-12	1.56669e-08	17.6849	chr2	101797374	R	II		Unknow	OpenSea		Both	CG	Open Sea	ENST00000496989	chr2	101797234	101831816	34583	+	139	ENSG00000071054	MAP4K4	protein_coding	chromosome	MAP4K4	ENSG00000071054	MAP4K4						Heterochromatin	0.0884467962378633			cg17552460	cg17552460
cg19342711_BC21	0.256078	0.448791	8.86012	3.03738e-12	1.56669e-08	17.6822	chr17	17074367	F	II		Unknow	OpenSea		Both	CG	Open Sea	ENST00000341712	chr17	17042849	17185560	142712	+	31517	ENSG00000133030	MPRIP	protein_coding	chromosome	MPRIP	ENSG00000133030	MPRIP						Active_non-prostate_lineage_enhancer	0.0764021676256212			cg19342711	cg19342711
cg20771240_BC11	0.270605	0.395795	8.86001	3.03861e-12	1.56669e-08	17.6818	chr11	134036798	R	I		Unknow	Shore	chr11:134037140-134037388	Red	CG	North Shore	ENST00000299106	chr11	134068925	134152001	83077	+	32125	ENSG00000166086	JAM3	protein_coding	chromosome	JAM3			PRAD_70679	3.33519348154136	Promoter	0.63872255489022	0.36127744510978	Active_non-prostate_lineage_promoter	0.175538393037233	PMD	commonPMD	cg20771240	cg20771240
cg06065225_BC11	0.238547	0.224433	8.85508	3.09509e-12	1.58552e-08	17.6637	chr11	65872666	R	I		Unknow	Island	chr11:65872364-65873903	Red	CG	Island	ENST00000526624	chr11	65870121	65872654	2534	-	11	ENSG00000172638	EFEMP2	protein_coding	chromosome	EFEMP2	ENSG00000172638	EFEMP2	PRAD_67666	3.0058156516389	Promoter	0.806387225548902	0.193612774451098	Bivalent_poised_promoter	0.101985303483699			cg06065225	cg06065225
cg02332982_TC11	0.260199	0.286217	8.84881	3.16842e-12	1.61083e-08	17.6407	chr12	45050637	F	I	DBX2	Exon	Island	chr12:45050419-45051603	Grn	CG	Island	ENST00000332700	chr12	45014672	45051099	36428	-	460	ENSG00000185610	DBX2	protein_coding	chromosome	DBX2	ENSG00000185610	DBX2						Bivalent_poised_promoter	0.180583898369672	PMD	commonPMD	cg02332982	cg02332982
cg11890740_BC11	0.331529	0.35684	8.8474	3.18508e-12	1.61083e-08	17.6356	chrX	56232259	F	I	KLF8	TSS1500	Shore	chrX:56232518-56232726	Grn	CG	North Shore	ENST00000374928	chrX	56232437	56287889	55453	+	176	ENSG00000102349	KLF8	protein_coding	chromosome	KLF8			PRAD_111408	3.07771526118772	Promoter	0.590818363273453	0.409181636726547	Active_non-prostate_lineage_promoter				cg11890740	cg11890740
cg17101450_TC11	0.256823	0.403226	8.83877	3.28951e-12	1.64661e-08	17.604	chr10	101140608	R	I		Unknow	Shelf	chr10:101136585-101136908;chr10:101139420-101139732;chr10:101140065-101140506	Red	CG	South Shore	ENST00000525019	chr10	101134314	101135516	1203	+	6293	ENSG00000107807	TLX1	protein_coding	chromosome	TLX1								Bivalent_poised_promoter	0.117257131045299			cg17101450
cg13539545_BC11	0.286126	0.437597	8.83813	3.2973e-12	1.64661e-08	17.6016	chr14	60507105	R	I		Unknow	Island	chr14:60507054-60507405;chr14:60509014-60511462	Red	CG	Island	ENST00000327720	chr14	60508951	60512850	3900	+	1844	ENSG00000184302	SIX6	protein_coding	chromosome	SIX6	ENSG00000179008	C14orf39						Bivalent_poised_promoter	0.159367202693982	PMD	commonPMD	cg13539545	cg13539545
cg00305281_BC21	0.211579	0.416024	8.83002	3.39874e-12	1.68666e-08	17.5719	chr22	41920172	R	II		Unknow	Island	chr22:41919498-41920405	Both	CG	Island	ENST00000621082	chr22	41909554	41914667	5114	-	5504	ENSG00000234965	SHISA8	protein_coding	chromosome	SHISA8								Bivalent_poised_promoter	0.106285349592065			cg00305281	cg00305281
cg19170015_TC11	0.237971	0.337124	8.82544	3.45746e-12	1.69875e-08	17.5551	chr4	73868997	F	I	CXCL1	TSS1500	Shore	chr4:73869201-73869827	Grn	CG	North Shore	ENST00000509101	chr4	73869393	73870177	785	+	394	ENSG00000163739	CXCL1	protein_coding	chromosome	CXCL1								Bivalent_poised_promoter	0.147901518025841	PMD		cg19170015	cg19170015
cg22230604_TC21	0.315019	0.296534	8.82478	3.46588e-12	1.69875e-08	17.5527	chr1	119327664	R	II	LINC01780	TSS1500	Island	chr1:119327603-119327912	Both	CG	Island	ENST00000457318	chr1	119368779	119386694	17916	+	41113	ENSG00000116882	HAO2	protein_coding	chromosome	HAO2			PRAD_6083	2.52105937673274	Distal	0.616766467065868	0.383233532934132	Bivalent_poised_promoter	0.122176449929993			cg22230604	cg22230604
cg12543101_TC21	-0.251995	0.562576	-8.82313	3.48736e-12	1.69879e-08	17.5467	chr8	49804386	R	II		Unknow	OpenSea		Both	CG	Open Sea	ENST00000518864	chr8	49909789	50792829	883041	+	105401	ENSG00000147481	SNTG1	protein_coding	chromosome	SNTG1								Heterochromatin	0.232234536088636	PMD	commonPMD	cg12543101
cg25666433_TC21	0.291416	0.330934	8.81988	3.53001e-12	1.70908e-08	17.5347	chr6	28399502	F	II	ZSCAN12	TSS1500	Island	chr6:28399347-28399874	Both	CG	Island	ENST00000396827	chr6	28379219	28399731	20513	-	227	ENSG00000158691	ZSCAN12	protein_coding	chromosome	ZSCAN12	ENSG00000158691	ZSCAN12						Active_non-prostate_lineage_promoter	0.0985408445762622			cg25666433	cg25666433
cg24716879_TC11	0.265596	0.414847	8.81494	3.59576e-12	1.73036e-08	17.5166	chr1	234970125	F	I		Unknow	OpenSea		Red	CG	Open Sea	ENST00000467767	chr1	235112025	235119899	7875	-	149772	ENSG00000173726	TOMM20	protein_coding	chromosome	TOMM20								Active_prostate_lineage-specific_promoter	0.0659316595488922			cg24716879	cg24716879
cg04349438_TC21	0.33165	0.378215	8.80963	3.6678e-12	1.7544e-08	17.4972	chr22	28443364	R	II	TTC28	Exon	OpenSea		Both	CG	Open Sea	ENST00000490475	chr22	28296214	28443073	146860	-	290	ENSG00000100154	TTC28	protein_coding	chromosome	TTC28	ENSG00000100154	TTC28						Active_non-prostate_lineage_promoter	0.148679063355542	PMD		cg04349438	cg04349438
cg21741562_BC11	0.262963	0.341098	8.7929	3.90448e-12	1.84537e-08	17.4358	chr3	87089237	R	I	LINC00506	TSS200	Island	chr3:87089075-87089396	Grn	CG	Island	ENST00000383698	chr3	86961906	86991119	29214	-	98117	ENSG00000206538	VGLL3	protein_coding	chromosome	VGLL3								Bivalent_poised_promoter	0.181846041791668	PMD	commonPMD	cg21741562	cg21741562
cg06264679_BC21	0.246327	0.368142	8.79145	3.92574e-12	1.84537e-08	17.4305	chr6	32153656	F	II	LOC100507547	Exon	Shelf	chr6:32150324-32150767;chr6:32154052-32154752	Both	CG	North Shore	ENST00000395523	chr6	32153577	32163678	10102	+	78	ENSG00000221988	PPT2	protein_coding	chromosome	PPT2	ENSG00000204314;ENSG00000221988	PRRT1;PPT2						Active_non-prostate_lineage_promoter				cg06264679	cg06264679
cg06277657_TC21	0.191426	0.419019	8.79131	3.92772e-12	1.84537e-08	17.43	chr7	137847628	R	II	DGKI	TSS1500	Island	chr7:137846379-137847636	Both	CG	Island	ENST00000470895	chr7	137585261	137847092	261832	-	535	ENSG00000157680	DGKI	protein_coding	chromosome	DGKI								Bivalent_poised_promoter	0.114729428811959			cg06277657	cg06277657
cg21334513_TC11	0.300425	0.444948	8.7857	4.01099e-12	1.86931e-08	17.4094	chr6	30127471	F	I		Unknow	Island	chr6:30127396-30127833	Grn	CG	Island	ENST00000396581	chr6	30136108	30148735	12628	+	8635	ENSG00000204614	TRIM40	protein_coding	chromosome	TRIM40			PRAD_38443	2.79751241650723	Distal	0.604790419161677	0.395209580838323	Bivalent_poised_promoter				cg21334513	cg21334513
cg17101165_BC21	0.289749	0.308704	8.7825	4.05927e-12	1.86931e-08	17.3977	chr12	114698421	F	II		Unknow	Island	chr12:114698120-114698545;chr12:114700457-114700670	Both	CG	Island	ENST00000349155	chr12	114670254	114684164	13911	-	14256	ENSG00000135111	TBX3	protein_coding	chromosome	TBX3			PRAD_75192	3.83348598272299	Distal	0.574850299401198	0.425149700598802	Bivalent_poised_promoter	0.168949816796088	PMD	commonPMD	cg17101165	cg17101165
cg03750144_BC21	0.25973	0.395015	8.7823	4.06236e-12	1.86931e-08	17.3969	chr2	130837579	R	II		Unknow	Island	chr2:130836942-130837729	Both	CG	Island	ENST00000409359	chr2	130837455	130947230	109776	+	123	ENSG00000136002	ARHGEF4	protein_coding	chromosome	ARHGEF4	ENSG00000136002	ARHGEF4						Bivalent_poised_promoter	0.1254210538651	PMD		cg03750144	cg03750144
cg01116067_BC21	0.290169	0.34682	8.78161	4.07283e-12	1.86931e-08	17.3944	chr1	2530399	R	II	HES5	TSS200	Shelf	chr1:2525802-2526820;chr1:2529321-2530571	Both	CG	Island	ENST00000378453	chr1	2528745	2530245	1501	-	153	ENSG00000197921	HES5	protein_coding	chromosome	HES5			PRAD_322	3.18260986894315	Distal	0.726546906187625	0.273453093812375	Bivalent_poised_promoter				cg01116067	cg01116067
cg01740766_BC11	0.223716	0.457484	8.77973	4.10164e-12	1.87171e-08	17.3875	chr6	44561221	R	I		Unknow	OpenSea		Red	CG	Open Sea	ENST00000371477	chr6	44387525	44450426	62902	+	173695	ENSG00000096401	CDC5L	protein_coding	chromosome	CDC5L								Bivalent_poised_promoter	0.154518255740826	PMD	commonPMD	cg01740766	cg01740766
cg26280553_TC11	0.317686	0.36801	8.77639	4.15313e-12	1.87933e-08	17.3753	chr1	180913140	R	I	KIAA1614	5UTR	Island	chr1:180912180-180913283	Red	CG	Island	ENST00000496210	chr1	180913154	180914056	903	+	12	ENSG00000135835	KIAA1614	protein_coding	chromosome	KIAA1614								Bivalent_poised_promoter	0.064664334772154			cg26280553	cg26280553
cg03810476_BC21	0.344561	0.350631	8.7731	4.20457e-12	1.87933e-08	17.3632	chrX	17374675	F	II	NHS	TSS1500	Shore	chrX:17375036-17377694	Both	CG	North Shore	ENST00000380060	chrX	17375420	17735994	360575	+	743	ENSG00000188158	NHS	protein_coding	chromosome	NHS								Active_non-prostate_lineage_enhancer				cg03810476	cg03810476
cg13708158_BC21	0.271178	0.376393	8.77269	4.21096e-12	1.87933e-08	17.3617	chr12	115599418	R	II		Unknow	OpenSea		Both	CG	Open Sea	ENST00000552023	chr12	115957906	115960532	2627	-	361112	ENSG00000123066	MED13L	protein_coding	chromosome	MED13L								Bivalent_poised_promoter	0.198464694120162	PMD	commonPMD	cg13708158	cg13708158
cg09333221_TC21	0.328593	0.466966	8.77256	4.21301e-12	1.87933e-08	17.3612	chr7	30764584	R	II		Unknow	OpenSea		Both	CG	Open Sea	ENST00000265299	chr7	30771417	30892387	120971	+	6831	ENSG00000106125	FAM188B	protein_coding	chromosome	FAM188B	ENSG00000254959	INMT-FAM188B						Active_non-prostate_lineage_enhancer	0.109064896732767			cg09333221	cg09333221
cg08699646_BC11	0.279864	0.301589	8.7703	4.24885e-12	1.88473e-08	17.3529	chr16	57985455	R	I	TEPP	Exon	Island	chr16:57984496-57985567;chr16:57985759-57986108	Grn	CG	Island	ENST00000569996	chr16	57976578	57987523	10946	+	8876	ENSG00000159648	TEPP	protein_coding	chromosome	TEPP	ENSG00000159648	TEPP						Bivalent_poised_promoter	0.127765244696813	PMD		cg08699646	cg08699646
cg01528052_TC11	0.25079	0.354317	8.80664	4.31335e-12	1.90271e-08	17.3462	chr6	30127951	F	I		Unknow	Shore	chr6:30127396-30127833	Red	CG	South Shore	ENST00000396581	chr6	30136108	30148735	12628	+	8155	ENSG00000204614	TRIM40	protein_coding	chromosome	TRIM40								Bivalent_poised_promoter				cg01528052	cg01528052
cg01176363_TC11	0.27731	0.373087	8.76097	4.39977e-12	1.93011e-08	17.3187	chr20	63738092	R	I		Unknow	Shelf	chr20:63734897-63735183;chr20:63737602-63740609	Grn	CG	Island	ENST00000494776	chr20	63738205	63739103	899	+	111	ENSG00000203896	LIME1	protein_coding	chromosome	LIME1	ENSG00000273154;ENSG00000203896	RP4-583P15.15;LIME1						Bivalent_poised_promoter	0.119729207108489			cg01176363	cg01176363
cg18844382_TC11	0.274635	0.333208	8.75163	4.55626e-12	1.97457e-08	17.2844	chr14	23365768	R	I	EFS	TSS1500	Island	chr14:23365226-23366738	Red	CG	Island	ENST00000351354	chr14	23356656	23365752	9097	-	15	ENSG00000100842	EFS	protein_coding	chromosome	EFS								Bivalent_poised_promoter	0.103472962262339			cg18844382	cg18844382
cg21654383_BC11	0.309896	0.346848	8.75096	4.56765e-12	1.97457e-08	17.2819	chr2	85413953	R	I		Unknow	Island	chr2:85413846-85414136	Red	CG	Island	ENST00000479651	chr2	85402138	85413974	11837	-	19	ENSG00000042493	CAPG	protein_coding	chromosome	CAPG	ENSG00000042493	CAPG	PRAD_14108	11.1652061337587	Promoter	0.654690618762475	0.345309381237525	Bivalent_poised_promoter	0.100329492225021			cg21654383	cg21654383
cg04255230_BC11	0.212337	0.550904	8.74897	4.60177e-12	1.97457e-08	17.2746	chr2	74499883	R	I	LBX2	TSS1500	Shelf	chr2:74502272-74504039;chr2:74497912-74499911	Red	CG	Island	ENST00000377566	chr2	74497517	74499716	2200	-	166	ENSG00000179528	LBX2	protein_coding	chromosome	LBX2	ENSG00000179528	LBX2						Bivalent_poised_enhancer	0.101621066997637			cg04255230	cg04255230
cg01460436_TC21	0.212386	0.464462	8.74752	4.62674e-12	1.97457e-08	17.2693	chr20	46058815	R	II	SLC12A5	Exon	Island	chr20:46057132-46058971	Both	CG	Island	ENST00000616201	chr20	46029182	46060150	30969	+	29632	ENSG00000124140	SLC12A5	protein_coding	chromosome	SLC12A5	ENSG00000124140	SLC12A5						Bivalent_poised_promoter	0.105393398900308			cg01460436	cg01460436
cg15443822_BC21	0.221534	0.325696	8.74704	4.63511e-12	1.97457e-08	17.2676	chr17	3963720	F	II		Unknow	Shore	chr17:3963765-3964801	Both	CG	North Shore	ENST00000359983	chr17	3925291	3964291	39001	-	569	ENSG00000074370	ATP2A3	protein_coding	chromosome	ATP2A3	ENSG00000074370	ATP2A3						Bivalent_poised_promoter	0.11279506150105			cg15443822	cg15443822
cg11318054_TC11	0.260055	0.268304	8.74617	4.65032e-12	1.97457e-08	17.2643	chr7	157569000	R	I		Unknow	Island	chr7:157568820-157569113	Red	CG	Island	ENST00000494267	chr7	157415405	157416637	1233	+	153594	ENSG00000105993	DNAJB6	protein_coding	chromosome	DNAJB6	ENSG00000155093	PTPRN2						Active_non-prostate_lineage_promoter	0.202886435116725	PMD	commonPMD	cg11318054	cg11318054
cg01163842_BC11	0.276073	0.408937	8.74066	4.74719e-12	2.00497e-08	17.2441	chr14	94768788	R	I		Unknow	Island	chr14:94768275-94770232;chr14:94771285-94771874	Red	CG	Island	ENST00000238558	chr14	94768216	94770230	2015	-	1440	ENSG00000133937	GSC	protein_coding	chromosome	GSC	ENSG00000133937	GSC						Bivalent_poised_promoter	0.181732973377995	PMD	commonPMD	cg01163842	cg01163842
cg20859731_BC11	0.232744	0.431663	8.73715	4.80994e-12	2.01372e-08	17.2312	chr20	37598418	R	I		Unknow	Island	chr20:37598215-37598439	Red	CG	Island	ENST00000414542	chr20	37517418	37527931	10514	-	70486	ENSG00000166619	BLCAP	protein_coding	chromosome	BLCAP								Bivalent_poised_enhancer	0.117920430117508			cg20859731	cg20859731
cg22774088_BC11	0.291791	0.407989	8.73667	4.81861e-12	2.01372e-08	17.2295	chr19	2253399	F	I		Unknow	Island	chr19:2250561-2253960	Red	CG	Island	ENST00000300961	chr19	2252252	2256417	4166	-	3016	ENSG00000167476	JSRP1	protein_coding	chromosome	JSRP1	ENSG00000167476	JSRP1						Bivalent_poised_promoter	0.101779914977994			cg22774088	cg22774088
cg26607748_BC21	0.244751	0.297237	8.73153	4.91211e-12	2.02534e-08	17.2106	chr9	35690229	F	II	TPM2	TSS1500	Island	chr9:35689613-35690732	Both	CG	Island	ENST00000360958	chr9	35682930	35689922	6993	-	306	ENSG00000198467	TPM2	protein_coding	chromosome	TPM2	ENSG00000198467	TPM2	PRAD_55299	5.02249482560303	Promoter	0.718562874251497	0.281437125748503	Bivalent_poised_promoter	0.100141896581983			cg26607748	cg26607748
cg08369368_TC11	0.26314	0.352036	8.72893	4.96016e-12	2.02534e-08	17.2011	chr5	177132880	F	I	NSD1	TSS1500	Island	chr5:177131851-177134651	Grn	CG	Island	ENST00000510954	chr5	177133079	177204236	71158	+	197	ENSG00000165671	NSD1	protein_coding	chromosome	NSD1			PRAD_36615	5.04839170612378	Promoter	0.74251497005988	0.25748502994012	Bivalent_poised_promoter	0.086260564726191			cg08369368	cg08369368
cg24575083_TC11	0.182759	0.369747	8.72884	4.9619e-12	2.02534e-08	17.2007	chr11	7674254	F	I	CYB5R2	5UTR	Island	chr11:7673480-7674454	Red	CG	Island	ENST00000531096	chr11	7667772	7674243	6472	-	10	ENSG00000166394	CYB5R2	protein_coding	chromosome	CYB5R2	ENSG00000166394	CYB5R2	PRAD_65100	3.31493426237479	Promoter	0.616766467065868	0.383233532934132	Bivalent_poised_promoter	0.0824946406997871			cg24575083	cg24575083
cg22383942_TC21	-0.271307	0.649502	-8.72828	4.97229e-12	2.02534e-08	17.1987	chr5	153711628	R	II		Unknow	OpenSea		Both	CG	Open Sea	ENST00000520966	chr5	153573228	153655865	82638	+	138399	ENSG00000155511	GRIA1	protein_coding	chromosome	GRIA1	ENSG00000155511	GRIA1						Heterochromatin	0.230892752170704	PMD	commonPMD	cg22383942	cg22383942
cg13375463_BC21	0.294391	0.645928	8.72819	4.97395e-12	2.02534e-08	17.1983	chr1	27572514	R	II		Unknow	Shelf	chr1:27568416-27569013;chr1:27575289-27576177	Both	CG	North Shelf	ENST00000487743	chr1	27552042	27553304	1263	-	19209	ENSG00000126705	AHDC1	protein_coding	chromosome	AHDC1	ENSG00000126705	AHDC1						Active_non-prostate_lineage_promoter	0.0819121432771745			cg13375463	cg13375463
cg03227148_TC11	0.227189	0.23916	8.72355	5.0611e-12	2.04641e-08	17.1813	chr3	126180927	F	I	ALDH1L1	TSS1500	Shore	chr3:126179819-126180725	Grn	CG	South Shore	ENST00000488356	chr3	126157400	126180994	23595	-	65	ENSG00000144908	ALDH1L1	protein_coding	chromosome	ALDH1L1	ENSG00000144908	ALDH1L1	PRAD_23321	27.4864560447919	Promoter	0.604790419161677	0.395209580838323	Bivalent_poised_promoter	0.11404642950724			cg03227148	cg03227148
cg00395210_BC21	0.242033	0.33813	8.71945	5.13939e-12	2.04641e-08	17.1662	chr12	48198682	F	II		Unknow	Island	chr12:48198194-48199002	Both	CG	Island	ENST00000310248	chr12	48202083	48203387	1305	-	4703	ENSG00000172640	OR10AD1	protein_coding	chromosome	OR10AD1								Active_non-prostate_lineage_promoter	0.100187433754633			cg00395210	cg00395210
cg25214789_TC21	0.324109	0.341657	8.71906	5.14699e-12	2.04641e-08	17.1648	chr5	7849957	R	II		Unknow	Island	chr5:7849832-7851300	Both	CG	Island	ENST00000509627	chr5	7831398	7851151	19754	-	1192	ENSG00000215217	C5orf49	protein_coding	chromosome	C5orf49	ENSG00000215217	C5orf49	PRAD_31196	2.7078502533819	Intron	0.684630738522954	0.315369261477046	Bivalent_poised_promoter	0.104714615657353			cg25214789	cg25214789
cg25240047_BC11	0.34334	0.34434	8.71894	5.14915e-12	2.04641e-08	17.1644	chr5	33892138	F	I	ADAMTS12	TSS200	Island	chr5:33892086-33892298	Red	CG	Island	ENST00000504830	chr5	33523535	33892192	368658	-	52	ENSG00000151388	ADAMTS12	protein_coding	chromosome	ADAMTS12	ENSG00000151388	ADAMTS12						Bivalent_poised_promoter	0.260315232930488	PMD	commonPMD	cg25240047	cg25240047
cg21899596_TC21	0.381947	0.496991	8.71866	5.15458e-12	2.04641e-08	17.1634	chr4	56656327	F	II	HOPX	5UTR	Island	chr4:56655455-56656537	Both	CG	Island	ENST00000503639	chr4	56647998	56656304	8307	-	22	ENSG00000171476	HOPX	protein_coding	chromosome	HOPX	ENSG00000171476	HOPX						Bivalent_poised_promoter	0.11682384096088			cg21899596	cg21899596
cg13409449_BC11	0.258323	0.360799	8.71155	5.2938e-12	2.05062e-08	17.1372	chr10	8055391	F	I	GATA3	5UTR	Island	chr10:8049411-8056366;chr10:8058421-8058805	Red	CG	Island	ENST00000346208	chr10	8054806	8074890	20085	+	584	ENSG00000107485	GATA3	protein_coding	chromosome	GATA3	ENSG00000107485	GATA3	PRAD_59849	2.75016362635335	Intron	0.624750499001996	0.375249500998004	Bivalent_poised_promoter	0.100405951034279			cg13409449	cg13409449
cg12648510_TC11	0.155587	0.513319	8.71055	5.31361e-12	2.05062e-08	17.1335	chr5	79069854	R	I	DMGDH	TSS200	Island	chr5:79069475-79069888	Red	CG	Island	ENST00000521567	chr5	79069767	79089195	19429	+	86	ENSG00000132840	BHMT2	protein_coding	chromosome	BHMT2	ENSG00000132837;ENSG00000132840	DMGDH;BHMT2						Bivalent_poised_promoter	0.134578646353699	PMD		cg12648510	cg12648510
cg19887700_BC21	0.30941	0.316931	8.71043	5.31594e-12	2.05062e-08	17.1331	chr12	114698395	F	II		Unknow	Island	chr12:114698120-114698545;chr12:114700457-114700670	Both	CG	Island	ENST00000349155	chr12	114670254	114684164	13911	-	14230	ENSG00000135111	TBX3	protein_coding	chromosome	TBX3			PRAD_75192	3.83348598272299	Distal	0.574850299401198	0.425149700598802	Bivalent_poised_promoter	0.168949816796088	PMD	commonPMD	cg19887700	cg19887700
cg07541823_TC21	-0.244277	0.476668	-8.70889	5.34676e-12	2.05062e-08	17.1274	chr7	153682811	F	II		Unknow	OpenSea		Both	CG	Open Sea	ENST00000404039	chr7	153887097	154894285	1007189	+	204284	ENSG00000130226	DPP6	protein_coding	chromosome	DPP6								Heterochromatin	0.216578846343727	PMD	commonPMD	cg07541823	cg07541823
cg02776659_BC21	0.313519	0.449867	8.70867	5.35122e-12	2.05062e-08	17.1266	chr21	46297492	F	II		Unknow	Island	chr21:46297313-46298145	Both	CG	Island	ENST00000397691	chr21	46286645	46297751	11107	+	10846	ENSG00000182362	YBEY	protein_coding	chromosome	YBEY	ENSG00000182362	YBEY						Bivalent_poised_promoter	0.0662918770468901			cg02776659	cg02776659
cg14065576_BC11	0.308074	0.321546	8.70796	5.36532e-12	2.05062e-08	17.124	chr1	109668013	F	I	GSTM2	TSS200	Island	chr1:109667959-109668334	Red	CG	Island	ENST00000369831	chr1	109668022	109709549	41528	+	7	ENSG00000213366	GSTM2	protein_coding	chromosome	GSTM2	ENSG00000168765	GSTM4	PRAD_5608	10.1513013735925	Promoter	0.626746506986028	0.373253493013972	Bivalent_poised_promoter	0.0925241232285822			cg14065576	cg14065576
cg05354019_BC21	-0.132266	0.52162	-8.70774	5.36978e-12	2.05062e-08	17.1232	chr22	39480219	R	II		Unknow	OpenSea		Both	CG	Open Sea	ENST00000418314	chr22	39477513	39487588	10076	+	2705	ENSG00000128268	MGAT3	protein_coding	chromosome	MGAT3	ENSG00000128268	MGAT3						Repressed_chromatin	0.0812746649003295			cg05354019	cg05354019
cg19729649_TC11	0.245957	0.328937	8.70764	5.37177e-12	2.05062e-08	17.1229	chr17	81961851	R	I	NOTUM	TSS1500	Island	chr17:81959410-81962146;chr17:81962653-81962880	Grn	CG	Island	ENST00000425009	chr17	81956883	81961840	4958	-	10	ENSG00000185269	NOTUM	protein_coding	chromosome	NOTUM								Bivalent_poised_promoter	0.103283768927988			cg19729649	cg19729649
cg01796166_BC11	0.211132	0.366537	8.7015	5.49688e-12	2.08326e-08	17.1003	chr14	94773249	F	I	GSC-DT	Exon	Shelf	chr14:94768275-94770232;chr14:94771285-94771874;chr14:94773038-94773342;chr14:94773746-94774004	Red	CG	Island	ENST00000238558	chr14	94768216	94770230	2015	-	3018	ENSG00000133937	GSC	protein_coding	chromosome	GSC								Bivalent_poised_enhancer	0.181732973377995	PMD	commonPMD	cg01796166	cg01796166
cg21043424_TC11	0.274199	0.401627	8.69996	5.52854e-12	2.08326e-08	17.0946	chr7	73886578	F	I		Unknow	OpenSea		Grn	CG	Open Sea	ENST00000320531	chr7	73861159	73865893	4735	+	25418	ENSG00000175877	WBSCR28	protein_coding	chromosome	WBSCR28								Bivalent_poised_promoter	0.112441458987985			cg21043424	cg21043424
cg14648992_BC21	-0.224621	0.575536	-8.69843	5.56028e-12	2.08326e-08	17.089	chr10	10053184	R	II		Unknow	OpenSea		Both	CG	Open Sea	ENST00000416382	chr10	11005296	11336667	331372	+	952110	ENSG00000048740	CELF2	protein_coding	chromosome	CELF2								Heterochromatin	0.22699106463555	PMD	commonPMD	cg14648992
cg10420161_TC11	0.190956	0.47023	8.69834	5.56223e-12	2.08326e-08	17.0887	chr10	101140226	F	I		Unknow	Shelf	chr10:101136585-101136908;chr10:101139420-101139732;chr10:101140065-101140506	Grn	CG	Island	ENST00000525019	chr10	101134314	101135516	1203	+	5911	ENSG00000107807	TLX1	protein_coding	chromosome	TLX1								Bivalent_poised_enhancer	0.117257131045299			cg10420161	cg10420161
cg07931391_BC11	0.290743	0.403725	8.68847	5.77164e-12	2.1276e-08	17.0524	chr13	99956009	R	I		Unknow	Island	chr13:99955868-99957432;chr13:99959608-99960024	Red	CG	Island	ENST00000267294	chr13	99962964	99971909	8946	-	15898	ENSG00000139800	ZIC5	protein_coding	chromosome	ZIC5								Bivalent_poised_promoter	0.122560858430013			cg07931391	cg07931391
cg16761581_BC21	0.287007	0.331527	8.68782	5.78588e-12	2.1276e-08	17.05	chr14	24334601	F	II	ADCY4	Exon	Shore	chr14:24332474-24332947;chr14:24333721-24333953;chr14:24334600-24335147	Both	CG	Island	ENST00000418030	chr14	24318392	24334747	16356	-	144	ENSG00000129467	ADCY4	protein_coding	chromosome	ADCY4	ENSG00000129467;ENSG00000258973	ADCY4;RP11-934B9.3						Bivalent_poised_promoter	0.112002326036774			cg16761581	cg16761581
cg19505129_BC11	0.341634	0.421216	8.68709	5.80174e-12	2.1276e-08	17.0473	chrX	56232262	F	I	KLF8	TSS1500	Shore	chrX:56232518-56232726	Red	CG	North Shore	ENST00000374928	chrX	56232437	56287889	55453	+	173	ENSG00000102349	KLF8	protein_coding	chromosome	KLF8			PRAD_111408	3.07771526118772	Promoter	0.590818363273453	0.409181636726547	Active_non-prostate_lineage_promoter				cg19505129	cg19505129
cg16097357_TC21	0.270319	0.375307	8.6865	5.81449e-12	2.1276e-08	17.0452	chr17	75588279	F	II	MYO15B	Exon	Island	chr17:75587757-75590256	Both	CG	Island	ENST00000621743	chr17	75588058	75626484	38427	+	220	ENSG00000266714	MYO15B	transcribed_unprocessed_pseudogene	chromosome	MYO15B								Bivalent_poised_promoter	0.0975150289092611			cg16097357	cg16097357
cg08102185_BC11	0.242595	0.27946	8.68542	5.83798e-12	2.1276e-08	17.0412	chr6	38715219	F	I	DNAH8	TSS200	Island	chr6:38715173-38715489	Red	CG	Island	ENST00000327475	chr6	38715341	39030519	315179	+	120	ENSG00000124721	DNAH8	protein_coding	chromosome	DNAH8								Bivalent_poised_promoter	0.136698240799127	PMD		cg08102185	cg08102185
cg15434537_BC21	0.268797	0.419799	8.68327	5.88522e-12	2.1276e-08	17.0333	chr10	97179683	R	II		Unknow	OpenSea		Both	CG	Open Sea	ENST00000314867	chr10	97037698	97185623	147926	-	5938	ENSG00000187122	SLIT1	protein_coding	chromosome	SLIT1	ENSG00000187122;ENSG00000269891	SLIT1;ARHGAP19-SLIT1						Bivalent_poised_promoter	0.148701281111029	PMD		cg15434537
cg17397631_TC11	0.291175	0.406674	8.68279	5.89584e-12	2.1276e-08	17.0315	chr4	786092	R	I	CPLX1	3UTR	Shelf	chr4:781283-782175;chr4:784873-786804	Red	CG	Island	ENST00000620529	chr4	768189	770087	1899	+	17902	ENSG00000185619	PCGF3	protein_coding	chromosome	PCGF3	ENSG00000168993	CPLX1						Bivalent_poised_promoter	0.0903240744331677			cg17397631	cg17397631
cg14032025_TC11	0.357048	0.448341	8.68165	5.9212e-12	2.1276e-08	17.0273	chr20	52104590	R	I		Unknow	Shore	chr20:52104771-52105373	Grn	CG	North Shore	ENST00000395979	chr20	52096808	52104850	8043	-	258	ENSG00000020256	ZFP64	protein_coding	chromosome	ZFP64	ENSG00000020256	ZFP64						Bivalent_poised_promoter	0.0797608662863226			cg14032025	cg14032025
cg26175719_BC21	0.253718	0.436014	8.68162	5.92177e-12	2.1276e-08	17.0272	chr22	39349528	F	II	SYNGR1	TSS1500	Shore	chr22:39349655-39350629	Both	CG	North Shore	ENST00000318801	chr22	39349925	39378389	28465	+	395	ENSG00000100321	SYNGR1	protein_coding	chromosome	SYNGR1								Bivalent_poised_promoter	0.118020092393612			cg26175719	cg26175719
cg03514404_TC11	0.327416	0.389388	8.67937	5.97192e-12	2.13003e-08	17.019	chr7	143882572	R	I		Unknow	Shelf	chr7:143885032-143885517	Red	CG	North Shelf	ENST00000460532	chr7	143876108	143882883	6776	-	309	ENSG00000198420	TCAF1	protein_coding	chromosome	TCAF1	ENSG00000198420	TCAF1						Bivalent_poised_promoter	0.0812646440941044			cg03514404
cg21777892_BC21	-0.218236	0.560713	-8.71829	5.98218e-12	2.13003e-08	17.0275	chr20	31260401	F	II		Unknow	OpenSea		Both	CG	Open Sea	ENST00000400552	chr20	31257664	31259632	1969	+	2736	ENSG00000215547	DEFB115	protein_coding	chromosome	DEFB115								Heterochromatin	0.168973686988646	PMD	commonPMD	cg21777892	cg21777892
cg07671805_BC11	0.288151	0.312548	8.6777	6.00952e-12	2.13021e-08	17.0128	chr5	75611869	F	I		Unknow	Island	chr5:75611461-75611945	Red	CG	Island	ENST00000506596	chr5	75611476	75671846	60371	+	392	ENSG00000189045	ANKDD1B	protein_coding	chromosome	ANKDD1B	ENSG00000189045	ANKDD1B						Bivalent_poised_promoter	0.0804804480066219			cg07671805	cg07671805
cg26433444_TC11	0.113758	0.690899	8.67522	6.06562e-12	2.14054e-08	17.0037	chr6	36964573	F	I	PI16	3UTR	Shelf	chr6:36962061-36962359	Red	CG	South Shelf	ENST00000491324	chr6	36962990	36964667	1678	+	1582	ENSG00000164530	PI16	protein_coding	chromosome	PI16	ENSG00000164530	PI16						Primed_non-prostate_lineage-specific_enhancer	0.0889575181370225			cg26433444	cg26433444
cg01032200_TC11	0.299975	0.398191	8.67322	6.1112e-12	2.14708e-08	16.9964	chr1	155320850	F	I	RUSC1	TSS200	Island	chr1:155320815-155321210;chr1:155322678-155325642	Grn	CG	Island	ENST00000368354	chr1	155320896	155331112	10217	+	44	ENSG00000160753	RUSC1	protein_coding	chromosome	RUSC1			PRAD_6911	12.652845941028	Promoter	0.62874251497006	0.37125748502994	Active_prostate_lineage-specific_promoter	0.052530189146688			cg01032200	cg01032200
cg06792538_BC21	-0.19113	0.548447	-8.67088	6.16511e-12	2.15648e-08	16.9877	chr1	3037686	R	II		Unknow	OpenSea		Both	CG	Open Sea	ENST00000378404	chr1	3021483	3022903	1421	+	16202	ENSG00000169717	ACTRT2	protein_coding	chromosome	ACTRT2								Repressed_chromatin	0.207414112189107	PMD	commonPMD	cg06792538	cg06792538
cg20439430_BC11	0.297144	0.269815	8.66768	6.23935e-12	2.16643e-08	16.976	chr16	67170325	F	I	NOL3	TSS1500	Island	chr16:67170305-67170734;chr16:67174164-67174775	Red	CG	Island	ENST00000565560	chr16	67170154	67174848	4695	+	170	ENSG00000140939	NOL3	protein_coding	chromosome	NOL3	ENSG00000140939	NOL3	PRAD_88687	19.1721262824573	Promoter	0.706586826347305	0.293413173652695	Bivalent_poised_promoter	0.0891668655277994			cg20439430	cg20439430
cg12585943_TC21	0.196958	0.375132	8.66731	6.24812e-12	2.16643e-08	16.9746	chr6	32153591	R	II	LOC100507547	Exon	Shelf	chr6:32150324-32150767;chr6:32154052-32154752	Both	CG	North Shore	ENST00000395523	chr6	32153577	32163678	10102	+	13	ENSG00000221988	PPT2	protein_coding	chromosome	PPT2	ENSG00000204314;ENSG00000221988	PRRT1;PPT2						Active_non-prostate_lineage_promoter				cg12585943	cg12585943
cg04610224_BC21	0.262383	0.253443	8.66196	6.37454e-12	2.20065e-08	16.955	chr11	111541031	F	II		Unknow	Island	chr11:111540207-111541474	Both	CG	Island	ENST00000533265	chr11	111540730	111560918	20189	+	300	ENSG00000204381	LAYN	protein_coding	chromosome	LAYN	ENSG00000204381	LAYN						Bivalent_poised_promoter	0.125268793572495	PMD		cg04610224	cg04610224
cg22586653_TC21	0.233905	0.3159	8.65663	6.50332e-12	2.23286e-08	16.9353	chr12	114698293	R	II		Unknow	Island	chr12:114698120-114698545;chr12:114700457-114700670	Both	CG	Island	ENST00000349155	chr12	114670254	114684164	13911	-	14128	ENSG00000135111	TBX3	protein_coding	chromosome	TBX3			PRAD_75192	3.83348598272299	Distal	0.574850299401198	0.425149700598802	Bivalent_poised_promoter	0.168949816796088	PMD	commonPMD	cg22586653	cg22586653
cg11103717_TC21	0.304754	0.497506	8.65542	6.5327e-12	2.23286e-08	16.9309	chr22	35995925	R	II		Unknow	OpenSea		Both	CG	Open Sea	ENST00000438146	chr22	35744205	36028425	284221	-	32498	ENSG00000100320	RBFOX2	protein_coding	chromosome	RBFOX2	ENSG00000100320	RBFOX2						Active_non-prostate_lineage_enhancer	0.0833999138407609			cg11103717	cg11103717
cg14297455_BC21	0.226408	0.469938	8.65432	6.55977e-12	2.23286e-08	16.9269	chr3	54120779	R	II		Unknow	Island	chr3:54120704-54120943;chr3:54121212-54122998	Both	CG	Island	ENST00000415676	chr3	54122547	55074473	951927	+	1766	ENSG00000157445	CACNA2D3	protein_coding	chromosome	CACNA2D3								Bivalent_poised_promoter	0.168843434036686	PMD	commonPMD	cg14297455	cg14297455
cg17497389_BC21	0.20993	0.605124	8.65349	6.58032e-12	2.23286e-08	16.9238	chr22	42172955	R	II		Unknow	OpenSea		Both	CG	Open Sea	ENST00000612115	chr22	42140205	42144577	4373	-	28377	ENSG00000205702	CYP2D7	polymorphic_pseudogene	chromosome	CYP2D7	ENSG00000100207	TCF20						Active_non-prostate_lineage_enhancer				cg17497389	cg17497389
cg26363759_BC11	0.259123	0.667893	8.64949	6.67959e-12	2.25021e-08	16.9091	chr1	9317925	F	I		Unknow	OpenSea		Red	CG	Open Sea	ENST00000450402	chr1	9294528	9356497	61970	+	23396	ENSG00000171621	SPSB1	protein_coding	chromosome	SPSB1	ENSG00000171621	SPSB1						Active_non-prostate_lineage_enhancer	0.0818781779736807			cg26363759	cg26363759
cg22851420_BC11	0.166552	0.471329	8.64915	6.68814e-12	2.25021e-08	16.9079	chr1	39683978	R	I	HPCAL4	Exon	Island	chr1:39683759-39684341	Red	CG	Island	ENST00000612703	chr1	39678648	39691485	12838	-	7505	ENSG00000116983	HPCAL4	protein_coding	chromosome	HPCAL4	ENSG00000116983	HPCAL4						Bivalent_poised_promoter	0.128572227399733	PMD		cg22851420	cg22851420
cg02990368_TC21	0.240307	0.37804	8.64686	6.74597e-12	2.2514e-08	16.8994	chr1	204151521	R	II		Unknow	Island	chr1:204151270-204152433	Both	CG	Island	ENST00000429525	chr1	204149873	204151428	1556	-	92	ENSG00000143845	ETNK2	protein_coding	chromosome	ETNK2	ENSG00000143845	ETNK2	PRAD_8737	5.91647003751439	Promoter	0.656686626746507	0.343313373253493	Bivalent_poised_promoter	0.10925368361548			cg02990368	cg02990368
cg23313031_TC21	0.203197	0.333462	8.64676	6.74836e-12	2.2514e-08	16.8991	chr6	30006968	R	II	HLA-J	Exon	Island	chr6:30006443-30007592	Both	CG	Island	ENST00000495278	chr6	30006596	30009956	3361	+	371	ENSG00000204622	HLA-J	transcribed_unprocessed_pseudogene	chromosome	HLA-J								Bivalent_poised_promoter				cg23313031	cg23313031
cg01422181_BC21	-0.188636	0.496229	-8.64392	6.82079e-12	2.25544e-08	16.8886	chr1	152645683	R	II		Unknow	OpenSea		Both	CG	Open Sea	ENST00000368784	chr1	152663396	152664659	1264	+	17711	ENSG00000187223	LCE2D	protein_coding	chromosome	LCE2D								Heterochromatin	0.174050914692124	PMD	commonPMD	cg01422181
cg17913386_TC21	0.212504	0.349232	8.64342	6.83354e-12	2.25544e-08	16.8868	chr3	48595149	R	II	COL7A1	Exon	Island	chr3:48594449-48595468	Both	CG	Island	ENST00000328333	chr3	48564073	48595267	31195	-	116	ENSG00000114270	COL7A1	protein_coding	chromosome	COL7A1	ENSG00000114270	COL7A1						Bivalent_poised_promoter	0.099453148565125			cg17913386	cg17913386
cg02622316_TC21	0.316465	0.370609	8.6423	6.86227e-12	2.25544e-08	16.8826	chr6	28399633	R	II	ZSCAN12	TSS1500	Island	chr6:28399347-28399874	Both	CG	Island	ENST00000396827	chr6	28379219	28399731	20513	-	96	ENSG00000158691	ZSCAN12	protein_coding	chromosome	ZSCAN12	ENSG00000158691	ZSCAN12	PRAD_38334	3.685636167809	Promoter	0.602794411177645	0.397205588822355	Active_non-prostate_lineage_promoter	0.0985408445762622			cg02622316	cg02622316
cg23997405_TC11	0.313731	0.391171	8.63975	6.92814e-12	2.25544e-08	16.8733	chr14	100567352	F	I		Unknow	Shore	chr14:100567526-100569042	Grn	CG	North Shore	ENST00000443071	chr14	100537153	100568070	30918	-	716	ENSG00000183092	BEGAIN	protein_coding	chromosome	BEGAIN	ENSG00000183092	BEGAIN						Bivalent_poised_promoter	0.110048890519391			cg23997405
cg13630223_TC21	0.242291	0.469926	8.63933	6.93903e-12	2.25544e-08	16.8717	chr9	38048704	R	II		Unknow	OpenSea		Both	CG	Open Sea	ENST00000377707	chr9	37919134	38069211	150078	-	20505	ENSG00000107338	SHB	protein_coding	chromosome	SHB	ENSG00000255872;ENSG00000107338	RP11-613M10.9;SHB						Active_non-prostate_lineage_enhancer	0.0965073372892589			cg13630223
cg19853760_BC21	0.21938	0.420641	8.63906	6.9462e-12	2.25544e-08	16.8707	chr22	37675670	R	II	LGALS1	5UTR	Shore	chr22:37677030-37677405	Both	CG	North Shore	ENST00000480207	chr22	37675682	37677596	1915	+	10	ENSG00000100097	LGALS1	protein_coding	chromosome	LGALS1	ENSG00000100097	LGALS1						Active_non-prostate_lineage_promoter	0.0800673764735461			cg19853760	cg19853760
cg03131724_TC21	0.264592	0.494347	8.63795	6.97507e-12	2.25544e-08	16.8666	chr11	58963960	R	II		Unknow	Island	chr11:58963838-58964062	Both	CG	Island	ENST00000612196	chr11	58947088	58956027	8940	+	16871	ENSG00000166840	GLYATL1	protein_coding	chromosome	GLYATL1	ENSG00000166840	GLYATL1	PRAD_66727	4.6666324671787	Intron	0.538922155688623	0.461077844311377	Bivalent_poised_promoter	0.200102848721512	PMD	commonPMD	cg03131724	cg03131724
cg27117792_BC21	0.253588	0.462802	8.63747	6.98773e-12	2.25544e-08	16.8649	chr12	101936402	F	II		Unknow	OpenSea		Both	CG	Open Sea	ENST00000549066	chr12	101908314	102012130	103817	+	28087	ENSG00000136048	DRAM1	protein_coding	chromosome	DRAM1	ENSG00000136048	DRAM1						Active_non-prostate_lineage_enhancer	0.149600562886392	PMD		cg27117792	cg27117792
cg01799653_TC11	0.257551	0.342092	8.63569	7.03436e-12	2.25704e-08	16.8583	chr5	10563389	F	I	ANKRD33B	TSS1500	Island	chr5:10562704-10565568	Grn	CG	Island	ENST00000296657	chr5	10564468	10657816	93349	+	1077	ENSG00000164236	ANKRD33B	protein_coding	chromosome	ANKRD33B								Bivalent_poised_promoter	0.142819742320655	PMD		cg01799653	cg01799653
cg12727795_BC21	0.296753	0.318992	8.63512	7.04953e-12	2.25704e-08	16.8562	chr5	150156132	R	II	PDGFRB	TSS1500	OpenSea		Both	CG	Open Sea	ENST00000523456	chr5	150153411	150155872	2462	-	259	ENSG00000113721	PDGFRB	protein_coding	chromosome	PDGFRB								Bivalent_poised_promoter	0.104014306171737			cg12727795	cg12727795
cg11414268_BC21	-0.281884	0.5254	-8.62832	7.23151e-12	2.28165e-08	16.8312	chr4	17074783	F	II		Unknow	OpenSea		Both	CG	Open Sea	ENST00000304523	chr4	16501541	16898809	397269	-	175973	ENSG00000169744	LDB2	protein_coding	chromosome	LDB2								Heterochromatin	0.220270747604128	PMD	commonPMD	cg11414268	cg11414268
cg12407197_BC21	-0.239459	0.479257	-8.62796	7.24133e-12	2.28165e-08	16.8299	chr8	34186182	F	II		Unknow	OpenSea		Both	CG	Open Sea	ENST00000256261	chr8	33591332	33600106	8775	-	586075	ENSG00000133878	DUSP26	protein_coding	chromosome	DUSP26								Heterochromatin	0.22972086913278	PMD	commonPMD	cg12407197
cg01882930_TC21	-0.191348	0.574938	-8.62717	7.26286e-12	2.28165e-08	16.827	chr22	39317003	F	II	SNORD139	TSS200	Shelf	chr22:39319468-39319940	Both	CG	North Shelf	ENST00000471290	chr22	39314150	39315429	1280	-	1573	ENSG00000100316	RPL3	protein_coding	chromosome	RPL3	ENSG00000100316	RPL3						Active_non-prostate_lineage_promoter	0.118020092393612			cg01882930	cg01882930
cg24229750_TC21	-0.24603	0.567156	-8.62701	7.26735e-12	2.28165e-08	16.8264	chr11	5510053	F	II	UBQLN3	TSS200	OpenSea		Both	CG	Open Sea	ENST00000311659	chr11	5507300	5509985	2686	-	67	ENSG00000175520	UBQLN3	protein_coding	chromosome	UBQLN3	ENSG00000196565	HBG2						Repressed_chromatin	0.180159584481501	PMD	commonPMD	cg24229750	cg24229750
cg14130039_BC21	0.294121	0.417115	8.62691	7.27008e-12	2.28165e-08	16.826	chr6	32153448	F	II	LOC100507547	Exon	Shelf	chr6:32148813-32149452;chr6:32150324-32150767;chr6:32154052-32154752	Both	CG	North Shore	ENST00000414204	chr6	32153441	32155978	2538	+	6	ENSG00000221988	PPT2	protein_coding	chromosome	PPT2	ENSG00000204314;ENSG00000221988	PRRT1;PPT2						Active_non-prostate_lineage_promoter				cg14130039	cg14130039
cg25299666_TC21	0.34739	0.316834	8.62508	7.32005e-12	2.28332e-08	16.8193	chr22	28443105	R	II	TTC28	Exon	OpenSea		Both	CG	Open Sea	ENST00000490475	chr22	28296214	28443073	146860	-	31	ENSG00000100154	TTC28	protein_coding	chromosome	TTC28	ENSG00000100154	TTC28						Bivalent_poised_promoter	0.148679063355542	PMD		cg25299666	cg25299666
cg11940285_BC11	0.31264	0.429747	8.62461	7.33293e-12	2.28332e-08	16.8176	chr3	129974542	R	I	TRH	TSS200	Island	chr3:129974280-129975998	Grn	CG	Island	ENST00000507066	chr3	129974688	129977935	3248	+	144	ENSG00000170893	TRH	protein_coding	chromosome	TRH	ENSG00000170893	TRH						Bivalent_poised_promoter	0.129271235581057	PMD		cg11940285	cg11940285
cg05270634_TC11	0.343583	0.375716	8.62278	7.38358e-12	2.29012e-08	16.8108	chr17	43025428	F	I	RND2	Exon	Shelf	chr17:43021804-43022409;chr17:43024653-43025576	Grn	CG	Island	ENST00000587250	chr17	43025241	43032036	6796	+	186	ENSG00000108830	RND2	protein_coding	chromosome	RND2	ENSG00000108830	RND2						Active_non-prostate_lineage_promoter	0.0665698250670475			cg05270634	cg05270634
cg06774787_BC11	0.287673	0.291846	8.62155	7.41768e-12	2.29174e-08	16.8063	chrX	56232540	F	I	KLF8	5UTR	Island	chrX:56232518-56232726	Red	CG	Island	ENST00000374928	chrX	56232437	56287889	55453	+	102	ENSG00000102349	KLF8	protein_coding	chromosome	KLF8	ENSG00000102349	KLF8	PRAD_111408	3.07771526118772	Promoter	0.590818363273453	0.409181636726547	Active_non-prostate_lineage_promoter				cg06774787	cg06774787
cg25502086_TC21	0.132876	0.372241	8.62035	7.4511e-12	2.29296e-08	16.8019	chr10	70132337	F	II		Unknow	Island	chr10:70132336-70133046	Both	CG	Island	ENST00000613322	chr10	70112270	70132934	20665	-	595	ENSG00000042286	AIFM2	protein_coding	chromosome	AIFM2	ENSG00000042286	AIFM2	PRAD_61665	2.86136376193606	Intron	0.572854291417166	0.427145708582834	Active_non-prostate_lineage_promoter	0.0931108596630981			cg25502086	cg25502086
cg22450968_BC11	0.246688	0.354747	8.61865	7.49873e-12	2.29296e-08	16.7956	chr7	157078540	R	I		Unknow	Island	chr7:157078360-157078603	Red	CG	Island	ENST00000348165	chr7	157138913	157269372	130460	+	60371	ENSG00000009335	UBE3C	protein_coding	chromosome	UBE3C								Bivalent_poised_promoter	0.158269710443721	PMD	commonPMD	cg22450968	cg22450968
cg13451127_TC11	0.235379	0.368175	8.61831	7.50826e-12	2.29296e-08	16.7944	chr3	47009313	F	I	NBEAL2	Exon	Island	chr3:47008996-47010119	Grn	CG	Island	ENST00000423436	chr3	47005281	47007674	2394	+	4031	ENSG00000160796	NBEAL2	protein_coding	chromosome	NBEAL2	ENSG00000160796	NBEAL2	PRAD_20881	28.6084752928936	3' UTR	0.704590818363273	0.295409181636727	Active_non-prostate_lineage_promoter	0.06252294290229			cg13451127
cg14571773_BC21	0.411814	0.46022	8.61404	7.62972e-12	2.30782e-08	16.7786	chr10	3095850	F	II		Unknow	OpenSea		Both	CG	Open Sea	ENST00000415005	chr10	3104724	3113516	8793	+	8872	ENSG00000067057	PFKP	protein_coding	chromosome	PFKP	ENSG00000067057	PFKP	PRAD_59563	5.17893581260451	Intron	0.385229540918164	0.614770459081836	Active_non-prostate_lineage_enhancer	0.131068705541335	PMD		cg14571773
cg07669899_BC21	-0.273467	0.569274	-8.61364	7.64114e-12	2.30782e-08	16.7772	chr4	52196775	R	II		Unknow	OpenSea		Both	CG	Open Sea	ENST00000419395	chr4	52051416	52095893	44478	+	145358	ENSG00000163071	SPATA18	protein_coding	chromosome	SPATA18								Heterochromatin	0.193978396846828	PMD	commonPMD	cg07669899	cg07669899
cg01996714_BC11	0.247013	0.360757	8.61353	7.64412e-12	2.30782e-08	16.7768	chr20	3240193	R	I	SLC4A11	TSS1500	Island	chr20:3237932-3240284	Red	CG	Island	ENST00000539553	chr20	3227636	3239190	11555	-	1002	ENSG00000088836	SLC4A11	protein_coding	chromosome	SLC4A11								Bivalent_poised_promoter	0.110023187756425			cg01996714	cg01996714
cg01940855_BC11	0.328228	0.364758	8.61066	7.7271e-12	2.32404e-08	16.7662	chr12	104458577	F	I		Unknow	Island	chr12:104456475-104458617	Red	CG	Island	ENST00000546689	chr12	104457001	104602147	145147	+	1575	ENSG00000171310	CHST11	protein_coding	chromosome	CHST11	ENSG00000171310	CHST11	PRAD_74661	3.33519348154136	Intron	0.602794411177645	0.397205588822355	Bivalent_poised_promoter	0.153128814318919	PMD	commonPMD	cg01940855	cg01940855
cg13943217_BC11	0.238092	0.294415	8.60742	7.82144e-12	2.34353e-08	16.7543	chr9	130666738	R	I	PRDM12	Exon	Island	chr9:130659147-130667022	Red	CG	Island	ENST00000253008	chr9	130664594	130682981	18388	+	2143	ENSG00000130711	PRDM12	protein_coding	chromosome	PRDM12	ENSG00000130711	PRDM12						Bivalent_poised_promoter	0.0872229437333524			cg13943217	cg13943217
cg26203136_TC11	0.147452	0.683845	8.60446	7.90879e-12	2.35972e-08	16.7434	chr7	699420	F	I		Unknow	OpenSea		Red	CG	Open Sea	ENST00000414568	chr7	596180	691794	95615	-	7625	ENSG00000188191	PRKAR1B	protein_coding	chromosome	PRKAR1B	ENSG00000188191	PRKAR1B						Bivalent_poised_enhancer	0.08491533219328			cg26203136	cg26203136
cg04302433_BC21	0.21951	0.432043	8.60317	7.94736e-12	2.35972e-08	16.7386	chr10	132517466	F	II		Unknow	OpenSea		Both	CG	Open Sea	ENST00000368594	chr10	132537820	132783480	245661	+	20352	ENSG00000068383	INPP5A	protein_coding	chromosome	INPP5A			PRAD_64374	4.77384105621391	Intron	0.69061876247505	0.30938123752495	Bivalent_poised_promoter	0.102172426148146			cg04302433	cg04302433
cg16598600_TC11	0.159596	0.579344	8.60259	7.96461e-12	2.35972e-08	16.7365	chr1	50425784	F	I		Unknow	Island	chr1:50418556-50425799;chr1:50426809-50427571;chr1:50427796-50428073	Red	CG	Island	ENST00000404795	chr1	50417550	50423500	5951	-	2283	ENSG00000142700	DMRTA2	protein_coding	chromosome	DMRTA2								Bivalent_poised_promoter	0.0664993947800499			cg16598600	cg16598600
cg09881545_TC11	0.172678	0.265375	8.5949	8.19787e-12	2.4198e-08	16.7082	chr3	5095945	F	I		Unknow	Island	chr3:5095863-5096216	Grn	CG	Island	ENST00000256496	chr3	5122220	5180911	58692	+	26273	ENSG00000134108	ARL8B	protein_coding	chromosome	ARL8B								Bivalent_poised_promoter	0.102633071017084			cg09881545	cg09881545
cg05684310_TC21	0.231618	0.653152	8.5895	8.36567e-12	2.46018e-08	16.6883	chr3	152406701	R	II		Unknow	OpenSea		Both	CG	Open Sea	ENST00000460166	chr3	152415058	152455577	40520	+	8355	ENSG00000152601	MBNL1	protein_coding	chromosome	MBNL1	ENSG00000152601	MBNL1						Active_prostate_lineage-specific_enhancer	0.0682469146573745			cg05684310
cg09994356_TC11	0.380308	0.442619	8.58767	8.42318e-12	2.46795e-08	16.6816	chr20	44247139	F	I	GDAP1L1	5UTR	OpenSea		Red	CG	Open Sea	ENST00000617075	chr20	44247099	44280917	33819	+	39	ENSG00000124194	GDAP1L1	protein_coding	chromosome	GDAP1L1	ENSG00000124194	GDAP1L1						Bivalent_poised_promoter	0.13035452722051	PMD		cg09994356	cg09994356
cg21000533_BC21	0.1556	0.665447	8.5859	8.47945e-12	2.47531e-08	16.675	chr12	62684350	R	II		Unknow	OpenSea		Both	CG	Open Sea	ENST00000551214	chr12	62648574	62721020	72447	-	36668	ENSG00000111110	PPM1H	protein_coding	chromosome	PPM1H	ENSG00000111110	PPM1H						Active_non-prostate_lineage_enhancer	0.0767430948618456			cg21000533	cg21000533
cg08619932_TC21	0.294358	0.396707	8.58208	8.60193e-12	2.48905e-08	16.661	chr19	48696801	F	II		Unknow	Island	chr19:48696707-48696927	Both	CG	Island	ENST00000391876	chr19	48696039	48705614	9576	+	761	ENSG00000176920	FUT2	protein_coding	chromosome	FUT2	ENSG00000176920	FUT2	PRAD_102417	3.82853968339246	Exon	0.620758483033932	0.379241516966068	Bivalent_poised_promoter	0.105971287437901			cg08619932	cg08619932
cg18054172_TC11	0.22185	0.387798	8.58084	8.64206e-12	2.48905e-08	16.6564	chr12	54031118	F	I		Unknow	Shore	chr12:54029643-54029928;chr12:54030826-54031389;chr12:54033241-54034925	Grn	CG	Island	ENST00000312492	chr12	54032853	54035358	2506	+	1733	ENSG00000172789	HOXC5	protein_coding	chromosome	HOXC5	ENSG00000273049;ENSG00000198353	RP11-834C11.12;HOXC4						Bivalent_poised_promoter	0.164335865837829	PMD	commonPMD	cg18054172	cg18054172
cg00552704_TC21	0.247054	0.329634	8.57947	8.68654e-12	2.48905e-08	16.6514	chr6	32153643	F	II	LOC100507547	Exon	Shelf	chr6:32150324-32150767;chr6:32154052-32154752	Both	CG	North Shore	ENST00000395523	chr6	32153577	32163678	10102	+	65	ENSG00000221988	PPT2	protein_coding	chromosome	PPT2	ENSG00000204314;ENSG00000221988	PRRT1;PPT2						Active_non-prostate_lineage_promoter				cg00552704	cg00552704
cg08337166_TC21	-0.198607	0.551064	-8.57899	8.70244e-12	2.48905e-08	16.6496	chr12	108292357	R	II	CMKLR1	Exon	OpenSea		Both	CG	Open Sea	ENST00000549466	chr12	108292533	108317917	25385	-	25558	ENSG00000174600	CMKLR1	protein_coding	chromosome	CMKLR1	ENSG00000174600	CMKLR1						Repressed_chromatin	0.189110264440691	PMD	commonPMD	cg08337166	cg08337166
cg12627583_TC21	0.28208	0.320728	8.57875	8.70999e-12	2.48905e-08	16.6487	chr2	200586008	F	II	AOX1	TSS200	Island	chr2:200585803-200586304	Both	CG	Island	ENST00000374700	chr2	200585868	200671495	85628	+	139	ENSG00000138356	AOX1	protein_coding	chromosome	AOX1	ENSG00000138356	AOX1	PRAD_17387	4.57260239028679	5' UTR	0.632734530938124	0.367265469061876	Bivalent_poised_promoter	0.0862196433476412			cg12627583	cg12627583
cg05923595_TC11	0.225645	0.423333	8.57861	8.71462e-12	2.48905e-08	16.6482	chr1	33082112	F	I	AZIN2	TSS200	Shore	chr1:33080923-33081642	Red	CG	South Shore	ENST00000373440	chr1	33082250	33101893	19644	+	136	ENSG00000142920	AZIN2	protein_coding	chromosome	AZIN2	ENSG00000142920	AZIN2						Active_non-prostate_lineage_promoter	0.0855475245934677			cg05923595
cg02564134_BC11	0.278619	0.332697	8.57743	8.7533e-12	2.49114e-08	16.6439	chr3	126180911	F	I	ALDH1L1	TSS1500	Shore	chr3:126179819-126180725	Red	CG	South Shore	ENST00000488356	chr3	126157400	126180994	23595	-	81	ENSG00000144908	ALDH1L1	protein_coding	chromosome	ALDH1L1	ENSG00000144908	ALDH1L1	PRAD_23321	27.4864560447919	Promoter	0.604790419161677	0.395209580838323	Bivalent_poised_promoter	0.11404642950724			cg02564134	cg02564134
cg12433395_TC21	0.255318	0.420662	8.57399	8.86714e-12	2.51452e-08	16.6312	chr12	106139889	F	II	NUAK1	TSS1500	Island	chr12:106138328-106139918	Both	CG	Island	ENST00000261402	chr12	106063340	106140033	76694	-	142	ENSG00000074590	NUAK1	protein_coding	chromosome	NUAK1	ENSG00000074590	NUAK1						Bivalent_poised_promoter	0.123345546026555			cg12433395	cg12433395
cg17192454_BC11	0.274973	0.300685	8.57152	8.94974e-12	2.5244e-08	16.6221	chr2	74499524	F	I	LBX2	Exon	Shelf	chr2:74502272-74504039;chr2:74497912-74499911	Red	CG	Island	ENST00000479098	chr2	74498688	74499367	680	-	156	ENSG00000179528	LBX2	protein_coding	chromosome	LBX2	ENSG00000179528	LBX2						Bivalent_poised_promoter	0.101621066997637			cg17192454	cg17192454
cg26439149_TC21	0.231278	0.448541	8.57105	8.96554e-12	2.5244e-08	16.6204	chr22	44658588	F	II		Unknow	OpenSea		Both	CG	Open Sea	ENST00000611394	chr22	44668547	44737681	69135	+	9957	ENSG00000186654	PRR5	protein_coding	chromosome	PRR5			PRAD_109984	7.12376165128074	Distal	0.616766467065868	0.383233532934132	Bivalent_poised_promoter	0.154500800853251	PMD	commonPMD	cg26439149
cg04194494_TC11	0.285327	0.347626	8.56894	9.03704e-12	2.53554e-08	16.6126	chr10	45419002	F	I		Unknow	Island	chr10:45418926-45419435	Red	CG	Island	ENST00000483623	chr10	45424084	45428486	4403	+	5080	ENSG00000012779	ALOX5	protein_coding	chromosome	ALOX5	ENSG00000012779	ALOX5						Bivalent_poised_promoter	0.105752419520781			cg04194494	cg04194494
cg04178266_BC21	0.222046	0.34423	8.56771	9.07886e-12	2.5383e-08	16.608	chr4	41256773	F	II	UCHL1	TSS200	Island	chr4:41256742-41257850	Both	CG	Island	ENST00000503431	chr4	41256769	41268256	11488	+	3	ENSG00000154277	UCHL1	protein_coding	chromosome	UCHL1	ENSG00000154277	UCHL1						Bivalent_poised_promoter	0.100816441034408			cg04178266
cg05745631_BC11	0.251182	0.563044	8.5626	9.25466e-12	2.56794e-08	16.5892	chr6	30127401	F	I		Unknow	Island	chr6:30127396-30127833	Red	CG	Island	ENST00000396581	chr6	30136108	30148735	12628	+	8705	ENSG00000204614	TRIM40	protein_coding	chromosome	TRIM40			PRAD_38443	2.79751241650723	Distal	0.604790419161677	0.395209580838323	Bivalent_poised_promoter				cg05745631	cg05745631
cg22040303_TC21	-0.280323	0.603852	-8.60023	9.26996e-12	2.56794e-08	16.5965	chrX	151743604	F	II	CNGA2	Exon	OpenSea		Both	CG	Open Sea	ENST00000329903	chrX	151738451	151745304	6854	+	5152	ENSG00000183862	CNGA2	protein_coding	chromosome	CNGA2	ENSG00000183862	CNGA2						Heterochromatin				cg22040303	cg22040303
cg11498967_TC21	0.25617	0.415262	8.56182	9.28188e-12	2.56794e-08	16.5863	chr1	230878641	F	II		Unknow	OpenSea		Both	CG	Open Sea	ENST00000470540	chr1	230837119	230869589	32471	-	9051	ENSG00000119280	C1orf198	protein_coding	chromosome	C1orf198								Active_non-prostate_lineage_enhancer	0.0902812174342625			cg11498967	cg11498967
cg17458922_BC21	0.292222	0.391921	8.56029	9.33547e-12	2.5738e-08	16.5807	chr21	31560030	F	II	TIAM1-AS1	Exon	Shore	chr21:31557614-31559704	Both	CG	South Shore	ENST00000469412	chr21	31212631	31559977	347347	-	52	ENSG00000156299	TIAM1	protein_coding	chromosome	TIAM1			PRAD_106785	2.45711034686957	Promoter	0.550898203592814	0.449101796407186	Bivalent_poised_promoter	0.140634987732268	PMD		cg17458922	cg17458922
cg06483559_TC21	-0.219259	0.579558	-8.55747	9.43478e-12	2.59011e-08	16.5703	chr11	123754206	R	II	OR6X1	Exon	OpenSea		Both	CG	Open Sea	ENST00000327930	chr11	123753488	123754545	1058	-	337	ENSG00000221931	OR6X1	protein_coding	chromosome	OR6X1	ENSG00000221931	OR6X1						Repressed_chromatin	0.152403986252532	PMD	commonPMD	cg06483559	cg06483559
cg00349607_BC11	0.29472	0.42482	8.55676	9.45989e-12	2.59011e-08	16.5677	chr1	39081016	F	I		Unknow	Island	chr1:39080967-39082287	Red	CG	Island	ENST00000484793	chr1	39081316	39102981	21666	+	298	ENSG00000127603	MACF1	protein_coding	chromosome	MACF1								Bivalent_poised_promoter	0.094891318704328			cg00349607	cg00349607
cg16771578_TC11	0.316313	0.348834	8.55317	9.58824e-12	2.60897e-08	16.5545	chr3	126181052	R	I	ALDH1L1	Exon	Shore	chr3:126179819-126180725	Grn	CG	South Shore	ENST00000488356	chr3	126157400	126180994	23595	-	57	ENSG00000144908	ALDH1L1	protein_coding	chromosome	ALDH1L1	ENSG00000144908	ALDH1L1	PRAD_23321	27.4864560447919	Promoter	0.604790419161677	0.395209580838323	Bivalent_poised_promoter	0.11404642950724			cg16771578
cg08440556_BC11	0.198747	0.452459	8.553	9.59447e-12	2.60897e-08	16.5538	chr4	82797799	F	I		Unknow	Shore	chr4:82797856-82799088	Red	CG	North Shore	ENST00000273908	chr4	82659887	82798772	138886	-	971	ENSG00000145284	SCD5	protein_coding	chromosome	SCD5	ENSG00000145284	SCD5						Bivalent_poised_promoter	0.119360105097856			cg08440556	cg08440556
cg19713460_BC21	0.230384	0.443615	8.55072	9.67711e-12	2.62246e-08	16.5454	chr22	39349525	R	II	SYNGR1	TSS1500	Shore	chr22:39349655-39350629	Both	CG	North Shore	ENST00000318801	chr22	39349925	39378389	28465	+	398	ENSG00000100321	SYNGR1	protein_coding	chromosome	SYNGR1								Bivalent_poised_promoter	0.118020092393612			cg19713460	cg19713460
cg13748469_TC21	0.285804	0.303171	8.54843	9.76046e-12	2.62598e-08	16.537	chr21	31560028	F	II	TIAM1-AS1	Exon	Shore	chr21:31557614-31559704	Both	CG	South Shore	ENST00000469412	chr21	31212631	31559977	347347	-	50	ENSG00000156299	TIAM1	protein_coding	chromosome	TIAM1			PRAD_106785	2.45711034686957	Promoter	0.550898203592814	0.449101796407186	Bivalent_poised_promoter	0.140634987732268	PMD		cg13748469	cg13748469
cg03475285_TC21	0.312136	0.344845	8.5484	9.76164e-12	2.62598e-08	16.5369	chr8	53876647	F	II		Unknow	Shore	chr8:53877021-53878105;chr8:53879285-53882581	Both	CG	North Shore	ENST00000518286	chr8	53879884	53954142	74259	+	3235	ENSG00000147509	RGS20	protein_coding	chromosome	RGS20	ENSG00000147509	RGS20						Bivalent_poised_promoter	0.109430926250747			cg03475285	cg03475285
cg01096273_TC21	0.280217	0.389421	8.54765	9.78931e-12	2.62598e-08	16.5341	chr11	47187298	F	II	PACSIN3	TSS1500	Island	chr11:47185637-47187625	Both	CG	Island	ENST00000530513	chr11	47179254	47186443	7190	-	854	ENSG00000165912	PACSIN3	protein_coding	chromosome	PACSIN3								Bivalent_poised_promoter	0.0811039650259254			cg01096273	cg01096273
cg01081058_BC21	0.125022	0.667998	8.54612	9.84554e-12	2.63217e-08	16.5285	chr12	53233481	F	II	RARG	TSS1500	Shore	chr12:53231845-53232209	Both	CG	South Shore	ENST00000550362	chr12	53227500	53232980	5481	-	500	ENSG00000172819	RARG	protein_coding	chromosome	RARG								Bivalent_poised_promoter	0.0836183529288782			cg01081058	cg01081058
cg01837657_TC11	0.299412	0.441585	8.54361	9.93903e-12	2.64824e-08	16.5192	chr15	89496591	F	I	RHCG	TSS200	Island	chr15:89496233-89496753	Red	CG	Island	ENST00000268122	chr15	89471407	89496613	25207	-	20	ENSG00000140519	RHCG	protein_coding	chromosome	RHCG	ENSG00000140519	RHCG						Bivalent_poised_promoter	0.124381417729476			cg01837657	cg01837657
cg13790545_BC11	0.239397	0.465176	8.54249	9.98102e-12	2.65054e-08	16.5151	chr20	45407168	R	I	DBNDD2	TSS1500	Island	chr20:45405818-45407314	Red	CG	Island	ENST00000372712	chr20	45407207	45410610	3404	+	37	ENSG00000244274	DBNDD2	protein_coding	chromosome	DBNDD2	ENSG00000254806;ENSG00000124251;ENSG00000244274	SYS1-DBNDD2;TP53TG5;DBNDD2	PRAD_105221	2.46925015764507	5' UTR	0.652694610778443	0.347305389221557	Bivalent_poised_promoter	0.104951936639377			cg13790545	cg13790545
cg14202850_TC21	0.214405	0.364967	8.54117	1.00306e-11	2.65483e-08	16.5102	chr17	45897503	R	II	MAPT-IT1	Exon	Island	chr17:45894044-45897674	Both	CG	Island	ENST00000446361	chr17	45894674	46028334	133661	+	2828	ENSG00000186868	MAPT	protein_coding	chromosome	MAPT	ENSG00000186868	MAPT						Bivalent_poised_promoter				cg14202850	cg14202850
cg04293460_BC21	0.203491	0.645128	8.53871	1.01237e-11	2.66296e-08	16.5012	chr14	81221995	R	II	LOC101928504	Exon	Shore	chr14:81220041-81221541	Both	CG	South Shore	ENST00000434192	chr14	81180209	81221231	41023	-	763	ENSG00000165417	GTF2A1	protein_coding	chromosome	GTF2A1								Active_prostate_lineage-specific_promoter	0.0937772774223868			cg04293460	cg04293460
cg20527270_TC11	0.287575	0.377292	8.53859	1.01284e-11	2.66296e-08	16.5007	chr8	48556128	F	I		Unknow	Island	chr8:48556123-48556435	Red	CG	Island	ENST00000523008	chr8	48713634	48729789	16156	-	173659	ENSG00000034239	EFCAB1	protein_coding	chromosome	EFCAB1			PRAD_50828	2.8568916828403	Exon	0.642714570858283	0.357285429141717	Bivalent_poised_promoter	0.153712611433391	PMD	commonPMD	cg20527270	cg20527270
cg00321234_BC21	0.249427	0.504673	8.53076	1.04305e-11	2.73286e-08	16.4719	chr4	140296451	F	II		Unknow	OpenSea		Both	CG	Open Sea	ENST00000394205	chr4	140257286	140382556	125271	+	39164	ENSG00000153130	SCOC	protein_coding	chromosome	SCOC	ENSG00000153130	SCOC						Active_non-prostate_lineage_promoter	0.112773001780122			cg00321234
cg16100120_BC21	0.315857	0.411713	8.52993	1.04631e-11	2.73286e-08	16.4688	chr2	55923340	R	II		Unknow	Island	chr2:55923205-55923813	Both	CG	Island	ENST00000452161	chr2	55917725	55923776	6052	-	434	ENSG00000115380	EFEMP1	protein_coding	chromosome	EFEMP1	ENSG00000115380	EFEMP1	PRAD_13235	9.78788100610959	Intron	0.648702594810379	0.351297405189621	Bivalent_poised_promoter	0.159464576336883	PMD	commonPMD	cg16100120	cg16100120
cg13247663_TC11	0.258806	0.551721	8.52845	1.05217e-11	2.73916e-08	16.4633	chr8	58145695	F	I		Unknow	Island	chr8:58145608-58146855	Red	CG	Island	ENST00000521413	chr8	58070318	58146037	75720	+	75376	ENSG00000169122	FAM110B	protein_coding	chromosome	FAM110B	ENSG00000169122	FAM110B						Bivalent_poised_promoter	0.218103751808132	PMD	commonPMD	cg13247663	cg13247663
cg18260397_TC21	0.373176	0.442699	8.52644	1.06014e-11	2.75089e-08	16.4559	chr5	154850878	F	II	FAXDC2	TSS1500	OpenSea		Both	CG	Open Sea	ENST00000326080	chr5	154818491	154850906	32416	-	26	ENSG00000170271	FAXDC2	protein_coding	chromosome	FAXDC2	ENSG00000170271	FAXDC2	PRAD_35926	7.92453486398631	Promoter	0.508982035928144	0.491017964071856	Active_non-prostate_lineage_enhancer	0.0650422707389439			cg18260397	cg18260397
cg23937816_TC21	0.250853	0.356949	8.52185	1.07857e-11	2.77754e-08	16.439	chr8	90985003	F	II	C8orf88	5UTR	Island	chr8:90985002-90985678	Both	CG	Island	ENST00000517562	chr8	90958637	90985257	26621	-	252	ENSG00000253250	C8orf88	protein_coding	chromosome	C8orf88	ENSG00000253250	C8orf88						Bivalent_poised_promoter	0.162533737293671	PMD	commonPMD	cg23937816	cg23937816
cg12588917_BC11	0.208983	0.462283	8.52119	1.08127e-11	2.77754e-08	16.4366	chr6	29724305	R	I	HLA-F	Exon	Island	chr6:29723329-29724316	Grn	CG	Island	ENST00000606273	chr6	29724417	29726528	2112	+	110	ENSG00000204642	HLA-F	protein_coding	chromosome	HLA-F	ENSG00000204642	HLA-F	PRAD_38406	5.5856366098533	Exon	0.676646706586826	0.323353293413174	Bivalent_poised_promoter	0.530330085889911	PMD	commonPMD	cg12588917	cg12588917
cg23614791_BC11	0.29021	0.311866	8.52011	1.08567e-11	2.77754e-08	16.4326	chr12	81077975	R	I	ACSS3	TSS200	Island	chr12:81077790-81078340	Red	CG	Island	ENST00000261206	chr12	81078057	81255466	177410	+	80	ENSG00000111058	ACSS3	protein_coding	chromosome	ACSS3	ENSG00000111058	ACSS3						Bivalent_poised_promoter	0.16403990027156	PMD	commonPMD	cg23614791	cg23614791
cg18825119_TC21	0.208464	0.507097	8.51964	1.08757e-11	2.77754e-08	16.4309	chr6	162728421	F	II	PRKN	TSS1500	Shore	chr6:162727344-162727985	Both	CG	South Shore	ENST00000542669	chr6	162727977	162892021	164045	+	443	ENSG00000112530	PACRG	protein_coding	chromosome	PACRG	ENSG00000112530	PACRG						Active_non-prostate_lineage_promoter	0.163145998237613	PMD	commonPMD	cg18825119	cg18825119
cg08906194_BC21	0.231553	0.306528	8.51956	1.0879e-11	2.77754e-08	16.4306	chr9	34577974	R	II		Unknow	Island	chr9:34577868-34578073	Both	CG	Island	ENST00000351266	chr9	34551432	34589706	38275	-	11730	ENSG00000122756	CNTFR	protein_coding	chromosome	CNTFR	ENSG00000122756	CNTFR						Bivalent_poised_promoter	0.142322150873503	PMD		cg08906194	cg08906194
cg19104050_TC21	-0.214464	0.46139	-8.51447	1.10892e-11	2.82212e-08	16.4118	chr12	108307287	F	II		Unknow	OpenSea		Both	CG	Open Sea	ENST00000549466	chr12	108292533	108317917	25385	-	10628	ENSG00000174600	CMKLR1	protein_coding	chromosome	CMKLR1	ENSG00000174600	CMKLR1						Bivalent_poised_enhancer	0.178364267060258	PMD	commonPMD	cg19104050	cg19104050
cg26165269_TC21	0.285001	0.34868	8.5135	1.11298e-11	2.82341e-08	16.4082	chr17	79791715	F	II		Unknow	Shelf	chr17:79795137-79795363;chr17:79789565-79793557	Both	CG	Island	ENST00000269385	chr17	79792132	79797116	4985	-	5399	ENSG00000141570	CBX8	protein_coding	chromosome	CBX8								Bivalent_poised_promoter	0.13733485330113	PMD		cg26165269	cg26165269
cg00714725_BC11	0.249582	0.279094	8.51198	1.11936e-11	2.83055e-08	16.4026	chr10	93065819	F	I		Unknow	Shelf	chr10:93060269-93063495;chr10:93065789-93066563;chr10:93068345-93069283	Red	CG	Island	ENST00000285949	chr10	93061264	93068697	7434	+	4554	ENSG00000187553	CYP26C1	protein_coding	chromosome	CYP26C1	ENSG00000187553	CYP26C1						Bivalent_poised_promoter	0.0734763482681343			cg00714725	cg00714725
cg17875555_TC11	0.231762	0.40621	8.51037	1.12616e-11	2.8387e-08	16.3967	chr8	23706977	F	I	NKX2-6	TSS1500	Shelf	chr8:23702325-23703078;chr8:23704962-23707662;chr8:23709667-23710165	Red	CG	Island	ENST00000325017	chr8	23702451	23706598	4148	-	378	ENSG00000180053	NKX2-6	protein_coding	chromosome	NKX2-6								Bivalent_poised_promoter	0.18098933990728	PMD	commonPMD	cg17875555	cg17875555
cg04965987_TC21	0.249403	0.372622	8.50735	1.139e-11	2.86198e-08	16.3855	chr21	37006239	F	II	RIPPLY3	TSS1500	Island	chr21:37005637-37007137	Both	CG	Island	ENST00000490393	chr21	37006202	37019659	13458	+	36	ENSG00000183145	RIPPLY3	protein_coding	chromosome	RIPPLY3	ENSG00000183145	RIPPLY3						Bivalent_poised_promoter	0.0784657976658739			cg04965987	cg04965987
cg11625060_BC21	-0.291354	0.535811	-8.50531	1.14779e-11	2.8667e-08	16.378	chr19	22785616	R	II	ZNF99	TSS1500	OpenSea		Both	CG	Open Sea	ENST00000596209	chr19	22752183	22784107	31925	-	1508	ENSG00000213973	ZNF99	protein_coding	chromosome	ZNF99								Heterochromatin	0.214990787314194	PMD	commonPMD	cg11625060	cg11625060
cg03900293_TC11	0.248298	0.249567	8.50523	1.1481e-11	2.8667e-08	16.3777	chr22	50010932	R	I		Unknow	Island	chr22:50010138-50011092;chr22:50014627-50015708	Grn	CG	Island	ENST00000389983	chr22	49994513	50012659	18147	-	1725	ENSG00000188263	IL17REL	protein_coding	chromosome	IL17REL	ENSG00000188263	IL17REL						Bivalent_poised_promoter	0.148951329539012	PMD		cg03900293	cg03900293
cg14029489_BC11	0.258922	0.288086	8.50016	1.17019e-11	2.90215e-08	16.359	chr12	49295680	F	I	PRPH	Exon	Island	chr12:49295090-49297577	Red	CG	Island	ENST00000451891	chr12	49295362	49297238	1877	+	317	ENSG00000135406	PRPH	protein_coding	chromosome	PRPH	ENSG00000135406	PRPH						Bivalent_poised_promoter	0.107837168672212			cg14029489	cg14029489
cg00900202_BC21	0.216474	0.350544	8.49959	1.17272e-11	2.90215e-08	16.3569	chr12	48998194	F	II	DDN	Exon	Island	chr12:48996834-48998658;chr12:48999356-48999578	Both	CG	Island	ENST00000421952	chr12	48995149	48999309	4161	-	1113	ENSG00000181418	DDN	protein_coding	chromosome	DDN	ENSG00000181418	DDN						Bivalent_poised_promoter	0.094784669521			cg00900202	cg00900202
cg22549041_TC11	0.296899	0.499775	8.53685	1.17326e-11	2.90215e-08	16.3654	chr15	74726910	R	I	CYP1A1	TSS1500	Island	chr15:74725845-74726995	Grn	CG	Island	ENST00000379727	chr15	74719542	74725610	6069	-	1299	ENSG00000140465	CYP1A1	protein_coding	chromosome	CYP1A1								Bivalent_poised_promoter	0.142957142331036	PMD		cg22549041	cg22549041
cg07519235_TC21	0.360919	0.449289	8.4973	1.18286e-11	2.91221e-08	16.3485	chr16	19883656	F	II		Unknow	Island	chr16:19883643-19885834	Both	CG	Island	ENST00000570142	chr16	19872587	19884864	12278	-	1206	ENSG00000167191	GPRC5B	protein_coding	chromosome	GPRC5B	ENSG00000167191	GPRC5B						Bivalent_poised_promoter	0.0903603574318722			cg07519235
cg13207333_BC21	0.243722	0.378956	8.49488	1.19368e-11	2.91221e-08	16.3395	chr6	30007021	F	II	HLA-J	Exon	Island	chr6:30006443-30007592	Both	CG	Island	ENST00000495278	chr6	30006596	30009956	3361	+	424	ENSG00000204622	HLA-J	transcribed_unprocessed_pseudogene	chromosome	HLA-J								Bivalent_poised_promoter				cg13207333	cg13207333
cg04178787_BC11	0.229699	0.311555	8.49287	1.20271e-11	2.91221e-08	16.3321	chr2	122661211	F	I		Unknow	OpenSea		Red	CG	Open Sea	ENST00000409193	chr2	121756171	121765661	9491	+	905039	ENSG00000211460	TSN	protein_coding	chromosome	TSN								Bivalent_poised_promoter	0.214675198685369	PMD	commonPMD	cg04178787	cg04178787
cg14174055_TC21	0.227103	0.30781	8.49272	1.20343e-11	2.91221e-08	16.3316	chr2	96537903	F	II	ARID5A	5UTR	Island	chr2:96536576-96538050	Both	CG	Island	ENST00000454558	chr2	96537345	96552634	15290	+	557	ENSG00000196843	ARID5A	protein_coding	chromosome	ARID5A	ENSG00000196843	ARID5A	PRAD_14375	3.79251244657182	5' UTR	0.652694610778443	0.347305389221557	Bivalent_poised_promoter	0.103593611756966			cg14174055	cg14174055
cg09645574_BC11	0.298538	0.400454	8.49261	1.20392e-11	2.91221e-08	16.3312	chr6	42911644	F	I		Unknow	Island	chr6:42911541-42911885	Red	CG	Island	ENST00000304672	chr6	42915989	42925835	9847	+	4343	ENSG00000171611	PTCRA	protein_coding	chromosome	PTCRA								Bivalent_poised_promoter	0.0857791693313134			cg09645574	cg09645574
cg05133205_BC11	0.274211	0.421207	8.49113	1.21063e-11	2.91221e-08	16.3257	chr6	32153472	F	I	LOC100507547	Exon	Shelf	chr6:32150324-32150767;chr6:32154052-32154752	Grn	CG	North Shore	ENST00000414204	chr6	32153441	32155978	2538	+	30	ENSG00000221988	PPT2	protein_coding	chromosome	PPT2	ENSG00000204314;ENSG00000221988	PRRT1;PPT2						Active_non-prostate_lineage_promoter				cg05133205	cg05133205
cg13672792_BC21	-0.280279	0.596545	-8.49102	1.21113e-11	2.91221e-08	16.3253	chr8	72510012	R	II		Unknow	OpenSea		Both	CG	Open Sea	ENST00000523207	chr8	72537391	72938349	400959	+	27377	ENSG00000182674	KCNB2	protein_coding	chromosome	KCNB2								Repressed_chromatin	0.209885229383676	PMD	commonPMD	cg13672792	cg13672792
cg14458068_TC21	0.204289	0.335304	8.49062	1.21295e-11	2.91221e-08	16.3238	chr5	141392689	R	II	PCDHGA8	5UTR	Shelf	chr5:141389372-141389916;chr5:141392818-141393115;chr5:141394288-141394874	Both	CG	North Shore	ENST00000398604	chr5	141392814	141512979	120166	+	123	ENSG00000253767	PCDHGA8	protein_coding	chromosome	PCDHGA8	ENSG00000204956;ENSG00000081853;ENSG00000254245;ENSG00000254221;ENSG00000262576;ENSG00000253910;ENSG00000253485;ENSG00000262209;ENSG00000253731;ENSG00000253537;ENSG00000253953;ENSG00000253767	PCDHGA1;PCDHGA2;PCDHGA3;PCDHGB1;PCDHGA4;PCDHGB2;PCDHGA5;PCDHGB3;PCDHGA6;PCDHGA7;PCDHGB4;PCDHGA8						Bivalent_poised_enhancer	0.13696751448108	PMD		cg14458068	cg14458068
cg00260499_TC21	0.226516	0.639491	8.49029	1.21446e-11	2.91221e-08	16.3226	chr19	3405142	F	II		Unknow	Island	chr19:3404622-3405274	Both	CG	Island	ENST00000588839	chr19	3410596	3425147	14552	+	5452	ENSG00000141905	NFIC	protein_coding	chromosome	NFIC	ENSG00000141905	NFIC	PRAD_98939	5.08083366414616	Intron	0.642714570858283	0.357285429141717	Active_non-prostate_lineage_promoter	0.0707135960908398			cg00260499	cg00260499
cg06088324_TC21	0.288041	0.295986	8.48964	1.21744e-11	2.91221e-08	16.3202	chr16	19883999	R	II		Unknow	Island	chr16:19883643-19885834	Both	CG	Island	ENST00000570142	chr16	19872587	19884864	12278	-	863	ENSG00000167191	GPRC5B	protein_coding	chromosome	GPRC5B	ENSG00000167191	GPRC5B						Bivalent_poised_promoter	0.0903603574318722			cg06088324	cg06088324
cg24157892_TC11	0.148213	0.541123	8.48936	1.21869e-11	2.91221e-08	16.3192	chr17	61396346	R	I		Unknow	Island	chr17:61395699-61405614	Red	CG	Island	ENST00000240328	chr17	61399896	61409425	9530	+	3548	ENSG00000121068	TBX2	protein_coding	chromosome	TBX2			PRAD_93865	5.28930464110884	Promoter	0.734530938123752	0.265469061876248	Bivalent_poised_promoter	0.109033527363019			cg24157892	cg24157892
cg05835018_TC21	0.217129	0.254964	8.48879	1.22134e-11	2.91221e-08	16.3171	chr2	231396073	R	II		Unknow	Island	chr2:231395389-231396423;chr2:231398143-231398833	Both	CG	Island	ENST00000287590	chr2	231395543	231401164	5622	+	529	ENSG00000156966	B3GNT7	protein_coding	chromosome	B3GNT7	ENSG00000156966	B3GNT7						Bivalent_poised_promoter	0.0886360627558524			cg05835018
cg00970396_TC11	0.306196	0.360772	8.48686	1.23023e-11	2.91624e-08	16.31	chr16	9013342	F	I		Unknow	OpenSea		Grn	CG	Open Sea	ENST00000569230	chr16	8920443	8964514	44072	-	48827	ENSG00000187555	USP7	protein_coding	chromosome	USP7								Bivalent_poised_enhancer	0.120016474205215			cg00970396	cg00970396
cg17646405_BC21	0.303539	0.417881	8.48678	1.23061e-11	2.91624e-08	16.3097	chr12	54039895	R	II		Unknow	OpenSea		Both	CG	Open Sea	ENST00000507650	chr12	54037854	54053424	15571	+	2040	ENSG00000198353	HOXC4	protein_coding	chromosome	HOXC4	ENSG00000198353	HOXC4						Repressed_chromatin	0.164335865837829	PMD	commonPMD	cg17646405
cg15777433_TC21	-0.140059	0.561729	-8.48603	1.23405e-11	2.91624e-08	16.3069	chr10	129366223	R	II		Unknow	OpenSea		Both	CG	Open Sea	ENST00000306010	chr10	129467184	129768007	300824	+	100959	ENSG00000170430	MGMT	protein_coding	chromosome	MGMT								Repressed_chromatin	0.20508013380922	PMD	commonPMD	cg15777433
cg19872036_TC21	0.370739	0.44063	8.48467	1.2404e-11	2.92256e-08	16.3019	chr20	310457	R	II		Unknow	OpenSea		Both	CG	Open Sea	ENST00000500893	chr20	296968	300321	3354	+	13488	ENSG00000247315	ZCCHC3	protein_coding	chromosome	ZCCHC3			PRAD_103415	13.0476684242468	Distal	0.562874251497006	0.437125748502994	Active_non-prostate_lineage_promoter	0.0872793079883104			cg19872036	cg19872036
cg08244085_BC11	0.209807	0.457176	8.51859	1.25571e-11	2.94199e-08	16.3016	chr12	62631950	F	I		Unknow	Island	chr12:62631808-62632433	Red	CG	Island	ENST00000551214	chr12	62648574	62721020	72447	-	89068	ENSG00000111110	PPM1H	protein_coding	chromosome	PPM1H			PRAD_73426	4.1626457399712	Distal	0.62874251497006	0.37125748502994	Bivalent_poised_promoter	0.0767430948618456			cg08244085	cg08244085
cg22336004_BC21	0.224333	0.259913	8.48133	1.25606e-11	2.94199e-08	16.2896	chr1	65792352	F	II	PDE4B	TSS1500	Shore	chr1:65792757-65793235	Both	CG	North Shore	ENST00000329654	chr1	65792514	66374278	581765	+	160	ENSG00000184588	PDE4B	protein_coding	chromosome	PDE4B								Bivalent_poised_promoter	0.198491371262057	PMD	commonPMD	cg22336004	cg22336004
cg19156875_BC11	0.282351	0.372729	8.47861	1.269e-11	2.94425e-08	16.2795	chr17	45897080	F	I	MAPT-IT1	Exon	Island	chr17:45894044-45897674	Red	CG	Island	ENST00000446361	chr17	45894674	46028334	133661	+	2405	ENSG00000186868	MAPT	protein_coding	chromosome	MAPT	ENSG00000186868	MAPT						Bivalent_poised_promoter				cg19156875	cg19156875
cg14928902_BC11	0.21636	0.370562	8.47837	1.27014e-11	2.94425e-08	16.2786	chr8	70071297	F	I	PRDM14	TSS200	Island	chr8:70069638-70072653	Red	CG	Island	ENST00000276594	chr8	70051651	70071327	19677	-	28	ENSG00000147596	PRDM14	protein_coding	chromosome	PRDM14	ENSG00000147596	PRDM14						Bivalent_poised_promoter	0.172312817810265	PMD	commonPMD	cg14928902	cg14928902
cg10108828_BC21	0.184218	0.565406	8.47785	1.27261e-11	2.94425e-08	16.2767	chr22	42644679	R	II	CYB5R3	TSS200	OpenSea		Both	CG	Open Sea	ENST00000361740	chr22	42617840	42644509	26670	-	169	ENSG00000100243	CYB5R3	protein_coding	chromosome	CYB5R3	ENSG00000100243	CYB5R3						Active_non-prostate_lineage_promoter	0.0792891814470634			cg10108828	cg10108828
cg07573727_TC11	0.261157	0.470756	8.47752	1.27423e-11	2.94425e-08	16.2755	chr14	74239493	F	I	VSX2	5UTR	Island	chr14:74239485-74241489	Red	CG	Island	ENST00000261980	chr14	74239472	74262738	23267	+	20	ENSG00000119614	VSX2	protein_coding	chromosome	VSX2	ENSG00000119614	VSX2						Bivalent_poised_enhancer	0.113110787368247			cg07573727	cg07573727
cg14366820_BC21	-0.197734	0.565896	-8.47724	1.27556e-11	2.94425e-08	16.2744	chr3	38555495	R	II		Unknow	OpenSea		Both	CG	Open Sea	ENST00000464652	chr3	38552981	38554549	1569	-	945	ENSG00000183873	SCN5A	protein_coding	chromosome	SCN5A	ENSG00000183873	SCN5A						Repressed_chromatin	0.109237794834448			cg14366820	cg14366820
cg18991611_TC11	0.319213	0.317374	8.47598	1.28162e-11	2.94519e-08	16.2698	chr8	48556268	R	I		Unknow	Island	chr8:48556123-48556435	Red	CG	Island	ENST00000523008	chr8	48713634	48729789	16156	-	173519	ENSG00000034239	EFCAB1	protein_coding	chromosome	EFCAB1			PRAD_50828	2.8568916828403	Exon	0.642714570858283	0.357285429141717	Bivalent_poised_promoter	0.153712611433391	PMD	commonPMD	cg18991611	cg18991611
cg16317273_TC21	0.333104	0.389614	8.47561	1.28339e-11	2.94519e-08	16.2684	chr5	38257926	R	II	EGFLAM	TSS1500	Island	chr5:38257782-38259034	Both	CG	Island	ENST00000354891	chr5	38258409	38464549	206141	+	481	ENSG00000164318	EGFLAM	protein_coding	chromosome	EGFLAM								Bivalent_poised_promoter	0.187096673794098	PMD	commonPMD	cg16317273	cg16317273
cg08548396_TC11	0.257229	0.331388	8.47418	1.29031e-11	2.94701e-08	16.2632	chr6	30127772	R	I		Unknow	Island	chr6:30127396-30127833	Red	CG	Island	ENST00000396581	chr6	30136108	30148735	12628	+	8334	ENSG00000204614	TRIM40	protein_coding	chromosome	TRIM40								Bivalent_poised_promoter				cg08548396	cg08548396
cg23350904_BC11	0.104932	0.600532	8.47312	1.29545e-11	2.94701e-08	16.2593	chr17	4745285	F	I	ZMYND15	Exon	Shore	chr17:4745761-4745983	Red	CG	North Shore	ENST00000573751	chr17	4740519	4746116	5598	+	4765	ENSG00000141497	ZMYND15	protein_coding	chromosome	ZMYND15	ENSG00000141497	ZMYND15						Bivalent_poised_promoter	0.122029408895912			cg23350904	cg23350904
cg09434781_BC11	0.250205	0.320344	8.47276	1.29725e-11	2.94701e-08	16.2579	chr17	55265711	R	I	HLF	TSS1500	Shore	chr17:55264837-55265673	Grn	CG	South Shore	ENST00000430986	chr17	55265810	55321414	55605	+	97	ENSG00000108924	HLF	protein_coding	chromosome	HLF	ENSG00000108924	HLF						Bivalent_poised_promoter	0.142857545725039	PMD		cg09434781	cg09434781
cg24674445_BC21	0.318604	0.311803	8.47239	1.29903e-11	2.94701e-08	16.2566	chr1	156106572	R	II		Unknow	Island	chr1:156106460-156106680	Both	CG	Island	ENST00000515711	chr1	156106658	156114838	8181	+	84	ENSG00000160789	LMNA	protein_coding	chromosome	LMNA	ENSG00000160789	LMNA	PRAD_6978	51.8643237862049	Intron	0.656686626746507	0.343313373253493	Active_prostate_lineage-specific_promoter	0.091343759027807			cg24674445	cg24674445
cg27114644_BC11	0.133549	0.507009	8.47123	1.30474e-11	2.95152e-08	16.2523	chr2	120587153	R	I		Unknow	Island	chr2:120586974-120587765	Red	CG	Island	ENST00000482119	chr2	120735623	120951466	215844	+	148468	ENSG00000074047	GLI2	protein_coding	chromosome	GLI2								Bivalent_poised_promoter	0.127105268918207	PMD		cg27114644	cg27114644
cg10755235_TC11	0.290421	0.426967	8.46912	1.3151e-11	2.96347e-08	16.2445	chr14	60507321	R	I		Unknow	Island	chr14:60507054-60507405;chr14:60509014-60511462	Grn	CG	Island	ENST00000327720	chr14	60508951	60512850	3900	+	1628	ENSG00000184302	SIX6	protein_coding	chromosome	SIX6	ENSG00000179008	C14orf39						Bivalent_poised_enhancer	0.159367202693982	PMD	commonPMD	cg10755235	cg10755235
cg25698701_TC11	0.282664	0.385578	8.46864	1.31748e-11	2.96347e-08	16.2427	chr14	91947240	F	I	FBLN5	Exon	Island	chr14:91947237-91947980	Grn	CG	Island	ENST00000557462	chr14	91937011	91947236	10226	-	3	ENSG00000140092	FBLN5	protein_coding	chromosome	FBLN5	ENSG00000140092	FBLN5						Bivalent_poised_promoter	0.104771509486847			cg25698701	cg25698701
cg07198194_TC11	0.358238	0.413247	8.46446	1.33839e-11	2.99079e-08	16.2273	chr10	3066861	F	I	PFKP-DT	Exon	Island	chr10:3066458-3069227	Grn	CG	Island	ENST00000607886	chr10	3066333	3101554	35222	+	527	ENSG00000067057	PFKP	protein_coding	chromosome	PFKP	ENSG00000067057	PFKP						Bivalent_poised_promoter	0.131068705541335	PMD		cg07198194
cg13344137_TC21	0.303425	0.34968	8.46438	1.33879e-11	2.99079e-08	16.227	chr1	155976331	F	II		Unknow	Shore	chr1:155977887-155978699	Both	CG	North Shore	ENST00000313695	chr1	155946851	155978160	31310	-	1827	ENSG00000116584	ARHGEF2	protein_coding	chromosome	ARHGEF2	ENSG00000116584	ARHGEF2						Active_non-prostate_lineage_promoter	0.0721031479647442			cg13344137	cg13344137
cg23452969_BC21	0.257667	0.442783	8.46395	1.34093e-11	2.99079e-08	16.2254	chr11	62923710	R	II		Unknow	Island	chr11:62923502-62924016;chr11:62925901-62927300	Both	CG	Island	ENST00000543973	chr11	62909738	62921807	12070	-	1902	ENSG00000168539	CHRM1	protein_coding	chromosome	CHRM1								Bivalent_poised_promoter	0.146155420651989	PMD		cg23452969
cg04569837_TC21	0.335155	0.360418	8.46144	1.35368e-11	3.01077e-08	16.2161	chr5	61625708	F	II		Unknow	Island	chr5:61625707-61626645	Both	CG	Island	ENST00000313303	chr5	61686076	61706535	20460	+	60366	ENSG00000178722	C5orf64	processed_transcript	chromosome	C5orf64			PRAD_32664	10.9946382033022	Distal	0.662674650698603	0.337325349301397	Bivalent_poised_promoter	0.105963443450008			cg04569837	cg04569837
cg02700891_BC11	0.265323	0.286917	8.45791	1.37177e-11	3.03733e-08	16.2031	chr3	129974743	R	I	TRH	5UTR	Island	chr3:129974280-129975998	Grn	CG	Island	ENST00000507066	chr3	129974688	129977935	3248	+	54	ENSG00000170893	TRH	protein_coding	chromosome	TRH	ENSG00000170893	TRH						Bivalent_poised_promoter	0.129271235581057	PMD		cg02700891	cg02700891
cg13597626_BC21	0.238045	0.436137	8.45762	1.37327e-11	3.03733e-08	16.202	chr9	35538947	R	II	RUSC2	5UTR	OpenSea		Both	CG	Open Sea	ENST00000468041	chr9	35538980	35547236	8257	+	31	ENSG00000198853	RUSC2	protein_coding	chromosome	RUSC2	ENSG00000198853	RUSC2						Active_non-prostate_lineage_promoter	0.0654186766968895			cg13597626
cg26185236_BC21	0.272428	0.329276	8.45566	1.38343e-11	3.05131e-08	16.1948	chr22	28442544	R	II		Unknow	OpenSea		Both	CG	Open Sea	ENST00000490475	chr22	28296214	28443073	146860	-	527	ENSG00000100154	TTC28	protein_coding	chromosome	TTC28	ENSG00000100154	TTC28	PRAD_108651	5.4131470711833	Intron	0.622754491017964	0.377245508982036	Bivalent_poised_promoter	0.148679063355542	PMD		cg26185236
cg02026062_BC11	0.271714	0.265506	8.4535	1.3947e-11	3.06697e-08	16.1868	chr6	116765316	R	I		Unknow	Island	chr6:116764576-116765779	Grn	CG	Island	ENST00000368557	chr6	116752197	116765723	13527	-	405	ENSG00000183807	FAM162B	protein_coding	chromosome	FAM162B	ENSG00000183807	FAM162B						Bivalent_poised_promoter	0.115322768147418			cg02026062	cg02026062
cg20145692_TC11	0.298306	0.322495	8.4525	1.39998e-11	3.06697e-08	16.1831	chr1	40315617	F	I	COL9A2	Exon	Island	chr1:40315332-40315773;chr1:40316007-40316284;chr1:40316548-40317473	Red	CG	Island	ENST00000490132	chr1	40315240	40316035	796	-	416	ENSG00000049089	COL9A2	protein_coding	chromosome	COL9A2	ENSG00000049089	COL9A2	PRAD_3240	13.6071698913862	Promoter	0.650698602794411	0.349301397205589	Bivalent_poised_promoter	0.0952909903617168			cg20145692	cg20145692
cg06263461_TC11	0.231611	0.370696	8.45209	1.40212e-11	3.06697e-08	16.1816	chr20	46651598	R	I	SLC13A3	TSS200	OpenSea		Red	CG	Open Sea	ENST00000413164	chr20	46559711	46651459	91749	-	138	ENSG00000158296	SLC13A3	protein_coding	chromosome	SLC13A3	ENSG00000158296	SLC13A3						Bivalent_poised_promoter	0.117957209941967			cg06263461	cg06263461
cg13404421_BC11	0.221101	0.190714	8.45114	1.40718e-11	3.06957e-08	16.1781	chr12	4273015	R	I	CCND2	TSS1500	Island	chr12:4269236-4275239	Red	CG	Island	ENST00000261254	chr12	4273772	4305350	31579	+	755	ENSG00000118971	CCND2	protein_coding	chromosome	CCND2			PRAD_71034	3.4816117037028	Promoter	0.534930139720559	0.465069860279441	Bivalent_poised_promoter	0.179433308520812	PMD	commonPMD	cg13404421	cg13404421
cg21249376_BC11	0.280717	0.347257	8.44737	1.42724e-11	3.10209e-08	16.1642	chr9	27528434	F	I		Unknow	Island	chr9:27528359-27528727;chr9:27528978-27529887	Grn	CG	Island	ENST00000262244	chr9	27325209	27529781	204573	-	1345	ENSG00000120162	MOB3B	protein_coding	chromosome	MOB3B	ENSG00000120162	MOB3B	PRAD_55034	5.90157201532954	Intron	0.62874251497006	0.37125748502994	Active_non-prostate_lineage_promoter	0.0862078326601975			cg21249376	cg21249376
cg25601889_TC11	0.126086	0.477424	8.44688	1.4299e-11	3.10209e-08	16.1624	chr12	57236673	F	I	NDUFA4L2	Exon	Island	chr12:57236323-57236686;chr12:57238149-57240795	Red	CG	Island	ENST00000556732	chr12	57235080	57237092	2013	-	417	ENSG00000185633	NDUFA4L2	protein_coding	chromosome	NDUFA4L2	ENSG00000185633	NDUFA4L2						Bivalent_poised_promoter	0.0763420810504851			cg25601889	cg25601889
cg07641160_TC11	0.30428	0.30973	8.44492	1.4405e-11	3.10701e-08	16.1551	chr6	116765687	R	I	FAM162B	Exon	Island	chr6:116764576-116765779	Red	CG	Island	ENST00000368557	chr6	116752197	116765723	13527	-	34	ENSG00000183807	FAM162B	protein_coding	chromosome	FAM162B	ENSG00000183807	FAM162B						Bivalent_poised_promoter	0.115322768147418			cg07641160	cg07641160
cg13808663_TC21	0.178128	0.437472	8.44437	1.44349e-11	3.10701e-08	16.1531	chr1	40979182	R	II	CTPS1	TSS1500	Shore	chr1:40979198-40980444	Both	CG	North Shore	ENST00000372621	chr1	40979335	41012565	33231	+	151	ENSG00000171793	CTPS1	protein_coding	chromosome	CTPS1								Active_non-prostate_lineage_promoter	0.084393612700639			cg13808663	cg13808663
cg13549845_TC21	0.265209	0.41959	8.44429	1.4439e-11	3.10701e-08	16.1528	chr4	92304809	F	II		Unknow	Shore	chr4:92305197-92305856	Both	CG	North Shore	ENST00000510992	chr4	92304657	93772498	1467842	+	151	ENSG00000152208	GRID2	protein_coding	chromosome	GRID2	ENSG00000152208	GRID2						Bivalent_poised_promoter	0.184992998723812	PMD	commonPMD	cg13549845	cg13549845
cg16085568_BC21	0.229074	0.368534	8.44085	1.46274e-11	3.13904e-08	16.1401	chr12	102917310	R	II	PAH	TSS200	Island	chr12:102917262-102917475	Both	CG	Island	ENST00000307000	chr12	102838321	102917254	78934	-	55	ENSG00000171759	PAH	protein_coding	chromosome	PAH	ENSG00000171759	PAH	PRAD_74589	5.50608883463356	Promoter	0.604790419161677	0.395209580838323	Bivalent_poised_promoter	0.178577303134001	PMD	commonPMD	cg16085568	cg16085568
cg03225210_TC11	0.337804	0.433391	8.43867	1.47477e-11	3.15629e-08	16.1321	chr7	143882858	F	I		Unknow	Shelf	chr7:143885032-143885517	Red	CG	North Shelf	ENST00000460532	chr7	143876108	143882883	6776	-	23	ENSG00000198420	TCAF1	protein_coding	chromosome	TCAF1	ENSG00000198420	TCAF1	PRAD_48541	3.28576286551917	Promoter	0.620758483033932	0.379241516966068	Bivalent_poised_promoter	0.0812646440941044			cg03225210	cg03225210
cg19670286_TC11	0.255242	0.30239	8.43796	1.47873e-11	3.15629e-08	16.1295	chr5	138274438	F	I	GFRA3	Exon	Island	chr5:138274416-138274708	Grn	CG	Island	ENST00000378362	chr5	138252382	138274565	22184	-	125	ENSG00000146013	GFRA3	protein_coding	chromosome	GFRA3	ENSG00000146013	GFRA3						Bivalent_poised_promoter	0.112520790071938			cg19670286	cg19670286
cg18016181_TC21	0.235178	0.364435	8.43656	1.48654e-11	3.15929e-08	16.1243	chr9	117608	F	II	FOXD4	Exon	Shelf	chr9:112916-114839;chr9:116701-118177	Both	CG	Island	ENST00000382500	chr9	116231	118204	1974	-	594	ENSG00000170122	FOXD4	protein_coding	chromosome	FOXD4	ENSG00000170122	FOXD4						Bivalent_poised_promoter	0.1967522241677	PMD	commonPMD	cg18016181
cg21820656_BC11	0.20931	0.515541	8.43628	1.4881e-11	3.15929e-08	16.1233	chr15	58864876	F	I		Unknow	Island	chr15:58864846-58865260	Red	CG	Island	ENST00000559757	chr15	58865175	59031216	166042	+	297	ENSG00000157450	RNF111	protein_coding	chromosome	RNF111								Bivalent_poised_promoter	0.0718833275627421			cg21820656	cg21820656
cg19448822_TC21	0.229652	0.350205	8.43539	1.4931e-11	3.16147e-08	16.12	chr6	30006996	R	II	HLA-J	Exon	Island	chr6:30006443-30007592	Both	CG	Island	ENST00000495278	chr6	30006596	30009956	3361	+	399	ENSG00000204622	HLA-J	transcribed_unprocessed_pseudogene	chromosome	HLA-J								Bivalent_poised_promoter				cg19448822	cg19448822
cg14616075_TC21	0.27998	0.55231	8.43241	1.50996e-11	3.18865e-08	16.109	chr15	63238824	R	II		Unknow	OpenSea		Both	CG	Open Sea	ENST00000560890	chr15	63276018	63305735	29718	+	37192	ENSG00000138613	APH1B	protein_coding	chromosome	APH1B	ENSG00000166128	RAB8B						Heterochromatin	0.0680879673220895			cg14616075	cg14616075
cg18031307_TC11	0.295921	0.360416	8.43045	1.52112e-11	3.2037e-08	16.1017	chr2	74499522	F	I	LBX2	Exon	Shelf	chr2:74502272-74504039;chr2:74497912-74499911	Grn	CG	Island	ENST00000479098	chr2	74498688	74499367	680	-	154	ENSG00000179528	LBX2	protein_coding	chromosome	LBX2	ENSG00000179528	LBX2						Bivalent_poised_promoter	0.101621066997637			cg18031307	cg18031307
cg04382470_TC11	0.245591	0.373528	8.42946	1.52683e-11	3.20722e-08	16.0981	chr17	45897609	F	I	MAPT-IT1	Exon	Island	chr17:45894044-45897674	Red	CG	Island	ENST00000446361	chr17	45894674	46028334	133661	+	2934	ENSG00000186868	MAPT	protein_coding	chromosome	MAPT	ENSG00000186868	MAPT						Bivalent_poised_promoter				cg04382470	cg04382470
cg14144025_BC21	0.174793	0.369305	8.42872	1.53107e-11	3.20765e-08	16.0953	chr4	13535009	R	II		Unknow	Shore	chr4:13536022-13536349	Both	CG	North Shore	ENST00000382438	chr4	13540830	13545050	4221	-	10039	ENSG00000109705	NKX3-2	protein_coding	chromosome	NKX3-2								Bivalent_poised_enhancer	0.101786750918426			cg14144025	cg14144025
cg02280532_BC11	0.294682	0.426874	8.4253	1.55093e-11	3.235e-08	16.0827	chr2	159904733	R	I	LY75	Exon	Island	chr2:159904093-159904941	Red	CG	Island	ENST00000492955	chr2	159902365	159904749	2385	-	14	ENSG00000054219	LY75	protein_coding	chromosome	LY75	ENSG00000054219	LY75	PRAD_16199	15.6846233307916	Promoter	0.716566866267465	0.283433133732535	Bivalent_poised_promoter	0.104911852732973			cg02280532	cg02280532
cg23150604_TC21	0.205336	0.605605	8.42506	1.55228e-11	3.235e-08	16.0818	chr2	85505024	R	II		Unknow	OpenSea		Both	CG	Open Sea	ENST00000306434	chr2	85539165	85545280	6116	+	34139	ENSG00000168906	MAT2A	protein_coding	chromosome	MAT2A			PRAD_14122	2.80589467984954	Distal	0.500998003992016	0.499001996007984	Active_non-prostate_lineage_enhancer	0.0944632918971675			cg23150604	cg23150604
cg21158280_BC21	0.232303	0.582963	8.42315	1.5635e-11	3.24326e-08	16.0748	chr5	154371955	R	II		Unknow	OpenSea		Both	CG	Open Sea	ENST00000519544	chr5	154376317	154406256	29940	+	4360	ENSG00000164574	GALNT10	protein_coding	chromosome	GALNT10	ENSG00000164574	GALNT10						Primed_non-prostate_lineage-specific_enhancer	0.0802757363166236			cg21158280	cg21158280
cg15129506_TC21	0.280724	0.376376	8.423	1.56441e-11	3.24326e-08	16.0742	chr2	27735845	F	II		Unknow	Island	chr2:27735340-27735856	Both	CG	Island	ENST00000379666	chr2	27771717	27779734	8018	+	35870	ENSG00000243147	MRPL33	protein_coding	chromosome	MRPL33			PRAD_12123	11.4005530512851	Distal	0.692614770459082	0.307385229540918	Active_prostate_lineage-specific_promoter	0.0855267393356286			cg15129506	cg15129506
cg18726691_TC21	0.309948	0.410844	8.42126	1.57467e-11	3.25602e-08	16.0678	chr15	89496382	F	II	RHCG	Exon	Island	chr15:89496233-89496753	Both	CG	Island	ENST00000268122	chr15	89471407	89496613	25207	-	229	ENSG00000140519	RHCG	protein_coding	chromosome	RHCG	ENSG00000140519	RHCG						Bivalent_poised_promoter	0.124381417729476			cg18726691	cg18726691
cg01814945_BC11	0.259536	0.262169	8.42016	1.58122e-11	3.26108e-08	16.0637	chr6	30006946	F	I	HLA-J	Exon	Island	chr6:30006443-30007592	Red	CG	Island	ENST00000495278	chr6	30006596	30009956	3361	+	349	ENSG00000204622	HLA-J	transcribed_unprocessed_pseudogene	chromosome	HLA-J								Bivalent_poised_promoter				cg01814945	cg01814945
cg08336287_BC21	0.25297	0.260117	8.41668	1.60209e-11	3.29545e-08	16.0508	chr10	11164929	F	II	CELF2	5UTR	Shore	chr10:11165620-11166017	Both	CG	North Shore	ENST00000399850	chr10	11165030	11334358	169329	+	99	ENSG00000048740	CELF2	protein_coding	chromosome	CELF2	ENSG00000048740	CELF2						Bivalent_poised_promoter	0.229857725664153	PMD	commonPMD	cg08336287
cg24013620_TC11	0.219695	0.450875	8.416	1.60618e-11	3.29545e-08	16.0483	chr8	143716518	R	I		Unknow	Island	chr8:143716138-143716868;chr8:143718787-143719165	Red	CG	Island	ENST00000395108	chr8	143716378	143720591	4214	+	139	ENSG00000181085	MAPK15	protein_coding	chromosome	MAPK15	ENSG00000181085	MAPK15						Bivalent_poised_promoter				cg24013620	cg24013620
cg04285033_BC11	0.281685	0.292398	8.41338	1.62209e-11	3.31275e-08	16.0387	chr21	44723583	F	I		Unknow	Island	chr21:44723527-44723893	Grn	CG	Island	ENST00000613245	chr21	44497894	44711580	213687	-	12002	ENSG00000175894	TSPEAR	protein_coding	chromosome	TSPEAR								Bivalent_poised_promoter	0.115848580163379			cg04285033	cg04285033
cg20186067_BC11	0.225204	0.321602	8.41265	1.62656e-11	3.31275e-08	16.036	chr7	129782599	F	I		Unknow	Island	chr7:129778446-129782669;chr7:129783111-129783515;chr7:129785646-129786019	Grn	CG	Island	ENST00000353868	chr7	129630078	129757080	127003	+	152520	ENSG00000106459	NRF1	protein_coding	chromosome	NRF1								Bivalent_poised_promoter	0.0609209695335821			cg20186067
cg15250002_BC21	0.223595	0.369865	8.41248	1.62761e-11	3.31275e-08	16.0353	chr14	21025962	R	II	NDRG2	TSS1500	Island	chr14:21024576-21026111	Both	CG	Island	ENST00000397847	chr14	21016773	21025848	9076	-	113	ENSG00000165795	NDRG2	protein_coding	chromosome	NDRG2	ENSG00000165795;ENSG00000179636	NDRG2;TPPP2	PRAD_78873	3.07109737543429	Promoter	0.682634730538922	0.317365269461078	Active_non-prostate_lineage_promoter	0.0973880299141081			cg15250002	cg15250002
cg02825296_BC21	-0.214639	0.58111	-8.41188	1.6313e-11	3.31275e-08	16.0331	chr1	152719007	R	II	C1orf68	TSS1500	OpenSea		Both	CG	Open Sea	ENST00000368775	chr1	152719522	152720470	949	+	513	ENSG00000198854	C1orf68	protein_coding	chromosome	C1orf68								Repressed_chromatin	0.180368886344864	PMD	commonPMD	cg02825296	cg02825296
cg11594137_TC21	0.240618	0.390526	8.41076	1.63821e-11	3.31828e-08	16.029	chr9	88991066	F	II	S1PR3	5UTR	Island	chr9:88990849-88991908	Both	CG	Island	ENST00000334490	chr9	88990928	88996140	5213	+	137	ENSG00000186354	C9orf47	protein_coding	chromosome	C9orf47	ENSG00000186354	C9orf47						Bivalent_poised_promoter	0.124562186863372			cg11594137	cg11594137
cg20098471_TC11	0.239474	0.41101	8.40569	1.66977e-11	3.37361e-08	16.0102	chr11	13011066	F	I	RASSF10	Exon	Shore	chr11:13008783-13011037	Red	CG	South Shore	ENST00000529419	chr11	13009577	13012106	2530	+	1488	ENSG00000189431	RASSF10	protein_coding	chromosome	RASSF10	ENSG00000189431	RASSF10						Bivalent_poised_promoter	0.101710683417901			cg20098471	cg20098471
cg27022584_TC21	0.226345	0.433258	8.4046	1.67665e-11	3.3789e-08	16.0062	chr17	81097578	R	II	BAIAP2	TSS200	OpenSea		Both	CG	Open Sea	ENST00000576756	chr17	81097579	81104566	6988	+	0	ENSG00000175866	BAIAP2	protein_coding	chromosome	BAIAP2	ENSG00000175866	BAIAP2	PRAD_95321	7.75787689833488	Promoter	0.678642714570858	0.321357285429142	Active_prostate_lineage-specific_promoter	0.118726449834286			cg27022584	cg27022584
cg01035198_BC21	0.265493	0.228091	8.40236	1.69082e-11	3.39885e-08	15.998	chr6	49551537	F	II	C6orf141	Exon	Shore	chr6:49550602-49551473	Both	CG	South Shore	ENST00000424426	chr6	49551026	49552057	1032	+	510	ENSG00000197261	C6orf141	protein_coding	chromosome	C6orf141	ENSG00000197261	C6orf141						Bivalent_poised_promoter	0.125752258189993	PMD		cg01035198	cg01035198
cg14648774_BC11	0.164283	0.586815	8.40046	1.70298e-11	3.41463e-08	15.9909	chr20	63269194	R	I		Unknow	Shelf	chr20:63266602-63266974;chr20:63272142-63273349	Red	CG	South Shelf	ENST00000370307	chr20	63241390	63272694	31305	-	3498	ENSG00000101198	NKAIN4	protein_coding	chromosome	NKAIN4	ENSG00000101198	NKAIN4						Bivalent_poised_enhancer	0.0986328550459855			cg14648774	cg14648774
cg24190430_TC11	0.33157	0.368857	8.39945	1.70948e-11	3.41904e-08	15.9872	chr7	100867175	F	I	MIR6875	TSS1500	Shore	chr7:100866136-100866524	Red	CG	South Shore	ENST00000200457	chr7	100867138	100873454	6317	+	36	ENSG00000087077	TRIP6	protein_coding	chromosome	TRIP6	ENSG00000087077	TRIP6	PRAD_46951	8.21401267263769	Promoter	0.648702594810379	0.351297405189621	Active_non-prostate_lineage_promoter	0.0952287553918464			cg24190430	cg24190430
cg06769296_BC21	0.270134	0.416087	8.39811	1.71814e-11	3.41979e-08	15.9822	chr11	134036866	R	II		Unknow	Shore	chr11:134037140-134037388	Both	CG	North Shore	ENST00000299106	chr11	134068925	134152001	83077	+	32057	ENSG00000166086	JAM3	protein_coding	chromosome	JAM3			PRAD_70679	3.33519348154136	Promoter	0.63872255489022	0.36127744510978	Active_non-prostate_lineage_promoter	0.175538393037233	PMD	commonPMD	cg06769296	cg06769296
cg02813121_TC21	-0.242059	0.661793	-8.39805	1.71847e-11	3.41979e-08	15.982	chr1	153376435	F	II	S100A12	TSS1500	OpenSea		Both	CG	Open Sea	ENST00000368737	chr1	153373706	153375649	1944	-	785	ENSG00000163221	S100A12	protein_coding	chromosome	S100A12								Heterochromatin	0.167884278436433	PMD	commonPMD	cg02813121	cg02813121
cg09354556_BC21	0.292495	0.395041	8.39641	1.72913e-11	3.42393e-08	15.976	chr3	47009851	R	II		Unknow	Island	chr3:47008996-47010119	Both	CG	Island	ENST00000423436	chr3	47005281	47007674	2394	+	4569	ENSG00000160796	NBEAL2	protein_coding	chromosome	NBEAL2			PRAD_20882	3.26229879951521	Distal	0.694610778443114	0.305389221556886	Active_non-prostate_lineage_promoter	0.06252294290229			cg09354556	cg09354556
cg11549294_BC21	-0.291253	0.610367	-8.39641	1.72918e-11	3.42393e-08	15.976	chr7	79615774	F	II		Unknow	OpenSea		Both	CG	Open Sea	ENST00000354212	chr7	78017057	79453574	1436518	-	162199	ENSG00000187391	MAGI2	protein_coding	chromosome	MAGI2								Heterochromatin	0.184073677085669	PMD	commonPMD	cg11549294	cg11549294
cg15816712_TC21	-0.319324	0.610916	-8.39395	1.74525e-11	3.44716e-08	15.9669	chr8	71718393	R	II		Unknow	OpenSea		Both	CG	Open Sea	ENST00000518440	chr8	71842349	71842992	644	-	124597	ENSG00000178860	MSC	protein_coding	chromosome	MSC								Heterochromatin	0.205357378311634	PMD	commonPMD	cg15816712	cg15816712
cg01476568_BC11	0.239591	0.407542	8.39294	1.75193e-11	3.45176e-08	15.9631	chr10	5692753	R	I	TASOR2	TSS200	OpenSea		Red	CG	Open Sea	ENST00000532424	chr10	5692816	5712872	20057	+	61	ENSG00000108021	FAM208B	protein_coding	chromosome	FAM208B	ENSG00000108021	FAM208B						Active_non-prostate_lineage_promoter	0.0859728140930924			cg01476568	cg01476568
cg14861089_TC11	0.329951	0.373308	8.39218	1.75692e-11	3.45303e-08	15.9603	chr10	101135286	F	I		Unknow	Shelf	chr10:101131253-101132274;chr10:101133903-101135302;chr10:101136585-101136908	Red	CG	Island	ENST00000525019	chr10	101134314	101135516	1203	+	971	ENSG00000107807	TLX1	protein_coding	chromosome	TLX1	ENSG00000107807	TLX1						Bivalent_poised_promoter	0.117257131045299			cg14861089	cg14861089
cg10953487_TC21	0.213288	0.382473	8.38726	1.78978e-11	3.50893e-08	15.9422	chr6	44561420	R	II		Unknow	OpenSea		Both	CG	Open Sea	ENST00000371477	chr6	44387525	44450426	62902	+	173894	ENSG00000096401	CDC5L	protein_coding	chromosome	CDC5L								Bivalent_poised_promoter	0.154518255740826	PMD	commonPMD	cg10953487	cg10953487
cg05687686_TC11	0.276791	0.379687	8.38642	1.79549e-11	3.51106e-08	15.939	chr2	179861970	F	I	MIR1258	TSS1500	Shore	chr2:179861145-179861738	Grn	CG	South Shore	ENST00000410066	chr2	179441982	179861505	419524	-	464	ENSG00000144331	ZNF385B	protein_coding	chromosome	ZNF385B								Bivalent_poised_promoter	0.188536531034238	PMD	commonPMD	cg05687686	cg05687686
cg04155630_BC21	-0.203732	0.571592	-8.42028	1.81084e-11	3.51106e-08	15.9397	chr12	131556744	F	II		Unknow	Shelf	chr12:131560560-131560839	Both	CG	North Shelf	ENST00000261674	chr12	131711089	131799737	88649	+	154343	ENSG00000061936	SFSWAP	protein_coding	chromosome	SFSWAP								Bivalent_poised_enhancer	0.195304282719527	PMD	commonPMD	cg04155630	cg04155630
cg11144753_BC11	0.193617	0.414235	8.38376	1.81355e-11	3.51106e-08	15.9292	chr14	103273728	R	I		Unknow	Island	chr14:103273241-103274555	Red	CG	Island	ENST00000605179	chr14	103279313	103279955	643	+	5583	ENSG00000270938	RAP2CP1	transcribed_processed_pseudogene	chromosome	RAP2CP1								Bivalent_poised_promoter	0.106699578051214			cg11144753	cg11144753
cg20566970_TC21	-0.225698	0.576911	-8.38347	1.81555e-11	3.51106e-08	15.9281	chr3	137602403	F	II		Unknow	OpenSea		Both	CG	Open Sea	ENST00000306087	chr3	137764284	137766338	2055	+	161879	ENSG00000168875	SOX14	protein_coding	chromosome	SOX14								Heterochromatin	0.186463600679418	PMD	commonPMD	cg20566970	cg20566970
cg21327343_BC21	0.295292	0.350588	8.38331	1.81664e-11	3.51106e-08	15.9275	chrX	56232146	R	II	KLF8	TSS1500	Shore	chrX:56232518-56232726	Both	CG	North Shore	ENST00000374928	chrX	56232437	56287889	55453	+	289	ENSG00000102349	KLF8	protein_coding	chromosome	KLF8			PRAD_111408	3.07771526118772	Promoter	0.590818363273453	0.409181636726547	Active_non-prostate_lineage_promoter				cg21327343	cg21327343
cg10689794_BC21	0.357511	0.412661	8.38278	1.82022e-11	3.51106e-08	15.9256	chr7	12719626	R	II		Unknow	OpenSea		Both	CG	Open Sea	ENST00000404894	chr7	12687635	12688914	1280	+	31990	ENSG00000122644	ARL4A	protein_coding	chromosome	ARL4A								Active_non-prostate_lineage_enhancer	0.089144893460125			cg10689794
cg16574825_BC21	0.30564	0.337681	8.38236	1.8231e-11	3.51106e-08	15.9241	chr11	70568500	F	II		Unknow	OpenSea		Both	CG	Open Sea	ENST00000424924	chr11	70469435	70502859	33425	-	65640	ENSG00000162105	SHANK2	protein_coding	chromosome	SHANK2	ENSG00000162105	SHANK2						Active_non-prostate_lineage_promoter	0.125256003770255	PMD		cg16574825
cg15051989_BC21	0.255274	0.343631	8.38114	1.83154e-11	3.51106e-08	15.9195	chr1	3598372	R	II		Unknow	Shelf	chr1:3595145-3595554	Both	CG	South Shelf	ENST00000356575	chr1	3489926	3611495	121570	-	13121	ENSG00000162591	MEGF6	protein_coding	chromosome	MEGF6	ENSG00000162591	MEGF6						Bivalent_poised_promoter	0.150552206138171	PMD	commonPMD	cg15051989	cg15051989
cg18356974_TC11	0.294685	0.399864	8.38073	1.83439e-11	3.51106e-08	15.918	chr7	129169259	F	I	TSPAN33	Exon	Island	chr7:129169248-129169552	Red	CG	Island	ENST00000498745	chr7	129168212	129169697	1486	+	1046	ENSG00000158457	TSPAN33	protein_coding	chromosome	TSPAN33	ENSG00000158457	TSPAN33						Bivalent_poised_promoter	0.13291907378028	PMD		cg18356974	cg18356974
cg11969176_TC21	-0.226267	0.530908	-8.38063	1.83508e-11	3.51106e-08	15.9176	chr20	24832201	F	II		Unknow	OpenSea		Both	CG	Open Sea	ENST00000480798	chr20	24949230	24959928	10699	+	117027	ENSG00000077984	CST7	protein_coding	chromosome	CST7								Repressed_chromatin	0.186339501424334	PMD	commonPMD	cg11969176	cg11969176
cg15688619_TC11	0.212893	0.345401	8.37923	1.84476e-11	3.52109e-08	15.9125	chr3	44585368	R	I		Unknow	Shelf	chr3:44581069-44581374;chr3:44584833-44585302	Red	CG	South Shore	ENST00000322734	chr3	44584964	44599694	14731	+	403	ENSG00000144792	ZNF660	protein_coding	chromosome	ZNF660	ENSG00000273303;ENSG00000144792;ENSG00000186448	RP11-944L7.5;ZNF660;ZNF197						Bivalent_poised_promoter	0.125598987375152	PMD		cg15688619	cg15688619
cg18125510_TC21	0.251347	0.33883	8.37735	1.85787e-11	3.53761e-08	15.9055	chr14	100375431	F	II	WDR25	TSS1500	Shore	chr14:100376002-100376594	Both	CG	North Shore	ENST00000556295	chr14	100361847	100375467	13621	-	34	ENSG00000140105	WARS	protein_coding	chromosome	WARS	ENSG00000140105	WARS	PRAD_81840	9.02433245523825	Promoter	0.530938123752495	0.469061876247505	Active_non-prostate_lineage_promoter	0.0806543495600101			cg18125510	cg18125510
cg03784628_TC21	0.239861	0.345278	8.37647	1.86403e-11	3.54085e-08	15.9023	chr11	64292465	R	II		Unknow	Island	chr11:64291336-64292646	Both	CG	Island	ENST00000539216	chr11	64292659	64299907	7249	+	192	ENSG00000182450	KCNK4	protein_coding	chromosome	KCNK4	ENSG00000182450	KCNK4						Bivalent_poised_promoter	0.0907627908791475			cg03784628	cg03784628
cg01185682_TC11	0.293725	0.379756	8.41155	1.87074e-11	3.54512e-08	15.91	chr17	55266192	R	I	HLF	TSS200	Shore	chr17:55264837-55265673	Grn	CG	South Shore	ENST00000573945	chr17	55266222	55322989	56768	+	28	ENSG00000108924	HLF	protein_coding	chromosome	HLF	ENSG00000108924	HLF						Bivalent_poised_promoter	0.142857545725039	PMD		cg01185682	cg01185682
cg18423852_TC11	0.318212	0.386386	8.37485	1.87546e-11	3.5456e-08	15.8963	chr7	150955913	R	I	KCNH2	TSS200	Shelf	chr7:150952441-150952871;chr7:150955719-150955992;chr7:150958020-150958555	Red	CG	Island	ENST00000330883	chr7	150944961	150955906	10946	-	6	ENSG00000055118	KCNH2	protein_coding	chromosome	KCNH2	ENSG00000055118	KCNH2						Bivalent_poised_promoter	0.122429672201659			cg18423852
cg22285603_BC21	0.268431	0.419202	8.37372	1.88349e-11	3.55232e-08	15.8921	chr7	24477869	F	II		Unknow	OpenSea		Both	CG	Open Sea	ENST00000432190	chr7	24573268	24650712	77445	+	95397	ENSG00000105926	MPP6	protein_coding	chromosome	MPP6								Active_non-prostate_lineage_enhancer	0.17009819399147	PMD	commonPMD	cg22285603	cg22285603
cg20850732_TC11	0.244054	0.3545	8.40803	1.89547e-11	3.56645e-08	15.8968	chr9	14347297	R	I		Unknow	Island	chr9:14346019-14348150;chr9:14348685-14349075;chr9:14349308-14349516	Red	CG	Island	ENST00000606230	chr9	14307362	14322338	14977	-	24958	ENSG00000147862	NFIB	protein_coding	chromosome	NFIB	ENSG00000147862	NFIB	PRAD_54695	3.17812364685145	Exon	0.580838323353293	0.419161676646707	Bivalent_poised_promoter	0.0974619617594901			cg20850732
cg24006126_BC21	0.247866	0.313942	8.37072	1.90489e-11	3.57569e-08	15.881	chr1	155321022	F	II	RUSC1-AS1	Exon	Island	chr1:155320815-155321210;chr1:155322678-155325642	Both	CG	Island	ENST00000368352	chr1	155320927	155331114	10188	+	94	ENSG00000160753	RUSC1	protein_coding	chromosome	RUSC1	ENSG00000160753	RUSC1	PRAD_6911	12.652845941028	Promoter	0.62874251497006	0.37125748502994	Active_non-prostate_lineage_promoter	0.052530189146688			cg24006126	cg24006126
cg24945701_TC11	0.213168	0.438694	8.36804	1.92422e-11	3.60346e-08	15.8711	chr3	62377108	R	I		Unknow	Shelf	chr3:62371964-62374099;chr3:62376935-62377407;chr3:62378342-62378641	Red	CG	Island	ENST00000486811	chr3	62369681	62374324	4644	-	2783	ENSG00000153266	FEZF2	protein_coding	chromosome	FEZF2								Bivalent_poised_enhancer	0.147202838113138	PMD		cg24945701	cg24945701
cg16703956_BC11	0.290426	0.474818	8.367	1.93176e-11	3.60906e-08	15.8673	chr5	1446102	R	I	SLC6A3	TSS1500	Shore	chr5:1444144-1444352;chr5:1444563-1446431	Red	CG	Island	ENST00000270349	chr5	1392790	1445430	52641	-	671	ENSG00000142319	SLC6A3	protein_coding	chromosome	SLC6A3								Bivalent_poised_promoter				cg16703956
cg27393010_BC11	0.251873	0.396357	8.36505	1.94599e-11	3.62712e-08	15.8601	chr7	122300162	R	I		Unknow	Island	chr7:122299952-122300594;chr7:122303813-122306181	Red	CG	Island	ENST00000427185	chr7	122301969	122304499	2531	-	4335	ENSG00000128610	FEZF1	protein_coding	chromosome	FEZF1								Bivalent_poised_promoter	0.125485917230766	PMD		cg27393010
cg19241327_BC11	0.230587	0.316185	8.36326	1.95915e-11	3.6431e-08	15.8535	chr7	157691867	F	I		Unknow	Island	chr7:157688558-157694027	Grn	CG	Island	ENST00000494267	chr7	157415405	157416637	1233	+	276461	ENSG00000105993	DNAJB6	protein_coding	chromosome	DNAJB6	ENSG00000155093	PTPRN2						Bivalent_poised_promoter	0.189309416982569	PMD	commonPMD	cg19241327	cg19241327
cg20083676_BC21	0.223985	0.516127	8.36017	1.98211e-11	3.67718e-08	15.842	chr9	88991084	R	II	S1PR3	5UTR	Island	chr9:88990849-88991908	Both	CG	Island	ENST00000334490	chr9	88990928	88996140	5213	+	155	ENSG00000186354	C9orf47	protein_coding	chromosome	C9orf47	ENSG00000186354	C9orf47						Bivalent_poised_promoter	0.124562186863372			cg20083676	cg20083676
cg06314333_TC11	0.235984	0.380142	8.35928	1.98883e-11	3.68104e-08	15.8387	chr7	129785692	F	I		Unknow	Shelf	chr7:129778446-129782669;chr7:129783111-129783515;chr7:129785646-129786019	Grn	CG	Island	ENST00000353868	chr7	129630078	129757080	127003	+	155613	ENSG00000106459	NRF1	protein_coding	chromosome	NRF1								Bivalent_poised_promoter	0.0609209695335821			cg06314333	cg06314333
cg20119487_TC11	0.240544	0.344035	8.35442	2.02559e-11	3.74037e-08	15.8207	chr11	61955652	R	I		Unknow	Island	chr11:61955272-61956011	Grn	CG	Island	ENST00000526988	chr11	61955157	61962371	7215	+	494	ENSG00000167995	BEST1	protein_coding	chromosome	BEST1	ENSG00000167995	BEST1						Bivalent_poised_promoter	0.103909381283059			cg20119487	cg20119487
cg13300273_BC11	0.223974	0.434094	8.35286	2.03749e-11	3.7536e-08	15.815	chr1	200873762	R	I	GPR25	Exon	Island	chr1:200873068-200874260	Red	CG	Island	ENST00000304244	chr1	200873038	200874123	1086	+	723	ENSG00000170128	GPR25	protein_coding	chromosome	GPR25	ENSG00000170128	GPR25						Bivalent_poised_promoter	0.0655009784868108			cg13300273	cg13300273
cg22892110_BC21	0.245822	0.448523	8.35215	2.04294e-11	3.75444e-08	15.8124	chr8	143716461	F	II		Unknow	Island	chr8:143716138-143716868;chr8:143718787-143719165	Both	CG	Island	ENST00000395108	chr8	143716378	143720591	4214	+	82	ENSG00000181085	MAPK15	protein_coding	chromosome	MAPK15	ENSG00000181085	MAPK15						Bivalent_poised_promoter				cg22892110	cg22892110
cg14015044_TC11	0.270658	0.270468	8.35157	2.0474e-11	3.75444e-08	15.8102	chr8	23103106	R	I	LOC254896	Exon	Island	chr8:23102871-23103414	Grn	CG	Island	ENST00000356864	chr8	23102590	23117437	14848	+	515	ENSG00000173535	TNFRSF10C	protein_coding	chromosome	TNFRSF10C	ENSG00000173535	TNFRSF10C						Bivalent_poised_promoter	0.114995562722043			cg14015044	cg14015044
cg09227563_BC21	0.266182	0.351408	8.34946	2.06375e-11	3.77183e-08	15.8024	chr19	54473558	R	II	CDC42EP5	TSS1500	Shore	chr19:54471167-54471676	Both	CG	South Shore	ENST00000301200	chr19	54465026	54473264	8239	-	293	ENSG00000167617	CDC42EP5	protein_coding	chromosome	CDC42EP5			PRAD_103100	8.94556935141942	Distal	0.596806387225549	0.403193612774451	Bivalent_poised_promoter				cg09227563	cg09227563
cg10664112_TC11	0.216449	0.277327	8.34887	2.06834e-11	3.77183e-08	15.8002	chr2	148887990	R	I		Unknow	Island	chr2:148887967-148888265	Grn	CG	Island	ENST00000435030	chr2	148875250	149026759	151510	+	12739	ENSG00000168280	KIF5C	protein_coding	chromosome	KIF5C	ENSG00000168280	KIF5C						Bivalent_poised_promoter	0.140788664440692	PMD		cg10664112	cg10664112
cg21883598_BC11	0.209291	0.364853	8.34817	2.07388e-11	3.77183e-08	15.7976	chr15	45111959	R	I		Unknow	Island	chr15:45111050-45112020;chr15:45112571-45113284;chr15:45114269-45114684	Grn	CG	Island	ENST00000603300	chr15	45092655	45114161	21507	-	2200	ENSG00000140279	DUOX2	protein_coding	chromosome	DUOX2	ENSG00000140279	DUOX2						Bivalent_poised_promoter	0.0875486463016398			cg21883598	cg21883598
cg09729613_BC11	0.237293	0.258231	8.34791	2.07588e-11	3.77183e-08	15.7967	chr2	200585878	F	I	AOX1	TSS200	Island	chr2:200585803-200586304	Grn	CG	Island	ENST00000374700	chr2	200585868	200671495	85628	+	9	ENSG00000138356	AOX1	protein_coding	chromosome	AOX1	ENSG00000138356	AOX1	PRAD_17387	4.57260239028679	5' UTR	0.632734530938124	0.367265469061876	Bivalent_poised_promoter	0.0862196433476412			cg09729613	cg09729613
cg12812583_TC11	0.216857	0.289844	8.34475	2.10076e-11	3.80245e-08	15.785	chr8	23709797	F	I		Unknow	Shelf	chr8:23704962-23707662;chr8:23709667-23710165	Grn	CG	Island	ENST00000325017	chr8	23702451	23706598	4148	-	3198	ENSG00000180053	NKX2-6	protein_coding	chromosome	NKX2-6								Bivalent_poised_promoter	0.18098933990728	PMD	commonPMD	cg12812583	cg12812583
cg11724135_TC11	0.255229	0.425326	8.34455	2.10231e-11	3.80245e-08	15.7843	chr20	25148871	R	I	LOC284798	TSS200	Island	chr20:25148128-25148974	Grn	CG	Island	ENST00000354989	chr20	25195693	25226729	31037	+	46820	ENSG00000197586	ENTPD6	protein_coding	chromosome	ENTPD6								Bivalent_poised_promoter	0.143525560938013	PMD		cg11724135	cg11724135
cg22089737_TC11	0.290006	0.354553	8.34051	2.13459e-11	3.83738e-08	15.7693	chr2	74499506	F	I	LBX2	Exon	Shelf	chr2:74502272-74504039;chr2:74497912-74499911	Red	CG	Island	ENST00000479098	chr2	74498688	74499367	680	-	138	ENSG00000179528	LBX2	protein_coding	chromosome	LBX2	ENSG00000179528	LBX2						Bivalent_poised_promoter	0.101621066997637			cg22089737	cg22089737
cg27432826_TC21	0.264919	0.337163	8.33999	2.1388e-11	3.83738e-08	15.7674	chr1	110130147	F	II		Unknow	Shore	chr1:110130188-110130717	Both	CG	North Shore	ENST00000334179	chr1	110112468	110113945	1478	+	17678	ENSG00000186150	UBL4B	protein_coding	chromosome	UBL4B								Bivalent_poised_promoter	0.151627700458188	PMD	commonPMD	cg27432826	cg27432826
cg22645427_TC11	0.225677	0.405924	8.33974	2.1408e-11	3.83738e-08	15.7665	chr20	25148884	R	I	LOC284798	TSS200	Island	chr20:25148128-25148974	Red	CG	Island	ENST00000354989	chr20	25195693	25226729	31037	+	46807	ENSG00000197586	ENTPD6	protein_coding	chromosome	ENTPD6								Bivalent_poised_promoter	0.143525560938013	PMD		cg22645427	cg22645427
cg26606256_BC11	0.194466	0.159826	8.33917	2.14543e-11	3.83738e-08	15.7643	chr17	45897438	F	I	MAPT-IT1	Exon	Island	chr17:45894044-45897674	Grn	CG	Island	ENST00000446361	chr17	45894674	46028334	133661	+	2763	ENSG00000186868	MAPT	protein_coding	chromosome	MAPT	ENSG00000186868	MAPT						Bivalent_poised_promoter				cg26606256	cg26606256
cg16429070_BC21	0.295564	0.370647	8.33912	2.14579e-11	3.83738e-08	15.7642	chr5	150156083	R	II	PDGFRB	TSS1500	OpenSea		Both	CG	Open Sea	ENST00000523456	chr5	150153411	150155872	2462	-	210	ENSG00000113721	PDGFRB	protein_coding	chromosome	PDGFRB								Bivalent_poised_promoter	0.104014306171737			cg16429070
cg07489869_TC21	0.223057	0.427555	8.33757	2.15844e-11	3.85132e-08	15.7584	chr13	20232591	F	II	GJB6	TSS1500	Island	chr13:20231877-20232728	Both	CG	Island	ENST00000356192	chr13	20221971	20232395	10425	-	195	ENSG00000121742	GJB6	protein_coding	chromosome	GJB6								Bivalent_poised_promoter	0.125179075743439	PMD		cg07489869	cg07489869
cg13634736_BC21	0.270421	0.406721	8.33663	2.16606e-11	3.85627e-08	15.755	chr11	3160345	F	II		Unknow	Island	chr11:3160344-3160890	Both	CG	Island	ENST00000534157	chr11	3126483	3161393	34911	-	1046	ENSG00000021762	OSBPL5	protein_coding	chromosome	OSBPL5	ENSG00000021762	OSBPL5	PRAD_64898	6.19187428622003	Intron	0.622754491017964	0.377245508982036	Active_non-prostate_lineage_promoter	0.116847826169106			cg13634736	cg13634736
cg23067320_TC21	-0.262553	0.551873	-8.33582	2.17268e-11	3.85863e-08	15.752	chr2	104148015	F	II		Unknow	OpenSea		Both	CG	Open Sea	ENST00000361360	chr2	104855511	104860471	4961	+	707494	ENSG00000198914	POU3F3	protein_coding	chromosome	POU3F3								Heterochromatin	0.234514572067612	PMD	commonPMD	cg23067320	cg23067320
cg02144933_BC21	0.258473	0.278754	8.33505	2.17898e-11	3.85863e-08	15.7491	chr2	200585967	F	II	AOX1	TSS200	Island	chr2:200585803-200586304	Both	CG	Island	ENST00000374700	chr2	200585868	200671495	85628	+	98	ENSG00000138356	AOX1	protein_coding	chromosome	AOX1	ENSG00000138356	AOX1	PRAD_17387	4.57260239028679	5' UTR	0.632734530938124	0.367265469061876	Bivalent_poised_promoter	0.0862196433476412			cg02144933	cg02144933
cg08945752_BC21	0.238438	0.680992	8.36956	2.18791e-11	3.85863e-08	15.7561	chr17	67488279	F	II		Unknow	OpenSea		Both	CG	Open Sea	ENST00000584554	chr17	67457538	67578256	120719	+	30740	ENSG00000154217	PITPNC1	protein_coding	chromosome	PITPNC1	ENSG00000154217	PITPNC1						Active_non-prostate_lineage_enhancer	0.0746495455265084			cg08945752
cg00213123_TC11	0.186775	0.389861	8.3337	2.19014e-11	3.85863e-08	15.7441	chr15	74726729	R	I	CYP1A1	TSS1500	Island	chr15:74725845-74726995	Grn	CG	Island	ENST00000379727	chr15	74719542	74725610	6069	-	1118	ENSG00000140465	CYP1A1	protein_coding	chromosome	CYP1A1								Bivalent_poised_promoter	0.142957142331036	PMD		cg00213123	cg00213123
cg14502484_BC11	0.263396	0.383595	8.333	2.19593e-11	3.85863e-08	15.7415	chr5	1446093	R	I	SLC6A3	TSS1500	Shore	chr5:1444144-1444352;chr5:1444563-1446431	Grn	CG	Island	ENST00000270349	chr5	1392790	1445430	52641	-	662	ENSG00000142319	SLC6A3	protein_coding	chromosome	SLC6A3								Bivalent_poised_promoter				cg14502484	cg14502484
cg06893785_BC21	0.310693	0.518706	8.33292	2.19655e-11	3.85863e-08	15.7412	chr9	16705155	R	II		Unknow	OpenSea		Both	CG	Open Sea	ENST00000471301	chr9	16579837	16705082	125246	-	72	ENSG00000173068	BNC2	protein_coding	chromosome	BNC2	ENSG00000173068	BNC2						Active_non-prostate_lineage_promoter	0.20075026219503	PMD	commonPMD	cg06893785	cg06893785
cg10508317_TC21	0.227311	0.329747	8.33027	2.21865e-11	3.88885e-08	15.7314	chr17	78359065	F	II	SOCS3	Exon	Island	chr17:78358737-78360957	Both	CG	Island	ENST00000587578	chr17	78359049	78360074	1026	-	1007	ENSG00000184557	SOCS3	protein_coding	chromosome	SOCS3	ENSG00000184557	SOCS3						Bivalent_poised_promoter	0.0962148526681617			cg10508317	cg10508317
cg25274503_TC11	0.283413	0.348844	8.32846	2.23384e-11	3.90685e-08	15.7247	chr7	116500074	R	I	CAV2	5UTR	Island	chr7:116499485-116500298	Red	CG	Island	ENST00000495841	chr7	116500044	116506353	6310	+	29	ENSG00000105971	CAV2	protein_coding	chromosome	CAV2	ENSG00000105971	CAV2						Bivalent_poised_promoter	0.118807716029857			cg25274503	cg25274503
cg06361405_BC21	0.327288	0.357804	8.32753	2.24168e-11	3.91194e-08	15.7213	chr10	102674253	R	II	ARL3	3UTR	OpenSea		Both	CG	Open Sea	ENST00000479004	chr10	102655281	102657087	1807	+	18971	ENSG00000171206	TRIM8	protein_coding	chromosome	TRIM8	ENSG00000138175	ARL3	PRAD_63139	10.4978060476009	3' UTR	0.568862275449102	0.431137724550898	Active_non-prostate_lineage_promoter	0.0643261934933935			cg06361405	cg06361405
cg10149836_BC21	0.176695	0.374691	8.32511	2.26225e-11	3.93918e-08	15.7123	chr17	31392294	R	II		Unknow	Shore	chr17:31391212-31392273	Both	CG	South Shore	ENST00000581280	chr17	31391935	31392658	724	+	358	ENSG00000131242	RAB11FIP4	protein_coding	chromosome	RAB11FIP4	ENSG00000131242	RAB11FIP4						Bivalent_poised_promoter	0.0531879504174612			cg10149836	cg10149836
cg16574808_BC21	0.288549	0.331442	8.32393	2.27234e-11	3.94745e-08	15.708	chr11	70568067	F	II		Unknow	OpenSea		Both	CG	Open Sea	ENST00000424924	chr11	70469435	70502859	33425	-	65207	ENSG00000162105	SHANK2	protein_coding	chromosome	SHANK2	ENSG00000162105	SHANK2						Active_non-prostate_lineage_promoter	0.125256003770255	PMD		cg16574808
cg01175020_TC11	0.224454	0.428258	8.32339	2.27694e-11	3.94745e-08	15.706	chr10	101136718	R	I	TLX1	Exon	Shore	chr10:101133903-101135302;chr10:101136585-101136908;chr10:101139420-101139732;chr10:101140065-101140506	Red	CG	Island	ENST00000525019	chr10	101134314	101135516	1203	+	2403	ENSG00000107807	TLX1	protein_coding	chromosome	TLX1	ENSG00000107807	TLX1						Repressed_chromatin	0.117257131045299			cg01175020	cg01175020
cg11077171_BC11	0.153475	0.555915	8.32257	2.28402e-11	3.9511e-08	15.7029	chr15	74588710	F	I		Unknow	OpenSea		Grn	CG	Open Sea	ENST00000563567	chr15	74596596	74597977	1382	+	7884	ENSG00000179361	ARID3B	protein_coding	chromosome	ARID3B	ENSG00000179361	ARID3B						Active_non-prostate_lineage_enhancer	0.0909612628092719			cg11077171	cg11077171
cg25168494_TC11	0.172222	0.477344	8.32159	2.29244e-11	3.95194e-08	15.6993	chr2	63059220	F	I		Unknow	Shelf	chr2:63055379-63055987;chr2:63056801-63057012;chr2:63058814-63059367	Grn	CG	Island	ENST00000282549	chr2	63050802	63057836	7035	+	8417	ENSG00000115507	OTX1	protein_coding	chromosome	OTX1								Bivalent_poised_promoter	0.083613569022356			cg25168494	cg25168494
cg13601435_BC11	0.250202	0.35857	8.32098	2.29773e-11	3.95194e-08	15.6971	chr9	117745153	R	I		Unknow	Island	chr9:117744949-117745364	Red	CG	Island	ENST00000490685	chr9	117708197	117708979	783	+	36955	ENSG00000136869	TLR4	protein_coding	chromosome	TLR4								Bivalent_poised_promoter	0.220515460590397	PMD	commonPMD	cg13601435	cg13601435
cg12630714_BC11	0.233753	0.341402	8.32078	2.29944e-11	3.95194e-08	15.6963	chr4	54109727	R	I		Unknow	Island	chr4:54109220-54110035	Red	CG	Island	ENST00000548609	chr4	54100816	54102146	1331	+	8910	ENSG00000180613	GSX2	protein_coding	chromosome	GSX2	ENSG00000145216	FIP1L1						Bivalent_poised_promoter	0.130794132156726	PMD		cg12630714	cg12630714
cg15175599_TC21	-0.287415	0.591732	-8.32007	2.30567e-11	3.95409e-08	15.6937	chr20	11853158	R	II		Unknow	OpenSea		Both	CG	Open Sea	ENST00000254977	chr20	11890723	11926609	35887	+	37563	ENSG00000132640	BTBD3	protein_coding	chromosome	BTBD3								Heterochromatin	0.130020576821788	PMD		cg15175599	cg15175599
cg22959041_TC21	0.197074	0.398822	8.31813	2.32253e-11	3.97441e-08	15.6865	chr17	75785590	R	II	MIR4738	TSS1500	Shore	chr17:75784765-75785227	Both	CG	South Shore	ENST00000586607	chr17	75778576	75785486	6911	-	103	ENSG00000132475	H3F3B	protein_coding	chromosome	H3F3B	ENSG00000132475;ENSG00000132478	H3F3B;UNK	PRAD_94695	7.07136519205034	Promoter	0.518962075848303	0.481037924151697	Active_prostate_lineage-specific_promoter	0.0962124872039275			cg22959041
cg14761765_BC21	-0.29675	0.597808	-8.31546	2.34608e-11	3.99448e-08	15.6766	chr8	54432366	R	II		Unknow	OpenSea		Both	CG	Open Sea	ENST00000297316	chr8	54457935	54460888	2954	+	25567	ENSG00000164736	SOX17	protein_coding	chromosome	SOX17								Heterochromatin	0.183234402138359	PMD	commonPMD	cg14761765	cg14761765
cg13084536_TC21	0.239085	0.380432	8.31467	2.35305e-11	3.99448e-08	15.6737	chr5	139697239	F	II		Unknow	Island	chr5:139696957-139697594	Both	CG	Island	ENST00000505812	chr5	139682994	139683578	585	+	14244	ENSG00000171604	CXXC5	protein_coding	chromosome	CXXC5								Bivalent_poised_promoter	0.0703186087708063			cg13084536	cg13084536
cg00971050_BC11	0.283597	0.332766	8.31446	2.35498e-11	3.99448e-08	15.6729	chr17	42421746	F	I		Unknow	Island	chr17:42421722-42423508	Grn	CG	Island	ENST00000357037	chr17	42402452	42423517	21066	-	1769	ENSG00000177469	PTRF	protein_coding	chromosome	PTRF	ENSG00000177469	PTRF	PRAD_92558	2.27242936775195	Intron	0.746506986027944	0.253493013972056	Bivalent_poised_promoter	0.0710661361151624			cg00971050	cg00971050
cg19186145_TC11	0.301157	0.439962	8.31423	2.35701e-11	3.99448e-08	15.6721	chr2	44942423	F	I	SIX3	Exon	Shelf	chr2:44937422-44939428;chr2:44942366-44944745	Red	CG	Island	ENST00000260653	chr2	44941898	44946077	4180	+	524	ENSG00000138083	SIX3	protein_coding	chromosome	SIX3	ENSG00000138083	SIX3						Bivalent_poised_promoter	0.125908275154028	PMD		cg19186145	cg19186145
cg02595219_BC21	0.230075	0.502091	8.31396	2.35941e-11	3.99448e-08	15.6711	chr11	74467716	R	II	KCNE3	TSS200	Island	chr11:74467130-74467756	Both	CG	Island	ENST00000532569	chr11	74457266	74467729	10464	-	11	ENSG00000175538	KCNE3	protein_coding	chromosome	KCNE3	ENSG00000175538	KCNE3						Bivalent_poised_promoter	0.10176813585004			cg02595219	cg02595219
cg01572891_TC11	0.300556	0.321751	8.31317	2.36645e-11	3.99787e-08	15.6681	chr7	4144722	F	I		Unknow	OpenSea		Grn	CG	Open Sea	ENST00000481856	chr7	4174222	4179258	5037	+	29498	ENSG00000146555	SDK1	protein_coding	chromosome	SDK1	ENSG00000146555	SDK1						Bivalent_poised_promoter	0.183956130428627	PMD	commonPMD	cg01572891	cg01572891
cg22878441_TC21	0.290933	0.440144	8.31148	2.38159e-11	4.01259e-08	15.6619	chr3	160038861	F	II		Unknow	Island	chr3:160038845-160039210	Both	CG	Island	ENST00000466512	chr3	159988954	159996019	7066	+	49906	ENSG00000168811	IL12A	protein_coding	chromosome	IL12A								Bivalent_poised_promoter	0.117983860204988			cg22878441	cg22878441
cg24628744_TC21	0.226597	0.507323	8.31086	2.38712e-11	4.01259e-08	15.6596	chr5	135399964	R	II	MACROH2A1	TSS1500	Shore	chr5:135398406-135399571	Both	CG	South Shore	ENST00000506532	chr5	135369368	135399914	30547	-	49	ENSG00000113648	H2AFY	protein_coding	chromosome	H2AFY								Active_non-prostate_lineage_promoter	0.0881021940804587			cg24628744	cg24628744
cg05769889_BC11	0.350941	0.489065	8.31025	2.39262e-11	4.01259e-08	15.6574	chr12	89350924	F	I	DUSP6	Exon	Shore	chr12:89351391-89354367	Red	CG	North Shore	ENST00000547291	chr12	89349072	89351171	2100	-	245	ENSG00000139318	DUSP6	protein_coding	chromosome	DUSP6	ENSG00000139318	DUSP6						Bivalent_poised_promoter	0.0871376592162121			cg05769889	cg05769889
cg04507515_BC11	0.303639	0.364924	8.30995	2.39537e-11	4.01259e-08	15.6562	chr11	74467223	R	I		Unknow	Island	chr11:74467130-74467756	Red	CG	Island	ENST00000531854	chr11	74457406	74467549	10144	-	324	ENSG00000175538	KCNE3	protein_coding	chromosome	KCNE3	ENSG00000175538	KCNE3						Bivalent_poised_promoter	0.10176813585004			cg04507515
cg17329164_TC11	0.231645	0.322912	8.30877	2.40605e-11	4.02199e-08	15.6519	chr6	32153482	F	I	LOC100507547	Exon	Shelf	chr6:32150324-32150767;chr6:32154052-32154752	Grn	CG	North Shore	ENST00000361568	chr6	32153523	32163678	10156	+	39	ENSG00000221988	PPT2	protein_coding	chromosome	PPT2	ENSG00000204314;ENSG00000221988	PRRT1;PPT2						Active_non-prostate_lineage_promoter				cg17329164	cg17329164
cg27448110_TC21	0.188049	0.353076	8.30769	2.41583e-11	4.02985e-08	15.6479	chr7	157691955	R	II		Unknow	Island	chr7:157688558-157694027	Both	CG	Island	ENST00000494267	chr7	157415405	157416637	1233	+	276549	ENSG00000105993	DNAJB6	protein_coding	chromosome	DNAJB6	ENSG00000155093	PTPRN2						Bivalent_poised_promoter	0.189309416982569	PMD	commonPMD	cg27448110	cg27448110
cg18553840_TC21	-0.194603	0.544457	-8.30365	2.45297e-11	4.08323e-08	15.6329	chr22	39317013	R	II	SNORD139	TSS200	Shelf	chr22:39319468-39319940	Both	CG	North Shelf	ENST00000471290	chr22	39314150	39315429	1280	-	1583	ENSG00000100316	RPL3	protein_coding	chromosome	RPL3	ENSG00000100316	RPL3						Active_non-prostate_lineage_promoter	0.118020092393612			cg18553840	cg18553840
cg16524733_BC11	0.242557	0.489937	8.30301	2.45885e-11	4.08446e-08	15.6306	chr11	117199330	R	I	TAGLN	5UTR	OpenSea		Red	CG	Open Sea	ENST00000392951	chr11	117199321	117204557	5237	+	8	ENSG00000149591	TAGLN	protein_coding	chromosome	TAGLN	ENSG00000149591	TAGLN	PRAD_69850	4.40048106814379	Promoter	0.632734530938124	0.367265469061876	Active_non-prostate_lineage_promoter	0.101638485220097			cg16524733	cg16524733
cg14861481_BC21	0.291197	0.311259	8.30064	2.48092e-11	4.11251e-08	15.6218	chr8	48556480	R	II		Unknow	Shore	chr8:48556123-48556435	Both	CG	South Shore	ENST00000523008	chr8	48713634	48729789	16156	-	173307	ENSG00000034239	EFCAB1	protein_coding	chromosome	EFCAB1			PRAD_50828	2.8568916828403	Exon	0.642714570858283	0.357285429141717	Bivalent_poised_promoter	0.153712611433391	PMD	commonPMD	cg14861481	cg14861481
cg00222341_BC21	0.192755	0.357183	8.29962	2.49055e-11	4.11968e-08	15.618	chr15	83283161	F	II	BNC1	Exon	Shore	chr15:83283435-83285178	Both	CG	North Shore	ENST00000569704	chr15	83257344	83283319	25976	-	156	ENSG00000169594	BNC1	protein_coding	chromosome	BNC1	ENSG00000169594	BNC1						Bivalent_poised_promoter	0.19823694630043	PMD	commonPMD	cg00222341	cg00222341
cg18862481_BC11	0.307633	0.510484	8.29802	2.50557e-11	4.11968e-08	15.6121	chr3	129974527	R	I	TRH	TSS200	Island	chr3:129974280-129975998	Grn	CG	Island	ENST00000507066	chr3	129974688	129977935	3248	+	159	ENSG00000170893	TRH	protein_coding	chromosome	TRH	ENSG00000170893	TRH						Bivalent_poised_promoter	0.129271235581057	PMD		cg18862481	cg18862481
cg23207077_BC21	0.221785	0.396882	8.29771	2.50857e-11	4.11968e-08	15.6109	chr1	970608	F	II		Unknow	Shelf	chr1:958933-967274;chr1:970916-971158	Both	CG	North Shore	ENST00000491024	chr1	973512	975865	2354	+	2902	ENSG00000187583	PLEKHN1	protein_coding	chromosome	PLEKHN1	ENSG00000187583	PLEKHN1						Bivalent_poised_enhancer	0.126651340820149	PMD		cg23207077	cg23207077
cg06468454_TC11	0.233585	0.426204	8.33284	2.5092e-11	4.11968e-08	15.6198	chr17	3688083	R	I	P2RX5	Exon	OpenSea		Grn	CG	Open Sea	ENST00000550772	chr17	3685520	3690649	5130	-	2564	ENSG00000083454	P2RX5	protein_coding	chromosome	P2RX5	ENSG00000257950;ENSG00000083454	P2RX5-TAX1BP3;P2RX5						Bivalent_poised_enhancer	0.0892910114831537			cg06468454	cg06468454
cg11626007_TC21	0.243672	0.370249	8.29743	2.51119e-11	4.11968e-08	15.6099	chr20	45115194	R	II	WFDC5	TSS200	OpenSea		Both	CG	Open Sea	ENST00000372789	chr20	45109452	45115172	5721	-	21	ENSG00000175121	WFDC5	protein_coding	chromosome	WFDC5								Repressed_chromatin	0.141395276998328	PMD		cg11626007	cg11626007
cg25120945_BC21	0.219311	0.413395	8.2965	2.52005e-11	4.12114e-08	15.6064	chr6	30007639	R	II		Unknow	Shore	chr6:30006443-30007592	Both	CG	South Shore	ENST00000495278	chr6	30006596	30009956	3361	+	1042	ENSG00000204622	HLA-J	transcribed_unprocessed_pseudogene	chromosome	HLA-J								Bivalent_poised_promoter				cg25120945	cg25120945
cg17480760_BC11	0.253102	0.353363	8.29624	2.52245e-11	4.12114e-08	15.6055	chr8	85438660	F	I	CA3	TSS200	Island	chr8:85438536-85438967	Red	CG	Island	ENST00000285381	chr8	85438827	85449040	10214	+	165	ENSG00000164879	CA3	protein_coding	chromosome	CA3	ENSG00000164879	CA3						Bivalent_poised_promoter	0.170087340122062	PMD	commonPMD	cg17480760	cg17480760
cg06126713_TC21	0.344309	0.46337	8.29266	2.55675e-11	4.1686e-08	15.5923	chr7	16465992	F	II	SOSTDC1	TSS1500	OpenSea		Both	CG	Open Sea	ENST00000307068	chr7	16461481	16465849	4369	-	142	ENSG00000171243	SOSTDC1	protein_coding	chromosome	SOSTDC1	ENSG00000171243	SOSTDC1						Primed_prostate_lineage_enhancer	0.104541479171039			cg06126713	cg06126713
cg14205239_TC21	-0.225537	0.66129	-8.29051	2.5776e-11	4.18541e-08	15.5843	chr20	24892314	F	II		Unknow	OpenSea		Both	CG	Open Sea	ENST00000480798	chr20	24949230	24959928	10699	+	56914	ENSG00000077984	CST7	protein_coding	chromosome	CST7								Repressed_chromatin	0.186339501424334	PMD	commonPMD	cg14205239	cg14205239
cg07817686_TC21	0.225796	0.317956	8.28992	2.58336e-11	4.1862e-08	15.5821	chr4	16083778	F	II	PROM1	TSS1500	Island	chr4:16082572-16084112	Both	CG	Island	ENST00000508167	chr4	15968230	16083732	115503	-	45	ENSG00000007062	PROM1	protein_coding	chromosome	PROM1	ENSG00000007062	PROM1	PRAD_26845	2.79751241650723	Promoter	0.702594810379242	0.297405189620758	Bivalent_poised_promoter	0.12202507424406			cg07817686	cg07817686
cg16195091_TC11	0.248377	0.310278	8.28753	2.60674e-11	4.21547e-08	15.5733	chr17	78231915	F	I	TMEM235	5UTR	Shore	chr17:78232029-78232299	Grn	CG	North Shore	ENST00000551068	chr17	78231903	78240186	8284	+	11	ENSG00000204278	TMEM235	protein_coding	chromosome	TMEM235	ENSG00000204278	TMEM235						Bivalent_poised_promoter	0.108743698141824			cg16195091	cg16195091
cg01167755_TC11	0.246144	0.389346	8.2858	2.62379e-11	4.21828e-08	15.5669	chr5	139904913	R	I		Unknow	Shore	chr5:139903765-139904697	Red	CG	South Shore	ENST00000340391	chr5	139847917	139904397	56481	-	515	ENSG00000158458	NRG2	protein_coding	chromosome	NRG2	ENSG00000158458	NRG2						Bivalent_poised_promoter	0.159876006306808	PMD	commonPMD	cg01167755	cg01167755
cg23748340_TC11	0.12415	0.507648	8.28574	2.6244e-11	4.21828e-08	15.5666	chr12	48198938	F	I		Unknow	Island	chr12:48198194-48199002	Red	CG	Island	ENST00000310248	chr12	48202083	48203387	1305	-	4447	ENSG00000172640	OR10AD1	protein_coding	chromosome	OR10AD1								Active_non-prostate_lineage_promoter	0.100187433754633			cg23748340	cg23748340
cg10210594_TC11	0.330281	0.383395	8.28556	2.62621e-11	4.21828e-08	15.566	chr1	207959442	R	I		Unknow	Island	chr1:207958982-207959772;chr1:207963321-207963838	Red	CG	Island	ENST00000356522	chr1	207886539	207911402	24864	-	48039	ENSG00000174059	CD34	protein_coding	chromosome	CD34			PRAD_9177	4.25033904825271	Distal	0.720558882235529	0.279441117764471	Bivalent_poised_promoter	0.113553163942036			cg10210594	cg10210594
cg23274561_BC21	0.237804	0.329521	8.28521	2.62972e-11	4.21828e-08	15.5647	chr1	156114480	F	II	LMNA	TSS1500	Shore	chr1:156114695-156115347	Both	CG	North Shore	ENST00000361308	chr1	156114670	156137764	23095	+	188	ENSG00000160789	LMNA	protein_coding	chromosome	LMNA	ENSG00000160789	LMNA	PRAD_6981	36.4043622125851	Promoter	0.590818363273453	0.409181636726547	Active_prostate_lineage-specific_promoter	0.091343759027807			cg23274561	cg23274561
cg07977202_TC11	0.138522	0.601752	8.28437	2.63805e-11	4.2231e-08	15.5616	chr11	66543877	F	I	ZDHHC24	Exon	Shore	chr11:66545698-66546351	Red	CG	North Shore	ENST00000525925	chr11	66542484	66546006	3523	-	2127	ENSG00000174165	ZDHHC24	protein_coding	chromosome	ZDHHC24	ENSG00000174165	ZDHHC24						Active_non-prostate_lineage_promoter	0.105021489270834			cg07977202	cg07977202
cg16661628_BC21	0.268478	0.379409	8.28301	2.65157e-11	4.2362e-08	15.5565	chr20	34269421	R	II		Unknow	Island	chr20:34268853-34269442	Both	CG	Island	ENST00000374954	chr20	34260365	34269344	8980	+	9055	ENSG00000101440	ASIP	protein_coding	chromosome	ASIP								Bivalent_poised_promoter	0.108349461424096			cg16661628	cg16661628
cg10236452_BC11	0.243263	0.266331	8.27939	2.6881e-11	4.28595e-08	15.5431	chr1	207959245	R	I		Unknow	Island	chr1:207958982-207959772	Grn	CG	Island	ENST00000356522	chr1	207886539	207911402	24864	-	47842	ENSG00000174059	CD34	protein_coding	chromosome	CD34			PRAD_9177	4.25033904825271	Distal	0.720558882235529	0.279441117764471	Bivalent_poised_promoter	0.113553163942036			cg10236452	cg10236452
cg24360909_TC21	0.234617	0.545055	8.2787	2.69513e-11	4.28854e-08	15.5406	chr15	48897341	F	II		Unknow	OpenSea		Both	CG	Open Sea	ENST00000558295	chr15	48878136	48879459	1324	+	19204	ENSG00000255302	EID1	protein_coding	chromosome	EID1	ENSG00000185634	SHC4						Active_non-prostate_lineage_enhancer	0.12176028012685			cg24360909	cg24360909
cg24319381_TC21	0.236902	0.283575	8.27734	2.70898e-11	4.29721e-08	15.5355	chr15	82648160	R	II	CPEB1-AS1	Exon	Island	chr15:82646365-82648790	Both	CG	Island	ENST00000615198	chr15	82544273	82647977	103705	-	182	ENSG00000214575	CPEB1	protein_coding	chromosome	CPEB1	ENSG00000214575	CPEB1						Bivalent_poised_promoter	0.193027163788875	PMD	commonPMD	cg24319381	cg24319381
cg18347010_BC21	0.25908	0.464239	8.27631	2.7195e-11	4.29721e-08	15.5317	chr17	57811171	F	II		Unknow	OpenSea		Both	CG	Open Sea	ENST00000578444	chr17	57840800	57850044	9245	-	38871	ENSG00000181610	MRPS23	protein_coding	chromosome	MRPS23								Active_non-prostate_lineage_promoter	0.0820511719233413			cg18347010	cg18347010
cg03172947_BC21	0.261922	0.374878	8.27593	2.72337e-11	4.29721e-08	15.5303	chr20	45407210	F	II	DBNDD2	TSS1500	Island	chr20:45405818-45407314	Both	CG	Island	ENST00000372712	chr20	45407207	45410610	3404	+	2	ENSG00000244274	DBNDD2	protein_coding	chromosome	DBNDD2	ENSG00000254806;ENSG00000124251;ENSG00000244274	SYS1-DBNDD2;TP53TG5;DBNDD2	PRAD_105221	2.46925015764507	5' UTR	0.652694610778443	0.347305389221557	Bivalent_poised_promoter	0.104951936639377			cg03172947	cg03172947
cg10162691_TC11	0.347718	0.404868	8.27561	2.72674e-11	4.29721e-08	15.5291	chr17	43025392	F	I	RND2	Exon	Shelf	chr17:43021804-43022409;chr17:43024653-43025576	Grn	CG	Island	ENST00000587250	chr17	43025241	43032036	6796	+	150	ENSG00000108830	RND2	protein_coding	chromosome	RND2	ENSG00000108830	RND2						Active_non-prostate_lineage_promoter	0.0665698250670475			cg10162691	cg10162691
cg14907769_TC11	0.245951	0.397443	8.27552	2.72764e-11	4.29721e-08	15.5288	chr8	48556381	F	I		Unknow	Island	chr8:48556123-48556435	Red	CG	Island	ENST00000523008	chr8	48713634	48729789	16156	-	173406	ENSG00000034239	EFCAB1	protein_coding	chromosome	EFCAB1			PRAD_50828	2.8568916828403	Exon	0.642714570858283	0.357285429141717	Bivalent_poised_promoter	0.153712611433391	PMD	commonPMD	cg14907769	cg14907769
cg09290314_TC21	-0.165089	0.577862	-8.27384	2.74495e-11	4.31227e-08	15.5226	chr16	86708597	R	II		Unknow	OpenSea		Both	CG	Open Sea	ENST00000320241	chr16	86578506	86582160	3655	+	130090	ENSG00000176678	FOXL1	protein_coding	chromosome	FOXL1								Repressed_chromatin	0.185175298505764	PMD	commonPMD	cg09290314	cg09290314
cg05947181_TC11	0.302881	0.36002	8.27354	2.74806e-11	4.31227e-08	15.5215	chrX	50814283	R	I	SHROOM4	TSS200	Shore	chrX:50813259-50814179	Grn	CG	South Shore	ENST00000289292	chrX	50591647	50814302	222656	-	17	ENSG00000158352	SHROOM4	protein_coding	chromosome	SHROOM4	ENSG00000158352	SHROOM4						Bivalent_poised_promoter				cg05947181	cg05947181
cg24331301_BC11	0.274376	0.373458	8.2705	2.77975e-11	4.35339e-08	15.5102	chr10	71396620	R	I	CDH23	TSS1500	Island	chr10:71396407-71398174	Red	CG	Island	ENST00000224721	chr10	71396934	71815947	419014	+	312	ENSG00000107736	CDH23	protein_coding	chromosome	CDH23			PRAD_61743	5.78657545357818	Promoter	0.682634730538922	0.317365269461078	Bivalent_poised_promoter	0.0950623005586208			cg24331301	cg24331301
cg00817995_BC21	0.278098	0.493341	8.26822	2.80382e-11	4.37634e-08	15.5018	chr22	50106015	F	II		Unknow	OpenSea		Both	CG	Open Sea	ENST00000540615	chr22	50090256	50161686	71431	+	15758	ENSG00000073146	MOV10L1	protein_coding	chromosome	MOV10L1	ENSG00000073146	MOV10L1						Heterochromatin	0.143817726539907	PMD		cg00817995	cg00817995
cg11028201_TC21	0.320059	0.47917	8.26738	2.81275e-11	4.37634e-08	15.4986	chr4	41865545	R	II		Unknow	Island	chr4:41865368-41865569;chr4:41867157-41867442	Both	CG	Island	ENST00000504986	chr4	41935120	41960572	25453	+	69573	ENSG00000109133	TMEM33	protein_coding	chromosome	TMEM33								Bivalent_poised_enhancer	0.165938872847755	PMD	commonPMD	cg11028201	cg11028201
cg07860213_TC11	0.231218	0.416094	8.26734	2.81317e-11	4.37634e-08	15.4985	chr8	70069804	F	I	PRDM14	Exon	Island	chr8:70069638-70072653	Red	CG	Island	ENST00000276594	chr8	70051651	70071327	19677	-	1521	ENSG00000147596	PRDM14	protein_coding	chromosome	PRDM14	ENSG00000147596	PRDM14						Bivalent_poised_promoter	0.172312817810265	PMD	commonPMD	cg07860213	cg07860213
cg27240158_TC22	0.231425	0.486584	8.26664	2.82055e-11	4.37634e-08	15.4959	chr11	12676472	F	II		Unknow	Shore	chr11:12673867-12675434	Both	CG	South Shore	ENST00000334310	chr11	12675503	12939065	263563	+	968	ENSG00000187079	TEAD1	protein_coding	chromosome	TEAD1	ENSG00000187079	TEAD1						Active_non-prostate_lineage_promoter	0.0922858754905565			cg27240158	cg27240158
cg24271671_BC21	0.245405	0.573413	8.26651	2.82196e-11	4.37634e-08	15.4954	chr19	18677983	F	II		Unknow	OpenSea		Both	CG	Open Sea	ENST00000321949	chr19	18683677	18777952	94276	+	5692	ENSG00000105662	CRTC1	protein_coding	chromosome	CRTC1			PRAD_100527	5.89046670485935	Distal	0.538922155688623	0.461077844311377	Bivalent_poised_promoter	0.0913143070383927			cg24271671
cg25347084_BC21	-0.251709	0.596202	-8.26441	2.84443e-11	4.40259e-08	15.4877	chr20	48229282	F	II		Unknow	OpenSea		Both	CG	Open Sea	ENST00000496915	chr20	48642113	48642738	626	-	413454	ENSG00000124126	PREX1	protein_coding	chromosome	PREX1								Repressed_chromatin	0.178113215598655	PMD	commonPMD	cg25347084
cg22579265_BC11	0.205685	0.358784	8.26312	2.85836e-11	4.41555e-08	15.4829	chr10	92420626	F	I		Unknow	Island	chr10:92420558-92420997	Red	CG	Island	ENST00000463640	chr10	92475945	92479587	3643	-	58959	ENSG00000119912	IDE	protein_coding	chromosome	IDE								Bivalent_poised_promoter	0.0715729561521319			cg22579265	cg22579265
cg25941151_BC21	-0.289879	0.533124	-8.26122	2.87887e-11	4.43859e-08	15.4759	chr11	89177745	R	II	TYR	TSS200	OpenSea		Both	CG	Open Sea	ENST00000526139	chr11	89177893	89200611	22719	+	146	ENSG00000077498	TYR	protein_coding	chromosome	TYR	ENSG00000077498	TYR						Repressed_chromatin	0.200308391234094	PMD	commonPMD	cg25941151	cg25941151
cg00299972_BC11	0.199339	0.391538	8.25934	2.89934e-11	4.46149e-08	15.4689	chr10	101132771	R	I		Unknow	Shore	chr10:101131253-101132274;chr10:101133903-101135302;chr10:101136585-101136908	Red	CG	South Shore	ENST00000533319	chr10	101132782	101134215	1434	+	9	ENSG00000107807	TLX1	protein_coding	chromosome	TLX1	ENSG00000107807	TLX1						Bivalent_poised_enhancer	0.117257131045299			cg00299972	cg00299972
cg26439156_BC21	0.205789	0.369346	8.25754	2.91919e-11	4.48334e-08	15.4622	chr22	44658837	R	II		Unknow	OpenSea		Both	CG	Open Sea	ENST00000611394	chr22	44668547	44737681	69135	+	9708	ENSG00000186654	PRR5	protein_coding	chromosome	PRR5			PRAD_109984	7.12376165128074	Distal	0.616766467065868	0.383233532934132	Bivalent_poised_promoter	0.154500800853251	PMD	commonPMD	cg26439156
cg08479860_BC21	-0.287836	0.411739	-8.25418	2.95637e-11	4.52235e-08	15.4498	chr8	130905108	R	II		Unknow	OpenSea		Both	CG	Open Sea	ENST00000522949	chr8	130903772	130990865	87094	-	85755	ENSG00000155897	ADCY8	protein_coding	chromosome	ADCY8	ENSG00000155897	ADCY8						Heterochromatin	0.21682000496054	PMD	commonPMD	cg08479860	cg08479860
cg17306747_TC21	0.250389	0.442785	8.28845	2.96159e-11	4.52235e-08	15.4568	chr5	1446050	R	II	SLC6A3	TSS1500	Shore	chr5:1444144-1444352;chr5:1444563-1446431	Both	CG	Island	ENST00000270349	chr5	1392790	1445430	52641	-	619	ENSG00000142319	SLC6A3	protein_coding	chromosome	SLC6A3								Bivalent_poised_promoter				cg17306747
cg05835982_TC21	0.213675	0.33043	8.25366	2.96227e-11	4.52235e-08	15.4478	chr3	129974948	F	II		Unknow	Island	chr3:129974280-129975998	Both	CG	Island	ENST00000507066	chr3	129974688	129977935	3248	+	259	ENSG00000170893	TRH	protein_coding	chromosome	TRH	ENSG00000170893	TRH						Bivalent_poised_promoter	0.129271235581057	PMD		cg05835982	cg05835982
cg00736201_TC21	-0.227882	0.601198	-8.2532	2.96737e-11	4.52235e-08	15.4461	chr12	108249490	F	II	WSCD2	Exon	OpenSea		Both	CG	Open Sea	ENST00000547185	chr12	108196195	108197184	990	+	53294	ENSG00000075035	WSCD2	protein_coding	chromosome	WSCD2	ENSG00000075035	WSCD2						Repressed_chromatin	0.189110264440691	PMD	commonPMD	cg00736201	cg00736201
cg03329444_BC21	0.189809	0.476366	8.25218	2.97882e-11	4.53111e-08	15.4424	chr14	21526938	F	II	SALL2	TSS1500	OpenSea		Both	CG	Open Sea	ENST00000611430	chr14	21521537	21526500	4964	-	437	ENSG00000165821	SALL2	protein_coding	chromosome	SALL2	ENSG00000165821	SALL2						Active_non-prostate_lineage_promoter	0.132859197991041	PMD		cg03329444	cg03329444
cg26618966_BC21	0.223659	0.463637	8.25166	2.98468e-11	4.53133e-08	15.4404	chr12	57869086	R	II		Unknow	Shelf	chr12:57865203-57865713	Both	CG	South Shelf	ENST00000398073	chr12	57819927	57846739	26813	-	22346	ENSG00000175215	CTDSP2	protein_coding	chromosome	CTDSP2								Bivalent_poised_promoter	0.0864430412058482			cg26618966	cg26618966
cg13753149_TC21	0.259584	0.24936	8.25023	3.00082e-11	4.54685e-08	15.4351	chr4	186144458	F	II	FAM149A	5UTR	Shore	chr4:186144604-186145306	Both	CG	North Shore	ENST00000514829	chr4	186144483	186158410	13928	+	23	ENSG00000109794	FAM149A	protein_coding	chromosome	FAM149A	ENSG00000109794	FAM149A	PRAD_30840	2.35338790794171	Promoter	0.542914171656687	0.457085828343313	Bivalent_poised_promoter	0.104029819440311			cg13753149	cg13753149
cg03070194_BC21	0.225767	0.234188	8.24974	3.00635e-11	4.54685e-08	15.4333	chr1	109668062	R	II	GSTM2	5UTR	Island	chr1:109667959-109668334	Both	CG	Island	ENST00000241337	chr1	109668066	109675286	7221	+	2	ENSG00000213366	GSTM2	protein_coding	chromosome	GSTM2	ENSG00000168765;ENSG00000213366	GSTM4;GSTM2	PRAD_5608	10.1513013735925	Promoter	0.626746506986028	0.373253493013972	Bivalent_poised_promoter	0.0925241232285822			cg03070194	cg03070194
cg07406624_BC21	-0.23465	0.690824	-8.24677	3.04029e-11	4.58944e-08	15.4223	chr16	86962543	R	II		Unknow	OpenSea		Both	CG	Open Sea	ENST00000562840	chr16	87083562	87302762	219201	-	340217	ENSG00000260456	C16orf95	protein_coding	chromosome	C16orf95								Repressed_chromatin	0.204261675237536	PMD	commonPMD	cg07406624	cg07406624
cg12438547_TC21	0.18281	0.434863	8.2453	3.05722e-11	4.59815e-08	15.4169	chr13	99990717	F	II		Unknow	Island	chr13:99990520-99990840;chr13:99989080-99989934	Both	CG	Island	ENST00000481565	chr13	99985494	99985904	411	+	5222	ENSG00000043355	ZIC2	protein_coding	chromosome	ZIC2								Bivalent_poised_promoter	0.122560858430013			cg12438547	cg12438547
cg26546966_TC11	0.165344	0.548242	8.24526	3.05764e-11	4.59815e-08	15.4167	chr22	49983267	F	I		Unknow	Island	chr22:49983231-49984062	Grn	CG	Island	ENST00000360612	chr22	49960513	49964080	3568	+	22753	ENSG00000198355	PIM3	protein_coding	chromosome	PIM3								Bivalent_poised_promoter	0.117473759059699			cg26546966
cg13692543_BC21	0.314476	0.479641	8.24414	3.07061e-11	4.60892e-08	15.4126	chr9	35510936	F	II		Unknow	OpenSea		Both	CG	Open Sea	ENST00000361226	chr9	35490127	35561892	71766	+	20808	ENSG00000198853	RUSC2	protein_coding	chromosome	RUSC2	ENSG00000198853	RUSC2	PRAD_55283	3.33519348154136	Intron	0.473053892215569	0.526946107784431	Active_prostate_lineage-specific_enhancer	0.0654186766968895			cg13692543	cg13692543
cg11825059_BC21	0.277863	0.54457	8.24352	3.07778e-11	4.61097e-08	15.4103	chr7	14836746	R	II		Unknow	OpenSea		Both	CG	Open Sea	ENST00000406247	chr7	14175973	14841347	665375	-	4599	ENSG00000136267	DGKB	protein_coding	chromosome	DGKB	ENSG00000136267	DGKB						Heterochromatin	0.218269860145462	PMD	commonPMD	cg11825059	cg11825059
cg04777742_TC21	-0.23882	0.553322	-8.2423	3.092e-11	4.62355e-08	15.4058	chr22	49738675	F	II		Unknow	OpenSea		Both	CG	Open Sea	ENST00000494833	chr22	49820833	49823205	2373	-	84528	ENSG00000100425	BRD1	protein_coding	chromosome	BRD1								Repressed_chromatin	0.125315796759379	PMD		cg04777742	cg04777742
cg02116942_BC21	0.155212	0.71616	8.24138	3.10276e-11	4.62506e-08	15.4024	chr2	69292011	F	II		Unknow	OpenSea		Both	CG	Open Sea	ENST00000493759	chr2	69350098	69363592	13495	-	71579	ENSG00000198380	GFPT1	protein_coding	chromosome	GFPT1								Heterochromatin	0.12698766610019	PMD		cg02116942	cg02116942
cg25953350_TC21	0.280895	0.416613	8.24122	3.10466e-11	4.62506e-08	15.4018	chr11	45145817	R	II	PRDM11	TSS1500	Shore	chr11:45146487-45147550	Both	CG	North Shore	ENST00000526442	chr11	45146675	45204777	58103	+	856	ENSG00000019485	PRDM11	protein_coding	chromosome	PRDM11	ENSG00000019485	PRDM11						Active_non-prostate_lineage_promoter	0.0993646844076003			cg25953350	cg25953350
cg27651885_TC21	0.209446	0.394007	8.23999	3.11912e-11	4.63227e-08	15.3972	chr1	46202841	F	II	LURAP1	TSS1500	Shore	chr1:46203149-46203586	Both	CG	North Shore	ENST00000371980	chr1	46203334	46221261	17928	+	491	ENSG00000171357	LURAP1	protein_coding	chromosome	LURAP1	ENSG00000085998	POMGNT1						Active_non-prostate_lineage_promoter	0.0800361007774443			cg27651885	cg27651885
cg02167020_BC21	0.275381	0.313834	8.23982	3.12117e-11	4.63227e-08	15.3966	chr10	101140192	F	II		Unknow	Shelf	chr10:101136585-101136908;chr10:101139420-101139732;chr10:101140065-101140506	Both	CG	Island	ENST00000525019	chr10	101134314	101135516	1203	+	5877	ENSG00000107807	TLX1	protein_coding	chromosome	TLX1								Bivalent_poised_enhancer	0.117257131045299			cg02167020	cg02167020
cg15275625_TC21	0.26941	0.404614	8.23843	3.13759e-11	4.64066e-08	15.3914	chr3	13301618	R	II		Unknow	OpenSea		Both	CG	Open Sea	ENST00000485755	chr3	13336809	13341141	4333	-	39521	ENSG00000132182	NUP210	protein_coding	chromosome	NUP210								Repressed_chromatin	0.108613727824883			cg15275625	cg15275625
cg21021722_BC21	0.368313	0.483686	8.23729	3.15112e-11	4.64066e-08	15.3872	chr7	116272313	R	II		Unknow	OpenSea		Both	CG	Open Sea	ENST00000490906	chr7	116287380	116331776	44397	+	15065	ENSG00000105971	CAV2	protein_coding	chromosome	CAV2			PRAD_47578	7.96427412818078	Intron	0.421157684630739	0.578842315369261	Active_prostate_lineage-specific_enhancer	0.105212838350561			cg21021722	cg21021722
cg24645214_TC11	0.258777	0.403583	8.23715	3.15282e-11	4.64066e-08	15.3867	chr8	53877418	R	I		Unknow	Island	chr8:53877021-53878105;chr8:53879285-53882581	Red	CG	Island	ENST00000518286	chr8	53879884	53954142	74259	+	2464	ENSG00000147509	RGS20	protein_coding	chromosome	RGS20	ENSG00000147509	RGS20						Bivalent_poised_promoter	0.109430926250747			cg24645214
cg16082336_TC21	0.256143	0.274343	8.23683	3.15654e-11	4.64066e-08	15.3855	chr14	21071553	F	II	NDRG2	TSS1500	Shelf	chr14:21068923-21069196;chr14:21069847-21070506;chr14:21071552-21071886	Both	CG	Island	ENST00000403829	chr14	21017221	21070872	53652	-	680	ENSG00000165795	NDRG2	protein_coding	chromosome	NDRG2	ENSG00000165801	ARHGEF40	PRAD_78883	8.2045619846284	Promoter	0.692614770459082	0.307385229540918	Bivalent_poised_promoter	0.0973880299141081			cg16082336	cg16082336
cg10062049_TC21	0.282428	0.342759	8.23606	3.16581e-11	4.64066e-08	15.3826	chr7	116500213	R	II	CAV2	5UTR	Island	chr7:116499485-116500298	Both	CG	Island	ENST00000495841	chr7	116500044	116506353	6310	+	168	ENSG00000105971	CAV2	protein_coding	chromosome	CAV2	ENSG00000105971	CAV2						Bivalent_poised_promoter	0.118807716029857			cg10062049	cg10062049
cg25917590_TC21	0.220169	0.40743	8.23581	3.16873e-11	4.64066e-08	15.3817	chr20	572323	F	II		Unknow	OpenSea		Both	CG	Open Sea	ENST00000217244	chr20	481097	543821	62725	-	28501	ENSG00000101266	CSNK2A1	protein_coding	chromosome	CSNK2A1								Bivalent_poised_promoter	0.10547307043096			cg25917590	cg25917590
cg07785447_TC21	0.253355	0.382846	8.23578	3.16908e-11	4.64066e-08	15.3816	chr14	94768790	R	II		Unknow	Island	chr14:94768275-94770232;chr14:94771285-94771874	Both	CG	Island	ENST00000238558	chr14	94768216	94770230	2015	-	1438	ENSG00000133937	GSC	protein_coding	chromosome	GSC	ENSG00000133937	GSC						Bivalent_poised_promoter	0.181732973377995	PMD	commonPMD	cg07785447	cg07785447
cg25489866_TC11	0.281395	0.314437	8.23536	3.17419e-11	4.64066e-08	15.38	chr15	59437354	R	I	FAM81A	TSS1500	Shore	chr15:59437871-59438539	Red	CG	North Shore	ENST00000288228	chr15	59438173	59523549	85377	+	817	ENSG00000157470	FAM81A	protein_coding	chromosome	FAM81A	ENSG00000157470	FAM81A						Bivalent_poised_promoter	0.104738769745681			cg25489866	cg25489866
cg16301337_TC21	0.247268	0.273897	8.23492	3.17942e-11	4.64066e-08	15.3784	chr7	129781688	R	II		Unknow	Island	chr7:129778446-129782669;chr7:129783111-129783515;chr7:129785646-129786019	Both	CG	Island	ENST00000353868	chr7	129630078	129757080	127003	+	151609	ENSG00000106459	NRF1	protein_coding	chromosome	NRF1								Bivalent_poised_promoter	0.0609209695335821			cg16301337	cg16301337
cg02879662_BC11	0.296051	0.316833	8.23429	3.18704e-11	4.64324e-08	15.3761	chr19	46297210	R	I	HIF3A	TSS1500	Island	chr19:46296796-46297346	Red	CG	Island	ENST00000377670	chr19	46297046	46343433	46388	+	163	ENSG00000124440	HIF3A	protein_coding	chromosome	HIF3A	ENSG00000124440	HIF3A						Bivalent_poised_promoter	0.153125053277926	PMD	commonPMD	cg02879662	cg02879662
cg02749265_TC21	0.246631	0.485182	8.23311	3.20119e-11	4.64911e-08	15.3717	chr10	75283788	R	II		Unknow	OpenSea		Both	CG	Open Sea	ENST00000491270	chr10	75235315	75236030	716	-	47757	ENSG00000165644	COMTD1	protein_coding	chromosome	COMTD1								Active_non-prostate_lineage_enhancer	0.086605862534895			cg02749265	cg02749265
cg13519035_TC11	0.223872	0.383529	8.23298	3.20278e-11	4.64911e-08	15.3713	chr12	34108071	R	I		Unknow	Island	chr12:34107801-34108763	Grn	CG	Island	ENST00000538927	chr12	34022468	34029694	7227	+	85602	ENSG00000139133	ALG10	protein_coding	chromosome	ALG10								Bivalent_poised_promoter	0.178584556286063	PMD	commonPMD	cg13519035	cg13519035
cg11282676_TC21	0.278953	0.353883	8.23142	3.22167e-11	4.66319e-08	15.3655	chr6	26017775	R	II	H1-1	Exon	Shelf	chr6:26020443-26020897;chr6:26021729-26021965	Both	CG	North Shelf	ENST00000244573	chr6	26017085	26017732	648	-	42	ENSG00000124610	HIST1H1A	protein_coding	chromosome	HIST1H1A			PRAD_38080	4.62166546497723	Promoter	0.588822355289421	0.411177644710579	Active_non-prostate_lineage_promoter	0.0790586660273896			cg11282676	cg11282676
cg04574090_TC21	0.319805	0.488324	8.23103	3.2265e-11	4.66319e-08	15.364	chr11	74467704	R	II	KCNE3	TSS200	Island	chr11:74467130-74467756	Both	CG	Island	ENST00000532569	chr11	74457266	74467729	10464	-	23	ENSG00000175538	KCNE3	protein_coding	chromosome	KCNE3	ENSG00000175538	KCNE3						Bivalent_poised_promoter	0.10176813585004			cg04574090	cg04574090
cg05068206_TC21	0.280606	0.450449	8.23073	3.2301e-11	4.66319e-08	15.3629	chr6	30127418	F	II		Unknow	Island	chr6:30127396-30127833	Both	CG	Island	ENST00000396581	chr6	30136108	30148735	12628	+	8688	ENSG00000204614	TRIM40	protein_coding	chromosome	TRIM40			PRAD_38443	2.79751241650723	Distal	0.604790419161677	0.395209580838323	Bivalent_poised_promoter				cg05068206	cg05068206
cg04920358_BC11	0.270955	0.269036	8.2285	3.2575e-11	4.69421e-08	15.3546	chr8	48556240	R	I		Unknow	Island	chr8:48556123-48556435	Grn	CG	Island	ENST00000523008	chr8	48713634	48729789	16156	-	173547	ENSG00000034239	EFCAB1	protein_coding	chromosome	EFCAB1			PRAD_50828	2.8568916828403	Exon	0.642714570858283	0.357285429141717	Bivalent_poised_promoter	0.153712611433391	PMD	commonPMD	cg04920358	cg04920358
cg01698298_TC11	0.254612	0.425453	8.22626	3.28508e-11	4.71601e-08	15.3464	chr11	61295492	F	I	VWCE	TSS200	Island	chr11:61294171-61295591	Grn	CG	Island	ENST00000335613	chr11	61258290	61295424	37135	-	67	ENSG00000167992	VWCE	protein_coding	chromosome	VWCE								Bivalent_poised_promoter	0.128243633374303	PMD		cg01698298	cg01698298
cg14258341_TC21	0.24351	0.349651	8.22551	3.2944e-11	4.71601e-08	15.3436	chr1	46448351	R	II		Unknow	Island	chr1:46448114-46448671	Both	CG	Island	ENST00000429784	chr1	46436145	46445521	9377	+	12205	ENSG00000232022	FAAHP1	transcribed_unprocessed_pseudogene	chromosome	FAAHP1								Bivalent_poised_promoter	0.131803263493604	PMD		cg14258341	cg14258341
cg22265335_TC11	0.287068	0.323881	8.22518	3.29853e-11	4.71601e-08	15.3424	chr16	31202922	F	I	PYCARD-AS1	Exon	Island	chr16:31202245-31202966	Grn	CG	Island	ENST00000247470	chr16	31201485	31202992	1508	-	68	ENSG00000103490	PYCARD	protein_coding	chromosome	PYCARD	ENSG00000103490	PYCARD	PRAD_87939	3.47648786280663	Promoter	0.706586826347305	0.293413173652695	Bivalent_poised_promoter	0.172893215133607	PMD	commonPMD	cg22265335	cg22265335
cg00173659_BC11	0.23949	0.490572	8.22449	3.30719e-11	4.71601e-08	15.3398	chr7	157078394	R	I		Unknow	Island	chr7:157078360-157078603	Grn	CG	Island	ENST00000348165	chr7	157138913	157269372	130460	+	60517	ENSG00000009335	UBE3C	protein_coding	chromosome	UBE3C								Bivalent_poised_promoter	0.158269710443721	PMD	commonPMD	cg00173659	cg00173659
cg07330230_BC11	0.256763	0.224369	8.22387	3.31496e-11	4.71601e-08	15.3375	chr3	126181082	R	I	ALDH1L1	Exon	Shore	chr3:126179819-126180725	Red	CG	South Shore	ENST00000488356	chr3	126157400	126180994	23595	-	87	ENSG00000144908	ALDH1L1	protein_coding	chromosome	ALDH1L1	ENSG00000144908	ALDH1L1	PRAD_23321	27.4864560447919	Promoter	0.604790419161677	0.395209580838323	Bivalent_poised_promoter	0.11404642950724			cg07330230	cg07330230
cg03347022_BC21	0.265384	0.556317	8.22368	3.31724e-11	4.71601e-08	15.3368	chr7	100065973	F	II		Unknow	OpenSea		Both	CG	Open Sea	ENST00000477297	chr7	100056911	100064255	7345	+	9061	ENSG00000166529	ZSCAN21	protein_coding	chromosome	ZSCAN21	ENSG00000166526	ZNF3						Active_non-prostate_lineage_enhancer	0.0853751461860198			cg03347022	cg03347022
cg11697427_TC11	0.191324	0.362027	8.22339	3.32095e-11	4.71601e-08	15.3357	chr10	100830411	F	I		Unknow	Shore	chr10:100826368-100829867;chr10:100830365-100830645	Grn	CG	Island	ENST00000554172	chr10	100748850	100824654	75805	+	81560	ENSG00000075891	PAX2	protein_coding	chromosome	PAX2								Bivalent_poised_enhancer	0.154244539318993	PMD	commonPMD	cg11697427
cg26662049_BC21	0.234317	0.418384	8.2233	3.32207e-11	4.71601e-08	15.3354	chr15	89360441	F	II	MIR9-3HG	TSS1500	Shore	chr15:89358683-89359554;chr15:89360215-89360489;chr15:89361591-89362819	Both	CG	Island	ENST00000442287	chr15	89316320	89334861	18542	-	25579	ENSG00000140521	POLG	protein_coding	chromosome	POLG								Bivalent_poised_enhancer	0.0864895027710615			cg26662049	cg26662049
cg11835668_TC21	0.2412	0.261119	8.22298	3.32608e-11	4.71601e-08	15.3342	chr2	96537847	R	II	ARID5A	TSS200	Island	chr2:96536576-96538050	Both	CG	Island	ENST00000454558	chr2	96537345	96552634	15290	+	501	ENSG00000196843	ARID5A	protein_coding	chromosome	ARID5A	ENSG00000196843	ARID5A	PRAD_14375	3.79251244657182	5' UTR	0.652694610778443	0.347305389221557	Bivalent_poised_promoter	0.103593611756966			cg11835668	cg11835668
cg10320061_BC21	0.289496	0.418575	8.22162	3.34315e-11	4.72603e-08	15.3292	chrX	153829512	F	II		Unknow	Island	chrX:153829491-153830882;chrX:153828654-153829165	Both	CG	Island	ENST00000468491	chrX	153807327	153829670	22344	-	156	ENSG00000067840	PDZD4	protein_coding	chromosome	PDZD4	ENSG00000067840	PDZD4						Bivalent_poised_promoter				cg10320061	cg10320061
cg02590710_TC21	0.268618	0.506112	8.22147	3.34505e-11	4.72603e-08	15.3286	chrX	56232007	F	II	KLF8	TSS1500	Shore	chrX:56232518-56232726	Both	CG	North Shore	ENST00000374928	chrX	56232437	56287889	55453	+	428	ENSG00000102349	KLF8	protein_coding	chromosome	KLF8								Active_non-prostate_lineage_promoter				cg02590710	cg02590710
cg23340017_BC21	0.200917	0.477117	8.2205	3.35732e-11	4.73494e-08	15.325	chr10	101135376	R	II		Unknow	Shelf	chr10:101131253-101132274;chr10:101133903-101135302;chr10:101136585-101136908	Both	CG	South Shore	ENST00000525019	chr10	101134314	101135516	1203	+	1061	ENSG00000107807	TLX1	protein_coding	chromosome	TLX1	ENSG00000107807	TLX1						Bivalent_poised_promoter	0.117257131045299			cg23340017	cg23340017
cg23424146_TC21	0.234787	0.262366	8.21901	3.37634e-11	4.75332e-08	15.3195	chr12	24903137	R	II	BCAT1	TSS200	Island	chr12:24902665-24903312	Both	CG	Island	ENST00000539282	chr12	24817481	24903075	85595	-	61	ENSG00000060982	BCAT1	protein_coding	chromosome	BCAT1	ENSG00000060982	BCAT1						Bivalent_poised_promoter	0.149238569240749	PMD		cg23424146	cg23424146
cg25551043_TC21	0.323628	0.437005	8.2529	3.38242e-11	4.75345e-08	15.3281	chr10	93436696	R	II		Unknow	OpenSea		Both	CG	Open Sea	ENST00000358334	chr10	93306430	93482194	175765	-	45496	ENSG00000138119	MYOF	protein_coding	chromosome	MYOF	ENSG00000138119	MYOF	PRAD_62649	2.45711034686957	Intron	0.407185628742515	0.592814371257485	Active_non-prostate_lineage_enhancer	0.0906687256659791			cg25551043	cg25551043
cg06897127_TC21	0.175382	0.418042	8.21792	3.39022e-11	4.756e-08	15.3155	chr9	78278679	F	II	CEP78	Exon	OpenSea		Both	CG	Open Sea	ENST00000347159	chr9	78297143	78329454	32312	+	18462	ENSG00000135069	PSAT1	protein_coding	chromosome	PSAT1	ENSG00000148019	CEP78						Heterochromatin	0.0810781936105208			cg06897127	cg06897127
cg05415131_BC11	0.24491	0.276967	8.21706	3.40124e-11	4.75963e-08	15.3123	chr11	59173393	F	I		Unknow	Shore	chr11:59171573-59172835;chr11:59173357-59173579	Red	CG	Island	ENST00000227451	chr11	59172492	59208587	36096	+	900	ENSG00000110042	DTX4	protein_coding	chromosome	DTX4	ENSG00000110042	DTX4	PRAD_66751	3.16967889259039	Intron	0.608782435129741	0.391217564870259	Bivalent_poised_promoter	0.0818137702725727			cg05415131	cg05415131
cg00063471_TC11	0.298777	0.436026	8.21672	3.40561e-11	4.75963e-08	15.311	chr15	51093773	F	I		Unknow	Island	chr15:51093664-51095006;chr15:51095335-51095558	Red	CG	Island	ENST00000327536	chr15	51056598	51105276	48679	-	11501	ENSG00000183578	TNFAIP8L3	protein_coding	chromosome	TNFAIP8L3	ENSG00000183578	TNFAIP8L3						Bivalent_poised_promoter	0.0896006380347265			cg00063471	cg00063471
cg13430464_TC21	0.229028	0.45151	8.21615	3.41298e-11	4.75963e-08	15.3089	chr11	74697086	F	II		Unknow	OpenSea		Both	CG	Open Sea	ENST00000529912	chr11	74696429	74697694	1266	-	606	ENSG00000054938	CHRDL2	protein_coding	chromosome	CHRDL2	ENSG00000054938	CHRDL2	PRAD_68535	4.93495482917087	Intron	0.564870259481038	0.435129740518962	Bivalent_poised_promoter	0.0751168268260026			cg13430464	cg13430464
cg19043574_TC21	0.235077	0.368777	8.21586	3.41679e-11	4.75963e-08	15.3078	chr2	98823070	F	II	CRACDL	Exon	Island	chr2:98821834-98823421	Both	CG	Island	ENST00000464413	chr2	98809739	98822304	12566	-	765	ENSG00000196872	KIAA1211L	protein_coding	chromosome	KIAA1211L	ENSG00000196872	KIAA1211L	PRAD_14495	2.98642117128089	Promoter	0.756487025948104	0.243512974051896	Bivalent_poised_promoter	0.0863558051947714			cg19043574	cg19043574
cg20370152_TC21	0.306236	0.33876	8.21495	3.42852e-11	4.76762e-08	15.3044	chr2	178451979	F	II	PJVK	TSS1500	Shore	chr2:178450487-178451846	Both	CG	South Shore	ENST00000470200	chr2	178445426	178451512	6087	-	466	ENSG00000180228	PRKRA	protein_coding	chromosome	PRKRA	ENSG00000204311	DFNB59	PRAD_16852	5.31486875519404	Promoter	0.552894211576846	0.447105788423154	Active_non-prostate_lineage_promoter	0.0811281158758119			cg20370152	cg20370152
cg15142477_BC11	0.179635	0.435095	8.21374	3.44423e-11	4.77711e-08	15.2999	chr18	46335699	F	I		Unknow	Shore	chr18:46333382-46333989;chr18:46334288-46334514	Red	CG	South Shore	ENST00000543885	chr18	46334224	46460820	126597	+	1474	ENSG00000141622	RNF165	protein_coding	chromosome	RNF165	ENSG00000141622	RNF165						Bivalent_poised_promoter	0.139713576737411	PMD		cg15142477	cg15142477
cg26479890_BC21	-0.190776	0.595138	-8.2135	3.44738e-11	4.77711e-08	15.299	chr10	133029074	R	II		Unknow	Shore	chr10:133029961-133030272;chr10:133030938-133031430	Both	CG	North Shore	ENST00000607359	chr10	133070929	133131675	60747	+	41853	ENSG00000197177	GPR123	protein_coding	chromosome	GPR123								Repressed_chromatin	0.154182369768097	PMD	commonPMD	cg26479890	cg26479890
cg13997668_TC11	0.323988	0.390694	8.21186	3.46878e-11	4.79508e-08	15.293	chr10	72087774	F	I		Unknow	Island	chr10:72087048-72088475	Grn	CG	Island	ENST00000495888	chr10	72086681	72088521	1841	-	745	ENSG00000107742	SPOCK2	protein_coding	chromosome	SPOCK2	ENSG00000107742	SPOCK2	PRAD_61790	7.35363271058393	Intron	0.738522954091816	0.261477045908184	Bivalent_poised_promoter	0.0912824523468862			cg13997668	cg13997668
cg02131967_BC11	0.289896	0.356605	8.21158	3.47243e-11	4.79508e-08	15.2919	chr17	63476745	F	I	ACE	TSS1500	Island	chr17:63476576-63477648	Grn	CG	Island	ENST00000583336	chr17	63477061	63478898	1838	+	314	ENSG00000159640	ACE	protein_coding	chromosome	ACE								Bivalent_poised_promoter	0.102358320251289			cg02131967	cg02131967
cg08509172_TC11	0.23721	0.299758	8.20919	3.50397e-11	4.82514e-08	15.2831	chr19	19273029	F	I		Unknow	Island	chr19:19272894-19273474	Grn	CG	Island	ENST00000389363	chr19	19264366	19273288	8923	-	257	ENSG00000213996	TM6SF2	protein_coding	chromosome	TM6SF2	ENSG00000213996	TM6SF2						Bivalent_poised_promoter	0.107444839211345			cg08509172	cg08509172
cg05255275_TC21	0.250736	0.301908	8.20877	3.5095e-11	4.82514e-08	15.2815	chr14	60485379	R	II		Unknow	Island	chr14:60485258-60486228	Both	CG	Island	ENST00000555476	chr14	60471632	60486044	14413	-	663	ENSG00000179008	C14orf39	protein_coding	chromosome	C14orf39	ENSG00000179008	C14orf39						Bivalent_poised_promoter	0.188810734114894	PMD	commonPMD	cg05255275	cg05255275
cg13099545_BC21	0.137971	0.722374	8.20855	3.51243e-11	4.82514e-08	15.2807	chr17	4520782	F	II		Unknow	OpenSea		Both	CG	Open Sea	ENST00000571386	chr17	4533032	4537798	4767	+	12248	ENSG00000183018	SPNS2	protein_coding	chromosome	SPNS2	ENSG00000183018	SPNS2						Active_non-prostate_lineage_enhancer	0.106848867881451			cg13099545	cg13099545
cg12110262_BC21	0.25055	0.482631	8.20807	3.51878e-11	4.82552e-08	15.2789	chr10	93067443	F	II		Unknow	Shelf	chr10:93060269-93063495;chr10:93065789-93066563;chr10:93068345-93069283	Both	CG	South Shore	ENST00000371531	chr10	93073475	93077884	4410	+	6030	ENSG00000095596	CYP26A1	protein_coding	chromosome	CYP26A1	ENSG00000187553	CYP26C1						Repressed_chromatin	0.0734763482681343			cg12110262	cg12110262
cg25287257_TC11	0.257904	0.307622	8.20648	3.53995e-11	4.84242e-08	15.2731	chr7	157005564	F	I	MNX1	Exon	Island	chr7:157002661-157006700;chr7:157008724-157008938;chr7:157009476-157011720	Red	CG	Island	ENST00000469500	chr7	156994051	157009075	15025	-	3509	ENSG00000130675	MNX1	protein_coding	chromosome	MNX1	ENSG00000130675	MNX1						Bivalent_poised_promoter	0.158269710443721	PMD	commonPMD	cg25287257	cg25287257
cg16993043_TC11	0.269063	0.389423	8.20623	3.5433e-11	4.84242e-08	15.2721	chr1	200038898	R	I		Unknow	Shelf	chr1:200035346-200035805;chr1:200039264-200039919;chr1:200040679-200040908;chr1:200041497-200041704;chr1:200042272-200042927	Grn	CG	North Shore	ENST00000544748	chr1	200042825	200177420	134596	+	3925	ENSG00000116833	NR5A2	protein_coding	chromosome	NR5A2	ENSG00000116833	NR5A2						Bivalent_poised_promoter	0.132681701429963	PMD		cg16993043
cg19918230_BC21	0.240955	0.405408	8.20471	3.56379e-11	4.86204e-08	15.2665	chr2	218880925	R	II	WNT10A	5UTR	Island	chr2:218880264-218880929;chr2:218883590-218884083	Both	CG	Island	ENST00000258411	chr2	218880363	218893931	13569	+	561	ENSG00000135925	WNT10A	protein_coding	chromosome	WNT10A	ENSG00000135925	WNT10A						Bivalent_poised_promoter	0.120278244987837			cg19918230	cg19918230
cg12173409_BC21	0.271438	0.386179	8.20286	3.58873e-11	4.88403e-08	15.2596	chr3	54120719	F	II		Unknow	Island	chr3:54120704-54120943;chr3:54121212-54122998	Both	CG	Island	ENST00000415676	chr3	54122547	55074473	951927	+	1826	ENSG00000157445	CACNA2D3	protein_coding	chromosome	CACNA2D3								Bivalent_poised_enhancer	0.168843434036686	PMD	commonPMD	cg12173409	cg12173409
cg14311670_TC21	0.344421	0.42678	8.20218	3.598e-11	4.88403e-08	15.2571	chr3	181727211	R	II		Unknow	Island	chr3:181726621-181727212	Both	CG	Island	ENST00000325404	chr3	181711924	181714436	2513	+	15286	ENSG00000181449	SOX2	protein_coding	chromosome	SOX2								Bivalent_poised_promoter	0.147132974641437	PMD		cg14311670	cg14311670
cg18004701_TC11	0.24076	0.406089	8.20195	3.60104e-11	4.88403e-08	15.2563	chr7	157688936	F	I		Unknow	Shelf	chr7:157684194-157686254;chr7:157688558-157694027	Grn	CG	Island	ENST00000494267	chr7	157415405	157416637	1233	+	273530	ENSG00000105993	DNAJB6	protein_coding	chromosome	DNAJB6	ENSG00000155093	PTPRN2						Bivalent_poised_promoter	0.189309416982569	PMD	commonPMD	cg18004701	cg18004701
cg10246531_TC11	0.264172	0.481721	8.2017	3.6045e-11	4.88403e-08	15.2553	chr16	88651220	R	I	CYBA	TSS200	Shore	chr16:88650581-88651049;chr16:88655109-88655658	Red	CG	South Shore	ENST00000261623	chr16	88643283	88651152	7870	-	67	ENSG00000051523	CYBA	protein_coding	chromosome	CYBA			PRAD_89844	21.472870427764	Promoter	0.692614770459082	0.307385229540918	Bivalent_poised_promoter	0.094547212432102			cg10246531	cg10246531
cg07687766_BC11	0.305677	0.369259	8.20074	3.61755e-11	4.88654e-08	15.2518	chr7	129781513	F	I		Unknow	Island	chr7:129778446-129782669;chr7:129783111-129783515	Red	CG	Island	ENST00000353868	chr7	129630078	129757080	127003	+	151434	ENSG00000106459	NRF1	protein_coding	chromosome	NRF1								Bivalent_poised_promoter	0.0609209695335821			cg07687766	cg07687766
cg19884674_TC21	0.110105	0.786625	8.20066	3.61867e-11	4.88654e-08	15.2515	chr14	94143490	R	II		Unknow	OpenSea		Both	CG	Open Sea	ENST00000556884	chr14	94146128	94230619	84492	+	2636	ENSG00000119698	PPP4R4	protein_coding	chromosome	PPP4R4								Heterochromatin				cg19884674
cg20500085_TC21	0.276665	0.422509	8.19954	3.63404e-11	4.89231e-08	15.2473	chr8	118110428	R	II	EXT1	Exon	Shore	chr8:118111735-118112224	Both	CG	North Shore	ENST00000436216	chr8	117830237	118110414	280178	-	13	ENSG00000182197	EXT1	protein_coding	chromosome	EXT1	ENSG00000182197	EXT1						Active_prostate_lineage-specific_promoter	0.122814809176732			cg20500085	cg20500085
cg21306329_BC11	0.310497	0.328702	8.23361	3.63526e-11	4.89231e-08	15.2579	chr17	75087781	F	I	SLC16A5	5UTR	Island	chr17:75087771-75088400	Red	CG	Island	ENST00000578847	chr17	75087734	75093796	6063	+	46	ENSG00000170190	SLC16A5	protein_coding	chromosome	SLC16A5	ENSG00000170190	SLC16A5	PRAD_94580	20.382202296657	Promoter	0.724550898203593	0.275449101796407	Active_prostate_lineage-specific_promoter	0.0742188664952429			cg21306329	cg21306329
cg18960629_BC21	0.318292	0.468857	8.1989	3.64283e-11	4.89419e-08	15.2449	chr17	38429209	R	II		Unknow	Island	chr17:38428173-38429210	Both	CG	Island	ENST00000620417	chr17	38428486	38510136	81651	+	722	ENSG00000275832	ARHGAP23	protein_coding	chromosome	ARHGAP23	ENSG00000275832	ARHGAP23	PRAD_92088	3.79251244657182	Intron	0.722554890219561	0.277445109780439	Bivalent_poised_promoter	0.0746283849036902			cg18960629	cg18960629
cg15798800_BC21	0.268836	0.313984	8.19844	3.64919e-11	4.89446e-08	15.2432	chr3	126180989	F	II	ALDH1L1	Exon	Shore	chr3:126179819-126180725	Both	CG	South Shore	ENST00000488356	chr3	126157400	126180994	23595	-	3	ENSG00000144908	ALDH1L1	protein_coding	chromosome	ALDH1L1	ENSG00000144908	ALDH1L1	PRAD_23321	27.4864560447919	Promoter	0.604790419161677	0.395209580838323	Bivalent_poised_promoter	0.11404642950724			cg15798800	cg15798800
cg01738650_TC21	0.359386	0.441528	8.19776	3.6585e-11	4.89867e-08	15.2407	chr6	32255299	R	II	TSBP1-AS1	Exon	OpenSea		Both	CG	Open Sea	ENST00000375023	chr6	32194843	32224067	29225	-	31231	ENSG00000204301	NOTCH4	protein_coding	chromosome	NOTCH4								Bivalent_poised_promoter				cg01738650	cg01738650
cg12161228_TC11	0.234869	0.419913	8.19567	3.68751e-11	4.92921e-08	15.233	chr11	89491338	F	I	NOX4	Exon	Island	chr11:89491248-89491550	Red	CG	Island	ENST00000527626	chr11	89326416	89491328	164913	-	9	ENSG00000086991	NOX4	protein_coding	chromosome	NOX4	ENSG00000086991	NOX4						Bivalent_poised_promoter	0.18479293616459	PMD	commonPMD	cg12161228	cg12161228
cg10292154_BC11	0.305158	0.335204	8.19372	3.71482e-11	4.95234e-08	15.2257	chr16	27450124	F	I	IL21R	Exon	OpenSea		Red	CG	Open Sea	ENST00000564583	chr16	27443967	27448674	4708	+	6156	ENSG00000103522	IL21R	protein_coding	chromosome	IL21R	ENSG00000103522	IL21R						Bivalent_poised_promoter	0.132097458644833	PMD		cg10292154	cg10292154
cg05031016_BC21	0.230169	0.359862	8.19354	3.71729e-11	4.95234e-08	15.2251	chr14	24334947	F	II	ADCY4	Exon	Shore	chr14:24332474-24332947;chr14:24332474-24332947;chr14:24333721-24333953;chr14:24334600-24335147	Both	CG	Island	ENST00000310677	chr14	24318349	24335071	16723	-	122	ENSG00000129467	ADCY4	protein_coding	chromosome	ADCY4	ENSG00000129467;ENSG00000258973	ADCY4;RP11-934B9.3						Bivalent_poised_promoter	0.112002326036774			cg05031016	cg05031016
cg11444704_BC11	0.302569	0.347884	8.1927	3.72915e-11	4.95982e-08	15.222	chr5	160311909	R	I	CCNJL	Exon	Island	chr5:160311774-160312906	Red	CG	Island	ENST00000519673	chr5	160254301	160312476	58176	-	565	ENSG00000135083	CCNJL	protein_coding	chromosome	CCNJL	ENSG00000135083	CCNJL						Bivalent_poised_promoter	0.100288788015341			cg11444704	cg11444704
cg24033558_TC11	0.306912	0.388576	8.1896	3.7731e-11	5.00358e-08	15.2105	chr15	45187557	F	I	SHF	Exon	Island	chr15:45187311-45187940;chr15:45188503-45188724	Grn	CG	Island	ENST00000561091	chr15	45174223	45187459	13237	-	97	ENSG00000138606	SHF	protein_coding	chromosome	SHF	ENSG00000138606	SHF						Bivalent_poised_promoter	0.0875486463016398			cg24033558	cg24033558
cg11234328_BC21	0.166194	0.37349	8.18949	3.77466e-11	5.00358e-08	15.2101	chr10	133230082	F	II	UTF1	TSS200	Shelf	chr10:133226433-133226692;chr10:133229717-133231488	Both	CG	Island	ENST00000304477	chr10	133230274	133231558	1285	+	190	ENSG00000171794	UTF1	protein_coding	chromosome	UTF1								Bivalent_poised_promoter	0.125169895372068	PMD		cg11234328
cg15970666_BC11	0.213477	0.362086	8.18747	3.80355e-11	5.03348e-08	15.2026	chr2	161239151	R	I		Unknow	Island	chr2:161237949-161239684	Grn	CG	Island	ENST00000439442	chr2	161231186	161235648	4463	+	7964	ENSG00000136560	TANK	protein_coding	chromosome	TANK								Bivalent_poised_promoter	0.0921610736260962			cg15970666	cg15970666
cg08149253_BC21	0.153965	0.436307	8.18687	3.81227e-11	5.03663e-08	15.2003	chr22	45503412	F	II		Unknow	Island	chr22:45502414-45503477	Both	CG	Island	ENST00000439835	chr22	45503046	45525563	22518	+	365	ENSG00000077942	FBLN1	protein_coding	chromosome	FBLN1	ENSG00000077942	FBLN1						Bivalent_poised_promoter	0.132475629770137	PMD		cg08149253	cg08149253
cg14294658_BC21	0.147048	0.626695	8.18617	3.82237e-11	5.04158e-08	15.1977	chr11	17972960	F	II		Unknow	OpenSea		Both	CG	Open Sea	ENST00000525168	chr11	17877847	17959623	81777	-	13336	ENSG00000129158	SERGEF	protein_coding	chromosome	SERGEF	ENSG00000129158	SERGEF						Heterochromatin	0.0596467526534235			cg14294658	cg14294658
cg19807257_TC11	0.284649	0.317489	8.18529	3.83501e-11	5.04986e-08	15.1945	chr1	46485682	F	I		Unknow	Island	chr1:46485496-46486120;chr1:46489121-46491449	Red	CG	Island	ENST00000371956	chr1	46506996	46514212	7217	+	21312	ENSG00000197587	DMBX1	protein_coding	chromosome	DMBX1								Bivalent_poised_enhancer	0.131803263493604	PMD		cg19807257	cg19807257
cg11311729_TC21	0.237411	0.575563	8.18306	3.86748e-11	5.08419e-08	15.1862	chr6	34324848	F	II		Unknow	OpenSea		Both	CG	Open Sea	ENST00000607016	chr6	34279679	34392674	112996	-	67824	ENSG00000272325	NUDT3	protein_coding	chromosome	NUDT3	ENSG00000272325;ENSG00000270800	NUDT3;RPS10-NUDT3						Primed_non-prostate_lineage-specific_enhancer	0.0564341474564974			cg11311729
cg01456368_BC11	0.242587	0.354754	8.18244	3.87665e-11	5.08781e-08	15.1839	chr3	52317843	R	I		Unknow	OpenSea		Red	CG	Open Sea	ENST00000420323	chr3	52316319	52400491	84173	+	1523	ENSG00000114841	DNAH1	protein_coding	chromosome	DNAH1	ENSG00000114841	DNAH1	PRAD_21355	4.74117074252645	Promoter	0.614770459081836	0.385229540918164	Active_non-prostate_lineage_promoter	0.118099527447283			cg01456368	cg01456368
cg20099625_BC21	0.275431	0.491519	8.18107	3.8967e-11	5.10569e-08	15.1789	chr3	170301541	R	II		Unknow	OpenSea		Both	CG	Open Sea	ENST00000477216	chr3	170357678	170360073	2396	+	56135	ENSG00000136603	SKIL	protein_coding	chromosome	SKIL	ENSG00000163558	PRKCI						Heterochromatin	0.0909312789754972			cg20099625	cg20099625
cg07831351_TC11	0.258357	0.416692	8.17966	3.91757e-11	5.12458e-08	15.1736	chr20	3248756	F	I		Unknow	Island	chr20:3248592-3249047	Red	CG	Island	ENST00000539553	chr20	3227636	3239190	11555	-	9565	ENSG00000088836	SLC4A11	protein_coding	chromosome	SLC4A11								Bivalent_poised_promoter	0.110023187756425			cg07831351	cg07831351
cg02685302_BC21	0.319305	0.389077	8.17896	3.92795e-11	5.12971e-08	15.171	chr2	37586154	R	II		Unknow	OpenSea		Both	CG	Open Sea	ENST00000422687	chr2	37646546	37647658	1113	-	61502	ENSG00000163171	CDC42EP3	protein_coding	chromosome	CDC42EP3								Active_non-prostate_lineage_enhancer	0.113594785954087			cg02685302
cg11095319_TC21	0.242494	0.316464	8.17838	3.93657e-11	5.13252e-08	15.1689	chr11	19242317	F	II	E2F8	TSS1500	Shore	chr11:19240365-19240609;chr11:19240926-19242850	Both	CG	Island	ENST00000620009	chr11	19224066	19241620	17555	-	696	ENSG00000129173	E2F8	protein_coding	chromosome	E2F8								Bivalent_poised_promoter	0.0986810882611304			cg11095319	cg11095319
cg23774016_BC21	-0.184648	0.551645	-8.17711	3.95547e-11	5.14871e-08	15.1642	chr1	159314292	R	II	OR10J3	Exon	OpenSea		Both	CG	Open Sea	ENST00000332217	chr1	159313670	159314659	990	-	365	ENSG00000196266	OR10J3	protein_coding	chromosome	OR10J3	ENSG00000196266	OR10J3						Repressed_chromatin	0.209482067182863	PMD	commonPMD	cg23774016	cg23774016
cg18049167_TC11	0.233268	0.274413	8.17555	3.97892e-11	5.17047e-08	15.1584	chr6	32153484	F	I	LOC100507547	Exon	Shelf	chr6:32150324-32150767;chr6:32154052-32154752	Grn	CG	North Shore	ENST00000361568	chr6	32153523	32163678	10156	+	37	ENSG00000221988	PPT2	protein_coding	chromosome	PPT2	ENSG00000204314;ENSG00000221988	PRRT1;PPT2						Active_non-prostate_lineage_promoter				cg18049167	cg18049167
cg22065207_BC21	0.218283	0.466624	8.17513	3.98521e-11	5.17047e-08	15.1568	chr15	60391303	R	II		Unknow	OpenSea		Both	CG	Open Sea	ENST00000560389	chr15	60355919	60391297	35379	-	5	ENSG00000182718	ANXA2	protein_coding	chromosome	ANXA2	ENSG00000182718	ANXA2	PRAD_83816	7.91637598072884	Promoter	0.499001996007984	0.500998003992016	Active_non-prostate_lineage_promoter	0.0993790407324093			cg22065207	cg22065207
cg21384402_BC11	0.26591	0.301796	8.20787	4.00258e-11	5.18454e-08	15.1627	chr10	103276944	F	I	INA	TSS200	Island	chr10:103276871-103278327	Red	CG	Island	ENST00000369849	chr10	103277163	103290351	13189	+	217	ENSG00000148798	INA	protein_coding	chromosome	INA								Bivalent_poised_promoter	0.109336376789591			cg21384402	cg21384402
cg12448161_BC11	0.228731	0.296847	8.17227	4.02855e-11	5.20968e-08	15.1462	chr3	48595290	R	I	COL7A1	5UTR	Island	chr3:48594449-48595468	Red	CG	Island	ENST00000328333	chr3	48564073	48595267	31195	-	22	ENSG00000114270	COL7A1	protein_coding	chromosome	COL7A1								Bivalent_poised_promoter	0.099453148565125			cg12448161	cg12448161
cg00458932_TC21	0.262251	0.397857	8.17063	4.05357e-11	5.21881e-08	15.1401	chr2	207334741	R	II		Unknow	OpenSea		Both	CG	Open Sea	ENST00000457962	chr2	207124325	207167267	42943	-	167473	ENSG00000118263	KLF7	protein_coding	chromosome	KLF7								Active_non-prostate_lineage_promoter	0.139913778767691	PMD		cg00458932	cg00458932
cg08862890_TC11	0.346122	0.418512	8.16964	4.06877e-11	5.21881e-08	15.1365	chr5	169637447	F	I		Unknow	Island	chr5:169637266-169637698	Red	CG	Island	ENST00000522138	chr5	169637286	169681865	44580	+	160	ENSG00000134516	DOCK2	protein_coding	chromosome	DOCK2	ENSG00000134516	DOCK2						Bivalent_poised_promoter	0.162029849281457	PMD	commonPMD	cg08862890	cg08862890
cg22473620_BC11	0.373419	0.481428	8.16947	4.07131e-11	5.21881e-08	15.1359	chr19	45876671	R	I		Unknow	OpenSea		Red	CG	Open Sea	ENST00000302165	chr19	45883607	45886170	2564	-	9497	ENSG00000170604	IRF2BP1	protein_coding	chromosome	IRF2BP1			PRAD_102061	5.78657545357818	Distal	0.676646706586826	0.323353293413174	Bivalent_poised_promoter	0.0804177943186129			cg22473620	cg22473620
cg15835396_TC21	0.300699	0.3388	8.16853	4.08583e-11	5.21881e-08	15.1324	chr7	129169387	R	II	TSPAN33	Exon	Island	chr7:129169248-129169552	Both	CG	Island	ENST00000498745	chr7	129168212	129169697	1486	+	1174	ENSG00000158457	TSPAN33	protein_coding	chromosome	TSPAN33	ENSG00000158457	TSPAN33						Bivalent_poised_promoter	0.13291907378028	PMD		cg15835396	cg15835396
cg00990022_BC21	0.217101	0.304458	8.16829	4.08959e-11	5.21881e-08	15.1315	chr1	39672380	F	II	NT5C1A	TSS1500	Island	chr1:39671550-39672415	Both	CG	Island	ENST00000235628	chr1	39659121	39672038	12918	-	341	ENSG00000116981	NT5C1A	protein_coding	chromosome	NT5C1A								Bivalent_poised_promoter	0.128572227399733	PMD		cg00990022	cg00990022
cg26513320_BC21	-0.178619	0.667325	-8.16819	4.09104e-11	5.21881e-08	15.1311	chr22	48528759	F	II		Unknow	OpenSea		Both	CG	Open Sea	ENST00000336769	chr22	48489592	48850912	361321	+	39166	ENSG00000219438	FAM19A5	protein_coding	chromosome	FAM19A5	ENSG00000219438	FAM19A5						Bivalent_poised_enhancer	0.206252820876525	PMD	commonPMD	cg26513320
cg17575454_BC21	0.179539	0.363651	8.16801	4.09395e-11	5.21881e-08	15.1304	chr12	48998176	F	II	DDN	Exon	Island	chr12:48996834-48998658;chr12:48999356-48999578	Both	CG	Island	ENST00000421952	chr12	48995149	48999309	4161	-	1131	ENSG00000181418	DDN	protein_coding	chromosome	DDN	ENSG00000181418	DDN						Bivalent_poised_promoter	0.094784669521			cg17575454
cg15385139_TC21	0.239195	0.429966	8.16768	4.09904e-11	5.21881e-08	15.1292	chr6	29627729	R	II	GABBR1	Exon	Island	chr6:29627521-29628187	Both	CG	Island	ENST00000355973	chr6	29555629	29628038	72410	-	307	ENSG00000204681	GABBR1	protein_coding	chromosome	GABBR1	ENSG00000204681	GABBR1						Bivalent_poised_promoter				cg15385139	cg15385139
cg05770238_TC11	0.220792	0.394918	8.16762	4.09986e-11	5.21881e-08	15.129	chr1	26360096	R	I		Unknow	Island	chr1:26360025-26360790	Red	CG	Island	ENST00000475866	chr1	26345260	26354130	8871	-	5965	ENSG00000176092	AIM1L	protein_coding	chromosome	AIM1L								Bivalent_poised_promoter	0.131120616628461	PMD		cg05770238	cg05770238
cg17270475_BC21	0.208928	0.645203	8.16753	4.10134e-11	5.21881e-08	15.1286	chr7	81013148	F	II		Unknow	OpenSea		Both	CG	Open Sea	ENST00000419255	chr7	80744868	80922359	177492	-	90788	ENSG00000075223	SEMA3C	protein_coding	chromosome	SEMA3C								Heterochromatin	0.119929257204963			cg17270475	cg17270475
cg22287064_BC11	0.273925	0.475553	8.16686	4.11175e-11	5.22008e-08	15.1262	chr17	75587989	F	I	MYO15B	5UTR	Island	chr17:75587757-75590256	Red	CG	Island	ENST00000584516	chr17	75588058	75616390	28333	+	67	ENSG00000266714	MYO15B	transcribed_unprocessed_pseudogene	chromosome	MYO15B			PRAD_94642	3.94822834910813	Promoter	0.616766467065868	0.383233532934132	Bivalent_poised_promoter	0.0975150289092611			cg22287064	cg22287064
cg17509603_TC11	0.25233	0.36594	8.16649	4.11745e-11	5.22008e-08	15.1248	chr7	151410601	F	I	WDR86	5UTR	Island	chr7:151409290-151410722	Grn	CG	Island	ENST00000621812	chr7	151381121	151410705	29585	-	102	ENSG00000187260	WDR86	protein_coding	chromosome	WDR86	ENSG00000187260	WDR86						Bivalent_poised_promoter	0.0879894110876364			cg17509603	cg17509603
cg14038391_BC11	0.276495	0.296736	8.1662	4.12206e-11	5.22008e-08	15.1237	chr10	101140373	R	I		Unknow	Shelf	chr10:101136585-101136908;chr10:101139420-101139732;chr10:101140065-101140506	Red	CG	Island	ENST00000525019	chr10	101134314	101135516	1203	+	6058	ENSG00000107807	TLX1	protein_coding	chromosome	TLX1								Bivalent_poised_promoter	0.117257131045299			cg14038391
cg05652942_BC21	0.281606	0.367707	8.16489	4.14241e-11	5.23298e-08	15.1189	chr18	61893283	F	II	RNF152	TSS1500	Shore	chr18:61893476-61894716	Both	CG	North Shore	ENST00000588064	chr18	61875005	61893734	18730	-	449	ENSG00000176641	RNF152	protein_coding	chromosome	RNF152	ENSG00000176641	RNF152						Bivalent_poised_promoter	0.118485951970708			cg05652942
cg05452524_BC11	0.305119	0.330179	8.1647	4.14543e-11	5.23298e-08	15.1182	chr17	55265668	R	I	HLF	TSS1500	Island	chr17:55264837-55265673	Red	CG	Island	ENST00000430986	chr17	55265810	55321414	55605	+	140	ENSG00000108924	HLF	protein_coding	chromosome	HLF	ENSG00000108924	HLF						Bivalent_poised_promoter	0.142857545725039	PMD		cg05452524
cg17204289_TC21	0.201401	0.525101	8.1631	4.17055e-11	5.25634e-08	15.1122	chr7	151736272	R	II	PRKAG2	TSS200	OpenSea		Both	CG	Open Sea	ENST00000492843	chr7	151556161	151736314	180154	-	40	ENSG00000106617	PRKAG2	protein_coding	chromosome	PRKAG2	ENSG00000106617	PRKAG2						Active_non-prostate_lineage_promoter	0.141355831628614	PMD		cg17204289	cg17204289
cg11806528_BC11	0.188741	0.439597	8.16263	4.17797e-11	5.25734e-08	15.1105	chr1	112509355	R	I	WNT2B	Exon	Island	chr1:112508191-112509679	Red	CG	Island	ENST00000369684	chr1	112508778	112522666	13889	+	576	ENSG00000134245	WNT2B	protein_coding	chromosome	WNT2B	ENSG00000134245	WNT2B						Bivalent_poised_promoter	0.0589837183400828			cg11806528	cg11806528
cg18921980_BC11	0.216815	0.353571	8.16197	4.18851e-11	5.26226e-08	15.108	chr2	174730215	R	I		Unknow	Island	chr2:174729790-174730527	Red	CG	Island	ENST00000409542	chr2	174747810	174764412	16603	-	34195	ENSG00000138435	CHRNA1	protein_coding	chromosome	CHRNA1								Bivalent_poised_promoter	0.143735037301569	PMD		cg18921980	cg18921980
cg00372369_BC21	0.229739	0.423891	8.16127	4.19957e-11	5.26783e-08	15.1054	chr6	156848535	F	II		Unknow	OpenSea		Both	CG	Open Sea	ENST00000494260	chr6	156829227	156870384	41158	+	19307	ENSG00000049618	ARID1B	protein_coding	chromosome	ARID1B	ENSG00000049618	ARID1B						Primed_non-prostate_lineage-specific_enhancer	0.0733723232709745			cg00372369	cg00372369
cg03143849_TC21	0.254713	0.51492	8.16078	4.20724e-11	5.26912e-08	15.1036	chr11	2883721	F	II	CDKN1C	3UTR	Shore	chr11:2883793-2885894	Both	CG	North Shore	ENST00000380725	chr11	2883213	2885749	2537	-	2026	ENSG00000129757	CDKN1C	protein_coding	chromosome	CDKN1C	ENSG00000129757	CDKN1C						Active_non-prostate_lineage_promoter	0.136877419072765	PMD		cg03143849	cg03143849
cg11332236_TC11	0.271385	0.38218	8.15879	4.23913e-11	5.3007e-08	15.0962	chr15	89496587	F	I	RHCG	TSS200	Island	chr15:89496233-89496753	Grn	CG	Island	ENST00000268122	chr15	89471407	89496613	25207	-	24	ENSG00000140519	RHCG	protein_coding	chromosome	RHCG	ENSG00000140519	RHCG						Bivalent_poised_promoter	0.124381417729476			cg11332236	cg11332236
cg02582957_TC21	0.179959	0.304314	8.15773	4.25606e-11	5.31351e-08	15.0923	chr2	181683228	R	II		Unknow	Shelf	chr2:181680481-181680917;chr2:181683146-181684450	Both	CG	Island	ENST00000295108	chr2	181676467	181680876	4410	-	2351	ENSG00000162992	NEUROD1	protein_coding	chromosome	NEUROD1								Bivalent_poised_promoter	0.147985515954456	PMD		cg02582957	cg02582957
cg19301664_BC21	-0.175356	0.507965	-8.15711	4.26615e-11	5.31774e-08	15.09	chr11	20935498	R	II		Unknow	OpenSea		Both	CG	Open Sea	ENST00000530672	chr11	20935696	21229388	293693	+	196	ENSG00000165973	NELL1	protein_coding	chromosome	NELL1	ENSG00000165973	NELL1						Heterochromatin	0.206187181681489	PMD	commonPMD	cg19301664	cg19301664
cg21890562_BC21	-0.261479	0.639465	-8.1562	4.28087e-11	5.32436e-08	15.0866	chr16	86441779	R	II		Unknow	OpenSea		Both	CG	Open Sea	ENST00000262426	chr16	86510527	86515418	4892	+	68746	ENSG00000103241	FOXF1	protein_coding	chromosome	FOXF1								Repressed_chromatin	0.187419243553735	PMD	commonPMD	cg21890562
cg03401357_TC11	0.271601	0.288616	8.15574	4.28828e-11	5.32436e-08	15.0849	chr1	46485805	R	I		Unknow	Island	chr1:46485496-46486120;chr1:46489121-46491449	Red	CG	Island	ENST00000371956	chr1	46506996	46514212	7217	+	21189	ENSG00000197587	DMBX1	protein_coding	chromosome	DMBX1								Bivalent_poised_enhancer	0.131803263493604	PMD		cg03401357	cg03401357
cg11695887_BC11	0.306217	0.351385	8.15538	4.29405e-11	5.32436e-08	15.0836	chr7	129781965	R	I		Unknow	Island	chr7:129778446-129782669;chr7:129783111-129783515;chr7:129785646-129786019	Grn	CG	Island	ENST00000353868	chr7	129630078	129757080	127003	+	151886	ENSG00000106459	NRF1	protein_coding	chromosome	NRF1								Bivalent_poised_promoter	0.0609209695335821			cg11695887
cg15298173_TC21	-0.162823	0.528569	-8.15512	4.29828e-11	5.32436e-08	15.0826	chr15	29611696	F	II		Unknow	OpenSea		Both	CG	Open Sea	ENST00000261275	chr15	29120254	29570723	450470	-	40972	ENSG00000104059	FAM189A1	protein_coding	chromosome	FAM189A1								Repressed_chromatin	0.354560291064862	PMD	commonPMD	cg15298173	cg15298173
cg14454227_BC21	0.247333	0.553707	8.15337	4.32687e-11	5.35142e-08	15.0761	chr3	120856174	F	II		Unknow	OpenSea		Both	CG	Open Sea	ENST00000273666	chr3	120908072	121424761	516690	+	51896	ENSG00000145087	STXBP5L	protein_coding	chromosome	STXBP5L								Repressed_chromatin	0.190018486999146	PMD	commonPMD	cg14454227	cg14454227
cg08699050_BC21	0.195309	0.502019	8.18543	4.35325e-11	5.36985e-08	15.0815	chr17	49845762	F	II	FLJ45513	TSS200	OpenSea		Both	CG	Open Sea	ENST00000352793	chr17	49838309	49848017	9709	-	2253	ENSG00000176358	TAC4	protein_coding	chromosome	TAC4	ENSG00000176358	TAC4						Active_non-prostate_lineage_enhancer	0.101999590291145			cg08699050	cg08699050
cg10017105_BC11	0.101919	0.762501	8.15126	4.36154e-11	5.36985e-08	15.0683	chr6	31864651	R	I		Unknow	Shore	chr6:31862522-31863171	Red	CG	South Shore	ENST00000487680	chr6	31863577	31864680	1104	-	27	ENSG00000204385	SLC44A4	protein_coding	chromosome	SLC44A4	ENSG00000204385	SLC44A4	PRAD_38677	2.45525755332294	Intron	0.532934131736527	0.467065868263473	Active_non-prostate_lineage_promoter				cg10017105	cg10017105
cg07904073_BC21	0.273151	0.435578	8.15123	4.36206e-11	5.36985e-08	15.0682	chr10	72257364	R	II		Unknow	Shelf	chr10:72261015-72261265	Both	CG	North Shelf	ENST00000307365	chr10	72273920	72276036	2117	+	16554	ENSG00000168209	DDIT4	protein_coding	chromosome	DDIT4			PRAD_61814	2.89361277836069	Distal	0.481037924151697	0.518962075848303	Active_non-prostate_lineage_enhancer	0.0658700144566405			cg07904073
cg21883802_BC11	0.314827	0.403561	8.14963	4.38854e-11	5.39245e-08	15.0622	chr14	91947362	F	I	FBLN5	Exon	Island	chr14:91947237-91947980	Red	CG	Island	ENST00000267620	chr14	91869441	91947399	77959	-	35	ENSG00000140092	FBLN5	protein_coding	chromosome	FBLN5	ENSG00000140092	FBLN5						Bivalent_poised_promoter	0.104771509486847			cg21883802	cg21883802
cg22336337_TC21	0.254244	0.500444	8.1493	4.394e-11	5.39245e-08	15.061	chr8	52249389	F	II	ST18	5UTR	OpenSea		Both	CG	Open Sea	ENST00000518545	chr8	52217772	52249412	31641	-	21	ENSG00000147488	ST18	protein_coding	chromosome	ST18	ENSG00000147488	ST18						Heterochromatin	0.177516413875175	PMD	commonPMD	cg22336337	cg22336337
cg01972751_BC11	0.271766	0.377688	8.14763	4.42169e-11	5.41806e-08	15.0549	chr6	137493591	F	I	OLIG3	Exon	Island	chr6:137493218-137494065;chr6:137495337-137496086;chr6:137497030-137498235	Red	CG	Island	ENST00000367734	chr6	137492202	137494250	2049	-	657	ENSG00000177468	OLIG3	protein_coding	chromosome	OLIG3	ENSG00000177468	OLIG3						Bivalent_poised_promoter	0.138425435674479	PMD		cg01972751	cg01972751
cg21972117_BC11	0.350306	0.274112	8.18061	4.43237e-11	5.42278e-08	15.0613	chr16	67326867	F	I	LRRC36	Exon	OpenSea		Red	CG	Open Sea	ENST00000561948	chr16	67326846	67363712	36867	+	20	ENSG00000159708	LRRC36	protein_coding	chromosome	LRRC36	ENSG00000159708	LRRC36						Bivalent_poised_promoter	0.112089439993376			cg21972117
cg00169840_BC21	0.260715	0.601734	8.14592	4.45053e-11	5.43662e-08	15.0485	chr1	8134194	F	II		Unknow	OpenSea		Both	CG	Open Sea	ENST00000377482	chr1	8011719	8026308	14590	-	107885	ENSG00000116285	ERRFI1	protein_coding	chromosome	ERRFI1								Active_non-prostate_lineage_enhancer	0.0767785547881989			cg00169840
cg13917560_BC11	0.251287	0.634172	8.14512	4.46391e-11	5.44459e-08	15.0455	chr7	157579563	R	I		Unknow	Shelf	chr7:157576428-157576702	Red	CG	South Shelf	ENST00000494267	chr7	157415405	157416637	1233	+	164157	ENSG00000105993	DNAJB6	protein_coding	chromosome	DNAJB6	ENSG00000155093	PTPRN2						Bivalent_poised_promoter	0.202886435116725	PMD	commonPMD	cg13917560
cg13864660_BC21	0.276093	0.405485	8.14326	4.49537e-11	5.46752e-08	15.0386	chr17	40309162	R	II	RARA	TSS200	OpenSea		Both	CG	Open Sea	ENST00000577646	chr17	40309192	40348336	39145	+	28	ENSG00000131759	RARA	protein_coding	chromosome	RARA								Active_non-prostate_lineage_promoter	0.0822757846309738			cg13864660	cg13864660
cg16880773_BC11	0.258883	0.392004	8.14286	4.50217e-11	5.46752e-08	15.0372	chr7	150341577	R	I		Unknow	Island	chr7:150340370-150341672	Red	CG	Island	ENST00000466675	chr7	150338358	150341643	3286	-	64	ENSG00000106538	RARRES2	protein_coding	chromosome	RARRES2	ENSG00000106538	RARRES2						Bivalent_poised_promoter	0.0801626803832266			cg16880773	cg16880773
cg18552861_BC11	0.252047	0.278722	8.14244	4.50943e-11	5.46752e-08	15.0356	chr2	20666085	R	I	GDF7	TSS1500	Island	chr2:20665529-20667829	Grn	CG	Island	ENST00000272224	chr2	20666664	20679245	12582	+	577	ENSG00000143869	GDF7	protein_coding	chromosome	GDF7								Bivalent_poised_promoter	0.0892244628732882			cg18552861	cg18552861
cg09458663_TC21	0.273054	0.40534	8.14233	4.51124e-11	5.46752e-08	15.0352	chr6	38715208	F	II	DNAH8	TSS200	Island	chr6:38715173-38715489	Both	CG	Island	ENST00000327475	chr6	38715341	39030519	315179	+	131	ENSG00000124721	DNAH8	protein_coding	chromosome	DNAH8								Bivalent_poised_promoter	0.136698240799127	PMD		cg09458663
cg18368411_BC11	0.272934	0.271291	8.14199	4.51715e-11	5.46752e-08	15.0339	chr1	31373112	R	I	FABP3	TSS200	OpenSea		Red	CG	Open Sea	ENST00000373713	chr1	31365625	31373076	7452	-	35	ENSG00000121769	FABP3	protein_coding	chromosome	FABP3	ENSG00000121769	FABP3						Active_non-prostate_lineage_promoter	0.0771449010029506			cg18368411	cg18368411
cg05854114_TC11	0.251124	0.30759	8.1409	4.53571e-11	5.48164e-08	15.0299	chr12	77325628	F	I		Unknow	OpenSea		Grn	CG	Open Sea	ENST00000322886	chr12	77021247	77065580	44334	-	260047	ENSG00000165891	E2F7	protein_coding	chromosome	E2F7								Bivalent_poised_promoter	0.169080161826942	PMD	commonPMD	cg05854114	cg05854114
cg07547279_TC21	0.335378	0.471398	8.13984	4.55403e-11	5.48295e-08	15.0259	chr7	151736787	R	II	PRKAG2	TSS1500	OpenSea		Both	CG	Open Sea	ENST00000492843	chr7	151556161	151736314	180154	-	472	ENSG00000106617	PRKAG2	protein_coding	chromosome	PRKAG2	ENSG00000106617	PRKAG2	PRAD_48831	4.51194490451023	Promoter	0.487025948103792	0.512974051896208	Active_non-prostate_lineage_promoter	0.141355831628614	PMD		cg07547279	cg07547279
cg00604840_TC21	0.303126	0.447797	8.13984	4.55404e-11	5.48295e-08	15.0259	chr5	154850613	F	II	FAXDC2	TSS200	OpenSea		Both	CG	Open Sea	ENST00000520461	chr5	154834888	154850613	15726	-	0	ENSG00000170271	FAXDC2	protein_coding	chromosome	FAXDC2	ENSG00000170271	FAXDC2	PRAD_35926	7.92453486398631	Promoter	0.508982035928144	0.491017964071856	Active_non-prostate_lineage_promoter	0.0650422707389439			cg00604840	cg00604840
cg13482308_BC11	0.222884	0.340946	8.13963	4.55751e-11	5.48295e-08	15.0252	chr9	37002688	F	I	PAX5	Exon	Island	chr9:37002492-37002960	Red	CG	Island	ENST00000524340	chr9	36840558	37002675	162118	-	12	ENSG00000196092	PAX5	protein_coding	chromosome	PAX5	ENSG00000196092	PAX5						Bivalent_poised_promoter	0.153244956476212	PMD	commonPMD	cg13482308	cg13482308
cg01274640_BC21	-0.280691	0.649284	-8.1384	4.57877e-11	5.50019e-08	15.0206	chr3	137325629	F	II		Unknow	OpenSea		Both	CG	Open Sea	ENST00000329582	chr3	136957865	137011085	53221	+	367763	ENSG00000174564	IL20RB	protein_coding	chromosome	IL20RB								Heterochromatin	0.195992517299493	PMD	commonPMD	cg01274640	cg01274640
cg10276968_TC21	-0.226082	0.492489	-8.13749	4.59466e-11	5.51095e-08	15.0172	chr15	60255498	R	II		Unknow	OpenSea		Both	CG	Open Sea	ENST00000559176	chr15	60351192	60374505	23314	-	119005	ENSG00000182718	ANXA2	protein_coding	chromosome	ANXA2			PRAD_83805	8.54858419411327	Distal	0.391217564870259	0.608782435129741	Active_prostate_lineage-specific_enhancer	0.171333364529022	PMD	commonPMD	cg10276968	cg10276968
cg18547866_BC11	0.291199	0.318568	8.13671	4.60809e-11	5.5153e-08	15.0144	chr7	100867181	F	I	MIR6875	TSS1500	Shore	chr7:100866136-100866524	Grn	CG	South Shore	ENST00000200457	chr7	100867138	100873454	6317	+	42	ENSG00000087077	TRIP6	protein_coding	chromosome	TRIP6	ENSG00000087077	TRIP6	PRAD_46951	8.21401267263769	Promoter	0.648702594810379	0.351297405189621	Active_prostate_lineage-specific_promoter	0.0952287553918464			cg18547866	cg18547866
cg00734904_TC21	0.254866	0.361282	8.13595	4.62147e-11	5.5153e-08	15.0115	chr17	57811093	F	II		Unknow	OpenSea		Both	CG	Open Sea	ENST00000578444	chr17	57840800	57850044	9245	-	38949	ENSG00000181610	MRPS23	protein_coding	chromosome	MRPS23								Active_non-prostate_lineage_promoter	0.0820511719233413			cg00734904	cg00734904
cg09096031_TC21	0.254976	0.523863	8.1357	4.62582e-11	5.5153e-08	15.0106	chr2	197675845	R	II	RFTN2	TSS1500	OpenSea		Both	CG	Open Sea	ENST00000295049	chr2	197568224	197675995	107772	-	148	ENSG00000162944	RFTN2	protein_coding	chromosome	RFTN2	ENSG00000162944	RFTN2						Active_non-prostate_lineage_enhancer	0.120957155246375			cg09096031	cg09096031
cg11236543_BC21	-0.268722	0.524738	-8.13568	4.62608e-11	5.5153e-08	15.0105	chr21	26404943	F	II	CYYR1-AS1	TSS1500	OpenSea		Both	CG	Open Sea	ENST00000400043	chr21	26477971	26573176	95206	-	168231	ENSG00000166265	CYYR1	protein_coding	chromosome	CYYR1								Heterochromatin	0.194701176021662	PMD	commonPMD	cg11236543	cg11236543
cg08518416_TC21	-0.240816	0.611838	-8.13273	4.67813e-11	5.56899e-08	14.9996	chr10	5033858	F	II		Unknow	OpenSea		Both	CG	Open Sea	ENST00000605781	chr10	5035354	5102210	66857	+	1494	ENSG00000196139	AKR1C3	protein_coding	chromosome	AKR1C3	ENSG00000151632;ENSG00000187134	AKR1C2;AKR1C1						Repressed_chromatin	0.141732641511131	PMD		cg08518416	cg08518416
cg01356950_BC21	0.271888	0.30633	8.13122	4.70487e-11	5.57738e-08	14.994	chr2	174681986	F	II		Unknow	Shore	chr2:174682134-174683152	Both	CG	North Shore	ENST00000469002	chr2	174673267	174682847	9581	-	859	ENSG00000115935	WIPF1	protein_coding	chromosome	WIPF1	ENSG00000115935	WIPF1						Bivalent_poised_promoter	0.129484188992437	PMD		cg01356950	cg01356950
cg01585718_TC21	0.271027	0.473916	8.13115	4.70611e-11	5.57738e-08	14.9937	chr1	169460474	F	II	CCDC181	5UTR	OpenSea		Both	CG	Open Sea	ENST00000445428	chr1	169442638	169460452	17815	-	21	ENSG00000117477	CCDC181	protein_coding	chromosome	CCDC181	ENSG00000117477	CCDC181						Bivalent_poised_promoter	0.103124041506198			cg01585718
cg22052948_BC21	0.261462	0.412466	8.13114	4.70625e-11	5.57738e-08	14.9937	chr5	141398775	R	II	PCDHGB5	Exon	Shelf	chr5:141394288-141394874;chr5:141397875-141398371;chr5:141399446-141400092	Both	CG	South Shore	ENST00000617380	chr5	141398128	141512979	114852	+	646	ENSG00000276547	PCDHGB5	protein_coding	chromosome	PCDHGB5	ENSG00000204956;ENSG00000081853;ENSG00000254245;ENSG00000254221;ENSG00000262576;ENSG00000253910;ENSG00000253485;ENSG00000262209;ENSG00000253731;ENSG00000253537;ENSG00000253953;ENSG00000253767;ENSG00000276547	PCDHGA1;PCDHGA2;PCDHGA3;PCDHGB1;PCDHGA4;PCDHGB2;PCDHGA5;PCDHGB3;PCDHGA6;PCDHGA7;PCDHGB4;PCDHGA8;PCDHGB5						Primed_non-prostate_lineage-specific_enhancer	0.13696751448108	PMD		cg22052948	cg22052948
cg18188717_TC21	0.30139	0.448508	8.1297	4.73196e-11	5.5995e-08	14.9883	chr5	154850663	F	II	FAXDC2	TSS200	OpenSea		Both	CG	Open Sea	ENST00000520461	chr5	154834888	154850613	15726	-	49	ENSG00000170271	FAXDC2	protein_coding	chromosome	FAXDC2	ENSG00000170271	FAXDC2	PRAD_35926	7.92453486398631	Promoter	0.508982035928144	0.491017964071856	Active_non-prostate_lineage_promoter	0.0650422707389439			cg18188717	cg18188717
cg04203238_BC11	0.256211	0.429132	8.12824	4.75811e-11	5.62107e-08	14.9829	chr4	16084079	R	I	PROM1	TSS1500	Island	chr4:16082572-16084112	Red	CG	Island	ENST00000505450	chr4	15968228	16084378	116151	-	297	ENSG00000007062	PROM1	protein_coding	chromosome	PROM1	ENSG00000007062	PROM1						Bivalent_poised_promoter	0.12202507424406			cg04203238	cg04203238
cg12334180_BC21	0.241178	0.388787	8.12782	4.76581e-11	5.62107e-08	14.9813	chr7	29146223	F	II	CHN2	TSS1500	OpenSea		Both	CG	Open Sea	ENST00000612187	chr7	29064149	29146465	82317	-	240	ENSG00000106066	CPVL	protein_coding	chromosome	CPVL	ENSG00000106066;ENSG00000106069	CPVL;CHN2						Bivalent_poised_promoter	0.114505407067672			cg12334180	cg12334180
cg20480642_BC21	0.217544	0.566588	8.1275	4.77143e-11	5.62107e-08	14.9802	chr8	51809625	F	II	PXDNL	TSS200	OpenSea		Both	CG	Open Sea	ENST00000356297	chr8	51319579	51809445	489867	-	179	ENSG00000147485	PXDNL	protein_coding	chromosome	PXDNL								Primed_prostate_lineage_enhancer	0.063922162852455			cg20480642	cg20480642
cg25684933_TC21	0.164533	0.575772	8.12658	4.78819e-11	5.63246e-08	14.9767	chr11	65913164	F	II		Unknow	OpenSea		Both	CG	Open Sea	ENST00000530188	chr11	65916833	65918360	1528	-	5194	ENSG00000175573	C11orf68	protein_coding	chromosome	C11orf68								Active_non-prostate_lineage_enhancer	0.107906481729375			cg25684933	cg25684933
cg27361091_BC21	0.167025	0.252627	8.12573	4.80358e-11	5.63807e-08	14.9736	chr1	165355321	R	II		Unknow	Shelf	chr1:165352466-165353081;chr1:165354249-165354574;chr1:165354954-165357091	Both	CG	Island	ENST00000367893	chr1	165203874	165355746	151873	-	423	ENSG00000162761	LMX1A	protein_coding	chromosome	LMX1A	ENSG00000162761	LMX1A						Bivalent_poised_promoter	0.146674192695033	PMD		cg27361091	cg27361091
cg24582896_TC21	0.157914	0.397631	8.12545	4.80859e-11	5.63807e-08	14.9726	chr22	42644652	F	II	CYB5R3	TSS200	OpenSea		Both	CG	Open Sea	ENST00000361740	chr22	42617840	42644509	26670	-	142	ENSG00000100243	CYB5R3	protein_coding	chromosome	CYB5R3	ENSG00000100243	CYB5R3						Active_non-prostate_lineage_promoter	0.0792891814470634			cg24582896	cg24582896
cg26459819_BC11	0.191771	0.492042	8.12514	4.81426e-11	5.63807e-08	14.9714	chr11	111298732	F	I	COLCA2	TSS1500	Island	chr11:111298579-111299703	Red	CG	Island	ENST00000528846	chr11	111298840	111308292	9453	+	106	ENSG00000214290	COLCA2	protein_coding	chromosome	COLCA2	ENSG00000214290	COLCA2						Bivalent_poised_promoter	0.137922037229333	PMD		cg26459819	cg26459819
cg26811802_BC21	0.373691	0.547071	8.12379	4.83884e-11	5.65851e-08	14.9664	chrX	23811315	R	II		Unknow	OpenSea		Both	CG	Open Sea	ENST00000462639	chrX	23785260	23786210	951	+	26054	ENSG00000130066	SAT1	protein_coding	chromosome	SAT1								Active_non-prostate_lineage_enhancer				cg26811802
cg15017244_TC21	0.227038	0.449009	8.12227	4.86681e-11	5.6744e-08	14.9608	chr17	50562207	R	II	CACNA1G-AS1	TSS200	Shore	chr17:50558742-50561918	Both	CG	South Shore	ENST00000358244	chr17	50561460	50627265	65806	+	746	ENSG00000006283	CACNA1G	protein_coding	chromosome	CACNA1G	ENSG00000006283	CACNA1G						Bivalent_poised_promoter	0.0956558687786592			cg15017244	cg15017244
cg00684125_TC21	0.28014	0.405203	8.12185	4.87464e-11	5.6744e-08	14.9592	chr7	21169546	F	II		Unknow	OpenSea		Both	CG	Open Sea	ENST00000222584	chr7	21428034	21514822	86789	+	258486	ENSG00000105866	SP4	protein_coding	chromosome	SP4								Repressed_chromatin	0.17671046858229	PMD	commonPMD	cg00684125	cg00684125
cg04384626_BC21	0.215349	0.426581	8.12158	4.87954e-11	5.6744e-08	14.9582	chr4	41880563	R	II	LINC00682	Exon	Shelf	chr4:41878207-41878483;chr4:41879160-41879401;chr4:41880433-41880947;chr4:41881475-41882553	Both	CG	Island	ENST00000504986	chr4	41935120	41960572	25453	+	54555	ENSG00000109133	TMEM33	protein_coding	chromosome	TMEM33								Bivalent_poised_enhancer	0.165938872847755	PMD	commonPMD	cg04384626	cg04384626
cg15955653_BC21	0.261425	0.557311	8.1215	4.88102e-11	5.6744e-08	14.9579	chr11	4025443	R	II		Unknow	OpenSea		Both	CG	Open Sea	ENST00000527484	chr11	3999602	4070069	70468	+	25840	ENSG00000167323	STIM1	protein_coding	chromosome	STIM1	ENSG00000167323	STIM1						Active_non-prostate_lineage_enhancer	0.0740800239289585			cg15955653
cg08412968_TC21	0.273032	0.398879	8.12045	4.90039e-11	5.68183e-08	14.954	chr14	91947238	F	II	FBLN5	Exon	Island	chr14:91947237-91947980	Both	CG	Island	ENST00000557462	chr14	91937011	91947236	10226	-	1	ENSG00000140092	FBLN5	protein_coding	chromosome	FBLN5	ENSG00000140092	FBLN5						Bivalent_poised_promoter	0.104771509486847			cg08412968	cg08412968
cg13378656_BC21	0.181068	0.411648	8.11983	4.91201e-11	5.68183e-08	14.9517	chr7	142796808	R	II		Unknow	Shore	chr7:142796879-142797564	Both	CG	North Shore	ENST00000618750	chr7	142772159	142774557	2399	+	24648	ENSG00000275896	PRSS3P2	transcribed_unprocessed_pseudogene	chromosome	PRSS3P2								Bivalent_poised_promoter	0.301541779275597	PMD	commonPMD	cg13378656	cg13378656
cg07843760_TC21	0.199995	0.495371	8.11961	4.91601e-11	5.68183e-08	14.9509	chr2	68320399	R	II	CNRIP1	TSS1500	Shore	chr2:68319207-68319979	Both	CG	South Shore	ENST00000481714	chr2	68293066	68320051	26986	-	347	ENSG00000119865	CNRIP1	protein_coding	chromosome	CNRIP1								Bivalent_poised_promoter	0.142489091840807	PMD		cg07843760	cg07843760
cg15835232_BC21	0.244755	0.34147	8.11961	4.91603e-11	5.68183e-08	14.9509	chr17	55265714	R	II	HLF	TSS1500	Shore	chr17:55264837-55265673	Both	CG	South Shore	ENST00000430986	chr17	55265810	55321414	55605	+	94	ENSG00000108924	HLF	protein_coding	chromosome	HLF	ENSG00000108924	HLF						Bivalent_poised_promoter	0.142857545725039	PMD		cg15835232	cg15835232
cg12098872_TC21	0.272675	0.377615	8.11916	4.92439e-11	5.68322e-08	14.9492	chr19	47239469	F	II		Unknow	Island	chr19:47239468-47239993	Both	CG	Island	ENST00000341983	chr19	47220824	47232766	11943	-	6702	ENSG00000105327	BBC3	protein_coding	chromosome	BBC3								Bivalent_poised_promoter	0.0797953553110298			cg12098872
cg03340119_BC11	0.202628	0.268903	8.11828	4.94078e-11	5.69386e-08	14.946	chr1	246789206	F	I	LINC01341	TSS1500	Island	chr1:246788912-246789209	Grn	CG	Island	ENST00000451123	chr1	246776229	246789661	13433	-	453	ENSG00000223519	KIF28P	unitary_pseudogene	chromosome	KIF28P								Bivalent_poised_promoter	0.0829321858673529			cg03340119	cg03340119
cg06354687_BC21	-0.29742	0.624755	-8.11725	4.96019e-11	5.70794e-08	14.9421	chr4	23559571	R	II		Unknow	OpenSea		Both	CG	Open Sea	ENST00000613098	chr4	23795339	23881292	85954	-	321719	ENSG00000109819	PPARGC1A	protein_coding	chromosome	PPARGC1A								Heterochromatin	0.209627859048152	PMD	commonPMD	cg06354687
cg19517544_BC21	0.284287	0.418449	8.11464	5.00934e-11	5.74725e-08	14.9324	chr14	54677473	R	II		Unknow	OpenSea		Both	CG	Open Sea	ENST00000557692	chr14	54687997	54702876	14880	+	10522	ENSG00000020577	SAMD4A	protein_coding	chromosome	SAMD4A	ENSG00000020577	SAMD4A	PRAD_79917	2.28338586984265	Intron	0.379241516966068	0.620758483033932	Active_prostate_lineage-specific_enhancer	0.124666051016665			cg19517544
cg16556145_BC11	0.238571	0.362793	8.11409	5.01968e-11	5.74725e-08	14.9304	chr13	95552930	F	I	CLDN10	Exon	Island	chr13:95552437-95553242	Red	CG	Island	ENST00000299339	chr13	95552725	95578247	25523	+	204	ENSG00000134873	CLDN10	protein_coding	chromosome	CLDN10	ENSG00000134873	CLDN10						Bivalent_poised_promoter	0.120669644567929			cg16556145	cg16556145
cg23204908_TC21	0.257054	0.521196	8.11398	5.0219e-11	5.74725e-08	14.93	chr11	9802638	R	II		Unknow	OpenSea		Both	CG	Open Sea	ENST00000525697	chr11	9808574	9810472	1899	-	7832	ENSG00000133812	SBF2	protein_coding	chromosome	SBF2	ENSG00000133812	SBF2						Active_non-prostate_lineage_enhancer	0.0961704457933066			cg23204908	cg23204908
cg10257049_BC22	0.289049	0.516969	8.11307	5.03919e-11	5.74725e-08	14.9266	chr5	154850748	R	II	FAXDC2	TSS200	OpenSea		Both	CG	Open Sea	ENST00000520461	chr5	154834888	154850613	15726	-	134	ENSG00000170271	FAXDC2	protein_coding	chromosome	FAXDC2	ENSG00000170271	FAXDC2	PRAD_35926	7.92453486398631	Promoter	0.508982035928144	0.491017964071856	Active_non-prostate_lineage_promoter	0.0650422707389439			cg10257049	cg10257049
cg16993462_BC21	-0.236099	0.505728	-8.11306	5.03932e-11	5.74725e-08	14.9266	chr7	154231348	R	II		Unknow	OpenSea		Both	CG	Open Sea	ENST00000332007	chr7	154305110	154893451	588342	+	73760	ENSG00000130226	DPP6	protein_coding	chromosome	DPP6	ENSG00000130226	DPP6						Heterochromatin	0.238623527548443	PMD	commonPMD	cg16993462	cg16993462
cg27649239_BC11	0.208592	0.498952	8.11286	5.04317e-11	5.74725e-08	14.9258	chr15	67828055	F	I	SKOR1	Exon	Island	chr15:67823277-67830237	Red	CG	Island	ENST00000380035	chr15	67825545	67834555	9011	+	2509	ENSG00000188779	SKOR1	protein_coding	chromosome	SKOR1	ENSG00000188779	SKOR1						Bivalent_poised_promoter	0.102071362700757			cg27649239	cg27649239
cg19456540_TC11	0.194274	0.359425	8.11257	5.04868e-11	5.74725e-08	14.9248	chr14	60509567	R	I	SIX6	Exon	Shelf	chr14:60507054-60507405;chr14:60509014-60511462	Red	CG	Island	ENST00000327720	chr14	60508951	60512850	3900	+	615	ENSG00000184302	SIX6	protein_coding	chromosome	SIX6	ENSG00000179008;ENSG00000184302	C14orf39;SIX6						Bivalent_poised_promoter	0.159367202693982	PMD	commonPMD	cg19456540	cg19456540
cg02987928_TC11	0.16934	0.367572	8.11238	5.05225e-11	5.74725e-08	14.9241	chr1	16226961	F	I		Unknow	Island	chr1:16226831-16227165	Grn	CG	Island	ENST00000475369	chr1	16216457	16217328	872	-	9632	ENSG00000237276	ANO7P1	transcribed_unprocessed_pseudogene	chromosome	ANO7P1			PRAD_1400	17.2350311184509	Distal	0.692614770459082	0.307385229540918	Bivalent_poised_promoter	0.0714925968746387			cg02987928	cg02987928
cg23976037_BC21	-0.180756	0.540109	-8.1112	5.07485e-11	5.7647e-08	14.9197	chr16	5611470	F	II		Unknow	OpenSea		Both	CG	Open Sea	ENST00000569895	chr16	5239802	6776014	1536213	+	371667	ENSG00000279877	RP11-420N3.3	processed_transcript	chromosome	RP11-420N3.3								Repressed_chromatin	0.215137924591153	PMD	commonPMD	cg23976037	cg23976037
cg14200350_TC11	0.342869	0.384937	8.11074	5.08373e-11	5.76653e-08	14.918	chr9	35690054	R	I	TPM2	Exon	Island	chr9:35689613-35690732	Red	CG	Island	ENST00000360958	chr9	35682930	35689922	6993	-	131	ENSG00000198467	TPM2	protein_coding	chromosome	TPM2	ENSG00000198467	TPM2	PRAD_55299	5.02249482560303	Promoter	0.718562874251497	0.281437125748503	Bivalent_poised_promoter	0.100141896581983			cg14200350	cg14200350
cg13000649_BC21	0.275852	0.352065	8.10997	5.0987e-11	5.77227e-08	14.9151	chr17	17723476	F	II		Unknow	Island	chr17:17722291-17725186	Both	CG	Island	ENST00000471135	chr17	17682495	17793143	110649	+	40980	ENSG00000108557	RAI1	protein_coding	chromosome	RAI1	ENSG00000108557	RAI1	PRAD_91241	4.023670081931	Intron	0.6187624750499	0.3812375249501	Bivalent_poised_promoter	0.097841700533133			cg13000649	cg13000649
cg24832985_TC21	0.247044	0.360933	8.10973	5.10332e-11	5.77227e-08	14.9142	chr5	81852491	R	II		Unknow	OpenSea		Both	CG	Open Sea	ENST00000507655	chr5	81446869	81751797	304929	-	100693	ENSG00000145687	SSBP2	protein_coding	chromosome	SSBP2								Active_non-prostate_lineage_promoter	0.116359894068447			cg24832985	cg24832985
cg26386409_TC11	0.236549	0.291857	8.10873	5.12251e-11	5.78572e-08	14.9105	chr12	62631991	R	I		Unknow	Island	chr12:62631808-62632433	Red	CG	Island	ENST00000551214	chr12	62648574	62721020	72447	-	89027	ENSG00000111110	PPM1H	protein_coding	chromosome	PPM1H			PRAD_73426	4.1626457399712	Distal	0.62874251497006	0.37125748502994	Bivalent_poised_promoter	0.0767430948618456			cg26386409	cg26386409
cg15807659_TC21	-0.181432	0.560309	-8.10439	5.20747e-11	5.87333e-08	14.8944	chr10	131278747	F	II		Unknow	OpenSea		Both	CG	Open Sea	ENST00000368642	chr10	131092391	131311721	219331	-	32972	ENSG00000176769	TCERG1L	protein_coding	chromosome	TCERG1L	ENSG00000176769	TCERG1L						Repressed_chromatin	0.212054329354052	PMD	commonPMD	cg15807659
cg16807089_TC21	0.314828	0.32964	8.1036	5.22297e-11	5.87629e-08	14.8915	chr7	143885406	F	II	TCAF1	TSS200	Island	chr7:143885032-143885517	Both	CG	Island	ENST00000485416	chr7	143876384	143885370	8987	-	35	ENSG00000198420	TCAF1	protein_coding	chromosome	TCAF1	ENSG00000198420	TCAF1						Bivalent_poised_promoter	0.0812646440941044			cg16807089	cg16807089
cg03423123_TC21	0.257976	0.379154	8.1035	5.2249e-11	5.87629e-08	14.8911	chrX	134991151	F	II	SMIM10	Exon	Island	chrX:134990908-134991277	Both	CG	Island	ENST00000330288	chrX	134990938	134992473	1536	+	212	ENSG00000184785	SMIM10	protein_coding	chromosome	SMIM10	ENSG00000184785	SMIM10						Bivalent_poised_promoter				cg03423123	cg03423123
cg24351901_TC21	0.206963	0.453482	8.10223	5.25005e-11	5.89267e-08	14.8864	chr6	29724315	R	II	HLA-F	Exon	Island	chr6:29723329-29724316	Both	CG	Island	ENST00000606273	chr6	29724417	29726528	2112	+	100	ENSG00000204642	HLA-F	protein_coding	chromosome	HLA-F	ENSG00000204642	HLA-F	PRAD_38406	5.5856366098533	Exon	0.676646706586826	0.323353293413174	Bivalent_poised_promoter	0.530330085889911	PMD	commonPMD	cg24351901	cg24351901
cg16831085_BC11	0.312776	0.407194	8.10202	5.2543e-11	5.89267e-08	14.8856	chr10	45419197	F	I		Unknow	Island	chr10:45418926-45419435	Grn	CG	Island	ENST00000483623	chr10	45424084	45428486	4403	+	4885	ENSG00000012779	ALOX5	protein_coding	chromosome	ALOX5	ENSG00000012779	ALOX5						Bivalent_poised_promoter	0.105752419520781			cg16831085	cg16831085
cg24113409_BC11	0.147482	0.506257	8.10121	5.27034e-11	5.8957e-08	14.8826	chr6	10884081	R	I		Unknow	Shelf	chr6:10881613-10881818;chr6:10882693-10882916;chr6:10886951-10887389	Red	CG	South Shore	ENST00000379491	chr6	10873223	10881941	8719	-	2139	ENSG00000124827	GCM2	protein_coding	chromosome	GCM2	ENSG00000272162	RP11-637O19.3						Bivalent_poised_promoter	0.1219433290614			cg24113409	cg24113409
cg17282004_BC11	0.232776	0.482077	8.10114	5.27186e-11	5.8957e-08	14.8823	chr11	47593781	F	I		Unknow	Shelf	chr11:47589586-47590875;chr11:47594158-47594503	Red	CG	North Shore	ENST00000302514	chr11	47589664	47594659	4996	-	876	ENSG00000172247	C1QTNF4	protein_coding	chromosome	C1QTNF4	ENSG00000172247	C1QTNF4						Bivalent_poised_promoter	0.0719282472574329			cg17282004	cg17282004
cg18468354_TC11	0.201733	0.462156	8.09979	5.29875e-11	5.91745e-08	14.8773	chr14	36524312	F	I		Unknow	Shelf	chr14:36517157-36521371;chr14:36521668-36522004;chr14:36522389-36523283;chr14:36524283-36525283	Red	CG	Island	ENST00000518149	chr14	36516417	36521149	4733	-	3162	ENSG00000136352	NKX2-1	protein_coding	chromosome	NKX2-1								Bivalent_poised_enhancer	0.145520462080787	PMD		cg18468354	cg18468354
cg09296001_TC11	0.280624	0.390469	8.09793	5.33614e-11	5.95083e-08	14.8704	chr7	128032511	F	I	LRRC4	TSS1500	Island	chr7:128031105-128032800	Red	CG	Island	ENST00000476782	chr7	128030357	128032107	1751	-	403	ENSG00000128594	LRRC4	protein_coding	chromosome	LRRC4	ENSG00000197157	SND1						Bivalent_poised_promoter	0.0745329992527472			cg09296001	cg09296001
cg16482474_BC11	0.278772	0.340862	8.09686	5.35785e-11	5.96666e-08	14.8665	chr7	151410551	F	I	WDR86	TSS1500	Island	chr7:151409290-151410722	Red	CG	Island	ENST00000621812	chr7	151381121	151410705	29585	-	152	ENSG00000187260	WDR86	protein_coding	chromosome	WDR86	ENSG00000187260	WDR86						Bivalent_poised_promoter	0.0879894110876364			cg16482474	cg16482474
cg08044097_BC21	0.250142	0.384483	8.09542	5.3871e-11	5.99083e-08	14.8611	chr8	54458453	F	II		Unknow	Shelf	chr8:54453620-54455068;chr8:54457868-54459965	Both	CG	Island	ENST00000297316	chr8	54457935	54460888	2954	+	517	ENSG00000164736	SOX17	protein_coding	chromosome	SOX17	ENSG00000164736	SOX17						Bivalent_poised_promoter	0.183234402138359	PMD	commonPMD	cg08044097	cg08044097
cg02029926_TC21	0.269354	0.327155	8.09451	5.40583e-11	6.00118e-08	14.8577	chr4	73869157	R	II	CXCL1	TSS1500	Shore	chr4:73869201-73869827	Both	CG	North Shore	ENST00000509101	chr4	73869393	73870177	785	+	234	ENSG00000163739	CXCL1	protein_coding	chromosome	CXCL1			PRAD_27978	2.75016362635335	Promoter	0.674650698602794	0.325349301397206	Bivalent_poised_promoter	0.147901518025841	PMD		cg02029926	cg02029926
cg07703462_BC11	0.2842	0.438477	8.09423	5.41152e-11	6.00118e-08	14.8567	chr7	149790250	F	I		Unknow	Island	chr7:149790195-149790681	Red	CG	Island	ENST00000486824	chr7	149776435	149783291	6857	+	13814	ENSG00000197558	SSPO	protein_coding	chromosome	SSPO	ENSG00000197558	SSPO						Bivalent_poised_promoter	0.140817760695153	PMD		cg07703462	cg07703462
cg22776390_TC21	-0.194183	0.479302	-8.09345	5.42747e-11	6.01047e-08	14.8538	chr2	126884442	F	II		Unknow	Shore	chr2:126886224-126886528	Both	CG	North Shore	ENST00000484253	chr2	127050408	127064810	14403	-	180366	ENSG00000136717	BIN1	protein_coding	chromosome	BIN1								Repressed_chromatin	0.181488370465142	PMD	commonPMD	cg22776390	cg22776390
cg15639684_BC21	0.287937	0.425231	8.0917	5.46354e-11	6.0344e-08	14.8473	chr1	84998427	R	II	MCOLN2	TSS1500	Shore	chr1:84996902-84997752;chr1:84998201-84998484	Both	CG	Island	ENST00000370596	chr1	84999147	85133138	133992	+	718	ENSG00000162643	WDR63	protein_coding	chromosome	WDR63								Bivalent_poised_promoter	0.136123728359434	PMD		cg15639684	cg15639684
cg19677181_TC21	-0.193859	0.543825	-8.09161	5.46541e-11	6.0344e-08	14.847	chr5	153831855	F	II		Unknow	OpenSea		Both	CG	Open Sea	ENST00000518946	chr5	153992714	153995307	2594	-	163450	ENSG00000055147	FAM114A2	protein_coding	chromosome	FAM114A2								Heterochromatin	0.222390149777443	PMD	commonPMD	cg19677181	cg19677181
cg08321723_BC21	-0.23701	0.614659	-8.09079	5.4823e-11	6.0344e-08	14.8439	chr1	177177683	F	II		Unknow	Shelf	chr1:177181678-177182029	Both	CG	North Shelf	ENST00000361539	chr1	177171497	177282422	110926	+	6185	ENSG00000198797	BRINP2	protein_coding	chromosome	BRINP2	ENSG00000198797	BRINP2						Repressed_chromatin	0.219334321450918	PMD	commonPMD	cg08321723	cg08321723
cg00800229_BC11	0.291124	0.317195	8.09079	5.48238e-11	6.0344e-08	14.8439	chr14	21536859	R	I	SALL2	Exon	OpenSea		Red	CG	Open Sea	ENST00000546363	chr14	21521622	21536902	15281	-	41	ENSG00000165821	SALL2	protein_coding	chromosome	SALL2	ENSG00000165821	SALL2						Bivalent_poised_promoter	0.132859197991041	PMD		cg00800229	cg00800229
cg06315607_TC21	0.196067	0.254736	8.09056	5.48708e-11	6.0344e-08	14.8431	chr22	19524561	F	II	CLDN5	Exon	Island	chr22:19523440-19524731	Both	CG	Island	ENST00000618236	chr22	19523027	19524400	1374	-	160	ENSG00000184113	CLDN5	protein_coding	chromosome	CLDN5	ENSG00000184113	CLDN5	PRAD_108171	3.37185364560891	Promoter	0.720558882235529	0.279441117764471	Bivalent_poised_promoter	0.116841919766148			cg06315607	cg06315607
cg20765086_BC21	0.290067	0.458637	8.08956	5.50797e-11	6.049e-08	14.8394	chr6	28400108	F	II	ZSCAN12	TSS1500	Shore	chr6:28399347-28399874	Both	CG	South Shore	ENST00000361028	chr6	28378955	28399734	20780	-	373	ENSG00000158691	ZSCAN12	protein_coding	chromosome	ZSCAN12								Active_non-prostate_lineage_promoter	0.149697567867927	PMD		cg20765086	cg20765086
cg04042468_BC11	0.180583	0.40796	8.08809	5.53855e-11	6.05842e-08	14.8339	chr22	43110027	F	I	BIK	TSS1500	Island	chr22:43109945-43110161;chr22:43110494-43111604	Red	CG	Island	ENST00000216115	chr22	43110748	43129712	18965	+	719	ENSG00000100290	BIK	protein_coding	chromosome	BIK								Bivalent_poised_promoter	0.105699436361975			cg04042468	cg04042468
cg25729445_BC11	0.188004	0.422117	8.08725	5.55618e-11	6.05842e-08	14.8308	chr6	29627570	R	I	GABBR1	Exon	Island	chr6:29627521-29628187	Red	CG	Island	ENST00000355973	chr6	29555629	29628038	72410	-	466	ENSG00000204681	GABBR1	protein_coding	chromosome	GABBR1	ENSG00000204681	GABBR1						Bivalent_poised_promoter				cg25729445	cg25729445
cg02465278_BC21	0.240516	0.642058	8.08714	5.55853e-11	6.05842e-08	14.8304	chr17	859270	R	II		Unknow	OpenSea		Both	CG	Open Sea	ENST00000537628	chr17	800768	864097	63330	-	4825	ENSG00000167693	NXN	protein_coding	chromosome	NXN	ENSG00000167693	NXN	PRAD_90063	3.23956047217206	Intron	0.483033932135729	0.516966067864271	Active_non-prostate_lineage_enhancer	0.165363727501741	PMD	commonPMD	cg02465278	cg02465278
cg17551002_BC21	-0.270245	0.602358	-8.08707	5.56003e-11	6.05842e-08	14.8301	chr1	158548059	R	II	OR6Y1	Exon	OpenSea		Both	CG	Open Sea	ENST00000302617	chr1	158547128	158548105	978	-	44	ENSG00000197532	OR6Y1	protein_coding	chromosome	OR6Y1	ENSG00000197532	OR6Y1						Heterochromatin	0.21316137358106	PMD	commonPMD	cg17551002	cg17551002
cg07041470_TC21	0.26105	0.316508	8.08697	5.56216e-11	6.05842e-08	14.8297	chr10	46556406	F	II	GPRIN2	5UTR	Island	chr10:46556321-46557169	Both	CG	Island	ENST00000374317	chr10	46549044	46555530	6487	-	875	ENSG00000204175	GPRIN2	protein_coding	chromosome	GPRIN2								Active_prostate_lineage-specific_promoter	0.0987070331339107			cg07041470	cg07041470
cg02213260_TC11	0.120134	0.40402	8.08696	5.56233e-11	6.05842e-08	14.8297	chr14	23365786	R	I	EFS	TSS1500	Island	chr14:23365226-23366738	Red	CG	Island	ENST00000351354	chr14	23356656	23365752	9097	-	33	ENSG00000100842	EFS	protein_coding	chromosome	EFS								Bivalent_poised_promoter	0.103472962262339			cg02213260	cg02213260
cg22859061_TC11	0.225966	0.392776	8.08525	5.59842e-11	6.0843e-08	14.8234	chr5	180591503	R	I	SCGB3A1	TSS200	Island	chr5:180590099-180592062	Red	CG	Island	ENST00000292641	chr5	180590103	180591540	1438	-	35	ENSG00000161055	SCGB3A1	protein_coding	chromosome	SCGB3A1	ENSG00000161055	SCGB3A1						Bivalent_poised_promoter	0.0680457832360711			cg22859061	cg22859061
cg10366178_TC11	0.180004	0.251473	8.08508	5.6022e-11	6.0843e-08	14.8227	chr3	13282366	F	I		Unknow	Island	chr3:13281938-13283429	Grn	CG	Island	ENST00000485755	chr3	13336809	13341141	4333	-	58773	ENSG00000132182	NUP210	protein_coding	chromosome	NUP210								Bivalent_poised_promoter	0.142580273747135	PMD		cg10366178	cg10366178
cg20024850_TC11	0.297857	0.281619	8.08475	5.60908e-11	6.0843e-08	14.8215	chrX	139692209	R	I		Unknow	Island	chrX:139692098-139692514	Red	CG	Island	ENST00000520602	chrX	139581770	139692156	110387	-	52	ENSG00000101977	MCF2	protein_coding	chromosome	MCF2	ENSG00000101977	MCF2						Bivalent_poised_promoter				cg20024850	cg20024850
cg09745381_TC21	-0.24516	0.490217	-8.08437	5.6171e-11	6.08469e-08	14.8201	chr8	130811358	R	II		Unknow	OpenSea		Both	CG	Open Sea	ENST00000522949	chr8	130903772	130990865	87094	-	179505	ENSG00000155897	ADCY8	protein_coding	chromosome	ADCY8	ENSG00000155897	ADCY8						Primed_non-prostate_lineage-specific_enhancer	0.207357097019456	PMD	commonPMD	cg09745381	cg09745381
cg11201401_TC21	0.102788	0.500721	8.0819	5.66989e-11	6.13206e-08	14.8109	chr5	150190375	F	II		Unknow	Island	chr5:150190029-150190382	Both	CG	Island	ENST00000524041	chr5	150190085	150222788	32704	+	289	ENSG00000011083	SLC6A7	protein_coding	chromosome	SLC6A7	ENSG00000011083	SLC6A7						Bivalent_poised_promoter	0.104014306171737			cg11201401	cg11201401
cg26920212_BC21	0.22206	0.395983	8.0816	5.67628e-11	6.13206e-08	14.8098	chr11	8718489	R	II		Unknow	OpenSea		Both	CG	Open Sea	ENST00000526099	chr11	8693748	8718477	24730	-	11	ENSG00000166444	ST5	protein_coding	chromosome	ST5	ENSG00000166444	ST5						Active_non-prostate_lineage_enhancer	0.0732094679693036			cg26920212	cg26920212
cg10592478_TC11	0.249787	0.572314	8.08115	5.68611e-11	6.13434e-08	14.8081	chr12	53218857	R	I		Unknow	Shore	chr12:53219932-53221926	Red	CG	North Shore	ENST00000338561	chr12	53211331	53220259	8929	-	1400	ENSG00000172819	RARG	protein_coding	chromosome	RARG	ENSG00000172819	RARG						Active_non-prostate_lineage_promoter	0.0836183529288782			cg10592478	cg10592478
cg20457732_BC11	0.269467	0.38267	8.08054	5.69923e-11	6.13645e-08	14.8059	chr1	70706803	F	I		Unknow	OpenSea		Red	CG	Open Sea	ENST00000482383	chr1	70434851	70439232	4382	+	271951	ENSG00000116761	CTH	protein_coding	chromosome	CTH								Bivalent_poised_promoter	0.193464370820283	PMD	commonPMD	cg20457732	cg20457732
cg17444495_BC11	0.217504	0.253897	8.08	5.71094e-11	6.13645e-08	14.8039	chr2	190180903	R	I	C2orf88	5UTR	Island	chr2:190180253-190181103	Grn	CG	Island	ENST00000340623	chr2	190180863	190203484	22622	+	39	ENSG00000187699	C2orf88	protein_coding	chromosome	C2orf88	ENSG00000187699	C2orf88	PRAD_17085	4.0421727261022	Promoter	0.768463073852295	0.231536926147705	Bivalent_poised_promoter	0.0722612394988733			cg17444495	cg17444495
cg01668287_TC21	0.196089	0.576967	8.07998	5.71125e-11	6.13645e-08	14.8038	chr19	19069393	F	II		Unknow	OpenSea		Both	CG	Open Sea	ENST00000318596	chr19	19063999	19112888	48890	+	5393	ENSG00000181035	SLC25A42	protein_coding	chromosome	SLC25A42	ENSG00000181035	SLC25A42						Primed_non-prostate_lineage-specific_enhancer	0.0724744238728621			cg01668287	cg01668287
cg23566333_BC21	0.330718	0.466958	8.07619	5.79383e-11	6.21676e-08	14.7897	chr5	154850653	F	II	FAXDC2	TSS200	OpenSea		Both	CG	Open Sea	ENST00000520461	chr5	154834888	154850613	15726	-	39	ENSG00000170271	FAXDC2	protein_coding	chromosome	FAXDC2	ENSG00000170271	FAXDC2	PRAD_35926	7.92453486398631	Promoter	0.508982035928144	0.491017964071856	Active_non-prostate_lineage_promoter	0.0650422707389439			cg23566333	cg23566333
cg06558014_TC11	0.271315	0.30004	8.07549	5.80903e-11	6.22467e-08	14.7871	chr6	99603240	R	I		Unknow	Island	chr6:99603142-99604096;chr6:99606810-99607112	Grn	CG	Island	ENST00000369215	chr6	99606730	99614759	8030	+	3488	ENSG00000112238	PRDM13	protein_coding	chromosome	PRDM13								Bivalent_poised_promoter	0.147205116056358	PMD		cg06558014	cg06558014
cg16519192_BC11	0.258018	0.418701	8.10757	5.82648e-11	6.23495e-08	14.7945	chr12	115599321	R	I		Unknow	OpenSea		Grn	CG	Open Sea	ENST00000552023	chr12	115957906	115960532	2627	-	361209	ENSG00000123066	MED13L	protein_coding	chromosome	MED13L								Bivalent_poised_promoter	0.198464694120162	PMD	commonPMD	cg16519192
cg09078226_BC21	-0.227476	0.518235	-8.07357	5.85148e-11	6.25327e-08	14.78	chr1	159239558	F	II		Unknow	OpenSea		Both	CG	Open Sea	ENST00000368121	chr1	159205259	159206498	1240	+	34298	ENSG00000213088	ACKR1	protein_coding	chromosome	ACKR1								Heterochromatin	0.194629992970481	PMD	commonPMD	cg09078226	cg09078226
cg18464558_TC11	0.246686	0.347786	8.0727	5.87082e-11	6.26551e-08	14.7768	chr9	37002914	F	I		Unknow	Island	chr9:37002492-37002960	Red	CG	Island	ENST00000522932	chr9	36840558	37002752	162195	-	161	ENSG00000196092	PAX5	protein_coding	chromosome	PAX5	ENSG00000196092	PAX5						Bivalent_poised_promoter	0.153244956476212	PMD	commonPMD	cg18464558	cg18464558
cg18566594_TC21	0.285691	0.377872	8.0718	5.89091e-11	6.27124e-08	14.7734	chr12	4272269	F	II	CCND2	TSS1500	Island	chr12:4269236-4275239	Both	CG	Island	ENST00000261254	chr12	4273772	4305350	31579	+	1501	ENSG00000118971	CCND2	protein_coding	chromosome	CCND2			PRAD_71033	8.7087319355932	Intron	0.584830339321357	0.415169660678643	Bivalent_poised_promoter	0.179433308520812	PMD	commonPMD	cg18566594	cg18566594
cg24587305_BC21	0.30129	0.437176	8.07162	5.89493e-11	6.27124e-08	14.7727	chr9	38026425	R	II		Unknow	OpenSea		Both	CG	Open Sea	ENST00000377707	chr9	37919134	38069211	150078	-	42784	ENSG00000107338	SHB	protein_coding	chromosome	SHB	ENSG00000255872;ENSG00000107338	RP11-613M10.9;SHB						Active_non-prostate_lineage_enhancer	0.0965073372892589			cg24587305	cg24587305
cg22869636_TC21	-0.227223	0.610661	-8.07139	5.89989e-11	6.27124e-08	14.7719	chr7	79096345	F	II		Unknow	OpenSea		Both	CG	Open Sea	ENST00000629359	chr7	78017081	78771323	754243	-	325021	ENSG00000187391	MAGI2	protein_coding	chromosome	MAGI2	ENSG00000187391	MAGI2						Heterochromatin	0.173900227510202	PMD	commonPMD	cg22869636	cg22869636
cg18265608_TC21	0.250061	0.382369	8.06984	5.93472e-11	6.29356e-08	14.7661	chr11	44065817	R	II	ACCS	TSS1500	Shore	chr11:44065968-44066615	Both	CG	North Shore	ENST00000533208	chr11	44065925	44077699	11775	+	106	ENSG00000110455	ACCS	protein_coding	chromosome	ACCS								Active_non-prostate_lineage_promoter	0.124923480279341			cg18265608	cg18265608
cg19968840_BC11	0.227798	0.371602	8.06958	5.94062e-11	6.29356e-08	14.7652	chr15	45117121	R	I	DUOXA2	Exon	Shelf	chr15:45112571-45113284;chr15:45114269-45114684;chr15:45116375-45117330	Red	CG	Island	ENST00000389039	chr15	45092650	45114344	21695	-	2776	ENSG00000140279	DUOX2	protein_coding	chromosome	DUOX2	ENSG00000140274	DUOXA2						Bivalent_poised_promoter	0.0875486463016398			cg19968840	cg19968840
cg08022244_BC21	0.270083	0.357637	8.06866	5.96135e-11	6.29356e-08	14.7618	chr7	157569067	F	II		Unknow	Island	chr7:157568820-157569113	Both	CG	Island	ENST00000494267	chr7	157415405	157416637	1233	+	153661	ENSG00000105993	DNAJB6	protein_coding	chromosome	DNAJB6	ENSG00000155093	PTPRN2						Active_non-prostate_lineage_promoter	0.202886435116725	PMD	commonPMD	cg08022244	cg08022244
cg08498156_BC21	0.18647	0.284046	8.06798	5.97673e-11	6.29356e-08	14.7592	chr6	30128025	F	II		Unknow	Shore	chr6:30127396-30127833	Both	CG	South Shore	ENST00000396581	chr6	30136108	30148735	12628	+	8081	ENSG00000204614	TRIM40	protein_coding	chromosome	TRIM40								Bivalent_poised_promoter				cg08498156	cg08498156
cg01685380_TC21	-0.267555	0.56538	-8.06787	5.97917e-11	6.29356e-08	14.7588	chr3	16521167	R	II		Unknow	OpenSea		Both	CG	Open Sea	ENST00000431547	chr3	16409473	16514026	104554	-	7140	ENSG00000131378	RFTN1	protein_coding	chromosome	RFTN1								Repressed_chromatin	0.149734142169404	PMD		cg01685380	cg01685380
cg24896649_TC11	0.256406	0.299628	8.06784	5.97986e-11	6.29356e-08	14.7587	chr4	187995572	F	I	ZFP42	TSS200	OpenSea		Grn	CG	Open Sea	ENST00000509524	chr4	187995771	188005045	9275	+	197	ENSG00000179059	ZFP42	protein_coding	chromosome	ZFP42								Bivalent_poised_promoter	0.187991164269329	PMD	commonPMD	cg24896649	cg24896649
cg25947878_BC11	0.296945	0.373352	8.06756	5.98616e-11	6.29356e-08	14.7577	chr2	19868941	R	I	LINC00954	Exon	Island	chr2:19868667-19869146	Red	CG	Island	ENST00000431392	chr2	19897869	19901641	3773	-	32698	ENSG00000183891	TTC32	protein_coding	chromosome	TTC32								Bivalent_poised_promoter	0.144398079675154	PMD		cg25947878	cg25947878
cg25350264_TC21	0.277844	0.278804	8.06753	5.98673e-11	6.29356e-08	14.7576	chr14	21071285	F	II	NDRG2	TSS1500	Shelf	chr14:21068923-21069196;chr14:21069847-21070506;chr14:21071552-21071886	Both	CG	North Shore	ENST00000403829	chr14	21017221	21070872	53652	-	412	ENSG00000165795	NDRG2	protein_coding	chromosome	NDRG2	ENSG00000165801	ARHGEF40	PRAD_78882	4.41573641174693	Promoter	0.636726546906188	0.363273453093812	Bivalent_poised_promoter	0.0973880299141081			cg25350264	cg25350264
cg25587069_TC11	0.240885	0.308064	8.06729	5.99222e-11	6.29356e-08	14.7567	chr5	151686923	F	I	CLMAT3	Exon	OpenSea		Grn	CG	Open Sea	ENST00000538026	chr5	151666373	151686963	20591	-	38	ENSG00000113140	SPARC	protein_coding	chromosome	SPARC	ENSG00000113140	SPARC	PRAD_35861	3.82658730940002	Promoter	0.620758483033932	0.379241516966068	Bivalent_poised_promoter	0.135691901455526	PMD		cg25587069	cg25587069
cg07303975_BC21	0.204621	0.415498	8.06665	6.0068e-11	6.30054e-08	14.7543	chr10	122447335	R	II		Unknow	OpenSea		Both	CG	Open Sea	ENST00000528446	chr10	122454653	122457352	2700	+	7316	ENSG00000254636	ARMS2	protein_coding	chromosome	ARMS2								Heterochromatin	0.0775467754404748			cg07303975	cg07303975
cg13545297_TC11	0.193359	0.583976	8.06378	6.07248e-11	6.36103e-08	14.7436	chr12	54010531	R	I		Unknow	Shelf	chr12:54006122-54006711;chr12:54008898-54009563	Grn	CG	South Shore	ENST00000040584	chr12	54009106	54012362	3257	+	1424	ENSG00000037965	HOXC8	protein_coding	chromosome	HOXC8	ENSG00000273049;ENSG00000197757;ENSG00000037965	RP11-834C11.12;HOXC6;HOXC8						Bivalent_poised_enhancer	0.164335865837829	PMD	commonPMD	cg13545297	cg13545297
cg17231999_TC11	0.296689	0.382258	8.06272	6.09682e-11	6.37811e-08	14.7397	chr4	41880547	R	I	LINC00682	Exon	Shelf	chr4:41878207-41878483;chr4:41879160-41879401;chr4:41880433-41880947;chr4:41881475-41882553	Red	CG	Island	ENST00000504986	chr4	41935120	41960572	25453	+	54571	ENSG00000109133	TMEM33	protein_coding	chromosome	TMEM33								Bivalent_poised_enhancer	0.165938872847755	PMD	commonPMD	cg17231999	cg17231999
cg19894975_TC21	0.255696	0.306962	8.06235	6.10543e-11	6.37871e-08	14.7383	chr17	78359593	R	II	SOCS3-DT	TSS1500	Island	chr17:78358737-78360957	Both	CG	Island	ENST00000587578	chr17	78359049	78360074	1026	-	479	ENSG00000184557	SOCS3	protein_coding	chromosome	SOCS3	ENSG00000184557	SOCS3						Bivalent_poised_promoter	0.0962148526681617			cg19894975	cg19894975
cg23241781_TC11	0.340148	0.379622	8.06057	6.14669e-11	6.40205e-08	14.7317	chr14	70187247	F	I		Unknow	Shore	chr14:70187641-70187926;chr14:70188378-70189360	Grn	CG	North Shore	ENST00000356921	chr14	70044217	70189070	144854	-	1821	ENSG00000100678	SLC8A3	protein_coding	chromosome	SLC8A3	ENSG00000100678	SLC8A3						Bivalent_poised_promoter	0.199850876417501	PMD	commonPMD	cg23241781	cg23241781
cg11840125_BC11	0.228681	0.266027	8.06033	6.15215e-11	6.40205e-08	14.7309	chr14	23365651	F	I	EFS	TSS1500	Island	chr14:23365226-23366738	Red	CG	Island	ENST00000429593	chr14	23356403	23365633	9231	-	17	ENSG00000100842	EFS	protein_coding	chromosome	EFS	ENSG00000100842	EFS	PRAD_79039	11.3830718684113	5' UTR	0.758483033932136	0.241516966067864	Bivalent_poised_promoter	0.103472962262339			cg11840125	cg11840125
cg15909981_TC11	0.187031	0.375575	8.09292	6.15527e-11	6.40205e-08	14.7413	chr22	37069138	F	I	TMPRSS6	Exon	Island	chr22:37069016-37069291	Grn	CG	Island	ENST00000429068	chr22	37082850	37084825	1976	-	15685	ENSG00000187045	TMPRSS6	protein_coding	chromosome	TMPRSS6	ENSG00000187045	TMPRSS6						Bivalent_poised_enhancer	0.118800560518785			cg15909981	cg15909981
cg14230252_TC21	0.142309	0.526813	8.06	6.16002e-11	6.40205e-08	14.7296	chr7	5442012	R	II		Unknow	OpenSea		Both	CG	Open Sea	ENST00000399434	chr7	5389450	5425414	35965	-	16597	ENSG00000182095	TNRC18	protein_coding	chromosome	TNRC18	ENSG00000155034	FBXL18						Primed_non-prostate_lineage-specific_enhancer	0.0835453738684652			cg14230252	cg14230252
cg08318283_BC11	0.194932	0.509867	8.05943	6.17321e-11	6.40737e-08	14.7275	chr15	73318861	R	I		Unknow	Island	chr15:73318832-73319188	Red	CG	Island	ENST00000261917	chr15	73319859	73369264	49406	-	50401	ENSG00000138622	HCN4	protein_coding	chromosome	HCN4								Bivalent_poised_enhancer	0.127047081225365	PMD		cg08318283	cg08318283
cg22817993_TC11	0.219417	0.284465	8.05797	6.20754e-11	6.42343e-08	14.7221	chr1	2018976	R	I	GABRD	TSS1500	Island	chr1:2018972-2020040	Red	CG	Island	ENST00000378585	chr1	2019324	2030751	11428	+	346	ENSG00000187730	GABRD	protein_coding	chromosome	GABRD								Bivalent_poised_promoter	0.116885167099852			cg22817993	cg22817993
cg25480336_BC11	0.277052	0.429155	8.05786	6.21011e-11	6.42343e-08	14.7217	chr20	52104369	F	I		Unknow	Shore	chr20:52104771-52105373	Red	CG	North Shore	ENST00000395979	chr20	52096808	52104850	8043	-	479	ENSG00000020256	ZFP64	protein_coding	chromosome	ZFP64	ENSG00000020256	ZFP64						Bivalent_poised_promoter	0.0797608662863226			cg25480336	cg25480336
cg01193992_TC21	0.237234	0.304642	8.05774	6.21295e-11	6.42343e-08	14.7212	chr1	110391026	R	II	SLC16A4	5UTR	OpenSea		Both	CG	Open Sea	ENST00000472422	chr1	110362860	110391026	28167	-	0	ENSG00000168679	SLC16A4	protein_coding	chromosome	SLC16A4	ENSG00000168679	SLC16A4						Active_non-prostate_lineage_enhancer	0.0813207075043964			cg01193992
cg00054525_BC11	0.243412	0.298395	8.05729	6.22339e-11	6.42586e-08	14.7196	chr16	88651179	F	I	CYBA	TSS200	Shore	chr16:88650581-88651049;chr16:88655109-88655658	Grn	CG	South Shore	ENST00000261623	chr16	88643283	88651152	7870	-	26	ENSG00000051523	CYBA	protein_coding	chromosome	CYBA			PRAD_89844	21.472870427764	Promoter	0.692614770459082	0.307385229540918	Bivalent_poised_promoter	0.094547212432102			cg00054525	cg00054525
cg21481369_BC21	0.237454	0.373042	8.05615	6.25028e-11	6.43693e-08	14.7153	chr17	2776255	F	II	RAP1GAP2	TSS1500	Shore	chr17:2776453-2777218	Both	CG	North Shore	ENST00000540393	chr17	2777056	3034207	257152	+	799	ENSG00000132359	RAP1GAP2	protein_coding	chromosome	RAP1GAP2								Bivalent_poised_promoter	0.153253292501765	PMD	commonPMD	cg21481369	cg21481369
cg00932276_TC21	0.333776	0.389649	8.05615	6.25032e-11	6.43693e-08	14.7153	chrX	13569857	R	II	EGFL6	5UTR	Island	chrX:13569529-13570102	Both	CG	Island	ENST00000380602	chrX	13569622	13633575	63954	+	234	ENSG00000198759	EGFL6	protein_coding	chromosome	EGFL6	ENSG00000198759	EGFL6						Bivalent_poised_promoter				cg00932276	cg00932276
cg01370541_TC21	0.17386	0.258387	8.05525	6.27179e-11	6.44481e-08	14.712	chr4	41880795	R	II	LINC00682	Exon	Shelf	chr4:41878207-41878483;chr4:41879160-41879401;chr4:41880433-41880947;chr4:41881475-41882553	Both	CG	Island	ENST00000504986	chr4	41935120	41960572	25453	+	54323	ENSG00000109133	TMEM33	protein_coding	chromosome	TMEM33								Bivalent_poised_promoter	0.165938872847755	PMD	commonPMD	cg01370541
cg09077934_TC21	0.22886	0.365764	8.05514	6.27421e-11	6.44481e-08	14.7116	chr15	29115589	R	II		Unknow	Island	chr15:29115492-29116026;chr15:29113748-29114011	Both	CG	Island	ENST00000558358	chr15	29044324	29054675	10352	+	71264	ENSG00000034053	APBA2	protein_coding	chromosome	APBA2	ENSG00000034053	APBA2						Bivalent_poised_promoter				cg09077934	cg09077934
cg00862016_BC21	-0.229663	0.669114	-8.05372	6.30809e-11	6.46232e-08	14.7063	chr3	13817628	F	II	WNT7A	3UTR	Shore	chr3:13818937-13819385	Both	CG	North Shore	ENST00000489346	chr3	13863668	13875113	11446	-	57483	ENSG00000154764	WNT7A	protein_coding	chromosome	WNT7A	ENSG00000154764	WNT7A						Repressed_chromatin	0.143735718110779	PMD		cg00862016	cg00862016
cg08105396_BC11	0.31892	0.508907	8.05333	6.3175e-11	6.46232e-08	14.7048	chr1	153566582	R	I	S100A2	TSS1500	OpenSea		Red	CG	Open Sea	ENST00000368709	chr1	153561343	153566755	5413	-	171	ENSG00000196754	S100A2	protein_coding	chromosome	S100A2	ENSG00000196754	S100A2	PRAD_6646	30.7843663349969	Promoter	0.648702594810379	0.351297405189621	Active_non-prostate_lineage_promoter	0.0857284137311796			cg08105396	cg08105396
cg03424206_TC21	-0.274821	0.6024	-8.05326	6.31919e-11	6.46232e-08	14.7046	chr8	61366641	F	II		Unknow	OpenSea		Both	CG	Open Sea	ENST00000524095	chr8	61370346	61458408	88063	+	3703	ENSG00000177182	CLVS1	protein_coding	chromosome	CLVS1	ENSG00000177182	CLVS1						Heterochromatin	0.203452311109335	PMD	commonPMD	cg03424206	cg03424206
cg24621538_TC21	-0.267368	0.711089	-8.05306	6.32381e-11	6.46232e-08	14.7039	chr1	158073873	R	II		Unknow	OpenSea		Both	CG	Open Sea	ENST00000368172	chr1	158086680	158100262	13583	+	12805	ENSG00000183853	KIRREL	protein_coding	chromosome	KIRREL	ENSG00000183853	KIRREL						Repressed_chromatin	0.15633262666129	PMD	commonPMD	cg24621538	cg24621538
cg16754467_TC11	0.239042	0.364668	8.0523	6.34201e-11	6.46904e-08	14.701	chr6	10426355	F	I		Unknow	Shelf	chr6:10422088-10422415;chr6:10425967-10426405	Grn	CG	Island	ENST00000473652	chr6	10404668	10419659	14992	-	6695	ENSG00000137203	TFAP2A	protein_coding	chromosome	TFAP2A			PRAD_37409	5.43755828964831	Distal	0.664670658682635	0.335329341317365	Bivalent_poised_promoter	0.126435571759649	PMD		cg16754467	cg16754467
cg15397564_TC21	-0.23699	0.471391	-8.05211	6.34669e-11	6.46904e-08	14.7003	chr11	5325326	R	II	OR51B2	TSS1500	OpenSea		Both	CG	Open Sea	ENST00000624064	chr11	5323311	5324352	1042	-	973	ENSG00000279012	OR51B2	polymorphic_pseudogene	chromosome	OR51B2	ENSG00000196565;ENSG00000213931	HBG2;HBE1						Heterochromatin	0.187683888369544	PMD	commonPMD	cg15397564	cg15397564
cg19515245_BC21	0.257927	0.290407	8.05105	6.37212e-11	6.47305e-08	14.6964	chr2	96486185	F	II		Unknow	OpenSea		Both	CG	Open Sea	ENST00000310865	chr2	96497646	96505345	7700	-	19158	ENSG00000163121	NEURL3	protein_coding	chromosome	NEURL3			PRAD_14362	6.39969805668615	Distal	0.596806387225549	0.403193612774451	Active_non-prostate_lineage_promoter	0.118662554777875			cg19515245	cg19515245
cg21284733_TC21	0.218451	0.36658	8.05097	6.3741e-11	6.47305e-08	14.6961	chr14	24334918	F	II	ADCY4	Exon	Shore	chr14:24332474-24332947;chr14:24333721-24333953;chr14:24334600-24335147	Both	CG	Island	ENST00000310677	chr14	24318349	24335071	16723	-	151	ENSG00000129467	ADCY4	protein_coding	chromosome	ADCY4	ENSG00000129467;ENSG00000258973	ADCY4;RP11-934B9.3						Bivalent_poised_promoter	0.112002326036774			cg21284733	cg21284733
cg17536166_BC21	0.259156	0.301318	8.0508	6.37812e-11	6.47305e-08	14.6955	chr3	44585205	F	II		Unknow	Shelf	chr3:44581069-44581374;chr3:44584833-44585302	Both	CG	Island	ENST00000322734	chr3	44584964	44599694	14731	+	240	ENSG00000144792	ZNF660	protein_coding	chromosome	ZNF660	ENSG00000273303;ENSG00000144792;ENSG00000186448	RP11-944L7.5;ZNF660;ZNF197						Bivalent_poised_promoter	0.125598987375152	PMD		cg17536166	cg17536166
cg08576172_TC21	0.37437	0.420672	8.04962	6.40685e-11	6.47305e-08	14.6911	chr15	85619042	F	II	AKAP13	TSS1500	OpenSea		Both	CG	Open Sea	ENST00000560676	chr15	85619696	85727414	107719	+	652	ENSG00000170776	AKAP13	protein_coding	chromosome	AKAP13	ENSG00000170776	AKAP13	PRAD_85212	3.63840607560008	Promoter	0.42315369261477	0.57684630738523	Active_non-prostate_lineage_promoter	0.0723737348959834			cg08576172	cg08576172
cg03660115_BC21	0.300757	0.40745	8.04934	6.41355e-11	6.47305e-08	14.69	chr3	87089250	R	II	LINC00506	TSS200	Island	chr3:87089075-87089396	Both	CG	Island	ENST00000383698	chr3	86961906	86991119	29214	-	98130	ENSG00000206538	VGLL3	protein_coding	chromosome	VGLL3								Bivalent_poised_promoter	0.181846041791668	PMD	commonPMD	cg03660115	cg03660115
cg11856897_BC11	0.231682	0.302026	8.04934	6.41368e-11	6.47305e-08	14.69	chr1	47533327	F	I		Unknow	Island	chr1:47533238-47533555	Grn	CG	Island	ENST00000334793	chr1	47436017	47440691	4675	+	97309	ENSG00000186564	FOXD2	protein_coding	chromosome	FOXD2								Bivalent_poised_promoter	0.103990158080177			cg11856897	cg11856897
cg17822706_TC21	0.28056	0.412262	8.04922	6.41649e-11	6.47305e-08	14.6896	chr19	18304728	R	II		Unknow	OpenSea		Both	CG	Open Sea	ENST00000597776	chr19	18309751	18316259	6509	-	11529	ENSG00000130520	LSM4	protein_coding	chromosome	LSM4			PRAD_100442	12.2659713308251	Distal	0.614770459081836	0.385229540918164	Active_prostate_lineage-specific_promoter	0.0833574514383639			cg17822706	cg17822706
cg24938632_BC11	0.188039	0.476313	8.04905	6.42072e-11	6.47305e-08	14.6889	chr17	48752763	R	I		Unknow	Shelf	chr17:48750073-48750279;chr17:48754747-48755270	Red	CG	North Shore	ENST00000290295	chr17	48724763	48729178	4416	-	23584	ENSG00000159184	HOXB13	protein_coding	chromosome	HOXB13			PRAD_93138	4.46770786277518	Distal	0.632734530938124	0.367265469061876	Bivalent_poised_promoter	0.12514428736563	PMD		cg24938632	cg24938632
cg04597308_TC21	-0.294447	0.602624	-8.04891	6.42399e-11	6.47305e-08	14.6884	chr16	7664648	F	II		Unknow	OpenSea		Both	CG	Open Sea	ENST00000567470	chr16	7653866	7710819	56954	+	10781	ENSG00000078328	RBFOX1	protein_coding	chromosome	RBFOX1	ENSG00000078328	RBFOX1						Heterochromatin	0.219164013701769	PMD	commonPMD	cg04597308	cg04597308
cg23836455_TC21	0.27976	0.286424	8.04839	6.4366e-11	6.47753e-08	14.6865	chr16	67170323	F	II	NOL3	TSS1500	Island	chr16:67170305-67170734;chr16:67174164-67174775	Both	CG	Island	ENST00000565560	chr16	67170154	67174848	4695	+	168	ENSG00000140939	NOL3	protein_coding	chromosome	NOL3	ENSG00000140939	NOL3	PRAD_88687	19.1721262824573	Promoter	0.706586826347305	0.293413173652695	Bivalent_poised_promoter	0.0891668655277994			cg23836455	cg23836455
cg10373003_TC21	0.319302	0.319319	8.04804	6.44513e-11	6.47791e-08	14.6852	chr17	18153765	R	II		Unknow	OpenSea		Both	CG	Open Sea	ENST00000585180	chr17	18154078	18156269	2192	+	311	ENSG00000091536	MYO15A	protein_coding	chromosome	MYO15A	ENSG00000091536	MYO15A						Active_non-prostate_lineage_promoter	0.108329021607316			cg10373003	cg10373003
cg15910208_TC21	0.229781	0.31903	8.04709	6.46852e-11	6.4932e-08	14.6817	chr19	51019332	F	II		Unknow	Shore	chr19:51016897-51017651;chr19:51018748-51019547	Both	CG	Island	ENST00000358789	chr19	51014270	51019764	5495	-	430	ENSG00000129451	KLK10	protein_coding	chromosome	KLK10	ENSG00000129451	KLK10						Bivalent_poised_promoter	0.154619402593722	PMD	commonPMD	cg15910208	cg15910208
cg07273299_BC21	0.225035	0.453781	8.04629	6.48803e-11	6.49682e-08	14.6787	chr2	55133708	F	II		Unknow	OpenSea		Both	CG	Open Sea	ENST00000427710	chr2	55027207	55112621	85415	-	21086	ENSG00000115310	RTN4	protein_coding	chromosome	RTN4								Active_non-prostate_lineage_promoter	0.0728204005081092			cg07273299	cg07273299
cg02303897_TC11	0.315909	0.264858	8.04627	6.48849e-11	6.49682e-08	14.6786	chr12	52874352	R	I		Unknow	Island	chr12:52874075-52874506	Red	CG	Island	ENST00000547110	chr12	52844604	52849092	4489	-	25259	ENSG00000170423	KRT78	protein_coding	chromosome	KRT78			PRAD_72841	14.8050771351234	Distal	0.708582834331337	0.291417165668663	Bivalent_poised_promoter	0.130710984007639	PMD		cg02303897	cg02303897
cg05971966_TC11	0.255896	0.423556	8.04485	6.52363e-11	6.52371e-08	14.6733	chr5	40681035	R	I	PTGER4	Exon	Island	chr5:40679400-40681979	Red	CG	Island	ENST00000512578	chr5	40681490	40691967	10478	+	453	ENSG00000171522	PTGER4	protein_coding	chromosome	PTGER4	ENSG00000171522	PTGER4						Bivalent_poised_promoter	0.138136532799125	PMD		cg05971966	cg05971966
cg05385513_TC21	0.299249	0.400914	8.04392	6.54666e-11	6.52371e-08	14.6699	chr2	55923343	R	II		Unknow	Island	chr2:55923205-55923813	Both	CG	Island	ENST00000452161	chr2	55917725	55923776	6052	-	431	ENSG00000115380	EFEMP1	protein_coding	chromosome	EFEMP1	ENSG00000115380	EFEMP1	PRAD_13235	9.78788100610959	Intron	0.648702594810379	0.351297405189621	Bivalent_poised_promoter	0.159464576336883	PMD	commonPMD	cg05385513	cg05385513
cg16572957_BC21	-0.217598	0.613423	-8.0439	6.54708e-11	6.52371e-08	14.6698	chr1	2882789	R	II		Unknow	OpenSea		Both	CG	Open Sea	ENST00000401094	chr1	2635976	2801721	165746	-	81067	ENSG00000215912	TTC34	protein_coding	chromosome	TTC34								Repressed_chromatin	0.171629116256286	PMD	commonPMD	cg16572957	cg16572957
cg21380154_TC21	0.290983	0.456904	8.04385	6.54821e-11	6.52371e-08	14.6696	chr3	141383811	R	II	ZBTB38	TSS1500	OpenSea		Both	CG	Open Sea	ENST00000507722	chr3	141384810	141442744	57935	+	997	ENSG00000177311	ZBTB38	protein_coding	chromosome	ZBTB38	ENSG00000177311	ZBTB38						Active_prostate_lineage-specific_enhancer	0.083194248474463			cg21380154	cg21380154
cg14308479_TC11	0.201873	0.256591	8.04294	6.5709e-11	6.53113e-08	14.6663	chr11	2271447	F	I	ASCL2	TSS1500	Island	chr11:2268874-2271702	Grn	CG	Island	ENST00000331289	chr11	2268495	2270952	2458	-	494	ENSG00000183734	ASCL2	protein_coding	chromosome	ASCL2								Bivalent_poised_promoter	0.143328157009528	PMD		cg14308479	cg14308479
cg24780345_TC21	-0.239034	0.608635	-8.04265	6.57799e-11	6.53113e-08	14.6652	chr8	34006841	F	II		Unknow	OpenSea		Both	CG	Open Sea	ENST00000256261	chr8	33591332	33600106	8775	-	406734	ENSG00000133878	DUSP26	protein_coding	chromosome	DUSP26								Heterochromatin	0.221035800703704	PMD	commonPMD	cg24780345	cg24780345
cg13398482_TC11	0.213778	0.373994	8.04256	6.58033e-11	6.53113e-08	14.6648	chr9	93952974	F	I	BARX1	Exon	Shelf	chr9:93948529-93949435;chr9:93951044-93955904	Red	CG	Island	ENST00000401724	chr9	93951627	93953431	1805	-	455	ENSG00000131668	BARX1	protein_coding	chromosome	BARX1	ENSG00000131668	BARX1						Bivalent_poised_promoter	0.151742612638604	PMD	commonPMD	cg13398482	cg13398482
cg27422872_TC11	0.23364	0.241649	8.0422	6.58938e-11	6.53194e-08	14.6635	chr22	28443149	R	I	TTC28	Exon	OpenSea		Grn	CG	Open Sea	ENST00000490475	chr22	28296214	28443073	146860	-	75	ENSG00000100154	TTC28	protein_coding	chromosome	TTC28	ENSG00000100154	TTC28						Bivalent_poised_promoter	0.148679063355542	PMD		cg27422872	cg27422872
cg17234142_BC21	-0.137574	0.401791	-8.04131	6.61156e-11	6.54282e-08	14.6602	chr20	61608770	R	II		Unknow	OpenSea		Both	CG	Open Sea	ENST00000543233	chr20	61599761	61937249	337489	+	9008	ENSG00000179242	CDH4	protein_coding	chromosome	CDH4	ENSG00000179242	CDH4						Repressed_chromatin	0.204416634289523	PMD	commonPMD	cg17234142	cg17234142
cg06962177_BC11	0.273551	0.384067	8.0411	6.61684e-11	6.54282e-08	14.6594	chr1	63320275	F	I		Unknow	Island	chr1:63316723-63324800	Red	CG	Island	ENST00000371116	chr1	63323041	63325126	2086	+	2764	ENSG00000187140	FOXD3	protein_coding	chromosome	FOXD3								Bivalent_poised_promoter	0.121115657372568			cg06962177	cg06962177
cg03827406_BC21	0.221166	0.263787	8.07204	6.65627e-11	6.57363e-08	14.6615	chr2	174730023	F	II		Unknow	Island	chr2:174729790-174730527	Both	CG	Island	ENST00000409542	chr2	174747810	174764412	16603	-	34387	ENSG00000138435	CHRNA1	protein_coding	chromosome	CHRNA1								Bivalent_poised_promoter	0.143735037301569	PMD		cg03827406
cg15444597_BC21	0.27889	0.382828	8.03859	6.67994e-11	6.58228e-08	14.6501	chr10	102121350	R	II	LDB1	TSS1500	Shore	chr10:102119876-102120360	Both	CG	South Shore	ENST00000425280	chr10	102107583	102120453	12871	-	896	ENSG00000198728	LDB1	protein_coding	chromosome	LDB1			PRAD_63077	7.36220547611311	Distal	0.586826347305389	0.413173652694611	Active_non-prostate_lineage_promoter	0.111365535812617			cg15444597
cg26195583_TC11	0.206322	0.288279	8.03853	6.68161e-11	6.58228e-08	14.6499	chr4	41867331	R	I		Unknow	Shore	chr4:41865368-41865569;chr4:41867157-41867442	Grn	CG	Island	ENST00000504986	chr4	41935120	41960572	25453	+	67787	ENSG00000109133	TMEM33	protein_coding	chromosome	TMEM33								Bivalent_poised_promoter	0.165938872847755	PMD	commonPMD	cg26195583	cg26195583
cg18621766_BC21	-0.188971	0.60378	-8.03649	6.73331e-11	6.61337e-08	14.6423	chr2	193824481	R	II		Unknow	OpenSea		Both	CG	Open Sea	ENST00000272771	chr2	191950017	192195709	245693	-	1628771	ENSG00000144339	TMEFF2	protein_coding	chromosome	TMEFF2								Heterochromatin	0.203146725128054	PMD	commonPMD	cg18621766	cg18621766
cg22363008_TC21	0.257629	0.234832	8.03617	6.74156e-11	6.61337e-08	14.6411	chr3	126180903	F	II	ALDH1L1	TSS1500	Shore	chr3:126179819-126180725	Both	CG	South Shore	ENST00000488356	chr3	126157400	126180994	23595	-	89	ENSG00000144908	ALDH1L1	protein_coding	chromosome	ALDH1L1	ENSG00000144908	ALDH1L1	PRAD_23321	27.4864560447919	Promoter	0.604790419161677	0.395209580838323	Bivalent_poised_promoter	0.11404642950724			cg22363008	cg22363008
cg14560006_TC11	0.166556	0.262957	8.03589	6.74857e-11	6.61337e-08	14.6401	chr9	137276890	R	I	TOR4A	TSS1500	Shelf	chr9:137272747-137273000;chr9:137278161-137281653	Grn	CG	North Shore	ENST00000357503	chr9	137277749	137282641	4893	+	857	ENSG00000198113	TOR4A	protein_coding	chromosome	TOR4A			PRAD_59302	2.75016362635335	Promoter	0.626746506986028	0.373253493013972	Bivalent_poised_promoter	0.0931914266524412			cg14560006	cg14560006
cg04675986_BC11	0.219649	0.414884	8.03583	6.75026e-11	6.61337e-08	14.6398	chr2	190180459	F	I	C2orf88	TSS1500	Island	chr2:190180253-190181103	Red	CG	Island	ENST00000409870	chr2	190180482	190200209	19728	+	21	ENSG00000187699	C2orf88	protein_coding	chromosome	C2orf88	ENSG00000187699	C2orf88	PRAD_17084	2.49993594117384	Promoter	0.614770459081836	0.385229540918164	Bivalent_poised_promoter	0.0722612394988733			cg04675986	cg04675986
cg20371959_TC21	0.264593	0.592899	8.03513	6.76821e-11	6.61337e-08	14.6372	chr15	49902902	F	II		Unknow	OpenSea		Both	CG	Open Sea	ENST00000560161	chr15	49883159	49898221	15063	-	4680	ENSG00000104043	ATP8B4	protein_coding	chromosome	ATP8B4	ENSG00000104043	ATP8B4						Active_non-prostate_lineage_enhancer	0.180444795859323	PMD	commonPMD	cg20371959
cg11299991_BC21	0.333028	0.464476	8.03505	6.77021e-11	6.61337e-08	14.6369	chr3	157436898	R	II	PTX3	5UTR	Shore	chr3:157437478-157437976	Both	CG	North Shore	ENST00000482685	chr3	157381273	157436953	55681	-	53	ENSG00000197415	VEPH1	protein_coding	chromosome	VEPH1	ENSG00000197415;ENSG00000163661	VEPH1;PTX3						Bivalent_poised_promoter	0.187759344219119	PMD	commonPMD	cg11299991	cg11299991
cg11097717_TC21	0.21055	0.380664	8.035	6.77147e-11	6.61337e-08	14.6368	chr2	190180909	R	II	C2orf88	5UTR	Island	chr2:190180253-190181103	Both	CG	Island	ENST00000443551	chr2	190180955	190200214	19260	+	44	ENSG00000187699	C2orf88	protein_coding	chromosome	C2orf88	ENSG00000187699	C2orf88	PRAD_17085	4.0421727261022	Promoter	0.768463073852295	0.231536926147705	Bivalent_poised_promoter	0.0722612394988733			cg11097717	cg11097717
cg12833003_TC21	0.169953	0.648829	8.03463	6.78081e-11	6.61435e-08	14.6354	chr1	178929119	R	II		Unknow	OpenSea		Both	CG	Open Sea	ENST00000367632	chr1	178886079	178906811	20733	+	43039	ENSG00000116191	RALGPS2	protein_coding	chromosome	RALGPS2								Active_non-prostate_lineage_enhancer	0.0970334975861448			cg12833003	cg12833003
cg01297808_BC11	0.200815	0.291456	8.03367	6.80564e-11	6.62658e-08	14.6318	chr10	92420794	R	I		Unknow	Island	chr10:92420558-92420997	Grn	CG	Island	ENST00000463640	chr10	92475945	92479587	3643	-	58791	ENSG00000119912	IDE	protein_coding	chromosome	IDE								Bivalent_poised_promoter	0.0715729561521319			cg01297808	cg01297808
cg03122624_BC21	0.205253	0.316338	8.03302	6.82238e-11	6.62658e-08	14.6294	chr2	55923206	F	II		Unknow	Island	chr2:55923205-55923813	Both	CG	Island	ENST00000452161	chr2	55917725	55923776	6052	-	568	ENSG00000115380	EFEMP1	protein_coding	chromosome	EFEMP1	ENSG00000115380	EFEMP1						Bivalent_poised_promoter	0.159464576336883	PMD	commonPMD	cg03122624	cg03122624
cg23720384_TC21	0.262086	0.506144	8.03297	6.82363e-11	6.62658e-08	14.6292	chr21	22374735	F	II		Unknow	OpenSea		Both	CG	Open Sea	ENST00000484983	chr21	21463741	21468783	5043	+	910993	ENSG00000154654	NCAM2	protein_coding	chromosome	NCAM2								Heterochromatin	0.235277061196413	PMD	commonPMD	cg23720384	cg23720384
cg07552707_TC21	0.196417	0.318508	8.03204	6.84783e-11	6.62658e-08	14.6258	chr20	45890454	R	II	CTSA	5UTR	Island	chr20:45890258-45891722	Both	CG	Island	ENST00000545238	chr20	45888625	45890476	1852	-	20	ENSG00000124257	NEURL2	protein_coding	chromosome	NEURL2	ENSG00000124257;ENSG00000064601	NEURL2;CTSA	PRAD_105244	4.97285479245772	Promoter	0.568862275449102	0.431137724550898	Active_non-prostate_lineage_promoter	0.083701326915619			cg07552707	cg07552707
cg04564920_TC11	0.306055	0.402162	8.03201	6.84846e-11	6.62658e-08	14.6257	chr3	122577931	F	I		Unknow	Island	chr3:122577765-122577981	Red	CG	Island	ENST00000483793	chr3	122577628	122639047	61420	+	302	ENSG00000173200	PARP15	protein_coding	chromosome	PARP15	ENSG00000173200	PARP15						Bivalent_poised_promoter	0.0785231806490202			cg04564920
cg04251750_BC21	0.276821	0.421128	8.03196	6.84984e-11	6.62658e-08	14.6255	chr5	71719383	R	II	CARTPT	Exon	Island	chr5:71719090-71719888	Both	CG	Island	ENST00000513096	chr5	71719579	71721048	1470	+	194	ENSG00000164326	CARTPT	protein_coding	chromosome	CARTPT	ENSG00000164326	CARTPT						Bivalent_poised_promoter	0.132908477298605	PMD		cg04251750	cg04251750
cg23092823_BC21	0.252225	0.401568	8.03157	6.85988e-11	6.62658e-08	14.624	chr1	53062940	F	II		Unknow	Island	chr1:53061992-53063302	Both	CG	Island	ENST00000618387	chr1	53062213	53085501	23289	+	726	ENSG00000174348	PODN	protein_coding	chromosome	PODN	ENSG00000174348	PODN						Bivalent_poised_promoter	0.0837724986932049			cg23092823	cg23092823
cg18055610_TC21	0.209239	0.217143	8.03156	6.8601e-11	6.62658e-08	14.624	chr6	30127642	F	II		Unknow	Island	chr6:30127396-30127833	Both	CG	Island	ENST00000396581	chr6	30136108	30148735	12628	+	8464	ENSG00000204614	TRIM40	protein_coding	chromosome	TRIM40								Bivalent_poised_promoter				cg18055610	cg18055610
cg13453847_TC21	-0.294993	0.571577	-8.03045	6.88909e-11	6.6436e-08	14.6199	chr5	5034161	F	II	LINC01020	TSS200	OpenSea		Both	CG	Open Sea	ENST00000511368	chr5	5140330	5223727	83398	+	106167	ENSG00000145536	ADAMTS16	protein_coding	chromosome	ADAMTS16								Repressed_chromatin	0.216614205556227	PMD	commonPMD	cg13453847	cg13453847
cg22524657_BC11	0.372384	0.340567	8.03024	6.89446e-11	6.6436e-08	14.6191	chr1	47533491	F	I		Unknow	Island	chr1:47533238-47533555	Red	CG	Island	ENST00000334793	chr1	47436017	47440691	4675	+	97473	ENSG00000186564	FOXD2	protein_coding	chromosome	FOXD2								Bivalent_poised_promoter	0.103990158080177			cg22524657	cg22524657
cg07326529_TC21	-0.251237	0.595557	-8.0259	7.00884e-11	6.74563e-08	14.603	chr20	61077986	R	II	LINC01718	TSS1500	OpenSea		Both	CG	Open Sea	ENST00000614565	chr20	61252426	61940617	688192	+	174438	ENSG00000179242	CDH4	protein_coding	chromosome	CDH4								Repressed_chromatin	0.190627706000594	PMD	commonPMD	cg07326529	cg07326529
cg03076037_BC21	0.196224	0.431088	8.02548	7.02002e-11	6.74821e-08	14.6014	chr17	81097561	R	II	BAIAP2	TSS200	OpenSea		Both	CG	Open Sea	ENST00000576756	chr17	81097579	81104566	6988	+	16	ENSG00000175866	BAIAP2	protein_coding	chromosome	BAIAP2	ENSG00000175866	BAIAP2	PRAD_95321	7.75787689833488	Promoter	0.678642714570858	0.321357285429142	Active_prostate_lineage-specific_promoter	0.118726449834286			cg03076037	cg03076037
cg20370678_TC11	0.236401	0.443731	8.02256	7.09792e-11	6.81484e-08	14.5906	chr17	60138936	F	I		Unknow	Shelf	chr17:60135481-60135832;chr17:60138935-60139144;chr17:60139432-60140154;chr17:60141265-60141565	Grn	CG	Island	ENST00000300900	chr17	60149936	60159540	9605	+	10998	ENSG00000167434	CA4	protein_coding	chromosome	CA4								Bivalent_poised_enhancer	0.0960862575278126			cg20370678	cg20370678
cg25023372_BC21	0.244895	0.514279	8.02207	7.11117e-11	6.81727e-08	14.5887	chr20	17937337	R	II		Unknow	OpenSea		Both	CG	Open Sea	ENST00000491090	chr20	17941834	17947621	5788	-	10282	ENSG00000089006	SNX5	protein_coding	chromosome	SNX5								Active_non-prostate_lineage_promoter	0.0866879286176941			cg25023372
cg26488200_BC21	-0.226467	0.480413	-8.02166	7.1223e-11	6.81727e-08	14.5872	chr19	29389238	R	II		Unknow	OpenSea		Both	CG	Open Sea	ENST00000335523	chr19	29526499	29564479	37981	+	137259	ENSG00000187135	VSTM2B	protein_coding	chromosome	VSTM2B								Repressed_chromatin	0.181254614284151	PMD	commonPMD	cg26488200	cg26488200
cg00503866_BC21	0.18555	0.474911	8.02151	7.1262e-11	6.81727e-08	14.5867	chr1	39080984	F	II		Unknow	Island	chr1:39080967-39082287	Both	CG	Island	ENST00000484793	chr1	39081316	39102981	21666	+	330	ENSG00000127603	MACF1	protein_coding	chromosome	MACF1								Bivalent_poised_promoter	0.094891318704328			cg00503866	cg00503866
cg08305551_TC11	0.289627	0.337661	8.02027	7.15986e-11	6.84123e-08	14.582	chr19	12867797	R	I	MAST1	Exon	Island	chr19:12867545-12867971	Red	CG	Island	ENST00000589765	chr19	12774159	12872740	98582	-	4941	ENSG00000095066	HOOK2	protein_coding	chromosome	HOOK2	ENSG00000095066;ENSG00000105613	HOOK2;MAST1	PRAD_99848	3.32633629979771	Promoter	0.688622754491018	0.311377245508982	Bivalent_poised_promoter	0.119530544847429			cg08305551	cg08305551
cg22212414_BC11	0.289288	0.313066	8.01945	7.1822e-11	6.85432e-08	14.579	chr21	33402726	R	I	IFNGR2	TSS1500	Shore	chr21:33403131-33404187	Red	CG	North Shore	ENST00000290219	chr21	33402896	33437521	34626	+	168	ENSG00000159128	IFNGR2	protein_coding	chromosome	IFNGR2			PRAD_106911	3.2737019200079	Distal	0.554890219560878	0.445109780439122	Active_prostate_lineage-specific_promoter	0.221328346894305	PMD	commonPMD	cg22212414	cg22212414
cg20934839_BC21	-0.210566	0.664531	-8.01892	7.19647e-11	6.85969e-08	14.577	chr4	158313765	F	II		Unknow	OpenSea		Both	CG	Open Sea	ENST00000460056	chr4	158315311	158652212	336902	+	1544	ENSG00000171509	RXFP1	protein_coding	chromosome	RXFP1								Repressed_chromatin	0.147598652722692	PMD		cg20934839	cg20934839
cg08592305_BC21	0.253792	0.375579	8.01773	7.22911e-11	6.88255e-08	14.5726	chr19	12867569	F	II	MAST1	Exon	Island	chr19:12867545-12867971	Both	CG	Island	ENST00000589765	chr19	12774159	12872740	98582	-	5169	ENSG00000095066	HOOK2	protein_coding	chromosome	HOOK2	ENSG00000095066;ENSG00000105613	HOOK2;MAST1	PRAD_99848	3.32633629979771	Promoter	0.688622754491018	0.311377245508982	Bivalent_poised_promoter	0.119530544847429			cg08592305	cg08592305
cg01498308_BC21	-0.270946	0.644498	-8.01655	7.26134e-11	6.9036e-08	14.5682	chr1	158931302	R	II	PYHIN1	TSS1500	OpenSea		Both	CG	Open Sea	ENST00000368140	chr1	158931552	158977054	45503	+	248	ENSG00000163564	PYHIN1	protein_coding	chromosome	PYHIN1	ENSG00000163564	PYHIN1						Active_non-prostate_lineage_enhancer	0.179476442591901	PMD	commonPMD	cg01498308
cg14269191_TC21	-0.267502	0.64227	-8.01629	7.26861e-11	6.9036e-08	14.5673	chr11	5325019	F	II	OR51B2	TSS1500	OpenSea		Both	CG	Open Sea	ENST00000624064	chr11	5323311	5324352	1042	-	666	ENSG00000279012	OR51B2	polymorphic_pseudogene	chromosome	OR51B2	ENSG00000196565;ENSG00000213931	HBG2;HBE1						Heterochromatin	0.187683888369544	PMD	commonPMD	cg14269191	cg14269191
cg24711649_TC21	0.229015	0.325726	8.01568	7.28548e-11	6.90526e-08	14.565	chr12	81078339	R	II	ACSS3	Exon	Island	chr12:81077790-81078340	Both	CG	Island	ENST00000261206	chr12	81078057	81255466	177410	+	281	ENSG00000111058	ACSS3	protein_coding	chromosome	ACSS3	ENSG00000111058	ACSS3						Bivalent_poised_promoter	0.16403990027156	PMD	commonPMD	cg24711649	cg24711649
cg15833534_BC21	0.265491	0.241055	8.01536	7.29423e-11	6.90526e-08	14.5638	chr1	31373138	R	II	FABP3	TSS200	OpenSea		Both	CG	Open Sea	ENST00000373713	chr1	31365625	31373076	7452	-	61	ENSG00000121769	FABP3	protein_coding	chromosome	FABP3	ENSG00000121769	FABP3						Active_non-prostate_lineage_promoter	0.0771449010029506			cg15833534	cg15833534
cg22488367_TC21	0.236167	0.44364	8.01524	7.2976e-11	6.90526e-08	14.5634	chr22	45212567	R	II	KIAA0930	TSS200	OpenSea		Both	CG	Open Sea	ENST00000251993	chr22	45195828	45212488	16661	-	78	ENSG00000100364	KIAA0930	protein_coding	chromosome	KIAA0930	ENSG00000100364	KIAA0930						Active_non-prostate_lineage_promoter	0.0827203568661249			cg22488367	cg22488367
cg00014830_BC21	0.220809	0.45677	8.04697	7.31225e-11	6.90526e-08	14.5746	chr17	79791934	R	II		Unknow	Shelf	chr17:79795137-79795363;chr17:79789565-79793557	Both	CG	Island	ENST00000269385	chr17	79792132	79797116	4985	-	5180	ENSG00000141570	CBX8	protein_coding	chromosome	CBX8								Bivalent_poised_promoter	0.13733485330113	PMD		cg00014830	cg00014830
cg04600466_TC11	0.244293	0.319024	8.01465	7.31384e-11	6.90526e-08	14.5612	chr5	139697245	F	I		Unknow	Island	chr5:139696957-139697594	Red	CG	Island	ENST00000505812	chr5	139682994	139683578	585	+	14250	ENSG00000171604	CXXC5	protein_coding	chromosome	CXXC5								Bivalent_poised_promoter	0.0703186087708063			cg04600466	cg04600466
cg12720670_BC21	0.22781	0.357935	8.01345	7.34729e-11	6.9286e-08	14.5567	chr7	102045583	R	II		Unknow	OpenSea		Both	CG	Open Sea	ENST00000465461	chr7	102104353	102125778	21426	+	58768	ENSG00000257923	CUX1	protein_coding	chromosome	CUX1	ENSG00000257923	CUX1						Active_non-prostate_lineage_promoter	0.0521974834849716			cg12720670	cg12720670
cg26314528_BC21	-0.256412	0.417384	-8.01267	7.36899e-11	6.94082e-08	14.5538	chr5	163917796	F	II		Unknow	OpenSea		Both	CG	Open Sea	ENST00000521838	chr5	163517217	163519322	2106	+	400578	ENSG00000038274	MAT2B	protein_coding	chromosome	MAT2B								Heterochromatin	0.20667897895298	PMD	commonPMD	cg26314528	cg26314528
cg26043322_BC21	-0.230552	0.662431	-8.01192	7.38996e-11	6.95233e-08	14.551	chr1	159537372	F	II	OR10J5	TSS1500	OpenSea		Both	CG	Open Sea	ENST00000334857	chr1	159535078	159536007	930	-	1364	ENSG00000184155	OR10J5	protein_coding	chromosome	OR10J5								Heterochromatin	0.19957668425175	PMD	commonPMD	cg26043322	cg26043322
cg27735070_TC21	-0.216454	0.517619	-8.01126	7.40846e-11	6.96148e-08	14.5486	chrX	151734236	F	II	CNGA2	TSS1500	OpenSea		Both	CG	Open Sea	ENST00000329903	chrX	151738451	151745304	6854	+	4213	ENSG00000183862	CNGA2	protein_coding	chromosome	CNGA2								Heterochromatin				cg27735070
cg02534363_TC21	0.331719	0.343378	8.01057	7.42785e-11	6.96691e-08	14.546	chr3	47009460	F	II	NBEAL2	Exon	Island	chr3:47008996-47010119	Both	CG	Island	ENST00000423436	chr3	47005281	47007674	2394	+	4178	ENSG00000160796	NBEAL2	protein_coding	chromosome	NBEAL2	ENSG00000160796	NBEAL2	PRAD_20881	28.6084752928936	3' UTR	0.704590818363273	0.295409181636727	Active_non-prostate_lineage_promoter	0.06252294290229			cg02534363
cg19262475_BC21	-0.321032	0.536183	-8.04264	7.43179e-11	6.96691e-08	14.5547	chr14	21220770	F	II		Unknow	OpenSea		Both	CG	Open Sea	ENST00000557157	chr14	21211224	21231422	20199	-	10650	ENSG00000092199	HNRNPC	protein_coding	chromosome	HNRNPC	ENSG00000092199	HNRNPC	PRAD_78900	8.31880615180346	Intron	0.399201596806387	0.600798403193613	Active_prostate_lineage-specific_enhancer	0.0851450305249789			cg19262475
cg10279487_TC11	0.229525	0.392101	8.01007	7.442e-11	6.96826e-08	14.5441	chr17	78359207	R	I	SOCS3-DT	TSS1500	Island	chr17:78358737-78360957	Grn	CG	Island	ENST00000587578	chr17	78359049	78360074	1026	-	865	ENSG00000184557	SOCS3	protein_coding	chromosome	SOCS3	ENSG00000184557	SOCS3	PRAD_95007	3.79251244657182	Intron	0.75249500998004	0.24750499001996	Bivalent_poised_promoter	0.0962148526681617			cg10279487	cg10279487
cg26763855_TC21	0.178141	0.416996	8.00859	7.48372e-11	6.99906e-08	14.5386	chr19	38912282	R	II	CCER2	TSS200	Island	chr19:38912048-38912357	Both	CG	Island	ENST00000571838	chr19	38908980	38912158	3179	-	123	ENSG00000262484	CCER2	protein_coding	chromosome	CCER2								Bivalent_poised_promoter	0.117564967500423			cg26763855	cg26763855
cg08416194_TC21	0.372175	0.492642	8.00639	7.54644e-11	7.04882e-08	14.5305	chr5	145856576	R	II		Unknow	OpenSea		Both	CG	Open Sea	ENST00000377976	chr5	145859733	145872968	13236	-	16390	ENSG00000204928	GRXCR2	protein_coding	chromosome	GRXCR2								Bivalent_poised_promoter	0.0978234469264117			cg08416194	cg08416194
cg04838988_TC21	0.200234	0.326003	8.0061	7.55467e-11	7.04882e-08	14.5294	chr8	70072202	R	II	PRDM14	TSS1500	Island	chr8:70069638-70072653	Both	CG	Island	ENST00000426346	chr8	70069562	70071693	2132	-	508	ENSG00000147596	PRDM14	protein_coding	chromosome	PRDM14								Bivalent_poised_promoter	0.172312817810265	PMD	commonPMD	cg04838988	cg04838988
cg18055965_BC21	0.22051	0.546543	8.00488	7.58954e-11	7.06427e-08	14.5249	chr12	108804477	F	II		Unknow	OpenSea		Both	CG	Open Sea	ENST00000546697	chr12	108809719	108826286	16568	-	21807	ENSG00000084112	SSH1	protein_coding	chromosome	SSH1	ENSG00000084112	SSH1						Active_non-prostate_lineage_enhancer	0.0851422075668906			cg18055965
cg06934176_TC21	-0.194246	0.453025	-8.00454	7.59929e-11	7.06427e-08	14.5236	chr15	97919513	R	II		Unknow	OpenSea		Both	CG	Open Sea	ENST00000268042	chr15	97960698	97973838	13141	+	41183	ENSG00000140450	ARRDC4	protein_coding	chromosome	ARRDC4								Repressed_chromatin	0.1472507300868	PMD		cg06934176	cg06934176
cg09723635_BC21	0.220907	0.621326	8.0045	7.60044e-11	7.06427e-08	14.5235	chr6	17865808	R	II		Unknow	OpenSea		Both	CG	Open Sea	ENST00000358380	chr6	17770365	17817200	46836	-	48607	ENSG00000137177	KIF13A	protein_coding	chromosome	KIF13A	ENSG00000137177	KIF13A						Active_non-prostate_lineage_enhancer	0.0640983984677748			cg09723635
cg15817601_TC11	0.173256	0.229526	8.00412	7.61149e-11	7.06427e-08	14.522	chr15	89496676	R	I	RHCG	TSS200	Island	chr15:89496233-89496753	Grn	CG	Island	ENST00000268122	chr15	89471407	89496613	25207	-	62	ENSG00000140519	RHCG	protein_coding	chromosome	RHCG								Bivalent_poised_promoter	0.124381417729476			cg15817601	cg15817601
cg16685896_BC21	-0.149092	0.429867	-8.00397	7.61571e-11	7.06427e-08	14.5215	chr1	153444279	F	II		Unknow	OpenSea		Both	CG	Open Sea	ENST00000368725	chr1	153437058	153439949	2892	-	4329	ENSG00000197364	S100A7L2	protein_coding	chromosome	S100A7L2								Repressed_chromatin	0.149178707460802	PMD		cg16685896	cg16685896
cg06283702_TC21	0.227989	0.321174	8.00334	7.6341e-11	7.07306e-08	14.5191	chr4	13527958	F	II		Unknow	Shelf	chr4:13523491-13524402;chr4:13524929-13525146;chr4:13527767-13527979;chr4:13529223-13529620	Both	CG	Island	ENST00000382438	chr4	13540830	13545050	4221	-	17090	ENSG00000109705	NKX3-2	protein_coding	chromosome	NKX3-2								Bivalent_poised_promoter	0.101786750918426			cg06283702
cg00613284_BC21	0.305952	0.510565	8.00236	7.66229e-11	7.09091e-08	14.5155	chr8	66507701	F	II		Unknow	Shelf	chr8:66505353-66505641	Both	CG	South Shelf	ENST00000488582	chr8	66494544	66496494	1951	+	13156	ENSG00000169085	C8orf46	protein_coding	chromosome	C8orf46	ENSG00000169085	C8orf46						Active_non-prostate_lineage_enhancer	0.100837900936622			cg00613284	cg00613284
cg07359450_TC21	-0.190515	0.621544	-7.99752	7.80423e-11	7.21385e-08	14.4975	chr4	170375146	F	II		Unknow	OpenSea		Both	CG	Open Sea	ENST00000325407	chr4	170581470	170604984	23515	-	229836	ENSG00000181359	HSP90AA6P	transcribed_processed_pseudogene	chromosome	HSP90AA6P								Heterochromatin	0.205572883935087	PMD	commonPMD	cg07359450
cg18652900_BC11	0.269768	0.328501	7.9971	7.81676e-11	7.21703e-08	14.4959	chr19	15469634	F	I	PGLYRP2	Exon	Island	chr19:15469571-15470052;chr19:15471794-15472094	Red	CG	Island	ENST00000343625	chr19	15451624	15464571	12948	-	5062	ENSG00000105122	RASAL3	protein_coding	chromosome	RASAL3	ENSG00000161031	PGLYRP2						Bivalent_poised_promoter	0.113742816134453			cg18652900	cg18652900
cg03980550_TC21	0.17308	0.445861	7.99594	7.85099e-11	7.24022e-08	14.4916	chr11	8732823	R	II		Unknow	Shore	chr11:8730755-8731002	Both	CG	South Shore	ENST00000530593	chr11	8711122	8726174	15053	-	6648	ENSG00000166444	ST5	protein_coding	chromosome	ST5	ENSG00000166444	ST5	PRAD_65132	4.37082607579558	Intron	0.520958083832335	0.479041916167665	Active_non-prostate_lineage_enhancer	0.0732094679693036			cg03980550
cg18437710_BC11	0.255945	0.398443	7.99557	7.86222e-11	7.24216e-08	14.4902	chr19	51019638	F	I	KLK10	5UTR	Shore	chr19:51016897-51017651;chr19:51018748-51019547	Red	CG	South Shore	ENST00000358789	chr19	51014270	51019764	5495	-	124	ENSG00000129451	KLK10	protein_coding	chromosome	KLK10	ENSG00000129451	KLK10						Bivalent_poised_promoter	0.154619402593722	PMD	commonPMD	cg18437710	cg18437710
cg15323528_TC21	0.265019	0.310439	7.99508	7.87675e-11	7.24714e-08	14.4884	chr10	71396670	F	II	CDH23	TSS1500	Island	chr10:71396407-71398174	Both	CG	Island	ENST00000224721	chr10	71396934	71815947	419014	+	262	ENSG00000107736	CDH23	protein_coding	chromosome	CDH23								Bivalent_poised_promoter	0.0950623005586208			cg15323528	cg15323528
cg06574120_TC21	-0.189881	0.528302	-7.9945	7.89399e-11	7.2546e-08	14.4863	chr22	25777595	F	II	MYO18B	Exon	OpenSea		Both	CG	Open Sea	ENST00000407587	chr22	25742234	26030644	288411	+	35360	ENSG00000133454	MYO18B	protein_coding	chromosome	MYO18B	ENSG00000133454	MYO18B						Bivalent_poised_enhancer	0.114187122317002			cg06574120	cg06574120
cg13508543_BC21	-0.277634	0.57963	-7.99343	7.92595e-11	7.27196e-08	14.4823	chr8	71827223	R	II		Unknow	OpenSea		Both	CG	Open Sea	ENST00000518440	chr8	71842349	71842992	644	-	15767	ENSG00000178860	MSC	protein_coding	chromosome	MSC								Repressed_chromatin	0.184834464750971	PMD	commonPMD	cg13508543	cg13508543
cg15256305_BC11	0.241696	0.48538	7.99318	7.93361e-11	7.27196e-08	14.4814	chr17	38578689	R	I	SRCIN1	Exon	Island	chr17:38578412-38578993	Red	CG	Island	ENST00000621763	chr17	38541284	38572820	31537	-	5868	ENSG00000277363	SRCIN1	protein_coding	chromosome	SRCIN1	ENSG00000277363	SRCIN1						Bivalent_poised_promoter				cg15256305	cg15256305
cg17621718_TC11	0.216553	0.289876	7.99295	7.94036e-11	7.27196e-08	14.4805	chr3	42265245	R	I	CCK	TSS1500	Shore	chr3:42263452-42263819;chr3:42264657-42266028	Grn	CG	Island	ENST00000334681	chr3	42257825	42264903	7079	-	341	ENSG00000187094	CCK	protein_coding	chromosome	CCK	ENSG00000187094	CCK						Bivalent_poised_promoter	0.105217048450858			cg17621718	cg17621718
cg19266578_BC11	0.257286	0.337774	7.99228	7.96058e-11	7.28208e-08	14.4781	chr20	64080376	R	I	RGS19	TSS1500	Island	chr20:64079416-64080392;chr20:64083410-64084408	Red	CG	Island	ENST00000355631	chr20	64080196	64100643	20448	+	179	ENSG00000125510	OPRL1	protein_coding	chromosome	OPRL1	ENSG00000125510	OPRL1						Active_non-prostate_lineage_promoter	0.0797300630731427			cg19266578	cg19266578
cg12930532_TC21	-0.199633	0.40987	-7.9917	7.97828e-11	7.28987e-08	14.4759	chr9	32665147	F	II		Unknow	OpenSea		Both	CG	Open Sea	ENST00000242310	chr9	32629454	32635669	6216	-	29477	ENSG00000122728	TAF1L	protein_coding	chromosome	TAF1L								Repressed_chromatin	0.182162762248841	PMD	commonPMD	cg12930532	cg12930532
cg03053374_BC21	0.25147	0.345752	7.99082	8.0048e-11	7.3019e-08	14.4726	chr17	40309170	F	II	RARA	TSS200	OpenSea		Both	CG	Open Sea	ENST00000577646	chr17	40309192	40348336	39145	+	20	ENSG00000131759	RARA	protein_coding	chromosome	RARA								Active_non-prostate_lineage_promoter	0.0822757846309738			cg03053374	cg03053374
cg10083103_BC21	-0.202836	0.491993	-7.99066	8.00984e-11	7.3019e-08	14.472	chr1	153310906	F	II		Unknow	OpenSea		Both	CG	Open Sea	ENST00000290722	chr1	153297862	153310718	12857	-	187	ENSG00000159527	PGLYRP3	protein_coding	chromosome	PGLYRP3								Repressed_chromatin	0.167884278436433	PMD	commonPMD	cg10083103	cg10083103
cg14498866_BC21	0.140028	0.327888	7.98981	8.03559e-11	7.31076e-08	14.4689	chr9	137230638	F	II	SLC34A3	TSS1500	Shelf	chr9:137234110-137234571	Both	CG	North Shelf	ENST00000538474	chr9	137230757	137236554	5798	+	117	ENSG00000198569	SLC34A3	protein_coding	chromosome	SLC34A3								Bivalent_poised_enhancer	0.0931914266524412			cg14498866
cg12800762_BC11	0.250668	0.296296	7.98973	8.03797e-11	7.31076e-08	14.4686	chr5	169637307	R	I	DOCK2	5UTR	Island	chr5:169637266-169637698	Red	CG	Island	ENST00000522138	chr5	169637286	169681865	44580	+	20	ENSG00000134516	DOCK2	protein_coding	chromosome	DOCK2	ENSG00000134516	DOCK2						Bivalent_poised_promoter	0.162029849281457	PMD	commonPMD	cg12800762	cg12800762
cg08527397_TC11	0.206804	0.383075	7.98701	8.12137e-11	7.37817e-08	14.4584	chr5	132656092	R	I	TH2LCRR	Exon	Island	chr5:132655862-132656612	Red	CG	Island	ENST00000468334	chr5	132656263	132660550	4288	+	169	ENSG00000169194	IL13	protein_coding	chromosome	IL13								Bivalent_poised_promoter	0.0756608263323945			cg08527397
cg14640525_TC21	-0.253505	0.643729	-7.98603	8.15135e-11	7.39694e-08	14.4548	chr3	38835365	F	II		Unknow	OpenSea		Both	CG	Open Sea	ENST00000449082	chr3	38696802	38794010	97209	-	41354	ENSG00000185313	SCN10A	protein_coding	chromosome	SCN10A								Heterochromatin	0.161979508008466	PMD	commonPMD	cg14640525
cg13730497_TC21	0.257208	0.594802	7.98536	8.17202e-11	7.40723e-08	14.4523	chr14	21026094	R	II	NDRG2	TSS1500	Island	chr14:21024576-21026111	Both	CG	Island	ENST00000397847	chr14	21016773	21025848	9076	-	245	ENSG00000165795	NDRG2	protein_coding	chromosome	NDRG2	ENSG00000165795;ENSG00000179636	NDRG2;TPPP2						Active_non-prostate_lineage_promoter	0.0973880299141081			cg13730497	cg13730497
cg01287975_TC21	0.295741	0.432137	7.98486	8.18759e-11	7.41288e-08	14.4505	chr7	97731929	F	II	TAC1	TSS200	Island	chr7:97731820-97733706	Both	CG	Island	ENST00000319273	chr7	97731908	97740472	8565	+	20	ENSG00000006128	TAC1	protein_coding	chromosome	TAC1	ENSG00000006128	TAC1						Bivalent_poised_promoter	0.197244575811161	PMD	commonPMD	cg01287975	cg01287975
cg27494383_TC21	0.237854	0.273422	7.98275	8.25327e-11	7.46154e-08	14.4426	chr15	41513670	R	II	LTK	Exon	Shore	chr15:41511245-41513333	Both	CG	South Shore	ENST00000561619	chr15	41503951	41513796	9846	-	124	ENSG00000062524	LTK	protein_coding	chromosome	LTK	ENSG00000062524	LTK						Bivalent_poised_promoter	0.091646188090917			cg27494383	cg27494383
cg02273392_TC21	0.25461	0.283496	7.9823	8.26741e-11	7.46154e-08	14.441	chr7	101127133	F	II	SERPINE1	5UTR	OpenSea		Both	CG	Open Sea	ENST00000223095	chr7	101127089	101139266	12178	+	43	ENSG00000106366	SERPINE1	protein_coding	chromosome	SERPINE1	ENSG00000106366	SERPINE1	PRAD_46999	6.28527788099529	Promoter	0.578842315369261	0.421157684630739	Bivalent_poised_promoter	0.115841346843774			cg02273392	cg02273392
cg11836553_TC21	0.301686	0.541872	7.98223	8.26953e-11	7.46154e-08	14.4407	chr7	144520159	R	II		Unknow	OpenSea		Both	CG	Open Sea	ENST00000467773	chr7	144397240	144410227	12988	-	109931	ENSG00000106410	NOBOX	protein_coding	chromosome	NOBOX	ENSG00000196511	TPK1						Heterochromatin	0.15926881587837	PMD	commonPMD	cg11836553
cg20070460_BC21	-0.197503	0.635916	-7.98177	8.28416e-11	7.46626e-08	14.439	chr19	29414076	F	II		Unknow	OpenSea		Both	CG	Open Sea	ENST00000335523	chr19	29526499	29564479	37981	+	112421	ENSG00000187135	VSTM2B	protein_coding	chromosome	VSTM2B								Repressed_chromatin	0.183034567848912	PMD	commonPMD	cg20070460	cg20070460
cg20997792_BC21	0.227682	0.376715	7.98075	8.31602e-11	7.48592e-08	14.4352	chr6	29627714	R	II	GABBR1	Exon	Island	chr6:29627521-29628187	Both	CG	Island	ENST00000355973	chr6	29555629	29628038	72410	-	322	ENSG00000204681	GABBR1	protein_coding	chromosome	GABBR1	ENSG00000204681	GABBR1						Bivalent_poised_promoter				cg20997792	cg20997792
cg08266417_TC11	0.237117	0.243115	7.98016	8.33483e-11	7.48592e-08	14.433	chr2	200585852	R	I	AOX1	TSS200	Island	chr2:200585803-200586304	Red	CG	Island	ENST00000374700	chr2	200585868	200671495	85628	+	14	ENSG00000138356	AOX1	protein_coding	chromosome	AOX1			PRAD_17387	4.57260239028679	5' UTR	0.632734530938124	0.367265469061876	Bivalent_poised_promoter	0.0862196433476412			cg08266417	cg08266417
cg18702689_TC11	0.155209	0.17267	7.98014	8.33529e-11	7.48592e-08	14.4329	chr4	109301982	F	I	COL25A1	Exon	Island	chr4:109301814-109303101	Red	CG	Island	ENST00000399127	chr4	108823876	109302367	478492	-	383	ENSG00000188517	COL25A1	protein_coding	chromosome	COL25A1	ENSG00000188517	COL25A1						Bivalent_poised_promoter	0.190760002055864	PMD	commonPMD	cg18702689	cg18702689
cg16734387_BC21	-0.317537	0.575998	-7.97988	8.34369e-11	7.48592e-08	14.4319	chr11	88169768	R	II		Unknow	OpenSea		Both	CG	Open Sea	ENST00000531138	chr11	88113464	88175433	61970	-	5663	ENSG00000123892	RAB38	protein_coding	chromosome	RAB38	ENSG00000123892	RAB38						Heterochromatin	0.137524026408963	PMD		cg16734387
cg17102582_BC11	0.305622	0.371752	7.97943	8.35792e-11	7.49023e-08	14.4303	chr15	45187594	F	I	SHF	Exon	Island	chr15:45187311-45187940;chr15:45188503-45188724	Red	CG	Island	ENST00000561091	chr15	45174223	45187459	13237	-	134	ENSG00000138606	SHF	protein_coding	chromosome	SHF	ENSG00000138606	SHF						Bivalent_poised_promoter	0.0875486463016398			cg17102582	cg17102582
cg06760830_TC21	0.267488	0.427844	7.97831	8.39355e-11	7.51367e-08	14.4261	chr1	46614000	R	II		Unknow	Shore	chr1:46612908-46613295;chr1:46616344-46616905	Both	CG	South Shore	ENST00000271139	chr1	46607719	46615133	7415	-	1131	ENSG00000142961	MOB3C	protein_coding	chromosome	MOB3C	ENSG00000079277;ENSG00000142961	MKNK1;MOB3C	PRAD_3724	3.73978974159413	5' UTR	0.572854291417166	0.427145708582834	Active_non-prostate_lineage_promoter	0.0710066559062008			cg06760830	cg06760830
cg09387528_BC21	0.151431	0.700502	7.97798	8.40397e-11	7.51453e-08	14.4249	chr21	46456145	F	II		Unknow	Shelf	chr21:46458157-46459663	Both	CG	North Shelf	ENST00000400274	chr21	46458899	46569708	110810	+	2752	ENSG00000160305	DIP2A	protein_coding	chromosome	DIP2A								Primed_non-prostate_lineage-specific_enhancer	0.0558744598982389			cg09387528	cg09387528
cg19166302_BC21	0.281289	0.459462	7.97706	8.43321e-11	7.5241e-08	14.4215	chr3	122577766	F	II	PARP15	Exon	Island	chr3:122577765-122577981	Both	CG	Island	ENST00000483793	chr3	122577628	122639047	61420	+	137	ENSG00000173200	PARP15	protein_coding	chromosome	PARP15	ENSG00000173200	PARP15						Bivalent_poised_promoter	0.0785231806490202			cg19166302	cg19166302
cg10848272_TC11	0.264251	0.471043	7.97703	8.43407e-11	7.5241e-08	14.4214	chr14	70187002	F	I	LOC646548	TSS200	Shore	chr14:70187641-70187926;chr14:70188378-70189360	Grn	CG	North Shore	ENST00000356921	chr14	70044217	70189070	144854	-	2066	ENSG00000100678	SLC8A3	protein_coding	chromosome	SLC8A3	ENSG00000100678	SLC8A3						Bivalent_poised_promoter	0.199850876417501	PMD	commonPMD	cg10848272	cg10848272
cg18698788_TC11	0.27569	0.470305	7.97675	8.4431e-11	7.5241e-08	14.4203	chr15	89409268	F	I		Unknow	Shore	chr15:89406142-89407899;chr15:89409040-89409830;chr15:89411372-89411951	Red	CG	Island	ENST00000558360	chr15	89471445	89479430	7986	-	70160	ENSG00000140519	RHCG	protein_coding	chromosome	RHCG								Bivalent_poised_promoter	0.124381417729476			cg18698788	cg18698788
cg06353345_BC21	-0.245538	0.607275	-7.97591	8.47023e-11	7.53851e-08	14.4172	chr11	5301746	F	II	OR51B4	Exon	OpenSea		Both	CG	Open Sea	ENST00000380224	chr11	5301014	5301996	983	-	248	ENSG00000183251	OR51B4	protein_coding	chromosome	OR51B4	ENSG00000196565;ENSG00000213931;ENSG00000183251	HBG2;HBE1;OR51B4						Heterochromatin	0.187683888369544	PMD	commonPMD	cg06353345	cg06353345
cg16156772_TC21	0.239017	0.388258	7.97551	8.48297e-11	7.53851e-08	14.4157	chr11	30392537	R	II		Unknow	OpenSea		Both	CG	Open Sea	ENST00000529220	chr11	30411122	30441403	30282	-	48864	ENSG00000066382	MPPED2	protein_coding	chromosome	MPPED2	ENSG00000066382	MPPED2						Active_non-prostate_lineage_enhancer	0.111159930458169			cg16156772
cg26472133_TC11	0.188295	0.380179	7.97515	8.49445e-11	7.53851e-08	14.4144	chr7	157004410	R	I		Unknow	Shelf	chr7:156999624-157000578;chr7:157002661-157006700	Grn	CG	Island	ENST00000469500	chr7	156994051	157009075	15025	-	4663	ENSG00000130675	MNX1	protein_coding	chromosome	MNX1	ENSG00000130675	MNX1						Bivalent_poised_promoter	0.158269710443721	PMD	commonPMD	cg26472133	cg26472133
cg20624923_BC21	0.222253	0.390368	7.97462	8.51158e-11	7.53851e-08	14.4124	chr10	118595915	F	II	PRLHR	TSS1500	Island	chr10:118594180-118596309	Both	CG	Island	ENST00000239032	chr10	118589989	118595699	5711	-	215	ENSG00000119973	PRLHR	protein_coding	chromosome	PRLHR								Bivalent_poised_promoter	0.159962922900023	PMD	commonPMD	cg20624923
cg22262168_TC21	0.26642	0.383879	7.97434	8.52077e-11	7.53851e-08	14.4113	chr9	27529001	F	II		Unknow	Shore	chr9:27528359-27528727;chr9:27528978-27529887	Both	CG	Island	ENST00000262244	chr9	27325209	27529781	204573	-	778	ENSG00000120162	MOB3B	protein_coding	chromosome	MOB3B	ENSG00000120162	MOB3B	PRAD_55035	7.71408310348436	Intron	0.584830339321357	0.415169660678643	Active_non-prostate_lineage_promoter	0.0862078326601975			cg22262168	cg22262168
cg04223044_BC21	0.230844	0.439151	7.97409	8.52882e-11	7.53851e-08	14.4104	chr22	45212547	R	II	KIAA0930	TSS200	OpenSea		Both	CG	Open Sea	ENST00000251993	chr22	45195828	45212488	16661	-	58	ENSG00000100364	KIAA0930	protein_coding	chromosome	KIAA0930	ENSG00000100364	KIAA0930						Active_non-prostate_lineage_promoter	0.0827203568661249			cg04223044	cg04223044
cg07180832_BC11	0.325088	0.388907	7.97385	8.53655e-11	7.53851e-08	14.4095	chr19	38975920	R	I	FBXO17	TSS200	Island	chr19:38975206-38976003	Red	CG	Island	ENST00000292852	chr19	38941401	38975910	34510	-	9	ENSG00000269190	FBXO17	protein_coding	chromosome	FBXO17								Bivalent_poised_promoter	0.117564967500423			cg07180832	cg07180832
cg19466563_TC21	0.276166	0.499611	7.97359	8.54472e-11	7.53851e-08	14.4086	chr4	87529354	R	II	SPARCL1	5UTR	OpenSea		Both	CG	Open Sea	ENST00000458304	chr4	87495013	87529372	34360	-	16	ENSG00000152583	SPARCL1	protein_coding	chromosome	SPARCL1	ENSG00000152583	SPARCL1						Active_non-prostate_lineage_enhancer	0.116617353694941			cg19466563	cg19466563
cg16695890_TC21	0.241438	0.426042	7.97256	8.57835e-11	7.55646e-08	14.4047	chr19	15469499	F	II	PGLYRP2	Exon	Shore	chr19:15469571-15470052;chr19:15471794-15472094	Both	CG	North Shore	ENST00000343625	chr19	15451624	15464571	12948	-	4927	ENSG00000105122	RASAL3	protein_coding	chromosome	RASAL3	ENSG00000161031	PGLYRP2						Bivalent_poised_promoter	0.113742816134453			cg16695890	cg16695890
cg13495698_TC21	0.195846	0.361494	7.97211	8.59298e-11	7.55646e-08	14.4031	chr9	21969692	R	II		Unknow	Shelf	chr9:21965097-21965748;chr9:21968359-21968729;chr9:21970914-21971191	Both	CG	South Shore	ENST00000577854	chr9	21969583	21970467	885	-	773	ENSG00000147889	CDKN2A	protein_coding	chromosome	CDKN2A	ENSG00000264545;ENSG00000147889	RP11-145E5.5;CDKN2A						Repressed_chromatin	0.120659937942531			cg13495698
cg01759761_BC21	0.244589	0.381468	7.97192	8.59927e-11	7.55646e-08	14.4023	chr5	7850214	F	II		Unknow	Island	chr5:7849832-7851300	Both	CG	Island	ENST00000509627	chr5	7831398	7851151	19754	-	935	ENSG00000215217	C5orf49	protein_coding	chromosome	C5orf49	ENSG00000215217	C5orf49	PRAD_31196	2.7078502533819	Intron	0.684630738522954	0.315369261477046	Bivalent_poised_promoter	0.104714615657353			cg01759761
cg06904403_BC21	0.212971	0.298118	7.9718	8.60313e-11	7.55646e-08	14.4019	chr15	45129380	F	II	DUOX1	TSS1500	Island	chr15:45129038-45130196	Both	CG	Island	ENST00000267803	chr15	45117371	45129859	12489	-	477	ENSG00000140254	DUOXA1	protein_coding	chromosome	DUOXA1	ENSG00000140254	DUOXA1	PRAD_83230	3.83113360693898	5' UTR	0.662674650698603	0.337325349301397	Bivalent_poised_promoter	0.0875486463016398			cg06904403	cg06904403
cg25247183_BC11	0.322018	0.348127	7.97102	8.62853e-11	7.57039e-08	14.399	chr22	37677042	F	I	LGALS1	Exon	Island	chr22:37677030-37677405	Red	CG	Island	ENST00000489315	chr22	37676125	37679802	3678	+	916	ENSG00000100097	LGALS1	protein_coding	chromosome	LGALS1	ENSG00000100097	LGALS1						Active_non-prostate_lineage_promoter	0.0800673764735461			cg25247183	cg25247183
cg12141659_BC21	0.198817	0.382596	7.97049	8.64594e-11	7.5773e-08	14.397	chr11	2826232	R	II		Unknow	OpenSea		Both	CG	Open Sea	ENST00000526095	chr11	2777575	2848511	70937	+	48656	ENSG00000053918	KCNQ1	protein_coding	chromosome	KCNQ1	ENSG00000053918	KCNQ1	PRAD_64843	17.0096822523698	Intron	0.56686626746507	0.43313373253493	Active_non-prostate_lineage_promoter	0.136877419072765	PMD		cg12141659	cg12141659
cg26714626_BC21	0.260065	0.37506	7.96881	8.70116e-11	7.60635e-08	14.3908	chr1	151721371	F	II	RIIAD1	TSS200	Shore	chr1:151721515-151721806	Both	CG	North Shore	ENST00000479191	chr1	151721537	151729600	8064	+	164	ENSG00000178796	RIIAD1	protein_coding	chromosome	RIIAD1	ENSG00000178796	RIIAD1						Bivalent_poised_promoter	0.0920418540424651			cg26714626	cg26714626
cg14621217_TC21	0.269962	0.403037	7.96873	8.70383e-11	7.60635e-08	14.3905	chr17	82986258	R	II		Unknow	OpenSea		Both	CG	Open Sea	ENST00000572267	chr17	82942465	82944049	1585	-	42208	ENSG00000175711	B3GNTL1	protein_coding	chromosome	B3GNTL1	ENSG00000175711	B3GNTL1						Active_non-prostate_lineage_promoter	0.108252564201774			cg14621217	cg14621217
cg09608718_BC21	0.217593	0.333998	7.9686	8.70783e-11	7.60635e-08	14.39	chr4	186144182	R	II	FAM149A	TSS1500	Shore	chr4:186144604-186145306	Both	CG	North Shore	ENST00000510790	chr4	186144253	186153741	9489	+	69	ENSG00000109794	FAM149A	protein_coding	chromosome	FAM149A	ENSG00000109794	FAM149A	PRAD_30840	2.35338790794171	Promoter	0.542914171656687	0.457085828343313	Bivalent_poised_promoter	0.104029819440311			cg09608718	cg09608718
cg23267759_BC11	0.235838	0.378012	7.99984	8.72601e-11	7.61385e-08	14.3961	chr18	22171374	R	I	GATA6	Exon	Island	chr18:22164975-22172402	Red	CG	Island	ENST00000581694	chr18	22170933	22200880	29948	+	440	ENSG00000141448	GATA6	protein_coding	chromosome	GATA6	ENSG00000141448	GATA6						Bivalent_poised_promoter	0.176261043760925	PMD	commonPMD	cg23267759	cg23267759
cg20408693_TC11	0.237947	0.309544	7.96646	8.77894e-11	7.65163e-08	14.3821	chr12	46373506	F	I	SLC38A2	TSS1500	Shore	chr12:46371351-46372986	Grn	CG	South Shore	ENST00000256689	chr12	46358189	46372867	14679	-	638	ENSG00000134294	SLC38A2	protein_coding	chromosome	SLC38A2			PRAD_72332	3.79251244657182	Promoter	0.542914171656687	0.457085828343313	Active_non-prostate_lineage_promoter	0.108272989634502			cg20408693	cg20408693
cg20805133_BC11	0.249423	0.422308	7.9655	8.81088e-11	7.67105e-08	14.3785	chr2	241860040	F	I	PDCD1	TSS1500	Shelf	chr2:241857336-241857544;chr2:241863600-241863882	Red	CG	South Shelf	ENST00000334409	chr2	241849881	241858908	9028	-	1131	ENSG00000188389	PDCD1	protein_coding	chromosome	PDCD1								Bivalent_poised_promoter				cg20805133	cg20805133
cg10453365_TC21	0.200642	0.43941	7.96506	8.8257e-11	7.67179e-08	14.3769	chr15	89496678	R	II	RHCG	TSS200	Island	chr15:89496233-89496753	Both	CG	Island	ENST00000268122	chr15	89471407	89496613	25207	-	64	ENSG00000140519	RHCG	protein_coding	chromosome	RHCG								Bivalent_poised_promoter	0.124381417729476			cg10453365	cg10453365
cg02094273_BC21	0.258293	0.52245	7.9649	8.83105e-11	7.67179e-08	14.3763	chr11	86924976	F	II		Unknow	OpenSea		Both	CG	Open Sea	ENST00000528769	chr11	86940786	86951407	10622	+	15808	ENSG00000150687	PRSS23	protein_coding	chromosome	PRSS23	ENSG00000150687	PRSS23						Heterochromatin	0.108506792285169			cg02094273	cg02094273
cg25451456_BC21	-0.248447	0.63641	-7.96278	8.90211e-11	7.72507e-08	14.3684	chr11	5946290	F	II		Unknow	OpenSea		Both	CG	Open Sea	ENST00000329564	chr11	5947340	5948361	1022	+	1048	ENSG00000184478	OR56A3	protein_coding	chromosome	OR56A3								Heterochromatin	0.170509125994055	PMD	commonPMD	cg25451456	cg25451456
cg06052802_BC11	0.209296	0.197117	7.96234	8.91715e-11	7.72967e-08	14.3667	chr15	89496640	F	I	RHCG	TSS200	Island	chr15:89496233-89496753	Red	CG	Island	ENST00000268122	chr15	89471407	89496613	25207	-	26	ENSG00000140519	RHCG	protein_coding	chromosome	RHCG								Bivalent_poised_promoter	0.124381417729476			cg06052802	cg06052802
cg25445104_BC21	0.343451	0.383132	7.96126	8.95357e-11	7.75278e-08	14.3627	chr15	85618948	F	II	AKAP13	TSS1500	OpenSea		Both	CG	Open Sea	ENST00000560676	chr15	85619696	85727414	107719	+	746	ENSG00000170776	AKAP13	protein_coding	chromosome	AKAP13	ENSG00000170776	AKAP13	PRAD_85212	3.63840607560008	Promoter	0.42315369261477	0.57684630738523	Active_non-prostate_lineage_enhancer	0.0723737348959834			cg25445104	cg25445104
cg20701471_BC21	-0.286778	0.615515	-7.95943	9.0158e-11	7.7802e-08	14.3559	chr8	61292681	F	II		Unknow	OpenSea		Both	CG	Open Sea	ENST00000325897	chr8	61287972	61501645	213674	+	4708	ENSG00000177182	CLVS1	protein_coding	chromosome	CLVS1	ENSG00000177182	CLVS1						Heterochromatin	0.182447267024962	PMD	commonPMD	cg20701471	cg20701471
cg02916102_BC11	0.216834	0.293514	7.99095	9.02204e-11	7.7802e-08	14.3675	chr15	74365903	R	I	CYP11A1	5UTR	Island	chr15:74365697-74366233	Grn	CG	Island	ENST00000569662	chr15	74345115	74366158	21044	-	253	ENSG00000140459	CYP11A1	protein_coding	chromosome	CYP11A1	ENSG00000140459	CYP11A1						Bivalent_poised_promoter	0.154589986025872	PMD	commonPMD	cg02916102	cg02916102
cg01345586_TC11	0.100109	0.78345	7.95916	9.02521e-11	7.7802e-08	14.3549	chr4	2434217	F	I		Unknow	Shelf	chr4:2430071-2430601	Red	CG	South Shelf	ENST00000616117	chr4	2418974	2462963	43990	+	15242	ENSG00000249428	CFAP99	protein_coding	chromosome	CFAP99	ENSG00000249428	CFAP99						Bivalent_poised_promoter	0.101381732804072			cg01345586
cg01348055_TC21	-0.190227	0.534242	-7.95899	9.03083e-11	7.7802e-08	14.3543	chr16	10178931	F	II		Unknow	Shore	chr16:10180086-10183567	Both	CG	North Shore	ENST00000562109	chr16	9762892	10181887	418996	-	2954	ENSG00000183454	GRIN2A	protein_coding	chromosome	GRIN2A	ENSG00000183454	GRIN2A						Heterochromatin	0.205876848464902	PMD	commonPMD	cg01348055	cg01348055
cg06222062_TC21	0.226398	0.56111	7.95889	9.03423e-11	7.7802e-08	14.3539	chr1	20070197	F	II	PLA2G5	5UTR	OpenSea		Both	CG	Open Sea	ENST00000375108	chr1	20070208	20091168	20961	+	9	ENSG00000127472	PLA2G5	protein_coding	chromosome	PLA2G5	ENSG00000127472	PLA2G5						Active_non-prostate_lineage_promoter	0.150860625915763	PMD	commonPMD	cg06222062	cg06222062
cg10796788_BC21	-0.274584	0.562236	-7.95705	9.09766e-11	7.82419e-08	14.3471	chr15	98131985	R	II		Unknow	OpenSea		Both	CG	Open Sea	ENST00000268042	chr15	97960698	97973838	13141	+	171286	ENSG00000140450	ARRDC4	protein_coding	chromosome	ARRDC4								Heterochromatin	0.187892706178122	PMD	commonPMD	cg10796788	cg10796788
cg08243728_TC11	0.200226	0.474738	7.98851	9.10502e-11	7.82419e-08	14.3577	chr19	45402632	F	I		Unknow	Shelf	chr19:45404882-45405208;chr19:45405804-45406866	Red	CG	North Shelf	ENST00000360957	chr19	45379634	45405038	25405	-	2404	ENSG00000104881	PPP1R13L	protein_coding	chromosome	PPP1R13L	ENSG00000104881	PPP1R13L	PRAD_101949	7.67738284916349	Intron	0.684630738522954	0.315369261477046	Bivalent_poised_promoter	0.112452050572557			cg08243728	cg08243728
cg15044280_BC11	0.243409	0.267092	7.95626	9.12476e-11	7.83118e-08	14.3442	chr9	14347290	R	I		Unknow	Island	chr9:14346019-14348150;chr9:14348685-14349075;chr9:14349308-14349516	Red	CG	Island	ENST00000606230	chr9	14307362	14322338	14977	-	24951	ENSG00000147862	NFIB	protein_coding	chromosome	NFIB	ENSG00000147862	NFIB	PRAD_54695	3.17812364685145	Exon	0.580838323353293	0.419161676646707	Bivalent_poised_promoter	0.0974619617594901			cg15044280	cg15044280
cg07105947_BC11	0.157326	0.278252	7.95603	9.13289e-11	7.83118e-08	14.3433	chr1	35120987	R	I		Unknow	Island	chr1:35120730-35120990	Grn	CG	Island	ENST00000463393	chr1	35104243	35111777	7535	+	16743	ENSG00000197056	ZMYM1	protein_coding	chromosome	ZMYM1								Bivalent_poised_promoter	0.0877936640604893			cg07105947	cg07105947
cg00114913_BC11	0.250096	0.294373	7.9551	9.16526e-11	7.8442e-08	14.3398	chrX	118973577	R	I	LONRF3	TSS1500	Island	chrX:118973506-118973986;chrX:118974539-118976596	Red	CG	Island	ENST00000304778	chrX	118974614	119018355	43742	+	1035	ENSG00000175556	LONRF3	protein_coding	chromosome	LONRF3								Bivalent_poised_promoter				cg00114913	cg00114913
cg07557560_BC11	0.208211	0.27479	7.95481	9.17515e-11	7.8442e-08	14.3388	chr5	135578952	F	I	CXCL14	Exon	Island	chr5:135578488-135579178	Red	CG	Island	ENST00000512158	chr5	135570679	135579064	8386	-	110	ENSG00000145824	CXCL14	protein_coding	chromosome	CXCL14	ENSG00000145824	CXCL14						Bivalent_poised_promoter	0.122962774908495			cg07557560	cg07557560
cg24725263_BC11	0.18273	0.489789	7.95474	9.17771e-11	7.8442e-08	14.3385	chr12	55707544	R	I	ITGA7	Exon	Island	chr12:55707428-55708174	Red	CG	Island	ENST00000553804	chr12	55684568	55707701	23134	-	155	ENSG00000135424	ITGA7	protein_coding	chromosome	ITGA7	ENSG00000135424	ITGA7						Bivalent_poised_promoter	0.0676018522769806			cg24725263	cg24725263
cg03222483_TC21	-0.265778	0.612851	-7.95205	9.27175e-11	7.91606e-08	14.3285	chr1	153311152	F	II		Unknow	OpenSea		Both	CG	Open Sea	ENST00000290722	chr1	153297862	153310718	12857	-	433	ENSG00000159527	PGLYRP3	protein_coding	chromosome	PGLYRP3								Heterochromatin	0.167884278436433	PMD	commonPMD	cg03222483	cg03222483
cg02783887_TC11	0.222059	0.429035	7.95164	9.28616e-11	7.91984e-08	14.327	chr2	660856	F	I		Unknow	Island	chr2:660666-660909	Red	CG	Island	ENST00000355654	chr2	667975	676162	8188	-	15304	ENSG00000151353	TMEM18	protein_coding	chromosome	TMEM18								Bivalent_poised_enhancer	0.144371012101666	PMD		cg02783887	cg02783887
cg25839195_TC21	-0.242227	0.612913	-7.9501	9.34053e-11	7.94945e-08	14.3212	chr5	4946770	F	II		Unknow	OpenSea		Both	CG	Open Sea	ENST00000511368	chr5	5140330	5223727	83398	+	193558	ENSG00000145536	ADAMTS16	protein_coding	chromosome	ADAMTS16								Repressed_chromatin	0.2213467358538	PMD	commonPMD	cg25839195	cg25839195
cg14711108_TC21	0.257685	0.597844	7.94987	9.34867e-11	7.94945e-08	14.3204	chr1	44347491	F	II		Unknow	OpenSea		Both	CG	Open Sea	ENST00000372257	chr1	44221070	44355208	134139	-	7715	ENSG00000117419	ERI3	protein_coding	chromosome	ERI3	ENSG00000117419	ERI3						Heterochromatin	0.0934444324559777			cg14711108	cg14711108
cg11239720_TC11	0.200849	0.607657	7.94971	9.35431e-11	7.94945e-08	14.3198	chr4	152046263	F	I		Unknow	OpenSea		Red	CG	Open Sea	ENST00000263985	chr4	151670504	151761023	90520	-	285239	ENSG00000059691	GATB	protein_coding	chromosome	GATB								Bivalent_poised_promoter	0.141521274018182	PMD		cg11239720	cg11239720
cg21876355_TC11	0.169596	0.40912	7.94937	9.3663e-11	7.94945e-08	14.3185	chr7	45573991	F	I	ADCY1	TSS1500	Island	chr7:45573787-45575262;chr7:45575475-45575905	Grn	CG	Island	ENST00000432715	chr7	45574140	45664672	90533	+	147	ENSG00000164742	ADCY1	protein_coding	chromosome	ADCY1								Bivalent_poised_promoter	0.178494170335116	PMD	commonPMD	cg21876355	cg21876355
cg24057775_BC21	-0.178352	0.345222	-7.9488	9.38647e-11	7.94945e-08	14.3164	chr1	2922365	F	II		Unknow	OpenSea		Both	CG	Open Sea	ENST00000378404	chr1	3021483	3022903	1421	+	99116	ENSG00000169717	ACTRT2	protein_coding	chromosome	ACTRT2								Bivalent_poised_enhancer	0.180851744846749	PMD	commonPMD	cg24057775
cg03918605_TC11	0.291706	0.284427	7.98034	9.38857e-11	7.94945e-08	14.3254	chr12	95548305	R	I	USP44	TSS200	Island	chr12:95548130-95549203	Grn	CG	Island	ENST00000537435	chr12	95518154	95548272	30119	-	32	ENSG00000136014	USP44	protein_coding	chromosome	USP44	ENSG00000136014	USP44						Bivalent_poised_promoter	0.101565014204006			cg03918605	cg03918605
cg07514271_BC21	0.240444	0.457747	7.94868	9.39095e-11	7.94945e-08	14.316	chr11	8718494	R	II		Unknow	OpenSea		Both	CG	Open Sea	ENST00000526099	chr11	8693748	8718477	24730	-	16	ENSG00000166444	ST5	protein_coding	chromosome	ST5	ENSG00000166444	ST5						Active_non-prostate_lineage_enhancer	0.0732094679693036			cg07514271	cg07514271
cg00755063_TC21	0.249795	0.426683	7.94826	9.4057e-11	7.95345e-08	14.3144	chr19	13164474	R	II		Unknow	Shore	chr19:13162838-13163302	Both	CG	South Shore	ENST00000588173	chr19	13151975	13154908	2934	+	12498	ENSG00000160888	IER2	protein_coding	chromosome	IER2			PRAD_99948	3.82853968339246	Distal	0.604790419161677	0.395209580838323	Active_non-prostate_lineage_promoter	0.0769447001089617			cg00755063	cg00755063
cg03348397_BC21	0.265302	0.372714	7.94747	9.4339e-11	7.96246e-08	14.3115	chr8	53877088	F	II		Unknow	Island	chr8:53877021-53878105;chr8:53879285-53882581	Both	CG	Island	ENST00000518286	chr8	53879884	53954142	74259	+	2794	ENSG00000147509	RGS20	protein_coding	chromosome	RGS20	ENSG00000147509	RGS20						Bivalent_poised_promoter	0.109430926250747			cg03348397	cg03348397
cg01913970_BC11	0.282637	0.324655	7.9474	9.4364e-11	7.96246e-08	14.3112	chr1	44842921	F	I	PTCH2	Exon	Island	chr1:44842871-44843487	Red	CG	Island	ENST00000447098	chr1	44819844	44842944	23101	-	21	ENSG00000117425	PTCH2	protein_coding	chromosome	PTCH2	ENSG00000117425	PTCH2						Bivalent_poised_promoter	0.0617496173865229			cg01913970	cg01913970
cg17355294_BC11	0.340998	0.477936	7.947	9.45099e-11	7.9663e-08	14.3097	chr19	50912842	F	I	KLK4	TSS1500	Island	chr19:50912746-50912993	Red	CG	Island	ENST00000324041	chr19	50906352	50910738	4387	-	2103	ENSG00000167749	KLK4	protein_coding	chromosome	KLK4								Bivalent_poised_enhancer	0.144100355403681	PMD		cg17355294	cg17355294
cg26416745_BC21	-0.214931	0.622164	-7.94645	9.47046e-11	7.97425e-08	14.3077	chr1	33627469	R	II		Unknow	Shelf	chr1:33625005-33625254	Both	CG	South Shelf	ENST00000373377	chr1	33598689	33626584	27896	-	884	ENSG00000121904	CSMD2	protein_coding	chromosome	CSMD2	ENSG00000121904	CSMD2						Repressed_chromatin	0.1804487466682	PMD	commonPMD	cg26416745	cg26416745
cg07274075_BC21	-0.196106	0.586025	-7.94592	9.48945e-11	7.9783e-08	14.3057	chr3	14921989	F	II	FGD5	Exon	OpenSea		Both	CG	Open Sea	ENST00000476851	chr3	14896962	14933439	36478	+	25026	ENSG00000154783	FGD5	protein_coding	chromosome	FGD5	ENSG00000154783	FGD5						Bivalent_poised_enhancer	0.0782094500400329			cg07274075	cg07274075
cg12935170_TC11	0.199562	0.367655	7.94576	9.49537e-11	7.9783e-08	14.3051	chr7	23468570	F	I		Unknow	Island	chr7:23468565-23470093	Red	CG	Island	ENST00000468263	chr7	23347631	23467926	120296	-	643	ENSG00000136231	IGF2BP3	protein_coding	chromosome	IGF2BP3	ENSG00000136231	IGF2BP3						Bivalent_poised_promoter	0.148459207568728	PMD		cg12935170	cg12935170
cg22178238_BC11	0.194327	0.405664	7.94536	9.50995e-11	7.97911e-08	14.3036	chr7	158570117	R	I		Unknow	Island	chr7:158569217-158570278	Red	CG	Island	ENST00000389418	chr7	157539066	158587679	1048614	-	17560	ENSG00000155093	PTPRN2	protein_coding	chromosome	PTPRN2	ENSG00000155093	PTPRN2	PRAD_49113	2.66586027355567	Intron	0.664670658682635	0.335329341317365	Bivalent_poised_promoter	0.174105657117773	PMD	commonPMD	cg22178238
cg15916192_TC21	0.225762	0.19971	7.97673	9.51643e-11	7.97911e-08	14.3119	chr12	62632168	F	II		Unknow	Island	chr12:62631808-62632433	Both	CG	Island	ENST00000551214	chr12	62648574	62721020	72447	-	88850	ENSG00000111110	PPM1H	protein_coding	chromosome	PPM1H			PRAD_73426	4.1626457399712	Distal	0.62874251497006	0.37125748502994	Bivalent_poised_promoter	0.0767430948618456			cg15916192	cg15916192
cg10758286_TC21	0.207657	0.316315	7.94326	9.58562e-11	8.02864e-08	14.2958	chr1	15154871	F	II		Unknow	Island	chr1:15152723-15154975	Both	CG	Island	ENST00000376008	chr1	15153789	15220480	66692	+	1081	ENSG00000171729	TMEM51	protein_coding	chromosome	TMEM51	ENSG00000171729	TMEM51	PRAD_1252	4.37082607579558	Intron	0.63872255489022	0.36127744510978	Bivalent_poised_promoter	0.10170874149973			cg10758286
cg11530334_BC21	-0.27332	0.580827	-7.94295	9.59713e-11	8.02981e-08	14.2947	chr8	139104005	R	II		Unknow	OpenSea		Both	CG	Open Sea	ENST00000484387	chr8	138878133	138914006	35874	-	189998	ENSG00000169436	COL22A1	protein_coding	chromosome	COL22A1								Heterochromatin	0.190114982722258	PMD	commonPMD	cg11530334	cg11530334
cg17239057_TC11	0.223827	0.501539	7.94228	9.62154e-11	8.04176e-08	14.2922	chr1	224175873	R	I		Unknow	OpenSea		Red	CG	Open Sea	ENST00000415210	chr1	224175756	224192353	16598	+	116	ENSG00000143753	DEGS1	protein_coding	chromosome	DEGS1	ENSG00000143753	DEGS1						Bivalent_poised_promoter	0.0722339875451546			cg17239057	cg17239057
cg06720425_TC21	0.23998	0.293175	7.94098	9.6691e-11	8.05919e-08	14.2873	chr3	25428203	R	II	RARB	TSS200	OpenSea		Both	CG	Open Sea	ENST00000437042	chr3	25428263	25597932	169670	+	58	ENSG00000077092	RARB	protein_coding	chromosome	RARB	ENSG00000077092	RARB	PRAD_20113	12.7587067957719	Promoter	0.520958083832335	0.479041916167665	Bivalent_poised_promoter	0.146138090684519	PMD		cg06720425	cg06720425
cg13208318_TC21	0.285518	0.453931	7.94095	9.67014e-11	8.05919e-08	14.2872	chr7	54888581	F	II		Unknow	Island	chr7:54888580-54888906	Both	CG	Island	ENST00000415949	chr7	54752253	54759974	7722	-	128606	ENSG00000132432	SEC61G	protein_coding	chromosome	SEC61G								Bivalent_poised_promoter	0.116483949831792			cg13208318	cg13208318
cg18548864_BC11	0.13074	0.601712	7.94087	9.67284e-11	8.05919e-08	14.2869	chr3	113276431	R	I		Unknow	OpenSea		Red	CG	Open Sea	ENST00000497495	chr3	113274470	113279338	4869	+	1960	ENSG00000144857	BOC	protein_coding	chromosome	BOC	ENSG00000144857	BOC						Active_non-prostate_lineage_promoter	0.122249711573467			cg18548864	cg18548864
cg19703704_BC21	0.213648	0.620942	7.94002	9.70416e-11	8.07681e-08	14.2838	chr14	74609878	R	II		Unknow	Shore	chr14:74610614-74612893	Both	CG	North Shore	ENST00000556690	chr14	74500732	74612072	111341	-	2192	ENSG00000119681	LTBP2	protein_coding	chromosome	LTBP2	ENSG00000119681	LTBP2						Active_non-prostate_lineage_promoter	0.0926302097939334			cg19703704
cg16376807_BC11	0.297632	0.332883	7.93826	9.76908e-11	8.12233e-08	14.2772	chr11	111541266	R	I		Unknow	Island	chr11:111540207-111541474	Red	CG	Island	ENST00000530962	chr11	111541333	111557641	16309	+	65	ENSG00000204381	LAYN	protein_coding	chromosome	LAYN	ENSG00000204381	LAYN						Bivalent_poised_promoter	0.125268793572495	PMD		cg16376807	cg16376807
cg12989128_BC11	0.252401	0.302639	7.93761	9.79312e-11	8.12982e-08	14.2748	chr20	44247293	F	I	GDAP1L1	TSS200	OpenSea		Grn	CG	Open Sea	ENST00000616372	chr20	44247319	44279325	32007	+	24	ENSG00000124194	GDAP1L1	protein_coding	chromosome	GDAP1L1	ENSG00000124194	GDAP1L1						Bivalent_poised_promoter	0.13035452722051	PMD		cg12989128	cg12989128
cg26341371_TC21	0.268884	0.305716	7.93728	9.80557e-11	8.12982e-08	14.2736	chr22	39144567	R	II		Unknow	Shore	chr22:39145017-39146132	Both	CG	North Shore	ENST00000475962	chr22	39120167	39149832	29666	-	5263	ENSG00000100307	CBX7	protein_coding	chromosome	CBX7	ENSG00000100307	CBX7	PRAD_109507	7.34849070073795	Intron	0.588822355289421	0.411177644710579	Active_non-prostate_lineage_promoter	0.132735570444983	PMD		cg26341371
cg01928691_TC21	0.129055	0.726807	7.93705	9.81414e-11	8.12982e-08	14.2727	chr2	105399557	F	II	FHL2	5UTR	Shore	chr2:105398421-105399427	Both	CG	South Shore	ENST00000409177	chr2	105357712	105399667	41956	-	108	ENSG00000115641	FHL2	protein_coding	chromosome	FHL2	ENSG00000115641	FHL2						Bivalent_poised_promoter	0.0828793325652252			cg01928691	cg01928691
cg25104124_TC21	0.27798	0.36198	7.93692	9.81904e-11	8.12982e-08	14.2722	chr10	72261264	R	II		Unknow	Island	chr10:72261015-72261265	Both	CG	Island	ENST00000307365	chr10	72273920	72276036	2117	+	12654	ENSG00000168209	DDIT4	protein_coding	chromosome	DDIT4								Active_non-prostate_lineage_promoter	0.0658700144566405			cg25104124	cg25104124
cg26546967_TC11	0.108458	0.585307	7.9363	9.84209e-11	8.14041e-08	14.2699	chr22	49983276	F	I		Unknow	Island	chr22:49983231-49984062	Grn	CG	Island	ENST00000360612	chr22	49960513	49964080	3568	+	22762	ENSG00000198355	PIM3	protein_coding	chromosome	PIM3								Bivalent_poised_promoter	0.117473759059699			cg26546967
cg12158483_BC11	0.229549	0.367404	7.93578	9.86145e-11	8.14794e-08	14.268	chr22	38089013	F	I		Unknow	Island	chr22:38088608-38089714	Red	CG	Island	ENST00000428572	chr22	38085165	38088938	3774	-	74	ENSG00000128298	BAIAP2L2	protein_coding	chromosome	BAIAP2L2	ENSG00000128298	BAIAP2L2						Bivalent_poised_promoter	0.099999372978209			cg12158483	cg12158483
cg26058512_TC21	-0.256557	0.615864	-7.9349	9.89425e-11	8.16011e-08	14.2647	chr15	87716811	R	II		Unknow	OpenSea		Both	CG	Open Sea	ENST00000558576	chr15	87916262	87933090	16829	-	216277	ENSG00000140538	NTRK3	protein_coding	chromosome	NTRK3								Heterochromatin	0.24848526736001	PMD	commonPMD	cg26058512	cg26058512
cg15849864_BC21	0.199885	0.241461	7.96629	9.89673e-11	8.16011e-08	14.2745	chr15	73369301	F	II	HCN4	TSS1500	Island	chr15:73367519-73369674	Both	CG	Island	ENST00000261917	chr15	73319859	73369264	49406	-	36	ENSG00000138622	HCN4	protein_coding	chromosome	HCN4								Bivalent_poised_promoter	0.127047081225365	PMD		cg15849864	cg15849864
cg14121142_TC11	0.244114	0.411204	7.93422	9.92011e-11	8.1709e-08	14.2622	chr12	48997580	F	I	DDN	Exon	Island	chr12:48996834-48998658;chr12:48999356-48999578	Grn	CG	Island	ENST00000421952	chr12	48995149	48999309	4161	-	1727	ENSG00000181418	DDN	protein_coding	chromosome	DDN	ENSG00000181418	DDN						Bivalent_poised_promoter	0.094784669521			cg14121142	cg14121142
cg04097874_BC21	0.233583	0.264306	7.93311	9.96196e-11	8.19687e-08	14.2581	chr4	40316383	R	II	LINC02265	TSS200	OpenSea		Both	CG	Open Sea	ENST00000310169	chr4	40335329	40355217	19889	+	18944	ENSG00000174343	CHRNA9	protein_coding	chromosome	CHRNA9								Active_non-prostate_lineage_enhancer	0.0975579212381145			cg04097874	cg04097874
cg20399616_TC11	0.319951	0.403773	7.93127	1.00313e-10	8.24542e-08	14.2512	chr12	24903033	F	I	BCAT1	Exon	Island	chr12:24902665-24903312	Red	CG	Island	ENST00000539282	chr12	24817481	24903075	85595	-	40	ENSG00000060982	BCAT1	protein_coding	chromosome	BCAT1	ENSG00000060982	BCAT1						Bivalent_poised_promoter	0.149238569240749	PMD		cg20399616	cg20399616
cg04262428_TC11	0.235169	0.458266	7.93098	1.00427e-10	8.24621e-08	14.2501	chr11	70827151	F	I	SHANK2	TSS1500	Shelf	chr11:70823033-70823283;chr11:70826729-70826950	Red	CG	South Shore	ENST00000423696	chr11	70467856	70826503	358648	-	647	ENSG00000162105	SHANK2	protein_coding	chromosome	SHANK2	ENSG00000162105	SHANK2						Repressed_chromatin	0.150153884202161	PMD	commonPMD	cg04262428	cg04262428
cg25558103_BC11	0.209392	0.452981	7.92982	1.00867e-10	8.27375e-08	14.2459	chr17	44758491	F	I	ADAM11	TSS1500	Island	chr17:44758408-44759564	Red	CG	Island	ENST00000200557	chr17	44759031	44781846	22816	+	538	ENSG00000073670	ADAM11	protein_coding	chromosome	ADAM11								Bivalent_poised_promoter	0.10886557624051			cg25558103
cg02925229_BC11	0.201051	0.471625	7.92929	1.01072e-10	8.2768e-08	14.2439	chr3	139540106	F	I	RBP1	TSS1500	Shore	chr3:139538870-139539107;chr3:139539310-139539889	Red	CG	South Shore	ENST00000492918	chr3	139526405	139539829	13425	-	276	ENSG00000114115	RBP1	protein_coding	chromosome	RBP1								Bivalent_poised_promoter	0.0937655389851675			cg02925229	cg02925229
cg07745373_BC21	0.266407	0.473663	7.929	1.01183e-10	8.2768e-08	14.2428	chr11	59173942	F	II		Unknow	Shore	chr11:59171573-59172835;chr11:59173357-59173579	Both	CG	South Shore	ENST00000227451	chr11	59172492	59208587	36096	+	1449	ENSG00000110042	DTX4	protein_coding	chromosome	DTX4	ENSG00000110042	DTX4						Active_non-prostate_lineage_promoter	0.0818137702725727			cg07745373	cg07745373
cg14652095_BC21	0.206916	0.604991	7.9288	1.01259e-10	8.2768e-08	14.242	chr6	26017957	R	II	H1-1	TSS200	Shelf	chr6:26020443-26020897;chr6:26021729-26021965	Both	CG	North Shelf	ENST00000244573	chr6	26017085	26017732	648	-	224	ENSG00000124610	HIST1H1A	protein_coding	chromosome	HIST1H1A			PRAD_38080	4.62166546497723	Promoter	0.588822355289421	0.411177644710579	Active_non-prostate_lineage_promoter	0.0790586660273896			cg14652095	cg14652095
cg11022432_TC11	0.250024	0.329685	7.92864	1.01321e-10	8.2768e-08	14.2414	chr3	126181035	F	I	ALDH1L1	Exon	Shore	chr3:126179819-126180725	Red	CG	South Shore	ENST00000488356	chr3	126157400	126180994	23595	-	40	ENSG00000144908	ALDH1L1	protein_coding	chromosome	ALDH1L1	ENSG00000144908	ALDH1L1	PRAD_23321	27.4864560447919	Promoter	0.604790419161677	0.395209580838323	Bivalent_poised_promoter	0.11404642950724			cg11022432	cg11022432
cg17790685_BC21	0.248607	0.326792	7.92763	1.01707e-10	8.2901e-08	14.2377	chrX	17690100	R	II		Unknow	OpenSea		Both	CG	Open Sea	ENST00000615422	chrX	17686782	17735978	49197	+	3317	ENSG00000188158	NHS	protein_coding	chromosome	NHS	ENSG00000188158	NHS						Primed_prostate_lineage_enhancer				cg17790685	cg17790685
cg01791371_TC11	0.248869	0.329809	7.95875	1.01807e-10	8.2901e-08	14.2476	chr6	50849480	F	I		Unknow	Shelf	chr6:50845601-50845986;chr6:50850467-50850718	Grn	CG	North Shore	ENST00000489228	chr6	50821785	50823865	2081	+	27694	ENSG00000008196	TFAP2B	protein_coding	chromosome	TFAP2B								Bivalent_poised_promoter	0.175246848621149	PMD	commonPMD	cg01791371	cg01791371
cg16510793_TC21	0.222849	0.395938	7.92723	1.01863e-10	8.2901e-08	14.2362	chr9	113688066	R	II		Unknow	Island	chr9:113687865-113688174	Both	CG	Island	ENST00000620489	chr9	113594129	113597729	3601	+	93936	ENSG00000138835	RGS3	protein_coding	chromosome	RGS3								Bivalent_poised_promoter	0.128374980202758	PMD		cg16510793	cg16510793
cg07470302_BC21	-0.261657	0.554968	-7.92713	1.01901e-10	8.2901e-08	14.2358	chr2	2765202	R	II		Unknow	OpenSea		Both	CG	Open Sea	ENST00000460585	chr2	2303483	2331260	27778	-	433941	ENSG00000186487	MYT1L	protein_coding	chromosome	MYT1L								Bivalent_poised_enhancer	0.209778563895655	PMD	commonPMD	cg07470302	cg07470302
cg27657537_TC21	0.200352	0.358493	7.92668	1.02078e-10	8.29598e-08	14.2341	chr22	20509475	R	II		Unknow	Shore	chr22:20507392-20507965	Both	CG	South Shore	ENST00000438962	chr22	20508057	20537183	29127	+	1417	ENSG00000099917	MED15	protein_coding	chromosome	MED15	ENSG00000099917	MED15	PRAD_108272	8.50593343072874	Intron	0.467065868263473	0.532934131736527	Active_non-prostate_lineage_promoter	0.0749503822604755			cg27657537	cg27657537
cg22332233_BC21	0.251508	0.276542	7.92631	1.02218e-10	8.29883e-08	14.2328	chrX	49039990	R	II		Unknow	Shelf	chrX:49042984-49043943	Both	CG	North Shelf	ENST00000487451	chrX	49031397	49039803	8407	-	186	ENSG00000068323	TFE3	protein_coding	chromosome	TFE3	ENSG00000068323	TFE3	PRAD_111286	2.63346611482109	Promoter	0.592814371257485	0.407185628742515	Active_non-prostate_lineage_promoter				cg22332233	cg22332233
cg02010682_BC21	0.228381	0.356218	7.92552	1.02527e-10	8.31548e-08	14.2298	chr8	98942204	F	II		Unknow	Island	chr8:98939792-98942458;chr8:98944330-98944795	Both	CG	Island	ENST00000523601	chr8	98454695	98942571	487877	-	365	ENSG00000104375	STK3	protein_coding	chromosome	STK3	ENSG00000104375	STK3						Bivalent_poised_promoter	0.113614784292714			cg02010682	cg02010682
cg26297099_TC21	-0.204929	0.571713	-7.92498	1.02737e-10	8.31684e-08	14.2278	chr22	36978704	R	II		Unknow	OpenSea		Both	CG	Open Sea	ENST00000442538	chr22	36991120	37002256	11137	-	23550	ENSG00000185264	TEX33	protein_coding	chromosome	TEX33								Primed_non-prostate_lineage-specific_enhancer	0.160668892891298	PMD	commonPMD	cg26297099
cg03100639_BC21	0.207245	0.594397	7.92459	1.02889e-10	8.31684e-08	14.2264	chr16	31471816	R	II	TGFB1I1	TSS1500	OpenSea		Both	CG	Open Sea	ENST00000565454	chr16	31471585	31474590	3006	+	230	ENSG00000140682	TGFB1I1	protein_coding	chromosome	TGFB1I1	ENSG00000140682	TGFB1I1						Bivalent_poised_promoter	0.125304195202567	PMD		cg03100639	cg03100639
cg13495688_BC21	0.21977	0.387144	7.92454	1.0291e-10	8.31684e-08	14.2262	chr9	21969251	F	II		Unknow	Shelf	chr9:21965097-21965748;chr9:21968359-21968729;chr9:21970914-21971191	Both	CG	South Shore	ENST00000577854	chr9	21969583	21970467	885	-	1214	ENSG00000147889	CDKN2A	protein_coding	chromosome	CDKN2A	ENSG00000264545;ENSG00000147889	RP11-145E5.5;CDKN2A						Repressed_chromatin	0.120659937942531			cg13495688
cg24053168_BC21	-0.269113	0.530186	-7.9244	1.02963e-10	8.31684e-08	14.2257	chr8	71010404	F	II		Unknow	OpenSea		Both	CG	Open Sea	ENST00000519350	chr8	70670573	70681325	10753	+	339830	ENSG00000221947	XKR9	protein_coding	chromosome	XKR9								Heterochromatin	0.189695378470127	PMD	commonPMD	cg24053168	cg24053168
cg15993255_TC21	0.223923	0.529435	7.92411	1.03076e-10	8.31751e-08	14.2246	chr11	8732862	R	II		Unknow	Shore	chr11:8730755-8731002	Both	CG	South Shore	ENST00000530593	chr11	8711122	8726174	15053	-	6687	ENSG00000166444	ST5	protein_coding	chromosome	ST5	ENSG00000166444	ST5	PRAD_65132	4.37082607579558	Intron	0.520958083832335	0.479041916167665	Active_non-prostate_lineage_enhancer	0.0732094679693036			cg15993255
cg03414608_BC21	0.25015	0.534872	7.92377	1.03208e-10	8.31968e-08	14.2233	chr9	69874399	R	II		Unknow	OpenSea		Both	CG	Open Sea	ENST00000480564	chr9	69820960	69858158	37199	+	53438	ENSG00000204711	C9orf135	protein_coding	chromosome	C9orf135	ENSG00000204711	C9orf135						Primed_prostate_lineage_enhancer	0.145919690887386	PMD		cg03414608	cg03414608
cg01190692_TC21	0.232384	0.208236	7.92266	1.03643e-10	8.34629e-08	14.2192	chr12	106582933	R	II	RFX4	TSS200	Shore	chr12:106580634-106581173;chr12:106581417-106581936;chr12:106582403-106582934;chr12:106583610-106583935;chr12:106585651-106587308	Both	CG	Island	ENST00000392842	chr12	106582907	106762802	179896	+	25	ENSG00000111783	RFX4	protein_coding	chromosome	RFX4	ENSG00000111783	RFX4						Bivalent_poised_promoter	0.148082631755833	PMD		cg01190692	cg01190692
cg25900565_TC21	0.179011	0.651962	7.92194	1.03927e-10	8.36067e-08	14.2165	chr3	149017020	R	II		Unknow	OpenSea		Both	CG	Open Sea	ENST00000479119	chr3	149003954	149027347	23394	+	13065	ENSG00000163754	GYG1	protein_coding	chromosome	GYG1	ENSG00000163754	GYG1						Active_non-prostate_lineage_enhancer	0.0889445547212211			cg25900565	cg25900565
cg15267232_TC11	0.245686	0.504032	7.91956	1.04869e-10	8.42792e-08	14.2077	chr10	8055726	R	I	GATA3	Exon	Island	chr10:8049411-8056366;chr10:8058421-8058805	Red	CG	Island	ENST00000346208	chr10	8054806	8074890	20085	+	919	ENSG00000107485	GATA3	protein_coding	chromosome	GATA3	ENSG00000107485	GATA3	PRAD_59850	4.53650265763818	Exon	0.68063872255489	0.31936127744511	Bivalent_poised_promoter	0.100405951034279			cg15267232	cg15267232
cg03825810_TC21	-0.245588	0.588015	-7.94939	1.05451e-10	8.45771e-08	14.2115	chr3	38846679	R	II	SCN11A	3UTR	OpenSea		Both	CG	Open Sea	ENST00000449082	chr3	38696802	38794010	97209	-	52668	ENSG00000185313	SCN10A	protein_coding	chromosome	SCN10A	ENSG00000168356	SCN11A						Repressed_chromatin	0.161979508008466	PMD	commonPMD	cg03825810	cg03825810
cg09113070_BC21	0.241414	0.438949	7.9181	1.05453e-10	8.45771e-08	14.2022	chr2	85886913	R	II		Unknow	Shore	chr2:85888467-85889204	Both	CG	North Shore	ENST00000393805	chr2	85839144	85887549	48406	-	634	ENSG00000115525	ST3GAL5	protein_coding	chromosome	ST3GAL5	ENSG00000115525	ST3GAL5	PRAD_14172	3.21778400876041	Intron	0.487025948103792	0.512974051896208	Active_non-prostate_lineage_promoter	0.11141664511372			cg09113070	cg09113070
cg06010020_BC21	0.198087	0.433234	7.91542	1.06527e-10	8.52786e-08	14.1923	chr7	5072436	R	II	RBAKDN	Exon	Island	chr7:5071989-5072457	Both	CG	Island	ENST00000396912	chr7	5045922	5069488	23567	+	26513	ENSG00000146587	RBAK	protein_coding	chromosome	RBAK	ENSG00000272968	RBAK-RBAKDN						Bivalent_poised_promoter	0.0824239627972671			cg06010020	cg06010020
cg06362543_TC21	0.174875	0.565819	7.91539	1.06542e-10	8.52786e-08	14.1922	chr20	43507154	F	II	L3MBTL1	TSS1500	Island	chr20:43507153-43508422	Both	CG	Island	ENST00000434666	chr20	43507680	43515150	7471	+	524	ENSG00000185513	L3MBTL1	protein_coding	chromosome	L3MBTL1								Bivalent_poised_enhancer	0.0914232625231705			cg06362543	cg06362543
cg18207689_BC21	0.219748	0.331925	7.91449	1.06905e-10	8.54832e-08	14.1888	chr12	120649133	F	II	CABP1	TSS1500	OpenSea		Both	CG	Open Sea	ENST00000288616	chr12	120650085	120667032	16948	+	950	ENSG00000157782	CABP1	protein_coding	chromosome	CABP1	ENSG00000157782	CABP1						Bivalent_poised_promoter	0.101152296910054			cg18207689
cg10633609_TC21	-0.239583	0.620705	-7.91372	1.07216e-10	8.55263e-08	14.186	chr4	189784495	F	II		Unknow	OpenSea		Both	CG	Open Sea	ENST00000226798	chr4	189940788	189963204	22417	+	156291	ENSG00000109536	FRG1	protein_coding	chromosome	FRG1								Heterochromatin				cg10633609	cg10633609
cg08264895_TC21	0.196555	0.462071	7.91357	1.07276e-10	8.55263e-08	14.1854	chr14	69593618	F	II		Unknow	OpenSea		Both	CG	Open Sea	ENST00000342745	chr14	69611596	69715142	103547	+	17976	ENSG00000100647	SUSD6	protein_coding	chromosome	SUSD6								Primed_non-prostate_lineage-specific_enhancer	0.13063476781859	PMD		cg08264895
cg25092838_TC11	0.217712	0.432491	7.91356	1.07282e-10	8.55263e-08	14.1854	chr14	56812397	F	I	OTX2-AS1	TSS1500	Shelf	chr14:56807889-56810122;chr14:56811350-56811569;chr14:56811991-56812398	Red	CG	Island	ENST00000555804	chr14	56802115	56810479	8365	-	1917	ENSG00000165588	OTX2	protein_coding	chromosome	OTX2								Repressed_chromatin	0.1476244635803	PMD		cg25092838	cg25092838
cg15572110_BC21	0.239815	0.348408	7.91167	1.08054e-10	8.6055e-08	14.1783	chr10	110834965	F	II		Unknow	OpenSea		Both	CG	Open Sea	ENST00000480343	chr10	110827771	110836234	8464	+	7193	ENSG00000203867	RBM20	protein_coding	chromosome	RBM20	ENSG00000203867	RBM20	PRAD_63381	7.81215914113493	Promoter	0.526946107784431	0.473053892215569	Active_non-prostate_lineage_enhancer	0.0768875484537375			cg15572110
cg15617545_BC21	0.196784	0.569216	7.91057	1.08504e-10	8.6327e-08	14.1743	chr11	57597545	F	II	SERPING1	TSS1500	OpenSea		Both	CG	Open Sea	ENST00000278407	chr11	57597518	57614853	17336	+	26	ENSG00000149131	SERPING1	protein_coding	chromosome	SERPING1	ENSG00000149131	SERPING1						Active_non-prostate_lineage_promoter	0.10922718320123			cg15617545	cg15617545
cg20944283_BC21	-0.210119	0.527284	-7.90993	1.08768e-10	8.63971e-08	14.1719	chr1	159202830	R	II	CADM3	Exon	OpenSea		Both	CG	Open Sea	ENST00000537147	chr1	159203307	159206498	3192	+	475	ENSG00000213088	ACKR1	protein_coding	chromosome	ACKR1	ENSG00000162706	CADM3						Bivalent_poised_enhancer	0.194629992970481	PMD	commonPMD	cg20944283	cg20944283
cg11772171_BC21	0.219358	0.340246	7.90972	1.08857e-10	8.63971e-08	14.1711	chr11	2271314	R	II	ASCL2	TSS1500	Island	chr11:2268874-2271702	Both	CG	Island	ENST00000331289	chr11	2268495	2270952	2458	-	361	ENSG00000183734	ASCL2	protein_coding	chromosome	ASCL2			PRAD_64773	3.63909849315252	Promoter	0.722554890219561	0.277445109780439	Bivalent_poised_promoter	0.143328157009528	PMD		cg11772171	cg11772171
cg22059073_TC11	0.23677	0.413978	7.90957	1.08919e-10	8.63971e-08	14.1705	chr22	17121680	F	I	LINC01664	Exon	Island	chr22:17119673-17121721	Grn	CG	Island	ENST00000399875	chr22	17116299	17121367	5069	-	312	ENSG00000183307	CECR6	protein_coding	chromosome	CECR6								Bivalent_poised_promoter	0.105917829118201			cg22059073
cg09037244_BC21	0.24984	0.483634	7.90884	1.09219e-10	8.64021e-08	14.1678	chr6	683859	F	II		Unknow	OpenSea		Both	CG	Open Sea	ENST00000475028	chr6	679143	693108	13966	-	9247	ENSG00000112685	EXOC2	protein_coding	chromosome	EXOC2	ENSG00000112685	EXOC2						Active_non-prostate_lineage_promoter	0.0632760491658774			cg09037244
cg24012863_BC21	0.225156	0.545937	7.90882	1.09228e-10	8.64021e-08	14.1677	chr11	8719552	R	II		Unknow	OpenSea		Both	CG	Open Sea	ENST00000530991	chr11	8693353	8719143	25791	-	408	ENSG00000166444	ST5	protein_coding	chromosome	ST5	ENSG00000166444	ST5	PRAD_65128	3.65152572506078	Promoter	0.497005988023952	0.502994011976048	Active_non-prostate_lineage_enhancer	0.0732094679693036			cg24012863	cg24012863
cg20498859_BC11	0.233133	0.296382	7.90876	1.09252e-10	8.64021e-08	14.1675	chr3	154428021	F	I		Unknow	Shore	chr3:154428558-154429176	Grn	CG	North Shore	ENST00000389740	chr3	154337672	154429715	92044	-	1692	ENSG00000174948	GPR149	protein_coding	chromosome	GPR149	ENSG00000174948	GPR149						Bivalent_poised_promoter	0.184994881190623	PMD	commonPMD	cg20498859	cg20498859
cg12060499_TC11	0.180738	0.47087	7.90811	1.09522e-10	8.65084e-08	14.1651	chr14	101705959	R	I		Unknow	Island	chr14:101705666-101706368	Red	CG	Island	ENST00000422945	chr14	101761798	101927989	166192	+	55837	ENSG00000078304	PPP2R5C	protein_coding	chromosome	PPP2R5C								Bivalent_poised_promoter	0.113751917653465			cg12060499	cg12060499
cg02347074_TC11	0.162945	0.437814	7.90767	1.09704e-10	8.65084e-08	14.1635	chr2	222291206	R	I		Unknow	Island	chr2:222291007-222291435;chr2:222295006-222295768	Red	CG	Island	ENST00000295226	chr2	222298147	222305217	7071	+	6939	ENSG00000163081	CCDC140	protein_coding	chromosome	CCDC140	ENSG00000135903	PAX3						Bivalent_poised_promoter	0.181443320445371	PMD	commonPMD	cg02347074	cg02347074
cg19888717_BC21	0.304474	0.367002	7.90765	1.09713e-10	8.65084e-08	14.1634	chr14	94602098	R	II		Unknow	OpenSea		Both	CG	Open Sea	ENST00000393078	chr14	94612377	94624052	11676	+	10277	ENSG00000273259	SERPINA3	protein_coding	chromosome	SERPINA3	ENSG00000273259	SERPINA3	PRAD_81590	4.60042713615351	Intron	0.534930139720559	0.465069860279441	Active_non-prostate_lineage_enhancer	0.162542107036728	PMD	commonPMD	cg19888717
cg08902243_TC21	-0.218018	0.553441	-7.90713	1.0993e-10	8.65936e-08	14.1614	chr19	1440294	F	II		Unknow	Shore	chr19:1438288-1438870;chr19:1439952-1440424	Both	CG	Island	ENST00000585665	chr19	1438422	1440494	2073	+	1871	ENSG00000115268	RPS15	protein_coding	chromosome	RPS15	ENSG00000115268	RPS15						Active_non-prostate_lineage_promoter	0.100687417686634			cg08902243	cg08902243
cg05735180_TC11	0.25816	0.417434	7.90585	1.10466e-10	8.68438e-08	14.1567	chr18	57427945	R	I		Unknow	Island	chr18:57427593-57429078	Red	CG	Island	ENST00000491143	chr18	57435685	57491297	55613	+	7738	ENSG00000119547	ONECUT2	protein_coding	chromosome	ONECUT2								Bivalent_poised_promoter	0.164343314920418	PMD	commonPMD	cg05735180	cg05735180
cg00117514_BC21	0.180538	0.570152	7.90585	1.10466e-10	8.68438e-08	14.1567	chr8	38918899	R	II		Unknow	OpenSea		Both	CG	Open Sea	ENST00000616834	chr8	38901803	38971956	70154	+	17095	ENSG00000169499	PLEKHA2	protein_coding	chromosome	PLEKHA2	ENSG00000169499	PLEKHA2						Primed_non-prostate_lineage-specific_enhancer	0.0643614450981929			cg00117514	cg00117514
cg12768523_BC21	0.276965	0.468442	7.90519	1.10741e-10	8.69734e-08	14.1542	chr4	168816073	R	II		Unknow	OpenSea		Both	CG	Open Sea	ENST00000393726	chr4	168832005	168913969	81965	+	15930	ENSG00000129116	PALLD	protein_coding	chromosome	PALLD	ENSG00000129116	PALLD	PRAD_30355	2.90708595131327	Intron	0.401197604790419	0.598802395209581	Active_non-prostate_lineage_enhancer	0.0636052376112733			cg12768523	cg12768523
cg23217512_BC11	0.197323	0.386006	7.90481	1.10901e-10	8.6985e-08	14.1528	chr15	70585527	F	I		Unknow	Island	chr15:70585041-70585619	Red	CG	Island	ENST00000560831	chr15	70656935	70664944	8010	-	79415	ENSG00000137831	UACA	protein_coding	chromosome	UACA								Bivalent_poised_promoter	0.109250085949553			cg23217512	cg23217512
cg16566400_TC11	0.298412	0.362076	7.90458	1.11e-10	8.6985e-08	14.1519	chr11	119423159	R	I	THY1	5UTR	Shore	chr11:119421979-119422181;chr11:119422636-119423233	Red	CG	Island	ENST00000527590	chr11	119419308	119423172	3865	-	11	ENSG00000154096	THY1	protein_coding	chromosome	THY1	ENSG00000154096	THY1						Bivalent_poised_promoter	0.153567728101332	PMD	commonPMD	cg16566400	cg16566400
cg11655243_BC21	0.225821	0.479164	7.9038	1.11327e-10	8.6985e-08	14.1491	chr5	141398829	R	II	PCDHGB5	Exon	Shelf	chr5:141394288-141394874;chr5:141397875-141398371;chr5:141399446-141400092	Both	CG	South Shore	ENST00000617380	chr5	141398128	141512979	114852	+	700	ENSG00000276547	PCDHGB5	protein_coding	chromosome	PCDHGB5	ENSG00000204956;ENSG00000081853;ENSG00000254245;ENSG00000254221;ENSG00000262576;ENSG00000253910;ENSG00000253485;ENSG00000262209;ENSG00000253731;ENSG00000253537;ENSG00000253953;ENSG00000253767;ENSG00000276547	PCDHGA1;PCDHGA2;PCDHGA3;PCDHGB1;PCDHGA4;PCDHGB2;PCDHGA5;PCDHGB3;PCDHGA6;PCDHGA7;PCDHGB4;PCDHGA8;PCDHGB5						Primed_non-prostate_lineage-specific_enhancer	0.13696751448108	PMD		cg11655243	cg11655243
cg15672768_BC11	0.1344	0.491236	7.90369	1.11373e-10	8.6985e-08	14.1487	chr5	141361653	F	I	PCDHGB2	Exon	Island	chr5:141361607-141362171;chr5:141364394-141365075	Red	CG	Island	ENST00000522605	chr5	141360136	141512979	152844	+	1516	ENSG00000253910	PCDHGB2	protein_coding	chromosome	PCDHGB2	ENSG00000204956;ENSG00000081853;ENSG00000254245;ENSG00000254221;ENSG00000262576;ENSG00000253910	PCDHGA1;PCDHGA2;PCDHGA3;PCDHGB1;PCDHGA4;PCDHGB2						Bivalent_poised_promoter	0.13696751448108	PMD		cg15672768	cg15672768
cg26581449_TC21	-0.222233	0.560401	-7.90352	1.11445e-10	8.6985e-08	14.148	chr15	88742574	R	II		Unknow	Shore	chr15:88741781-88742056	Both	CG	South Shore	ENST00000439576	chr15	88803443	88875354	71912	+	60867	ENSG00000157766	ACAN	protein_coding	chromosome	ACAN								Repressed_chromatin	0.195982464390052	PMD	commonPMD	cg26581449	cg26581449
cg10806711_TC21	0.181442	0.470744	7.90346	1.11473e-10	8.6985e-08	14.1478	chr1	112723057	F	II	TAFA3	Exon	Island	chr1:112722951-112723165	Both	CG	Island	ENST00000361886	chr1	112720577	112727235	6659	+	2479	ENSG00000184599	FAM19A3	protein_coding	chromosome	FAM19A3	ENSG00000184599	FAM19A3						Bivalent_poised_promoter	0.120215461028076			cg10806711	cg10806711
cg09537620_TC11	0.206431	0.323504	7.90334	1.11522e-10	8.6985e-08	14.1473	chr11	31805026	R	I	PAX6	5UTR	Island	chr11:31804195-31806373	Grn	CG	Island	ENST00000534353	chr11	31801578	31804619	3042	-	406	ENSG00000007372	PAX6	protein_coding	chromosome	PAX6	ENSG00000007372	PAX6						Bivalent_poised_promoter	0.166978752884826	PMD	commonPMD	cg09537620	cg09537620
cg06428620_BC21	0.328332	0.381626	7.90228	1.11973e-10	8.7209e-08	14.1434	chr5	141484709	F	II	PCDHGC4	TSS1500	Shore	chr5:141484960-141485181	Both	CG	North Shore	ENST00000617094	chr5	141484997	141487789	2793	+	286	ENSG00000242419	PCDHGC4	protein_coding	chromosome	PCDHGC4	ENSG00000204956;ENSG00000081853;ENSG00000254245;ENSG00000254221;ENSG00000262576;ENSG00000253910;ENSG00000253485;ENSG00000262209;ENSG00000253731;ENSG00000253537;ENSG00000253953;ENSG00000253767;ENSG00000276547;ENSG00000261934;ENSG00000253305;ENSG00000253846;ENSG00000254122;ENSG00000253873;ENSG00000253159;ENSG00000240184	PCDHGA1;PCDHGA2;PCDHGA3;PCDHGB1;PCDHGA4;PCDHGB2;PCDHGA5;PCDHGB3;PCDHGA6;PCDHGA7;PCDHGB4;PCDHGA8;PCDHGB5;PCDHGA9;PCDHGB6;PCDHGA10;PCDHGB7;PCDHGA11;PCDHGA12;PCDHGC3						Bivalent_poised_promoter	0.132866020270811	PMD		cg06428620	cg06428620
cg23329785_TC21	0.252623	0.492006	7.90214	1.12029e-10	8.7209e-08	14.1429	chr4	123812141	R	II		Unknow	OpenSea		Both	CG	Open Sea	ENST00000508849	chr4	123399968	123401696	1729	+	412172	ENSG00000164056	SPRY1	protein_coding	chromosome	SPRY1								Active_non-prostate_lineage_enhancer	0.119249351524199			cg23329785
cg14345917_TC11	0.198408	0.297761	7.90064	1.1267e-10	8.75859e-08	14.1373	chr2	44952950	R	I		Unknow	Shelf	chr2:44949589-44949958;chr2:44952120-44953255;chr2:44954751-44955972	Grn	CG	Island	ENST00000260653	chr2	44941898	44946077	4180	+	11051	ENSG00000138083	SIX3	protein_coding	chromosome	SIX3								Bivalent_poised_promoter	0.125908275154028	PMD		cg14345917
cg01871427_TC21	0.249589	0.448233	7.93136	1.12834e-10	8.75859e-08	14.1474	chr12	89948178	R	II	LINC02399	Exon	OpenSea		Both	CG	Open Sea	ENST00000551310	chr12	89655583	89709300	53718	-	238877	ENSG00000070961	ATP2B1	protein_coding	chromosome	ATP2B1								Active_non-prostate_lineage_enhancer	0.0822475134148489			cg01871427	cg01871427
cg10850596_BC21	-0.26219	0.53921	-7.9	1.12942e-10	8.75859e-08	14.1349	chr7	32160113	R	II		Unknow	OpenSea		Both	CG	Open Sea	ENST00000464881	chr7	31873332	32078010	204679	-	82102	ENSG00000154678	PDE1C	protein_coding	chromosome	PDE1C	ENSG00000154678	PDE1C						Repressed_chromatin	0.180671075805061	PMD	commonPMD	cg10850596
cg00172979_BC21	0.191871	0.487966	7.89997	1.12955e-10	8.75859e-08	14.1348	chr19	19438794	R	II		Unknow	OpenSea		Both	CG	Open Sea	ENST00000404158	chr19	19427527	19508927	81401	+	11266	ENSG00000167491	GATAD2A	protein_coding	chromosome	GATAD2A	ENSG00000167491	GATAD2A						Primed_non-prostate_lineage-specific_enhancer	0.0724468547860235			cg00172979	cg00172979
cg17561098_BC21	0.213291	0.404334	7.89913	1.13319e-10	8.76923e-08	14.1317	chr12	47818668	F	II		Unknow	Shore	chr12:47819326-47820405	Both	CG	North Shore	ENST00000450805	chr12	47798114	47819262	21149	-	592	ENSG00000061273	HDAC7	protein_coding	chromosome	HDAC7	ENSG00000061273	HDAC7						Active_non-prostate_lineage_promoter	0.100327725878032			cg17561098
cg06833552_BC21	0.217991	0.411553	7.89866	1.13518e-10	8.76923e-08	14.1299	chr1	169102834	F	II	LOC101928596	TSS1500	Shelf	chr1:169105528-169107173	Both	CG	North Shelf	ENST00000367816	chr1	169105697	169132722	27026	+	2861	ENSG00000143153	ATP1B1	protein_coding	chromosome	ATP1B1								Primed_non-prostate_lineage-specific_enhancer	0.0938690122256899			cg06833552	cg06833552
cg04448487_TC21	0.307693	0.424482	7.89844	1.13611e-10	8.76923e-08	14.1291	chr20	44247137	F	II	GDAP1L1	5UTR	OpenSea		Both	CG	Open Sea	ENST00000617075	chr20	44247099	44280917	33819	+	37	ENSG00000124194	GDAP1L1	protein_coding	chromosome	GDAP1L1	ENSG00000124194	GDAP1L1						Bivalent_poised_promoter	0.13035452722051	PMD		cg04448487	cg04448487
cg26546968_TC11	0.119807	0.576292	7.89842	1.13622e-10	8.76923e-08	14.129	chr22	49983283	F	I		Unknow	Island	chr22:49983231-49984062	Grn	CG	Island	ENST00000360612	chr22	49960513	49964080	3568	+	22769	ENSG00000198355	PIM3	protein_coding	chromosome	PIM3								Bivalent_poised_promoter	0.117473759059699			cg26546968
cg13808012_BC21	0.158262	0.506992	7.89835	1.13652e-10	8.76923e-08	14.1288	chr1	243931633	R	II		Unknow	Island	chr1:243931453-243931815	Both	CG	Island	ENST00000552631	chr1	243645905	243851079	205175	-	80553	ENSG00000117020	AKT3	protein_coding	chromosome	AKT3								Bivalent_poised_promoter	0.222754090915342	PMD	commonPMD	cg13808012	cg13808012
cg04428648_BC21	0.218254	0.287897	7.89811	1.13754e-10	8.76923e-08	14.1279	chr14	21071211	R	II	NDRG2	TSS1500	Shelf	chr14:21068923-21069196;chr14:21069847-21070506;chr14:21071552-21071886	Both	CG	North Shore	ENST00000403829	chr14	21017221	21070872	53652	-	338	ENSG00000165795	NDRG2	protein_coding	chromosome	NDRG2	ENSG00000165801	ARHGEF40	PRAD_78882	4.41573641174693	Promoter	0.636726546906188	0.363273453093812	Bivalent_poised_promoter	0.0973880299141081			cg04428648	cg04428648
cg25464921_BC11	0.279034	0.411555	7.89748	1.1403e-10	8.77665e-08	14.1255	chr1	169460460	F	I	CCDC181	5UTR	OpenSea		Red	CG	Open Sea	ENST00000445428	chr1	169442638	169460452	17815	-	7	ENSG00000117477	CCDC181	protein_coding	chromosome	CCDC181	ENSG00000117477	CCDC181						Bivalent_poised_promoter	0.103124041506198			cg25464921	cg25464921
cg23230584_BC11	0.254358	0.385508	7.89738	1.14072e-10	8.77665e-08	14.1252	chr7	95396428	R	I	PON3	TSS200	Island	chr7:95396247-95396810	Red	CG	Island	ENST00000451904	chr7	95359946	95396363	36418	-	64	ENSG00000105852	PON3	protein_coding	chromosome	PON3								Bivalent_poised_promoter	0.132747353869989	PMD		cg23230584
cg08672314_BC21	0.266331	0.489661	7.89693	1.14265e-10	8.77917e-08	14.1235	chr21	28632875	R	II		Unknow	OpenSea		Both	CG	Open Sea	ENST00000303775	chr21	28872191	28885371	13181	-	252494	ENSG00000156239	N6AMT1	protein_coding	chromosome	N6AMT1								Active_non-prostate_lineage_enhancer	0.203271278957104	PMD	commonPMD	cg08672314	cg08672314
cg13267264_BC11	0.289742	0.332139	7.89679	1.14326e-10	8.77917e-08	14.123	chr8	70071365	R	I	PRDM14	TSS200	Island	chr8:70069638-70072653	Red	CG	Island	ENST00000276594	chr8	70051651	70071327	19677	-	37	ENSG00000147596	PRDM14	protein_coding	chromosome	PRDM14	ENSG00000147596	PRDM14						Bivalent_poised_promoter	0.172312817810265	PMD	commonPMD	cg13267264	cg13267264
cg19601636_BC21	0.205535	0.398605	7.89653	1.14438e-10	8.77927e-08	14.122	chr22	20013543	F	II		Unknow	Shelf	chr22:20015998-20017172	Both	CG	North Shelf	ENST00000467828	chr22	19981991	20016745	34755	-	3200	ENSG00000099889	ARVCF	protein_coding	chromosome	ARVCF	ENSG00000099889	ARVCF	PRAD_108232	2.94797990558726	Intron	0.624750499001996	0.375249500998004	Primed_non-prostate_lineage-specific_enhancer	0.0682817438139752			cg19601636	cg19601636
cg14709691_BC11	0.208744	0.272282	7.89552	1.14877e-10	8.80404e-08	14.1183	chr1	46167199	R	I		Unknow	Island	chr1:46167017-46167260	Red	CG	Island	ENST00000498443	chr1	46175073	46185298	10226	+	7872	ENSG00000117472	TSPAN1	protein_coding	chromosome	TSPAN1	ENSG00000278139	RP4-533D7.6	PRAD_3671	2.92569108583147	Intron	0.614770459081836	0.385229540918164	Bivalent_poised_promoter	0.0775838735298795			cg14709691	cg14709691
cg06494759_BC11	0.252727	0.354604	7.89528	1.14982e-10	8.80404e-08	14.1174	chr5	43191896	F	I	NIM1K	TSS1500	Island	chr5:43191872-43193053	Red	CG	Island	ENST00000509362	chr5	43192071	43245330	53260	+	173	ENSG00000177453	NIM1K	protein_coding	chromosome	NIM1K	ENSG00000172262	ZNF131						Bivalent_poised_promoter	0.0676915856184361			cg06494759	cg06494759
cg22340042_TC21	-0.306129	0.62444	-7.89449	1.15328e-10	8.81042e-08	14.1144	chr8	69527594	R	II		Unknow	OpenSea		Both	CG	Open Sea	ENST00000616868	chr8	69492793	69642296	149504	+	34800	ENSG00000137573	SULF1	protein_coding	chromosome	SULF1	ENSG00000137573	SULF1						Primed_prostate_lineage_enhancer	0.206280554711685	PMD	commonPMD	cg22340042	cg22340042
cg17296482_TC21	0.249379	0.255883	7.89444	1.15351e-10	8.81042e-08	14.1142	chr12	4273022	R	II	CCND2	TSS1500	Island	chr12:4269236-4275239	Both	CG	Island	ENST00000261254	chr12	4273772	4305350	31579	+	748	ENSG00000118971	CCND2	protein_coding	chromosome	CCND2			PRAD_71034	3.4816117037028	Promoter	0.534930139720559	0.465069860279441	Bivalent_poised_promoter	0.179433308520812	PMD	commonPMD	cg17296482	cg17296482
cg02885925_BC11	0.201401	0.328831	7.89408	1.15508e-10	8.81042e-08	14.1129	chr1	165356832	R	I	LMX1A	TSS1500	Shelf	chr1:165352466-165353081;chr1:165354249-165354574;chr1:165354954-165357091	Grn	CG	Island	ENST00000342310	chr1	165201867	165356715	154849	-	116	ENSG00000162761	LMX1A	protein_coding	chromosome	LMX1A								Bivalent_poised_promoter	0.146674192695033	PMD		cg02885925	cg02885925
cg01355242_BC21	0.212787	0.490385	7.89387	1.15598e-10	8.81042e-08	14.1121	chrX	56231954	F	II	KLF8	TSS1500	Shore	chrX:56232518-56232726	Both	CG	North Shore	ENST00000374928	chrX	56232437	56287889	55453	+	481	ENSG00000102349	KLF8	protein_coding	chromosome	KLF8								Active_non-prostate_lineage_promoter				cg01355242	cg01355242
cg04968625_TC21	-0.202097	0.391848	-7.89382	1.1562e-10	8.81042e-08	14.1119	chr20	61163118	F	II		Unknow	OpenSea		Both	CG	Open Sea	ENST00000614565	chr20	61252426	61940617	688192	+	89306	ENSG00000179242	CDH4	protein_coding	chromosome	CDH4								Repressed_chromatin	0.196578908402476	PMD	commonPMD	cg04968625	cg04968625
cg14826251_TC21	-0.28876	0.648731	-7.89329	1.15853e-10	8.81472e-08	14.11	chr1	214952636	R	II		Unknow	OpenSea		Both	CG	Open Sea	ENST00000391895	chr1	215005855	215235219	229365	+	53217	ENSG00000082482	KCNK2	protein_coding	chromosome	KCNK2								Heterochromatin	0.194957147864345	PMD	commonPMD	cg14826251	cg14826251
cg22876812_TC11	0.30029	0.288764	7.89319	1.15899e-10	8.81472e-08	14.1096	chr2	70889058	R	I		Unknow	Shore	chr2:70887603-70888344;chr2:70888797-70889282	Red	CG	Island	ENST00000234392	chr2	70900590	70933446	32857	+	11530	ENSG00000116035	VAX2	protein_coding	chromosome	VAX2								Bivalent_poised_promoter	0.180392244067974	PMD	commonPMD	cg22876812	cg22876812
cg03028721_TC21	0.246831	0.35415	7.89258	1.16167e-10	8.8267e-08	14.1073	chr6	121435657	F	II	GJA1	5UTR	OpenSea		Both	CG	Open Sea	ENST00000282561	chr6	121435692	121449727	14036	+	33	ENSG00000152661	GJA1	protein_coding	chromosome	GJA1			PRAD_41511	4.41573641174693	Promoter	0.447105788423154	0.552894211576846	Active_non-prostate_lineage_enhancer	0.135583570681617	PMD		cg03028721	cg03028721
cg05548411_BC21	0.19887	0.606793	7.8921	1.1638e-10	8.8312e-08	14.1055	chr3	134365059	R	II		Unknow	Shelf	chr3:134361548-134361754;chr3:134364018-134364359	Both	CG	South Shore	ENST00000505596	chr3	134371000	134371912	913	-	6851	ENSG00000114019	AMOTL2	protein_coding	chromosome	AMOTL2	ENSG00000114019	AMOTL2						Active_non-prostate_lineage_promoter	0.0879016312196899			cg05548411
cg27549325_TC21	0.23662	0.310026	7.89194	1.16449e-10	8.8312e-08	14.1049	chr20	25868275	R	II		Unknow	OpenSea		Both	CG	Open Sea	ENST00000582267	chr20	25775177	25868225	93049	-	49	ENSG00000175170	FAM182B	protein_coding	chromosome	FAM182B								Bivalent_poised_promoter	0.187822807390022	PMD	commonPMD	cg27549325	cg27549325
cg08726522_TC21	0.28659	0.358051	7.89168	1.16562e-10	8.83132e-08	14.104	chr11	8718040	R	II		Unknow	OpenSea		Both	CG	Open Sea	ENST00000533020	chr11	8702674	8718060	15387	-	18	ENSG00000166444	ST5	protein_coding	chromosome	ST5	ENSG00000166444	ST5	PRAD_65127	6.38483673060245	Promoter	0.568862275449102	0.431137724550898	Active_non-prostate_lineage_enhancer	0.0732094679693036			cg08726522	cg08726522
cg08522276_TC21	-0.215513	0.574438	-7.89133	1.1672e-10	8.83339e-08	14.1027	chr12	108197793	F	II		Unknow	OpenSea		Both	CG	Open Sea	ENST00000547185	chr12	108196195	108197184	990	+	1597	ENSG00000075035	WSCD2	protein_coding	chromosome	WSCD2	ENSG00000075035	WSCD2						Repressed_chromatin	0.182348879708713	PMD	commonPMD	cg08522276	cg08522276
cg21534315_TC21	-0.185053	0.56276	-7.8911	1.1682e-10	8.83339e-08	14.1018	chr16	55919179	F	II		Unknow	OpenSea		Both	CG	Open Sea	ENST00000536025	chr16	55869619	55925426	55808	-	6245	ENSG00000159398	CES5A	protein_coding	chromosome	CES5A	ENSG00000159398	CES5A						Repressed_chromatin	0.178769813639659	PMD	commonPMD	cg21534315
cg04760071_TC21	0.255236	0.334373	7.89087	1.16923e-10	8.83339e-08	14.101	chr6	38715206	F	II	DNAH8	TSS200	Island	chr6:38715173-38715489	Both	CG	Island	ENST00000327475	chr6	38715341	39030519	315179	+	133	ENSG00000124721	DNAH8	protein_coding	chromosome	DNAH8								Bivalent_poised_promoter	0.136698240799127	PMD		cg04760071	cg04760071
cg01016662_BC11	0.250566	0.206912	7.92147	1.17105e-10	8.83479e-08	14.1088	chr1	110130460	F	I		Unknow	Island	chr1:110130188-110130717	Red	CG	Island	ENST00000334179	chr1	110112468	110113945	1478	+	17991	ENSG00000186150	UBL4B	protein_coding	chromosome	UBL4B								Bivalent_poised_promoter	0.151627700458188	PMD	commonPMD	cg01016662	cg01016662
cg19260329_BC21	-0.143692	0.519315	-7.89022	1.17212e-10	8.83479e-08	14.0985	chr1	159204286	F	II	ACKR1	TSS1500	OpenSea		Both	CG	Open Sea	ENST00000368122	chr1	159204281	159206500	2220	+	4	ENSG00000213088	ACKR1	protein_coding	chromosome	ACKR1	ENSG00000213088	ACKR1						Bivalent_poised_enhancer	0.194629992970481	PMD	commonPMD	cg19260329	cg19260329
cg19833985_TC21	0.291307	0.344812	7.89008	1.17275e-10	8.83479e-08	14.098	chr1	52602272	F	II	GPX7	TSS200	Island	chr1:52602208-52602936	Both	CG	Island	ENST00000361314	chr1	52602372	52609051	6680	+	98	ENSG00000116157	GPX7	protein_coding	chromosome	GPX7								Bivalent_poised_promoter	0.0973286412160123			cg19833985	cg19833985
cg06568535_TC21	0.287163	0.253517	7.88856	1.17949e-10	8.85969e-08	14.0924	chr3	29281551	R	II	RBMS3	5UTR	OpenSea		Both	CG	Open Sea	ENST00000452462	chr3	29281552	30004013	722462	+	0	ENSG00000144642	RBMS3	protein_coding	chromosome	RBMS3	ENSG00000144642	RBMS3						Active_non-prostate_lineage_promoter	0.206277771311635	PMD	commonPMD	cg06568535
cg22694191_BC11	0.230595	0.385721	7.88845	1.17999e-10	8.85969e-08	14.092	chr19	19262766	R	I	HAPLN4	Exon	Shelf	chr19:19257909-19258872;chr19:19260866-19261584;chr19:19262692-19262904	Red	CG	Island	ENST00000291481	chr19	19255641	19262796	7156	-	28	ENSG00000187664	HAPLN4	protein_coding	chromosome	HAPLN4	ENSG00000187664	HAPLN4						Bivalent_poised_promoter	0.107444839211345			cg22694191	cg22694191
cg11972677_TC11	0.2185	0.437471	7.88842	1.18013e-10	8.85969e-08	14.0919	chr11	30584157	R	I	MPPED2	5UTR	Island	chr11:30584011-30584253;chr11:30584457-30584696;chr11:30585208-30586581	Red	CG	Island	ENST00000448418	chr11	30384493	30586281	201789	-	2122	ENSG00000066382	MPPED2	protein_coding	chromosome	MPPED2	ENSG00000066382	MPPED2	PRAD_65907	4.81176097580602	Promoter	0.560878243512974	0.439121756487026	Bivalent_poised_promoter	0.155044528299308	PMD	commonPMD	cg11972677
cg23010106_TC21	0.231319	0.518677	7.88817	1.18125e-10	8.85969e-08	14.0909	chr17	78315787	R	II		Unknow	Shore	chr17:78313871-78314470	Both	CG	South Shore	ENST00000587578	chr17	78359049	78360074	1026	-	44285	ENSG00000184557	SOCS3	protein_coding	chromosome	SOCS3			PRAD_94998	13.5620294015631	Distal	0.580838323353293	0.419161676646707	Active_non-prostate_lineage_promoter	0.0962148526681617			cg23010106
cg13799919_TC21	0.336177	0.569372	7.88809	1.18164e-10	8.85969e-08	14.0906	chr13	27638711	F	II		Unknow	OpenSea		Both	CG	Open Sea	ENST00000399696	chr13	27621954	27623452	1499	+	16756	ENSG00000186184	POLR1D	protein_coding	chromosome	POLR1D	ENSG00000186184	POLR1D						Active_non-prostate_lineage_enhancer	0.0908871197228949			cg13799919	cg13799919
cg11579116_BC21	-0.18327	0.519662	-7.88736	1.18491e-10	8.86952e-08	14.0879	chr19	6990908	F	II	ADGRE4P	TSS200	OpenSea		Both	CG	Open Sea	ENST00000600751	chr19	6952500	6990846	38347	-	61	ENSG00000268758	EMR4P	transcribed_unprocessed_pseudogene	chromosome	EMR4P								Repressed_chromatin	0.153261803194261	PMD	commonPMD	cg11579116	cg11579116
cg23435661_TC21	0.245186	0.384771	7.8873	1.18518e-10	8.86952e-08	14.0877	chr14	68233006	R	II		Unknow	OpenSea		Both	CG	Open Sea	ENST00000554183	chr14	68387137	68497451	110315	+	154129	ENSG00000182185	RAD51B	protein_coding	chromosome	RAD51B	ENSG00000182185	RAD51B						Active_non-prostate_lineage_enhancer	0.0669932599530219			cg23435661	cg23435661
cg11920115_TC21	-0.309464	0.630673	-7.88656	1.18851e-10	8.88607e-08	14.0849	chr16	7538985	R	II		Unknow	OpenSea		Both	CG	Open Sea	ENST00000570626	chr16	7510122	7595641	85520	+	28862	ENSG00000078328	RBFOX1	protein_coding	chromosome	RBFOX1	ENSG00000078328	RBFOX1						Heterochromatin	0.211169524817253	PMD	commonPMD	cg11920115	cg11920115
cg25307318_TC21	0.287639	0.39532	7.88581	1.1919e-10	8.89749e-08	14.0821	chr10	122163566	F	II	TACC2	TSS200	Island	chr10:122163335-122164027	Both	CG	Island	ENST00000368999	chr10	122163590	122254483	90894	+	22	ENSG00000138162	TACC2	protein_coding	chromosome	TACC2	ENSG00000138162	TACC2						Bivalent_poised_promoter	0.0830216138598757			cg25307318	cg25307318
cg19300568_TC11	0.267148	0.431084	7.88572	1.19228e-10	8.89749e-08	14.0818	chr4	2058385	R	I	NAT8L	TSS1500	Island	chr4:2058236-2061454	Red	CG	Island	ENST00000423729	chr4	2059512	2069088	9577	+	1125	ENSG00000185818	NAT8L	protein_coding	chromosome	NAT8L			PRAD_26267	3.38492439976735	Promoter	0.766467065868264	0.233532934131737	Bivalent_poised_promoter	0.118982263683854			cg19300568	cg19300568
cg17019053_TC11	0.137909	0.481995	7.88538	1.19383e-10	8.90069e-08	14.0805	chr2	74648136	R	I	M1AP	TSS200	Island	chr2:74648001-74648435	Red	CG	Island	ENST00000290536	chr2	74557883	74648037	90155	-	98	ENSG00000159374	M1AP	protein_coding	chromosome	M1AP	ENSG00000159374	M1AP						Bivalent_poised_promoter	0.122324485832242			cg17019053	cg17019053
cg18202962_TC21	0.214221	0.393678	7.88425	1.19894e-10	8.91161e-08	14.0763	chr12	120389171	R	II		Unknow	OpenSea		Both	CG	Open Sea	ENST00000477404	chr12	120369440	120371688	2249	+	19730	ENSG00000239881	RPS27P25	transcribed_processed_pseudogene	chromosome	RPS27P25								Bivalent_poised_promoter	0.119597491125296			cg18202962
cg08952506_BC21	0.248359	0.257332	7.88403	1.19997e-10	8.91161e-08	14.0755	chr2	200585887	R	II	AOX1	TSS200	Island	chr2:200585803-200586304	Both	CG	Island	ENST00000374700	chr2	200585868	200671495	85628	+	18	ENSG00000138356	AOX1	protein_coding	chromosome	AOX1	ENSG00000138356	AOX1	PRAD_17387	4.57260239028679	5' UTR	0.632734530938124	0.367265469061876	Bivalent_poised_promoter	0.0862196433476412			cg08952506	cg08952506
cg05264279_BC21	0.258823	0.441948	7.88397	1.20022e-10	8.91161e-08	14.0753	chr7	158473444	R	II		Unknow	OpenSea		Both	CG	Open Sea	ENST00000389418	chr7	157539066	158587679	1048614	-	114233	ENSG00000155093	PTPRN2	protein_coding	chromosome	PTPRN2	ENSG00000155093	PTPRN2						Repressed_chromatin	0.178389701331089	PMD	commonPMD	cg05264279	cg05264279
cg12585230_BC21	-0.264603	0.469912	-7.88353	1.20225e-10	8.91161e-08	14.0736	chr8	55070395	F	II		Unknow	OpenSea		Both	CG	Open Sea	ENST00000327381	chr8	55102389	55542054	439666	+	31992	ENSG00000206579	XKR4	protein_coding	chromosome	XKR4								Heterochromatin	0.23230113597335	PMD	commonPMD	cg12585230
cg01823329_TC21	0.194541	0.465419	7.88345	1.20259e-10	8.91161e-08	14.0734	chr1	202155016	F	II		Unknow	OpenSea		Both	CG	Open Sea	ENST00000492977	chr1	202149851	202158569	8719	-	3551	ENSG00000143851	PTPN7	protein_coding	chromosome	PTPN7	ENSG00000143851	PTPN7						Primed_non-prostate_lineage-specific_enhancer	0.0900711214747656			cg01823329
cg01985390_TC21	0.18984	0.380157	7.88314	1.20403e-10	8.91161e-08	14.0722	chr2	27307113	R	II	TRIM54	3UTR	Island	chr2:27306215-27308597	Both	CG	Island	ENST00000296099	chr2	27307400	27308445	1046	-	1330	ENSG00000163794	UCN	protein_coding	chromosome	UCN	ENSG00000138100	TRIM54						Bivalent_poised_promoter	0.0703960683992556			cg01985390	cg01985390
cg18147543_BC21	0.231982	0.303701	7.88309	1.20423e-10	8.91161e-08	14.072	chr1	15949799	R	II		Unknow	OpenSea		Both	CG	Open Sea	ENST00000464719	chr1	15945721	15947292	1572	-	2506	ENSG00000116809	ZBTB17	protein_coding	chromosome	ZBTB17	ENSG00000116809	ZBTB17	PRAD_1346	6.84334929354045	Intron	0.624750499001996	0.375249500998004	Active_non-prostate_lineage_promoter	0.0793744564860687			cg18147543	cg18147543
cg16902747_BC21	0.185963	0.596668	7.88308	1.20427e-10	8.91161e-08	14.072	chr22	35549453	R	II		Unknow	Shelf	chr22:35551656-35551949	Both	CG	North Shelf	ENST00000216127	chr22	35540868	35554001	13134	+	8584	ENSG00000100302	RASD2	protein_coding	chromosome	RASD2	ENSG00000100302	RASD2						Heterochromatin	0.119504552600201			cg16902747	cg16902747
cg08392659_BC21	-0.221124	0.535677	-7.8824	1.20738e-10	8.92166e-08	14.0695	chr10	86131170	R	II		Unknow	OpenSea		Both	CG	Open Sea	ENST00000536331	chr10	85599555	85916241	316687	-	214928	ENSG00000182771	GRID1	protein_coding	chromosome	GRID1	ENSG00000182771	GRID1						Repressed_chromatin	0.20226002902365	PMD	commonPMD	cg08392659	cg08392659
cg20177650_TC21	0.314157	0.398539	7.88206	1.20894e-10	8.92166e-08	14.0682	chr3	181727368	R	II		Unknow	Shore	chr3:181726621-181727212	Both	CG	South Shore	ENST00000325404	chr3	181711924	181714436	2513	+	15443	ENSG00000181449	SOX2	protein_coding	chromosome	SOX2								Bivalent_poised_promoter	0.147132974641437	PMD		cg20177650	cg20177650
cg04124726_BC21	-0.260561	0.576116	-7.88205	1.209e-10	8.92166e-08	14.0681	chr7	79457364	F	II		Unknow	Shelf	chr7:79453632-79454534	Both	CG	South Shelf	ENST00000354212	chr7	78017057	79453574	1436518	-	3789	ENSG00000187391	MAGI2	protein_coding	chromosome	MAGI2								Heterochromatin	0.176890727848254	PMD	commonPMD	cg04124726	cg04124726
cg03742286_BC21	0.174029	0.364894	7.88087	1.21444e-10	8.95344e-08	14.0637	chr2	74498444	R	II		Unknow	Shelf	chr2:74502272-74504039;chr2:74497912-74499911	Both	CG	Island	ENST00000479098	chr2	74498688	74499367	680	-	921	ENSG00000179528	LBX2	protein_coding	chromosome	LBX2	ENSG00000179528	LBX2						Bivalent_poised_promoter	0.101621066997637			cg03742286	cg03742286
cg07485916_TC21	0.215489	0.392292	7.87947	1.22091e-10	8.99283e-08	14.0585	chr15	89496574	F	II	RHCG	Exon	Island	chr15:89496233-89496753	Both	CG	Island	ENST00000268122	chr15	89471407	89496613	25207	-	37	ENSG00000140519	RHCG	protein_coding	chromosome	RHCG	ENSG00000140519	RHCG						Bivalent_poised_promoter	0.124381417729476			cg07485916	cg07485916
cg21790626_BC11	0.254207	0.340674	7.87922	1.22207e-10	8.99301e-08	14.0576	chr19	57709126	R	I	ZNF154	Exon	Island	chr19:57708821-57709149	Red	CG	Island	ENST00000512439	chr19	57697367	57709168	11802	-	40	ENSG00000179909	ZNF154	protein_coding	chromosome	ZNF154	ENSG00000204519;ENSG00000269026;ENSG00000179909	ZNF551;AC003006.7;ZNF154	PRAD_103307	3.98927145821249	Promoter	0.570858283433134	0.429141716566866	Active_non-prostate_lineage_promoter	0.0772168509367654			cg21790626	cg21790626
cg15190502_BC21	-0.253109	0.576518	-7.87773	1.229e-10	9.0284e-08	14.0521	chr2	126684215	F	II		Unknow	OpenSea		Both	CG	Open Sea	ENST00000464053	chr2	126656189	126696667	40479	+	28025	ENSG00000136732	GYPC	protein_coding	chromosome	GYPC	ENSG00000136732	GYPC						Heterochromatin	0.211834493405452	PMD	commonPMD	cg15190502	cg15190502
cg24291514_BC21	0.207525	0.372977	7.87691	1.23282e-10	9.0284e-08	14.049	chr19	19538731	R	II		Unknow	Shore	chr19:19537325-19538581;chr19:19539874-19541238	Both	CG	South Shore	ENST00000291495	chr19	19538265	19546659	8395	+	465	ENSG00000160161	CILP2	protein_coding	chromosome	CILP2	ENSG00000160161	CILP2						Bivalent_poised_promoter	0.0816851785270737			cg24291514
cg19520763_BC21	0.197515	0.643552	7.87649	1.23475e-10	9.0284e-08	14.0475	chr3	38493219	R	II		Unknow	Shelf	chr3:38496191-38496580	Both	CG	North Shelf	ENST00000287675	chr3	38496272	38525951	29680	+	3051	ENSG00000157036	EXOG	protein_coding	chromosome	EXOG								Heterochromatin	0.0793276762574218			cg19520763	cg19520763
cg06267617_TC21	0.236027	0.604036	7.87645	1.23495e-10	9.0284e-08	14.0473	chr1	172322587	F	II		Unknow	OpenSea		Both	CG	Open Sea	ENST00000485254	chr1	172379018	172418466	39449	+	56429	ENSG00000197959	DNM3	protein_coding	chromosome	DNM3	ENSG00000197959	DNM3						Active_non-prostate_lineage_enhancer	0.100359192766356			cg06267617	cg06267617
cg15541630_TC11	0.188433	0.471612	7.87621	1.23608e-10	9.0284e-08	14.0464	chr8	86069541	R	I	PSKH2	Exon	Island	chr8:86069424-86069817	Red	CG	Island	ENST00000276616	chr8	86048373	86069697	21325	-	154	ENSG00000147613	PSKH2	protein_coding	chromosome	PSKH2	ENSG00000147614;ENSG00000147613	ATP6V0D2;PSKH2						Bivalent_poised_promoter	0.187983198679956	PMD	commonPMD	cg15541630	cg15541630
cg05551595_TC11	0.289681	0.340344	7.87604	1.23686e-10	9.0284e-08	14.0458	chr1	2003870	F	I	CFAP74	TSS200	OpenSea		Grn	CG	Open Sea	ENST00000493964	chr1	1921951	2003837	81887	-	32	ENSG00000142609	CFAP74	protein_coding	chromosome	CFAP74								Bivalent_poised_promoter	0.116885167099852			cg05551595	cg05551595
cg05154698_TC11	0.305555	0.324268	7.87604	1.23689e-10	9.0284e-08	14.0458	chr1	25875950	F	I	PAQR7	TSS1500	Island	chr1:25875231-25876025	Red	CG	Island	ENST00000374296	chr1	25861210	25871253	10044	-	4696	ENSG00000182749	PAQR7	protein_coding	chromosome	PAQR7			PRAD_2229	2.9904563440327	Distal	0.614770459081836	0.385229540918164	Active_prostate_lineage-specific_promoter	0.0831279770014858			cg05154698	cg05154698
cg24875405_BC21	0.342759	0.448346	7.87592	1.23745e-10	9.0284e-08	14.0453	chr12	54259627	R	II	CBX5	TSS200	OpenSea		Both	CG	Open Sea	ENST00000439541	chr12	54240625	54259592	18968	-	34	ENSG00000094916	CBX5	protein_coding	chromosome	CBX5	ENSG00000094916	CBX5	PRAD_73022	6.1154956867409	Promoter	0.483033932135729	0.516966067864271	Active_non-prostate_lineage_promoter	0.0771546683171543			cg24875405	cg24875405
[truncated: 111,930 more rows]
