# Supplementary material for: Methylation reprogramming associated with aggressive prostate cancer and ancestral disparities
Source: Mol Syst Biol. 2025 Oct 7;21(12):1676–701. doi: 10.1038/s44320-025-00153-x (PMC12673094; doi:10.1038/s44320-025-00153-x)
Supplement: Supplementary file 20 — Data Set EV18 [file 44320_2025_153_MOESM20_ESM.xlsx]

## Sheet: Sheet1
Dataset EV18 DMRcate significant differentially methylated regions (DMRs) identified between African and non-African prostate tumour-derived samples in the ancestry-associated validation cohort (FDR-adjusted p <0.05, |Δβ| ≥0.1, minimum 5 probes per DMR).

## Sheet: Dataset EV18
DMR	seqnames	start	end	width	strand	no.cpgs	min_smoothed_fdr	Stouffer	HMFDR	Fisher	maxdiff	meandiff	overlapping.genes
DMR_1	chr6	30006245	30008294	2050	*	24	1.67102e-303	2.427e-191	1.49186e-09	1.53561e-191	0.367369	0.229366	HLA-J, ZNRD1ASP, AL671277.2
DMR_2	chr6	30126523	30128025	1503	*	24	8.23389e-250	6.97794e-179	6.21582e-09	4.70161e-170	0.300425	0.190328
DMR_3	chr12	114693050	114698503	5454	*	57	1.37088e-240	3.0974e-81	5.10823e-09	6.50966e-132	0.34025	0.103166	AC026765.3
DMR_4	chr6	30741082	30745665	4584	*	62	8.6375e-232	1.84215e-150	8.84263e-08	1.97566e-189	0.323857	0.117252	IER3-AS1, HCG20, FLOT1, IER3
DMR_5	chr12	4269101	4277302	8202	*	65	4.10776e-229	1.07909e-250	1.03834e-09	6.98413e-266	0.305701	0.118995	CCND2, AC008012.1, CCND2-AS1
DMR_6	chr12	81076552	81079455	2904	*	19	3.41935e-220	2.28318e-125	4.79902e-10	1.01722e-138	0.362086	0.19755	ACSS3
DMR_7	chr7	99557972	99559436	1465	*	19	9.68121e-180	8.60326e-143	1.61226e-08	9.94065e-135	0.355985	0.213389	ZNF655, AC005020.2, FAM200A
DMR_8	chr3	25426833	25428622	1790	*	17	1.30917e-167	5.92773e-131	2.176e-08	1.88821e-122	0.376974	0.24902	RARB
DMR_9	chr2	200584909	200588049	3141	*	16	2.70084e-166	2.14279e-104	5.99973e-09	1.32071e-107	0.28208	0.187444	AOX1
DMR_10	chrX	56231680	56233753	2074	*	16	6.72662e-164	5.43858e-122	1.12295e-08	2.17637e-116	0.341634	0.262376	KLF8
DMR_11	chr12	106580447	106584003	3557	*	26	1.45754e-162	1.04011e-89	3.93788e-09	8.54267e-111	0.257154	0.118146	RFX4, AC079385.1
DMR_12	chr16	88650438	88652410	1973	*	14	7.19841e-160	7.74634e-99	6.9081e-09	1.01444e-102	0.411028	0.269475	CYBA, MVD
DMR_13	chr2	190179755	190181159	1405	*	14	2.16039e-159	2.7314e-106	5.89703e-09	4.46098e-103	0.342899	0.224592	C2orf88
DMR_14	chr9	21966006	21971431	5426	*	34	6.18715e-159	1.70687e-207	3.81731e-08	1.04949e-197	0.235597	0.160458	AL359922.1, CDKN2A-DT, CDKN2A
DMR_15	chr3	126179624	126181981	2358	*	20	1.856e-154	4.75465e-109	9.5874e-09	1.59783e-111	0.316313	0.18909	ALDH1L1-AS2, ALDH1L1
DMR_16	chr6	133240230	133243408	3179	*	38	4.23006e-150	1.97598e-97	5.95056e-07	1.80929e-110	0.250874	0.118582	EYA4
DMR_17	chr12	54052235	54055977	3743	*	27	1.00957e-143	6.38839e-90	7.07273e-08	3.97419e-107	0.290724	0.1533	HOXC4
DMR_18	chr4	16082624	16084669	2046	*	17	3.84757e-143	2.33314e-84	1.06169e-08	1.1517e-90	0.327254	0.173624	PROM1
DMR_19	chr6	28399293	28400363	1071	*	11	7.45814e-142	8.75865e-85	3.93788e-09	1.33964e-86	0.35477	0.245034	ZSCAN12
DMR_20	chr1	66532880	66534250	1371	*	16	2.99369e-140	1.97874e-106	3.24197e-08	1.32743e-100	0.313231	0.212101	SGIP1
DMR_21	chr8	23705405	23707661	2257	*	21	4.10981e-135	1.29915e-125	5.56504e-08	5.65359e-118	0.231762	0.154287	AC012574.1, NKX2-6
DMR_22	chrX	50812669	50815258	2590	*	16	1.03693e-131	3.72696e-67	9.75029e-09	3.77255e-80	0.3462	0.168604	SHROOM4
DMR_23	chr7	134458229	134460572	2344	*	17	2.90764e-131	2.47684e-98	3.7863e-08	1.10714e-96	0.314711	0.184859	AKR1B1
DMR_24	chr3	48594401	48596008	1608	*	14	9.73349e-130	6.37919e-86	5.89703e-09	1.22825e-84	0.261302	0.172182	COL7A1
DMR_25	chr16	31201222	31204130	2909	*	23	1.24484e-127	4.89658e-91	2.83146e-08	1.57935e-96	0.287068	0.140411	PYCARD-AS1, PYCARD
DMR_26	chr19	38975181	38976795	1615	*	15	1.54292e-127	1.50336e-96	2.84898e-08	3.89894e-92	0.325088	0.205608	AC011455.8, FBXO17
DMR_27	chr15	45128870	45131345	2476	*	18	7.0989e-127	1.19214e-100	3.42881e-08	3.65653e-96	0.382911	0.211324	DUOX1, DUOXA1
DMR_28	chr8	70068833	70072682	3850	*	20	1.17249e-126	1.59429e-112	2.00288e-08	1.59638e-111	0.289742	0.163764	PRDM14
DMR_29	chr3	129973993	129975822	1830	*	18	3.82476e-125	9.86382e-75	1.57007e-08	3.83843e-83	0.31264	0.140856	TRH
DMR_30	chr7	29145085	29147403	2319	*	18	4.05648e-123	1.58986e-76	4.51647e-08	3.11499e-84	0.332188	0.185102	AC004593.2, CHN2, CPVL
DMR_31	chr12	48996790	49000647	3858	*	22	5.43781e-123	1.0806e-93	9.75725e-09	8.94357e-100	0.291651	0.152582	DDN-AS1, DDN
DMR_32	chr15	89496178	89497319	1142	*	14	1.6488e-122	3.49565e-78	1.15002e-08	5.74807e-80	0.309948	0.176943	RHCG
DMR_33	chr14	23365140	23366838	1699	*	14	3.77919e-122	3.12799e-87	1.60127e-08	3.27393e-88	0.278153	0.184828	EFS
DMR_34	chr10	17226922	17230220	3299	*	28	2.59314e-121	6.80539e-84	6.02777e-08	9.31267e-91	0.271538	0.135753	VIM, VIM-AS1
DMR_35	chr5	33891788	33892992	1205	*	11	5.0009e-120	9.59943e-72	6.79292e-09	1.53205e-74	0.346105	0.227787	ADAMTS12
DMR_36	chr12	53675989	53678952	2964	*	28	8.60389e-120	2.66218e-73	6.54016e-07	1.68918e-85	0.248244	0.126714	ATP5MC2
DMR_37	chr1	65002297	65003238	942	*	11	1.9472e-118	1.07185e-71	2.5062e-09	5.75952e-72	0.326295	0.195536	JAK1, LINC01359
DMR_38	chr7	95395882	95397846	1965	*	22	5.6523e-118	1.00062e-63	1.26065e-07	9.03851e-79	0.254358	0.133358	PON3
DMR_39	chr2	42792344	42793542	1199	*	13	7.65262e-118	1.81775e-92	4.87885e-08	2.28082e-86	0.287236	0.209946	HAAO
DMR_40	chr17	75086583	75088883	2301	*	19	1.38989e-117	4.09541e-62	2.18178e-08	4.20373e-78	0.328003	0.154119	SLC16A5
DMR_41	chr11	74466046	74468163	2118	*	13	1.80871e-116	3.57078e-70	1.61289e-08	2.46101e-75	0.319805	0.173461	AP001372.1, KCNE3
DMR_42	chr2	74497498	74500525	3028	*	18	1.68515e-115	3.57051e-96	3.332e-08	7.04352e-96	0.295921	0.169558	LBX2
DMR_43	chr2	96324742	96326306	1565	*	14	4.27037e-115	5.63602e-62	5.43344e-09	5.79624e-68	0.256283	0.121933	ITPRIPL1
DMR_44	chr17	55263737	55266466	2730	*	18	4.92683e-115	4.97172e-84	1.61289e-08	2.7821e-86	0.305119	0.156244	HLF
DMR_45	chr16	67169060	67171468	2409	*	14	8.42226e-114	1.13245e-85	1.42496e-08	1.06404e-82	0.299615	0.200927	HSF4, NOL3
DMR_46	chr8	48555271	48557908	2638	*	13	1.0413e-113	6.7428e-88	2.16363e-08	1.36139e-84	0.319213	0.213029	AC022915.2, AC026904.2
DMR_47	chr10	121595754	121598240	2487	*	18	9.99679e-112	1.12929e-63	1.49186e-09	2.09372e-73	0.267247	0.132862	FGFR2
DMR_48	chr14	24334473	24336183	1711	*	12	2.64284e-110	5.74564e-66	1.87119e-08	1.13463e-70	0.287007	0.183821	ADCY4, AL096870.1, RIPK3
DMR_49	chr11	46332072	46333733	1662	*	20	4.65668e-110	4.43952e-81	1.77496e-08	1.1825e-80	0.245195	0.120018	DGKZ
DMR_50	chr17	43211483	43213075	1593	*	12	1.09421e-109	8.99231e-66	2.23912e-08	1.91168e-71	0.326416	0.219619	NBR1, TMEM106A
DMR_51	chr4	41878302	41882549	4248	*	26	1.43426e-109	5.93706e-109	1.78944e-08	3.7954e-113	0.296689	0.143882	LINC00682
DMR_52	chr1	47228201	47233491	5291	*	34	1.46452e-109	1.31093e-147	2.40413e-07	5.7554e-142	0.251132	0.147469	AL135960.1, TAL1
DMR_53	chr1	2529182	2531697	2516	*	13	1.88166e-109	2.71182e-67	9.05727e-09	2.87144e-72	0.325199	0.188377	AL139246.5, HES5
DMR_54	chr1	31373057	31374026	970	*	11	4.9925e-109	2.72848e-82	2.29331e-08	2.51597e-77	0.281987	0.224977	FABP3
DMR_55	chr3	33659198	33660215	1018	*	12	1.36698e-108	5.23517e-81	3.60189e-08	9.94841e-77	0.337672	0.2627	CLASP2
DMR_56	chr6	116764877	116766920	2044	*	13	2.73451e-108	4.71398e-63	1.50588e-08	3.56406e-70	0.30428	0.159174	FAM162B
DMR_57	chr3	139538387	139541084	2698	*	17	1.45541e-107	2.74427e-86	4.67767e-08	5.26273e-88	0.274804	0.181568	AC046134.2, RBP1
DMR_58	chr11	65871256	65873974	2719	*	16	1.68407e-107	3.94481e-52	1.15002e-08	2.34759e-66	0.238547	0.109221	EFEMP2
DMR_59	chr8	11699708	11705514	5807	*	36	5.97248e-106	1.99242e-109	1.2978e-07	1.51066e-108	0.224618	0.119217	GATA4
DMR_60	chr13	42991263	42993017	1755	*	15	1.15603e-105	4.24867e-69	5.08704e-08	1.05055e-72	0.256218	0.171689	EPSTI1
DMR_61	chr12	89349109	89351635	2527	*	18	1.29869e-105	1.78159e-74	2.51673e-08	3.34847e-78	0.350941	0.164236	AC024909.1, DUSP6
DMR_62	chr22	28441159	28443679	2521	*	12	1.62028e-105	1.13335e-90	1.28682e-08	5.26163e-87	0.398175	0.26439	TTC28
DMR_63	chr10	101138652	101143273	4622	*	18	2.08197e-104	3.57844e-85	1.54642e-08	5.98474e-89	0.276495	0.153072
DMR_64	chr3	181723557	181729630	6074	*	27	1.56264e-103	2.47684e-98	2.12764e-08	5.04177e-98	0.344421	0.161567	SOX2-OT
DMR_65	chr5	71718582	71720516	1935	*	15	1.5809e-103	1.56579e-73	4.17244e-08	1.7644e-73	0.276821	0.149334	CARTPT
DMR_66	chr15	82646234	82648881	2648	*	22	4.73204e-103	6.53733e-74	1.69253e-08	6.27904e-76	0.236902	0.125236	CPEB1-AS1, CPEB1
DMR_67	chr7	116498408	116500539	2132	*	23	9.72983e-103	3.6415e-50	1.30162e-08	5.00588e-61	0.298251	0.10048	CAV2, AC002066.1
DMR_68	chr1	52601693	52603162	1470	*	13	4.99464e-102	9.04335e-75	5.845e-08	5.17365e-72	0.293344	0.178036	GPX7
DMR_69	chr12	95547795	95549355	1561	*	15	2.01114e-101	5.69692e-57	1.78944e-08	1.40867e-61	0.291706	0.164867	USP44
DMR_70	chr18	13610633	13612403	1771	*	14	2.09688e-101	3.85423e-66	5.99784e-08	4.70669e-69	0.250403	0.167926	LDLRAD4, MIR4526
DMR_71	chr14	21021210	21026987	5778	*	39	3.66467e-101	9.24779e-95	4.40843e-08	6.56197e-112	0.257472	0.100248	TPPP2, AL161668.4, NDRG2, MIR6717
DMR_72	chr6	28588561	28590336	1776	*	24	3.69327e-101	1.35925e-85	3.27526e-07	6.90467e-81	0.25409	0.150745	AL049543.1, ZBED9
DMR_73	chr1	24926746	24932615	5870	*	43	8.75733e-101	1.70342e-135	4.21224e-07	5.78548e-133	0.272846	0.120959	RUNX3
DMR_74	chr11	111540153	111541447	1295	*	11	5.27484e-100	1.28139e-77	6.21582e-09	2.90495e-73	0.297632	0.213258	LAYN
DMR_75	chr14	52068310	52070295	1986	*	19	6.14386e-100	4.14938e-77	6.66564e-08	1.27561e-79	0.256017	0.148788	NID2
DMR_76	chr14	36513242	36515858	2617	*	18	1.24973e-99	2.72826e-95	6.39127e-08	1.32942e-89	0.203888	0.163832	AL132857.1, SFTA3, SFTA3
DMR_77	chr12	48197751	48199035	1285	*	9	1.99726e-99	8.43984e-71	2.98024e-09	1.53583e-68	0.346247	0.210828	AC024257.3
DMR_78	chr5	141483925	141486335	2411	*	13	8.23978e-99	6.78587e-69	2.51673e-08	2.85445e-69	0.328332	0.16586	PCDHGA1, PCDHGA2, PCDHGA3, PCDHGB1, PCDHGA4, PCDHGB2, PCDHGA5, PCDHGB3, PCDHGA6, PCDHGA7, PCDHGB4, PCDHGA8, PCDHGB5, PCDHGA9, PCDHGB6, PCDHGA10, PCDHGB7, PCDHGA11, PCDHGA12, PCDHGC3, PCDHGC4
DMR_79	chr17	40307103	40309258	2156	*	13	1.00408e-98	1.42018e-59	2.176e-08	5.81479e-67	0.301161	0.176155	RARA
DMR_80	chr4	186143810	186145351	1542	*	12	1.03774e-98	1.63196e-37	2.83836e-09	5.87665e-54	0.267755	0.125574	FAM149A
DMR_81	chr19	51019198	51021185	1988	*	16	1.13466e-98	4.68813e-59	3.79227e-08	2.13123e-65	0.255945	0.126271	KLK10
DMR_82	chr2	55922329	55924044	1716	*	13	2.05861e-98	4.22087e-46	1.26447e-08	2.37442e-58	0.315857	0.140929	EFEMP1
DMR_83	chr14	28765076	28768274	3199	*	26	3.33583e-98	1.87614e-110	3.93596e-07	1.18747e-101	0.281081	0.151469	AL049777.1, FOXG1, FOXG1-AS1
DMR_84	chr22	37674994	37677465	2472	*	16	6.11087e-98	1.48614e-70	1.5618e-08	2.68902e-80	0.322018	0.160027	LGALS1
DMR_85	chr3	42263853	42266469	2617	*	22	1.6673e-97	1.71526e-59	1.14281e-07	6.88286e-70	0.221981	0.109406	AC018358.1, CCK
DMR_86	chr4	57109572	57110874	1303	*	17	1.03283e-96	2.07923e-70	3.79227e-08	2.42974e-72	0.307247	0.165359	IGFBP7-AS1, AC111197.1, IGFBP7
DMR_87	chr3	29279861	29282040	2180	*	12	7.09349e-96	7.77784e-65	3.8439e-09	7.38481e-69	0.287163	0.15952	AC098650.1, RBMS3, RBMS3-AS3
DMR_88	chr5	180590195	180592265	2071	*	15	1.23972e-95	3.90976e-47	5.38182e-08	4.25291e-63	0.291626	0.146927	SCGB3A1
DMR_89	chr9	35689038	35691984	2947	*	16	4.13463e-95	3.94821e-54	9.75725e-09	5.03884e-68	0.342869	0.134027	TPM2
DMR_90	chr5	141430484	141432075	1592	*	18	4.45921e-95	5.50448e-90	9.06647e-08	1.72189e-83	0.290478	0.170251	PCDHGA1, PCDHGA2, PCDHGA3, PCDHGB1, PCDHGA4, PCDHGB2, PCDHGA5, PCDHGB3, PCDHGA6, PCDHGA7, PCDHGB4, PCDHGA8, PCDHGB5, PCDHGA9, PCDHGB6, PCDHGA10, PCDHGB7, PCDHGA11, PCDHGA12
DMR_91	chr14	24367333	24370020	2688	*	23	6.16522e-95	5.90906e-47	4.62055e-07	2.20845e-61	0.257669	0.113951	NFATC4
DMR_92	chr13	36296672	36298209	1538	*	14	2.08058e-94	1.18469e-69	4.16232e-08	3.26938e-69	0.264786	0.161403	CCDC169-SOHLH2, CCDC169
DMR_93	chr1	235649540	235651646	2107	*	18	4.82987e-93	6.10573e-52	9.66785e-08	4.65121e-62	0.244438	0.132337	GNG4
DMR_94	chr1	119327274	119328070	797	*	10	1.67322e-92	3.33445e-69	2.85464e-08	3.53321e-65	0.315019	0.225908	LINC01780, AL359915.1
DMR_95	chr10	11163737	11166376	2640	*	17	2.07858e-92	1.27283e-45	7.27796e-09	1.27647e-55	0.276419	0.111887	CELF2
DMR_96	chr11	89490813	89492215	1403	*	17	2.16452e-92	6.31523e-52	1.60621e-07	6.85468e-62	0.234869	0.130808	NOX4
DMR_97	chr1	58249860	58251960	2101	*	14	2.16452e-92	5.80355e-71	4.48822e-08	9.84309e-73	0.213789	0.106747	DAB1
DMR_98	chr13	99988660	99992403	3744	*	27	2.37647e-92	4.57364e-146	6.04339e-08	4.20857e-138	0.244165	0.170053
DMR_99	chr2	227870574	227871743	1170	*	14	2.79741e-92	2.90616e-41	1.63006e-08	1.01661e-53	0.290295	0.107819	DAW1, TDGF1P2
DMR_100	chrX	120308942	120312393	3452	*	19	2.84765e-92	7.42512e-75	4.18405e-08	3.47096e-79	0.272129	0.153345	TMEM255A
DMR_101	chr1	155320627	155322436	1810	*	12	3.16556e-92	8.7419e-55	1.13788e-08	6.32829e-60	0.299975	0.159234	FDPS, RUSC1, RUSC1-AS1
DMR_102	chr12	102917061	102918831	1771	*	10	4.92475e-92	3.37243e-55	1.85069e-08	3.12949e-60	0.267402	0.174488	PAH
DMR_103	chr7	100865584	100868619	3036	*	18	2.5943e-91	2.97773e-69	2.176e-08	1.35682e-73	0.332427	0.144436	SLC12A9, TRIP6, MIR6875
DMR_104	chr20	44246323	44248299	1977	*	15	3.04793e-91	8.59885e-58	1.61289e-08	7.83638e-63	0.380308	0.14322	GDAP1L1
DMR_105	chr12	110688727	110690442	1716	*	17	1.30642e-90	3.15437e-47	3.14407e-08	2.53639e-55	0.325484	0.141306	HVCN1
DMR_106	chr2	26400570	26402790	2221	*	14	1.38114e-90	1.57345e-50	5.07563e-08	1.52635e-57	0.269516	0.144187	DRC1
DMR_107	chr10	103276738	103278039	1302	*	13	2.16496e-90	5.87862e-56	1.31468e-08	1.9688e-59	0.26591	0.152982	INA, NT5C2
DMR_108	chrX	134990035	134991323	1289	*	11	2.44927e-90	1.83073e-51	1.08927e-08	6.12595e-58	0.309931	0.176861	SMIM10
DMR_109	chr22	45212142	45213540	1399	*	14	1.10182e-89	2.79195e-60	8.33412e-08	4.24276e-62	0.259076	0.149326	KIAA0930
DMR_110	chr9	2156196	2158492	2297	*	12	2.30219e-89	6.85598e-61	6.55211e-08	1.72084e-63	0.271082	0.192419	SMARCA2
DMR_111	chr19	57708712	57710254	1543	*	13	2.85469e-89	4.46877e-58	8.99692e-08	3.13088e-62	0.254207	0.174468	ZNF551, AC003006.1, ZNF154
DMR_112	chr17	28717151	28719643	2493	*	26	4.43546e-89	2.02099e-78	2.55941e-07	4.29515e-78	0.211046	0.123456	RAB34
DMR_113	chr10	70131125	70133403	2279	*	17	5.13415e-89	3.28079e-58	2.5062e-09	7.64193e-61	0.191361	0.118183	AIFM2
DMR_114	chr1	151720723	151722106	1384	*	16	5.57567e-89	3.69966e-64	3.808e-08	2.93222e-68	0.260065	0.150655	RIIAD1
DMR_115	chr5	151686707	151688357	1651	*	12	6.73779e-89	2.44498e-48	2.63028e-08	1.01063e-56	0.296399	0.161479	CLMAT3, SPARC
DMR_116	chr19	46412094	46414470	2377	*	14	8.55906e-89	2.59951e-69	1.09611e-07	1.48275e-70	0.286479	0.165632	CCDC8
DMR_117	chr5	83470800	83474800	4001	*	27	1.43885e-88	1.4592e-94	4.38071e-07	6.96216e-91	0.22504	0.110356	VCAN
DMR_118	chr6	29624604	29628797	4194	*	20	1.66341e-88	1.48519e-58	5.08704e-08	1.04663e-63	0.239195	0.103995	GABBR1
DMR_119	chr2	222297052	222308342	11291	*	59	1.91034e-88	8.115e-159	6.57481e-07	1.35321e-160	0.235516	0.117706	CCDC140, PAX3
DMR_120	chr15	88894479	88897873	3395	*	13	1.48233e-87	3.46162e-65	1.54249e-08	1.84775e-67	0.312922	0.162148	HAPLN3
DMR_121	chr7	151409259	151412570	3312	*	16	3.96339e-87	2.32841e-49	2.06201e-08	1.0386e-58	0.278772	0.130629	WDR86-AS1, WDR86
DMR_122	chr5	112736861	112738346	1486	*	18	5.39906e-87	5.73385e-73	4.24729e-06	7.66655e-69	0.319103	0.215594	APC
DMR_123	chr18	61892858	61894887	2030	*	15	6.10615e-87	9.74286e-50	6.29927e-08	2.57882e-58	0.281606	0.110487	RNF152
DMR_124	chr6	10880853	10884081	3229	*	20	8.25514e-87	5.6027e-99	2.52238e-08	2.5144e-99	0.236656	0.151062	AL024498.2, AL357497.1, GCM2
DMR_125	chr11	57426230	57428067	1838	*	14	8.61771e-87	3.44478e-52	9.64808e-08	5.30617e-58	0.372715	0.171758	SLC43A3
DMR_126	chr9	88989819	88992158	2340	*	16	1.35662e-86	4.71039e-45	1.77683e-08	2.76855e-57	0.255887	0.126286	S1PR3
DMR_127	chr5	179791852	179794089	2238	*	13	1.51325e-86	2.48729e-59	4.75341e-08	7.98711e-64	0.32606	0.164983	LTC4S
DMR_128	chr11	111910997	111914218	3222	*	24	2.75637e-86	3.85957e-76	4.29433e-08	2.93974e-82	0.23257	0.105781	HSPB2, HSPB2-C11orf52, CRYAB
DMR_129	chr17	46817951	46822591	4641	*	21	3.07026e-86	2.66552e-65	1.27376e-07	1.85475e-68	0.246321	0.121892	WNT3
DMR_130	chr12	106138434	106141646	3213	*	17	8.50158e-86	2.79273e-49	2.29331e-08	1.19846e-59	0.268075	0.142011	NUAK1
DMR_131	chr1	110130147	110131493	1347	*	7	9.4165e-86	1.00761e-50	4.79902e-10	7.57525e-52	0.273267	0.187366
DMR_132	chr16	67325714	67328065	2352	*	13	1.09889e-85	1.02186e-47	5.99973e-09	2.94421e-56	0.350306	0.129384	LRRC36, KCTD19
DMR_133	chr14	94771819	94774555	2737	*	16	1.35247e-85	2.43964e-85	3.61905e-08	7.25767e-80	0.238501	0.169238	AL121612.2
DMR_134	chr6	26086343	26088584	2242	*	10	1.83671e-85	7.94525e-48	1.94064e-08	2.45428e-57	0.328511	0.19752	HFE
DMR_135	chr2	53859717	53860415	699	*	12	2.25662e-85	1.54322e-65	1.16867e-07	5.0757e-62	0.17822	0.137091	ASB3, GPR75
DMR_136	chr2	161237458	161239979	2522	*	14	3.12338e-85	2.94361e-49	1.50588e-08	1.09827e-61	0.24176	0.118089	AC009299.2
DMR_137	chr7	150954849	150958299	3451	*	15	4.33325e-85	1.07723e-49	1.94064e-08	4.49229e-61	0.318212	0.140315	KCNH2
DMR_138	chr8	119638503	119639971	1469	*	10	5.96773e-85	4.93014e-57	1.63982e-08	5.5501e-57	0.394332	0.255073	ENPP2
DMR_139	chr12	62631710	62632705	996	*	7	6.3112e-85	1.16199e-59	7.90582e-09	1.55597e-56	0.264004	0.217012
DMR_140	chr8	85437513	85438966	1454	*	11	1.54268e-84	9.49716e-51	1.46788e-08	6.0514e-55	0.277172	0.167684	CA3
DMR_141	chr14	94767328	94770222	2895	*	16	1.56821e-84	2.49572e-57	3.85679e-08	9.32351e-63	0.276073	0.128198	GSC
DMR_142	chr2	44928062	44936303	8242	*	40	1.78611e-84	2.50672e-117	1.03713e-07	6.61246e-126	0.306309	0.108097	AC012354.2, AC012354.7, AC012354.5, AC012354.8, LINC01833, AC012354.9
DMR_143	chr17	75586880	75588536	1657	*	12	6.98148e-84	3.33199e-61	2.67265e-08	8.52217e-61	0.273925	0.163393	MYO15B
DMR_144	chr3	136818022	136820486	2465	*	21	8.53655e-84	8.52201e-80	3.60436e-07	2.59275e-76	0.220964	0.141354	SLC35G2
DMR_145	chr13	95552011	95553994	1984	*	19	1.86272e-83	9.45121e-53	2.70771e-07	2.33323e-56	0.251811	0.100538	CLDN10
DMR_146	chr6	21664924	21667584	2661	*	12	5.69775e-83	1.03135e-68	4.22825e-08	1.45267e-66	0.25977	0.198189	CASC15
DMR_147	chr4	47835758	47839297	3540	*	19	2.12048e-82	1.31351e-37	3.93788e-09	1.08463e-52	0.259968	0.105713	AC107068.2, CORIN
DMR_148	chr1	66751990	66752822	833	*	12	2.15491e-82	1.54093e-66	2.02539e-07	6.18336e-62	0.265667	0.16101	TCTEX1D1
DMR_149	chr6	26270965	26274073	3109	*	18	2.60784e-82	3.73132e-75	1.48651e-07	6.55249e-73	0.287792	0.156325	H2BC10, H3C8, H2AC10P
DMR_150	chr14	101021419	101027024	5606	*	40	4.24136e-82	1.92051e-153	2.30433e-07	5.45079e-145	-0.250588	-0.149688	MEG8, MIR379, MIR411, MIR299, MIR380, MIR1197, MIR323A, MIR758, MIR329-1
DMR_151	chr1	109667399	109668303	905	*	7	4.61065e-82	3.40402e-48	2.5062e-09	3.48408e-50	0.308074	0.225123	GSTM4, GSTM2
DMR_152	chr20	52103792	52106390	2599	*	12	6.32085e-82	1.0775e-78	2.81358e-08	7.1173e-74	0.357048	0.218817	ZFP64
DMR_153	chr1	169427468	169428312	845	*	10	6.70099e-82	4.42859e-43	2.00288e-08	7.53098e-50	0.319998	0.18373	CCDC181
DMR_154	chr10	93065500	93069333	3834	*	16	1.24345e-81	2.13498e-81	9.5874e-09	2.68902e-80	0.25055	0.142211	CYP26C1, AL358613.3
DMR_155	chr9	122225617	122231163	5547	*	30	1.4219e-81	2.58877e-77	1.79353e-07	2.63969e-85	0.330391	0.126554	LHX6
DMR_156	chr17	79789367	79793686	4320	*	21	1.75719e-81	9.50438e-60	8.16747e-09	3.08171e-70	0.300375	0.118711	CBX8
DMR_157	chrX	70930440	70932514	2075	*	11	1.90388e-81	2.11541e-46	3.62211e-08	9.66738e-54	0.25675	0.160734	SLC7A3
DMR_158	chr1	118983437	118993665	10229	*	57	2.17006e-81	5.30036e-254	2.05215e-07	7.81835e-237	0.286361	0.144884	TBX15
DMR_159	chr11	8593809	8595419	1611	*	18	2.56148e-81	3.49654e-66	1.05877e-07	1.18686e-64	0.220388	0.12379	STK33
DMR_160	chr2	63053029	63060551	7523	*	36	3.55058e-81	4.34805e-146	1.14072e-07	1.29438e-139	0.272587	0.139732	OTX1
DMR_161	chr14	60506744	60512134	5391	*	29	3.93523e-81	8.51407e-121	5.30492e-08	7.92097e-119	0.290421	0.162436	SIX6, C14orf39
DMR_162	chr8	60908707	60912910	4204	*	18	6.15633e-81	1.15641e-64	5.44422e-08	7.41157e-68	0.296113	0.160311	AC022182.1
DMR_163	chr2	85412878	85415292	2415	*	14	8.31507e-81	9.8095e-44	1.13135e-08	1.26733e-53	0.32268	0.145227	CAPG
DMR_164	chr15	41510957	41514390	3434	*	19	1.5925e-80	7.99285e-86	2.16897e-08	9.27294e-83	0.255413	0.14095	LTK
DMR_165	chr7	97731714	97733393	1680	*	11	1.88967e-80	4.82481e-52	2.90646e-08	7.93514e-55	0.337175	0.195698	TAC1
DMR_166	chr10	122162796	122164570	1775	*	14	2.04624e-80	1.71341e-56	7.33078e-08	1.07217e-56	0.287639	0.147343	TACC2
DMR_167	chr5	59038849	59040245	1397	*	14	6.31944e-80	1.19293e-56	2.95838e-07	3.43463e-57	0.263273	0.158673	AC092343.1, PDE4D
DMR_168	chr5	151019582	151020970	1389	*	13	1.01502e-79	4.2588e-45	9.39049e-08	8.10844e-54	0.256012	0.162867	GPX3
DMR_169	chr2	29113990	29116441	2452	*	16	1.17893e-79	3.54352e-39	1.33296e-07	3.87356e-51	0.359039	0.164296	CLIP4
DMR_170	chr1	50413888	50428058	14171	*	63	1.33128e-79	2.4624e-253	6.22157e-08	5.42921e-243	0.32517	0.135785	AL049637.1, DMRTA2
DMR_171	chr3	44583583	44585368	1786	*	9	2.6887e-79	3.06755e-55	1.6353e-08	2.42188e-56	0.312535	0.219999	ZKSCAN7, ZNF660, ZNF197, ZKSCAN7-AS1
DMR_172	chr2	227717357	227718375	1019	*	11	3.36804e-79	3.15518e-57	5.74799e-08	2.9839e-56	0.267851	0.155981	SLC19A3
DMR_173	chr1	156420263	156422427	2165	*	14	7.54611e-79	5.00709e-54	2.16896e-07	1.44388e-58	0.251241	0.132359	MIR9-1HG, MIR9-1
DMR_174	chr16	57627387	57629715	2329	*	15	9.83181e-79	9.46083e-65	1.96946e-07	3.39184e-62	0.267739	0.130073	ADGRG1, AC018552.3
DMR_175	chr5	135577869	135580232	2364	*	13	3.664e-78	5.14162e-46	2.13309e-08	1.09413e-50	0.393239	0.140067	AC034206.1, SLC25A48, CXCL14
DMR_176	chr14	85528183	85534714	6532	*	32	4.59831e-78	3.95951e-112	3.73664e-07	8.3833e-114	0.238734	0.124536	AL049775.3, FLRT2, AL049775.1
DMR_177	chr6	30450731	30451774	1044	*	17	9.11007e-78	2.9123e-58	7.32404e-08	3.14352e-57	0.221616	0.113732	AL662873.1
DMR_178	chr10	22333194	22337313	4120	*	21	9.62632e-78	3.60662e-50	1.77683e-08	2.21017e-59	0.249253	0.100674
DMR_179	chr16	69106030	69107575	1546	*	14	1.12793e-77	4.57652e-54	1.37621e-07	1.38034e-56	0.198663	0.122381	HAS3
DMR_180	chr11	20596391	20602367	5977	*	31	1.13234e-77	5.39258e-73	9.96381e-08	4.69742e-84	0.325628	0.118108	SLC6A5, AC090707.2
DMR_181	chr3	62367637	62379465	11829	*	59	1.40979e-77	9.20951e-194	8.57814e-08	1.92352e-210	0.27833	0.12842	PTPRG-AS1, FEZF2
DMR_182	chr12	3752401	3754598	2198	*	16	1.7685e-77	2.24429e-49	9.88425e-08	1.0404e-54	0.335062	0.206219	AC006207.1, CRACR2A
DMR_183	chr11	70661720	70663225	1506	*	12	1.85407e-77	2.23531e-60	2.00994e-07	1.35165e-57	0.261848	0.168869	SHANK2
DMR_184	chr7	27112964	27116443	3480	*	27	2.66372e-77	1.50665e-103	3.85273e-06	2.72549e-96	0.232544	0.148786	HOXA-AS2, HOXA3
DMR_185	chr14	21069177	21072755	3579	*	17	4.24561e-77	2.78736e-38	2.05596e-08	8.51975e-51	0.28051	0.102504	ARHGEF40, NDRG2
DMR_186	chr5	73232284	73234645	2362	*	15	5.82621e-77	4.87127e-81	7.7895e-08	5.36126e-77	0.276621	0.151566	AC116345.1
DMR_187	chr10	99519940	99523887	3948	*	24	6.50294e-77	2.5757e-130	8.20196e-08	2.16045e-121	0.247531	0.173997
DMR_188	chr4	41255674	41258204	2531	*	14	7.51127e-77	6.73724e-42	3.02101e-08	6.84631e-52	0.222046	0.124424	UCHL1, UCHL1-AS1
DMR_189	chr12	53972423	53974548	2126	*	16	1.05997e-76	1.10446e-50	2.16963e-07	6.2044e-56	0.274773	0.151665	HOXC11, HOTAIR
DMR_190	chr1	186679112	186682082	2971	*	17	1.0778e-76	1.05954e-51	4.57621e-08	1.50788e-54	0.257122	0.127821	PACERR, PTGS2
DMR_191	chr5	115961281	115964131	2851	*	21	1.19121e-76	3.76294e-83	4.97099e-07	2.07986e-78	0.191366	0.12896	LVRN
DMR_192	chr2	84879844	84881371	1528	*	12	1.96111e-76	3.6621e-39	3.80335e-08	3.54397e-48	0.27529	0.132976	TRABD2A
DMR_193	chr12	21941026	21942543	1518	*	17	2.37179e-76	1.4025e-62	6.38426e-07	4.98064e-62	0.213584	0.135569	ABCC9
DMR_194	chr11	26993926	26994444	519	*	8	4.48423e-76	2.82781e-56	3.06358e-08	3.26269e-53	0.288582	0.22816	FIBIN
DMR_195	chr3	50340324	50341903	1580	*	18	4.52975e-76	1.36367e-29	2.9114e-07	1.45449e-45	0.262698	0.113022	ZMYND10-AS1, RASSF1, ZMYND10
DMR_196	chr1	94925803	94927873	2071	*	17	7.36381e-76	1.05533e-52	6.10456e-08	6.50639e-58	0.290029	0.152043	AC105942.1, CNN3
DMR_197	chr17	77318520	77323860	5341	*	26	8.4132e-76	5.45084e-105	9.63894e-07	3.22641e-98	0.247294	0.140862	SEPTIN9
DMR_198	chr7	157568348	157569402	1055	*	7	9.72742e-76	1.7722e-53	2.00288e-08	3.74568e-51	0.299933	0.250237	PTPRN2
DMR_199	chr11	70826260	70828140	1881	*	10	9.80432e-76	6.79228e-55	5.1997e-08	2.39765e-55	0.296885	0.185265	SHANK2
DMR_200	chr20	2799468	2801702	2235	*	14	1.19415e-75	1.15653e-68	8.94026e-08	3.04408e-66	0.242178	0.150602	CPXM1
DMR_201	chr7	151735934	151737572	1639	*	10	1.40606e-75	1.02838e-49	3.60189e-08	4.28025e-51	0.335378	0.141364	PRKAG2
DMR_202	chr12	104214500	104216766	2267	*	12	1.491e-75	7.05443e-42	7.66387e-08	5.67181e-49	0.240291	0.113641	TXNRD1
DMR_203	chr10	117541272	117547148	5877	*	34	1.9618e-75	1.99224e-109	1.43075e-07	1.92194e-109	0.25285	0.122561	EMX2, EMX2OS
DMR_204	chr6	10885897	10887896	2000	*	13	3.36435e-75	1.07196e-44	1.57384e-07	1.37767e-50	0.204855	0.131978	AL024498.2, SYCP2L
DMR_205	chr7	128030517	128032985	2469	*	15	4.42159e-75	6.35037e-88	6.85504e-08	1.3426e-82	0.280624	0.178756	SND1, LRRC4
DMR_206	chr11	46360935	46362374	1440	*	11	5.26522e-75	2.72279e-45	8.66863e-08	6.736e-49	0.284464	0.159172	DGKZ
DMR_207	chr16	8711565	8713451	1887	*	15	5.59115e-75	1.04361e-55	3.84185e-07	7.83732e-56	0.228915	0.134792	ABAT
DMR_208	chr2	181456174	181458171	1998	*	17	8.34112e-75	1.3942e-53	2.03947e-07	6.45369e-60	0.252964	0.14346	ITGA4
DMR_209	chr17	19384472	19388767	4296	*	17	8.51496e-75	1.02327e-73	1.32893e-07	2.00726e-73	0.238964	0.126694	MFAP4
DMR_210	chr5	138273992	138275807	1816	*	13	1.20982e-74	7.48558e-35	3.72167e-08	2.31321e-45	0.283692	0.128189	GFRA3
DMR_211	chr7	28956195	28959608	3414	*	25	1.53124e-74	6.13533e-65	2.06494e-06	5.3201e-69	0.229408	0.128559	AC005013.1, TRIL
DMR_212	chr11	8717844	8720587	2744	*	11	1.58675e-74	1.68054e-64	2.50646e-08	2.12269e-65	0.28659	0.195514	DENND2B
DMR_213	chr3	64684783	64686088	1306	*	11	3.35027e-74	6.70199e-45	5.26926e-08	3.70443e-48	0.272525	0.149254	ADAMTS9-AS2, ADAMTS9
DMR_214	chrX	139691308	139692917	1610	*	11	5.35268e-74	2.4276e-43	1.38263e-08	7.90498e-48	0.297857	0.162157	MCF2
DMR_215	chr19	15231213	15234272	3060	*	16	9.73829e-74	8.43308e-59	2.91956e-07	6.51087e-65	0.292127	0.136694	EPHX3
DMR_216	chr7	143885215	143886106	892	*	9	1.20474e-73	4.21492e-40	1.53785e-08	8.70759e-46	0.314828	0.192053	TCAF1
DMR_217	chr6	30752030	30752714	685	*	9	1.46099e-73	6.65756e-59	1.37621e-07	7.28819e-55	0.255041	0.213791	HCG20
DMR_218	chr12	119803483	119804709	1227	*	10	1.51833e-73	2.60099e-62	1.3124e-07	4.34423e-58	0.226013	0.161421	CIT
DMR_219	chr9	22004917	22006483	1567	*	16	1.87495e-73	1.40982e-57	2.1295e-07	5.77079e-58	0.178359	0.108517	AL359922.1, CDKN2B-AS1, CDKN2B
DMR_220	chr19	17281352	17283093	1742	*	16	1.97583e-73	7.33503e-39	9.97219e-08	2.6844e-48	0.229655	0.117896	AC010463.1, ANKLE1, USHBP1
DMR_221	chrX	155612092	155613729	1638	*	13	2.52792e-73	1.47409e-56	3.91822e-07	8.24654e-55	0.332198	0.186836	SPRY3, TMLHE
DMR_222	chr1	200033215	200037119	3905	*	14	2.95284e-73	1.66587e-69	1.65023e-07	3.46632e-66	0.288917	0.172808	NR5A2
DMR_223	chr15	89406386	89410064	3679	*	18	5.61816e-73	7.73492e-91	1.04701e-07	9.99517e-86	0.27569	0.14853
DMR_224	chr11	57596196	57598952	2757	*	14	5.78202e-73	5.18045e-62	2.29331e-08	5.62921e-62	0.329207	0.168215	SERPING1
DMR_225	chr21	33401291	33403818	2528	*	14	6.47607e-73	1.51811e-39	6.60028e-08	1.19235e-47	0.316915	0.127322	IFNGR2
DMR_226	chr15	45111959	45118038	6080	*	29	8.22142e-73	1.685e-106	3.1371e-08	3.56761e-107	0.270896	0.123407	DUOXA2, DUOX2, DUOXA1
DMR_227	chr1	31703673	31705449	1777	*	16	9.06088e-73	2.9743e-45	1.21973e-07	3.36113e-56	0.243682	0.107918	COL16A1
DMR_228	chr7	19143608	19145784	2177	*	18	9.54259e-73	5.68929e-70	2.78758e-07	3.10699e-67	0.260689	0.145205	AC003986.1, FERD3L
DMR_229	chr17	35373211	35374757	1547	*	13	1.39047e-72	2.99545e-54	3.08905e-07	4.302e-55	0.272684	0.175214	SLFN11
DMR_230	chr4	54108515	54110296	1782	*	10	2.39802e-72	1.07641e-56	2.81513e-08	1.48024e-54	0.233753	0.163197	AC058822.1
DMR_231	chr1	65791228	65793002	1775	*	12	2.64854e-72	2.32175e-43	1.31468e-08	5.11994e-47	0.235801	0.130557	PDE4B
DMR_232	chr10	101235683	101238905	3223	*	21	3.0541e-72	6.93118e-93	4.13504e-07	6.84944e-87	0.247879	0.137643	LBX1-AS1
DMR_233	chr21	31557741	31561051	3311	*	15	4.23833e-72	6.69288e-45	1.77496e-08	9.90806e-51	0.292222	0.124364	AP000251.1, TIAM1
DMR_234	chr14	24171686	24173149	1464	*	13	4.52577e-72	1.72151e-54	4.85744e-07	9.17861e-55	0.220449	0.13601	REC8
DMR_235	chr6	29552921	29554004	1084	*	29	5.42542e-72	1.61182e-62	3.30724e-06	5.12371e-60	0.22031	0.138322	OR2I1P
DMR_236	chr14	101058298	101066790	8493	*	56	1.20352e-71	1.77203e-155	1.87075e-07	8.55186e-163	-0.247591	-0.127437	MIR154, MIR496, MIR377, MIR541, MIR409, MIR412, MIR369, MIR410, MIR656
DMR_237	chr1	207910568	207912544	1977	*	18	1.67049e-71	3.4008e-50	4.60858e-07	1.06529e-53	0.213215	0.126289	AL356275.1, CD34
DMR_238	chr12	14567166	14569286	2121	*	16	3.58973e-71	1.42646e-48	1.97486e-07	1.76794e-51	0.211749	0.102148	PLBD1-AS1, PLBD1
DMR_239	chr6	6006165	6008409	2245	*	20	4.27537e-71	2.98131e-59	5.97101e-07	1.18216e-58	0.19117	0.105855	NRN1
DMR_240	chr7	830833	833098	2266	*	14	6.03925e-71	8.59321e-45	2.1125e-08	1.83205e-49	0.266961	0.124348	SUN1
DMR_241	chr5	150411524	150413873	2350	*	14	6.1782e-71	5.895e-41	6.91213e-07	7.20185e-50	0.237913	0.139782	CD74
DMR_242	chr8	23102200	23103575	1376	*	9	6.23556e-71	7.50013e-53	2.23912e-08	1.60597e-50	0.270658	0.148337	AC107959.4, AC107959.5, TNFRSF10C
DMR_243	chr5	173228922	173239225	10304	*	41	9.18642e-71	2.50104e-138	1.20982e-07	1.42161e-141	0.258887	0.122335	NKX2-5
DMR_244	chr14	91947153	91948930	1778	*	14	1.01597e-70	5.73255e-42	4.76645e-08	6.28974e-47	0.314827	0.132789	FBLN5
DMR_245	chr7	121327820	121330467	2648	*	15	1.16309e-70	1.12244e-64	1.01864e-07	9.33686e-63	0.222216	0.100558	WNT16
DMR_246	chr19	51887557	51888847	1291	*	14	1.35488e-70	1.58912e-58	1.17751e-06	1.67255e-56	0.299586	0.205933	ZNF649-AS1, ZNF577
DMR_247	chr8	23709797	23710428	632	*	7	1.62799e-70	2.04153e-48	5.89703e-09	7.65248e-47	0.266994	0.167131	AC012574.1
DMR_248	chr7	142796464	142798162	1699	*	16	2.16649e-70	2.74733e-60	3.84791e-08	2.5049e-59	0.3104	0.121796	TRBJ2-2, TRBJ2-2P, TRBJ2-3, TRBJ2-4, TRBJ2-5, TRBJ2-6, TRBJ2-7
DMR_249	chr4	80182814	80186031	3218	*	13	2.686e-70	1.48187e-41	1.5618e-08	6.04153e-52	0.307359	0.139328	PRDM8, AC021127.1
DMR_250	chr4	25654892	25656505	1614	*	14	3.36803e-70	2.18288e-36	4.16496e-08	1.76898e-43	0.27839	0.13019	SLC34A2
DMR_251	chr10	101134168	101137112	2945	*	15	3.86599e-70	8.33094e-99	2.83146e-08	1.79308e-93	0.329951	0.174466	TLX1
DMR_252	chr1	6602585	6604208	1624	*	14	4.05216e-70	3.73067e-38	2.89172e-07	1.31309e-47	0.237383	0.137071	KLHL21
DMR_253	chr6	5993512	5997558	4047	*	26	4.95492e-70	1.6629e-94	1.06368e-07	5.56308e-90	0.206895	0.12513
DMR_254	chr19	35138452	35140269	1818	*	18	5.88156e-70	2.43883e-67	9.78068e-07	6.52341e-62	0.188228	0.1033	FXYD1, AC020907.2, LGI4, AC020907.5
DMR_255	chr18	78976785	78979559	2775	*	19	1.16492e-69	5.58093e-41	2.63028e-08	3.2677e-47	0.272601	0.109488	LINC01896
DMR_256	chr11	70567714	70570204	2491	*	13	1.26254e-69	2.23569e-29	2.176e-08	5.22205e-42	0.33649	0.116486	SHANK2
DMR_257	chr10	99231988	99237266	5279	*	29	1.44069e-69	9.78562e-84	8.52197e-07	1.64762e-86	0.254886	0.126838	HPSE2
DMR_258	chrX	20116228	20117643	1416	*	13	1.54628e-69	3.71735e-40	1.04024e-07	2.95927e-45	0.259175	0.104502	MAP7D2
DMR_259	chr9	121735484	121737591	2108	*	11	4.03062e-69	4.89994e-28	6.19956e-08	3.07625e-42	0.26274	0.126382	DAB2IP
DMR_260	chr14	101052183	101056094	3912	*	24	4.37691e-69	2.68629e-92	9.45838e-08	1.75095e-88	-0.239569	-0.14835	MIR487A, MIR382, MIR134, MIR668, MIR485
DMR_261	chr2	104851994	104858591	6598	*	27	5.90984e-69	6.65228e-76	8.55151e-08	3.83477e-78	0.23389	0.105986	AC018730.1, POU3F3, PANTR1
DMR_262	chr6	38714731	38715410	680	*	7	6.82921e-69	1.87556e-48	1.18663e-08	2.06341e-46	0.273054	0.203251	DNAH8, AL391415.1
DMR_263	chr4	56654972	56658604	3633	*	18	1.07981e-68	2.00296e-43	3.36956e-08	6.73374e-54	0.381947	0.140545	HOPX
DMR_264	chr6	29926273	29927427	1155	*	8	1.47182e-68	2.4724e-40	1.03834e-09	7.85403e-42	0.347192	0.203415	HLA-K, HCG4B
DMR_265	chr15	28095067	28097110	2044	*	12	1.89344e-68	3.08681e-46	2.45595e-08	3.45536e-48	0.257372	0.138336	OCA2
DMR_266	chr3	181695031	181697060	2030	*	13	2.27332e-68	1.08484e-58	3.05743e-07	2.61727e-56	0.196536	0.143869	SOX2-OT, AC125613.1
DMR_267	chr1	159921848	159925546	3699	*	19	2.64312e-68	1.26059e-42	9.17593e-08	8.13714e-55	0.224369	0.108223	TAGLN2
DMR_268	chr6	3230953	3232162	1210	*	11	2.88735e-68	1.7517e-54	3.96708e-07	1.5144e-51	0.308864	0.199282	PSMG4, TUBB2B
DMR_269	chr21	43361304	43363245	1942	*	12	3.05396e-68	6.29834e-46	2.11367e-07	2.17672e-50	0.256544	0.145646	LINC01679
DMR_270	chr5	43190921	43193579	2659	*	15	3.21282e-68	3.75757e-51	8.52212e-08	2.10284e-54	0.294101	0.146502	ZNF131, NIM1K
DMR_271	chr6	44561028	44561420	393	*	6	3.29046e-68	1.57872e-48	1.43495e-08	5.02185e-46	0.261437	0.206701
DMR_272	chr6	49713465	49714882	1418	*	12	3.88042e-68	1.17165e-45	1.03713e-07	4.3855e-49	0.212598	0.130833	AL121974.1, CRISP2
DMR_273	chr3	158731871	158733569	1699	*	14	4.90535e-68	1.72042e-53	3.13291e-07	2.77822e-55	0.254813	0.152558	MFSD1, AC080013.1, RARRES1
DMR_274	chr1	65263544	65266203	2660	*	14	5.44109e-68	1.95457e-58	1.50995e-07	5.45947e-61	0.275812	0.160722	DNAJC6
DMR_275	chr5	79110441	79112356	1916	*	13	5.49724e-68	6.16169e-33	8.36426e-08	3.08224e-45	0.223519	0.102831	BHMT, DMGDH
DMR_276	chr12	52230482	52233792	3311	*	15	6.28766e-68	2.05686e-57	2.1295e-07	7.80567e-58	0.216138	0.111683	KRT7
DMR_277	chr5	66827874	66828973	1100	*	11	7.09679e-68	1.29968e-39	1.43104e-07	8.0302e-45	0.262077	0.149961	MAST4
DMR_278	chr19	50911914	50913261	1348	*	10	1.444e-67	7.50563e-45	4.84722e-08	1.98584e-46	0.340998	0.1687
DMR_279	chr4	139279366	139281173	1808	*	12	1.44621e-67	4.62185e-40	1.4608e-08	1.98809e-45	0.256393	0.109563	MGARP, NDUFC1
DMR_280	chr19	12867546	12868732	1187	*	8	1.52276e-67	3.05735e-37	1.38263e-08	1.10723e-42	0.289627	0.167794	MAST1, HOOK2
DMR_281	chr9	111036539	111039762	3224	*	15	2.10974e-67	7.92586e-32	1.98657e-08	2.68457e-44	0.282164	0.114981	LPAR1
DMR_282	chr11	30582920	30585065	2146	*	11	2.18046e-67	8.41036e-37	4.9948e-08	1.36546e-43	0.263913	0.152602	MPPED2-AS1, MPPED2
DMR_283	chr20	63735756	63738957	3202	*	20	2.65897e-67	4.90693e-45	2.00288e-08	4.34787e-52	0.27731	0.101402	ZGPAT, AL121845.3, LIME1, AL121845.2
DMR_284	chr1	114152630	114156108	3479	*	21	2.88793e-67	8.83302e-44	3.23241e-07	6.90328e-53	0.243144	0.10654	SYT6
DMR_285	chr17	42286294	42289137	2844	*	16	4.75742e-67	1.33297e-47	5.86807e-07	1.13305e-53	0.285923	0.137585	STAT5A
DMR_286	chr5	154850613	154851610	998	*	7	8.01119e-67	8.7539e-42	2.29701e-08	1.11753e-42	0.373176	0.236939	FAXDC2
DMR_287	chr9	18437919	18439125	1207	*	10	1.03201e-66	3.54951e-55	2.15169e-07	6.85661e-52	0.259651	0.189529	ADAMTSL1
DMR_288	chr22	17198909	17200574	1666	*	12	1.06366e-66	9.08502e-56	1.50912e-07	1.64291e-53	0.199834	0.134299	ADA2
DMR_289	chr5	96431846	96434534	2689	*	22	1.35925e-66	1.69488e-53	9.32088e-07	8.35261e-55	0.167092	0.105354	AC104123.1, PCSK1
DMR_290	chr6	137492447	137497699	5253	*	23	2.47704e-66	5.36984e-114	3.78894e-08	2.0486e-111	0.271766	0.158546	OLIG3
DMR_291	chr22	42644440	42645996	1557	*	9	2.67285e-66	5.46678e-48	3.62211e-08	4.26753e-47	0.205367	0.14513	CYB5R3
DMR_292	chr1	40708587	40709527	941	*	9	4.29217e-66	3.46732e-45	1.25928e-07	8.79373e-47	0.282567	0.218081	NFYC
DMR_293	chr5	171307308	171309385	2078	*	15	5.19886e-66	3.52193e-66	1.10695e-07	7.32333e-62	0.242349	0.123514	TLX3, AC091980.2
DMR_294	chr1	118999210	119002652	3443	*	17	6.22857e-66	2.25274e-85	6.19451e-08	2.55583e-81	0.236648	0.160713	AL139420.1, AL139420.2
DMR_295	chr7	150799977	150802649	2673	*	17	6.76118e-66	9.09896e-60	3.01967e-07	5.56416e-62	0.193256	0.119956	TMEM176A, TMEM176B
DMR_296	chr11	6318188	6321280	3093	*	19	6.9697e-66	1.18469e-67	7.48698e-07	4.13719e-62	0.216764	0.141933	AC068733.3, CAVIN3
DMR_297	chr17	36932243	36943575	11333	*	48	7.18327e-66	3.77705e-152	4.01545e-07	4.46881e-154	0.291162	0.12681	LHX1, LHX1-DT, AC243773.1
DMR_298	chr1	24322055	24323004	950	*	10	8.87754e-66	9.0254e-49	4.55211e-08	1.12997e-46	0.253048	0.174921	GRHL3
DMR_299	chr6	32254715	32255559	845	*	6	1.09129e-65	7.38591e-48	2.00288e-08	2.04356e-45	0.359386	0.26173	TSBP1-AS1
DMR_300	chr6	26239328	26240711	1384	*	10	1.2155e-65	9.00206e-39	4.35659e-08	1.1648e-43	0.242714	0.145262	H4C6
DMR_301	chr11	31817766	31820433	2668	*	15	1.98242e-65	9.83476e-72	4.35635e-07	1.02056e-67	0.212227	0.143206	PAUPAR, AL035078.4, PAX6
DMR_302	chr6	26016446	26019130	2685	*	12	2.1011e-65	7.50162e-36	1.21432e-08	6.07438e-45	0.334366	0.142827	H3P26, H1-1
DMR_303	chr19	35641359	35642010	652	*	11	3.50609e-65	8.41357e-40	1.15005e-07	2.94006e-45	0.224775	0.137898	ETV2
DMR_304	chr10	45419002	45419501	500	*	5	4.4224e-65	4.87748e-45	1.24758e-08	7.76817e-43	0.348228	0.288097	ALOX5
DMR_305	chr16	3045675	3048416	2742	*	12	4.73644e-65	6.76355e-43	2.63598e-08	6.55649e-51	0.246727	0.110596	MMP25, MMP25-AS1
DMR_306	chr11	3159884	3161539	1656	*	7	7.28379e-65	1.51284e-44	1.58151e-08	9.03866e-44	0.270421	0.181203	OSBPL5
DMR_307	chr1	179575341	179577150	1810	*	14	7.62251e-65	1.82372e-42	3.14954e-07	2.70655e-47	0.197749	0.116561	RNU5F-2P, NPHS2
DMR_308	chr4	100189091	100191238	2148	*	17	8.50514e-65	4.65131e-61	5.79135e-07	3.79417e-59	0.242683	0.130726	H2AZ1-DT, AP001961.1, DDIT4L
DMR_309	chr21	41425541	41426820	1280	*	12	9.64822e-65	4.4491e-43	1.18163e-08	5.46483e-46	0.34441	0.146003	MX1
DMR_310	chr7	157002462	157007179	4718	*	23	1.08363e-64	3.86767e-100	6.19956e-08	1.4993e-97	0.280393	0.160512	MNX1-AS2, MNX1
DMR_311	chr5	77972091	77973518	1428	*	9	1.63238e-64	4.04896e-56	6.04058e-08	1.45836e-52	0.262576	0.160409
DMR_312	chr13	96994087	96994830	744	*	10	1.96138e-64	1.4351e-54	5.69629e-07	1.57567e-50	0.264119	0.212057	OXGR1
DMR_313	chr5	115601014	115603919	2906	*	19	2.06554e-64	5.01271e-49	6.9352e-06	4.96993e-51	0.211559	0.117757	AC010226.1, TICAM2, TMED7-TICAM2
DMR_314	chr8	143948674	143952167	3494	*	17	2.85203e-64	9.56709e-54	1.06368e-07	3.01162e-59	0.286269	0.126689	PLEC
DMR_315	chr5	157458624	157460385	1762	*	11	3.0282e-64	1.51442e-48	7.45107e-08	9.51804e-48	0.227989	0.109598	NIPAL4, AC008676.3, ADAM19
DMR_316	chr7	101126324	101127195	872	*	8	3.33232e-64	3.12548e-40	1.18663e-08	5.47146e-42	0.25461	0.141573	SERPINE1
DMR_317	chr11	5509314	5510711	1398	*	7	3.6622e-64	1.46773e-51	1.41957e-08	1.10113e-48	-0.24603	-0.199463	AC104389.5, UBQLN3
DMR_318	chr1	44806961	44808928	1968	*	17	4.76263e-64	3.81969e-39	1.63972e-06	1.37669e-46	0.199424	0.114377	BTBD19, TCTEX1D4
DMR_319	chr7	74092257	74094664	2408	*	15	4.81575e-64	5.42016e-58	6.66997e-07	5.37911e-57	0.206073	0.123931	LIMK1
DMR_320	chr5	169636365	169637656	1292	*	9	5.84807e-64	1.39366e-42	3.7285e-08	2.79893e-44	0.346122	0.172157	DOCK2
DMR_321	chr12	21657039	21658615	1577	*	18	6.29599e-64	3.25617e-57	5.28076e-06	5.19411e-54	0.197443	0.119782	AC010197.2, LDHB
DMR_322	chr5	80034273	80035979	1707	*	12	9.49514e-64	5.2543e-29	7.96843e-08	5.42858e-39	0.23672	0.100098	THBS4
DMR_323	chr6	28606694	28607204	511	*	10	1.11306e-63	1.9416e-51	1.06175e-07	3.38632e-48	0.22581	0.158376	ZBED9
DMR_324	chr4	187994817	187997064	2248	*	12	1.30004e-63	2.72281e-44	4.88746e-08	1.88113e-46	0.259471	0.154072	ZFP42
DMR_325	chrX	153828740	153831952	3213	*	15	2.22823e-63	9.84651e-35	2.67265e-08	3.79923e-43	0.289496	0.100134	PDZD4
DMR_326	chr15	45376812	45379510	2699	*	19	3.41166e-63	2.91241e-49	2.94249e-07	1.99145e-54	0.274486	0.128433	AC025580.3, GATM
DMR_327	chr12	54027053	54032102	5050	*	17	3.56196e-63	3.59028e-66	3.4411e-08	6.06315e-73	0.302492	0.145988	AC012531.3, HOXC6, HOXC4, AC012531.2
DMR_328	chr2	136990049	136991263	1215	*	9	3.64707e-63	3.41631e-55	1.09856e-07	8.78343e-52	-0.226548	-0.191108	THSD7B
DMR_329	chr9	110047715	110048674	960	*	7	4.43174e-63	7.82573e-42	4.22825e-08	2.90004e-42	0.298061	0.225964	PALM2AKAP2
DMR_330	chr12	26194206	26197250	3045	*	19	5.06053e-63	4.16205e-46	4.96228e-07	3.1662e-55	0.225945	0.11254	SSPN
DMR_331	chr4	73867959	73869202	1244	*	6	6.12722e-63	1.17315e-42	8.60979e-09	6.80497e-42	0.269354	0.163612
DMR_332	chr2	189178265	189181264	3000	*	11	8.00126e-63	8.54605e-49	8.84248e-08	3.62865e-49	0.265041	0.152356	COL5A2
DMR_333	chr10	99529843	99531515	1673	*	9	9.66076e-63	2.35078e-52	1.03435e-07	2.02584e-49	0.248112	0.171184	LINC01475
DMR_334	chr4	54098942	54102084	3143	*	18	1.15192e-62	2.94345e-56	2.01239e-07	6.57055e-60	0.332653	0.130975	AC058822.1, GSX2
DMR_335	chrX	24646957	24648682	1726	*	11	1.28817e-62	2.0267e-47	1.23661e-07	6.1702e-48	0.324494	0.233342	PCYT1B
DMR_336	chr9	128919883	128922644	2762	*	17	1.3024e-62	7.85929e-45	1.0808e-07	1.00924e-47	0.265464	0.12163	PHYHD1
DMR_337	chr3	138936151	138940688	4538	*	19	1.35418e-62	4.95901e-71	2.07336e-07	5.72185e-73	0.232116	0.138392	LINC01391
DMR_338	chr3	154428021	154429082	1062	*	8	1.47362e-62	5.62949e-50	3.92767e-08	5.14703e-47	0.249904	0.171933	GPR149
DMR_339	chr12	123761285	123763497	2213	*	14	1.48317e-62	5.60144e-55	5.15536e-07	6.80797e-52	0.262701	0.161988	ATP6V0A2, DNAH10
DMR_340	chr1	204359249	204360941	1693	*	11	1.81006e-62	1.46309e-47	4.28109e-07	3.08857e-47	0.23267	0.138143	PLEKHA6
DMR_341	chr8	38726944	38729148	2205	*	10	1.8605e-62	5.27016e-50	4.35659e-08	3.54439e-49	0.292456	0.118411	TACC1
DMR_342	chr5	141368992	141370593	1602	*	11	2.92533e-62	3.89707e-51	4.88684e-07	1.11047e-48	0.248939	0.186281	PCDHGA1, PCDHGA2, PCDHGA3, PCDHGB1, PCDHGA4, PCDHGB2, PCDHGA5, PCDHGB3
DMR_343	chr13	21668441	21670574	2134	*	10	3.25807e-62	1.2223e-32	4.35659e-08	1.07358e-38	0.219901	0.102067
DMR_344	chr14	51093416	51097220	3805	*	25	3.38417e-62	1.36776e-65	5.57994e-07	6.3589e-65	0.199323	0.10174	TRIM9
DMR_345	chr5	150154012	150156388	2377	*	9	3.58868e-62	5.63676e-51	1.27455e-08	9.16998e-50	0.296753	0.19896	PDGFRB
DMR_346	chrX	118973455	118975105	1651	*	12	4.68793e-62	1.72794e-21	2.18178e-08	1.63858e-33	0.265591	0.112271	LONRF3
DMR_347	chr11	46294732	46296976	2245	*	8	4.73241e-62	1.6781e-46	3.6796e-09	1.16184e-45	0.287826	0.176571	CREB3L1
DMR_348	chr16	57637241	57640833	3593	*	15	5.37893e-62	1.95264e-50	5.08704e-08	2.21824e-54	0.226728	0.108467	ADGRG1
DMR_349	chr6	44216303	44219937	3635	*	18	5.72546e-62	2.44876e-59	2.25747e-06	1.43196e-58	0.271858	0.154875	MYMX, SLC29A1
DMR_350	chr1	169460287	169461226	940	*	10	7.30104e-62	2.96687e-40	6.45518e-08	7.69793e-43	0.279034	0.162656	CCDC181
DMR_351	chr6	28489372	28490551	1180	*	9	8.16047e-62	7.14409e-49	7.68167e-08	2.34706e-46	0.224829	0.169157	Z98745.1, Z98745.2
DMR_352	chr1	153310685	153312114	1430	*	7	8.20815e-62	2.78057e-49	2.78142e-08	1.47909e-46	-0.265778	-0.209863	PGLYRP3
DMR_353	chr5	73380212	73382632	2421	*	12	8.63398e-62	3.57412e-45	2.72091e-07	9.23862e-46	0.207636	0.125828	AC099522.1
DMR_354	chr7	108001045	108003148	2104	*	11	1.02976e-61	4.47952e-36	2.51673e-08	1.04593e-40	0.276208	0.135609	LAMB1
DMR_355	chr19	46295612	46298385	2774	*	10	1.36564e-61	1.70944e-60	3.78894e-08	8.7544e-60	0.296051	0.196105	HIF3A
DMR_356	chr11	31799024	31807167	8144	*	40	2.40362e-61	6.34489e-111	1.03304e-07	3.56624e-114	0.212526	0.111957	PAX6
DMR_357	chr6	49549685	49551537	1853	*	12	2.73932e-61	4.02275e-35	1.49186e-09	1.07541e-39	0.265493	0.113698	C6orf141
DMR_358	chr20	3237499	3240441	2943	*	18	2.93374e-61	2.99016e-65	3.21449e-08	6.44574e-70	0.255022	0.102727	AL109976.1, SLC4A11
DMR_359	chr12	54046340	54048504	2165	*	10	3.33144e-61	3.69894e-59	7.46218e-08	9.5079e-56	0.274435	0.165023	HOXC4
DMR_360	chr20	62951569	62953498	1930	*	13	4.36887e-61	1.58871e-42	6.86325e-07	5.47305e-44	0.247401	0.133515	SLC17A9
DMR_361	chr22	39316628	39317057	430	*	8	4.71849e-61	3.00306e-36	1.77722e-08	3.91684e-39	-0.194603	-0.117937	RPL3
DMR_362	chr12	49903694	49904963	1270	*	13	5.18636e-61	4.19094e-31	2.60572e-07	1.04102e-39	0.247853	0.108223	LINC02395, FAIM2
DMR_363	chr1	1630161	1632441	2281	*	16	5.53174e-61	9.61868e-53	5.8109e-07	7.10682e-51	0.26292	0.149561	MIB2, MMP23B
DMR_364	chr4	84495712	84498394	2683	*	15	5.84223e-61	4.22199e-48	2.06492e-07	3.71823e-55	0.175809	0.109591	NKX6-1
DMR_365	chr11	72243938	72246263	2326	*	14	6.14064e-61	2.45512e-38	5.36453e-08	3.3038e-46	0.274295	0.117031	PHOX2A
DMR_366	chr4	86357182	86361205	4024	*	13	6.35687e-61	4.26947e-52	1.43954e-07	6.09883e-54	0.317888	0.173095	MAPK10
DMR_367	chr5	50966343	50970879	4537	*	25	6.65168e-61	3.68008e-82	5.95372e-08	8.05275e-87	0.279402	0.160956	AC008808.1, AC008808.2, LINC02106
DMR_368	chr11	47256497	47258754	2258	*	10	6.68888e-61	7.7458e-31	1.04451e-07	3.28244e-39	0.307449	0.154317	NR1H3
DMR_369	chr3	47008390	47010056	1667	*	6	7.37258e-61	8.9968e-39	1.08762e-08	2.58146e-40	0.331719	0.211197	NBEAL2
DMR_370	chr2	66432216	66440880	8665	*	53	7.60149e-61	1.07168e-124	6.71489e-07	2.44896e-133	0.272908	0.132358	MEIS1, MEIS1-AS3, MEIS1-AS2
DMR_371	chr6	43307936	43309518	1583	*	13	8.59312e-61	4.24127e-42	9.97151e-07	2.7126e-45	0.240537	0.145168	CRIP3, ZNF318
DMR_372	chr6	127514044	127515885	1842	*	9	9.97741e-61	1.41929e-31	7.32404e-08	4.40157e-38	0.214401	0.118764	AL096711.2, SOGA3
DMR_373	chr11	61294227	61296218	1992	*	13	1.43856e-60	1.03477e-34	8.54436e-08	4.06488e-41	0.302628	0.112607	VWCE
DMR_374	chr6	29827818	29828837	1020	*	9	1.5018e-60	7.64374e-48	1.39178e-07	3.23733e-45	0.197082	0.143584	HLA-G, HCG4P8
DMR_375	chrX	21655812	21659290	3479	*	19	1.74767e-60	2.15406e-34	5.40261e-07	4.09731e-44	0.283273	0.121506	KLHL34
DMR_376	chr7	129784878	129786092	1215	*	8	1.7945e-60	3.06707e-49	5.27366e-08	4.81601e-46	0.235984	0.189136	AC084864.1
DMR_377	chr15	67818486	67822210	3725	*	18	2.93704e-60	1.4446e-60	1.5992e-07	2.04919e-60	0.228016	0.111901	SKOR1
DMR_378	chr14	56807832	56814500	6669	*	32	3.0221e-60	2.44386e-130	7.8226e-08	1.85783e-125	0.24211	0.142844	OTX2-AS1, OTX2
DMR_379	chr12	54259281	54261242	1962	*	8	3.5175e-60	1.063e-43	4.28245e-08	7.32397e-46	0.342759	0.225134	CBX5
DMR_380	chr6	28988449	28989027	579	*	17	5.82538e-60	8.47387e-55	1.18881e-05	3.17616e-50	0.222341	0.143108	AL662791.1
DMR_381	chr14	22835163	22839840	4678	*	18	6.90279e-60	6.73487e-61	4.16774e-07	8.80217e-68	0.252897	0.137049	MMP14
DMR_382	chr11	90134217	90134936	720	*	14	1.09614e-59	2.37853e-51	3.30689e-06	9.29294e-48	0.214715	0.155341	NAALAD2
DMR_383	chr16	19882664	19885024	2361	*	12	1.11497e-59	9.21825e-24	6.84918e-09	1.02427e-34	0.360919	0.100346	GPRC5B
DMR_384	chr8	120123901	120126078	2178	*	10	1.11505e-59	1.0202e-46	1.40443e-07	1.15261e-46	0.264471	0.177581	COL14A1
DMR_385	chr2	24008887	24011679	2793	*	16	1.29246e-59	1.90987e-46	7.35346e-07	2.20916e-47	0.209649	0.116533	MFSD2B
DMR_386	chr8	90984773	90986190	1418	*	9	1.43395e-59	8.62931e-47	1.19341e-08	4.36871e-45	0.250853	0.18126	C8orf88
DMR_387	chr3	194056821	194058484	1664	*	9	1.5309e-59	1.68142e-35	4.9769e-08	1.89064e-39	0.311037	0.119833	LINC02028
DMR_388	chr7	157682856	157694374	11519	*	30	1.53874e-59	9.49352e-113	3.42881e-08	1.46208e-122	0.246768	0.137435	PTPRN2
DMR_389	chr7	122309150	122311001	1852	*	10	1.63404e-59	2.72068e-53	1.04765e-07	9.21832e-51	0.208205	0.160812	FEZF1-AS1, FEZF1
DMR_390	chr5	1873847	1880196	6350	*	24	1.79374e-59	9.40829e-75	4.34706e-06	1.3584e-69	0.247115	0.131951	IRX4
DMR_391	chr2	182866212	182868377	2166	*	15	1.86218e-59	1.00308e-50	3.22679e-07	8.51975e-51	0.27611	0.1316	FRZB
DMR_392	chr15	85618749	85620828	2080	*	8	2.09545e-59	2.81971e-47	1.94064e-08	1.69707e-45	0.37437	0.23245	AKAP13, AC087286.2
DMR_393	chr1	33471832	33473303	1472	*	11	2.19626e-59	2.11817e-39	3.98445e-07	1.94884e-42	0.30568	0.155944	ZSCAN20
DMR_394	chrX	108438167	108439309	1143	*	7	2.21829e-59	1.40845e-37	2.176e-08	2.5014e-38	0.309787	0.207603	COL4A6
DMR_395	chr10	89535024	89536554	1531	*	15	3.27841e-59	7.5022e-48	5.61851e-07	8.28803e-47	0.208809	0.126872	SLC16A12
DMR_396	chr2	174681110	174683719	2610	*	13	3.608e-59	6.7637e-46	4.0867e-08	2.76431e-52	0.29317	0.13025	AC010894.2, WIPF1
DMR_397	chr16	30895074	30897169	2096	*	10	3.71109e-59	6.45735e-34	3.60189e-08	3.19594e-41	0.305321	0.135011	MIR762HG, CTF1, AC135048.2
DMR_398	chr10	43202073	43203894	1822	*	10	4.12029e-59	8.54214e-37	2.45595e-08	1.04227e-41	0.325151	0.121887	RASGEF1A
DMR_399	chr1	63329608	63330815	1208	*	7	4.37839e-59	2.39962e-42	4.27872e-08	1.25277e-41	0.267505	0.172603
DMR_400	chr7	18494671	18496350	1680	*	12	4.79592e-59	6.74515e-31	6.24941e-08	5.01454e-39	0.294281	0.139014	HDAC9
DMR_401	chr1	158420475	158421329	855	*	6	5.13764e-59	7.91607e-45	2.41721e-08	1.27975e-42	-0.278341	-0.235247	OR10K2
DMR_402	chr17	48994977	48998518	3542	*	24	5.21606e-59	7.9422e-62	2.01159e-07	1.23002e-66	0.247064	0.130195	IGF2BP1, AC091133.3
DMR_403	chr22	21031529	21033925	2397	*	11	5.39452e-59	5.2567e-41	1.47612e-07	2.48729e-43	0.272856	0.123425	AC002472.1, SLC7A4
DMR_404	chr8	54456767	54460009	3243	*	17	5.88722e-59	2.0357e-41	6.59268e-08	3.81833e-42	0.250142	0.106933	SOX17
DMR_405	chr22	37324655	37325264	610	*	5	5.9351e-59	2.12725e-41	1.03052e-08	1.56569e-39	0.241179	0.193042
DMR_406	chr15	37093699	37099520	5822	*	25	6.37391e-59	6.75691e-63	1.09611e-07	5.54719e-69	0.291443	0.12446	AC078909.1, MEIS2
DMR_407	chr10	5692328	5693391	1064	*	9	8.0165e-59	7.28199e-37	1.37972e-07	1.97698e-40	0.249122	0.142069	TASOR2
DMR_408	chr12	52005616	52011096	5481	*	25	1.16273e-58	2.69248e-82	2.49013e-08	4.30709e-86	0.306752	0.110127	TAMALIN
DMR_409	chr12	124379997	124381316	1320	*	9	1.47578e-58	7.13837e-40	3.16431e-07	3.35239e-41	0.215188	0.153706	NCOR2
DMR_410	chr3	13281157	13283424	2268	*	8	1.49478e-58	6.61571e-29	3.6796e-09	8.61325e-37	0.249042	0.119364	IQSEC1
DMR_411	chr11	67582682	67584751	2070	*	11	1.65417e-58	1.58688e-29	4.25568e-08	5.63405e-37	0.289213	0.10686	GSTP1
DMR_412	chr14	92512760	92515322	2563	*	15	1.76008e-58	5.71516e-38	5.39356e-08	2.63679e-45	0.275325	0.112053	RIN3
DMR_413	chr14	75426977	75428901	1925	*	16	1.83431e-58	5.26984e-34	2.82122e-07	8.60909e-44	0.22195	0.116043	JDP2, AF111167.2
DMR_414	chr2	174324817	174329351	4535	*	23	2.37371e-58	1.18614e-88	1.46177e-07	4.35599e-85	0.238762	0.129475	LINC01305
DMR_415	chr3	44554450	44555999	1550	*	15	2.67295e-58	1.13105e-40	1.66381e-07	4.03695e-45	0.225239	0.111847	ZKSCAN7
DMR_416	chr19	16075434	16077464	2031	*	10	2.98099e-58	5.55197e-43	1.22377e-07	5.82465e-46	0.312766	0.160347	TPM4, AC008894.3
DMR_417	chr3	46464802	46465756	955	*	13	3.06971e-58	5.11841e-47	1.4194e-06	8.21372e-45	0.168685	0.119271	LTF
DMR_418	chr4	54103442	54105086	1645	*	10	3.11127e-58	5.45011e-42	1.54293e-07	2.72336e-42	0.225481	0.140359	AC058822.1
DMR_419	chr4	122826292	122828621	2330	*	13	3.70922e-58	7.29499e-49	1.64887e-07	4.66383e-48	0.285875	0.16509	FGF2
DMR_420	chr1	69568406	69569796	1391	*	9	4.09791e-58	2.20653e-20	2.93203e-08	4.24203e-31	0.262149	0.119241	LRRC7
DMR_421	chr20	58514405	58515693	1289	*	14	4.64194e-58	4.24153e-50	2.84755e-06	5.24127e-47	0.17326	0.114111	APCDD1L-DT, APCDD1L
DMR_422	chr15	59436858	59439141	2284	*	10	6.46924e-58	2.06547e-22	1.30162e-08	3.20793e-35	0.281395	0.116893	FAM81A
DMR_423	chr20	46651191	46652321	1131	*	11	9.50592e-58	4.62144e-42	5.39891e-08	8.01084e-42	0.231611	0.107954	SLC13A3
DMR_424	chr19	43579536	43581375	1840	*	8	1.59912e-57	2.75109e-43	6.27237e-08	3.90767e-42	0.386299	0.171673	PINLYP, XRCC1, L34079.1
DMR_425	chr5	141412285	141414792	2508	*	14	1.76967e-57	7.16849e-52	2.31397e-06	3.96623e-50	0.223843	0.140811	PCDHGA1, PCDHGA2, PCDHGA3, PCDHGB1, PCDHGA4, PCDHGB2, PCDHGA5, PCDHGB3, PCDHGA6, PCDHGA7, PCDHGB4, PCDHGA8, PCDHGB5, PCDHGA9, PCDHGB6, PCDHGA10
DMR_426	chr11	5440721	5442700	1980	*	8	2.25301e-57	1.19725e-56	4.43637e-08	2.7887e-53	-0.261829	-0.209952	HBG2, AC104389.5, HBE1, OR51B5, OR51I1
DMR_427	chr1	40314421	40316235	1815	*	10	2.29065e-57	3.05764e-38	1.28682e-08	3.51214e-40	0.298306	0.143893	COL9A2
DMR_428	chr2	70887116	70889635	2520	*	14	2.48861e-57	7.24176e-44	2.38917e-08	7.40378e-44	0.30029	0.129722	LINC01143
DMR_429	chr2	174729061	174730847	1787	*	9	2.68032e-57	1.06215e-22	3.51788e-08	2.90441e-32	0.221166	0.10501	AC010894.2
DMR_430	chr1	47532965	47534184	1220	*	7	3.81379e-57	1.0157e-34	2.17953e-09	1.05396e-35	0.372384	0.160805
DMR_431	chr11	115658855	115660453	1599	*	10	3.88214e-57	4.28643e-39	1.6142e-07	3.95322e-41	0.187252	0.129069	AP000997.4, LINC02698
DMR_432	chr12	85278114	85280916	2803	*	20	4.99289e-57	9.96637e-58	9.93715e-08	1.05525e-54	0.239353	0.133246	ALX1
DMR_433	chr6	108163308	108171565	8258	*	45	6.09556e-57	7.97674e-172	1.64162e-07	2.4456e-166	0.271423	0.139047	NR2E1, OSTM1
DMR_434	chr6	145814136	145815846	1711	*	12	6.12636e-57	6.69284e-40	4.78631e-08	1.05186e-41	0.32237	0.136757	FBXO30-DT, FBXO30
DMR_435	chr12	16605020	16606300	1281	*	15	6.92972e-57	1.74172e-29	1.08734e-06	1.5758e-37	0.218078	0.102535	MGST1, LMO3
DMR_436	chr4	5708131	5709634	1504	*	12	6.95805e-57	4.36139e-43	6.00031e-07	5.97974e-45	0.273849	0.171786	EVC2
DMR_437	chr1	90723442	90727636	4195	*	29	7.12566e-57	1.15164e-73	1.0717e-07	7.63846e-81	0.327023	0.12616	AC092805.1
DMR_438	chr3	87088750	87089550	801	*	7	9.12662e-57	6.88363e-32	2.52382e-08	9.86654e-36	0.300757	0.182153	LINC00506
DMR_439	chr3	11582052	11583686	1635	*	10	9.3865e-57	1.09617e-50	1.32893e-07	1.18368e-47	0.262103	0.174862	VGLL4
DMR_440	chr17	40442681	40444053	1373	*	11	9.63557e-57	5.10017e-48	3.39465e-07	1.122e-45	0.231354	0.131243	IGFBP4
DMR_441	chr1	27525402	27526549	1148	*	8	9.96022e-57	1.31743e-40	4.66167e-08	9.53312e-40	0.297804	0.160206	BX293535.1
DMR_442	chr3	156290338	156291891	1554	*	11	1.09125e-56	6.89424e-44	8.04085e-08	3.70289e-43	0.246055	0.124513	KCNAB1, AC091607.2
DMR_443	chr11	7574694	7577442	2749	*	13	1.12111e-56	5.45689e-48	4.12468e-07	2.56266e-48	0.209575	0.11411	PPFIBP2
DMR_444	chr16	54932559	54940375	7817	*	35	1.14633e-56	1.04286e-115	3.54118e-06	6.62901e-108	0.281024	0.124479	IRX5, AC106738.1, AC106738.2
DMR_445	chr1	67134489	67136335	1847	*	14	1.1905e-56	1.43496e-40	1.35853e-07	1.65013e-41	0.266041	0.10894	C1orf141
DMR_446	chr14	21536859	21537814	956	*	7	1.52968e-56	3.61026e-32	1.30162e-08	2.09051e-35	0.291124	0.136154	SALL2
DMR_447	chr12	53979827	53987229	7403	*	35	1.54309e-56	1.50389e-90	1.68126e-06	1.26638e-89	0.233314	0.107654	HOXC10, AC012531.3, HOXC-AS3
DMR_448	chr4	5890054	5892062	2009	*	11	1.82609e-56	5.5293e-50	2.1798e-07	4.44144e-47	0.221037	0.136657	CRMP1
DMR_449	chrX	13568736	13570557	1822	*	11	2.46145e-56	5.08877e-29	3.83806e-08	4.54901e-37	0.333776	0.124951	EGFL6
DMR_450	chr4	74364756	74366829	2074	*	11	2.54981e-56	7.11679e-37	1.39695e-07	8.17208e-42	0.209309	0.129789	EREG
DMR_451	chr1	48471344	48472781	1438	*	14	2.72882e-56	9.36212e-29	8.63575e-08	1.38159e-33	0.288676	0.115597	SPATA6
DMR_452	chrX	20266579	20268661	2083	*	8	2.74799e-56	1.0862e-21	1.03834e-09	2.04387e-31	0.219813	0.107675	RPS6KA3
DMR_453	chr4	87528773	87531929	3157	*	11	2.84304e-56	1.07455e-61	9.48352e-08	1.00237e-58	0.326422	0.21523	SPARCL1
DMR_454	chr14	24397958	24399379	1422	*	10	2.97417e-56	6.92904e-51	5.7965e-07	1.54214e-47	0.2123	0.15936	NYNRIN
DMR_455	chr2	72923107	72925846	2740	*	10	3.09955e-56	8.34626e-45	1.18163e-08	1.65131e-47	0.254374	0.154892	EMX1
DMR_456	chr12	104457394	104459496	2103	*	9	3.17068e-56	1.39125e-31	2.99856e-08	2.64045e-35	0.328228	0.155797	CHST11
DMR_457	chr6	55578959	55580023	1065	*	14	3.34473e-56	6.5136e-50	6.61824e-06	2.20627e-47	0.210237	0.121909	HMGCLL1
DMR_458	chr14	70187002	70188339	1338	*	7	3.61165e-56	2.18232e-36	2.52215e-08	1.48239e-37	0.340148	0.173149	AL160191.1, SLC8A3
DMR_459	chr10	118593987	118596560	2574	*	18	3.6746e-56	4.94774e-56	1.08273e-07	6.68025e-59	0.222253	0.105415	PRLHR
DMR_460	chr3	171027082	171028797	1716	*	9	3.73652e-56	6.77291e-35	6.94077e-08	2.37826e-39	0.262577	0.147948	AC061708.1
DMR_461	chr10	100828934	100830644	1711	*	10	3.75986e-56	6.35931e-47	6.62412e-08	2.14665e-45	0.195561	0.144357	PAX2
DMR_462	chr7	155371599	155375905	4307	*	17	4.38936e-56	8.12768e-82	9.64808e-08	4.60262e-76	0.240971	0.146654
DMR_463	chr22	50085257	50086898	1642	*	16	5.05858e-56	7.9727e-44	4.17379e-06	6.92467e-46	0.199135	0.139082	MLC1
DMR_464	chr9	14346277	14350792	4516	*	13	5.31516e-56	2.76889e-49	1.89934e-08	3.73576e-59	0.304554	0.146111	AL136366.1, NFIB
DMR_465	chr1	197910250	197914060	3811	*	20	5.72059e-56	1.9924e-71	3.35058e-07	1.87514e-67	0.237405	0.133094	LHX9
DMR_466	chr1	77887664	77889981	2318	*	19	5.78103e-56	8.74839e-49	1.17566e-06	2.34175e-50	0.200799	0.116333	NEXN, NEXN-AS1
DMR_467	chr7	21169304	21170162	859	*	7	5.86231e-56	1.26031e-40	3.73251e-08	2.99211e-39	0.28014	0.194083
DMR_468	chr1	1246377	1247877	1501	*	9	6.0243e-56	5.66507e-37	8.6804e-08	3.30593e-38	0.218673	0.124028	C1QTNF12
DMR_469	chr18	57438648	57442022	3375	*	12	8.55359e-56	1.37452e-49	5.84861e-08	2.04027e-53	0.236679	0.137362	ONECUT2
DMR_470	chr6	10555029	10556357	1329	*	12	9.05789e-56	1.6035e-45	1.81504e-07	1.3853e-43	0.244283	0.159009	GCNT2
DMR_471	chr4	84479862	84482946	3085	*	12	1.07047e-55	9.93952e-69	2.40677e-07	5.4713e-64	0.195997	0.158346
DMR_472	chr18	12253750	12255568	1819	*	18	1.07804e-55	3.9303e-48	8.33285e-06	1.54526e-45	0.19387	0.115121	CIDEA
DMR_473	chr2	27734976	27736384	1409	*	8	1.17442e-55	2.57505e-37	4.58905e-08	2.07521e-38	0.280724	0.148408
DMR_474	chr2	236168668	236171892	3225	*	13	1.22068e-55	1.87538e-67	4.28616e-08	5.34289e-67	0.294571	0.173783	AC019068.1
DMR_475	chr1	155976331	155980627	4297	*	18	1.25443e-55	6.70473e-50	3.92939e-08	4.33312e-60	0.303425	0.102953	AL355388.1, ARHGEF2
DMR_476	chr11	45144833	45146488	1656	*	10	1.43691e-55	4.04682e-25	3.03193e-08	4.45956e-33	0.280895	0.104218	PRDM11
DMR_477	chrX	131057459	131058838	1380	*	14	1.60765e-55	2.61019e-43	6.94601e-07	1.15318e-42	0.27434	0.14583	ARHGAP36, LINC01201
DMR_478	chr5	132655799	132657138	1340	*	12	1.6542e-55	5.56667e-34	4.16232e-08	1.37111e-40	0.206804	0.100914	IL13, TH2LCRR
DMR_479	chr7	65269203	65269854	652	*	7	1.78095e-55	7.31592e-45	2.13805e-07	6.34484e-42	0.208925	0.161704	AC104073.4
DMR_480	chr12	100355816	100357366	1551	*	10	1.85899e-55	1.1566e-38	7.24918e-07	7.77998e-41	0.227611	0.161972	SLC17A8
DMR_481	chr6	29792381	29793511	1131	*	10	1.9537e-55	6.42292e-37	2.05496e-07	2.13475e-40	0.283427	0.134935	HLA-V, HCG4
DMR_482	chr19	17847530	17849418	1889	*	14	2.01427e-55	4.07867e-41	2.51852e-07	7.01455e-43	0.257573	0.110824	JAK3
DMR_483	chr5	42949440	42953488	4049	*	14	2.21112e-55	2.03331e-74	1.27343e-07	3.57637e-73	0.263559	0.184862
DMR_484	chr7	129167923	129171005	3083	*	10	2.39522e-55	3.91599e-37	1.50503e-08	4.10652e-41	0.300699	0.153147	TSPAN33
DMR_485	chr2	148887019	148888365	1347	*	9	2.43908e-55	4.48027e-30	5.56809e-08	1.86448e-37	0.220596	0.121334	KIF5C, KIF5C-AS1
DMR_486	chr11	33540957	33543036	2080	*	11	2.67335e-55	1.3381e-50	3.04765e-07	7.44691e-48	-0.215689	-0.170093	KIAA1549L
DMR_487	chr6	12956257	12957923	1667	*	8	2.70387e-55	2.21099e-36	1.30899e-07	5.85173e-39	0.254108	0.139449	PHACTR1
DMR_488	chr21	33070704	33072278	1575	*	15	2.77066e-55	4.56813e-37	3.69966e-07	1.1545e-39	0.24128	0.115528	OLIG1, AP000282.1
DMR_489	chr4	13534785	13536135	1351	*	9	2.93855e-55	4.06774e-45	3.03609e-08	3.86731e-43	0.218296	0.154345
DMR_490	chrX	119999737	120001117	1381	*	8	3.19312e-55	8.75042e-48	3.9241e-07	1.51298e-44	0.259459	0.212183	RHOXF1P1, RHOXF1P2
DMR_491	chr7	97001777	97005168	3392	*	14	4.97439e-55	1.16229e-50	3.04832e-07	7.93541e-50	0.206916	0.127222	DLX6-AS1
DMR_492	chr10	91887234	91888100	867	*	5	5.21122e-55	7.34731e-41	1.21432e-08	7.35671e-39	0.246723	0.188649
DMR_493	chr14	91113345	91115864	2520	*	16	6.75744e-55	3.62834e-54	8.53495e-06	1.22955e-50	0.209596	0.163035	DGLUCY
DMR_494	chr10	79242200	79246743	4544	*	14	6.83381e-55	2.64767e-44	1.24824e-07	1.29124e-50	0.249741	0.124304	ZMIZ1
DMR_495	chr11	63489931	63492233	2303	*	11	9.42787e-55	9.13887e-39	2.43851e-07	2.01425e-40	0.217326	0.124801	PLAAT5
DMR_496	chrX	54806865	54808413	1549	*	10	9.97317e-55	4.01234e-33	2.13309e-08	7.80079e-37	0.215444	0.105925	MAGED2
DMR_497	chr12	62190193	62192771	2579	*	14	1.13838e-54	8.46411e-39	1.60617e-07	7.4717e-45	0.273585	0.125563	TAFA2
DMR_498	chr12	104049964	104050657	694	*	11	1.228e-54	2.23805e-42	5.55171e-07	2.65169e-41	0.20799	0.140804	GLT8D2
DMR_499	chr5	141418528	141422568	4041	*	18	1.36284e-54	1.52396e-70	2.69353e-07	3.03595e-66	0.213163	0.149212	PCDHGA1, PCDHGA2, PCDHGA3, PCDHGB1, PCDHGA4, PCDHGB2, PCDHGA5, PCDHGB3, PCDHGA6, PCDHGA7, PCDHGB4, PCDHGA8, PCDHGB5, PCDHGA9, PCDHGB6, PCDHGA10, PCDHGB7, PCDHGA11
DMR_500	chr9	96020474	96022828	2355	*	10	1.88032e-54	3.55357e-37	5.83644e-08	4.02186e-40	0.253069	0.141864	ERCC6L2, LINC00092
DMR_501	chr17	7922837	7923999	1163	*	7	1.9837e-54	8.27592e-30	5.40946e-08	4.48563e-37	0.267834	0.18434	KCNAB3
DMR_502	chr7	92178909	92179803	895	*	9	2.02953e-54	3.03676e-36	1.29987e-07	9.40561e-38	0.23625	0.129722	CYP51A1-AS1, AC000120.2, AC000120.3, LRRD1
DMR_503	chr1	31943495	31945093	1599	*	9	2.26759e-54	1.11164e-41	4.86236e-07	1.06687e-40	0.282977	0.163943	PTP4A2
DMR_504	chr9	27528302	27530604	2303	*	11	2.28282e-54	1.89921e-31	3.13682e-08	1.8829e-41	0.282053	0.143619	AL451123.1, MOB3B
DMR_505	chr6	98823833	98825954	2122	*	20	3.56749e-54	5.7252e-54	4.54229e-06	1.96816e-50	0.207116	0.108293
DMR_506	chr7	120987785	120989649	1865	*	16	3.67173e-54	8.33193e-49	5.05611e-06	1.09963e-46	0.221271	0.151474	CPED1
DMR_507	chr7	19772704	19773961	1258	*	17	3.88844e-54	2.49063e-47	9.06851e-07	6.54655e-45	0.235073	0.118153	TMEM196
DMR_508	chr8	133190110	133191598	1489	*	11	4.20008e-54	8.11738e-41	4.43263e-07	3.54477e-40	0.249812	0.14139	CCN4
DMR_509	chr1	152717234	152719282	2049	*	7	4.40145e-54	1.70885e-49	1.5618e-08	5.24127e-47	-0.246096	-0.200179
DMR_510	chr1	198983067	198983525	459	*	8	5.737e-54	5.55204e-44	4.55361e-07	4.24474e-41	-0.190409	-0.162615	AC096631.1
DMR_511	chr6	1624151	1626205	2055	*	10	6.05754e-54	1.20217e-42	2.27282e-07	1.03322e-41	0.231939	0.144878	GMDS
DMR_512	chr7	118214226	118214711	486	*	6	6.9966e-54	9.02241e-42	8.00405e-08	3.01548e-39	0.212189	0.196324	ANKRD7
DMR_513	chr1	31575091	31578018	2928	*	20	8.04641e-54	2.05044e-64	1.24862e-06	4.58306e-62	0.196482	0.12221	LINC01226, TINAGL1, AC114488.1
DMR_514	chr2	44948742	44953323	4582	*	20	8.68749e-54	2.73918e-57	5.74799e-08	2.53482e-59	0.227306	0.10441
DMR_515	chr9	93346037	93346599	563	*	6	9.06468e-54	1.56183e-39	7.07278e-08	1.25191e-37	0.310948	0.229982	C9orf129
DMR_516	chr18	55585950	55587832	1883	*	12	1.14663e-53	2.9031e-31	3.30536e-07	1.41329e-38	0.296183	0.14757	TCF4
DMR_517	chr2	19355811	19359450	3640	*	19	1.15324e-53	4.40571e-33	4.43895e-07	6.10535e-41	0.231437	0.100814	OSR1
DMR_518	chr4	54090535	54095668	5134	*	17	1.15409e-53	3.38201e-47	8.24617e-08	1.63752e-62	0.249944	0.120251	AC058822.1
DMR_519	chr10	3094715	3096342	1628	*	8	1.19837e-53	4.85203e-27	2.00288e-08	1.65376e-32	0.411814	0.170621	PFKP
DMR_520	chr19	2250957	2253855	2899	*	12	1.43697e-53	3.06491e-51	1.31468e-08	7.73611e-54	0.291791	0.144809	AMH, JSRP1
DMR_521	chr1	234969106	234972090	2985	*	10	1.56998e-53	4.3896e-39	3.15445e-08	5.22515e-42	0.265596	0.125942	AL391832.2
DMR_522	chr2	96526885	96528580	1696	*	8	1.61698e-53	2.94666e-41	7.29043e-08	3.57549e-41	0.257862	0.168417	AC013270.1
DMR_523	chr5	139903275	139905189	1915	*	14	1.78477e-53	4.63786e-44	5.30206e-08	8.94286e-53	0.246144	0.12143	NRG2
DMR_524	chr17	50468158	50471172	3015	*	17	1.82223e-53	2.09731e-51	5.47929e-06	6.23075e-48	0.18744	0.120973	ACSF2, CHAD
DMR_525	chr12	54036900	54040615	3716	*	14	1.97865e-53	1.91926e-74	2.83194e-08	5.17106e-70	0.303539	0.164909	HOXC4
DMR_526	chr13	36430399	36432611	2213	*	30	2.00127e-53	1.92914e-75	2.08149e-06	2.30563e-73	0.259684	0.117888	CCNA1
DMR_527	chr14	41604588	41609698	5111	*	24	2.42777e-53	1.50948e-62	1.89374e-07	2.61632e-67	0.242541	0.120059	LRFN5, AL121821.2
DMR_528	chr2	286265	289254	2990	*	14	2.46874e-53	2.44402e-27	1.46311e-08	2.31457e-35	0.263659	0.101189	AC079779.2, ALKAL2
DMR_529	chr2	50345806	50348489	2684	*	17	2.50085e-53	5.53377e-42	6.81168e-07	3.31544e-45	0.24938	0.130656	NRXN1
DMR_530	chr11	62921944	62923980	2037	*	12	2.53801e-53	3.90689e-33	3.03609e-08	5.37905e-39	0.257667	0.101795
DMR_531	chr9	133274492	133276506	2015	*	9	2.6681e-53	1.0619e-30	5.30338e-08	6.74682e-36	0.266016	0.131027	ABO
DMR_532	chr2	44937356	44945126	7771	*	44	3.61115e-53	8.95549e-92	1.07141e-07	1.61182e-118	0.301157	0.100423	AC012354.4, AC012354.3, AC012354.6, SIX3, LINC01833, SIX3-AS1
DMR_533	chr1	89198577	89199099	523	*	9	3.74334e-53	7.58197e-42	4.65446e-07	3.83145e-40	0.216731	0.163996	AC099063.4, GBP4
DMR_534	chr17	43530167	43531888	1722	*	9	3.97295e-53	3.66816e-37	3.25852e-07	6.33056e-39	0.239659	0.173721	DHX8, ETV4
DMR_535	chr7	96996643	96999123	2481	*	13	4.28934e-53	3.58854e-56	1.2902e-06	1.31412e-52	0.22091	0.161747	DLX6-AS1
DMR_536	chr16	57371163	57374197	3035	*	11	6.87104e-53	7.36826e-50	1.42171e-07	9.05487e-48	0.221307	0.144433	CX3CL1
DMR_537	chr12	46825843	46827263	1421	*	13	7.08539e-53	4.23437e-39	1.18926e-06	1.46e-39	0.280264	0.128462	AC008014.1, SLC38A4
DMR_538	chr12	52873217	52875213	1997	*	6	7.22917e-53	6.09833e-29	1.49186e-09	1.79062e-32	0.315909	0.131577
DMR_539	chr22	22558737	22560340	1604	*	14	8.40436e-53	9.09744e-54	4.70984e-07	1.37427e-49	-0.196307	-0.13496	LL22NC03-63E9.3, PRAME
DMR_540	chr15	90883437	90886686	3250	*	20	1.05772e-52	7.04669e-42	6.27335e-07	4.47399e-45	0.228183	0.104336	FURIN, FES
DMR_541	chr4	13527478	13529589	2112	*	14	1.05782e-52	8.3055e-64	8.52212e-08	3.34637e-60	0.227989	0.14199	LINC01097
DMR_542	chr19	11673431	11674433	1003	*	10	1.0765e-52	4.76335e-31	8.25381e-08	3.63442e-34	0.225331	0.141983	AC008543.1
DMR_543	chr12	53965928	53969270	3343	*	14	1.19363e-52	1.5659e-49	4.61182e-07	4.03918e-51	0.237181	0.144619	AC012531.7, AC012531.4, AC012531.6, HOTAIR
DMR_544	chr14	60652500	60655437	2938	*	15	1.1947e-52	7.53278e-47	2.99821e-06	6.50211e-46	0.183528	0.113444	SIX1
DMR_545	chr7	16465469	16466896	1428	*	8	1.41058e-52	2.68537e-25	2.46439e-08	2.39969e-31	0.344309	0.155875	CRPPA, SOSTDC1
DMR_546	chr1	110673710	110675932	2223	*	16	1.44316e-52	4.06247e-40	9.25491e-08	1.47016e-42	0.227573	0.105588	KCNA3
DMR_547	chr12	30794937	30797001	2065	*	12	1.56139e-52	4.67894e-34	8.35626e-08	5.18217e-37	0.221517	0.110329	LINC00941, AC010198.2
DMR_548	chr2	219459743	219461319	1577	*	9	1.63059e-52	1.69093e-34	1.34309e-07	1.18638e-37	0.221295	0.116896	SPEG
DMR_549	chr12	30925856	30927489	1634	*	14	1.70087e-52	2.78736e-38	1.89648e-07	1.29708e-39	0.254915	0.109917	TSPAN11
DMR_550	chr5	129905108	129907608	2501	*	12	1.74461e-52	6.71494e-23	3.70256e-08	4.62147e-31	0.274581	0.104836	CHSY3, AC008591.1
DMR_551	chr1	84998317	84999073	757	*	7	1.79812e-52	8.5144e-22	2.85464e-08	9.74621e-30	0.287937	0.145094
DMR_552	chr3	6859965	6863344	3380	*	18	1.86646e-52	1.62593e-39	2.95838e-07	1.08537e-43	0.226023	0.117716	GRM7
DMR_553	chr20	43914394	43916803	2410	*	22	1.93948e-52	6.15256e-41	8.27989e-06	9.43259e-44	0.208221	0.104556	TOX2
DMR_554	chr1	203625920	203630530	4611	*	18	2.56997e-52	4.05954e-63	6.33504e-08	9.24335e-67	0.346181	0.132823	ATP2B4
DMR_555	chr8	103140360	103141601	1242	*	11	2.77859e-52	1.85041e-30	1.80149e-07	3.13215e-35	0.279058	0.10668	BAALC, BAALC-AS2
DMR_556	chr1	110390626	110391657	1032	*	7	2.86202e-52	6.95366e-31	3.44775e-08	1.08773e-33	0.237234	0.162657	LAMTOR5-AS1, SLC16A4
DMR_557	chr7	8440956	8444433	3478	*	15	3.02741e-52	6.01987e-60	6.029e-07	1.30365e-55	0.219774	0.151921	NXPH1
DMR_558	chr11	35616850	35619179	2330	*	11	3.50728e-52	6.31751e-42	7.38846e-07	7.62443e-41	0.269766	0.160829	FJX1
DMR_559	chr7	87599433	87601193	1761	*	12	3.9755e-52	5.85899e-41	1.41636e-06	1.76585e-41	0.247308	0.105105	ABCB1
DMR_560	chr12	53994133	53999100	4968	*	25	4.06699e-52	7.41614e-48	1.55484e-06	2.87125e-53	0.259307	0.110615	AC012531.3, HOXC6, HOXC9, HOXC-AS2, HOXC-AS1
DMR_561	chr5	73297221	73301888	4668	*	22	4.4782e-52	9.07907e-83	5.26117e-07	4.29515e-78	0.235211	0.134844
DMR_562	chr1	54546735	54548062	1328	*	8	4.74968e-52	5.5266e-30	1.38068e-07	2.45912e-35	0.216373	0.124676	ACOT11
DMR_563	chr9	97740460	97741783	1324	*	9	4.82066e-52	1.14485e-35	1.49505e-07	2.17299e-37	0.338137	0.138669	PTCSC2
DMR_564	chr4	103719040	103720739	1700	*	15	5.02653e-52	2.46958e-42	2.05348e-06	1.64446e-41	0.177363	0.104834	TACR3
DMR_565	chr1	43068125	43069379	1255	*	6	5.45187e-52	1.92038e-28	1.19341e-08	5.27813e-33	0.242982	0.177229
DMR_566	chr6	2840558	2843299	2742	*	15	6.34038e-52	3.41689e-36	3.95942e-06	6.48034e-40	0.262616	0.136683	SERPINB1
DMR_567	chr10	73647614	73649539	1926	*	8	6.69811e-52	7.63684e-40	2.05215e-07	7.59537e-40	0.242338	0.154985	SYNPO2L
DMR_568	chr22	47629619	47632674	3056	*	13	6.87823e-52	3.61719e-43	4.25578e-07	4.35247e-43	-0.278083	-0.139992	AL117329.1, LINC00898
DMR_569	chr2	238231391	238231728	338	*	8	7.62609e-52	2.60656e-42	3.09447e-07	1.19971e-39	0.23457	0.153557	AC012485.1, LINC02610
DMR_570	chr10	18260107	18261694	1588	*	13	8.808e-52	4.25582e-41	3.61284e-07	2.09431e-39	0.223764	0.137354	CACNB2, AL390783.1
DMR_571	chr2	181678979	181685338	6360	*	33	9.12775e-52	1.02615e-103	4.51647e-08	3.8319e-101	0.191836	0.111107	AC013733.2, CERKL, NEUROD1
DMR_572	chr10	75282768	75283850	1083	*	7	1.00424e-51	4.45969e-30	2.16897e-08	2.51963e-32	0.267788	0.133148	ZNF503-AS1, AC010997.3
DMR_573	chr16	67149822	67151624	1803	*	12	1.16864e-51	8.55296e-47	4.20239e-06	6.38129e-44	0.323799	0.168913	B3GNT9
DMR_574	chr17	6754879	6756243	1365	*	12	1.1746e-51	1.35984e-40	2.27301e-06	1.82198e-40	0.237119	0.143612	XAF1
DMR_575	chr9	37001641	37002914	1274	*	7	1.20508e-51	2.60628e-32	2.00288e-08	4.01874e-34	0.246686	0.149394	AL161781.2, PAX5
DMR_576	chr5	73436078	73437225	1148	*	7	1.25215e-51	2.80415e-26	1.49186e-09	7.84536e-31	0.251363	0.130858
DMR_577	chr22	41559899	41561439	1541	*	10	1.41758e-51	3.43475e-38	5.02094e-07	6.63228e-39	0.153009	0.101617	CSDC2, AL023553.1
DMR_578	chr2	222310258	222313023	2766	*	15	1.60526e-51	1.01586e-43	9.08791e-08	5.88007e-44	0.196252	0.120186
DMR_579	chr7	266995	267639	645	*	16	2.09773e-51	6.2384e-41	5.02259e-06	1.37478e-40	-0.278237	-0.115524
DMR_580	chr7	129780384	129783514	3131	*	10	2.15468e-51	4.35617e-42	1.24758e-08	3.97279e-46	0.306217	0.152772	AC084864.1
DMR_581	chr8	144274739	144275028	290	*	6	2.15761e-51	3.27496e-40	1.69626e-07	1.155e-37	0.260887	0.218728	BOP1
DMR_582	chr17	57810787	57812054	1268	*	5	2.46903e-51	2.14978e-24	1.78944e-08	4.76397e-32	0.262803	0.193133	AC015845.2
DMR_583	chr17	45142921	45145153	2233	*	9	2.63333e-51	2.95373e-37	1.17331e-07	9.08891e-38	0.281565	0.148688	ACBD4
DMR_584	chr10	92420215	92421156	942	*	6	2.85353e-51	1.02343e-28	2.29331e-08	2.84884e-33	0.205685	0.138982	MARK2P9
DMR_585	chr1	53061162	53063319	2158	*	12	3.03159e-51	8.45065e-37	5.1997e-08	3.46857e-41	0.302824	0.141705	PODN
DMR_586	chr3	122183595	122185428	1834	*	13	3.20968e-51	3.80967e-34	5.10198e-07	2.42479e-37	0.198477	0.121673	CASR
DMR_587	chr15	60395085	60399396	4312	*	15	4.18202e-51	1.43597e-52	2.99001e-08	1.30069e-57	0.289116	0.142966	ANXA2
DMR_588	chr7	102911792	102913171	1380	*	7	4.19467e-51	5.7029e-35	8.19065e-08	4.60009e-36	0.275884	0.191794	LRRC17, FBXL13
DMR_589	chr2	74511469	74516775	5307	*	24	4.53943e-51	6.40825e-68	2.91282e-07	5.93905e-66	0.215697	0.101075	TLX2
DMR_590	chr9	93951361	93956361	5001	*	17	4.63019e-51	1.68375e-55	8.90086e-08	2.84669e-57	0.21422	0.110733	BARX1-DT, BARX1
DMR_591	chr3	187735400	187739732	4333	*	23	4.69575e-51	2.62294e-55	1.20426e-06	4.9514e-63	0.283736	0.114344	BCL6
DMR_592	chr1	207958659	207959442	784	*	5	4.73557e-51	8.17736e-32	2.04617e-08	1.05818e-32	0.330281	0.22017	LINC02767
DMR_593	chr1	156123023	156127065	4043	*	16	5.8281e-51	4.95389e-62	3.92767e-08	3.27235e-62	0.251654	0.134996	LMNA
DMR_594	chr10	133346689	133347543	855	*	8	6.32213e-51	9.65449e-37	3.36298e-07	3.91444e-37	0.197028	0.136542	ZNF511-PRAP1, PRAP1, AL360181.1
DMR_595	chr4	23888583	23891266	2684	*	14	6.34836e-51	2.90794e-50	1.09095e-07	2.3488e-50	0.33228	0.154911	PPARGC1A
DMR_596	chr4	41865398	41867594	2197	*	9	6.36283e-51	4.39464e-56	1.77545e-08	1.50788e-54	0.320059	0.188337
DMR_597	chr15	67823537	67830236	6700	*	29	6.60083e-51	5.77382e-66	8.39279e-08	4.33613e-81	0.221149	0.101407	SKOR1
DMR_598	chr4	48489748	48491829	2082	*	13	6.7005e-51	1.61912e-47	1.24848e-06	4.54554e-46	0.249416	0.140164	ZAR1
DMR_599	chrX	47077105	47078830	1726	*	10	6.87729e-51	1.73709e-40	8.66207e-07	2.96418e-39	0.253065	0.165994	RGN
DMR_600	chr20	57265917	57267815	1899	*	15	7.52404e-51	9.82724e-19	1.47792e-08	3.11569e-31	0.238159	0.116723	AL122058.1, BMP7
DMR_601	chr1	16226772	16228489	1718	*	8	8.12293e-51	6.45029e-39	4.1004e-08	6.22998e-39	0.224041	0.130397	ANO7L1
DMR_602	chr14	73245548	73247023	1476	*	10	8.75235e-51	1.15131e-32	1.46492e-07	7.78083e-36	0.225481	0.126991	PAPLN, AC004846.1, RNU6-419P
DMR_603	chr20	50690343	50692293	1951	*	12	9.66548e-51	6.09732e-31	9.64808e-08	1.26577e-35	0.284281	0.113863	RIPOR3
DMR_604	chr4	8268457	8270520	2064	*	11	9.88901e-51	1.08242e-27	2.71727e-07	2.88791e-34	0.252988	0.123797	HTRA3
DMR_605	chr20	45910949	45913268	2320	*	16	1.00113e-50	3.53423e-46	5.58879e-07	4.98256e-47	0.249053	0.113857	PLTP
DMR_606	chr14	56796651	56799311	2661	*	10	1.02549e-50	4.98906e-56	2.10827e-07	9.88434e-53	0.237051	0.170408
DMR_607	chr9	77012300	77020996	8697	*	31	1.06067e-50	2.09895e-74	6.18347e-07	7.81878e-87	0.224831	0.129764	FOXB2
DMR_608	chr3	188899845	188902128	2284	*	15	1.13451e-50	4.66361e-27	1.0778e-06	1.23144e-33	0.239579	0.106744
DMR_609	chr4	785039	787484	2446	*	13	1.25902e-50	5.25503e-24	2.66909e-08	7.36419e-34	0.291175	0.107707	CPLX1
DMR_610	chr17	34363108	34364680	1573	*	9	1.2621e-50	7.2954e-50	2.36735e-07	5.11941e-47	-0.20523	-0.164887	CCL1
DMR_611	chr8	107497528	107499472	1945	*	11	1.26344e-50	4.60358e-41	2.65404e-07	3.06769e-40	0.270705	0.161039	ANGPT1
DMR_612	chr2	176104016	176109864	5849	*	27	1.30769e-50	7.87177e-60	4.0569e-07	3.94116e-66	0.278265	0.114129	HOXD11, HOXD10
DMR_613	chr10	101129530	101133030	3501	*	17	1.47769e-50	5.53532e-60	3.55134e-08	1.35065e-60	0.22384	0.137653	TLX1, TLX1NB
DMR_614	chr22	42430928	42433491	2564	*	10	1.60075e-50	3.7639e-35	6.82999e-08	6.60942e-38	0.213651	0.123701	NFAM1
DMR_615	chrX	104013002	104014137	1136	*	11	1.85299e-50	6.6767e-35	7.38104e-07	5.83761e-38	-0.267909	-0.156727	H2BW1
DMR_616	chr12	120361529	120362263	735	*	6	2.0152e-50	4.71168e-38	7.8226e-08	2.23621e-36	0.279909	0.190268	MSI1
DMR_617	chr18	46334263	46335699	1437	*	6	2.07628e-50	9.25503e-23	2.73415e-08	1.57657e-30	0.243544	0.14627	RNF165
DMR_618	chr8	139702246	139705799	3554	*	21	2.09793e-50	1.61232e-40	1.75045e-07	9.75755e-49	0.257905	0.102001	KCNK9
DMR_619	chr4	164977514	164978244	731	*	10	2.25898e-50	1.66813e-32	1.3987e-06	2.5186e-36	0.208683	0.128022	TRIM61
DMR_620	chr1	2212351	2214905	2555	*	16	2.43186e-50	3.68711e-39	6.59403e-07	3.43809e-45	0.206168	0.105335	AL590822.1, FAAP20
DMR_621	chr8	42207155	42208552	1398	*	10	2.44063e-50	1.74853e-48	1.66305e-06	1.18329e-44	0.258923	0.173103	PLAT
DMR_622	chr19	34904896	34906202	1307	*	7	2.71098e-50	5.83776e-38	6.84055e-08	6.18318e-37	0.215428	0.146575	LINC01838, LINC00904
DMR_623	chr5	138874943	138876220	1278	*	15	2.77412e-50	1.06568e-35	1.36858e-05	5.20858e-38	0.172107	0.109507	CTNNA1, LRRTM2
DMR_624	chr19	10286753	10288122	1370	*	9	2.82406e-50	2.88564e-40	1.12016e-07	2.34553e-38	0.267854	0.157335	ICAM4, AC011511.5
DMR_625	chr12	109110959	109112064	1106	*	7	2.85222e-50	4.07259e-36	2.85232e-07	4.3752e-36	0.278344	0.197892	UNG, AC007637.1
DMR_626	chr6	43242773	43243753	981	*	7	3.08649e-50	7.32699e-29	4.26814e-08	6.08098e-33	0.243943	0.146712	TTBK1
DMR_627	chr1	2002994	2005272	2279	*	10	3.51371e-50	3.87534e-30	3.55134e-08	2.17488e-35	0.289681	0.107392	CFAP74
DMR_628	chr10	103658949	103662694	3746	*	13	3.51777e-50	2.35845e-41	2.15169e-07	9.61543e-43	0.222024	0.107182	SH3PXD2A
DMR_629	chr5	171450536	171451242	707	*	6	4.21021e-50	1.55157e-37	4.77774e-08	8.08648e-36	0.333004	0.20811	FGF18
DMR_630	chr5	80959425	80961503	2079	*	14	4.31556e-50	9.41031e-44	2.98376e-06	6.55872e-42	0.176875	0.122136	RASGRF2, RASGRF2-AS1
DMR_631	chr2	241858821	241860040	1220	*	8	4.32264e-50	1.87009e-32	5.59205e-08	1.15706e-34	0.249423	0.111801	PDCD1
DMR_632	chr6	113854713	113857328	2616	*	13	4.60245e-50	2.34536e-32	1.82572e-07	3.61106e-38	0.226545	0.103181
DMR_633	chr1	44819542	44820390	849	*	6	5.00686e-50	7.22195e-40	9.50749e-08	2.08196e-37	0.27974	0.215773	PTCH2, RNU5E-6P
DMR_634	chr10	131674915	131676530	1616	*	9	5.16871e-50	3.17833e-37	3.08917e-07	1.16547e-36	-0.284966	-0.197271
DMR_635	chr5	77636191	77642155	5965	*	30	5.47151e-50	1.87077e-93	2.18841e-06	5.98702e-91	0.228699	0.127456	OTP
DMR_636	chr20	21515869	21522090	6222	*	16	5.98972e-50	1.74872e-55	4.78631e-08	2.96783e-61	0.272019	0.131094
DMR_637	chr20	44186757	44188740	1984	*	7	6.56752e-50	2.85892e-36	3.69701e-08	6.77926e-36	0.214321	0.1537	JPH2
DMR_638	chr2	70977922	70979681	1760	*	11	8.26445e-50	1.24235e-29	1.49821e-07	4.76241e-33	0.291624	0.104822	ANKRD53, AC007040.2
DMR_639	chr8	144048408	144052296	3889	*	16	8.79226e-50	1.38245e-55	1.96187e-06	1.19769e-51	0.237666	0.134004	SMPD5, OPLAH
DMR_640	chr16	66602876	66605878	3003	*	23	8.83737e-50	1.34225e-47	6.43859e-05	3.39484e-46	0.24768	0.136926	CMTM3
DMR_641	chr14	36503999	36506197	2199	*	10	9.24128e-50	1.84042e-57	7.3848e-08	2.67335e-54	0.297306	0.188879	AL132857.1, SFTA3, SFTA3
DMR_642	chr5	139697085	139698944	1860	*	8	1.02663e-49	3.46554e-35	3.24197e-08	4.93804e-37	0.26538	0.163679	AC008667.1
DMR_643	chr2	218286053	218287880	1828	*	8	1.0661e-49	9.12933e-34	5.90716e-08	3.84711e-35	0.26566	0.132253	PNKD, TMBIM1
DMR_644	chr6	27871770	27874320	2551	*	22	1.07941e-49	7.94422e-46	8.68073e-06	3.81441e-44	0.188082	0.103709	H3C11, H4C13
DMR_645	chr5	141391691	141394297	2607	*	11	1.39539e-49	2.10715e-44	2.31448e-08	2.49127e-43	0.284174	0.162345	PCDHGA1, PCDHGA2, PCDHGA3, PCDHGB1, PCDHGA4, PCDHGB2, PCDHGA5, PCDHGB3, PCDHGA6, PCDHGA7, PCDHGB4, PCDHGA8
DMR_646	chr3	64267858	64268436	579	*	7	1.60793e-49	1.06254e-37	1.25197e-07	4.13899e-36	0.249128	0.180873	PRICKLE2
DMR_647	chr6	44342028	44342903	876	*	9	1.91433e-49	3.37589e-29	8.93545e-08	6.33737e-33	0.24374	0.114146	AL353588.1, SPATS1
DMR_648	chrX	135519816	135522275	2460	*	16	2.30054e-49	3.42174e-29	8.73266e-08	4.39631e-37	0.293996	0.101225	INTS6L, INTS6L-AS1
DMR_649	chrX	102650909	102652326	1418	*	7	3.62371e-49	4.3191e-48	8.20196e-08	4.16991e-45	0.326312	0.244297	ARMCX5-GPRASP2, GPRASP1, AL035427.1
DMR_650	chr4	154163886	154166361	2476	*	7	3.89975e-49	2.81099e-45	5.64712e-08	1.83696e-43	-0.274431	-0.220087	AC079298.3
DMR_651	chr7	101173459	101174757	1299	*	9	3.97135e-49	5.32309e-31	2.73862e-07	1.38956e-34	0.209634	0.132517	NAT16
DMR_652	chr6	19691216	19692189	974	*	8	4.29876e-49	4.29009e-29	5.31384e-08	4.98682e-34	0.211135	0.134718	LNC-LBCS
DMR_653	chr19	38912183	38913156	974	*	8	4.41238e-49	1.44157e-29	5.39926e-08	2.34502e-33	0.192594	0.118624
DMR_654	chr7	122315256	122317200	1945	*	11	4.5625e-49	7.02093e-44	7.4572e-08	8.67684e-43	0.242273	0.144796
DMR_655	chr1	90716571	90720365	3795	*	23	4.97806e-49	3.06703e-95	6.73528e-07	3.54111e-89	0.240972	0.151783	AC092805.1, BARHL2
DMR_656	chr2	115160749	115163682	2934	*	18	5.08573e-49	5.52614e-42	2.73507e-06	6.11235e-44	0.219102	0.109993	DPP10, DPP10-AS1
DMR_657	chr11	93329586	93331068	1483	*	11	5.2334e-49	3.14841e-27	1.33814e-07	2.91975e-33	0.288104	0.128196	DEUP1
DMR_658	chr15	43516210	43518584	2375	*	11	5.27895e-49	1.90036e-38	3.04102e-07	6.567e-39	0.237325	0.13173	MAP1A
DMR_659	chr3	46811416	46813704	2289	*	11	5.82258e-49	6.14207e-34	9.36551e-07	3.09665e-36	0.220441	0.109254	AC109583.1, AC109583.4, PRSS44P
DMR_660	chrX	47581103	47582401	1299	*	12	6.08543e-49	2.74102e-18	7.04687e-07	4.08065e-29	0.314641	0.121047	SYN1, Z84466.1
DMR_661	chr19	54473125	54474216	1092	*	5	6.65765e-49	1.93526e-31	1.48349e-08	1.35695e-31	0.266182	0.177507	CDC42EP5
DMR_662	chr8	92100964	92103276	2313	*	13	6.66417e-49	3.23407e-22	2.28959e-07	1.63637e-30	0.285392	0.114762	RUNX1T1
DMR_663	chr7	117479141	117480010	870	*	11	6.78885e-49	1.06889e-38	1.30163e-06	3.73471e-37	0.253503	0.170128	CFTR
DMR_664	chr21	46295760	46298166	2407	*	7	7.05095e-49	8.87172e-34	2.29331e-08	3.05653e-35	0.313519	0.1604	YBEY
DMR_665	chr1	76073501	76075314	1814	*	14	7.06781e-49	1.17661e-36	1.84975e-07	2.56588e-36	0.265356	0.107091	ST6GALNAC3
DMR_666	chr15	72375701	72376808	1108	*	16	9.60413e-49	1.20682e-43	2.27952e-05	5.77799e-41	0.233446	0.13926	HEXA-AS1, AC009690.1, HEXA
DMR_667	chr9	1042202	1043825	1624	*	8	1.13107e-48	3.4921e-35	8.66863e-08	8.40869e-36	0.207651	0.112898	AL358976.1
DMR_668	chr5	146334044	146334970	927	*	8	1.33892e-48	8.17987e-30	2.77179e-07	9.75187e-34	0.218789	0.146692	AC091959.1, AC011396.2
DMR_669	chr15	72271071	72273126	2056	*	11	1.47895e-48	1.87666e-45	1.13343e-07	4.00714e-44	0.3022	0.161934	PARP6, AC009690.3
DMR_670	chr21	43727411	43729492	2082	*	11	1.62008e-48	4.74593e-41	5.68055e-07	3.05042e-40	0.237677	0.151213	PDXK
DMR_671	chr13	52738831	52740910	2080	*	11	1.63896e-48	4.08363e-36	1.71394e-07	7.74234e-37	0.202457	0.10121	CNMD
DMR_672	chr9	35537852	35539512	1661	*	7	1.68034e-48	3.99259e-27	2.0833e-08	1.14097e-29	0.238045	0.1289	RUSC2
DMR_673	chr8	66960443	66963687	3245	*	16	1.68683e-48	2.43531e-60	3.83253e-07	6.88155e-59	0.257614	0.13581	TCF24
DMR_674	chr2	20665914	20666740	827	*	9	1.81906e-48	1.93351e-26	3.22152e-08	1.06045e-29	0.252047	0.110707
DMR_675	chr12	111181121	111182509	1389	*	10	1.86392e-48	5.90906e-47	1.50794e-06	1.0224e-43	0.224236	0.15236	CUX2
DMR_676	chr6	10425320	10426991	1672	*	10	2.04702e-48	8.79367e-38	1.56526e-07	2.81061e-37	0.245089	0.137604	AL138885.3, AL138885.2
DMR_677	chr1	159587156	159588722	1567	*	8	2.10607e-48	3.36321e-43	4.42213e-08	2.11214e-43	-0.258289	-0.18661	APCS
DMR_678	chr5	159094539	159097889	3351	*	12	2.48792e-48	5.01681e-61	3.7863e-08	5.83234e-58	0.276168	0.18689	EBF1
DMR_679	chr1	101722351	101723850	1500	*	7	2.70848e-48	9.00267e-46	9.18594e-08	5.63738e-43	-0.233703	-0.202019	LINC01709
DMR_680	chr18	5628161	5631608	3448	*	20	2.91378e-48	1.02967e-52	1.12811e-05	1.36758e-50	0.18528	0.111739	EPB41L3
DMR_681	chr15	42457138	42458264	1127	*	7	3.06305e-48	1.25724e-34	2.42366e-07	1.02693e-34	0.311859	0.222675	ZNF106
DMR_682	chr7	6663075	6664563	1489	*	9	3.22871e-48	1.38988e-31	3.67377e-07	5.20088e-35	0.209989	0.127089	AC073343.2
DMR_683	chr10	43322533	43323579	1047	*	12	3.26078e-48	5.02902e-25	1.41543e-07	3.92933e-31	0.264791	0.105296
DMR_684	chr3	116444847	116446096	1250	*	13	3.32678e-48	3.46375e-37	2.32569e-06	1.533e-36	0.209524	0.136716	LSAMP
DMR_685	chr17	77371360	77377375	6016	*	26	3.48969e-48	3.36195e-67	3.47858e-07	1.62025e-65	0.30153	0.118802	SEPTIN9, AC111182.1
DMR_686	chr4	56504856	56506245	1390	*	10	3.7951e-48	5.87744e-34	3.16431e-07	7.49214e-36	0.332129	0.193073	ARL9
DMR_687	chr11	94400339	94401863	1525	*	14	3.89605e-48	3.73556e-44	4.49024e-06	3.71681e-41	0.160607	0.102137	GPR83
DMR_688	chr17	29590117	29592110	1994	*	10	4.08758e-48	2.58329e-14	1.2904e-07	3.45407e-27	0.273704	0.110742	ABHD15-AS1, ANKRD13B, GIT1, AC104564.4
DMR_689	chr18	34592026	34593263	1238	*	11	4.9655e-48	1.91061e-24	6.1349e-07	2.75831e-32	0.314431	0.158523	DTNA
DMR_690	chr17	896844	897521	678	*	7	6.62254e-48	1.54912e-39	1.23739e-07	7.19975e-37	0.198804	0.167052	NXN
DMR_691	chr11	7939564	7940532	969	*	6	6.66452e-48	9.21335e-40	8.66863e-08	1.91623e-37	-0.228794	-0.201928	OR10A3
DMR_692	chr7	14902699	14903895	1197	*	10	7.06073e-48	3.10129e-35	4.86551e-07	5.70253e-36	0.322656	0.140935	DGKB
DMR_693	chr19	45876505	45877136	632	*	5	8.34213e-48	4.44137e-35	3.80808e-08	2.19931e-33	0.373419	0.243953
DMR_694	chr10	80206182	80208346	2165	*	13	1.00002e-47	7.73607e-35	4.42987e-06	2.73056e-36	0.173005	0.115095	LINC00857
DMR_695	chr15	51092719	51094562	1844	*	8	1.31677e-47	1.9254e-28	7.0527e-08	1.06531e-31	0.298777	0.140369	MIR4713HG, TNFAIP8L3
DMR_696	chr13	35470723	35472440	1718	*	8	1.38153e-47	8.53792e-35	5.74941e-08	6.96952e-35	0.222253	0.14376	NBEA
DMR_697	chr5	141512200	141515317	3118	*	9	1.42382e-47	3.42832e-37	2.83146e-08	7.75378e-43	0.427809	0.152458	PCDHGA1, PCDHGA2, PCDHGA3, PCDHGB1, PCDHGA4, PCDHGB2, PCDHGA5, PCDHGB3, PCDHGA6, PCDHGA7, PCDHGB4, PCDHGA8, PCDHGB5, PCDHGA9, PCDHGB6, PCDHGA10, PCDHGB7, PCDHGA11, PCDHGA12, PCDHGC3, PCDHGC4, PCDHGC5, DIAPH1
DMR_698	chr19	51065079	51066365	1287	*	8	1.53544e-47	1.02868e-27	1.01161e-07	9.99894e-33	0.25241	0.15258	KLK13
DMR_699	chr17	4641669	4642618	950	*	8	1.58643e-47	4.70088e-41	1.00279e-06	5.42539e-38	0.225525	0.161106	ALOX15
DMR_700	chr11	35525276	35526591	1316	*	10	1.63118e-47	2.17577e-38	9.42149e-07	4.74747e-37	0.242955	0.144087	PAMR1
DMR_701	chr12	2834736	2836346	1611	*	10	1.79713e-47	8.17594e-37	1.08789e-06	2.10734e-36	0.247701	0.168401	ITFG2, NRIP2
DMR_702	chr10	46555576	46557620	2045	*	9	1.85103e-47	2.08871e-28	1.63982e-08	1.04859e-31	0.26105	0.107593
DMR_703	chr20	57690461	57693389	2929	*	13	1.90691e-47	2.47724e-46	1.32375e-06	1.20154e-44	-0.220917	-0.150937	PMEPA1
DMR_704	chr3	37992744	37994543	1800	*	11	1.91115e-47	8.19377e-24	3.03352e-07	1.2253e-30	0.299868	0.123666	VILL
DMR_705	chr5	77843564	77845419	1856	*	8	1.98355e-47	3.4568e-33	1.28859e-07	1.89177e-34	0.267484	0.125308	TBCA
DMR_706	chr3	158102057	158104283	2227	*	10	2.16912e-47	1.08149e-28	7.87887e-08	2.37387e-32	0.222755	0.119631	SHOX2
DMR_707	chr4	41873176	41873858	683	*	6	2.19001e-47	1.00094e-37	1.80776e-07	2.27879e-35	0.220841	0.203537	LINC00682
DMR_708	chr2	19868600	19869373	774	*	7	2.52417e-47	9.95815e-37	5.99784e-08	7.1887e-35	0.296945	0.173748	LINC00954
DMR_709	chr1	110083444	110084968	1525	*	8	3.01147e-47	2.13139e-35	5.2205e-08	5.47778e-35	0.188188	0.114635	LINC01397
DMR_710	chrX	74421238	74423050	1813	*	9	3.24018e-47	4.76711e-39	1.60162e-07	1.86086e-39	0.279514	0.171431	SLC16A2
DMR_711	chr3	27728568	27731214	2647	*	15	3.57824e-47	8.4356e-44	2.04554e-07	4.13768e-45	0.184779	0.11636
DMR_712	chr15	89359295	89362941	3647	*	16	3.82822e-47	1.85546e-35	4.42126e-08	1.39299e-46	0.244333	0.104557	AC133637.1, MIR9-3HG, AC133637.2
DMR_713	chr6	117262730	117266627	3898	*	19	3.84883e-47	2.22899e-52	7.78999e-07	1.59955e-53	0.187665	0.106014	VGLL2, Z98880.1
DMR_714	chr8	86069324	86070796	1473	*	12	4.67443e-47	5.29716e-31	8.6016e-08	2.19681e-33	0.194662	0.100589	ATP6V0D2, PSKH2
DMR_715	chr14	36517158	36525701	8544	*	34	5.01284e-47	2.62001e-72	1.11192e-07	1.23833e-87	0.262712	0.119118	AL132857.1, NKX2-1-AS1, SFTA3, NKX2-1
DMR_716	chr5	141373509	141374884	1376	*	12	5.11733e-47	9.30229e-34	1.73683e-06	4.57488e-36	0.212254	0.142136	PCDHGA1, PCDHGA2, PCDHGA3, PCDHGB1, PCDHGA4, PCDHGB2, PCDHGA5, PCDHGB3, PCDHGA6
DMR_717	chr6	390933	394073	3141	*	19	5.50093e-47	4.11772e-53	1.26112e-06	2.09257e-57	0.210807	0.126727	IRF4
DMR_718	chr1	200038275	200043398	5124	*	31	5.64359e-47	5.27618e-78	1.11348e-07	8.48277e-77	0.269063	0.125518	NR5A2
DMR_719	chr1	180911950	180913545	1596	*	8	5.85124e-47	2.21603e-35	9.75725e-09	2.67319e-35	0.317686	0.166971	KIAA1614
DMR_720	chr7	54888236	54889775	1540	*	8	6.66089e-47	5.86798e-21	1.11192e-07	9.46e-30	0.285518	0.154489
DMR_721	chr18	57427542	57428654	1113	*	6	6.81295e-47	4.47387e-32	2.99856e-08	3.3209e-32	0.25816	0.172106	AC090340.1
DMR_722	chr9	16704406	16705515	1110	*	6	7.9769e-47	4.70156e-33	4.66704e-08	2.05784e-32	0.310693	0.229821	BNC2
DMR_723	chr2	174332512	174336116	3605	*	23	8.60212e-47	2.35434e-61	7.52338e-07	5.1172e-62	0.205747	0.118201	SP9, AC018470.1
DMR_724	chr13	108268704	108270397	1694	*	11	1.001e-46	1.37788e-31	9.02348e-08	2.27692e-34	0.236217	0.138374	TNFSF13B
DMR_725	chr19	2281920	2282929	1010	*	9	1.00514e-46	2.26574e-39	4.65511e-07	4.70892e-37	0.229546	0.167752	AC005258.1, PEAK3
DMR_726	chr20	21397407	21398788	1382	*	17	1.53785e-46	8.39832e-37	2.66464e-06	2.35337e-36	0.208326	0.110868	AL158013.1, NKX2-4
DMR_727	chr2	161426678	161428943	2266	*	11	1.69008e-46	2.05139e-45	1.48829e-07	2.45389e-44	0.291641	0.144948	AC009487.2, SLC4A10
DMR_728	chr1	67306588	67308042	1455	*	14	1.76121e-46	2.43042e-40	1.55133e-06	6.48478e-39	0.204758	0.102598	IL12RB2
DMR_729	chr3	181718855	181720540	1686	*	8	1.80606e-46	3.52531e-42	1.28265e-07	7.00105e-40	0.263384	0.187959	SOX2-OT
DMR_730	chr16	3187873	3191434	3562	*	12	1.89973e-46	4.93927e-46	2.19689e-07	4.3607e-46	0.225492	0.1345	AJ003147.2
DMR_731	chr1	45326334	45328228	1895	*	10	2.12192e-46	5.7323e-40	1.59693e-06	1.0261e-37	0.305826	0.133827	HPDL
DMR_732	chr19	3480510	3481987	1478	*	10	2.15626e-46	3.60374e-42	1.98802e-07	2.70336e-40	0.189581	0.102563	SMIM24
DMR_733	chr1	197917436	197921682	4247	*	17	2.36073e-46	5.52372e-65	3.36324e-07	7.176e-65	0.226396	0.135382	LHX9
DMR_734	chr3	138943440	138950592	7153	*	30	2.80781e-46	2.68152e-49	2.51437e-07	1.96481e-61	0.270464	0.106204	FOXL2NB, LINC01391, FOXL2
DMR_735	chr11	47186447	47187864	1418	*	7	3.07788e-46	6.55308e-22	2.11195e-08	2.17001e-26	0.280217	0.106356
DMR_736	chr6	50820090	50822176	2087	*	9	3.18333e-46	2.75501e-56	4.68617e-08	6.68109e-53	0.276647	0.20085	TFAP2B
DMR_737	chr5	81393977	81395357	1381	*	7	3.43134e-46	1.61645e-26	7.3848e-08	1.02099e-30	0.216027	0.146727	ACOT12
DMR_738	chr1	153565930	153567954	2025	*	9	3.49915e-46	1.72824e-34	3.99349e-08	5.92278e-36	0.31892	0.12754	S100A2
DMR_739	chr13	27926745	27929675	2931	*	14	3.81101e-46	1.22875e-61	3.66093e-07	3.96661e-57	0.258076	0.156831
DMR_740	chr7	159142918	159145799	2882	*	11	3.82198e-46	2.84449e-28	1.53785e-08	2.02846e-38	0.1887	0.126713	VIPR2
DMR_741	chr6	50836107	50836461	355	*	6	4.11595e-46	7.34922e-37	2.75052e-07	1.71156e-34	0.214842	0.178669	TFAP2B
DMR_742	chr5	73443789	73444921	1133	*	7	4.11946e-46	1.68174e-36	1.08599e-07	1.24128e-34	0.250041	0.167991	FOXD1
DMR_743	chr2	171521471	171524246	2776	*	20	4.40427e-46	9.80003e-35	4.27483e-06	5.18944e-38	0.204896	0.108205	CYBRD1
DMR_744	chr5	140145164	140146641	1478	*	7	4.92941e-46	3.21875e-28	3.9484e-08	1.87565e-30	0.302971	0.133608
DMR_745	chr17	43023709	43026007	2299	*	13	5.12134e-46	3.81093e-24	2.12764e-08	1.12094e-30	0.347718	0.11275	RND2, VAT1
DMR_746	chr12	75334324	75334972	649	*	8	5.13367e-46	1.06001e-37	3.94128e-07	1.66262e-35	0.219821	0.169101	GLIPR1L1, CAPS2, AC121761.2
DMR_747	chrX	51395938	51397073	1136	*	10	5.23681e-46	1.30604e-34	4.7136e-07	5.31198e-35	0.25684	0.14018	AL158055.1, AC233976.1
DMR_748	chr3	38028145	38030145	2001	*	12	5.40991e-46	3.18334e-44	2.91197e-07	1.5385e-41	0.199621	0.123331	PLCD1
DMR_749	chr14	94517526	94518418	893	*	8	5.99811e-46	6.54146e-35	3.39202e-07	4.77296e-34	0.22448	0.152795	SERPINA12
DMR_750	chr20	59627131	59629171	2041	*	11	6.14926e-46	5.3016e-44	2.48853e-07	3.04799e-42	-0.260209	-0.140635	PHACTR3, PHACTR3-AS1
DMR_751	chr8	11707717	11710847	3131	*	16	6.31305e-46	2.76335e-52	3.44701e-07	1.0938e-49	0.192921	0.115601	GATA4
DMR_752	chr20	46116883	46118712	1830	*	9	7.29048e-46	8.06133e-32	3.76362e-07	1.88546e-34	0.24335	0.160476	CD40
DMR_753	chr4	108171156	108173177	2022	*	15	7.94003e-46	1.03212e-34	6.67563e-06	1.01326e-36	0.293183	0.134695	LEF1-AS1
DMR_754	chr9	121283998	121286880	2883	*	13	9.01558e-46	2.7612e-42	2.63906e-06	9.03704e-42	0.24888	0.127278	GSN, GSN-AS1
DMR_755	chr17	53822025	53823173	1149	*	11	9.2937e-46	4.11485e-43	1.07135e-06	3.54477e-40	-0.234601	-0.143235	KIF2B, AC034268.2
DMR_756	chr11	65047476	65048855	1380	*	9	1.17732e-45	9.32484e-28	3.00163e-07	1.3686e-31	0.211755	0.100781	NAALADL1
DMR_757	chr13	78595579	78597544	1966	*	17	1.362e-45	6.58519e-35	4.4385e-06	5.93966e-37	0.189557	0.105095	OBI1-AS1, AL445209.1
DMR_758	chr14	62116670	62118141	1472	*	15	1.39573e-45	5.02888e-39	1.948e-05	1.52794e-37	0.220519	0.112123	LINC00643, AL390816.2
DMR_759	chr6	157235693	157236962	1270	*	5	1.39779e-45	2.1267e-35	6.88249e-09	1.73231e-34	0.294556	0.200283
DMR_760	chr17	6775610	6776462	853	*	12	1.47034e-45	5.64006e-35	2.33427e-06	3.75835e-35	0.28683	0.145921	XAF1, FBXO39, PRAL
DMR_761	chr1	152841797	152843692	1896	*	8	1.60179e-45	1.3805e-43	4.13992e-07	1.23762e-40	-0.246921	-0.193537	LCE6A
DMR_762	chr7	137343419	137344646	1228	*	11	1.78554e-45	4.98537e-28	2.76558e-06	1.41546e-32	0.239866	0.130187	PTN
DMR_763	chr1	42784740	42785582	843	*	7	1.837e-45	6.03108e-28	4.12762e-07	3.50059e-31	0.207357	0.137031	AC098484.3, TMEM269
DMR_764	chr5	75611308	75612300	993	*	6	2.03468e-45	3.23255e-28	1.65181e-08	2.52487e-30	0.288151	0.167662	ANKDD1B
DMR_765	chr5	11588859	11589833	975	*	8	2.16707e-45	1.09212e-16	9.12253e-08	9.93659e-27	0.30922	0.1256	CTNND2
DMR_766	chr11	5343446	5344522	1077	*	6	2.25777e-45	4.0487e-36	5.6284e-08	3.11698e-34	-0.258869	-0.218479	HBG2, AC104389.5, HBE1, OR51B5
DMR_767	chr6	108174181	108176791	2611	*	16	2.44036e-45	1.6718e-45	7.8647e-07	1.65386e-48	0.215143	0.122387	NR2E1
DMR_768	chr7	29563925	29566733	2809	*	9	2.51743e-45	3.72922e-38	2.43148e-07	6.45632e-40	0.212846	0.136283	PRR15
DMR_769	chr1	149917778	149918970	1193	*	6	2.63662e-45	6.73852e-19	1.78092e-08	3.46644e-26	0.255304	0.135727	SV2A
DMR_770	chr11	5322781	5325326	2546	*	10	2.64269e-45	7.53278e-47	2.59557e-08	3.074e-45	-0.267502	-0.170132	HBG2, AC104389.5, HBE1, OR51B5, OR51B2
DMR_771	chr10	101145322	101147192	1871	*	7	2.95101e-45	1.32107e-35	1.32893e-07	7.71386e-35	0.229515	0.13106
DMR_772	chr9	110124477	110127564	3088	*	14	3.43353e-45	4.74898e-29	5.69344e-06	2.12917e-35	0.242965	0.11123	PALM2AKAP2
DMR_773	chr11	20162582	20164532	1951	*	12	3.6376e-45	5.91253e-40	3.61561e-06	8.41269e-39	0.240628	0.125747
DMR_774	chr5	66958091	66960885	2795	*	10	3.69879e-45	4.11262e-34	3.96708e-07	5.4287e-37	0.284885	0.18006	MAST4
DMR_775	chr13	27975437	27977915	2479	*	10	4.67634e-45	2.63047e-45	2.21553e-07	1.32054e-43	0.177455	0.133411	URAD
DMR_776	chr3	122576749	122577931	1183	*	11	4.70895e-45	3.60459e-19	4.42585e-08	1.76389e-27	0.306055	0.107372	PARP15
DMR_777	chr8	55938945	55940786	1842	*	8	4.86027e-45	1.00971e-24	4.59258e-08	1.20519e-29	0.258391	0.132146	LYN
DMR_778	chr2	44800258	44803245	2988	*	12	5.61496e-45	1.59119e-50	3.59128e-07	2.83512e-48	0.238187	0.13993
DMR_779	chr5	72107493	72109916	2424	*	11	6.06672e-45	5.84739e-23	2.93002e-08	1.53093e-26	0.292604	0.11362	MAP1B, AC025774.1
DMR_780	chr14	74239239	74240657	1419	*	8	7.15997e-45	6.96317e-38	3.65553e-08	2.93561e-36	0.261157	0.144912	VSX2
DMR_781	chr6	100463364	100467929	4566	*	28	7.17517e-45	2.27539e-85	3.23048e-07	5.50776e-82	0.221951	0.126817	SIM1
DMR_782	chr14	101038793	101049542	10750	*	51	7.53575e-45	1.85274e-125	5.27587e-06	3.17069e-118	-0.204784	-0.117705	MEG8, MIR376C, MIR376A2, MIR654, MIR376B, MIR376A1, MIR300, MIR1185-1, MIR1185-2, MIR381HG, MIR381, MIR487B, MIR539, MIR889, MIR544A
DMR_783	chr6	32976062	32978285	2224	*	15	7.5837e-45	3.56096e-48	3.22291e-06	5.15559e-46	-0.199294	-0.115603	BRD2
DMR_784	chr17	5115689	5116694	1006	*	9	8.16712e-45	1.1837e-33	1.94516e-07	2.63759e-33	0.248305	0.127133	USP6, ZNF232
DMR_785	chr18	13640836	13642415	1580	*	10	8.41784e-45	6.97792e-23	6.37878e-07	2.88629e-29	0.214397	0.103054	LDLRAD4
DMR_786	chr9	130191834	130194000	2167	*	8	1.14862e-44	3.33487e-32	2.56218e-07	1.66168e-35	0.25533	0.153432	NCS1
DMR_787	chr11	64059889	64061241	1353	*	10	1.15029e-44	6.39415e-15	1.78548e-07	2.26991e-26	0.271026	0.104237	AP000721.2, MACROD1
DMR_788	chr9	130199685	130201447	1763	*	9	1.25286e-44	2.00091e-40	1.23252e-07	1.55181e-37	0.217537	0.148321	NCS1
DMR_789	chr6	31682958	31683899	942	*	17	1.41857e-44	9.54065e-45	5.07358e-05	2.18822e-39	0.154483	0.106335	LY6G5C
DMR_790	chr5	141397777	141398889	1113	*	5	1.42959e-44	1.59773e-27	2.46439e-08	1.45385e-29	0.261462	0.192897	PCDHGA1, PCDHGA2, PCDHGA3, PCDHGB1, PCDHGA4, PCDHGB2, PCDHGA5, PCDHGB3, PCDHGA6, PCDHGA7, PCDHGB4, PCDHGA8, PCDHGB5
DMR_791	chr1	26224767	26225625	859	*	7	1.46397e-44	1.37254e-33	2.1295e-07	1.78722e-32	0.167598	0.121118	ZPLD2P
DMR_792	chrX	101077574	101080428	2855	*	12	1.47769e-44	6.83812e-35	1.78548e-07	2.66015e-37	0.318802	0.127646	TMEM35A, TRMT2B-AS1
DMR_793	chr2	26171649	26174285	2637	*	13	2.09836e-44	5.10797e-36	5.87962e-09	3.35989e-47	0.286813	0.120573	GAREM2
DMR_794	chr21	34524695	34527957	3263	*	18	2.31409e-44	3.44727e-43	3.52836e-06	5.48059e-47	0.221365	0.122864	RCAN1
DMR_795	chr14	47674181	47676955	2775	*	14	2.49469e-44	2.145e-52	1.09054e-05	1.41114e-47	0.182488	0.110143	MDGA2
DMR_796	chr9	97852597	97854325	1729	*	8	2.74961e-44	1.39648e-38	6.21619e-08	1.5059e-37	0.300803	0.184918	FOXE1, PTCSC2
DMR_797	chr12	104302907	104304205	1299	*	13	3.14354e-44	8.68047e-40	2.58244e-05	1.30042e-37	0.206459	0.146362	TXNRD1, EID3
DMR_798	chr2	161422813	161424987	2175	*	10	3.1889e-44	2.97886e-38	7.07273e-08	1.41195e-36	0.186409	0.103995	TBR1, AC009487.2, SLC4A10, AC009487.1
DMR_799	chr8	42376725	42378474	1750	*	11	3.37546e-44	5.08982e-32	3.69958e-06	5.51731e-33	0.165215	0.111128	DKK4
DMR_800	chr1	112743775	112744616	842	*	6	3.58083e-44	2.19152e-29	1.05093e-07	7.7462e-31	0.224256	0.153752
DMR_801	chr3	112332714	112333558	845	*	5	3.64659e-44	2.34896e-29	3.54129e-08	1.27474e-29	0.240875	0.165189	AC112487.1, CD200
DMR_802	chr7	150340899	150342390	1492	*	8	4.27438e-44	1.76582e-21	1.35477e-07	2.44531e-27	0.258883	0.128233	AC005586.1, RARRES2
DMR_803	chr6	98847594	98848429	836	*	5	4.67824e-44	4.56753e-34	4.20243e-08	3.43491e-32	0.200835	0.160165
DMR_804	chr18	26549800	26551640	1841	*	12	5.35145e-44	1.86328e-26	1.19251e-06	2.32302e-32	0.225606	0.109108	KCTD1
DMR_805	chr8	98938689	98943827	5139	*	23	5.5082e-44	1.95077e-63	7.07273e-08	2.22237e-67	0.228381	0.112706	AC016877.3, STK3
DMR_806	chr20	45468680	45471258	2579	*	10	5.7646e-44	3.70423e-36	9.18794e-08	5.04392e-38	0.269767	0.122928	WFDC2
DMR_807	chr3	58536333	58537922	1590	*	7	5.93657e-44	2.01576e-26	1.10465e-07	1.79436e-29	0.217204	0.122647	ACOX2
DMR_808	chr2	191845500	191848140	2641	*	14	5.98263e-44	6.76203e-45	8.1486e-07	4.481e-43	0.277188	0.128057	CAVIN2-AS1, CAVIN2
DMR_809	chr5	149062661	149064384	1724	*	10	6.93464e-44	1.16345e-34	3.81164e-06	7.26079e-35	0.197638	0.114126	SH3TC2-DT, SH3TC2
DMR_810	chr21	33022785	33030257	7473	*	32	7.05875e-44	3.51302e-89	2.93296e-06	5.19321e-82	0.209802	0.114584	OLIG2, AP000282.1
DMR_811	chr1	157700430	157702284	1855	*	9	7.66218e-44	1.76119e-43	3.00914e-07	4.24186e-41	-0.259844	-0.192232	FCRL3
DMR_812	chr13	113839641	113841102	1462	*	16	7.79937e-44	1.19108e-40	3.83753e-05	6.87447e-38	0.159735	0.10468	GAS6-AS1, GAS6
DMR_813	chr6	108113766	108120003	6238	*	24	7.90238e-44	1.06757e-53	2.21365e-08	2.35804e-60	0.318109	0.103421	OSTM1
DMR_814	chr1	970608	971738	1131	*	6	8.63169e-44	9.80485e-33	6.6745e-08	1.0863e-31	0.221785	0.139825	PLEKHN1
DMR_815	chr15	37101610	37102970	1361	*	8	8.85122e-44	5.34374e-22	1.28727e-07	7.28534e-28	0.182815	0.102849
DMR_816	chr11	13008762	13011066	2305	*	17	9.50276e-44	2.29761e-33	2.63028e-08	8.72092e-41	0.239474	0.118366	RASSF10, RASSF10-DT
DMR_817	chr6	50842719	50848324	5606	*	16	9.82396e-44	1.26323e-76	1.71193e-07	1.31283e-72	0.266571	0.183902	TFAP2B
DMR_818	chr20	46810470	46811707	1238	*	6	1.15591e-43	9.41512e-27	4.93074e-08	7.75611e-30	0.225545	0.154471
DMR_819	chr6	34514034	34514902	869	*	8	1.27053e-43	5.07935e-22	2.43691e-07	3.76288e-28	0.273207	0.124881	PACSIN1
DMR_820	chr9	127122034	127124376	2343	*	10	1.29941e-43	2.49401e-37	1.39272e-06	5.91769e-38	0.244694	0.158703	RALGPS1, ANGPTL2
DMR_821	chrX	130109087	130112178	3092	*	15	1.35174e-43	1.43496e-21	5.30338e-08	6.30303e-37	0.260098	0.104194	ELF4
DMR_822	chr22	17119878	17122678	2801	*	9	1.42354e-43	3.44963e-31	5.74799e-08	1.36416e-33	0.23677	0.102523	LINC01664, TMEM121B
DMR_823	chr6	50849444	50852422	2979	*	14	1.44698e-43	1.83953e-35	3.36956e-08	9.18093e-43	0.248869	0.106736
DMR_824	chr1	205661594	205664631	3038	*	11	1.60842e-43	6.92904e-51	1.32893e-07	1.10569e-47	-0.21443	-0.142465	SLC45A3
DMR_825	chr12	7059317	7061773	2457	*	10	1.6154e-43	2.00438e-22	1.17644e-07	3.28664e-28	0.239979	0.102714	C1S
DMR_826	chr3	50204670	50206497	1828	*	11	1.83e-43	8.31854e-15	6.43763e-08	6.57756e-26	0.258364	0.101623	SLC38A3
DMR_827	chr3	132033865	132036485	2621	*	13	1.91177e-43	5.90237e-35	4.80503e-07	2.13805e-37	0.213405	0.110121	CPNE4
DMR_828	chr15	67832059	67836295	4237	*	18	2.0666e-43	8.5597e-44	5.05323e-07	2.32947e-49	0.222266	0.115901	SKOR1, AC009292.2, AC009292.1
DMR_829	chr12	102963929	102966058	2130	*	10	2.18041e-43	6.96317e-38	2.06424e-07	5.5274e-36	0.221091	0.147447
DMR_830	chr1	152876971	152878516	1546	*	7	2.23979e-43	7.13039e-38	1.35853e-07	5.071e-36	-0.219019	-0.166331	SMCP
DMR_831	chr19	13835956	13837460	1505	*	12	2.52521e-43	5.08413e-35	1.37713e-06	4.48802e-34	0.242873	0.102326	AC020916.1, MIR24-2, MIR27A, MIR23A
DMR_832	chr3	56682730	56684068	1339	*	11	2.78859e-43	6.28315e-28	6.73931e-07	3.33285e-30	-0.221106	-0.108934	TASOR
DMR_833	chr6	26188619	26189947	1329	*	11	3.0685e-43	2.61902e-36	2.8188e-06	8.65736e-35	0.228114	0.10229	H4C4
DMR_834	chr14	71585013	71587443	2431	*	10	3.11229e-43	8.11151e-33	8.11291e-07	2.22389e-33	0.268552	0.146145	SIPA1L1, AC004974.1
DMR_835	chr3	54123066	54124701	1636	*	10	3.22689e-43	5.87684e-34	4.78344e-07	3.56593e-33	0.21212	0.10972	CACNA2D3, AC115282.1
DMR_836	chr14	69547831	69549274	1444	*	7	4.0712e-43	2.06272e-26	4.75341e-08	4.9814e-29	0.275237	0.108954
DMR_837	chr2	17517976	17519254	1279	*	10	4.0798e-43	2.00049e-33	2.48474e-06	5.5432e-33	0.262905	0.159494	RAD51AP2
DMR_838	chr6	39047563	39049972	2410	*	12	4.11307e-43	6.84696e-32	6.02777e-08	8.41757e-34	0.200436	0.120508	GLP1R
DMR_839	chr7	39609097	39610963	1867	*	9	4.22082e-43	5.23425e-22	1.99893e-07	3.30975e-28	0.28123	0.114363	YAE1, AC004837.1, AC004837.3
DMR_840	chr5	141244315	141245672	1358	*	13	4.58978e-43	7.18512e-33	6.33532e-06	2.53449e-33	0.246449	0.128934	AC244517.10, PCDHB15, AC244517.11
DMR_841	chr15	62757643	62758805	1163	*	6	5.1e-43	2.28471e-30	1.10134e-07	1.96835e-30	0.287407	0.157682	TLN2
DMR_842	chr1	90834658	90836560	1903	*	12	5.67158e-43	3.22189e-48	2.10696e-06	7.08545e-45	0.268551	0.143376	LINC02788, LINC02609
DMR_843	chr6	116369173	116371759	2587	*	10	5.77879e-43	1.15597e-29	9.48545e-07	1.69913e-33	0.31146	0.15893	DSE
DMR_844	chr1	173205511	173207592	2082	*	15	5.97485e-43	2.37129e-22	2.79211e-06	1.32149e-31	0.262148	0.109509	TNFSF4
DMR_845	chr12	106585142	106587735	2594	*	10	6.02008e-43	4.88297e-36	1.7259e-07	6.94154e-37	0.222958	0.131252	RFX4, AC079385.1
DMR_846	chr10	101121357	101121788	432	*	6	6.41459e-43	2.56438e-33	2.39709e-07	4.80513e-32	0.183336	0.135809	TLX1NB
DMR_847	chr5	88889128	88890176	1049	*	10	7.83595e-43	1.41473e-34	2.61552e-07	1.15213e-33	0.209839	0.135032	MEF2C-AS1, MEF2C
DMR_848	chr10	100659452	100659860	409	*	6	8.10759e-43	1.39835e-32	2.46049e-08	1.37156e-31	0.306117	0.218056
DMR_849	chr1	46485619	46486794	1176	*	5	8.19223e-43	2.43818e-23	2.97844e-08	1.19264e-27	0.284649	0.176582
DMR_850	chr11	35137589	35140353	2765	*	16	8.74509e-43	3.27321e-40	6.94774e-06	2.32567e-37	0.235927	0.10014	CD44, AL356215.1
DMR_851	chr6	100469040	100469995	956	*	7	9.12292e-43	7.41906e-32	4.09143e-07	2.51747e-31	0.193945	0.144579
DMR_852	chr10	117137244	117141679	4436	*	21	1.02393e-42	6.76062e-51	6.75714e-07	3.19866e-50	0.193237	0.102905	VAX1
DMR_853	chr4	80263091	80268773	5683	*	27	1.02819e-42	2.4495e-56	6.86622e-07	4.14262e-71	0.264611	0.116523	FGF5
DMR_854	chr7	158495138	158496112	975	*	5	1.03544e-42	1.04598e-33	8.55416e-08	8.55978e-32	0.245893	0.194145	PTPRN2
DMR_855	chr5	173323447	173325274	1828	*	11	1.25873e-42	5.5754e-27	8.16307e-07	2.12711e-30	0.232347	0.108711	STC2
DMR_856	chr1	158700334	158701915	1582	*	6	1.3832e-42	1.0085e-37	1.30825e-07	2.08388e-35	-0.25993	-0.194185	OR6K2
DMR_857	chr11	66048992	66049522	531	*	9	1.39663e-42	1.72074e-35	2.16106e-06	1.67985e-33	0.235305	0.137319	GAL3ST3
DMR_858	chr11	7963426	7964750	1325	*	7	1.4049e-42	1.09841e-34	8.71125e-08	1.50339e-33	-0.22611	-0.173896	NLRP10
DMR_859	chr7	143345319	143345997	679	*	6	1.41185e-42	7.46428e-27	3.10691e-08	2.42843e-29	0.276145	0.187712	CLCN1
DMR_860	chr8	39314101	39315332	1232	*	8	1.51472e-42	8.08904e-31	8.83267e-07	6.56912e-31	0.218004	0.133911	ADAM5
DMR_861	chr19	36031545	36033799	2255	*	11	1.53377e-42	7.01926e-36	1.10889e-07	3.24585e-36	0.196404	0.117072	AC002116.2, CLIP3
DMR_862	chr6	107488113	107490363	2251	*	8	1.57053e-42	1.57131e-18	1.27636e-07	1.36874e-26	0.239796	0.106779	SOBP
DMR_863	chr5	154477725	154480916	3192	*	16	1.62641e-42	4.5367e-41	1.07855e-07	3.04419e-42	0.221034	0.107119	HAND1
DMR_864	chr4	121070421	121074200	3780	*	17	1.72527e-42	1.12656e-42	1.03713e-07	4.16024e-52	0.262146	0.10578	AC105254.1, NDNF
DMR_865	chr6	4774075	4775462	1388	*	10	1.73765e-42	1.73511e-22	3.44023e-07	2.99881e-27	0.382005	0.153361	CDYL, CDYL-AS1
DMR_866	chr4	41744597	41752840	8244	*	37	2.08483e-42	1.0459e-99	2.4324e-07	3.0763e-107	0.214453	0.111083	PHOX2B-AS1, AC105389.1, PHOX2B
DMR_867	chr18	63948230	63949628	1399	*	10	2.27758e-42	4.27455e-34	4.41656e-07	2.07579e-33	0.270707	0.125749	HMSD
DMR_868	chr11	2883361	2884701	1341	*	8	2.28987e-42	4.51755e-24	5.97433e-08	8.46727e-28	0.277489	0.138722	CDKN1C
DMR_869	chr10	13001313	13001986	674	*	10	2.49328e-42	4.54671e-29	4.93043e-07	2.63253e-31	0.255779	0.107866	CCDC3
DMR_870	chr5	124735296	124736702	1407	*	8	2.83561e-42	8.54792e-34	9.25512e-07	3.7487e-33	0.19048	0.139335	ZNF608
DMR_871	chr1	37995278	37997793	2516	*	8	2.92679e-42	2.57635e-36	5.27945e-07	1.08953e-34	0.308435	0.170137	FHL3
DMR_872	chr12	46830866	46832670	1805	*	10	2.96223e-42	3.15826e-45	1.86974e-06	1.10432e-41	0.220938	0.157113	AC008014.1, SLC38A4
DMR_873	chr1	37946325	37948385	2061	*	13	3.10149e-42	1.04192e-36	1.87894e-06	1.99559e-36	0.207925	0.121145	INPP5B
DMR_874	chr2	176156974	176165500	8527	*	49	3.37297e-42	1.59224e-132	6.45429e-06	6.09163e-122	0.217195	0.123413	HOXD3, HAGLR, AC009336.1
DMR_875	chr19	48695259	48696923	1665	*	9	3.63429e-42	2.65944e-20	3.61891e-08	2.96507e-26	0.294358	0.122372	FUT2
DMR_876	chr10	101829061	101831102	2042	*	10	4.0048e-42	3.03486e-29	6.32248e-07	7.69801e-32	0.23495	0.113516	KCNIP2
DMR_877	chr18	31040949	31043908	2960	*	16	4.23294e-42	3.93708e-45	1.91163e-06	6.44717e-46	0.212826	0.123888	DSC3
DMR_878	chr11	9090246	9092012	1767	*	12	4.24862e-42	2.68294e-22	1.41011e-08	2.52087e-27	0.241509	0.10695	AC079296.2, SCUBE2, MIR5691
DMR_879	chr1	177029039	177029898	860	*	5	4.36369e-42	4.13688e-34	1.04309e-07	3.59722e-32	-0.260972	-0.217107	ASTN1, MIR488
DMR_880	chr20	6769959	6770788	830	*	6	4.53692e-42	5.35412e-32	1.85729e-07	9.21055e-31	0.22352	0.158758	BMP2
DMR_881	chr11	31821841	31827715	5875	*	24	4.59921e-42	1.95884e-88	4.60858e-07	2.70516e-82	0.233487	0.137842	PAUPAR, AL035078.4
DMR_882	chr13	113837046	113838183	1138	*	12	4.70638e-42	4.87049e-35	7.0906e-06	9.55904e-36	0.2226	0.120146	GAS6-AS1, GAS6
DMR_883	chr16	3028338	3029952	1615	*	7	4.82766e-42	4.44048e-30	3.94591e-07	8.41714e-32	0.226864	0.136912	BICDL2
DMR_884	chr5	77957554	77959884	2331	*	9	5.08514e-42	5.14467e-38	6.33371e-07	7.10628e-37	0.228874	0.13629	AC108482.2
DMR_885	chr19	15469199	15469889	691	*	5	5.51626e-42	3.7331e-27	3.59591e-08	2.07877e-28	0.269768	0.186049	PGLYRP2
DMR_886	chr1	159288355	159290178	1824	*	7	5.52801e-42	1.96902e-44	5.22314e-08	5.08092e-42	-0.275767	-0.206624	FCER1A
DMR_887	chr5	95618876	95621539	2664	*	14	6.35739e-42	3.17042e-42	2.08347e-06	1.55504e-40	0.209593	0.12243	GPR150
DMR_888	chr11	61516393	61517203	811	*	6	6.3875e-42	5.60557e-31	2.6934e-07	1.28211e-30	0.226119	0.1615	SYT7
DMR_889	chr10	99526781	99528089	1309	*	9	6.79527e-42	7.06138e-40	1.24868e-06	7.03996e-37	0.180931	0.114914	AL513542.1, LINC01475
DMR_890	chr10	99532646	99537885	5240	*	27	6.85737e-42	1.62198e-47	3.6398e-07	2.0629e-55	0.249201	0.101596	NKX2-3
DMR_891	chr11	113386756	113388186	1431	*	11	6.87774e-42	1.08163e-30	1.75697e-06	2.36514e-31	0.222197	0.124318	ANKK1
DMR_892	chr6	37783145	37784525	1381	*	7	7.78781e-42	4.81565e-38	3.79679e-07	2.08325e-35	0.249454	0.194611
DMR_893	chr11	123885607	123886624	1018	*	6	8.85181e-42	1.10171e-33	2.39325e-07	8.35376e-32	-0.239514	-0.192943	TMEM225
DMR_894	chr13	23903179	23904689	1511	*	6	9.29933e-42	1.57252e-27	4.50491e-08	1.12179e-28	0.255142	0.133187
DMR_895	chr17	2236126	2238547	2422	*	10	9.47548e-42	2.13062e-32	1.28783e-07	1.31913e-32	0.296896	0.125718	SMG6
DMR_896	chr3	38953629	38954379	751	*	7	1.06586e-41	6.71896e-33	1.18532e-07	1.86881e-31	-0.263587	-0.161593	SCN11A
DMR_897	chr11	20669082	20672162	3081	*	19	1.08536e-41	1.79788e-56	2.98183e-07	3.78658e-54	0.261241	0.118382	NELL1, AC090707.1
DMR_898	chr1	211829157	211830919	1763	*	9	1.10708e-41	3.56267e-13	8.13394e-08	5.67857e-22	0.325436	0.109849	LPGAT1-AS1, LPGAT1
DMR_899	chr12	103495264	103497011	1748	*	17	1.20622e-41	3.03832e-34	2.28931e-05	4.44678e-35	0.190437	0.102644	C12orf42
DMR_900	chr17	47872311	47872936	626	*	7	1.54113e-41	9.08875e-35	7.78999e-07	2.44146e-32	0.21413	0.148449
DMR_901	chr3	50236278	50238833	2556	*	14	1.59006e-41	4.19753e-31	5.53131e-06	3.24961e-33	0.207417	0.106963	GNAI2
DMR_902	chr2	5695689	5698126	2438	*	15	1.70014e-41	4.45263e-30	1.54461e-07	1.37691e-33	0.204212	0.104522	SOX11, AC010729.2
DMR_903	chr6	77462475	77464569	2095	*	16	1.70833e-41	1.61428e-44	1.71514e-05	1.04836e-40	0.164943	0.102482	HTR1B
DMR_904	chr2	197675794	197677048	1255	*	7	1.75312e-41	9.0689e-23	4.65834e-08	1.76779e-26	0.283266	0.140106	RFTN2
DMR_905	chr9	21989777	21991146	1370	*	6	2.18208e-41	2.66228e-28	8.55416e-08	1.71916e-29	0.230705	0.155159	AL359922.1, CDKN2A
DMR_906	chr3	158094229	158097356	3128	*	10	2.27049e-41	4.82697e-44	3.353e-07	2.41488e-41	0.211324	0.147102	SHOX2
DMR_907	chr4	54656957	54658233	1277	*	8	2.4254e-41	4.92758e-26	5.61281e-08	1.3738e-27	0.198282	0.133978	KIT
DMR_908	chr1	220891046	220896851	5806	*	25	2.43611e-41	3.17024e-68	2.15998e-06	1.8482e-64	0.227634	0.126885
DMR_909	chr5	150600010	150601120	1111	*	8	2.67197e-41	4.24852e-36	3.84871e-07	3.33067e-35	0.214534	0.1155	SYNPO
DMR_910	chr3	14810334	14811718	1385	*	7	3.07555e-41	1.28164e-34	2.91785e-08	3.50578e-33	0.259792	0.163263	FGD5, LINC02011
DMR_911	chr7	102933658	102934523	866	*	5	3.0917e-41	8.39556e-33	1.48951e-07	6.73604e-31	0.279842	0.235122	LRRC17, FBXL13
DMR_912	chr15	45187264	45188719	1456	*	8	3.1245e-41	1.37466e-28	8.36426e-08	1.4934e-32	0.306912	0.145845	AC051619.3, SHF
DMR_913	chr6	100453495	100459019	5525	*	26	3.13378e-41	7.63883e-79	5.50689e-06	3.7767e-72	0.189741	0.121192	SIM1
DMR_914	chr8	118110191	118111468	1278	*	6	3.40305e-41	1.68283e-21	4.84275e-08	1.29527e-25	0.28013	0.142485	EXT1
DMR_915	chr6	27096926	27097649	724	*	5	3.67172e-41	4.22742e-26	8.16803e-08	1.19437e-27	0.232348	0.15447
DMR_916	chr13	27979364	27981250	1887	*	10	3.89645e-41	7.80686e-45	1.97486e-07	1.26133e-42	0.249827	0.139192	URAD
DMR_917	chr1	100537197	100539953	2757	*	12	3.968e-41	4.86709e-25	3.02739e-07	8.68443e-30	0.261294	0.133053	GPR88
DMR_918	chr14	28784519	28786189	1671	*	7	3.97266e-41	5.68518e-31	3.05551e-07	2.36285e-31	0.19635	0.155173	AL049777.1, LINC01551, LINC02282
DMR_919	chr7	117322398	117324787	2390	*	17	4.01976e-41	1.05034e-47	3.80287e-06	2.97005e-45	0.235573	0.126777	CFTR, WNT2
DMR_920	chr6	5998953	6005116	6164	*	28	4.42368e-41	5.23383e-72	1.03652e-06	1.67533e-67	0.236431	0.109933	NRN1
DMR_921	chr17	9239437	9240964	1528	*	9	4.70127e-41	5.06527e-32	3.64631e-07	3.34946e-32	0.21472	0.142494	NTN1
DMR_922	chr12	18737281	18739058	1778	*	10	4.83695e-41	3.67596e-34	1.98748e-06	2.55359e-34	-0.190191	-0.130607	AC087242.1, CAPZA3, PLCZ1
DMR_923	chr2	176187567	176189845	2279	*	16	4.99561e-41	7.08743e-26	2.30409e-07	2.02191e-34	0.228456	0.111822	HOXD1, MIR7704, HAGLR
DMR_924	chr8	53876647	53880067	3421	*	10	5.36419e-41	3.42711e-34	2.74713e-08	1.14388e-40	0.312136	0.14737	RGS20, AC113194.1
DMR_925	chr1	159008678	159009857	1180	*	6	5.39344e-41	3.54246e-22	2.38549e-08	6.89718e-26	-0.287007	-0.151582	IFI16
DMR_926	chr2	25215376	25216506	1131	*	5	5.48679e-41	1.12691e-13	1.44592e-09	6.91176e-21	0.340966	0.115421
DMR_927	chr8	104466455	104467634	1180	*	11	5.62434e-41	7.66483e-33	1.2867e-06	2.49862e-32	0.198997	0.117349	DPYS
DMR_928	chr1	39683709	39684606	898	*	6	5.78624e-41	6.36703e-24	2.49592e-08	1.5322e-27	0.251359	0.143758	HPCAL4
DMR_929	chr1	90729117	90730931	1815	*	10	6.62517e-41	4.58668e-26	1.10207e-06	3.76372e-29	0.224286	0.131163
DMR_930	chr1	26359224	26361489	2266	*	6	6.7197e-41	1.67615e-22	9.75725e-09	5.007e-25	0.220792	0.124659	CRYBG2
DMR_931	chr6	137487239	137489066	1828	*	7	6.82967e-41	7.64034e-37	5.05041e-08	8.04531e-35	0.292782	0.174816
DMR_932	chr19	38003691	38005386	1696	*	7	7.04729e-41	1.51447e-26	1.17889e-07	1.17417e-29	0.261942	0.13003	SIPA1L3
DMR_933	chr10	123843351	123844223	873	*	5	7.86967e-41	1.40868e-32	1.37143e-07	1.19367e-30	-0.263187	-0.218853	CPXM2
DMR_934	chr6	100446753	100449569	2817	*	14	8.31618e-41	5.98349e-55	1.53793e-06	7.14848e-51	0.198233	0.139114	SIM1
DMR_935	chr1	157819656	157820977	1322	*	8	9.04417e-41	2.85641e-38	2.48797e-07	3.38854e-36	-0.245686	-0.167758	FCRL1
DMR_936	chr16	10180207	10183460	3254	*	23	9.90279e-41	1.28594e-50	2.4609e-05	4.43056e-46	0.216358	0.101113	GRIN2A
DMR_937	chr11	61827236	61829340	2105	*	21	1.093e-40	2.73039e-48	0.000137883	1.70119e-42	0.209055	0.136906	FADS2, FADS1
DMR_938	chr11	69010533	69014743	4211	*	19	1.10084e-40	1.83846e-64	2.14642e-06	6.57586e-60	0.190229	0.123858	MRGPRF-AS1, MRGPRF
DMR_939	chr3	52317171	52317947	777	*	6	1.1089e-40	2.44366e-28	3.52806e-07	5.57035e-29	0.270263	0.176652	DNAH1
DMR_940	chr2	218781088	218782444	1357	*	9	1.13997e-40	8.09687e-29	3.85412e-07	9.83729e-30	0.298459	0.150934	CYP27A1
DMR_941	chr1	1032181	1034914	2734	*	11	1.23856e-40	1.29071e-26	2.68804e-07	9.00419e-30	0.264715	0.123927	AGRN
DMR_942	chr3	129627219	129628445	1227	*	8	1.25037e-40	2.98543e-32	6.73169e-07	1.88415e-31	0.298613	0.186256
DMR_943	chr5	151141606	151142895	1290	*	8	1.26757e-40	2.08862e-28	5.24286e-07	1.68884e-29	0.223735	0.125606	ANXA6
DMR_944	chr3	79766489	79768442	1954	*	14	1.2745e-40	6.88118e-47	1.09327e-05	2.30641e-42	0.172456	0.12108	ROBO1
DMR_945	chr19	36245370	36246667	1298	*	8	1.31837e-40	8.87951e-28	4.8496e-07	2.18021e-29	0.188497	0.125271	ZNF565
DMR_946	chr1	75615587	75617203	1617	*	9	1.48391e-40	4.35646e-19	5.72831e-08	3.89529e-25	0.262249	0.104781
DMR_947	chr17	55721011	55724197	3187	*	10	1.51162e-40	4.87976e-29	5.49413e-07	6.71404e-31	0.252518	0.127936	TMEM100
DMR_948	chr11	120563287	120565269	1983	*	14	1.6812e-40	2.86018e-37	2.69344e-06	4.37072e-36	0.215643	0.14675	GRIK4
DMR_949	chr17	34355751	34356462	712	*	7	1.68716e-40	4.40971e-29	1.81504e-07	5.60837e-29	-0.284157	-0.170101
DMR_950	chr16	29876340	29878188	1849	*	11	1.7886e-40	3.42332e-35	1.3916e-06	2.72698e-33	0.2006	0.121594	SEZ6L2
DMR_951	chrX	150364759	150365991	1233	*	7	1.8395e-40	6.74664e-15	6.32103e-08	1.43654e-23	0.275867	0.127405	MAMLD1
DMR_952	chr20	37314785	37316529	1745	*	7	1.85671e-40	8.93515e-29	3.35581e-07	1.90613e-30	0.212684	0.108371	MANBAL
DMR_953	chr3	54120411	54121951	1541	*	8	1.89177e-40	1.17606e-19	2.46049e-08	9.54691e-25	0.271438	0.117343	AC115282.1
DMR_954	chr7	18086108	18087880	1773	*	12	1.96394e-40	4.80628e-35	7.01604e-08	2.58151e-36	0.180553	0.121051	HDAC9
DMR_955	chr11	124184544	124185616	1073	*	7	2.05222e-40	8.59044e-35	1.33632e-07	2.11921e-33	-0.233716	-0.179634	OR10D3
DMR_956	chr1	18948464	18950708	2245	*	7	2.08578e-40	1.35805e-36	1.45549e-07	1.46911e-35	0.227612	0.16695	IFFO2
DMR_957	chrX	151958795	151960609	1815	*	6	2.13069e-40	5.895e-41	2.52382e-08	4.667e-39	-0.288788	-0.228489	GABRE, MIR452
DMR_958	chr12	50221383	50223763	2381	*	11	2.46042e-40	7.11103e-21	9.60863e-07	2.8579e-27	0.303608	0.123416	AC008147.1, LIMA1
DMR_959	chr7	131558028	131558903	876	*	7	2.47674e-40	4.386e-19	2.72637e-07	1.13317e-25	0.302703	0.159391	PODXL
DMR_960	chr18	59273101	59274855	1755	*	13	2.49969e-40	1.04437e-33	2.27874e-06	5.68231e-35	0.201066	0.113373	RAX
DMR_961	chr11	823839	826075	2237	*	8	2.61542e-40	1.22224e-26	3.4963e-07	7.45366e-29	-0.198676	-0.118559	PNPLA2, AP006621.1
DMR_962	chr15	78640764	78642238	1475	*	10	3.03511e-40	1.84882e-30	2.35525e-07	4.21742e-31	0.265133	0.101716	CHRNB4
DMR_963	chr6	37705559	37706464	906	*	6	3.11559e-40	2.32499e-22	8.73266e-08	1.74793e-27	0.232764	0.141143
DMR_964	chr5	154472671	154476653	3983	*	16	3.34733e-40	7.4248e-52	1.70254e-06	7.7326e-49	0.18099	0.118964	HAND1
DMR_965	chr18	3602876	3605221	2346	*	9	3.4304e-40	2.76208e-30	2.97041e-08	3.65485e-32	0.315872	0.13729	DLGAP1-AS2, DLGAP1
DMR_966	chr9	120893609	120895149	1541	*	9	3.6899e-40	1.69712e-28	1.13096e-06	2.96762e-31	0.171977	0.108484	PHF19
DMR_967	chrX	74535681	74537183	1503	*	12	3.7071e-40	2.60552e-36	1.5897e-07	9.06192e-37	0.309594	0.183365
DMR_968	chr13	101488426	101489811	1386	*	7	3.79218e-40	7.34381e-31	5.99407e-08	4.18014e-31	-0.264751	-0.183562	ITGBL1
DMR_969	chr7	157016950	157021797	4848	*	22	3.83094e-40	1.02075e-55	1.84914e-07	2.51349e-63	0.276189	0.120679
DMR_970	chr6	32107986	32109967	1982	*	17	4.09299e-40	6.82827e-39	1.65757e-05	6.74754e-37	0.189448	0.114634	AL662884.5, TNXB, AL662884.2
DMR_971	chr22	39349226	39350545	1320	*	7	5.38486e-40	2.28703e-18	1.63982e-08	1.29443e-24	0.253718	0.100243	SYNGR1
DMR_972	chr17	78997190	78998480	1291	*	7	6.2261e-40	2.1297e-31	6.97913e-07	1.37639e-30	-0.226207	-0.168032	CANT1
DMR_973	chr8	106447170	106447940	771	*	10	7.149e-40	6.49384e-35	4.44076e-07	8.274e-33	-0.260052	-0.172289	OXR1
DMR_974	chr11	88097396	88099443	2048	*	8	7.32731e-40	7.722e-43	6.22157e-08	9.54832e-41	-0.255407	-0.191859	AP005436.2, AP005436.1
DMR_975	chr7	22192794	22194016	1223	*	8	7.68216e-40	9.16579e-35	2.10137e-06	2.27345e-32	0.163658	0.127873	RAPGEF5
DMR_976	chr12	40691484	40693782	2299	*	15	8.03162e-40	4.35921e-32	6.12393e-06	1.05136e-33	0.186443	0.100668	CNTN1
DMR_977	chr8	23725350	23727638	2289	*	9	8.97545e-40	1.11918e-29	1.08825e-07	1.61281e-30	0.174769	0.108736	AC012574.1, AC012574.2
DMR_978	chr7	128696565	128697671	1107	*	6	9.05514e-40	1.00325e-17	2.46439e-08	1.13796e-23	0.283419	0.139077	RNA5SP242
DMR_979	chr10	72008357	72011326	2970	*	8	9.12537e-40	3.12297e-24	1.24585e-07	8.4487e-31	0.288243	0.133451	CHST3
DMR_980	chr7	100720118	100721095	978	*	9	9.32174e-40	1.8228e-32	7.86599e-07	3.24112e-31	0.233445	0.136199	EPO
DMR_981	chr12	53750596	53752868	2273	*	12	9.46369e-40	1.17662e-29	9.69368e-07	1.65047e-32	0.336498	0.13618	AC076968.2, CISTR
DMR_982	chr8	26039685	26042504	2820	*	13	1.07071e-39	1.78488e-55	4.47235e-07	4.46374e-52	0.171749	0.126749	EBF2
DMR_983	chr7	99140991	99142399	1409	*	8	1.16084e-39	1.50425e-32	3.88835e-07	9.21677e-33	0.201989	0.143058	SMURF1
DMR_984	chr4	13537183	13541095	3913	*	16	1.16304e-39	1.39677e-58	2.87925e-07	2.06111e-55	0.213762	0.132028	NKX3-2
DMR_985	chr11	69702171	69704320	2150	*	11	1.1939e-39	7.52896e-30	5.83425e-08	1.49131e-33	0.239841	0.129569	FGF19
DMR_986	chr17	969522	970854	1333	*	8	1.37733e-39	2.21349e-24	9.96574e-07	1.79606e-28	0.2149	0.125247	NXN
DMR_987	chr6	41637605	41639799	2195	*	12	1.45225e-39	2.21936e-35	4.19267e-06	6.74707e-35	0.207463	0.130291	MDFI
DMR_988	chr7	1242994	1248548	5555	*	18	1.45779e-39	1.14443e-43	3.01006e-07	4.32698e-51	0.231927	0.120335
DMR_989	chr19	19272804	19274584	1781	*	11	1.61364e-39	8.51294e-32	4.02361e-08	1.3409e-31	0.23721	0.114624	AC138430.1, TM6SF2
DMR_990	chrX	101417749	101418814	1066	*	9	1.62625e-39	2.16659e-25	4.42624e-06	1.89386e-29	0.297407	0.217151	ARMCX4
DMR_991	chr13	99971108	99972711	1604	*	9	1.63549e-39	1.59468e-31	1.09272e-06	4.25683e-32	0.212937	0.127364	ZIC5
DMR_992	chr8	67746002	67747093	1092	*	8	1.81369e-39	1.4107e-30	1.61613e-06	7.46557e-30	0.222586	0.15917	CPA6
DMR_993	chr10	10958880	10960099	1220	*	6	1.89806e-39	7.11929e-35	9.66741e-08	4.64435e-33	-0.218242	-0.172876	CELF2
DMR_994	chr6	55326746	55327540	795	*	5	1.90707e-39	2.55606e-29	2.51673e-08	9.24647e-29	-0.266384	-0.216282	GFRAL
DMR_995	chr1	20069162	20070581	1420	*	6	1.96038e-39	2.01595e-18	6.29685e-08	1.2538e-24	0.226398	0.140712	PLA2G5
DMR_996	chr12	21773513	21775727	2215	*	16	2.02271e-39	1.69461e-42	1.0344e-05	1.19845e-40	0.176907	0.107824	KCNJ8
DMR_997	chr5	77627912	77630254	2343	*	10	2.04531e-39	1.57872e-23	1.20802e-07	1.03349e-31	0.22032	0.117643	OTP
DMR_998	chr15	89665508	89666095	588	*	6	2.11723e-39	3.65484e-32	2.07991e-07	3.8671e-30	0.238995	0.177309	PLIN1
DMR_999	chrX	49166113	49167276	1164	*	8	2.13649e-39	5.28941e-36	1.8233e-06	2.68314e-33	0.237231	0.188195	MAGIX
DMR_1000	chr14	69767914	69770787	2874	*	14	2.34488e-39	5.06983e-24	2.12375e-06	4.03489e-32	-0.294483	-0.106253	SRSF5
DMR_1001	chr6	29974728	29976626	1899	*	7	2.65274e-39	8.48977e-23	3.9377e-07	3.19714e-27	0.211694	0.121329	HCG9
DMR_1002	chr17	76969008	76969626	619	*	7	2.65899e-39	2.905e-24	4.18185e-08	2.31452e-25	0.303863	0.141532	AC016168.2, AC016168.3
DMR_1003	chr1	115828143	115829250	1108	*	8	2.77932e-39	3.50285e-25	4.45893e-07	6.00415e-27	0.257749	0.142327
DMR_1004	chr6	28090409	28091430	1022	*	9	2.84614e-39	1.46582e-30	5.05167e-06	1.94412e-30	0.187556	0.126724	ZSCAN12P1, ZSCAN16-AS1
DMR_1005	chr2	70903753	70907806	4054	*	15	2.84804e-39	1.08668e-42	2.08688e-06	8.60335e-42	0.193266	0.102798	VAX2
DMR_1006	chr5	9545864	9547713	1850	*	12	3.05411e-39	2.43948e-25	1.36464e-07	3.94466e-29	0.254793	0.119895	SNHG18, SEMA5A
DMR_1007	chr11	5388640	5391220	2581	*	6	3.14892e-39	4.741e-35	2.176e-08	5.44536e-34	-0.273984	-0.200647	OR51M1, HBG2, AC104389.5, HBE1, OR51B5
DMR_1008	chr15	72197075	72198949	1875	*	10	3.19674e-39	1.53643e-29	2.00571e-07	1.36035e-30	0.209409	0.11521	GRAMD2A
DMR_1009	chr15	59992444	59997333	4890	*	21	3.23987e-39	2.52166e-61	1.66007e-06	2.21076e-62	0.229924	0.122536
DMR_1010	chr5	73303038	73303959	922	*	6	3.26764e-39	2.83549e-28	1.07734e-07	6.13748e-28	0.22096	0.145553
DMR_1011	chr7	78771241	78772213	973	*	8	3.333e-39	5.60217e-27	1.13496e-06	6.48202e-29	0.273377	0.155195	MAGI2
DMR_1012	chr4	82753449	82754687	1239	*	7	3.36674e-39	7.23314e-29	8.52735e-08	1.19724e-28	0.252921	0.134121	SCD5
DMR_1013	chr9	27107956	27109494	1539	*	8	3.4949e-39	4.39054e-25	1.0339e-07	3.8538e-29	0.222277	0.131892	TEK
DMR_1014	chr8	56540503	56541619	1117	*	5	3.67325e-39	8.63461e-30	5.78676e-08	2.59838e-29	-0.28829	-0.225491	AC012349.1, LINC00968
DMR_1015	chr1	162822302	162822823	522	*	6	3.6768e-39	5.97342e-33	1.07386e-06	1.29552e-30	0.23633	0.211966
DMR_1016	chr19	33819720	33821023	1304	*	8	3.76226e-39	1.18802e-32	1.70917e-06	3.64352e-31	0.211663	0.14273
DMR_1017	chr6	28207097	28208452	1356	*	10	4.05815e-39	1.23115e-36	1.71346e-06	3.05556e-34	0.190274	0.125528
DMR_1018	chr12	50050434	50051620	1187	*	5	4.06476e-39	3.23729e-27	2.40232e-08	7.13297e-27	0.233147	0.157859
DMR_1019	chr17	18152679	18153866	1188	*	6	4.56145e-39	5.91825e-18	1.90378e-08	7.30462e-23	0.387564	0.172392	MYO15A
DMR_1020	chr3	54087244	54088119	876	*	7	4.77601e-39	1.73874e-25	2.60752e-07	5.56771e-28	0.201357	0.132815	AC115282.1
DMR_1021	chr3	113441224	113442330	1107	*	13	4.84009e-39	1.04275e-31	2.75511e-05	1.03016e-31	0.204351	0.103392	CFAP44, AC112128.1
DMR_1022	chrX	138710777	138712334	1558	*	13	5.15909e-39	4.50999e-42	1.3793e-05	1.00769e-37	0.225264	0.173558	FGF13-AS1, FGF13
DMR_1023	chr10	127735734	127739044	3311	*	15	5.17252e-39	8.38135e-29	1.57404e-06	2.72966e-32	0.202529	0.104795	FOXI2, AL391005.1
DMR_1024	chr1	151715220	151717599	2380	*	16	5.19102e-39	1.04337e-31	3.07253e-06	3.47819e-32	0.228954	0.103313	RIIAD1, CELF3
DMR_1025	chr3	71784379	71786369	1991	*	15	5.20347e-39	9.21982e-34	4.12425e-07	3.49918e-33	0.207663	0.120266	AC096970.1, PROK2
DMR_1026	chr2	45013234	45014439	1206	*	9	6.48254e-39	4.93122e-33	3.28063e-06	3.36051e-31	0.222289	0.131112	AC093702.1
DMR_1027	chr4	154391277	154392420	1144	*	6	6.53129e-39	7.3059e-32	1.24824e-07	2.92191e-30	-0.248255	-0.204072	DCHS2
DMR_1028	chr12	53217615	53218950	1336	*	5	6.82302e-39	2.48779e-27	5.08704e-08	5.63854e-27	0.267124	0.172404	RARG
DMR_1029	chr1	198858262	198860630	2369	*	11	6.90492e-39	3.84924e-36	2.36882e-07	2.51713e-35	-0.270573	-0.135108	MIR181A1HG, MIR181B1, MIR181A1
DMR_1030	chr17	28721205	28724481	3277	*	13	7.08692e-39	2.15348e-37	1.48001e-06	4.97043e-36	-0.184157	-0.102002	RPL23A, SNORD4A, SNORD42A, SNORD4B, AC010761.1, TLCD1
DMR_1031	chrX	54920368	54921389	1022	*	5	7.19066e-39	1.04636e-30	1.04018e-07	3.17773e-29	0.228953	0.146986	TRO
DMR_1032	chr1	159076601	159077387	787	*	7	7.67961e-39	5.24955e-31	1.16409e-07	1.24454e-30	-0.228517	-0.173375	AIM2
DMR_1033	chr6	138795394	138796406	1013	*	6	7.86976e-39	7.82406e-29	2.25665e-07	1.32513e-28	0.197364	0.140027	ECT2L
DMR_1034	chr10	123141979	123151518	9540	*	38	8.12816e-39	1.50336e-96	1.51842e-06	5.00641e-99	0.177835	0.102751	HMX2
DMR_1035	chr15	65066651	65068997	2347	*	12	8.78345e-39	1.00388e-30	3.8686e-07	4.24476e-32	0.22448	0.10895	RASL12
DMR_1036	chr1	62194262	62194952	691	*	11	8.92223e-39	1.25616e-22	4.31139e-07	7.05793e-26	0.308744	0.126313	L1TD1
DMR_1037	chr7	155532954	155534471	1518	*	10	9.71081e-39	9.98266e-32	2.54856e-07	8.56937e-33	0.185778	0.112536	CNPY1, AC009403.2
DMR_1038	chr9	124032327	124033206	880	*	7	9.98923e-39	7.3059e-17	9.13979e-08	4.55037e-25	0.274179	0.130935	LHX2, AC006450.2
DMR_1039	chr19	4534974	4536309	1336	*	14	1.01735e-38	2.12954e-27	1.35937e-05	3.60989e-30	0.25478	0.102251	PLIN5, AC011498.4
DMR_1040	chr20	34268941	34269421	481	*	5	1.09188e-38	4.48423e-28	1.77423e-08	2.21109e-27	0.268478	0.173339	ASIP, AL035458.2
DMR_1041	chr2	176082062	176086115	4054	*	17	1.12853e-38	6.79743e-50	1.16713e-05	6.8354e-49	0.201347	0.108908	EVX2
DMR_1042	chr12	47813000	47814079	1080	*	5	1.20747e-38	6.02118e-29	8.02767e-08	5.29582e-28	0.281385	0.20697	HDAC7
DMR_1043	chr10	43778659	43780293	1635	*	8	1.27114e-38	3.31486e-36	8.74931e-07	7.16708e-34	-0.238386	-0.171009	LINC00840, LINC02658
DMR_1044	chr1	79006299	79007232	934	*	11	1.35658e-38	3.08923e-27	1.31938e-06	7.74606e-29	0.216227	0.102207	ADGRL4
DMR_1045	chr8	93699890	93701116	1227	*	10	1.47146e-38	1.1017e-33	8.71474e-08	4.38448e-36	0.262998	0.166087	CIBAR1, LINC00535
DMR_1046	chr2	241035293	241037241	1949	*	9	1.52238e-38	1.53327e-36	1.77464e-06	1.08378e-34	0.171571	0.10546	SNED1, SNED1-AS1
DMR_1047	chr8	56121371	56122422	1052	*	6	1.6671e-38	3.74353e-33	4.06362e-07	5.49901e-31	-0.259459	-0.206158
DMR_1048	chr16	56638272	56638810	539	*	7	1.67018e-38	2.81479e-24	2.97752e-07	3.72025e-27	0.270047	0.13889	MT1A
DMR_1049	chr1	205849828	205850481	654	*	9	1.68642e-38	2.57839e-35	5.28024e-06	3.6353e-32	0.245117	0.181025	AC119673.2, PM20D1
DMR_1050	chr15	26628325	26629938	1614	*	13	1.70839e-38	1.94545e-38	2.44709e-05	5.45159e-35	-0.238704	-0.15179	GABRB3
DMR_1051	chr5	141359491	141362450	2960	*	15	1.74388e-38	2.36045e-37	2.13244e-07	1.95765e-38	0.203028	0.110086	PCDHGA1, PCDHGA2, PCDHGA3, PCDHGB1, PCDHGA4, PCDHGB2
DMR_1052	chr7	6673046	6675202	2157	*	7	2.0246e-38	1.94148e-40	8.4369e-08	5.01454e-39	-0.254501	-0.182441	AC073343.2, AC073343.1
DMR_1053	chr20	45538579	45540157	1579	*	9	2.12927e-38	3.9807e-26	3.88264e-07	7.92186e-30	-0.229209	-0.130201	WFDC6, EPPIN-WFDC6, HSPD1P21
DMR_1054	chr3	72738804	72739331	528	*	5	2.15345e-38	1.60447e-28	2.02539e-07	2.00453e-27	0.220565	0.17297	AC097369.4
DMR_1055	chr1	46447860	46449000	1141	*	6	2.62335e-38	3.85882e-18	1.53785e-08	9.4833e-23	0.247684	0.131767	FAAHP1, LINC01398
DMR_1056	chr17	38427728	38429209	1482	*	9	2.75398e-38	1.49922e-33	3.88016e-08	2.8078e-34	0.318292	0.127558	ARHGAP23
DMR_1057	chr17	4745271	4746643	1373	*	7	2.97985e-38	2.32094e-18	1.11797e-07	1.94773e-26	0.216047	0.104198	ZMYND15
DMR_1058	chr12	128398073	128398728	656	*	6	3.43352e-38	2.19029e-30	1.99042e-07	4.71753e-29	-0.243605	-0.195288	TMEM132C
DMR_1059	chr11	58963681	58964161	481	*	5	4.31075e-38	5.00712e-29	4.78631e-08	7.16678e-28	0.264592	0.161574	GLYATL1, AP001636.3
DMR_1060	chr5	141402710	141402943	234	*	6	4.48528e-38	1.00296e-30	6.18791e-07	1.29198e-28	0.284994	0.178309	PCDHGA1, PCDHGA2, PCDHGA3, PCDHGB1, PCDHGA4, PCDHGB2, PCDHGA5, PCDHGB3, PCDHGA6, PCDHGA7, PCDHGB4, PCDHGA8, PCDHGB5, PCDHGA9
DMR_1061	chr2	222294586	222295850	1265	*	8	4.56689e-38	2.74106e-33	1.04556e-06	1.18322e-31	0.165079	0.12982	PAX3
DMR_1062	chr7	99997117	99998035	919	*	5	4.66001e-38	2.04176e-25	6.60028e-08	6.56706e-26	0.243176	0.166849	AC004522.5
DMR_1063	chr2	176490344	176491720	1377	*	6	5.08621e-38	6.47862e-28	7.03032e-08	3.05835e-27	0.206737	0.137708
DMR_1064	chr8	38527668	38529773	2106	*	9	5.4092e-38	3.16058e-30	5.61304e-07	2.29462e-33	0.19641	0.111669	C8orf86
DMR_1065	chr6	27890767	27892033	1267	*	6	5.63187e-38	1.75152e-17	3.24197e-08	1.96733e-22	0.251809	0.127217	H3C12
DMR_1066	chr16	85749931	85752137	2207	*	8	5.97145e-38	1.48978e-27	2.13805e-07	1.1938e-28	0.204828	0.112138	C16orf74
DMR_1067	chr4	112520452	112521648	1197	*	10	6.1094e-38	1.70858e-36	3.06473e-06	6.67334e-34	0.164989	0.122069	NEUROG2-AS1
DMR_1068	chr4	37976228	37978198	1971	*	8	6.16808e-38	2.56666e-16	9.45722e-08	2.05003e-23	0.298263	0.114972	TBC1D1
DMR_1069	chr9	37033492	37038056	4565	*	22	6.39362e-38	7.00578e-31	3.19718e-06	5.0959e-45	0.237473	0.104286	PAX5
DMR_1070	chr11	134036798	134037855	1058	*	9	6.43692e-38	1.49819e-25	2.52238e-08	2.84838e-33	0.270605	0.107078	LINC02731, AP000911.1
DMR_1071	chr10	123133393	123137637	4245	*	22	6.76459e-38	7.06697e-59	1.02955e-06	2.94771e-57	0.182279	0.103235	HMX3
DMR_1072	chr7	140229629	140231033	1405	*	8	6.85025e-38	1.08434e-27	8.74962e-07	6.09976e-28	0.218812	0.1318
DMR_1073	chr4	174217337	174218853	1517	*	9	7.04176e-38	2.5124e-38	2.89962e-06	1.55195e-35	0.234928	0.163322	LINC02268
DMR_1074	chr15	71545896	71547759	1864	*	8	7.2632e-38	1.91162e-26	3.90645e-07	1.25625e-27	0.217398	0.134474	THSD4, AC108861.1
DMR_1075	chr5	73812271	73813772	1502	*	9	7.61171e-38	1.33204e-25	1.89374e-07	3.47856e-27	0.168652	0.102881	ARHGEF28
DMR_1076	chr1	35120071	35120987	917	*	5	8.56357e-38	6.93662e-24	5.845e-08	1.34634e-25	0.195022	0.125328
DMR_1077	chr2	27077400	27079075	1676	*	10	8.64863e-38	3.16939e-30	6.67586e-06	9.80729e-30	0.16032	0.100099	EMILIN1
DMR_1078	chr6	152400979	152402287	1309	*	5	9.00556e-38	8.76262e-38	2.00288e-08	8.15439e-36	-0.236826	-0.205737	SYNE1
DMR_1079	chr13	99955518	99960986	5469	*	19	1.02141e-37	6.85598e-61	1.20966e-07	1.89693e-59	0.290743	0.117427	AL137139.2
DMR_1080	chrX	105821614	105823762	2149	*	17	1.0427e-37	2.8049e-25	1.99328e-05	4.17447e-30	0.193278	0.109505	NRK
DMR_1081	chr16	8295809	8298338	2530	*	10	1.04753e-37	2.14458e-39	1.06102e-07	2.41246e-39	-0.261717	-0.170085
DMR_1082	chr1	115337451	115338638	1188	*	12	1.08572e-37	7.21508e-35	8.74962e-07	9.98675e-34	0.174926	0.10519	NGF-AS1, NGF
DMR_1083	chr11	44303209	44306604	3396	*	17	1.14704e-37	1.09781e-38	2.75711e-06	4.82443e-41	0.219036	0.105992	ALX4
DMR_1084	chr16	6018830	6020753	1924	*	14	1.157e-37	3.45002e-31	1.72209e-05	9.79034e-31	0.19342	0.104603	RBFOX1
DMR_1085	chr19	16282742	16283963	1222	*	6	1.20383e-37	3.89263e-24	1.33814e-07	1.42783e-26	0.290004	0.162007	AC020911.2
DMR_1086	chr12	54351208	54353422	2215	*	7	1.53233e-37	8.86323e-26	3.66375e-07	4.70134e-29	0.168445	0.105782	COPZ1
DMR_1087	chr3	160038082	160039892	1811	*	7	1.56764e-37	3.34934e-22	2.2315e-08	4.72801e-24	0.290933	0.130362	IL12A-AS1
DMR_1088	chr19	49489036	49491228	2193	*	12	1.58835e-37	9.96991e-34	5.02778e-07	7.47104e-34	-0.167256	-0.104075	RPL13A, SNORD32A, SNORD33, SNORD34, SNORD35A
DMR_1089	chr1	111515257	111516128	872	*	5	1.65212e-37	7.72342e-26	6.82999e-08	3.63093e-26	0.24198	0.152397	TMIGD3
DMR_1090	chr11	8731828	8733504	1677	*	5	1.65288e-37	1.71271e-25	3.85181e-08	9.38923e-27	0.223923	0.134994	DENND2B
DMR_1091	chr3	35743539	35744988	1450	*	10	1.75793e-37	3.3558e-29	7.10453e-07	2.37448e-29	-0.217705	-0.131783	ARPP21, MIR128-2
DMR_1092	chr10	97713091	97715649	2559	*	14	1.79051e-37	1.42024e-41	7.04477e-08	9.05803e-47	0.238765	0.10609	MARVELD1
DMR_1093	chr17	40664903	40666217	1315	*	10	2.08068e-37	2.18813e-21	2.26929e-06	5.93504e-25	0.242158	0.110017	AC073508.2, KRT222
DMR_1094	chrX	25022241	25023528	1288	*	8	2.12582e-37	2.03327e-27	4.43522e-07	7.96031e-28	0.309465	0.169048
DMR_1095	chr13	99975087	99975702	616	*	5	2.17879e-37	1.79961e-30	4.47929e-07	1.59316e-28	0.228652	0.173185	AL355338.1
DMR_1096	chr1	111270523	111271586	1064	*	7	2.20373e-37	5.32379e-26	6.7527e-07	2.9985e-27	0.187138	0.109954
DMR_1097	chr2	104754951	104758905	3955	*	14	2.31999e-37	8.96584e-34	1.73999e-07	6.93785e-39	-0.229925	-0.11253	LINC01114
DMR_1098	chr20	25032139	25034135	1997	*	12	2.43962e-37	3.72102e-27	8.85022e-06	3.12254e-28	0.168299	0.108952	ACSS1
DMR_1099	chr1	41381011	41383531	2521	*	12	2.61295e-37	1.2969e-29	2.02962e-07	5.63893e-36	0.211822	0.110732	FOXO6
DMR_1100	chr2	96641842	96642843	1002	*	6	2.80081e-37	5.398e-23	1.72613e-07	4.29232e-25	0.236911	0.125232	FER1L5, KANSL3
DMR_1101	chr1	167125842	167126510	669	*	5	2.99849e-37	1.2671e-13	4.48822e-08	4.84256e-21	-0.217093	-0.122674	STYXL2, GPA33
DMR_1102	chr8	96643765	96646546	2782	*	18	3.34194e-37	1.68694e-33	2.59366e-05	1.12257e-31	0.293587	0.126819	CPQ
DMR_1103	chr20	62514468	62516354	1887	*	11	3.35144e-37	5.03038e-27	1.0977e-06	6.33036e-30	-0.198107	-0.106423	AL499627.1
DMR_1104	chr7	53811510	53812981	1472	*	9	3.39399e-37	1.78943e-32	1.29626e-06	1.02107e-30	-0.240817	-0.15413	LINC01446
DMR_1105	chr3	196272	197546	1275	*	18	3.54799e-37	1.02438e-32	3.25762e-05	2.6063e-31	0.190759	0.111446	CHL1, CHL1-AS2
DMR_1106	chr6	88166121	88167694	1574	*	10	3.73204e-37	8.52855e-24	4.37959e-07	3.70408e-26	0.209528	0.105434	CNR1
DMR_1107	chr6	35497162	35499000	1839	*	7	3.74079e-37	9.8907e-21	5.08704e-08	5.94448e-25	0.233466	0.122384	TULP1
DMR_1108	chr7	79455977	79458629	2653	*	5	3.81297e-37	4.59653e-35	2.45595e-08	4.36633e-34	-0.260561	-0.233532	MAGI2-AS3
DMR_1109	chr1	38004868	38006331	1464	*	10	3.92689e-37	3.63912e-22	1.27636e-07	4.2808e-28	0.275365	0.102145	FHL3
DMR_1110	chr12	65881623	65883194	1572	*	12	4.04523e-37	4.16701e-31	9.63554e-06	4.44701e-30	0.204477	0.100222	HMGA2, HMGA2-AS1
DMR_1111	chr1	44783294	44785168	1875	*	7	4.10485e-37	5.20732e-24	1.65567e-07	2.22191e-26	0.275604	0.131642	BEST4
DMR_1112	chr5	171310392	171313933	3542	*	13	4.67793e-37	7.74248e-41	1.91057e-06	1.00999e-38	0.265201	0.126749	TLX3
DMR_1113	chr9	132586548	132591386	4839	*	14	4.98888e-37	3.47394e-71	1.24585e-07	1.99764e-66	0.209691	0.156067	BARHL1
DMR_1114	chr1	205356660	205357926	1267	*	10	5.01475e-37	7.72093e-21	3.22685e-06	3.67638e-27	0.192729	0.101237	KLHDC8A
DMR_1115	chr8	23335914	23336191	278	*	5	5.1058e-37	1.18298e-29	2.64985e-07	6.99773e-28	0.228897	0.19741	AC090197.1, LOXL2
DMR_1116	chr5	132745651	132748376	2726	*	12	5.46701e-37	2.70573e-37	3.34892e-06	3.37209e-35	0.215518	0.108968	CCNI2
DMR_1117	chr10	23190481	23193326	2846	*	17	5.66257e-37	2.70347e-47	7.99416e-07	4.04621e-44	0.169258	0.110715	PTF1A
DMR_1118	chr7	95324341	95325143	803	*	10	5.76786e-37	9.57118e-28	2.75986e-07	1.02383e-27	0.225626	0.108593	PON1
DMR_1119	chr10	18339703	18340748	1046	*	8	5.93937e-37	2.26096e-22	4.43522e-07	2.82814e-25	0.263705	0.140849	CACNB2
DMR_1120	chr19	13978472	13980504	2033	*	6	6.02536e-37	6.5791e-34	1.11202e-07	1.88021e-32	0.235414	0.143087	RFX1
DMR_1121	chr11	86373984	86375059	1076	*	11	6.17367e-37	7.5334e-28	7.38228e-06	2.96629e-28	0.193416	0.113921	CCDC81
DMR_1122	chr8	52938373	52940884	2512	*	13	6.83404e-37	1.27708e-30	4.0836e-07	6.05454e-30	0.197062	0.109301	NPBWR1
DMR_1123	chr4	22996465	22997476	1012	*	5	7.12865e-37	5.9938e-29	1.27876e-07	4.56236e-28	-0.230288	-0.168468	AC097512.1
DMR_1124	chr13	30445536	30446331	796	*	5	7.47997e-37	9.71102e-26	4.99713e-08	8.65634e-26	0.251727	0.166979
DMR_1125	chr1	237890528	237892129	1602	*	7	7.71454e-37	4.08354e-30	5.48517e-08	3.37138e-29	-0.262447	-0.168571	AL359924.1, ZP4
DMR_1126	chr16	73065666	73067365	1700	*	7	7.91365e-37	2.79112e-31	8.86122e-07	9.00419e-30	0.155313	0.130726	ZFHX3
DMR_1127	chr9	34623779	34624735	957	*	6	7.99896e-37	2.9143e-30	1.87452e-07	7.65829e-29	0.183689	0.126652	ARID3C
DMR_1128	chr1	172143582	172145717	2136	*	11	9.34289e-37	6.35933e-38	2.28943e-05	2.84145e-34	0.192924	0.129267	DNM3, DNM3OS, MIR199A2
DMR_1129	chr20	9514077	9516683	2607	*	15	9.75438e-37	1.93435e-46	2.76825e-06	1.04648e-42	0.227523	0.131502	LAMP5, LAMP5-AS1
DMR_1130	chr5	55219812	55221213	1402	*	7	9.78437e-37	9.15813e-27	2.84649e-07	4.0578e-27	0.280632	0.121898	MCIDAS
DMR_1131	chr16	53090545	53092220	1676	*	5	1.09477e-36	5.3835e-30	8.19864e-08	3.45028e-29	0.268474	0.194578	CHD9
DMR_1132	chr21	46283716	46285935	2220	*	9	1.24805e-36	2.87627e-24	3.12808e-07	1.60012e-27	-0.224724	-0.10896	MCM3AP
DMR_1133	chr8	13849114	13849869	756	*	6	1.26272e-36	2.7416e-32	1.17194e-06	5.31213e-30	-0.198293	-0.161968
DMR_1134	chr1	29349955	29351541	1587	*	7	1.26506e-36	4.84433e-31	7.35564e-08	7.90414e-31	-0.224521	-0.149504	LINC01756
DMR_1135	chr14	55128509	55130144	1636	*	11	1.32171e-36	2.71229e-32	1.01709e-06	1.05894e-30	0.27219	0.171102	LGALS3
DMR_1136	chrX	23331976	23335503	3528	*	17	1.33105e-36	1.03648e-33	2.96365e-06	4.09248e-37	0.225949	0.105672	PTCHD1
DMR_1137	chrX	25015241	25016571	1331	*	13	1.34404e-36	1.74378e-33	6.55544e-05	6.34e-31	0.249533	0.150276	ARX
DMR_1138	chr14	60636721	60638249	1529	*	9	1.38273e-36	2.6422e-28	9.60854e-07	2.46304e-28	0.186912	0.109657
DMR_1139	chr4	3388257	3390376	2120	*	8	1.45383e-36	3.27961e-29	2.2062e-07	1.65164e-28	0.212306	0.123725	RGS12
DMR_1140	chr22	29315927	29316727	801	*	6	1.48741e-36	8.80171e-24	5.21711e-08	2.58764e-24	0.223937	0.121655	RASL10A
DMR_1141	chr11	63768858	63770001	1144	*	5	1.51984e-36	2.20226e-24	8.41572e-08	1.54654e-25	0.213766	0.147987
DMR_1142	chr1	153390451	153391768	1318	*	7	1.574e-36	2.83197e-33	4.51647e-08	2.42211e-32	-0.267756	-0.153983	S100A8
DMR_1143	chr17	40541804	40543119	1316	*	6	1.61174e-36	2.98729e-27	4.37155e-07	2.56165e-27	0.237794	0.163063
DMR_1144	chr20	50266874	50267845	972	*	8	1.7301e-36	1.10507e-21	7.12017e-07	1.18602e-24	0.19324	0.102151	PELATON
DMR_1145	chr3	4995051	4995539	489	*	6	1.74077e-36	4.94949e-18	1.7064e-07	5.25134e-24	0.181861	0.106559
DMR_1146	chr10	101047114	101048495	1382	*	8	2.11851e-36	1.41188e-36	9.97657e-07	4.02289e-34	0.166379	0.12065
DMR_1147	chr2	186848827	186849486	660	*	10	2.18283e-36	2.64775e-30	1.28448e-06	5.49581e-29	0.220329	0.148599	ZSWIM2
DMR_1148	chr11	57390035	57391701	1667	*	10	2.19778e-36	4.3809e-31	2.56759e-07	1.9231e-33	-0.195437	-0.131559	PRG2, AP000781.2
DMR_1149	chrX	101549616	101551897	2282	*	9	2.28177e-36	4.29766e-29	1.08637e-06	2.73851e-31	0.238031	0.155431	ARMCX1
DMR_1150	chr1	18630268	18634446	4179	*	18	2.6619e-36	1.01348e-46	6.02796e-07	8.76466e-48	0.190419	0.111698	PAX7
DMR_1151	chr18	23619133	23619833	701	*	5	2.67014e-36	1.39624e-26	2.30471e-07	4.89467e-26	0.156575	0.127547	ANKRD29
DMR_1152	chr7	149692353	149692850	498	*	5	2.6973e-36	5.49236e-26	1.16187e-07	9.01417e-26	0.272431	0.166974
DMR_1153	chr1	35576832	35578584	1753	*	9	2.7607e-36	8.87344e-33	1.42163e-06	3.28624e-31	0.222471	0.116616	TFAP2E, TFAP2E-AS1
DMR_1154	chr4	146637283	146640921	3639	*	15	3.03957e-36	5.2362e-44	2.22994e-07	8.90057e-43	0.20797	0.109006	POU4F2
DMR_1155	chr15	59999681	60005844	6164	*	26	3.73048e-36	8.6629e-73	6.58081e-06	5.48318e-69	0.209684	0.115884	FOXB1
DMR_1156	chr3	38038712	38039796	1085	*	11	3.764e-36	2.58066e-26	8.74192e-07	1.10667e-26	0.253633	0.112243	DLEC1
DMR_1157	chr10	119818018	119819881	1864	*	11	3.79356e-36	8.38398e-35	5.10656e-06	3.28471e-32	0.158609	0.101309	INPP5F, AL133461.1
DMR_1158	chr12	107843373	107844684	1312	*	6	3.808e-36	2.12007e-32	1.05502e-07	1.27919e-30	0.225151	0.200382	AC126177.3
DMR_1159	chr2	16105814	16106926	1113	*	7	3.95227e-36	1.63602e-23	6.88897e-07	4.95251e-26	0.19328	0.127147	AC130710.1
DMR_1160	chr20	63828761	63830537	1777	*	7	4.22676e-36	4.7705e-23	3.15503e-07	4.33959e-25	0.235034	0.122393	ZBTB46
DMR_1161	chr2	240915171	240916726	1556	*	6	4.40145e-36	2.02893e-22	1.10522e-07	8.49377e-24	0.262165	0.110933	CROCC2
DMR_1162	chr15	32716914	32717330	417	*	5	4.80087e-36	2.58881e-29	8.52398e-07	2.3035e-27	0.329627	0.251674	AC090877.2
DMR_1163	chr8	87973393	87974370	978	*	5	4.80371e-36	7.36073e-30	1.27081e-07	3.2019e-28	-0.278101	-0.235734	AC037450.1
DMR_1164	chr5	5033650	5034617	968	*	5	5.5546e-36	1.65065e-27	5.2611e-08	1.99657e-26	-0.294993	-0.207214	LINC01020, AC010451.1
DMR_1165	chr1	46543774	46544551	778	*	6	5.77813e-36	1.82906e-28	3.31678e-07	2.11327e-27	0.240486	0.1616	MKNK1-AS1, TMEM275
DMR_1166	chr22	20530699	20532359	1661	*	8	5.79658e-36	3.08492e-32	3.70853e-06	3.09704e-30	0.173444	0.130633	MED15
DMR_1167	chr6	32204009	32205755	1747	*	14	6.07165e-36	9.64663e-31	5.13257e-06	8.37076e-31	-0.198007	-0.10961	NOTCH4
DMR_1168	chr1	166070207	166070681	475	*	5	6.0921e-36	5.05946e-27	8.19065e-08	4.26422e-26	-0.233491	-0.178159	FAM78B
DMR_1169	chr12	48296666	48297253	588	*	6	6.14882e-36	9.11227e-31	1.4792e-06	1.56452e-28	0.266149	0.215239
DMR_1170	chr17	74446789	74447896	1108	*	7	6.14961e-36	1.00498e-22	1.3968e-06	1.18573e-25	0.166426	0.107895	GPRC5C
DMR_1171	chr7	155465620	155468707	3088	*	13	7.0166e-36	2.24975e-51	2.30433e-07	4.39885e-50	0.244225	0.139618
DMR_1172	chr1	154500949	154503212	2264	*	13	7.66043e-36	7.76506e-28	5.39405e-07	1.58682e-27	0.208213	0.107649	TDRD10, SHE
DMR_1173	chr4	140567810	140569274	1465	*	8	7.67338e-36	7.76373e-28	1.23789e-07	2.45035e-28	0.237322	0.164877	UCP1
DMR_1174	chr1	159202460	159205505	3046	*	10	7.77176e-36	4.7616e-40	5.2872e-08	2.48807e-41	-0.210119	-0.130442	CADM3, ACKR1, CADM3-AS1
DMR_1175	chr17	82339252	82339449	198	*	5	7.84702e-36	5.03457e-29	5.46897e-07	3.20396e-27	0.252188	0.180042
DMR_1176	chr16	57984976	57986080	1105	*	7	7.96626e-36	2.41866e-21	1.50588e-08	2.67192e-24	0.279864	0.112854	TEPP
DMR_1177	chr12	102961159	102962282	1124	*	8	8.7751e-36	1.9643e-32	7.57213e-07	5.74123e-31	0.282556	0.187903
DMR_1178	chr19	56642351	56643926	1576	*	9	8.92406e-36	3.10417e-24	6.80416e-07	1.34488e-26	0.196601	0.110077	ZIM2-AS1, SMIM17
DMR_1179	chr2	17538481	17541569	3089	*	18	9.08873e-36	9.54295e-48	5.23341e-06	5.56686e-46	0.204811	0.121978	VSNL1
DMR_1180	chr2	130371994	130373263	1270	*	7	1.09078e-35	5.68444e-28	1.88648e-06	1.14801e-27	0.204408	0.146008	PTPN18
DMR_1181	chr2	73892550	73894060	1511	*	9	1.09539e-35	7.43908e-34	7.3832e-06	5.53229e-31	0.156964	0.113105	ACTG2
DMR_1182	chrX	151733845	151734775	931	*	5	1.12496e-35	1.10563e-27	3.91259e-08	4.66872e-27	-0.252221	-0.186301
DMR_1183	chr14	100828093	100833923	5831	*	23	1.14229e-35	2.48843e-54	2.94274e-06	3.4634e-58	-0.209647	-0.11076	MEG3, AL117190.7
DMR_1184	chr10	31133781	31134744	964	*	6	1.14312e-35	1.30149e-30	1.61975e-07	1.08535e-28	0.229427	0.174625	AL359546.1
DMR_1185	chr11	103894706	103895546	841	*	5	1.14882e-35	2.92632e-28	9.07568e-08	6.64594e-27	-0.24922	-0.183643	AP002989.1
DMR_1186	chr20	38599877	38602098	2222	*	8	1.29785e-35	1.39927e-31	4.22809e-07	6.71412e-30	0.196745	0.110176	ARHGAP40
DMR_1187	chr1	46166691	46167481	791	*	7	1.34449e-35	7.18484e-25	1.10921e-07	1.12974e-25	0.242359	0.132237	P3R3URF-PIK3R3
DMR_1188	chr1	61053029	61054427	1399	*	8	1.43991e-35	1.87207e-23	1.33559e-06	3.40026e-25	0.214684	0.128776	NFIA, NFIA-AS2
DMR_1189	chr16	67644690	67646028	1339	*	11	1.46818e-35	1.66466e-29	9.24191e-06	3.12977e-29	0.179829	0.132169	CARMIL2
DMR_1190	chr6	29426661	29429525	2865	*	17	1.47963e-35	1.12774e-44	1.62491e-05	7.85562e-41	-0.204312	-0.117966	OR5V1, OR11A1
DMR_1191	chr9	37025585	37027270	1686	*	9	1.57412e-35	1.46268e-27	1.21619e-06	1.22585e-27	0.214207	0.146669	PAX5
DMR_1192	chr5	398897	400717	1821	*	8	1.59715e-35	5.61787e-15	3.5698e-07	9.95785e-24	0.27887	0.116813	PDCD6-AHRR, AHRR
DMR_1193	chr3	24521577	24522194	618	*	7	1.76306e-35	1.20044e-15	2.53702e-07	5.0083e-23	0.202886	0.106809	THRB-AS1
DMR_1194	chr8	125432499	125433506	1008	*	5	1.78118e-35	1.23759e-15	6.99425e-08	1.16127e-21	-0.271314	-0.138539	TRIB1
DMR_1195	chr9	19787118	19789850	2733	*	10	1.82889e-35	1.04009e-26	1.32861e-06	9.99577e-29	0.219822	0.112353	AL158077.2
DMR_1196	chr10	117131466	117134669	3204	*	18	2.20341e-35	6.70673e-51	2.03448e-06	3.05278e-51	0.203005	0.131248	VAX1
DMR_1197	chr1	46202800	46204135	1336	*	9	2.47205e-35	6.48572e-30	2.45595e-08	5.75442e-33	0.278349	0.134552	LURAP1, POMGNT1
DMR_1198	chr17	48036871	48038522	1652	*	10	2.48311e-35	3.18261e-24	1.56557e-06	3.1275e-26	0.196115	0.107599	COPZ2, MIR152
DMR_1199	chr6	33116212	33117286	1075	*	14	2.58483e-35	4.81164e-32	0.00010323	4.22858e-30	0.192449	0.12898	HLA-DPB2
DMR_1200	chr20	5470280	5471163	884	*	8	2.66734e-35	8.08556e-26	2.05858e-07	1.28174e-27	-0.237168	-0.132502	AL121757.2, AL121757.1, LINC00658
DMR_1201	chr1	156387912	156389461	1550	*	12	2.72559e-35	4.03888e-25	1.33185e-05	1.7601e-26	0.247556	0.111371	AL139130.1
DMR_1202	chr3	48559955	48562135	2181	*	8	2.81047e-35	1.07415e-21	6.51724e-07	7.94624e-25	0.17993	0.106523	PFKFB4, UCN2
DMR_1203	chr21	30880887	30882994	2108	*	8	2.81473e-35	1.99211e-36	1.43806e-06	5.63884e-34	-0.194263	-0.145502	KRTAP11-1
DMR_1204	chr4	8393888	8395087	1200	*	8	2.99022e-35	5.49892e-29	1.06011e-06	2.35401e-27	0.234749	0.142172	ACOX3
DMR_1205	chr10	77710411	77711942	1532	*	6	3.06559e-35	1.2529e-23	2.07687e-07	5.44917e-25	0.171037	0.104477
DMR_1206	chr17	2088229	2089797	1569	*	9	3.10777e-35	5.66821e-27	2.96656e-06	3.008e-28	0.223488	0.126124	AC090617.4, SMG6
DMR_1207	chr8	72936222	72937679	1458	*	6	3.12642e-35	1.07842e-35	7.06895e-08	1.46727e-33	-0.275086	-0.225106	KCNB2
DMR_1208	chr2	180978456	180980330	1875	*	9	3.13562e-35	6.95098e-24	2.1687e-08	4.46598e-29	0.269289	0.115058	UBE2E3, AC104076.1
DMR_1209	chr13	99894073	99895714	1642	*	8	3.2303e-35	7.89752e-25	4.42321e-06	1.03648e-26	0.240327	0.150848	CLYBL, AL137139.2
DMR_1210	chr20	61498295	61499464	1170	*	7	3.32614e-35	7.22892e-31	6.92067e-07	4.38606e-29	-0.278985	-0.216013	CDH4
DMR_1211	chr8	70034656	70035205	550	*	5	3.44519e-35	3.08676e-29	8.29354e-07	2.65082e-27	0.240041	0.200477
DMR_1212	chr1	170729366	170730332	967	*	7	4.13778e-35	3.96834e-28	7.57728e-07	2.33454e-27	-0.242427	-0.166815	PRRX1
DMR_1213	chr19	18649768	18650982	1215	*	9	4.24223e-35	9.21972e-34	7.0192e-06	6.36177e-31	0.223182	0.132868	KLHL26
DMR_1214	chr14	95314007	95315721	1715	*	6	4.49852e-35	3.64744e-26	1.52782e-07	2.22396e-26	0.203913	0.128012	CLMN
DMR_1215	chr11	84720120	84721269	1150	*	7	4.51072e-35	3.78729e-30	7.24448e-08	1.06665e-29	0.176627	0.110136	AP001825.1, DLG2
DMR_1216	chr8	128817581	128819689	2109	*	8	5.70848e-35	3.50592e-36	6.30792e-07	2.41068e-34	-0.286457	-0.195395	CCDC26
DMR_1217	chr6	84762526	84765085	2560	*	19	5.7702e-35	7.63684e-40	6.55525e-05	1.48233e-36	0.147152	0.104484	TBX18
DMR_1218	chr20	661792	664555	2764	*	10	5.8796e-35	5.3738e-33	5.20667e-07	8.88432e-35	0.239642	0.13645	AL121758.1, SCRT2
DMR_1219	chr20	31367456	31368782	1327	*	6	6.14107e-35	4.58809e-33	1.86777e-07	2.81374e-31	-0.240292	-0.166215	DEFB118
DMR_1220	chr1	119005904	119009228	3325	*	13	6.2934e-35	7.56653e-55	1.52198e-06	1.41198e-51	0.227831	0.144829
DMR_1221	chr1	36856068	36860076	4009	*	13	6.49114e-35	5.86006e-38	1.70799e-06	2.76007e-38	-0.195322	-0.1069	GRIK3
DMR_1222	chr2	202035154	202036747	1594	*	7	6.50244e-35	2.55029e-28	5.97525e-07	1.69362e-28	0.206586	0.142744	FZD7
DMR_1223	chr6	136525967	136528081	2115	*	12	6.68966e-35	1.12223e-30	1.52302e-05	3.80548e-31	0.207004	0.132098	MAP7
DMR_1224	chr21	33382640	33383710	1071	*	5	6.7061e-35	8.16578e-25	1.1165e-07	1.02057e-24	0.210208	0.130877
DMR_1225	chr20	25081126	25084782	3657	*	20	7.35287e-35	1.11814e-49	3.89551e-06	1.30514e-48	0.208445	0.10631	VSX1
DMR_1226	chr12	109115554	109116962	1409	*	8	7.73517e-35	4.47528e-25	7.45382e-07	1.31143e-25	0.244199	0.135493	AC007637.1, ACACB
DMR_1227	chr17	61451835	61453075	1241	*	7	7.85218e-35	5.51924e-31	8.39437e-07	7.75611e-30	0.203449	0.144767	TBX4
DMR_1228	chrX	50468643	50470550	1908	*	8	7.99026e-35	5.16973e-19	2.32564e-07	5.07945e-23	0.246793	0.146359	DGKK
DMR_1229	chr9	95126989	95127641	653	*	6	8.36975e-35	3.23318e-26	3.32223e-07	2.09753e-25	0.193701	0.136288	FANCC
DMR_1230	chr2	72919077	72921100	2024	*	7	9.21325e-35	1.46736e-27	2.36882e-07	9.6071e-28	0.179228	0.119844	EMX1
DMR_1231	chr12	4812904	4814363	1460	*	7	9.77533e-35	1.96516e-35	4.47929e-07	4.52052e-33	-0.239659	-0.183188	GALNT8, KCNA6, AC005833.2
DMR_1232	chr1	116167148	116168718	1571	*	8	1.08093e-34	2.94522e-27	1.1496e-06	1.2231e-27	0.251798	0.117667
DMR_1233	chr11	61954504	61955905	1402	*	7	1.1396e-34	1.57943e-25	1.70685e-08	1.16954e-25	0.240544	0.103241	BEST1
DMR_1234	chr10	101284234	101285193	960	*	5	1.13988e-34	1.56948e-24	7.89221e-08	1.26061e-24	0.295948	0.197686
DMR_1235	chr11	133845181	133846443	1263	*	5	1.14457e-34	1.05788e-30	7.32404e-08	3.32905e-29	-0.22485	-0.198226	SPATA19
DMR_1236	chr14	22977037	22981945	4909	*	17	1.16522e-34	1.9391e-41	1.17052e-06	6.35125e-47	0.196914	0.106603	AL132780.3, AJUBA
DMR_1237	chr11	76130251	76133145	2895	*	12	1.17545e-34	1.18441e-27	7.4872e-07	2.89593e-33	0.231477	0.110743	UVRAG
DMR_1238	chr1	46488735	46491433	2699	*	10	1.25799e-34	8.16876e-26	1.58151e-08	1.00396e-28	0.216048	0.104736	DMBX1
DMR_1239	chr2	5691081	5694506	3426	*	13	1.29e-34	3.34343e-31	7.98026e-07	3.09478e-35	0.209733	0.108643	SOX11, LINC01248, AC108025.1
DMR_1240	chr3	123620570	123622880	2311	*	9	1.29553e-34	3.70506e-25	1.02059e-06	6.3451e-27	0.251104	0.106336	MYLK-AS1, MYLK
DMR_1241	chr17	78979862	78980975	1114	*	8	1.30841e-34	1.97117e-29	4.75758e-06	7.93695e-28	0.16509	0.118257	LGALS3BP
DMR_1242	chr11	7848119	7849493	1375	*	7	1.33309e-34	8.33875e-27	5.92928e-07	3.49703e-26	-0.2226	-0.154283	OR5E1P, AC044810.3, AC044810.2
DMR_1243	chr6	50816292	50818957	2666	*	7	1.36786e-34	2.32659e-29	6.05421e-07	6.99654e-31	0.212575	0.148543	TFAP2B
DMR_1244	chr11	124014466	124015434	969	*	5	1.46929e-34	5.38845e-20	3.24197e-08	3.35077e-22	-0.271343	-0.173357	OR10G4
DMR_1245	chr17	81418889	81421517	2629	*	8	1.48387e-34	1.77306e-31	1.75793e-07	1.24648e-31	0.216438	0.117349	BAHCC1
DMR_1246	chr8	36094422	36096218	1797	*	6	1.53138e-34	8.44069e-35	9.21848e-08	6.16005e-33	-0.219519	-0.183363	AC124290.1, AC124290.2
DMR_1247	chr13	27789144	27795437	6294	*	25	1.9939e-34	7.40158e-63	9.40237e-07	4.45261e-66	0.210872	0.103793	GSX1
DMR_1248	chr15	52790351	52792482	2132	*	9	2.133e-34	3.19474e-27	6.53324e-07	1.20126e-26	0.196218	0.10601	ONECUT1
DMR_1249	chr17	28370731	28373223	2493	*	9	2.22803e-34	4.01207e-18	4.21099e-07	1.13088e-24	0.216112	0.11232	AC002094.1, SARM1, VTN
DMR_1250	chrX	134544686	134547537	2852	*	19	2.24793e-34	3.3111e-46	5.24195e-05	3.35591e-41	0.25626	0.157123	MIR503HG, MIR503, MIR424
DMR_1251	chr4	8506235	8506877	643	*	6	2.42148e-34	5.19379e-28	1.06816e-06	2.2049e-26	0.161398	0.128119	AC105345.1
DMR_1252	chr15	33194450	33196225	1776	*	11	2.88913e-34	4.48268e-25	7.92436e-06	2.77294e-26	0.245834	0.127082	FMN1
DMR_1253	chr10	101224770	101228772	4003	*	17	2.95049e-34	1.762e-33	7.72509e-06	5.59198e-35	0.21982	0.106751	LBX1
DMR_1254	chr8	98947202	98951429	4228	*	19	2.96166e-34	1.93653e-56	7.68754e-06	1.36758e-50	0.15918	0.114375	OSR2
DMR_1255	chr11	83034113	83036048	1936	*	10	3.05576e-34	1.5438e-29	1.84418e-07	1.88017e-33	0.326817	0.112484	AP000893.2, RAB30
DMR_1256	chr14	103272683	103274260	1578	*	5	3.06011e-34	2.6197e-17	2.47152e-08	1.56546e-21	0.193617	0.120652
DMR_1257	chr1	158352741	158355464	2724	*	8	3.07727e-34	8.17399e-46	1.11202e-07	7.59955e-44	-0.24226	-0.180378	CD1E
DMR_1258	chr2	205684943	205687263	2321	*	9	3.217e-34	2.14174e-28	6.5936e-07	2.98516e-28	0.209427	0.118387	NRP2
DMR_1259	chr11	41459598	41460341	744	*	10	3.27473e-34	5.92725e-30	2.24348e-05	1.32797e-27	0.206201	0.131754	LRRC4C
DMR_1260	chr9	129458012	129460969	2958	*	8	3.67106e-34	6.61731e-29	1.13031e-07	7.75343e-34	0.190598	0.108035
DMR_1261	chr2	74380343	74381375	1033	*	7	3.83971e-34	1.96514e-16	3.30536e-07	2.98071e-22	0.25726	0.10891	DCTN1
DMR_1262	chr1	162631084	162633735	2652	*	12	4.3405e-34	1.89681e-41	2.20972e-05	1.81291e-37	0.173936	0.135076	DDR2
DMR_1263	chr2	27715204	27715897	694	*	5	4.51431e-34	2.64132e-26	2.7481e-07	3.18625e-25	0.233517	0.181134	LINC01460
DMR_1264	chr11	84317291	84318084	794	*	7	4.7188e-34	1.77929e-15	9.16013e-08	4.96831e-21	0.264538	0.118374	DLG2
DMR_1265	chr2	172090784	172096776	5993	*	18	4.76816e-34	8.11787e-78	1.04538e-06	2.91188e-73	0.222207	0.145336
DMR_1266	chr1	159712707	159714696	1990	*	10	4.82088e-34	3.73544e-34	2.52215e-07	3.75549e-32	-0.214132	-0.137359	CRP
DMR_1267	chr21	32813617	32814632	1016	*	6	5.01913e-34	6.66991e-27	9.93378e-07	5.23771e-26	0.181105	0.12061	C21orf62-AS1, C21orf62
DMR_1268	chr8	84183780	84185194	1415	*	9	5.14408e-34	7.71256e-24	4.85317e-06	9.63679e-26	0.222076	0.142373	RALYL
DMR_1269	chr17	48646309	48647727	1419	*	7	5.18578e-34	2.68433e-32	7.30894e-07	2.91721e-30	0.236169	0.131432	LINC02086, AC103702.2
DMR_1270	chr10	72318721	72321047	2327	*	9	5.27575e-34	3.62805e-36	1.14728e-06	9.8707e-35	0.19701	0.145258
DMR_1271	chr1	118184908	118186368	1461	*	13	5.33081e-34	9.07099e-32	3.11775e-05	5.06656e-29	0.199745	0.110703	AL391557.1, SPAG17
DMR_1272	chr10	104327884	104330475	2592	*	12	5.34346e-34	2.37379e-40	5.97255e-06	1.2691e-37	0.217162	0.124077	ITPRIP
DMR_1273	chr20	21100051	21104373	4323	*	14	5.58908e-34	1.03829e-49	2.39091e-07	3.89392e-47	0.259333	0.131677	LINC00237
DMR_1274	chr16	86387491	86388363	873	*	6	6.52919e-34	3.56968e-21	3.08881e-07	1.71789e-23	-0.231283	-0.165031
DMR_1275	chr8	48379725	48381527	1803	*	11	6.57944e-34	8.44782e-30	1.83567e-06	4.24426e-31	0.219698	0.138167
DMR_1276	chr17	38577319	38580030	2712	*	9	6.60115e-34	6.81764e-28	6.33504e-08	2.18868e-27	0.241696	0.102568	SRCIN1
DMR_1277	chr12	118190138	118191388	1251	*	5	6.63038e-34	4.36259e-19	4.28413e-07	2.56968e-23	0.283633	0.211973	TAOK3
DMR_1278	chrX	46573335	46576307	2973	*	13	6.79873e-34	1.02604e-36	1.60709e-07	1.92896e-37	0.247824	0.111362	CHST7
DMR_1279	chr11	5301746	5303146	1401	*	5	6.95576e-34	1.16302e-34	2.00288e-08	5.56403e-33	-0.258084	-0.222867	HBG2, AC104389.5, HBE1, OR51B4
DMR_1280	chr9	93958280	93961191	2912	*	11	7.17536e-34	1.8355e-36	4.48812e-08	1.22691e-36	0.205488	0.115999	BARX1-DT
DMR_1281	chrX	27463032	27463441	410	*	5	7.41807e-34	1.3472e-27	4.2214e-07	6.18888e-26	-0.245023	-0.190418	PPP4R3C
DMR_1282	chr11	69636347	69638235	1889	*	7	7.58755e-34	2.39432e-26	1.75355e-06	4.04939e-27	0.198545	0.147584
DMR_1283	chr2	219417443	219419673	2231	*	11	7.78383e-34	6.67481e-35	5.73718e-06	6.52655e-33	0.170072	0.117125	DES
DMR_1284	chr4	173499963	173501757	1795	*	10	8.29941e-34	2.15733e-30	3.49604e-07	8.87999e-31	0.199734	0.114277
DMR_1285	chr16	79589305	79590003	699	*	5	8.95235e-34	7.26146e-27	1.88234e-07	1.8445e-25	0.201174	0.153298	MAF
DMR_1286	chr19	40365514	40366820	1307	*	7	9.25767e-34	5.46162e-27	3.84509e-07	3.07671e-26	0.299753	0.148329	PLD3
DMR_1287	chr12	4443863	4446983	3121	*	15	9.51998e-34	8.02098e-41	9.71046e-07	5.08586e-40	-0.22572	-0.124887	FGF6
DMR_1288	chr16	7430387	7432012	1626	*	5	9.56784e-34	1.23847e-32	4.37763e-08	1.89427e-31	-0.267841	-0.224519	RBFOX1, AC007222.1
DMR_1289	chr5	123285235	123285951	717	*	6	9.60723e-34	1.51156e-28	2.27615e-06	1.18381e-26	0.248837	0.183205
DMR_1290	chr22	21014002	21014839	838	*	9	1.02589e-33	7.95229e-25	1.86135e-07	1.46215e-24	0.242335	0.106594	P2RX6, TUBA3FP, AC002472.3
DMR_1291	chr13	113022412	113023314	903	*	7	1.10651e-33	5.16292e-29	6.23877e-07	3.04874e-27	0.227987	0.128592	MCF2L
DMR_1292	chr2	56090443	56091663	1221	*	5	1.16573e-33	9.32287e-28	5.22314e-08	6.89772e-27	-0.223076	-0.184992	AC011306.1
DMR_1293	chr20	31406286	31407562	1277	*	7	1.17352e-33	5.02511e-39	2.15642e-07	2.41667e-37	-0.232878	-0.176953	DEFB121
DMR_1294	chr4	75629540	75631246	1707	*	12	1.21505e-33	4.4694e-31	5.29004e-05	3.06774e-29	0.195479	0.124786	CDKL2
DMR_1295	chr1	2081748	2083189	1442	*	7	1.24146e-33	2.46892e-27	5.26117e-07	2.25426e-26	-0.226837	-0.160045	PRKCZ
DMR_1296	chrX	103329419	103330426	1008	*	7	1.26366e-33	4.14685e-21	2.88583e-07	1.63347e-24	0.255086	0.155448	TCEAL7
DMR_1297	chr10	30783842	30785503	1662	*	6	1.26808e-33	9.63239e-33	2.07662e-07	7.12593e-31	0.350475	0.196488
DMR_1298	chr17	79829861	79838441	8581	*	30	1.43314e-33	1.33744e-68	2.54992e-06	2.39374e-69	-0.24315	-0.106826	CBX4
DMR_1299	chr15	79208544	79209795	1252	*	6	1.47442e-33	7.55068e-25	3.99117e-07	4.69053e-25	0.256545	0.129779	MIR184, ANKRD34C-AS1
DMR_1300	chr1	32464567	32465722	1156	*	14	1.60104e-33	1.32166e-31	1.71351e-06	6.89438e-30	0.241633	0.118373	AL033529.1, ZBTB8B
DMR_1301	chr8	62247568	62249718	2151	*	14	1.76032e-33	4.58617e-31	9.3067e-06	4.27263e-29	0.272419	0.103397	NKAIN3, AC023095.1
DMR_1302	chr9	126623927	126626846	2920	*	10	1.85693e-33	7.98496e-33	1.16135e-06	5.34583e-33	0.343025	0.143466	LMX1B
DMR_1303	chr6	155216461	155217021	561	*	8	2.03845e-33	9.53779e-24	6.6564e-07	1.93563e-25	0.211158	0.123773	TIAM2
DMR_1304	chr2	174024231	174026121	1891	*	14	2.04895e-33	6.43082e-38	6.46377e-06	1.31203e-36	0.180284	0.10311	LINC01960
DMR_1305	chr7	113085844	113087961	2118	*	18	2.07934e-33	1.75911e-25	6.02435e-05	1.79635e-25	0.217195	0.100067	GPR85
DMR_1306	chr4	152045783	152046650	868	*	5	2.21438e-33	2.59614e-22	7.29043e-08	3.40744e-23	0.200849	0.125097
DMR_1307	chr14	101029267	101030073	807	*	9	2.21947e-33	4.97805e-31	1.03298e-05	1.91396e-28	-0.206216	-0.130299	MEG8, MIR494, MIR1193
DMR_1308	chr21	25561208	25562370	1163	*	8	2.37535e-33	8.66249e-22	1.04648e-06	1.04481e-23	0.294999	0.160484	MIR155HG
DMR_1309	chr5	132257266	132259268	2003	*	13	2.4167e-33	1.679e-41	6.6818e-06	1.01795e-37	0.209318	0.14775	PDLIM4, P4HA2
DMR_1310	chr12	68252802	68254849	2048	*	11	2.4605e-33	7.698e-30	9.03505e-07	2.0068e-29	-0.250172	-0.110732	IL22
DMR_1311	chr12	131346240	131347449	1210	*	5	2.4962e-33	2.93883e-26	8.98179e-08	1.99912e-25	-0.32179	-0.176741
DMR_1312	chr3	129305063	129305869	807	*	5	2.5952e-33	1.13157e-18	2.48387e-07	6.0113e-23	0.301453	0.183161	HMCES
DMR_1313	chr2	156319594	156323632	4039	*	15	2.66977e-33	5.86922e-31	9.3301e-08	5.86074e-41	0.218817	0.111232	AC074099.1
DMR_1314	chr1	33336876	33338913	2038	*	6	2.67197e-33	1.5377e-23	5.74941e-08	1.32229e-25	0.230762	0.134428	AL513327.1, PHC2
DMR_1315	chr8	34009076	34010037	962	*	5	2.75347e-33	6.54839e-26	1.12248e-07	2.05343e-25	-0.241628	-0.188813	AF279873.3, AF279873.4
DMR_1316	chr12	64824239	64826372	2134	*	15	2.8462e-33	1.76538e-28	5.02778e-07	6.23069e-28	0.208807	0.145024	TBC1D30, AC078815.1, AC025262.3
DMR_1317	chr14	94864543	94865129	587	*	5	3.05123e-33	1.34243e-25	3.10696e-07	9.77324e-25	0.141049	0.128683
DMR_1318	chr6	30769230	30770054	825	*	7	3.11823e-33	4.61977e-28	1.62008e-06	1.38399e-26	0.19639	0.131171	HCG20
DMR_1319	chr6	148507735	148509831	2097	*	8	3.21487e-33	2.22749e-24	1.72195e-07	1.90951e-26	0.200252	0.131286	SASH1
DMR_1320	chr18	13825391	13826672	1282	*	8	3.74593e-33	7.67289e-29	1.75045e-07	3.04194e-27	-0.311189	-0.155917	MC5R
DMR_1321	chrX	152392451	152395511	3061	*	9	3.79694e-33	6.10629e-37	1.10134e-07	8.11233e-36	-0.280807	-0.182441	GABRA3, MIR767, MIR105-2
DMR_1322	chr17	51046615	51047209	595	*	5	3.93666e-33	1.37257e-27	8.21031e-07	9.29706e-26	0.242885	0.189691	AC005920.2, SPAG9
DMR_1323	chr6	27268041	27269087	1047	*	8	4.07153e-33	8.36596e-17	1.20966e-07	8.82523e-21	0.218127	0.1163	AL021808.1
DMR_1324	chr15	67967986	67968796	811	*	5	4.12384e-33	1.00498e-22	2.87187e-07	1.68507e-23	0.296053	0.197672
DMR_1325	chr14	96592527	96593130	604	*	5	4.1666e-33	6.86298e-27	8.55151e-08	2.27549e-25	0.243819	0.186407	AL137786.1
DMR_1326	chr1	173669551	173670573	1023	*	8	4.18781e-33	1.31571e-27	2.58597e-06	3.97525e-27	0.215739	0.110743	AL139142.2, ANKRD45
DMR_1327	chr15	64700152	64701132	981	*	5	4.33591e-33	2.76035e-28	4.43673e-07	1.93431e-26	0.212001	0.179384	OAZ2
DMR_1328	chr17	34318109	34320690	2582	*	8	4.39189e-33	6.42292e-37	7.87381e-07	9.61596e-35	-0.228936	-0.171567	CCL8
DMR_1329	chr1	166154827	166156034	1208	*	5	4.43586e-33	1.68524e-23	9.16563e-08	8.32618e-24	-0.216448	-0.152613	FAM78B, AL596087.3
DMR_1330	chr20	21105462	21107650	2189	*	9	4.67035e-33	2.91466e-29	6.06499e-07	4.09564e-29	0.19676	0.105356	LINC00237
DMR_1331	chr1	205567693	205570093	2401	*	11	5.12986e-33	9.61265e-16	5.1876e-07	7.14652e-22	0.237738	0.101128	MFSD4A
DMR_1332	chr17	74623417	74624135	719	*	9	5.51578e-33	3.02116e-24	5.66978e-07	1.39462e-25	-0.219826	-0.147862	CD300E
DMR_1333	chr2	128472917	128473904	988	*	7	5.56615e-33	2.04631e-24	2.58222e-07	7.71607e-24	0.254576	0.13487
DMR_1334	chr11	503270	504933	1664	*	11	5.57317e-33	2.79218e-25	2.89565e-06	3.11623e-28	0.221534	0.11136	RNH1
DMR_1335	chr1	39671091	39672730	1640	*	8	5.58743e-33	2.64202e-16	1.65181e-08	1.71054e-22	0.217101	0.107958	NT5C1A
DMR_1336	chr8	57342897	57343786	890	*	6	6.17156e-33	1.00949e-15	1.7426e-07	4.96698e-22	-0.294106	-0.139687	AC068075.1
DMR_1337	chr19	13839143	13842411	3269	*	9	6.20301e-33	1.72771e-37	2.4633e-07	2.21627e-38	0.288068	0.165827	AC020916.1
DMR_1338	chrX	17374675	17377733	3059	*	12	6.62277e-33	5.35766e-19	1.27954e-08	8.99749e-33	0.344561	0.105375	NHS
DMR_1339	chrX	10158222	10158841	620	*	7	6.63314e-33	2.53945e-27	6.48711e-07	7.16816e-26	0.179043	0.130722	CLCN4
DMR_1340	chr16	68642375	68644189	1815	*	10	7.05562e-33	4.06777e-24	5.0935e-06	7.70674e-26	0.179655	0.108113	CDH3
DMR_1341	chr7	31686558	31687298	741	*	6	7.18513e-33	6.8944e-15	8.55416e-08	8.93621e-20	-0.270279	-0.140192	PPP1R17
DMR_1342	chr2	236173196	236174579	1384	*	5	9.61766e-33	2.79876e-28	3.23945e-07	9.80267e-27	0.188092	0.163353	AC019068.1
DMR_1343	chr1	31771822	31773059	1238	*	6	1.03458e-32	1.65152e-13	1.40861e-07	2.12713e-21	0.239726	0.118368
DMR_1344	chr1	4570445	4571521	1077	*	5	1.07703e-32	1.98717e-24	4.9948e-08	2.47957e-24	-0.230808	-0.182548	LINC01646
DMR_1345	chr10	7666277	7668009	1733	*	6	1.09806e-32	7.88827e-26	8.65038e-08	4.76275e-26	0.28598	0.170082	ITIH5
DMR_1346	chr13	36154732	36155623	892	*	7	1.13331e-32	7.78298e-24	1.11202e-06	3.18559e-24	0.198801	0.112418
DMR_1347	chr3	111998062	112000455	2394	*	14	1.13425e-32	2.47337e-29	2.72351e-06	5.332e-28	0.214243	0.127912	TAGLN3
DMR_1348	chr11	104036534	104037848	1315	*	8	1.17791e-32	2.15487e-29	2.10696e-06	1.09469e-28	-0.219011	-0.147372	DDI1, PDGFD
DMR_1349	chr12	126441262	126442379	1118	*	7	1.19902e-32	2.8364e-28	2.40207e-06	1.74461e-26	-0.238694	-0.188997	LINC02347
DMR_1350	chr10	10936689	10937217	529	*	6	1.25199e-32	3.57014e-21	2.34565e-07	9.8659e-24	-0.226587	-0.144532	CELF2, LINC00710
DMR_1351	chr8	143023638	143024619	982	*	9	1.27381e-32	3.38873e-24	3.9245e-06	2.60572e-24	0.20579	0.10546	LY6E
DMR_1352	chr6	27138610	27139977	1368	*	8	1.34885e-32	2.21248e-23	4.04452e-06	5.53214e-25	0.244129	0.128763	H4C9
DMR_1353	chr22	36365183	36366464	1282	*	7	1.41761e-32	1.48108e-20	2.30307e-07	4.99369e-23	0.228676	0.10567	MYH9
DMR_1354	chr10	86967302	86972118	4817	*	24	1.43946e-32	6.85833e-52	2.09575e-05	3.16229e-49	0.281833	0.129679	ADIRF, AGAP11, MMRN2, ADIRF-AS1, AL136982.7
DMR_1355	chr7	20798159	20799012	854	*	6	1.51543e-32	5.84052e-24	2.87659e-07	9.50319e-24	0.240602	0.127147
DMR_1356	chr3	137767371	137772004	4634	*	20	1.62426e-32	4.97951e-54	5.4635e-07	3.58633e-55	0.238176	0.116195	LINC01210
DMR_1357	chr1	153202023	153203607	1585	*	6	1.6418e-32	9.50285e-34	1.52782e-07	1.0676e-31	-0.221988	-0.189623	LELP1
DMR_1358	chr4	147480121	147482459	2339	*	14	1.64306e-32	4.23271e-32	9.22856e-06	2.56381e-33	0.213202	0.113518	EDNRA
DMR_1359	chr3	173396678	173398458	1781	*	14	1.67625e-32	6.40572e-28	2.1149e-06	3.67058e-28	0.249105	0.112743	NLGN1
DMR_1360	chr19	48479680	48481061	1382	*	5	1.7273e-32	2.63866e-21	3.7863e-08	5.24686e-23	0.288178	0.176838	CYTH2
DMR_1361	chr4	2624512	2625415	904	*	8	1.76417e-32	2.55197e-17	2.19144e-06	1.18372e-21	0.176792	0.100699	RNF4, FAM193A
DMR_1362	chr8	39106778	39107973	1196	*	14	1.79342e-32	8.01464e-30	0.00010513	9.99383e-28	0.183459	0.110999	ADAM32
DMR_1363	chrX	152117908	152119240	1333	*	6	1.87721e-32	5.70484e-26	7.35469e-07	1.72551e-25	-0.269272	-0.17663	MAGEA10-MAGEA5
DMR_1364	chr18	9707197	9709313	2117	*	11	1.94368e-32	1.75104e-28	1.41836e-06	6.73758e-32	0.205614	0.116585	RAB31
DMR_1365	chr3	64224763	64226318	1556	*	10	2.09483e-32	5.05568e-25	1.26325e-05	1.0891e-25	0.223283	0.114312	PRICKLE2
DMR_1366	chr1	153355102	153358300	3199	*	16	2.27238e-32	5.16149e-36	1.68129e-06	4.82091e-36	-0.19207	-0.106775	S100A9
DMR_1367	chrX	100643350	100644381	1032	*	7	2.33179e-32	2.70464e-18	9.83125e-07	1.15918e-21	0.268677	0.141335	SRPX2
DMR_1368	chr8	17412838	17414026	1189	*	12	2.49685e-32	1.41643e-29	3.67522e-05	1.8303e-27	0.169166	0.102766	MTMR7
DMR_1369	chr15	66501488	66503007	1520	*	8	2.69667e-32	1.61061e-28	5.50066e-07	4.64581e-28	-0.191678	-0.127047	RPL4, AC116913.2, SNORD18B, SNORD16
DMR_1370	chr9	95081372	95086491	5120	*	18	2.79814e-32	4.49849e-47	8.16493e-06	4.87431e-45	0.258584	0.13565	AOPEP, MIR23B, MIR27B, MIR24-1, MIR3074
DMR_1371	chr11	118908522	118913681	5160	*	20	2.93143e-32	9.49716e-51	5.30845e-06	2.82124e-48	0.169063	0.100313	MIR4492, BCL9L
DMR_1372	chr16	50265524	50266581	1058	*	8	2.99913e-32	1.30434e-17	1.6037e-06	1.07001e-21	0.231347	0.107149	ADCY7
DMR_1373	chr10	110834203	110834965	763	*	5	3.00834e-32	1.57445e-22	2.67862e-08	1.66462e-22	0.239815	0.128765	RBM20
DMR_1374	chr18	57351356	57353093	1738	*	8	3.03861e-32	2.71087e-25	2.15854e-06	2.54312e-25	0.177852	0.119212	ST8SIA3
DMR_1375	chr14	91257544	91258475	932	*	8	3.80276e-32	1.99294e-29	7.61806e-06	3.33972e-27	0.164693	0.108128	AL135818.2
DMR_1376	chr12	53738396	53739869	1474	*	8	4.35329e-32	3.17376e-34	7.25736e-07	7.40735e-32	0.205345	0.147579	AC076968.2
DMR_1377	chr3	186772145	186773126	982	*	5	4.40079e-32	1.91798e-20	6.67628e-08	5.98167e-22	0.290373	0.1787	GPS2P2, AC068631.1
DMR_1378	chr9	128090865	128092434	1570	*	8	4.43925e-32	1.1244e-18	3.45353e-06	1.15312e-22	0.210672	0.112006	SLC25A25, AL360268.1
DMR_1379	chr12	75479893	75481752	1860	*	6	4.44896e-32	1.18519e-20	2.53702e-07	3.19557e-22	0.228529	0.115388	GLIPR1
DMR_1380	chr1	155294581	155295587	1007	*	6	4.57347e-32	1.621e-26	3.04503e-07	3.15802e-25	0.1291	0.1037	PKLR
DMR_1381	chr17	38967385	38968448	1064	*	13	4.84972e-32	1.05905e-23	4.26723e-05	8.90315e-25	0.258189	0.132785	FBXO47
DMR_1382	chr1	212915744	212917067	1324	*	6	5.09033e-32	1.57326e-19	1.53038e-07	5.70445e-22	0.221635	0.126069	AC104333.4
DMR_1383	chr2	186693628	186695408	1781	*	12	5.11192e-32	4.91543e-38	1.37216e-07	3.00899e-40	0.278134	0.136326	FAM171B, AC017101.1
DMR_1384	chr2	219358043	219358901	859	*	6	5.80568e-32	1.99547e-24	9.56912e-07	6.24204e-24	0.164851	0.11486	AC053503.2
DMR_1385	chr12	53926780	53928308	1529	*	6	6.08028e-32	1.04459e-28	1.00795e-06	4.35239e-27	0.191609	0.151129
DMR_1386	chr14	56816066	56817810	1745	*	8	6.15495e-32	4.06209e-32	4.65511e-07	5.45128e-30	0.211319	0.130809	OTX2-AS1, OTX2, AL161757.4
DMR_1387	chr6	73450483	73452419	1937	*	13	6.4013e-32	4.9426e-32	3.04929e-05	3.2881e-29	0.231898	0.122639	CGAS
DMR_1388	chr16	86087243	86088483	1241	*	6	6.43716e-32	3.82108e-25	4.97099e-07	1.97125e-24	-0.21331	-0.150412	AC135012.1
DMR_1389	chr1	152824631	152826679	2049	*	6	6.91101e-32	3.25273e-35	2.11481e-07	4.80958e-33	-0.206918	-0.181514
DMR_1390	chr15	58864679	58865658	980	*	6	6.93483e-32	7.00655e-23	2.61031e-08	5.87937e-23	0.20931	0.113237	ZNF444P1, RNF111, AC090515.4
DMR_1391	chr9	120928380	120929572	1193	*	12	6.97322e-32	6.88515e-16	2.49716e-06	2.90114e-20	0.196208	0.106835	TRAF1
DMR_1392	chr5	173242913	173247510	4598	*	17	7.43228e-32	7.79602e-51	3.50072e-06	1.16188e-48	0.230401	0.114938
DMR_1393	chr15	89370192	89371981	1790	*	7	7.79958e-32	2.07095e-30	3.96026e-07	3.1853e-29	0.21925	0.131449	MIR9-3HG
DMR_1394	chr12	54059610	54060661	1052	*	5	8.07024e-32	2.4239e-25	2.49375e-07	3.17824e-24	0.185807	0.132133	FLJ12825
DMR_1395	chr18	3623487	3625022	1536	*	7	8.68208e-32	1.82924e-28	1.40239e-06	4.46249e-27	0.245025	0.137109	DLGAP1
DMR_1396	chr8	46921398	46922502	1105	*	5	8.75936e-32	7.22566e-25	4.03814e-07	7.98184e-24	-0.214221	-0.145188
DMR_1397	chr3	138959744	138961404	1661	*	5	9.142e-32	3.0076e-21	1.78284e-07	6.16868e-22	0.231594	0.124762
DMR_1398	chr14	23576340	23577812	1473	*	9	9.36163e-32	1.49365e-28	4.57588e-07	7.90044e-29	0.221263	0.123804	JPH4
DMR_1399	chr4	159227410	159229263	1854	*	8	9.41915e-32	2.75423e-17	2.5074e-06	2.46294e-22	0.259628	0.126747	RAPGEF2
DMR_1400	chr12	100716503	100718499	1997	*	8	9.49556e-32	2.34826e-34	3.33035e-07	1.94974e-33	0.178447	0.131267	ANO4
DMR_1401	chr1	159535225	159537372	2148	*	7	1.03598e-31	2.37361e-38	3.60189e-08	4.03376e-37	-0.230552	-0.175071	OR10J5
DMR_1402	chr2	236163151	236165527	2377	*	11	1.07683e-31	1.6568e-32	2.01172e-05	1.22036e-30	0.207726	0.129581	GBX2
DMR_1403	chr1	156160502	156161651	1150	*	6	1.13493e-31	1.80964e-24	1.43303e-07	2.36993e-23	0.237003	0.145229	SEMA4A
DMR_1404	chr14	100937770	100940905	3136	*	14	1.20064e-31	1.07981e-48	2.10595e-06	1.60922e-45	-0.186679	-0.119963	AL117190.1, MEG8, SNORD113-5, SNORD113-6
DMR_1405	chr17	49844910	49846113	1204	*	5	1.28788e-31	1.45511e-15	5.60543e-08	7.79628e-19	0.195309	0.106952	AC027801.1, TAC4
DMR_1406	chr1	22349647	22351536	1890	*	7	1.29057e-31	3.14419e-29	2.54724e-07	1.75216e-30	0.206011	0.145287
DMR_1407	chr6	42771229	42772049	821	*	5	1.29872e-31	1.94919e-18	2.7566e-07	3.20202e-21	0.263622	0.159704	BICRAL
DMR_1408	chr1	158753467	158754952	1486	*	7	1.33932e-31	2.19394e-27	1.21973e-07	6.91042e-27	-0.216401	-0.155604	OR6K6, OR6N1
DMR_1409	chr21	42616495	42617360	866	*	6	1.40062e-31	1.72367e-18	3.79972e-07	3.40081e-21	0.201553	0.118606
DMR_1410	chr17	12973910	12974637	728	*	5	1.44979e-31	1.19354e-19	3.02389e-07	1.67518e-22	0.249495	0.173793	ARHGAP44
DMR_1411	chr10	133029074	133030939	1866	*	9	1.47049e-31	2.90175e-22	3.54129e-08	7.4526e-26	-0.190776	-0.110966
DMR_1412	chr1	46173723	46175439	1717	*	8	1.64735e-31	4.19339e-21	1.15791e-07	1.92442e-24	0.284514	0.10524	TSPAN1, P3R3URF-PIK3R3
DMR_1413	chr8	71827061	71828094	1034	*	5	1.89925e-31	1.54446e-15	2.81083e-08	1.1154e-19	-0.277634	-0.131301
DMR_1414	chr15	99507445	99508295	851	*	7	1.90557e-31	1.92559e-27	3.73622e-06	5.66185e-26	0.163971	0.129717
DMR_1415	chr11	44319289	44320627	1339	*	6	1.95152e-31	2.5337e-27	1.22324e-06	1.0335e-25	0.217133	0.162768
DMR_1416	chr11	5452627	5453735	1109	*	5	1.99054e-31	1.31393e-27	5.15413e-08	3.02616e-26	-0.255103	-0.173478	OR51I2, HBG2, AC104389.5, HBE1, OR51B5
DMR_1417	chr3	42090210	42091499	1290	*	8	2.22499e-31	4.97412e-20	1.95076e-06	2.24175e-22	0.243661	0.126784	TRAK1
DMR_1418	chr9	35726472	35729782	3311	*	8	2.31463e-31	6.17508e-24	1.54293e-07	8.94043e-26	0.25206	0.134324	TLN1
DMR_1419	chr5	15500605	15501569	965	*	6	2.47435e-31	6.10306e-14	7.32755e-07	9.98249e-20	0.231705	0.142263	FBXL7
DMR_1420	chr1	152697426	152699231	1806	*	6	2.65821e-31	7.93078e-34	2.55812e-07	7.48212e-32	-0.249813	-0.184859	LCE2A
DMR_1421	chr1	157841513	157842115	603	*	5	2.89627e-31	4.63819e-24	1.43685e-07	1.30548e-23	-0.216658	-0.16031	CD5L
DMR_1422	chr14	56794173	56795459	1287	*	5	2.89882e-31	9.23567e-27	1.6647e-07	1.40803e-25	0.232894	0.165798
DMR_1423	chr14	47343116	47343989	874	*	6	2.93254e-31	6.05837e-25	9.3529e-07	4.75465e-24	-0.182559	-0.153444	MDGA2
DMR_1424	chr14	38207505	38211650	4146	*	20	3.00756e-31	5.78946e-53	1.07242e-06	9.88797e-54	0.189535	0.11697	SSTR1
DMR_1425	chr5	147782361	147783018	658	*	8	3.01823e-31	3.05382e-21	1.96979e-07	7.8666e-22	0.266921	0.134193	JAKMIP2
DMR_1426	chr7	4739088	4739711	624	*	8	3.03598e-31	3.1613e-28	2.1485e-06	7.10714e-26	0.188289	0.14145	FOXK1
DMR_1427	chr1	246774596	246776151	1556	*	7	3.09663e-31	4.25467e-26	1.32042e-06	9.95891e-27	-0.225171	-0.163496	AL591848.3, LINC01341, KIF28P
DMR_1428	chr5	61625257	61626867	1611	*	5	3.11194e-31	1.84182e-17	2.80502e-08	5.07596e-20	0.335155	0.145049	C5orf64
DMR_1429	chr11	67371401	67372436	1036	*	5	3.16287e-31	1.99654e-26	6.74655e-07	8.01888e-25	0.211053	0.156316	RAD9A, AP003419.1, CLCF1
DMR_1430	chr5	59356776	59358367	1592	*	8	3.30457e-31	5.04007e-33	6.012e-06	2.54268e-30	0.247724	0.146579	PDE4D
DMR_1431	chr10	133229335	133231352	2018	*	10	3.52398e-31	2.26004e-32	3.72167e-08	2.2638e-36	0.179609	0.111439	UTF1
DMR_1432	chr2	23617398	23617893	496	*	6	3.8304e-31	4.08731e-27	3.99252e-06	5.39437e-25	0.287229	0.193151	KLHL29, AC011239.2
DMR_1433	chr18	46756436	46758184	1749	*	8	4.01145e-31	1.19408e-31	3.30093e-06	7.77417e-30	0.189357	0.146149	AC090241.2, ST8SIA5
DMR_1434	chr16	3203043	3204567	1525	*	6	4.02978e-31	1.19156e-21	3.95039e-07	4.94649e-23	-0.158964	-0.102156	AJ003147.2, OR1F1
DMR_1435	chr10	117162683	117166307	3625	*	13	4.0703e-31	1.11833e-36	4.40397e-07	2.89056e-39	0.199299	0.132835	MIR3663HG
DMR_1436	chr17	38558150	38559717	1568	*	7	4.07101e-31	1.97919e-22	1.72006e-07	1.16132e-24	0.269985	0.150911	SRCIN1
DMR_1437	chr11	31796262	31797916	1655	*	9	4.09911e-31	6.574e-28	2.10898e-06	4.53913e-27	0.178435	0.107124	PAX6
DMR_1438	chrX	134549301	134551295	1995	*	9	4.17754e-31	4.96144e-19	3.41722e-07	4.46231e-23	0.234728	0.132112	LINC00629
DMR_1439	chr14	28758735	28761071	2337	*	10	4.33471e-31	1.24382e-34	7.50395e-07	3.29246e-33	0.214365	0.144111	FOXG1-AS1
DMR_1440	chr1	54474709	54475497	789	*	5	4.4949e-31	2.66882e-20	5.74941e-08	2.1273e-21	0.335265	0.165571
DMR_1441	chr17	76271338	76272501	1164	*	5	4.57361e-31	6.72931e-18	1.19341e-08	1.27791e-19	0.334218	0.127921
DMR_1442	chr8	139617116	139619026	1911	*	7	4.71255e-31	1.5533e-24	4.62208e-07	1.48956e-24	-0.260289	-0.174399	KCNK9
DMR_1443	chr6	105981082	105982259	1178	*	10	4.763e-31	9.59198e-16	7.75817e-06	1.06561e-21	0.22392	0.104153
DMR_1444	chr1	160114473	160116560	2088	*	8	4.79563e-31	1.1381e-30	2.54447e-06	8.58694e-29	0.152732	0.105396	ATP1A2
DMR_1445	chr2	120867287	120868160	874	*	6	4.9079e-31	3.38832e-27	1.30855e-06	2.36573e-25	0.203521	0.177685	GLI2, AC017033.1
DMR_1446	chr5	14439762	14441866	2105	*	8	4.9564e-31	1.63284e-29	1.79308e-06	1.33422e-27	0.211053	0.161039	TRIO
DMR_1447	chr2	66444346	66446853	2508	*	13	5.00884e-31	3.53522e-41	2.61331e-05	2.82796e-37	0.188255	0.133598	MEIS1
DMR_1448	chr19	50162981	50163295	315	*	6	5.21922e-31	4.99223e-23	1.20969e-07	2.98408e-23	0.224758	0.124541	IZUMO2
DMR_1449	chr16	55956021	55957014	994	*	6	5.64777e-31	1.71932e-10	1.27636e-07	1.66833e-17	-0.228614	-0.110874	CES5A
DMR_1450	chr10	117550542	117553564	3023	*	12	5.66393e-31	4.94288e-41	8.95301e-07	7.43781e-39	0.220935	0.139748
DMR_1451	chrX	104253394	104256205	2812	*	20	5.85838e-31	8.71936e-32	1.83244e-05	2.65954e-33	0.17908	0.103067	ESX1
DMR_1452	chr3	99876049	99877176	1128	*	10	5.9848e-31	3.32118e-26	2.0626e-05	2.57846e-25	0.180105	0.117736	CMSS1, FILIP1L
DMR_1453	chr2	98085797	98087472	1676	*	14	6.1717e-31	5.98782e-27	4.24291e-05	2.68593e-26	0.188996	0.104485	VWA3B
DMR_1454	chr11	123904481	123906314	1834	*	6	6.30183e-31	3.01256e-34	1.28682e-08	1.02377e-32	-0.278936	-0.189821	OR8D4
DMR_1455	chr4	84501256	84503316	2061	*	8	6.3242e-31	1.84458e-41	4.18185e-08	4.29733e-39	0.254264	0.152615
DMR_1456	chr15	85749009	85751413	2405	*	7	6.39981e-31	3.69988e-22	4.81258e-07	2.46427e-24	0.235374	0.123725	AKAP13, AC021739.2, AC021739.4
DMR_1457	chr17	50633817	50635562	1746	*	14	6.486e-31	4.36858e-27	9.91992e-06	4.816e-26	0.182444	0.106421	ABCC3
DMR_1458	chr7	34656842	34658576	1735	*	8	7.44803e-31	7.52165e-28	2.16873e-07	2.55714e-27	-0.214232	-0.146118	NPSR1, NPSR1-AS1
DMR_1459	chr17	17792064	17793078	1015	*	7	7.58832e-31	5.43844e-28	5.21232e-06	6.94359e-26	0.189095	0.12055	RAI1
DMR_1460	chr1	181317504	181318669	1166	*	7	8.11426e-31	1.05242e-28	9.10136e-07	2.20366e-27	0.204339	0.12791	CACNA1E
DMR_1461	chr19	41627760	41628455	696	*	5	8.19433e-31	1.16736e-26	1.28089e-06	7.90183e-25	-0.176226	-0.141634
DMR_1462	chr15	101127324	101128474	1151	*	5	8.46795e-31	9.13293e-27	2.06596e-07	1.70914e-25	0.24866	0.178652
DMR_1463	chr19	58203092	58205150	2059	*	8	8.82976e-31	3.07547e-18	1.21065e-06	1.20215e-21	0.242788	0.115711	ZNF274
DMR_1464	chr12	124685107	124688107	3001	*	8	8.95835e-31	1.94897e-35	1.30644e-07	9.14754e-38	0.235529	0.149487
DMR_1465	chr20	57664002	57665399	1398	*	6	9.53372e-31	1.29163e-28	1.32157e-06	1.61862e-26	-0.16269	-0.134862	PMEPA1
DMR_1466	chrX	79366936	79368248	1313	*	7	1.02947e-30	2.22749e-24	2.16217e-06	5.5003e-24	0.290381	0.185767	ITM2A
DMR_1467	chr2	239221110	239223326	2217	*	7	1.03381e-30	1.89657e-18	1.4237e-06	5.03319e-22	0.219511	0.140169	HDAC4
DMR_1468	chrX	151955777	151957636	1860	*	6	1.07022e-30	4.47632e-35	4.91088e-08	1.26366e-33	-0.256295	-0.209608	GABRE
DMR_1469	chr11	22362351	22362824	474	*	5	1.07658e-30	6.35412e-24	1.03727e-07	4.06124e-23	-0.247176	-0.179955	SLC17A6
DMR_1470	chrX	130170411	130171752	1342	*	6	1.08081e-30	1.9658e-11	2.08908e-07	1.28579e-17	0.261737	0.126084
DMR_1471	chr22	38033766	38034789	1024	*	5	1.13744e-30	1.87485e-22	1.97994e-07	3.45841e-23	0.222587	0.135198	POLR2F, AL031587.1
DMR_1472	chr2	1922594	1924708	2115	*	9	1.17699e-30	9.6293e-28	2.15199e-06	1.01459e-28	-0.24209	-0.155534	MYT1L
DMR_1473	chr6	29011433	29012615	1183	*	9	1.19671e-30	5.09895e-23	1.30047e-05	1.94663e-24	0.231829	0.144417
DMR_1474	chr12	48903786	48904287	502	*	6	1.20532e-30	6.39701e-25	1.65187e-06	8.52053e-24	0.22296	0.145107	CCDC65, AC073610.1, AC073610.2
DMR_1475	chr7	143288350	143289600	1251	*	5	1.20989e-30	6.73536e-16	2.26181e-07	5.04153e-19	0.250716	0.159324	CASP2
DMR_1476	chr15	40768003	40770026	2024	*	13	1.45431e-30	1.0564e-32	3.82635e-05	7.3801e-30	0.152323	0.111041	C15orf62, DNAJC17
DMR_1477	chr22	39363952	39364919	968	*	7	1.47452e-30	3.80488e-28	1.16935e-06	3.88552e-26	0.149641	0.105948	SYNGR1
DMR_1478	chr12	124293882	124296492	2611	*	11	1.50227e-30	8.43312e-29	3.02833e-06	2.64632e-29	0.237339	0.101251	RFLNA
DMR_1479	chr7	96992011	96993397	1387	*	5	1.50332e-30	1.19806e-27	2.78617e-07	4.51366e-26	0.218139	0.176877	DLX6-AS1
DMR_1480	chr9	35675416	35676368	953	*	8	1.51296e-30	7.79028e-29	1.6044e-06	8.68745e-27	0.186389	0.146711	CA9, ARHGEF39
DMR_1481	chr8	32645545	32647750	2206	*	15	1.52042e-30	3.92535e-31	2.98881e-07	1.8039e-35	-0.198698	-0.101487	NRG1, AC083977.1
DMR_1482	chr22	49738155	49738675	521	*	5	1.5955e-30	5.09084e-19	2.16897e-08	1.73102e-20	-0.23882	-0.142713
DMR_1483	chr3	154430164	154430871	708	*	5	1.62589e-30	1.12423e-14	5.36176e-07	9.22507e-18	0.254299	0.137414	GPR149
DMR_1484	chr12	57086206	57088239	2034	*	10	1.62928e-30	7.56248e-19	2.57025e-07	2.63499e-22	0.278316	0.103882	NEMP1
DMR_1485	chr19	48963808	48964413	606	*	6	1.63705e-30	1.81365e-21	1.21973e-07	8.64773e-22	0.214732	0.116825	AC026803.2
DMR_1486	chr9	95024367	95025965	1599	*	6	1.66952e-30	2.58776e-31	1.02689e-06	2.93284e-29	0.246987	0.193685	AOPEP
DMR_1487	chr10	43857837	43859398	1562	*	5	1.82357e-30	1.37326e-30	8.54436e-08	4.0149e-29	-0.258257	-0.215806	LINC00840
DMR_1488	chr10	45427429	45428257	829	*	5	1.91406e-30	7.44183e-26	5.36709e-07	3.13127e-24	0.173976	0.138307	ALOX5
DMR_1489	chr17	8326812	8327622	811	*	5	2.14922e-30	3.32115e-23	2.91125e-07	1.56143e-22	0.252081	0.162412
DMR_1490	chr11	59442085	59443958	1874	*	5	2.25503e-30	2.91404e-24	1.85707e-07	1.05697e-24	-0.220415	-0.170028	OR5A1
DMR_1491	chr20	21511314	21512463	1150	*	7	2.79353e-30	5.7011e-26	4.61887e-07	4.52884e-25	0.279989	0.141196	NKX2-2-AS1, NKX2-2
DMR_1492	chr9	101486644	101487654	1011	*	10	2.84258e-30	1.01296e-28	2.398e-05	3.3974e-26	0.207869	0.143843	PGAP4
DMR_1493	chr16	3170474	3172179	1706	*	8	2.84888e-30	5.30539e-31	4.07714e-07	2.27701e-29	0.201097	0.126489
DMR_1494	chr20	31440087	31441090	1004	*	8	2.87009e-30	4.31664e-27	5.24266e-06	2.66613e-25	-0.193526	-0.153061	DEFB123
DMR_1495	chr3	183264454	183265598	1145	*	6	3.00372e-30	6.19497e-21	5.78328e-07	4.94659e-21	0.2307	0.146185	B3GNT5, MCF2L2
DMR_1496	chr18	57121198	57122042	845	*	5	3.47389e-30	2.87071e-18	9.85124e-08	1.60169e-20	0.203251	0.127562
DMR_1497	chr1	118979305	118980232	928	*	5	3.61881e-30	1.29634e-25	6.10688e-07	4.5945e-24	0.199194	0.16093	TBX15
DMR_1498	chr15	25080566	25081363	798	*	5	3.70875e-30	4.58344e-25	1.42621e-07	5.24461e-24	-0.157448	-0.113175	SNHG14, SNORD116-15
DMR_1499	chr6	138545728	138545988	261	*	7	4.0749e-30	2.48779e-27	1.21868e-05	5.08082e-25	0.179708	0.139119	NHSL1
DMR_1500	chr3	4751686	4752859	1174	*	6	4.55781e-30	1.95033e-20	1.33814e-07	5.11313e-21	0.275063	0.152847	ITPR1
DMR_1501	chr7	155448990	155452032	3043	*	14	4.67842e-30	3.66775e-41	9.02814e-08	2.56901e-41	0.213703	0.100541	AC008060.3
DMR_1502	chr6	152628340	152629731	1392	*	7	4.76278e-30	3.54929e-30	1.52595e-07	1.48736e-29	-0.260448	-0.169785	SYNE1
DMR_1503	chr17	74325137	74326652	1516	*	8	5.09601e-30	1.75481e-18	5.03899e-07	4.02393e-21	0.246433	0.117349	KIF19
DMR_1504	chr4	137531452	137533804	2353	*	12	5.57538e-30	5.97291e-23	6.9555e-06	9.47597e-25	0.327703	0.127922	PCDH18
DMR_1505	chr9	136342211	136343437	1227	*	7	6.08258e-30	6.36333e-22	7.70436e-07	8.7342e-22	0.198127	0.119324	GPSM1
DMR_1506	chr16	57802711	57803651	941	*	10	6.15237e-30	4.01853e-29	5.84626e-06	5.76216e-27	0.171044	0.113807	AC092118.1, KIFC3
DMR_1507	chr10	85649456	85650559	1104	*	5	6.79255e-30	2.97992e-17	3.4411e-08	7.28683e-20	-0.233719	-0.143957	GRID1, RN7SKP238
DMR_1508	chr2	217904511	217905547	1037	*	6	7.02278e-30	1.08198e-25	3.76565e-07	9.65212e-26	0.22159	0.133085	TNS1
DMR_1509	chr16	49373275	49374086	812	*	5	7.48341e-30	6.52285e-21	1.76734e-07	2.17692e-21	-0.193384	-0.148818	C16orf78
DMR_1510	chr15	68431351	68432413	1063	*	5	7.905e-30	1.51287e-09	4.99713e-08	8.17887e-15	0.257443	0.116429	ITGA11
DMR_1511	chr4	3369261	3371279	2019	*	21	8.17762e-30	3.02443e-33	2.34221e-06	2.52576e-30	0.2067	0.110963	RGS12
DMR_1512	chr12	56337746	56338939	1194	*	6	8.38031e-30	3.02046e-23	1.72223e-07	4.14128e-23	0.204658	0.10148	IL23A
DMR_1513	chr20	61543394	61545416	2023	*	6	8.8198e-30	1.4524e-13	3.59892e-08	3.28392e-18	-0.297799	-0.120891	CDH4
DMR_1514	chr16	9969698	9972039	2342	*	6	9.32354e-30	2.38349e-34	1.48651e-07	2.90441e-32	-0.219127	-0.195933	GRIN2A
DMR_1515	chr10	52755391	52756873	1483	*	5	9.40458e-30	7.73874e-28	6.45222e-07	5.12722e-26	-0.235911	-0.209314	LNCAROD
DMR_1516	chr11	46916941	46919062	2122	*	9	1.00052e-29	4.21343e-29	4.50634e-07	1.86759e-31	0.241286	0.126303	LRP4
DMR_1517	chr10	114178439	114180769	2331	*	17	1.06686e-29	2.21187e-32	1.71964e-05	1.16567e-30	-0.243737	-0.140613	TDRD1
DMR_1518	chr5	36066450	36067548	1099	*	7	1.0894e-29	1.96367e-21	1.44526e-06	1.56706e-22	0.246039	0.14064	UGT3A2
DMR_1519	chr2	98822077	98823534	1458	*	5	1.14341e-29	2.59174e-12	3.38378e-08	2.28626e-18	0.235077	0.106203	CRACDL
DMR_1520	chr2	84289280	84290753	1474	*	7	1.18528e-29	1.13466e-24	5.62245e-08	9.36585e-25	-0.237211	-0.142273	FUNDC2P2
DMR_1521	chr4	152679790	152681099	1310	*	10	1.31069e-29	1.0758e-19	4.31897e-06	1.91388e-22	0.241376	0.124228	TMEM154
DMR_1522	chr5	157179561	157181107	1547	*	8	1.46254e-29	5.66831e-28	9.53187e-06	1.52092e-26	-0.211885	-0.144619	ITK
DMR_1523	chr11	5516101	5518570	2470	*	7	1.47398e-29	2.53207e-26	2.02539e-07	9.77885e-29	-0.200222	-0.142498	AC104389.5, UBQLNL, OLFM5P
DMR_1524	chr14	100893456	100895022	1567	*	12	1.51205e-29	2.29761e-33	1.25759e-05	2.52987e-30	-0.185849	-0.11683	AL117190.1, MEG8, AL117190.6, RTL1
DMR_1525	chr6	33080167	33081728	1562	*	16	1.55525e-29	8.8299e-27	0.000131464	1.67934e-25	0.210851	0.111322	HLA-DPB1, HLA-DPA1
DMR_1526	chr11	61507958	61509844	1887	*	7	1.60726e-29	5.3139e-21	1.98736e-07	1.2663e-23	0.210586	0.12243	MIR4488, LRRC10B
DMR_1527	chr8	129414641	129416117	1477	*	6	1.64134e-29	7.69563e-30	7.08935e-07	1.84159e-28	-0.256792	-0.203706	AC011257.1, CCDC26
DMR_1528	chr8	95072593	95073766	1174	*	6	1.6639e-29	9.95929e-17	6.86261e-07	1.0822e-20	0.177111	0.10112	NDUFAF6, MIR3150A, MIR3150BHG, AC068189.1, MIR3150B
DMR_1529	chr21	33976003	33976827	825	*	8	1.80658e-29	9.42943e-24	6.39336e-07	4.32613e-23	0.178914	0.122315	LINC00649
DMR_1530	chr14	36654473	36661007	6535	*	31	1.84938e-29	1.39111e-67	6.54827e-06	8.38442e-60	0.18978	0.102283	AL132857.1, PAX9, AL079303.1
DMR_1531	chr5	41794071	41794702	632	*	5	1.86781e-29	1.06813e-20	1.7426e-07	3.60028e-21	0.259703	0.163164	OXCT1
DMR_1532	chr14	51912474	51913043	570	*	5	1.97548e-29	3.70584e-23	2.77673e-07	3.98317e-22	-0.208863	-0.157942	GNG2
DMR_1533	chr4	1718084	1718712	629	*	5	1.99236e-29	2.15284e-25	2.09645e-06	1.23297e-23	-0.22221	-0.147893	TACC3, TMEM129
DMR_1534	chrX	137573721	137575305	1585	*	8	2.01608e-29	2.25156e-19	3.72821e-06	5.58584e-21	0.200572	0.121568	ZIC3, Z96074.1
DMR_1535	chr1	167121381	167121924	544	*	7	2.07792e-29	6.33849e-27	3.47439e-06	1.00954e-24	0.210942	0.162043	STYXL2, GPA33
DMR_1536	chr7	74480243	74480779	537	*	5	2.09843e-29	6.35412e-24	2.68174e-07	1.35346e-22	0.216376	0.159983	GTF2IRD1
DMR_1537	chr4	3383939	3386267	2329	*	13	2.15793e-29	4.94647e-30	1.04614e-05	1.25279e-27	0.18571	0.102418	RGS12
DMR_1538	chr14	100964719	100971265	6547	*	16	2.26401e-29	2.72853e-56	4.04487e-07	1.66366e-54	-0.213901	-0.137285	MEG8, SNORD114-9, SNORD114-10, SNORD114-11, SNORD114-12, SNORD114-13
DMR_1539	chr1	159195593	159198228	2636	*	7	2.57719e-29	1.5347e-36	7.69449e-08	3.21726e-35	-0.246607	-0.146514	CADM3, CADM3-AS1
DMR_1540	chr4	154612632	154614066	1435	*	6	2.73295e-29	1.48811e-27	1.39267e-06	6.26237e-26	-0.224169	-0.161961	FGG
DMR_1541	chr7	148696891	148698961	2071	*	7	2.82261e-29	5.59922e-14	7.73708e-07	1.18671e-19	0.290527	0.123264	CUL1, AC005229.4
DMR_1542	chr1	201539180	201540287	1108	*	6	2.8786e-29	2.63186e-15	8.19517e-08	4.30124e-18	0.318643	0.117796	RPS10P7
DMR_1543	chr18	47247617	47252148	4532	*	19	3.02294e-29	4.78264e-57	1.20414e-06	1.21078e-54	0.192509	0.112215	SKOR2
DMR_1544	chr7	155509039	155510748	1710	*	9	3.02298e-29	1.72841e-24	7.8026e-06	3.96702e-24	0.159021	0.105478	AC008060.2, CNPY1, AC009403.2
DMR_1545	chr15	63041277	63043481	2205	*	15	3.34553e-29	5.51017e-27	3.23621e-05	1.42232e-26	0.267349	0.112059	TPM1
DMR_1546	chr21	33019721	33021281	1561	*	7	3.46136e-29	9.19152e-26	1.12562e-06	2.60325e-24	0.221743	0.144994	AP000282.1
DMR_1547	chr8	143958936	143959575	640	*	5	3.58242e-29	7.67618e-25	1.64422e-06	3.82533e-23	0.218733	0.176396	PLEC
DMR_1548	chrX	115233533	115235028	1496	*	13	3.7837e-29	7.09992e-26	4.14282e-05	3.14709e-24	0.208895	0.143528	LRCH2
DMR_1549	chr5	152004043	152006627	2585	*	9	3.87931e-29	9.19394e-41	6.47102e-07	1.51896e-38	-0.222033	-0.172775	LINC01933
DMR_1550	chr11	55967983	55969947	1965	*	5	4.21162e-29	3.2592e-24	8.98179e-08	1.25362e-23	-0.272532	-0.182174	OR10AG1
DMR_1551	chr8	58145695	58146628	934	*	6	4.30229e-29	1.08993e-13	2.00288e-08	1.19595e-17	0.258806	0.101843	FAM110B
DMR_1552	chr5	42992672	42995495	2824	*	13	4.37263e-29	6.05187e-32	1.54458e-06	1.97755e-32	0.264327	0.153199	AC008875.2, AC008875.3
DMR_1553	chr10	89331924	89333248	1325	*	6	4.38281e-29	6.35073e-16	3.93596e-07	1.01714e-18	0.227845	0.128176	IFIT3, LIPA
DMR_1554	chr9	100427737	100429535	1799	*	9	4.83646e-29	2.30016e-17	5.01652e-07	2.07778e-22	0.231861	0.106562	MSANTD3
DMR_1555	chr4	127622877	127624038	1162	*	5	4.83971e-29	1.62149e-17	2.37299e-08	1.01389e-18	0.268187	0.142559	INTU, AC097462.3
DMR_1556	chr17	40063584	40067027	3444	*	9	5.34774e-29	4.7992e-27	2.09796e-06	1.35294e-27	0.197031	0.111713	THRA
DMR_1557	chr11	123806195	123807123	929	*	5	5.35096e-29	2.9823e-19	1.96289e-07	4.69171e-20	-0.222651	-0.144794	OR6M1
DMR_1558	chr11	60038996	60040464	1469	*	8	5.52853e-29	1.095e-25	1.28951e-06	1.00214e-24	-0.203651	-0.140736	OOSP2
DMR_1559	chr2	224401246	224402402	1157	*	12	5.58937e-29	1.45549e-16	3.8981e-05	2.24407e-21	0.213275	0.111184	FAM124B
DMR_1560	chr1	40653098	40654316	1219	*	7	6.02017e-29	3.65731e-16	9.78068e-07	1.64208e-19	0.240774	0.108786	RIMS3
DMR_1561	chr22	39149888	39151176	1289	*	6	6.13183e-29	3.08923e-27	1.05766e-07	2.01069e-26	0.176605	0.115986	CBX7
DMR_1562	chr7	93043170	93044607	1438	*	5	6.31683e-29	5.46047e-15	3.73664e-07	1.14982e-18	0.213639	0.118154
DMR_1563	chr2	104842639	104845412	2774	*	13	6.5511e-29	4.24248e-40	4.8074e-06	9.17591e-38	0.21095	0.110002	PANTR1
DMR_1564	chr19	11194555	11196414	1860	*	8	6.57556e-29	3.0065e-27	9.34926e-06	1.6119e-25	0.189327	0.12032	KANK2
DMR_1565	chr6	46901691	46902697	1007	*	6	6.82591e-29	1.25049e-17	4.49486e-07	8.34882e-20	0.181433	0.104034	ADGRF5
DMR_1566	chr21	18486639	18487874	1236	*	5	7.09544e-29	2.10364e-25	4.10336e-07	4.35182e-24	-0.226568	-0.194856
DMR_1567	chr4	84492593	84493720	1128	*	6	7.69294e-29	2.33798e-27	1.18323e-06	1.12137e-25	0.217003	0.141215	NKX6-1
DMR_1568	chr16	3793231	3793431	201	*	5	7.71536e-29	5.2976e-24	6.78422e-07	1.37651e-22	0.219767	0.171335	CREBBP
DMR_1569	chr12	130105686	130106824	1139	*	5	7.98367e-29	5.8797e-11	5.39891e-08	4.17163e-16	-0.274459	-0.129133
DMR_1570	chr2	187554360	187555539	1180	*	7	8.34808e-29	2.07415e-13	7.43444e-08	1.44458e-16	0.299248	0.126866	AC007319.1, TFPI
DMR_1571	chr13	94701767	94708024	6258	*	30	8.72175e-29	7.79889e-71	9.64323e-06	2.43556e-66	0.214083	0.119818	SOX21-AS1, LINC00391
DMR_1572	chr17	1977322	1978039	718	*	8	8.97801e-29	2.5653e-24	1.34445e-05	3.59872e-23	0.23016	0.128902	RTN4RL1
DMR_1573	chr1	179742448	179745213	2766	*	16	9.03771e-29	1.20588e-30	3.56749e-06	4.02054e-29	0.181141	0.105097	AL359853.2, FAM163A
DMR_1574	chr1	153000841	153002295	1455	*	5	9.3564e-29	1.05841e-27	1.05931e-06	7.81996e-26	-0.227561	-0.20928	SPRR3
DMR_1575	chr5	88677621	88678730	1110	*	12	1.07574e-28	6.80398e-30	3.26039e-06	3.517e-28	0.166018	0.11602	MEF2C-AS2, LINC00461
DMR_1576	chr13	45850808	45852128	1321	*	13	1.10638e-28	6.90381e-27	0.000146483	1.04192e-24	0.199488	0.120239	SIAH3
DMR_1577	chr14	60485379	60486227	849	*	6	1.11181e-28	3.2556e-12	2.08945e-08	2.3715e-15	0.250736	0.112211	C14orf39
DMR_1578	chr11	133076560	133080209	3650	*	11	1.22663e-28	2.21071e-42	2.36735e-07	2.86248e-41	-0.218812	-0.149499	OPCML
DMR_1579	chr5	141381692	141384918	3227	*	16	1.22913e-28	2.58776e-31	6.10627e-05	2.63101e-30	0.186399	0.120559	PCDHGA1, PCDHGA2, PCDHGA3, PCDHGB1, PCDHGA4, PCDHGB2, PCDHGA5, PCDHGB3, PCDHGA6, PCDHGA7
DMR_1580	chr8	72536155	72538527	2373	*	12	1.26306e-28	1.12429e-27	2.07157e-05	2.97553e-27	0.185104	0.122203	KCNB2
DMR_1581	chr15	37110287	37111041	755	*	8	1.33467e-28	6.31093e-26	8.44493e-06	1.76792e-24	0.200623	0.146182
DMR_1582	chr9	36163547	36164489	943	*	5	1.44752e-28	1.25976e-12	3.06158e-07	2.84714e-18	0.171904	0.100498	GLIPR2
DMR_1583	chr22	20956439	20957725	1287	*	8	1.45369e-28	8.20212e-25	2.34221e-06	1.91125e-24	0.244619	0.123691	LINC01637
DMR_1584	chr7	143391379	143392366	988	*	7	1.59902e-28	1.20334e-21	3.3454e-07	3.80848e-21	0.264418	0.125806	EPHA1
DMR_1585	chr5	139668154	139669199	1046	*	9	1.60347e-28	2.53292e-22	4.56665e-07	1.03359e-22	0.190277	0.118001	CXXC5
DMR_1586	chr20	40030432	40031576	1145	*	5	1.63793e-28	1.20898e-26	4.57625e-07	5.74154e-25	-0.206046	-0.163843
DMR_1587	chr10	86389462	86390523	1062	*	5	1.68689e-28	9.10923e-18	3.02935e-07	2.37333e-20	0.188971	0.124795
DMR_1588	chr6	1387601	1395043	7443	*	25	1.8046e-28	4.78052e-49	1.86531e-06	6.29972e-53	0.19904	0.102618	FOXF2, MIR6720
DMR_1589	chr1	223364093	223365615	1523	*	7	1.95323e-28	2.82603e-19	3.20185e-07	7.04666e-21	0.191874	0.109102	SUSD4
DMR_1590	chr12	126689708	126691339	1632	*	8	2.08636e-28	3.72624e-27	1.57602e-06	1.53784e-25	-0.238613	-0.146316	LINC02824, AC006065.4, AC006065.3
DMR_1591	chr12	109735768	109736815	1048	*	5	2.10782e-28	1.51909e-21	3.48677e-07	2.94872e-21	0.232354	0.123801	FAM222A, FAM222A-AS1
DMR_1592	chr7	31085326	31086917	1592	*	6	2.14635e-28	2.18152e-28	5.3072e-07	9.03357e-27	-0.222991	-0.185976	ADCYAP1R1
DMR_1593	chr6	137869998	137871851	1854	*	8	2.31067e-28	9.67478e-13	5.94301e-07	4.24328e-18	0.242641	0.113309	TNFAIP3
DMR_1594	chr2	467799	469214	1416	*	8	2.33007e-28	9.9916e-24	5.62855e-06	2.13641e-22	0.266017	0.13047
DMR_1595	chr1	235641749	235642770	1022	*	7	2.40326e-28	3.8336e-24	2.16851e-06	1.43347e-22	0.164816	0.115171	GNG4
DMR_1596	chr5	141913342	141914891	1550	*	8	2.42994e-28	2.25843e-15	2.99492e-06	5.66081e-20	0.197058	0.102377
DMR_1597	chr8	54328314	54330621	2308	*	8	2.5103e-28	7.54323e-28	6.62175e-08	4.8458e-27	-0.243704	-0.161827
DMR_1598	chr17	950731	952072	1342	*	6	2.544e-28	2.73541e-24	9.31611e-07	7.2568e-24	0.227086	0.146096	NXN
DMR_1599	chr19	49432636	49433919	1284	*	6	2.76508e-28	1.6849e-29	9.62037e-07	1.46653e-27	0.204387	0.149071	SLC17A7
DMR_1600	chr6	75492879	75494654	1776	*	12	2.7934e-28	2.02104e-13	2.9491e-05	2.07631e-19	0.198223	0.107949	FILIP1
DMR_1601	chr19	50798076	50802069	3994	*	13	2.84869e-28	9.51824e-50	2.3833e-06	1.03892e-46	-0.219012	-0.143151	C19orf48, SNORD88B, SNORD88A
DMR_1602	chr11	61566913	61567797	885	*	6	2.91003e-28	1.42593e-24	1.31046e-06	5.18275e-23	0.231246	0.14418	SYT7
DMR_1603	chr9	128911726	128912646	921	*	5	3.00131e-28	4.53376e-24	1.6676e-07	2.74918e-23	0.209475	0.166078	LRRC8A
DMR_1604	chr8	38756197	38758038	1842	*	8	3.03173e-28	4.12604e-23	2.60158e-06	1.37991e-23	0.144871	0.110562	TACC1
DMR_1605	chr3	192408234	192410202	1969	*	12	3.2146e-28	3.41559e-34	1.47823e-05	4.042e-31	0.173962	0.113095	FGF12
DMR_1606	chr7	38429344	38430521	1178	*	8	3.21642e-28	2.57429e-29	4.18105e-06	4.68952e-27	-0.24036	-0.176359	AMPH
DMR_1607	chr20	46056564	46059091	2528	*	6	3.22285e-28	3.33186e-25	1.89934e-08	9.99933e-27	0.213376	0.113077	SLC12A5
DMR_1608	chr7	128103615	128104565	951	*	6	3.31153e-28	3.69737e-14	2.11823e-07	1.27046e-18	0.199685	0.10593
DMR_1609	chr2	42046942	42048036	1095	*	6	3.34095e-28	1.31387e-18	5.67845e-07	8.28269e-20	0.22573	0.109995	PKDCC
DMR_1610	chr4	22712656	22714146	1491	*	6	3.35598e-28	3.78795e-28	1.9861e-07	1.38174e-26	-0.244679	-0.16878	GBA3
DMR_1611	chr3	141077171	141078308	1138	*	5	3.42652e-28	1.84336e-21	8.6244e-07	2.00245e-21	0.289488	0.164846	SPSB4
DMR_1612	chr5	73229529	73230899	1371	*	5	3.45655e-28	5.33085e-16	2.36006e-07	7.24085e-20	0.219672	0.116173	AC116345.1
DMR_1613	chrX	11787552	11787870	319	*	7	3.73278e-28	9.89307e-25	8.81311e-06	2.68245e-23	0.224983	0.166876
DMR_1614	chr20	38723198	38728201	5004	*	20	3.8598e-28	1.29988e-47	4.41922e-07	1.09662e-45	0.16456	0.101153	SLC32A1
DMR_1615	chr2	66507768	66508999	1232	*	6	4.20973e-28	2.03831e-26	1.26219e-06	9.78952e-26	0.222167	0.15972	MEIS1
DMR_1616	chr10	44005043	44005881	839	*	7	4.66592e-28	4.47772e-24	6.9413e-07	6.47765e-23	-0.194428	-0.130311
DMR_1617	chr10	103678250	103679522	1273	*	6	4.71717e-28	3.44109e-14	7.07015e-07	4.05981e-20	0.207759	0.115778	SH3PXD2A
DMR_1618	chr2	163348118	163349312	1195	*	7	4.75864e-28	4.29672e-17	8.64831e-06	3.92289e-20	0.18433	0.119782
DMR_1619	chr2	120239477	120240049	573	*	5	5.22196e-28	3.77855e-14	2.30515e-07	8.54413e-18	0.192017	0.110814
DMR_1620	chr2	20822671	20824126	1456	*	11	5.24673e-28	1.02384e-26	8.48141e-05	1.3259e-24	0.285487	0.112688	LDAH
DMR_1621	chr13	102366202	102368055	1854	*	7	5.32602e-28	1.27188e-32	1.18811e-06	2.64126e-30	-0.246633	-0.193174	FGF14-AS1, FGF14, FGF14-IT1
DMR_1622	chr16	4112202	4113591	1390	*	6	5.57385e-28	6.0271e-21	3.28321e-07	2.47442e-21	0.182178	0.135149	ADCY9
DMR_1623	chr2	79024785	79025668	884	*	7	5.63355e-28	3.29017e-17	2.36006e-07	1.47574e-20	-0.199134	-0.103876
DMR_1624	chr2	112587788	112589851	2064	*	7	5.6658e-28	2.9472e-15	1.79771e-06	4.32073e-19	-0.211514	-0.101076	CHCHD5, AC012442.2
DMR_1625	chr17	34284271	34285780	1510	*	6	6.28368e-28	5.18114e-30	2.5692e-07	1.09469e-28	-0.248869	-0.180557	CCL11
DMR_1626	chr7	158570117	158572468	2352	*	10	6.77688e-28	1.21447e-32	5.52485e-08	1.20165e-34	0.24691	0.115248	PTPRN2
DMR_1627	chr6	37648634	37650233	1600	*	11	6.90996e-28	2.10023e-24	8.38241e-06	4.86581e-24	0.217874	0.119118	MDGA1
DMR_1628	chr17	55273234	55274707	1474	*	5	6.96027e-28	1.85973e-30	9.04945e-08	4.23419e-29	0.2123	0.173278	HLF, AC007638.2
DMR_1629	chr1	150272362	150273585	1224	*	6	7.09785e-28	6.65724e-26	4.15777e-06	5.79526e-24	0.224358	0.169997	C1orf54
DMR_1630	chr20	5445732	5446442	711	*	6	7.31769e-28	1.82178e-19	1.95295e-07	9.56362e-20	-0.221027	-0.146642	AL121757.2, AL121757.1, LINC00658
DMR_1631	chr9	137195686	137199829	4144	*	11	7.69847e-28	4.95627e-33	2.7207e-07	1.80752e-33	-0.163014	-0.102135	TPRN
DMR_1632	chr14	51394716	51397267	2552	*	7	7.77619e-28	1.96525e-14	1.24468e-07	1.03389e-22	0.250162	0.119485	LINC02310
DMR_1633	chr1	43564370	43566531	2162	*	7	7.97091e-28	1.30532e-28	1.55311e-06	3.51527e-27	0.224513	0.125251	PTPRF
DMR_1634	chr8	55142361	55144049	1689	*	7	8.0846e-28	1.43347e-26	9.68208e-07	3.82243e-25	-0.267186	-0.162349	XKR4
DMR_1635	chr15	88798768	88800495	1728	*	7	8.1795e-28	1.16943e-26	3.64644e-07	3.5472e-26	-0.193692	-0.142297
DMR_1636	chr2	222291122	222292512	1391	*	6	9.46848e-28	1.26933e-18	6.70767e-08	1.35475e-19	0.162945	0.101391	PAX3
DMR_1637	chr3	115658160	115659539	1380	*	8	9.55378e-28	4.05836e-26	3.59629e-08	7.82383e-26	0.354239	0.144361	GAP43, AC092468.1
DMR_1638	chr9	970297	973198	2902	*	11	9.62532e-28	1.2556e-42	1.05486e-05	1.68894e-39	0.158889	0.127669
DMR_1639	chr4	13522417	13526086	3670	*	9	1.07456e-27	2.06301e-43	1.14385e-06	4.08724e-40	0.19869	0.132695
DMR_1640	chr3	77096767	77098933	2167	*	10	1.07743e-27	2.62731e-31	4.80239e-06	3.74187e-29	-0.238462	-0.150033	ROBO2
DMR_1641	chrX	53048119	53049449	1331	*	8	1.09998e-27	7.26497e-17	2.85163e-07	1.17014e-18	0.344944	0.135792	GPR173
DMR_1642	chr12	26271763	26272278	516	*	6	1.11737e-27	1.75811e-20	6.52353e-07	5.03542e-21	0.208188	0.127481	SSPN, AC022509.2, AC022509.1
DMR_1643	chr1	158718985	158719473	489	*	5	1.12778e-27	5.10141e-24	1.43357e-06	1.96825e-22	-0.195291	-0.171024	OR6K3
DMR_1644	chr8	130934270	130935354	1085	*	5	1.12879e-27	8.95706e-25	5.27046e-07	2.40358e-23	-0.248524	-0.183649	ADCY8
DMR_1645	chr5	16740948	16742557	1610	*	7	1.14818e-27	2.51746e-19	1.20027e-06	4.84008e-21	0.177628	0.114626	MYO10
DMR_1646	chr3	50567182	50568915	1734	*	12	1.16097e-27	2.28907e-24	1.04714e-05	1.51703e-23	0.222796	0.107365	C3orf18
DMR_1647	chr1	229407262	229408782	1521	*	6	1.20428e-27	5.15489e-28	2.89987e-07	1.30558e-26	0.225704	0.126789
DMR_1648	chr3	114758982	114759987	1006	*	6	1.32405e-27	6.18806e-21	4.02381e-06	3.26181e-21	0.221526	0.13157	ZBTB20
DMR_1649	chr12	63149512	63152511	3000	*	17	1.4153e-27	1.39493e-26	4.05463e-05	2.97273e-25	0.182085	0.102278	AC135584.1, AVPR1A
DMR_1650	chr17	48632639	48634724	2086	*	9	1.45014e-27	1.07072e-23	3.63671e-06	2.08239e-23	0.159665	0.107576	HOXB-AS4, HOXB7
DMR_1651	chr6	87151543	87152763	1221	*	6	1.4568e-27	3.09618e-23	1.33559e-06	5.19366e-22	0.206763	0.154406	AL139274.2
DMR_1652	chr14	102927633	102929824	2192	*	7	1.4899e-27	7.71875e-22	2.50097e-07	2.82242e-21	0.245185	0.10416	AMN
DMR_1653	chr11	63917439	63921059	3621	*	11	1.66922e-27	1.04817e-33	1.57729e-06	3.17909e-32	0.150453	0.103818
DMR_1654	chr15	100372825	100373963	1139	*	5	1.70158e-27	3.89024e-18	1.31215e-07	1.10573e-18	0.221706	0.131983	CERS3-AS1
DMR_1655	chr14	36508314	36509428	1115	*	6	1.76369e-27	8.20787e-24	1.97549e-06	1.90018e-22	0.202916	0.107977	AL132857.1, SFTA3, SFTA3
DMR_1656	chr8	23701351	23703077	1727	*	6	1.82531e-27	3.15994e-24	1.30032e-06	3.94899e-23	0.185636	0.151562	NKX2-6
DMR_1657	chr7	151012375	151014361	1987	*	7	1.8794e-27	4.31649e-23	1.38955e-06	2.94461e-23	0.164865	0.108164	NOS3, ATG9B
DMR_1658	chr10	123857681	123859835	2155	*	7	1.92429e-27	5.87698e-24	1.1174e-07	1.46992e-27	-0.227236	-0.157345	CPXM2
DMR_1659	chr4	6245488	6246387	900	*	6	1.93962e-27	5.48604e-23	3.60389e-07	1.16908e-21	0.183784	0.128878	AC116317.2
DMR_1660	chr11	64863885	64865742	1858	*	6	1.94376e-27	4.03869e-18	1.76789e-07	2.91148e-21	0.199592	0.119666	EHD1
DMR_1661	chr19	48715818	48717228	1411	*	8	1.95676e-27	3.35391e-32	2.45377e-06	3.84914e-30	0.21245	0.139419	MAMSTR
DMR_1662	chr14	65282529	65282966	438	*	5	1.95706e-27	5.62765e-21	1.86852e-06	6.68663e-21	0.200878	0.142899	AL355076.2
DMR_1663	chr17	28985837	28986481	645	*	7	1.9602e-27	1.55814e-24	6.07477e-06	8.04077e-23	0.162252	0.11966	PIPOX, SEZ6
DMR_1664	chr2	19361326	19362345	1020	*	6	1.968e-27	6.438e-12	1.41943e-07	1.23762e-16	0.260156	0.114894
DMR_1665	chr15	92652781	92655265	2485	*	7	2.24177e-27	1.66304e-24	1.63812e-06	2.33722e-25	-0.19935	-0.137115	FAM174B
DMR_1666	chr15	93861697	93863018	1322	*	6	2.28379e-27	5.00987e-25	2.51316e-06	1.49042e-23	-0.229489	-0.176225	LINC02207, LINC01579
DMR_1667	chr2	8278118	8279334	1217	*	5	2.46021e-27	1.1588e-18	6.22619e-07	8.29771e-20	0.19377	0.120154	LINC00298, LINC00299
DMR_1668	chr17	45371127	45372203	1077	*	5	2.56243e-27	4.6185e-15	4.46331e-07	1.79329e-19	0.209545	0.149247	AC003070.2
DMR_1669	chrX	30308211	30310505	2295	*	16	2.56715e-27	6.84601e-37	1.81674e-05	4.76259e-34	0.196935	0.102315	NR0B1
DMR_1670	chr12	108768614	108768972	359	*	6	2.62134e-27	9.85744e-24	2.16014e-06	3.46043e-22	0.210146	0.134274
DMR_1671	chr6	26233124	26235443	2320	*	14	2.63202e-27	7.44617e-35	7.21476e-07	5.3874e-33	0.243701	0.115886	H2AC9P, H1-3
DMR_1672	chr8	19682480	19683298	819	*	11	2.70829e-27	5.61981e-24	3.57365e-05	1.69719e-22	-0.156545	-0.11369	AC090541.1, CSGALNACT1
DMR_1673	chr8	63468835	63471022	2188	*	8	2.72094e-27	5.74026e-18	1.47226e-07	1.40115e-22	-0.259554	-0.12693	AC011124.2, AC011124.1
DMR_1674	chr11	66410166	66411022	857	*	6	2.76353e-27	5.77783e-22	4.81192e-07	1.04274e-21	-0.176423	-0.129138	AP001107.5
DMR_1675	chr11	5505882	5507985	2104	*	6	2.82145e-27	1.10712e-30	1.48597e-07	1.70894e-29	-0.239474	-0.180224	AC104389.5, UBQLN3
DMR_1676	chr8	54615309	54616108	800	*	5	2.84752e-27	5.2954e-20	9.14455e-07	4.55532e-20	-0.210092	-0.165794	RP1
DMR_1677	chrX	47573975	47575162	1188	*	6	3.09889e-27	7.60773e-18	7.7644e-07	7.74528e-20	0.253335	0.161959	SYN1, Z84466.1
DMR_1678	chr7	152925050	152926219	1170	*	8	3.13493e-27	1.48171e-24	1.42728e-05	8.18381e-23	0.183885	0.10954	AC006348.1
DMR_1679	chr3	184338765	184339895	1131	*	5	3.25466e-27	1.51043e-15	1.21107e-06	6.9689e-19	0.195455	0.108877	FAM131A
DMR_1680	chrX	104039686	104041287	1602	*	10	3.28061e-27	7.99454e-30	6.00368e-06	4.02692e-28	-0.257407	-0.145531	H2BW2
DMR_1681	chr3	133673950	133674812	863	*	5	3.41824e-27	1.5168e-21	6.18566e-07	1.50112e-20	0.169409	0.123353	INHCAP
DMR_1682	chr14	97762990	97764182	1193	*	5	3.4572e-27	5.41762e-23	6.3224e-07	3.05485e-22	-0.255503	-0.190617	LINC02312
DMR_1683	chr11	7825608	7827338	1731	*	5	3.62522e-27	2.09911e-24	2.38802e-07	1.85361e-23	-0.249819	-0.185449	AC044810.3, AC044810.2, OR5P3
DMR_1684	chr5	4639588	4640624	1037	*	6	3.64795e-27	7.90395e-20	2.52552e-06	2.15556e-20	-0.23282	-0.152871	AC106799.2
DMR_1685	chr20	22684022	22686144	2123	*	8	3.83022e-27	1.53697e-24	1.59429e-06	3.75981e-24	-0.177604	-0.112032	AL158175.1, LINC01747
DMR_1686	chr19	51501376	51502851	1476	*	8	3.86795e-27	8.46165e-27	6.12157e-06	4.55079e-25	-0.179161	-0.135	SIGLEC12
DMR_1687	chr7	4689322	4690289	968	*	7	3.91246e-27	6.61592e-25	7.08258e-06	3.70827e-23	0.14461	0.106484	FOXK1
DMR_1688	chr7	32160113	32163462	3350	*	7	3.99647e-27	1.30165e-26	5.02006e-08	3.24822e-33	-0.264606	-0.184121	PDE1C
DMR_1689	chr9	69173843	69175439	1597	*	5	4.08079e-27	1.05102e-24	1.13859e-06	3.30735e-23	0.291572	0.196391	AL358113.1, TJP2
DMR_1690	chr10	25819603	25821221	1619	*	5	4.12118e-27	2.40383e-26	2.52709e-07	7.79245e-25	-0.242028	-0.203666
DMR_1691	chr12	114685446	114688256	2811	*	11	4.13435e-27	1.492e-27	1.6772e-05	7.12669e-26	0.212684	0.134692	AC026765.3
DMR_1692	chr8	19938026	19939623	1598	*	13	4.27334e-27	1.30152e-25	0.000198498	1.21107e-23	0.184045	0.106263	LPL
DMR_1693	chr1	153347938	153350012	2075	*	8	4.33291e-27	1.93833e-37	7.65485e-07	1.00643e-34	-0.201198	-0.15911	PGLYRP4
DMR_1694	chr22	41045005	41045410	406	*	6	4.37659e-27	4.81853e-24	2.34109e-06	2.62352e-22	-0.19099	-0.162977
DMR_1695	chr7	13988166	13990057	1892	*	20	4.40727e-27	1.28387e-27	3.57406e-05	1.53784e-25	0.170921	0.103841	ETV1
DMR_1696	chr2	221569583	221571779	2197	*	7	4.6955e-27	2.92569e-14	5.7965e-07	2.02459e-18	0.208648	0.112833	EPHA4
DMR_1697	chr16	71524509	71526518	2010	*	7	4.70696e-27	9.48287e-20	9.04222e-07	1.79122e-22	0.229592	0.134063	CHST4, ZNF19
DMR_1698	chr6	157148116	157149077	962	*	7	4.78665e-27	4.30457e-22	3.7512e-06	9.95235e-22	0.18738	0.11627	ARID1B
DMR_1699	chr6	166008694	166009253	560	*	5	4.93663e-27	4.46307e-23	7.17596e-07	9.63417e-22	0.199814	0.143911
DMR_1700	chrX	107506042	107508220	2179	*	6	5.16412e-27	1.09887e-13	2.12283e-07	1.19298e-18	0.276559	0.130133
DMR_1701	chr8	96157393	96160597	3205	*	14	5.19157e-27	7.75705e-40	1.33992e-07	4.12123e-38	0.234519	0.109535	GDF6
DMR_1702	chr12	118999337	119000990	1654	*	5	5.21355e-27	9.23263e-23	1.96788e-07	6.2125e-22	-0.246382	-0.16207	SRRM4
DMR_1703	chrX	152137622	152139848	2227	*	8	5.34038e-27	2.43214e-24	1.42792e-07	5.42083e-26	-0.193857	-0.116467	AC116666.1, MAGEA10-MAGEA5, MAGEA10
DMR_1704	chr13	27796863	27797545	683	*	5	5.49909e-27	6.61793e-22	2.65903e-07	4.75502e-21	0.195162	0.136799
DMR_1705	chr11	65899214	65900453	1240	*	6	5.55497e-27	3.09048e-15	9.65265e-08	9.80284e-18	0.295911	0.122787	FOSL1
DMR_1706	chr17	60138936	60140210	1275	*	7	5.82403e-27	5.27782e-14	5.09845e-08	1.51552e-17	0.236401	0.106305	AC025048.1
DMR_1707	chr2	241540245	241542038	1794	*	5	6.14234e-27	8.19701e-13	1.48651e-07	1.26831e-16	0.180511	0.10135
DMR_1708	chr2	88885092	88885898	807	*	5	6.23091e-27	4.79343e-25	3.11056e-07	1.07341e-23	-0.238491	-0.202993	IGKV4-1
DMR_1709	chr19	3982568	3983043	476	*	6	6.26331e-27	3.09477e-20	8.8774e-07	1.63149e-19	-0.208154	-0.159019	EEF2, SNORD37
DMR_1710	chr10	116589810	116591096	1287	*	6	6.70756e-27	9.04772e-25	6.55211e-08	7.91601e-24	-0.200662	-0.135073	PNLIPRP1
DMR_1711	chr2	239358281	239358599	319	*	5	6.94016e-27	3.63865e-23	3.59668e-06	1.50054e-21	-0.256806	-0.2098	HDAC4
DMR_1712	chr20	35600289	35602336	2048	*	6	7.07434e-27	7.65966e-22	3.36678e-08	6.48652e-22	0.21416	0.100715	FER1L4
DMR_1713	chr2	28810195	28811031	837	*	8	7.42098e-27	8.55513e-22	1.27276e-05	8.26122e-22	0.315386	0.150924	SPDYA, AC097724.1
DMR_1714	chr11	55818181	55820288	2108	*	7	7.49684e-27	5.23181e-26	5.55377e-07	3.78096e-25	-0.23988	-0.146083	OR5D18
DMR_1715	chr11	68854709	68856053	1345	*	6	7.54742e-27	1.34329e-21	1.98071e-07	1.78639e-21	0.1981	0.145122
DMR_1716	chr9	114394421	114395591	1171	*	6	8.44339e-27	4.38822e-20	8.15138e-08	1e-20	0.247931	0.105712
DMR_1717	chr16	55056678	55057232	555	*	6	8.76525e-27	7.68037e-22	1.01119e-06	6.07011e-21	0.194772	0.118511
DMR_1718	chr16	85394132	85397379	3248	*	7	9.02524e-27	1.83963e-24	3.27435e-07	9.9812e-25	0.175886	0.106382	GSE1
DMR_1719	chr8	129983171	129984468	1298	*	6	9.55577e-27	1.09987e-21	2.14477e-06	2.1319e-21	0.184471	0.102939	CYRIB
DMR_1720	chr12	128117832	128118857	1026	*	8	9.5747e-27	7.27544e-22	1.19216e-05	3.20199e-21	-0.231362	-0.14348	LINC02368, LINC02369
DMR_1721	chr6	169317569	169318037	469	*	7	9.71507e-27	8.55075e-23	1.84581e-06	6.65953e-22	-0.184397	-0.133846
DMR_1722	chr11	60055254	60057068	1815	*	10	1.03178e-26	2.72157e-30	1.93861e-07	1.11776e-28	-0.237533	-0.139719	MS4A3
DMR_1723	chr12	49332717	49333327	611	*	5	1.0385e-26	1.00067e-22	3.29976e-06	3.90445e-21	0.232202	0.129729	C1QL4
DMR_1724	chr3	55480989	55483468	2480	*	15	1.06203e-26	1.00844e-26	2.13643e-05	9.65212e-26	0.19273	0.10718	WNT5A
DMR_1725	chr12	120761680	120762297	618	*	5	1.11544e-26	1.06706e-20	9.27159e-07	5.88934e-20	0.200826	0.147617
DMR_1726	chr7	13833675	13835081	1407	*	6	1.17404e-26	3.74105e-16	8.25006e-07	4.22609e-18	0.184115	0.111459
DMR_1727	chr6	124962580	124964178	1599	*	12	1.22277e-26	1.76911e-15	9.31043e-06	2.11574e-20	0.265259	0.120512	RNF217, RNF217-AS1
DMR_1728	chr5	143400874	143403262	2389	*	10	1.29888e-26	8.28122e-29	9.46843e-06	2.98019e-27	0.231018	0.127796	NR3C1
DMR_1729	chr1	236064221	236066997	2777	*	12	1.461e-26	1.41255e-28	2.36467e-05	7.59984e-27	0.187836	0.126649	NID1
DMR_1730	chr7	127615265	127617033	1769	*	10	1.46242e-26	1.54202e-23	4.30973e-07	5.48444e-26	-0.195824	-0.101106	PAX4
DMR_1731	chr1	152756724	152758641	1918	*	6	1.51467e-26	7.10558e-23	6.72656e-07	2.33937e-22	-0.205772	-0.150672
DMR_1732	chr2	118940692	118942453	1762	*	8	1.58315e-26	2.85115e-28	4.49356e-07	6.58448e-27	-0.19106	-0.137812	MARCO
DMR_1733	chr20	3247802	3249345	1544	*	8	1.69582e-26	2.35626e-18	1.24868e-06	9.56362e-20	0.258357	0.108906	C20orf194
DMR_1734	chr16	50613696	50614363	668	*	5	1.86174e-26	7.30629e-22	2.54855e-06	9.85872e-21	0.182133	0.150001	NKD1
DMR_1735	chr5	179378557	179380736	2180	*	8	1.87916e-26	7.01966e-21	2.94417e-07	1.28759e-22	-0.26495	-0.131572	AC109479.3, AC109479.1
DMR_1736	chr20	63156331	63157310	980	*	6	1.88967e-26	2.00257e-17	1.4256e-06	2.73427e-19	-0.186519	-0.115543
DMR_1737	chr16	71425923	71426583	661	*	5	2.12739e-26	5.17078e-23	1.97486e-07	8.15917e-22	0.186664	0.141843	LINC02136
DMR_1738	chr12	57842565	57844930	2366	*	7	2.13096e-26	3.17389e-21	1.10004e-06	5.11127e-24	0.227662	0.125798	AC083805.2, CTDSP2
DMR_1739	chr1	157925703	157926610	908	*	5	2.23856e-26	5.71709e-24	2.14288e-07	5.22064e-23	-0.221098	-0.165509	AL139010.1
DMR_1740	chr7	143284257	143285302	1046	*	7	2.28004e-26	1.87415e-22	4.28755e-06	3.22375e-21	0.183179	0.103905	TMEM139, TMEM139-AS1
DMR_1741	chr1	78619477	78620512	1036	*	6	2.40434e-26	1.7566e-24	6.78765e-06	1.66859e-22	0.168895	0.145499	IFI44L
DMR_1742	chr3	193378697	193380190	1494	*	8	2.41967e-26	2.71739e-26	6.47802e-07	9.66733e-26	-0.225756	-0.158328	ATP13A5
DMR_1743	chr2	73981528	73982033	506	*	5	2.52683e-26	7.68785e-23	2.33147e-06	3.18648e-21	0.168725	0.14031
DMR_1744	chr2	74414326	74416618	2293	*	6	2.64805e-26	1.11183e-17	2.08055e-07	2.33704e-19	0.198139	0.108351	AC005041.4, AC005041.1, C2orf81
DMR_1745	chr20	50320663	50322508	1846	*	6	2.65912e-26	2.00604e-22	8.43919e-07	1.56929e-21	0.154967	0.114887	LINC01271
DMR_1746	chr15	81133406	81134479	1074	*	8	2.86549e-26	1.02209e-18	1.98813e-05	1.32462e-20	0.210598	0.124012	CFAP161
DMR_1747	chr8	132561117	132561826	710	*	5	2.88569e-26	1.85882e-21	5.17249e-07	2.16349e-20	-0.271547	-0.209442	HPYR1
DMR_1748	chr5	146337447	146343346	5900	*	21	2.90653e-26	6.32964e-63	2.30459e-06	8.24409e-60	0.211113	0.101589	AC091959.1, POU4F3, AC011396.2
DMR_1749	chr8	2139647	2140701	1055	*	5	3.26962e-26	3.88529e-23	9.55332e-07	1.28027e-21	-0.204314	-0.161452	MYOM2
DMR_1750	chr6	29306744	29307560	817	*	10	3.2879e-26	3.98492e-23	1.3622e-06	7.99313e-22	-0.177124	-0.107697	OR14J1
DMR_1751	chr11	116500471	116500770	300	*	5	3.29762e-26	7.40354e-23	5.49826e-06	3.93287e-21	0.200461	0.179637	LINC02151
DMR_1752	chr4	183796893	183798776	1884	*	7	3.6142e-26	9.49351e-24	1.89023e-07	8.72407e-24	0.286405	0.153915	STOX2
DMR_1753	chr5	5048278	5051150	2873	*	7	3.65324e-26	4.75058e-28	2.53077e-07	8.50608e-28	-0.213717	-0.146379	LINC01020, AC010451.2
DMR_1754	chr17	49514132	49516413	2282	*	6	3.72008e-26	4.31664e-27	9.53744e-07	1.35462e-25	0.194249	0.132151	NGFR, AC006487.1
DMR_1755	chr2	161135646	161136853	1208	*	6	3.7955e-26	6.74786e-17	3.63146e-07	6.79205e-19	0.293991	0.148268	TANK-AS1
DMR_1756	chr1	2922240	2923743	1504	*	9	3.80802e-26	3.96834e-28	9.44712e-08	2.01621e-28	-0.18446	-0.115495
DMR_1757	chr7	51470953	51471981	1029	*	7	3.89832e-26	1.05322e-17	4.27906e-06	4.84066e-20	0.242375	0.13677	AC005999.2
DMR_1758	chr11	118621537	118623384	1848	*	6	3.92708e-26	8.95609e-19	9.63639e-08	1.3161e-19	0.205402	0.112221	PHLDB1
DMR_1759	chr11	113231312	113233169	1858	*	6	3.92908e-26	1.20419e-24	3.33181e-07	4.50239e-24	-0.226764	-0.163839	NCAM1
DMR_1760	chr17	44656000	44657291	1292	*	11	4.08806e-26	8.51802e-24	2.09447e-05	2.41754e-22	0.189212	0.10141	MEIOC
DMR_1761	chr17	76028661	76029780	1120	*	5	4.12508e-26	2.94868e-23	2.59704e-07	3.43507e-22	0.186722	0.126382
DMR_1762	chr5	170312621	170315409	2789	*	7	4.18119e-26	2.69498e-27	6.30514e-08	4.65811e-27	-0.2517	-0.137481	LINC01366, AC034199.1
DMR_1763	chr2	37343461	37345280	1820	*	11	4.33315e-26	7.40643e-21	4.35211e-05	1.00054e-21	0.21029	0.10535	QPCT, AC007391.2
DMR_1764	chr12	126735523	126737236	1714	*	6	4.34991e-26	5.51631e-28	5.05505e-07	2.8933e-26	-0.209319	-0.175799	LINC00943, LINC00944
DMR_1765	chr2	28664214	28665639	1426	*	6	4.38241e-26	2.66774e-20	3.91768e-06	2.85562e-20	0.162087	0.125438	AC074011.1
DMR_1766	chr2	158795047	158795507	461	*	5	4.53914e-26	3.54792e-22	3.55754e-06	1.0822e-20	0.190277	0.150941	DAPL1
DMR_1767	chr16	79229445	79230544	1100	*	7	4.6878e-26	1.39094e-24	1.41892e-05	8.42586e-23	0.20374	0.131841	AC092376.1
DMR_1768	chr7	77199900	77202194	2295	*	7	4.70499e-26	6.77604e-08	1.3075e-06	1.04264e-15	-0.261872	-0.106542	CCDC146
DMR_1769	chr5	175772912	175773451	540	*	5	4.76557e-26	5.30665e-22	1.39267e-06	9.39313e-21	0.225284	0.140328
DMR_1770	chr22	29478773	29481862	3090	*	10	4.83665e-26	7.98589e-24	1.18186e-05	1.09796e-24	0.181369	0.100766	NEFH, RFPL1S, AC000035.1
DMR_1771	chr17	42311407	42314192	2786	*	9	4.84739e-26	6.76892e-22	1.27589e-05	6.16189e-24	0.171514	0.103556	STAT5A, STAT3
DMR_1772	chrX	65666782	65668570	1789	*	9	4.85357e-26	1.59413e-10	8.30956e-08	2.67069e-17	0.331576	0.102579	MSN
DMR_1773	chrX	154368678	154373068	4391	*	11	4.93158e-26	1.70709e-30	3.40114e-07	9.65064e-34	0.25947	0.118715	FLNA
DMR_1774	chr7	20793469	20794743	1275	*	6	4.97046e-26	3.93098e-19	1.12562e-06	2.54011e-19	0.275409	0.173012
DMR_1775	chr12	25385010	25386263	1254	*	6	5.71187e-26	3.9918e-19	2.63547e-06	7.0497e-20	0.202689	0.12956	AC087239.1
DMR_1776	chr6	77466238	77467542	1305	*	9	6.02318e-26	3.37727e-20	1.09914e-05	9.24471e-21	0.214714	0.121854
DMR_1777	chr8	117133745	117135324	1580	*	10	6.17741e-26	7.1327e-30	1.48947e-05	5.67918e-27	-0.224487	-0.16204	SLC30A8
DMR_1778	chr2	232503000	232503833	834	*	6	6.26541e-26	1.02413e-19	2.11519e-06	2.3778e-19	0.24149	0.127793
DMR_1779	chr1	31798685	31798994	310	*	6	6.3557e-26	2.11782e-21	6.77456e-06	1.41913e-20	0.20321	0.126748	SPOCD1
DMR_1780	chr16	3182678	3183791	1114	*	7	6.43477e-26	4.58628e-24	1.81392e-06	1.06052e-22	0.237603	0.128893	AJ003147.1
DMR_1781	chr11	123943456	123944495	1040	*	5	6.71363e-26	9.37522e-20	8.93798e-07	7.07952e-20	-0.273417	-0.182798	OR6T1
DMR_1782	chr17	50686804	50687605	802	*	5	6.93183e-26	2.25057e-16	7.65188e-08	4.06067e-17	0.225359	0.113149	ABCC3
DMR_1783	chr10	23172372	23175589	3218	*	11	7.01253e-26	2.33435e-31	3.45154e-06	2.25324e-31	0.190362	0.111958
DMR_1784	chr15	66621032	66622545	1514	*	6	7.12898e-26	1.72367e-18	2.9114e-07	1.54795e-19	0.249273	0.127851	LINC01169
DMR_1785	chr10	29634807	29635924	1118	*	8	7.55173e-26	9.4005e-21	7.80853e-06	3.19148e-20	0.186808	0.131785	SVIL
DMR_1786	chr2	56234710	56236374	1665	*	6	7.68078e-26	1.53602e-26	1.51095e-06	5.50118e-25	-0.226442	-0.151241	AC007744.1, CCDC85A, RNA5SP93
DMR_1787	chr5	88143258	88146152	2895	*	13	7.71047e-26	1.63932e-42	3.2962e-06	4.01553e-40	0.254944	0.152249	AC114971.1
DMR_1788	chr3	72655023	72656248	1226	*	8	8.62856e-26	1.23841e-17	7.60761e-06	4.91233e-19	0.233292	0.119127
DMR_1789	chr2	237955504	237956610	1107	*	5	8.82471e-26	2.89543e-18	1.06382e-06	9.28323e-19	0.18323	0.123162
DMR_1790	chr4	151686860	151688096	1237	*	6	9.01693e-26	4.43226e-23	2.6479e-07	1.33801e-22	0.140475	0.10173	GATB
DMR_1791	chr12	118908941	118909823	883	*	6	9.12427e-26	2.21592e-19	1.98377e-07	5.26337e-20	-0.217667	-0.124526
DMR_1792	chr5	83682551	83686245	3695	*	12	9.97928e-26	1.45224e-43	6.95042e-07	3.1782e-41	-0.245431	-0.155407	RN7SKP295, HAPLN1
DMR_1793	chr10	50417723	50418644	922	*	5	1.08434e-25	5.86704e-21	2.12174e-06	5.84245e-20	0.267479	0.149527	SGMS1
DMR_1794	chr11	72308603	72308987	385	*	5	1.09181e-25	1.01402e-20	2.83897e-07	5.78844e-20	0.233157	0.135411	CLPB
DMR_1795	chr1	224617585	224618671	1087	*	5	1.11593e-25	9.898e-21	3.01487e-06	1.0293e-19	0.202235	0.144079	CNIH3
DMR_1796	chr16	6889403	6892103	2701	*	6	1.18535e-25	2.08658e-30	2.54671e-07	6.7467e-29	-0.259283	-0.192897	RBFOX1
DMR_1797	chr1	152968669	152970830	2162	*	7	1.20407e-25	1.87488e-30	6.63333e-07	1.19524e-28	-0.229274	-0.174745	SPRR4
DMR_1798	chr8	140718128	140719690	1563	*	6	1.22538e-25	4.33466e-20	1.87157e-07	3.06713e-20	0.27902	0.132039	PTK2
DMR_1799	chr21	26404586	26406090	1505	*	5	1.31684e-25	1.32417e-21	5.77471e-08	2.08254e-22	-0.268722	-0.17197	AP001596.1, CYYR1-AS1
DMR_1800	chr10	85604559	85605248	690	*	5	1.33889e-25	8.70665e-22	1.96946e-07	5.45284e-21	-0.2337	-0.180212	GRID1-AS1, GRID1
DMR_1801	chr8	101079587	101081249	1663	*	7	1.38753e-25	1.18731e-16	4.32505e-07	3.89426e-18	0.223176	0.112677
DMR_1802	chr10	127548137	127549265	1129	*	5	1.4218e-25	2.79218e-25	4.27627e-07	9.81033e-24	-0.218494	-0.171887
DMR_1803	chr18	10702002	10702427	426	*	5	1.43273e-25	1.87699e-21	3.50771e-07	2.4196e-20	-0.205798	-0.151192	PIEZO2
DMR_1804	chr16	14186326	14186852	527	*	8	1.43443e-25	5.54797e-19	1.62578e-05	1.77355e-19	0.214358	0.127293	MRTFB
DMR_1805	chr18	24137936	24139604	1669	*	19	1.43998e-25	1.82739e-26	0.000535557	8.72886e-24	0.21927	0.103007	CABYR
DMR_1806	chr2	102250419	102251600	1182	*	6	1.46032e-25	6.3031e-22	1.93338e-06	1.10898e-20	0.317754	0.137507
DMR_1807	chr11	60951096	60952757	1662	*	8	1.46333e-25	5.60557e-31	1.32992e-06	5.54045e-29	0.204911	0.146466	SLC15A3
DMR_1808	chr14	59919277	59920961	1685	*	12	1.50169e-25	3.57226e-22	4.45504e-05	1.89253e-21	0.178553	0.104849	LRRC9, AL133299.1
DMR_1809	chrX	139642468	139643596	1129	*	6	1.53959e-25	9.2857e-17	1.59942e-06	1.81464e-19	0.230332	0.153755	MCF2
DMR_1810	chr6	42177801	42178405	605	*	5	1.55147e-25	7.29911e-22	2.01477e-06	2.1258e-20	0.139468	0.102133	AL096814.2, GUCA1A
DMR_1811	chr2	79633094	79634517	1424	*	5	1.64143e-25	3.63631e-24	7.79722e-07	1.02653e-22	-0.209361	-0.154753	CTNNA2
DMR_1812	chr20	3777359	3778581	1223	*	7	1.83404e-25	9.8304e-22	3.08377e-06	1.03023e-20	0.182004	0.100659	SPEF1
DMR_1813	chr2	932987	933272	286	*	5	1.86268e-25	3.73406e-20	1.6321e-07	1.35412e-19	0.175152	0.126908
DMR_1814	chrX	143633379	143636364	2986	*	18	1.88046e-25	7.72342e-26	1.86496e-05	3.19714e-27	0.215419	0.112613	SLITRK4
DMR_1815	chr15	90665139	90665696	558	*	6	1.91218e-25	3.32536e-13	6.92332e-07	5.02012e-17	0.205904	0.112438	CRTC3-AS1
DMR_1816	chr10	104614421	104616090	1670	*	5	1.91251e-25	1.28277e-27	2.44346e-07	2.61045e-26	-0.190912	-0.169316	AL161646.1
DMR_1817	chr2	218164781	218167712	2932	*	7	1.92367e-25	5.01737e-24	1.43954e-07	1.3797e-24	-0.272877	-0.12922	CXCR1
DMR_1818	chr13	25046816	25047597	782	*	6	2.03728e-25	1.49714e-22	2.05118e-07	8.41129e-22	0.213876	0.125507
DMR_1819	chr2	54672750	54673918	1169	*	6	2.05618e-25	4.58698e-23	4.54229e-06	6.82523e-22	0.225566	0.186659	AC093110.1
DMR_1820	chr5	137735139	137737246	2108	*	8	2.10983e-25	2.04745e-15	8.29354e-07	1.3528e-18	0.20429	0.102163	KLHL3
DMR_1821	chr1	7333626	7335395	1770	*	7	2.26025e-25	7.79071e-12	8.45708e-07	2.26235e-18	0.23017	0.118597	CAMTA1
DMR_1822	chr1	229410790	229411282	493	*	5	2.27954e-25	6.69095e-22	1.13096e-06	1.01188e-20	0.148315	0.117641
DMR_1823	chr19	54339173	54340470	1298	*	8	2.30249e-25	1.15953e-22	7.70504e-06	5.67283e-22	-0.152002	-0.102469
DMR_1824	chr5	88692174	88695571	3398	*	19	2.36845e-25	1.34728e-29	4.85079e-05	1.13348e-28	0.218259	0.10012	MEF2C-AS2, AC008525.2, AC008525.1
DMR_1825	chr11	8707341	8709519	2179	*	7	2.49103e-25	6.3958e-24	1.56433e-07	7.36778e-24	0.214055	0.115069	RPL27A, DENND2B
DMR_1826	chr14	27611772	27612599	828	*	5	2.49198e-25	3.08354e-20	5.00424e-07	1.09008e-19	-0.223356	-0.15545	LINC00645, AL390334.1
DMR_1827	chr11	65297436	65298897	1462	*	5	2.60803e-25	8.86257e-23	3.52447e-07	1.28238e-21	0.200386	0.131734	POLA2, AP000944.5
DMR_1828	chr4	185656748	185657568	821	*	5	2.79336e-25	8.10995e-18	6.67185e-08	1.12445e-17	0.295423	0.110903	SORBS2
DMR_1829	chr22	25282295	25283176	882	*	5	2.90843e-25	1.1215e-17	8.52108e-08	3.35124e-18	0.188164	0.114838	AL022324.4, AL022332.2, AL022332.1
DMR_1830	chr17	42653710	42654175	466	*	5	3.06284e-25	1.58093e-22	8.35354e-06	8.84976e-21	0.236743	0.198829
DMR_1831	chr11	56374353	56375408	1056	*	5	3.10962e-25	1.01615e-22	3.49462e-07	1.8105e-21	-0.188751	-0.150085
DMR_1832	chr12	126741165	126742596	1432	*	7	3.24946e-25	3.89908e-17	1.32104e-06	4.32965e-18	-0.210797	-0.130012	LINC00943, LINC00944
DMR_1833	chr10	21069956	21070773	818	*	7	3.37119e-25	1.77135e-17	2.05338e-06	4.61692e-19	0.182363	0.106678	NEBL
DMR_1834	chr2	99178460	99180729	2270	*	9	3.39192e-25	1.38486e-12	1.71868e-05	6.7854e-17	-0.203759	-0.101738	AC079447.1, AC092587.1, MITD1
DMR_1835	chr10	110530095	110530573	479	*	6	3.52714e-25	5.77533e-22	1.26118e-06	1.41473e-20	0.172516	0.137805
DMR_1836	chr1	91404058	91405156	1099	*	10	3.55516e-25	3.12189e-19	1.44651e-05	1.5751e-20	0.21526	0.101193	HFM1
DMR_1837	chr12	27553218	27555670	2453	*	6	3.59953e-25	3.93957e-23	4.13081e-07	5.50134e-24	0.305117	0.169445	PPFIBP1
DMR_1838	chr2	127218153	127221003	2851	*	9	3.66089e-25	1.0964e-23	2.50626e-07	1.78979e-29	0.236137	0.113635	CYP27C1
DMR_1839	chr2	23532095	23533635	1541	*	7	3.9619e-25	2.72619e-25	1.84491e-05	4.91498e-23	0.184588	0.137269	KLHL29
DMR_1840	chr13	95559303	95560107	805	*	5	3.99004e-25	2.64971e-13	1.08273e-07	2.97131e-17	-0.24679	-0.136242	CLDN10
DMR_1841	chr10	133096767	133098907	2141	*	7	4.03048e-25	1.267e-21	6.06088e-07	1.27592e-23	-0.197811	-0.113821	ADGRA1
DMR_1842	chr21	37207828	37209070	1243	*	5	4.3184e-25	2.18813e-21	1.79938e-06	2.54943e-20	0.165247	0.13667	DSCR9
DMR_1843	chr5	76623363	76623911	549	*	6	4.65901e-25	2.49371e-16	4.97144e-07	1.40454e-17	0.255289	0.116598	IQGAP2, F2RL2
DMR_1844	chr20	1657911	1659901	1991	*	7	4.74053e-25	5.78639e-26	2.09103e-07	7.91152e-25	-0.247366	-0.170831
DMR_1845	chr12	124543248	124544461	1214	*	7	5.08517e-25	3.13266e-25	1.12713e-05	5.69379e-23	0.175161	0.10649	NCOR2
DMR_1846	chr16	87056746	87058682	1937	*	10	5.09276e-25	8.21929e-21	1.12404e-05	2.34551e-22	-0.171133	-0.101635	LINC02181
DMR_1847	chr5	2131539	2132764	1226	*	6	5.10154e-25	1.09012e-23	9.93486e-07	1.20164e-22	-0.186294	-0.148775
DMR_1848	chr10	10952071	10953097	1027	*	7	5.1211e-25	5.18384e-23	2.2881e-05	2.50157e-21	-0.1706	-0.123072	CELF2, LINC00710
DMR_1849	chr1	153173118	153174511	1394	*	5	5.35039e-25	1.94762e-19	1.25197e-07	6.47326e-19	-0.251582	-0.176123
DMR_1850	chr6	75349534	75350057	524	*	7	5.36256e-25	1.18348e-22	2.01419e-05	8.74606e-21	0.259964	0.165699	FILIP1
DMR_1851	chr8	38936736	38939471	2736	*	7	5.81525e-25	1.35616e-26	2.84851e-06	1.87047e-25	0.198756	0.142911	PLEKHA2
DMR_1852	chr22	49183484	49184537	1054	*	5	6.33395e-25	4.39188e-18	5.26117e-07	3.50935e-18	-0.165406	-0.115756	Z82202.2
DMR_1853	chr1	201496144	201498621	2478	*	9	6.57853e-25	5.29412e-22	6.72548e-06	1.32132e-23	0.201715	0.1165	CSRP1
DMR_1854	chr1	156435173	156437355	2183	*	8	6.9121e-25	4.88243e-26	2.47494e-05	5.37649e-24	0.164095	0.117732	MIR9-1HG
DMR_1855	chr19	11420676	11423394	2719	*	9	6.91857e-25	2.92378e-37	8.34514e-06	5.4846e-34	0.188969	0.145816	CCDC151
DMR_1856	chr1	244729682	244731063	1382	*	5	7.06456e-25	4.54211e-16	1.2826e-07	9.95968e-18	0.253202	0.119471	AL451007.2, AL451007.3
DMR_1857	chr10	101310352	101311563	1212	*	7	7.07083e-25	2.29133e-21	1.56942e-05	3.31276e-20	0.237069	0.108367	AL133387.1
DMR_1858	chr22	49243459	49245818	2360	*	5	7.07233e-25	4.0162e-28	1.84975e-07	1.03291e-26	-0.241536	-0.177089
DMR_1859	chr6	27279807	27280286	480	*	7	7.08504e-25	3.10186e-21	1.42872e-05	2.51782e-20	0.210918	0.141121
DMR_1860	chr1	216192981	216194298	1318	*	7	7.39889e-25	3.12866e-24	1.58083e-05	2.65362e-22	-0.209533	-0.149512	USH2A-AS1, USH2A
DMR_1861	chr15	101469590	101470723	1134	*	6	7.86916e-25	5.53116e-22	7.90556e-07	4.60713e-21	0.19301	0.137835	PCSK6
DMR_1862	chr20	63208640	63210014	1375	*	6	7.93152e-25	4.87142e-24	4.77955e-06	2.06824e-22	-0.155251	-0.121246	YTHDF1
DMR_1863	chr1	100718776	100720492	1717	*	6	8.44909e-25	3.17582e-11	3.0328e-07	4.69418e-16	0.258834	0.126818	VCAM1
DMR_1864	chr12	108696514	108697832	1319	*	5	8.66129e-25	1.62763e-23	1.36476e-06	3.40451e-22	0.220681	0.16723	CORO1C
DMR_1865	chr17	5096969	5097986	1018	*	6	8.76508e-25	2.63866e-21	3.0935e-06	5.18393e-20	0.235589	0.142478
DMR_1866	chr4	70721723	70722597	875	*	5	9.89654e-25	1.00296e-17	1.17772e-06	1.41785e-18	0.170735	0.137464	RUFY3
DMR_1867	chr5	150506623	150508225	1603	*	7	1.0226e-24	4.32369e-26	1.44373e-06	6.78266e-26	0.150256	0.116554	NDST1
DMR_1868	chr5	179453639	179455329	1691	*	7	1.03077e-24	1.00463e-22	3.90378e-07	1.5519e-22	-0.217637	-0.127282
DMR_1869	chr19	39031291	39032986	1696	*	9	1.04533e-24	3.11214e-21	2.10692e-05	6.99072e-21	0.242899	0.110584	AC010605.1, FBXO27
DMR_1870	chr12	7936222	7937362	1141	*	6	1.0475e-24	2.59632e-14	8.44606e-07	5.84876e-17	0.244802	0.133589
DMR_1871	chr4	85929568	85930272	705	*	6	1.09339e-24	5.7687e-18	2.94902e-06	3.51485e-18	0.212794	0.114152	ARHGAP24
DMR_1872	chr1	158330943	158332338	1396	*	5	1.18767e-24	1.4005e-22	2.75526e-06	4.25027e-21	-0.214424	-0.169045	CD1B
DMR_1873	chr14	20624777	20626322	1546	*	6	1.20228e-24	4.90035e-27	7.50876e-07	2.16712e-25	0.235641	0.158341
DMR_1874	chr1	164576316	164576906	591	*	7	1.22119e-24	2.69933e-23	5.49476e-05	4.50359e-21	0.157649	0.103566	PBX1
DMR_1875	chr11	124441043	124441619	577	*	5	1.22419e-24	3.33553e-20	8.5348e-07	2.59367e-19	-0.194395	-0.165144	OR8B8
DMR_1876	chr6	31715274	31715575	302	*	6	1.23508e-24	3.36127e-20	8.6236e-06	3.42339e-19	0.145683	0.107272	LY6G6F-LY6G6D, LY6G6D
DMR_1877	chr8	6779879	6780659	781	*	7	1.23722e-24	2.14526e-15	1.11838e-06	4.8027e-18	-0.206302	-0.101666
DMR_1878	chr1	62069146	62070395	1250	*	5	1.26416e-24	1.47483e-17	2.87856e-06	1.17078e-18	0.218912	0.124222	PATJ
DMR_1879	chr12	38904837	38906866	2030	*	16	1.30326e-24	1.08279e-22	0.000292599	1.262e-22	0.189293	0.126253	CPNE8-AS1, CPNE8
DMR_1880	chr12	114505242	114506375	1134	*	6	1.39075e-24	9.81538e-17	6.7977e-07	4.36666e-20	-0.211045	-0.119635
DMR_1881	chr6	133456625	133457947	1323	*	6	1.48889e-24	1.69013e-22	1.02009e-06	1.95103e-21	-0.235688	-0.154667	EYA4
DMR_1882	chr8	144265568	144266960	1393	*	7	1.59245e-24	1.50684e-20	6.0213e-07	5.6784e-21	0.18552	0.107875	SCX, BOP1
DMR_1883	chr6	99612577	99614979	2403	*	13	1.60225e-24	1.21052e-31	2.71685e-05	1.78703e-29	0.189427	0.102907	PRDM13
DMR_1884	chr6	70165698	70167071	1374	*	5	1.60542e-24	6.90543e-21	1.64887e-07	3.12934e-20	-0.233299	-0.152172	COL19A1
DMR_1885	chr3	129793678	129795844	2167	*	7	1.70494e-24	3.51011e-23	1.33993e-06	4.13413e-23	0.190089	0.116663	TMCC1
DMR_1886	chr5	96702522	96703362	841	*	12	1.73523e-24	2.35106e-26	0.00036612	7.9418e-23	0.219561	0.160083	CAST
DMR_1887	chr9	69204134	69205131	998	*	8	1.74641e-24	1.20824e-20	3.14948e-06	1.54384e-19	0.14473	0.104769	AL358113.1, TJP2
DMR_1888	chr1	89843061	89844439	1379	*	7	1.82151e-24	7.16661e-16	4.57084e-06	1.9261e-17	0.222183	0.117572	AC093423.3, LRRC8D
DMR_1889	chrX	13398609	13399728	1120	*	5	1.84366e-24	4.97307e-20	5.58879e-07	6.72717e-21	0.274331	0.102659	LINC01203
DMR_1890	chr7	27097490	27099355	1866	*	10	1.87856e-24	1.04446e-24	5.60475e-05	1.03464e-22	0.199207	0.147497	HOTAIRM1, AC004079.4
DMR_1891	chrX	103276081	103277157	1077	*	7	1.92562e-24	9.82015e-21	9.7364e-06	4.33854e-20	0.185198	0.1279	TCEAL5
DMR_1892	chr3	108757098	108758031	934	*	6	1.97964e-24	1.49932e-17	2.41773e-06	4.42977e-18	-0.188467	-0.131689	RETNLB
DMR_1893	chr5	4970540	4971528	989	*	5	2.22517e-24	3.65436e-20	1.55192e-06	3.45536e-19	-0.226412	-0.182098
DMR_1894	chr6	166165569	166170035	4467	*	20	2.22963e-24	8.60359e-47	6.24858e-06	3.29393e-46	0.214566	0.108385	LNCDAT, TBXT
DMR_1895	chr1	169102834	169104313	1480	*	5	2.28983e-24	1.77967e-12	3.95722e-08	5.82566e-18	0.217991	0.110582	AL031726.1, AL135926.1
DMR_1896	chr8	32594533	32595867	1335	*	6	2.41465e-24	8.12628e-25	3.32242e-06	6.20241e-23	-0.162621	-0.131151	NRG1
DMR_1897	chr12	52243449	52245412	1964	*	8	2.43688e-24	3.78595e-19	4.85851e-06	4.11176e-20	0.212962	0.100555	KRT7, KRT7-AS
DMR_1898	chr7	15685026	15688210	3185	*	16	2.55214e-24	5.71479e-35	1.19493e-05	1.67372e-34	0.193365	0.109474	MEOX2
DMR_1899	chr1	201946318	201947775	1458	*	10	2.67509e-24	5.96677e-21	4.83837e-05	7.36809e-22	0.191165	0.1029	LMOD1
DMR_1900	chr20	10295175	10297640	2466	*	6	2.88275e-24	5.10141e-24	1.95713e-07	1.36673e-24	-0.234905	-0.160447	SNAP25, SNAP25-AS1
DMR_1901	chr19	14674781	14675795	1015	*	6	2.95354e-24	1.52997e-20	1.85974e-06	1.29969e-19	-0.206742	-0.14337	ADGRE3
DMR_1902	chr11	1932431	1935062	2632	*	8	3.15518e-24	1.64116e-23	1.66149e-07	1.88306e-27	-0.179554	-0.120893	TNNT3
DMR_1903	chr20	2821065	2821661	597	*	5	3.22859e-24	3.34574e-19	6.25683e-07	1.74334e-18	0.222254	0.155274
DMR_1904	chr13	101398668	101400410	1743	*	5	3.26674e-24	1.70267e-24	1.26417e-07	2.57205e-24	-0.252111	-0.181807	NALCN
DMR_1905	chr10	131410223	131411548	1326	*	5	3.48177e-24	4.0656e-18	1.08517e-07	1.26889e-18	-0.265686	-0.177927
DMR_1906	chr7	881455	883138	1684	*	5	3.51351e-24	1.88223e-13	9.05519e-08	1.1943e-16	-0.228064	-0.131392	SUN1, GET4, AC073957.3
DMR_1907	chr7	19105907	19107864	1958	*	9	3.53493e-24	6.00013e-20	6.76844e-06	1.57184e-19	0.257832	0.130873	TWIST1
DMR_1908	chr3	139387295	139388897	1603	*	5	3.61575e-24	4.25661e-13	7.41061e-07	1.31181e-15	-0.22446	-0.129386	U6, COPB2
DMR_1909	chr3	118557677	118558682	1006	*	5	3.69194e-24	2.20982e-16	6.84748e-08	8.84501e-17	-0.252103	-0.133995	AC068633.1
DMR_1910	chr5	102295964	102297466	1503	*	11	3.69905e-24	8.86208e-20	0.00010284	5.84203e-20	0.206987	0.108599	SLCO4C1
DMR_1911	chr1	202282833	202284130	1298	*	6	3.70672e-24	4.35225e-18	2.53689e-06	2.99423e-18	0.17709	0.114708	LGR6
DMR_1912	chr1	153216829	153217533	705	*	6	3.81124e-24	1.66599e-14	3.7587e-07	6.71973e-18	-0.239527	-0.131991
DMR_1913	chr2	226800195	226802011	1817	*	7	4.00103e-24	1.64768e-11	1.49135e-06	4.09664e-16	0.209899	0.106051	AC010735.2
DMR_1914	chr2	88127508	88129023	1516	*	10	4.17062e-24	2.71906e-13	1.851e-06	1.66837e-20	-0.208849	-0.104993	FABP1
DMR_1915	chr19	18274434	18275611	1178	*	8	4.26123e-24	3.56968e-21	3.99648e-06	1.96974e-20	0.191736	0.104691	IQCN
DMR_1916	chr1	171840664	171842389	1726	*	11	4.35959e-24	1.27334e-22	1.04175e-05	3.92565e-22	0.201017	0.123974	DNM3
DMR_1917	chrX	119272948	119273889	942	*	5	4.3786e-24	4.58891e-12	8.05222e-07	1.07731e-15	0.27194	0.120512
DMR_1918	chr7	6536337	6536927	591	*	5	4.46609e-24	1.5921e-16	2.43148e-07	2.17142e-17	0.193482	0.110046	GRID2IP
DMR_1919	chr5	81850968	81853183	2216	*	7	4.52359e-24	4.82951e-14	3.73872e-08	1.35324e-21	0.247044	0.102184	AC026726.1
DMR_1920	chr17	38871670	38872724	1055	*	6	4.53243e-24	5.67887e-17	1.9844e-06	2.27722e-18	0.174038	0.106345	LASP1
DMR_1921	chr19	18428303	18429520	1218	*	5	4.63808e-24	3.04239e-12	7.94447e-07	2.0761e-17	0.216655	0.129676	SSBP4
DMR_1922	chr10	86264772	86265885	1114	*	8	4.77044e-24	9.539e-20	4.35982e-06	2.46472e-19	-0.164214	-0.115933	GRID1, MIR346
DMR_1923	chr17	2214515	2216196	1682	*	5	4.97943e-24	4.0773e-19	2.38549e-08	7.17987e-20	0.343887	0.167778	SMG6, AC090617.1
DMR_1924	chr13	87671685	87674497	2813	*	14	5.00412e-24	2.01831e-30	1.52113e-05	2.75352e-30	0.178186	0.100777	SLITRK5, MIR4500HG
DMR_1925	chr22	49091531	49091808	278	*	5	5.02715e-24	5.44777e-19	1.91736e-06	2.18083e-18	-0.197994	-0.156599
DMR_1926	chr1	6329993	6330770	778	*	5	5.91083e-24	1.29683e-19	1.8354e-07	9.79676e-19	0.216175	0.137145	ACOT7
DMR_1927	chr19	2700765	2700929	165	*	5	5.94595e-24	3.0573e-21	1.20265e-05	1.37892e-19	0.162246	0.117608	GNG7, AC006538.3
DMR_1928	chrX	50066442	50067602	1161	*	6	6.31556e-24	1.90893e-17	1.32726e-06	3.77283e-18	0.241661	0.139614	CLCN5
DMR_1929	chr1	2811380	2816926	5547	*	12	6.98664e-24	1.02425e-45	7.22578e-07	1.58529e-42	-0.243644	-0.1435	AL592464.3, AL592464.2, AL592464.1
DMR_1930	chr7	214577	214920	344	*	5	7.1548e-24	4.89587e-18	2.91893e-06	1.04742e-17	-0.187763	-0.130802	FAM20C
DMR_1931	chr2	209579255	209580030	776	*	10	7.27729e-24	2.64068e-17	0.000103061	1.67676e-19	0.184288	0.110069	MAP2
DMR_1932	chr16	57091742	57092316	575	*	5	7.3083e-24	2.88121e-15	5.51655e-07	5.76892e-17	0.229658	0.119705	AC009090.2
DMR_1933	chr8	79610524	79611226	703	*	7	7.45949e-24	3.27391e-14	7.01669e-06	2.33702e-17	0.21104	0.114064	STMN2
DMR_1934	chr1	148309104	148310364	1261	*	5	7.96103e-24	1.64112e-20	7.04687e-07	2.27874e-19	0.179136	0.147722	AC245100.1, LINC01138
DMR_1935	chr14	56805526	56806558	1033	*	9	7.97378e-24	3.2053e-21	2.47013e-05	7.38445e-20	0.189009	0.123775	OTX2
DMR_1936	chr7	78939285	78939924	640	*	5	8.82935e-24	1.43989e-15	1.20463e-07	4.66828e-16	-0.229068	-0.147341	MAGI2-AS1, MAGI2
DMR_1937	chr8	87874034	87874296	263	*	8	9.07855e-24	6.91546e-21	3.69957e-05	2.88135e-19	-0.225448	-0.139664
DMR_1938	chr22	37749508	37751774	2267	*	7	9.23107e-24	1.97281e-29	9.78322e-07	1.11322e-27	0.16605	0.116774	TRIOBP
DMR_1939	chr10	103668627	103669060	434	*	5	9.24449e-24	6.87071e-20	4.31116e-06	7.60432e-19	0.168631	0.120168	SH3PXD2A
DMR_1940	chr19	50647853	50648572	720	*	6	9.54484e-24	1.60189e-17	6.42092e-06	1.80784e-18	-0.206016	-0.14289
DMR_1941	chr2	240519469	240521247	1779	*	7	9.68873e-24	5.9623e-22	3.94521e-06	4.48475e-22	0.164989	0.108785	ANKMY1
DMR_1942	chr21	43975894	43977521	1628	*	5	1.01856e-23	8.91733e-21	2.72249e-06	5.55989e-20	-0.220608	-0.163132	AGPAT3
DMR_1943	chr11	64960131	64961087	957	*	6	1.0661e-23	1.30613e-12	7.9855e-07	1.63845e-15	0.264915	0.133783	MAJIN
DMR_1944	chr15	85329690	85331031	1342	*	6	1.09799e-23	2.47865e-12	5.2231e-06	4.15782e-16	0.21205	0.121824	ADAMTS7P4
DMR_1945	chr11	65224907	65225864	958	*	6	1.11587e-23	2.55011e-19	1.35135e-07	1.36024e-18	0.212614	0.132493	SLC22A20P
DMR_1946	chr11	66392390	66393352	963	*	5	1.12309e-23	3.00917e-17	6.3798e-07	2.12205e-18	-0.17838	-0.120153
DMR_1947	chr11	5401214	5402970	1757	*	5	1.15175e-23	1.15908e-30	9.92533e-08	3.45028e-29	-0.229632	-0.19703	OR51J1, HBG2, AC104389.5, HBE1, OR51B5
DMR_1948	chr1	34754623	34755238	616	*	7	1.15894e-23	6.96122e-21	1.61744e-05	2.17605e-19	0.134749	0.10347	GJB5, SMIM12
DMR_1949	chr14	22427930	22429210	1281	*	5	1.17708e-23	1.32593e-13	2.02149e-07	9.76252e-16	0.249911	0.143293	AC244502.1
DMR_1950	chr3	125140503	125142027	1525	*	5	1.21438e-23	1.3903e-19	2.97752e-07	3.04767e-19	0.32928	0.156451	SLC12A8
DMR_1951	chr12	96233451	96235606	2156	*	5	1.30976e-23	9.11177e-18	1.77939e-07	4.20983e-18	0.214628	0.1382	ELK3, AC008149.2
DMR_1952	chr2	104867039	104868236	1198	*	7	1.33883e-23	5.87528e-21	1.99333e-05	1.80148e-19	0.174743	0.120003	AC018730.1, LINC01159
DMR_1953	chr12	129848848	129852720	3873	*	7	1.35336e-23	1.56656e-29	9.18379e-07	3.94909e-29	-0.25723	-0.19642	TMEM132D, AC055717.1
DMR_1954	chrX	129738026	129739499	1474	*	7	1.39955e-23	4.693e-17	1.03992e-06	4.02892e-19	0.192384	0.104065	XPNPEP2
DMR_1955	chr16	55874958	55876821	1864	*	7	1.65572e-23	9.84881e-30	1.68722e-06	1.40181e-27	-0.195965	-0.16273	CES5A
DMR_1956	chr7	155490445	155491660	1216	*	7	1.67225e-23	3.33327e-19	3.0061e-05	1.93285e-19	0.189234	0.1361	CNPY1, AC009403.2
DMR_1957	chr15	75178436	75180403	1968	*	7	1.67631e-23	4.05232e-25	6.64175e-06	3.93545e-23	0.146068	0.110682
DMR_1958	chr17	5514353	5516116	1764	*	7	1.75584e-23	3.7016e-26	1.0948e-06	1.21321e-24	-0.239742	-0.142864	NLRP1
DMR_1959	chr8	98043705	98044965	1261	*	5	1.85844e-23	7.41109e-10	2.71628e-07	2.91364e-13	-0.266871	-0.116537	AP003352.1, RPL30
DMR_1960	chr12	131083896	131084862	967	*	10	1.88194e-23	6.71004e-19	3.80255e-06	1.64232e-18	-0.175023	-0.10115	ADGRD1
DMR_1961	chr10	116057335	116058998	1664	*	7	1.94743e-23	1.27287e-20	1.31481e-07	1.96825e-22	-0.250938	-0.140933	GFRA1
DMR_1962	chr4	179465442	179466714	1273	*	6	2.00275e-23	1.34938e-20	5.01278e-06	1.44147e-19	-0.19526	-0.146566
DMR_1963	chr5	32712131	32714419	2289	*	8	2.05219e-23	2.65582e-24	3.2309e-05	5.82379e-23	0.165345	0.124988	NPR3
DMR_1964	chr11	118141999	118144004	2006	*	8	2.16961e-23	3.73406e-20	1.14972e-05	2.20282e-19	-0.175086	-0.111773	SCN4B
DMR_1965	chr13	94967630	94968743	1114	*	5	2.27182e-23	4.44186e-13	1.36903e-06	8.78983e-17	0.225607	0.138147	AL139381.1
DMR_1966	chr1	153012681	153013988	1308	*	5	2.36503e-23	7.30398e-20	4.28793e-07	2.47271e-19	-0.20887	-0.154226
DMR_1967	chr21	43757657	43758826	1170	*	5	2.37302e-23	1.12763e-21	2.00482e-06	3.38602e-20	0.242328	0.176861	PDXK
DMR_1968	chr4	93832862	93834880	2019	*	5	2.43927e-23	3.16185e-22	2.5589e-06	5.58584e-21	0.187623	0.155778
DMR_1969	chr4	107034384	107037648	3265	*	14	2.49068e-23	2.15118e-29	2.42027e-05	1.80906e-27	0.189845	0.100549	DKK2
DMR_1970	chr14	100867245	100869049	1805	*	8	2.52397e-23	2.15563e-26	7.37505e-07	7.20026e-26	-0.188838	-0.124801	AL117190.1
DMR_1971	chr5	2865065	2867249	2185	*	9	2.73604e-23	2.15003e-20	6.39677e-06	9.40521e-21	-0.206267	-0.136577
DMR_1972	chr8	41653469	41654190	722	*	5	2.79007e-23	9.84607e-18	4.87966e-07	3.04773e-17	0.269048	0.166168	ANK1
DMR_1973	chr12	53694604	53697820	3217	*	11	2.89026e-23	3.79213e-19	9.53166e-07	2.86513e-21	0.262972	0.103524
DMR_1974	chrX	107673208	107674894	1687	*	5	2.97851e-23	5.96942e-19	1.08405e-06	3.43724e-19	0.25957	0.175793
DMR_1975	chr6	26043089	26044232	1144	*	7	3.00024e-23	2.86279e-20	1.48118e-05	4.70543e-19	0.222207	0.129428	H2AC5P, H2BC3
DMR_1976	chr16	87464499	87466371	1873	*	6	3.01168e-23	3.50154e-13	1.11635e-06	2.06156e-17	0.181887	0.116802	ZCCHC14
DMR_1977	chr10	131259906	131260725	820	*	5	3.04789e-23	5.70554e-16	4.09762e-07	1.27171e-16	-0.183466	-0.134141	TCERG1L
DMR_1978	chr17	40322555	40324613	2059	*	6	3.05464e-23	6.93176e-21	1.63689e-07	3.12748e-21	0.226451	0.141134	RARA
DMR_1979	chr9	95044115	95046624	2510	*	6	3.26972e-23	8.31857e-23	9.31624e-07	6.66715e-25	0.227408	0.167548	AOPEP
DMR_1980	chr12	131000006	131002297	2292	*	9	3.37879e-23	4.10227e-26	3.75817e-06	8.42321e-25	-0.264197	-0.153003	ADGRD1
DMR_1981	chrX	119990546	119991759	1214	*	6	3.38329e-23	8.38877e-23	5.06149e-06	4.67358e-21	0.225803	0.163061	RHOXF1P3, RHOXF1P1
DMR_1982	chr3	35710886	35712308	1423	*	6	3.5013e-23	1.52593e-23	1.1244e-05	1.49681e-21	-0.212275	-0.164018	ARPP21
DMR_1983	chr5	10330266	10332005	1740	*	5	3.52017e-23	1.23833e-16	4.07199e-07	2.71903e-18	0.259785	0.132279
DMR_1984	chr12	53222712	53224623	1912	*	5	3.68167e-23	5.66785e-19	3.96026e-07	1.80784e-18	0.273077	0.133598	RARG
DMR_1985	chr6	167678231	167679138	908	*	6	3.77077e-23	3.02173e-21	7.58834e-06	7.76023e-20	0.165217	0.141729	AL356123.2, LINC02538
DMR_1986	chr11	62444021	62444959	939	*	6	3.77589e-23	4.10211e-20	1.11525e-05	5.52978e-19	0.203299	0.135093	AHNAK
DMR_1987	chr20	31412760	31413894	1135	*	7	3.80667e-23	5.45071e-23	8.66032e-06	4.50213e-21	-0.182267	-0.145433	DEFB121
DMR_1988	chr11	334251	334561	311	*	5	3.85305e-23	6.23364e-21	8.83939e-06	2.78862e-19	0.162959	0.128514
DMR_1989	chr6	29355414	29357500	2087	*	11	3.89361e-23	2.07796e-25	3.70576e-06	8.68516e-24	-0.183047	-0.111414	OR5V1
DMR_1990	chr3	17961490	17962520	1031	*	6	4.06037e-23	3.61757e-16	5.27625e-07	1.05581e-16	-0.200167	-0.110451	TBC1D5
DMR_1991	chr5	141882814	141884029	1216	*	6	4.21545e-23	2.42897e-15	4.29515e-07	4.86722e-17	0.175671	0.101881	AC005740.5
DMR_1992	chr11	69442968	69444479	1512	*	8	4.24336e-23	6.54268e-11	1.11844e-05	1.27327e-15	0.294765	0.132887	AP000439.1
DMR_1993	chr1	117092928	117095236	2309	*	7	4.34689e-23	2.00312e-17	1.75707e-06	1.05194e-21	0.198499	0.111547	TTF2, MIR942
DMR_1994	chr11	71339291	71340060	770	*	5	4.96168e-23	1.31862e-17	2.03217e-06	2.30477e-17	0.243711	0.14325
DMR_1995	chr7	57179469	57180311	843	*	6	4.99216e-23	8.55726e-21	5.92171e-06	1.74139e-19	-0.170598	-0.124991	GUSBP10
DMR_1996	chr1	152906592	152909454	2863	*	9	5.06056e-23	1.45679e-23	2.07655e-07	1.50648e-24	-0.23715	-0.12751	IVL
DMR_1997	chr19	22784331	22785616	1286	*	5	5.26657e-23	2.1075e-11	2.44711e-08	3.82226e-14	-0.291354	-0.10638
DMR_1998	chr6	1384256	1385907	1652	*	7	5.34813e-23	6.27727e-22	2.06156e-06	4.43694e-21	0.170202	0.116174	AL034346.1
DMR_1999	chr2	103873372	103874680	1309	*	5	5.37571e-23	1.7206e-22	6.72328e-07	2.38713e-22	-0.251954	-0.180001	LINC01965, AC013727.2
[truncated: 1,096 more rows]
