# Supplementary material for: Methylation reprogramming associated with aggressive prostate cancer and ancestral disparities
Source: Mol Syst Biol. 2025 Oct 7;21(12):1676–701. doi: 10.1038/s44320-025-00153-x (PMC12673094; doi:10.1038/s44320-025-00153-x)
Supplement: Supplementary file 21 — Data Set EV19 [file 44320_2025_153_MOESM21_ESM.xlsx]

## Sheet: Sheet1
Dataset EV19 Significant differentially methylated region (DMR)-related CpG positions identified between African and non-African prostate tumour-derived samples in the ancestry-associated validation cohort (FDR-adjusted p <0.05, |Δβ| ≥0.1, minimum 5 probes per DMR).

## Sheet: Dataset EV19
CpG	CHR	MAPINFO	CpG	Strand	Type	gene	feature	cgi	UCSC_Islands_Name	Color	Context	CGI.Relation	tx_id	tx_chr	tx_start	tx_end	tx_width	tx_strand	distTxStart	gene_id	nearest.gene	gene_biotype	seq_coord_system	symbol	gene_id_in	gene_in	ATAC_name	ATAC_score	ATAC_annotation	ATAC_percentGC	ATAC_percentAT	Pom_ChromatinState	pmd_Score	pmd_MD	pmd_Type	EPICv2_Name	EPICv1_Loci
cg04364728	chr1	910430	cg04364728_TC21	F	II		Unknow	Island	chr1:908919-910503	Both	CG	Island	ENST00000420190	chr1	924880	939291	14412	+	14448	ENSG00000187634	SAMD11	protein_coding	chromosome	SAMD11								Bivalent_poised_promoter	0.126651340820149	PMD		cg04364728	cg04364728
cg05151709	chr1	910775	cg05151709_TC21	R	II		Unknow	Shore	chr1:908919-910503	Both	CG	South Shore	ENST00000420190	chr1	924880	939291	14412	+	14103	ENSG00000187634	SAMD11	protein_coding	chromosome	SAMD11								Bivalent_poised_promoter	0.126651340820149	PMD		cg05151709	cg05151709
cg08546707	chr1	910815	cg08546707_BC21	F	II		Unknow	Shore	chr1:908919-910503	Both	CG	South Shore	ENST00000420190	chr1	924880	939291	14412	+	14063	ENSG00000187634	SAMD11	protein_coding	chromosome	SAMD11								Bivalent_poised_promoter	0.126651340820149	PMD		cg08546707	cg08546707
cg06154531	chr1	911127	cg06154531_BC21	R	II		Unknow	Shore	chr1:908919-910503	Both	CG	South Shore	ENST00000420190	chr1	924880	939291	14412	+	13751	ENSG00000187634	SAMD11	protein_coding	chromosome	SAMD11								Bivalent_poised_enhancer	0.126651340820149	PMD		cg06154531
cg20825023	chr1	911362	cg20825023_TC21	F	II		Unknow	Shore	chr1:908919-910503	Both	CG	South Shore	ENST00000420190	chr1	924880	939291	14412	+	13516	ENSG00000187634	SAMD11	protein_coding	chromosome	SAMD11								Bivalent_poised_enhancer	0.126651340820149	PMD		cg20825023	cg20825023
cg23207077	chr1	970608	cg23207077_BC21	F	II		Unknow	Shelf	chr1:958933-967274;chr1:970916-971158	Both	CG	North Shore	ENST00000491024	chr1	973512	975865	2354	+	2902	ENSG00000187583	PLEKHN1	protein_coding	chromosome	PLEKHN1	ENSG00000187583	PLEKHN1						Bivalent_poised_enhancer	0.126651340820149	PMD		cg23207077	cg23207077
cg24396605	chr1	970742	cg24396605_BC21	R	II	PLEKHN1	Exon	Shelf	chr1:958933-967274;chr1:970916-971158	Both	CG	North Shore	ENST00000491024	chr1	973512	975865	2354	+	2768	ENSG00000187583	PLEKHN1	protein_coding	chromosome	PLEKHN1	ENSG00000187583	PLEKHN1						Bivalent_poised_enhancer	0.126651340820149	PMD		cg24396605	cg24396605
cg22381068	chr1	970983	cg22381068_TC21	R	II	PLEKHN1	Exon	Shelf	chr1:958933-967274;chr1:970916-971158	Both	CG	Island	ENST00000491024	chr1	973512	975865	2354	+	2527	ENSG00000187583	PLEKHN1	protein_coding	chromosome	PLEKHN1	ENSG00000187583	PLEKHN1						Bivalent_poised_enhancer	0.126651340820149	PMD		cg22381068	cg22381068
cg22481263	chr1	971113	cg22481263_TC11	F	I	PLEKHN1	Exon	Shelf	chr1:958933-967274;chr1:970916-971158	Grn	CG	Island	ENST00000491024	chr1	973512	975865	2354	+	2397	ENSG00000187583	PLEKHN1	protein_coding	chromosome	PLEKHN1	ENSG00000187583	PLEKHN1						Bivalent_poised_enhancer	0.126651340820149	PMD		cg22481263
cg04865998	chr1	971585	cg04865998_TC11	R	I		Unknow	Shore	chr1:970916-971158	Red	CG	South Shore	ENST00000491024	chr1	973512	975865	2354	+	1925	ENSG00000187583	PLEKHN1	protein_coding	chromosome	PLEKHN1	ENSG00000187583	PLEKHN1	PRAD_35	12.1812227901184	Exon	0.674650698602794	0.325349301397206	Bivalent_poised_enhancer	0.126651340820149	PMD		cg04865998	cg04865998
cg07195057	chr1	971738	cg07195057_BC21	R	II		Unknow	Shore	chr1:970916-971158	Both	CG	South Shore	ENST00000491024	chr1	973512	975865	2354	+	1772	ENSG00000187583	PLEKHN1	protein_coding	chromosome	PLEKHN1	ENSG00000187583	PLEKHN1						Bivalent_poised_enhancer	0.126651340820149	PMD		cg07195057	cg07195057
cg02288964	chr1	1032181	cg02288964_TC21	F	II		Unknow	Shelf	chr1:1028415-1029127;chr1:1032586-1034858	Both	CG	North Shore	ENST00000477585	chr1	1034106	1040725	6620	+	1923	ENSG00000188157	AGRN	protein_coding	chromosome	AGRN	ENSG00000188157	AGRN						Bivalent_poised_enhancer	0.112294501719199			cg02288964	cg02288964
cg02341264	chr1	1032587	cg02341264_TC21	F	II	AGRN	TSS1500	Island	chr1:1032586-1034858;chr1:1028415-1029127	Both	CG	Island	ENST00000477585	chr1	1034106	1040725	6620	+	1517	ENSG00000188157	AGRN	protein_coding	chromosome	AGRN	ENSG00000188157	AGRN	PRAD_61	3.31257385628685	Intron	0.672654690618762	0.327345309381238	Bivalent_poised_promoter	0.112294501719199			cg02341264	cg02341264
cg06712559	chr1	1033015	cg06712559_BC11	R	I	AGRN	TSS1500	Island	chr1:1032586-1034858;chr1:1028415-1029127	Red	CG	Island	ENST00000477585	chr1	1034106	1040725	6620	+	1089	ENSG00000188157	AGRN	protein_coding	chromosome	AGRN	ENSG00000188157	AGRN	PRAD_62	11.9283832750052	Promoter	0.75249500998004	0.24750499001996	Bivalent_poised_promoter	0.112294501719199			cg06712559	cg06712559
cg17928920	chr1	1033178	cg17928920_TC21	F	II	AGRN	TSS1500	Island	chr1:1032586-1034858	Both	CG	Island	ENST00000477585	chr1	1034106	1040725	6620	+	926	ENSG00000188157	AGRN	protein_coding	chromosome	AGRN	ENSG00000188157	AGRN	PRAD_62	11.9283832750052	Promoter	0.75249500998004	0.24750499001996	Bivalent_poised_promoter	0.112294501719199			cg17928920	cg17928920
cg14663984	chr1	1033662	cg14663984_BC21	R	II	AGRN	TSS1500	Island	chr1:1032586-1034858	Both	CG	Island	ENST00000477585	chr1	1034106	1040725	6620	+	442	ENSG00000188157	AGRN	protein_coding	chromosome	AGRN	ENSG00000188157	AGRN						Bivalent_poised_promoter	0.112294501719199			cg14663984	cg14663984
cg16318112	chr1	1033874	cg16318112_BC11	R	I	AGRN	TSS200	Island	chr1:1032586-1034858	Grn	CG	Island	ENST00000477585	chr1	1034106	1040725	6620	+	230	ENSG00000188157	AGRN	protein_coding	chromosome	AGRN	ENSG00000188157	AGRN						Bivalent_poised_promoter	0.112294501719199			cg16318112	cg16318112
cg09248054	chr1	1033877	cg09248054_TC11	R	I	AGRN	TSS200	Island	chr1:1032586-1034858	Grn	CG	Island	ENST00000477585	chr1	1034106	1040725	6620	+	227	ENSG00000188157	AGRN	protein_coding	chromosome	AGRN	ENSG00000188157	AGRN						Bivalent_poised_promoter	0.112294501719199			cg09248054	cg09248054
cg15840462	chr1	1034364	cg15840462_BC11	F	I	AGRN	5UTR	Island	chr1:1032586-1034858	Red	CG	Island	ENST00000477585	chr1	1034106	1040725	6620	+	257	ENSG00000188157	AGRN	protein_coding	chromosome	AGRN	ENSG00000188157	AGRN						Bivalent_poised_promoter	0.112294501719199			cg15840462	cg15840462
cg24598973	chr1	1034445	cg24598973_TC21	F	II	AGRN	5UTR	Island	chr1:1032586-1034858	Both	CG	Island	ENST00000477585	chr1	1034106	1040725	6620	+	338	ENSG00000188157	AGRN	protein_coding	chromosome	AGRN	ENSG00000188157	AGRN						Bivalent_poised_promoter	0.112294501719199			cg24598973	cg24598973
cg16502826	chr1	1034857	cg16502826_TC21	R	II		Unknow	Island	chr1:1032586-1034858	Both	CG	Island	ENST00000477585	chr1	1034106	1040725	6620	+	750	ENSG00000188157	AGRN	protein_coding	chromosome	AGRN	ENSG00000188157	AGRN						Bivalent_poised_promoter	0.112294501719199			cg16502826	cg16502826
cg18147233	chr1	1034914	cg18147233_TC21	F	II		Unknow	Shore	chr1:1032586-1034858	Both	CG	South Shore	ENST00000477585	chr1	1034106	1040725	6620	+	807	ENSG00000188157	AGRN	protein_coding	chromosome	AGRN	ENSG00000188157	AGRN						Bivalent_poised_promoter	0.112294501719199			cg18147233	cg18147233
cg02279987	chr1	1246377	cg02279987_TC21	F	II		Unknow	Island	chr1:1246376-1247090;chr1:1242505-1242827	Both	CG	Island	ENST00000330388	chr1	1242453	1246722	4270	-	343	ENSG00000184163	FAM132A	protein_coding	chromosome	FAM132A	ENSG00000184163	FAM132A						Bivalent_poised_enhancer	0.0788589970592912			cg02279987	cg02279987
cg19236794	chr1	1246389	cg19236794_BC11	F	I		Unknow	Island	chr1:1246376-1247090;chr1:1242505-1242827	Red	CG	Island	ENST00000330388	chr1	1242453	1246722	4270	-	331	ENSG00000184163	FAM132A	protein_coding	chromosome	FAM132A	ENSG00000184163	FAM132A						Bivalent_poised_enhancer	0.0788589970592912			cg19236794	cg19236794
cg04719903	chr1	1246576	cg04719903_TC11	F	I	C1QTNF12	Exon	Island	chr1:1246376-1247090;chr1:1242505-1242827	Grn	CG	Island	ENST00000330388	chr1	1242453	1246722	4270	-	144	ENSG00000184163	FAM132A	protein_coding	chromosome	FAM132A	ENSG00000184163	FAM132A						Bivalent_poised_promoter	0.0788589970592912			cg04719903	cg04719903
cg25594899	chr1	1246846	cg25594899_TC11	R	I	C1QTNF12	TSS200	Island	chr1:1246376-1247090	Grn	CG	Island	ENST00000330388	chr1	1242453	1246722	4270	-	123	ENSG00000184163	FAM132A	protein_coding	chromosome	FAM132A								Bivalent_poised_promoter	0.0788589970592912			cg25594899	cg25594899
cg14089984	chr1	1247038	cg14089984_BC11	R	I	C1QTNF12	TSS1500	Island	chr1:1246376-1247090	Red	CG	Island	ENST00000330388	chr1	1242453	1246722	4270	-	315	ENSG00000184163	FAM132A	protein_coding	chromosome	FAM132A								Bivalent_poised_promoter	0.0788589970592912			cg14089984	cg14089984
cg06443533	chr1	1247044	cg06443533_BC11	R	I	C1QTNF12	TSS1500	Island	chr1:1246376-1247090	Red	CG	Island	ENST00000330388	chr1	1242453	1246722	4270	-	321	ENSG00000184163	FAM132A	protein_coding	chromosome	FAM132A								Bivalent_poised_promoter	0.0788589970592912			cg06443533	cg06443533
cg26314055	chr1	1247278	cg26314055_TC11	R	I	C1QTNF12	TSS1500	Shore	chr1:1246376-1247090	Red	CG	South Shore	ENST00000330388	chr1	1242453	1246722	4270	-	555	ENSG00000184163	FAM132A	protein_coding	chromosome	FAM132A								Bivalent_poised_promoter	0.0788589970592912			cg26314055	cg26314055
cg02751993	chr1	1247806	cg02751993_BC21	R	II	C1QTNF12	TSS1500	Shore	chr1:1246376-1247090	Both	CG	South Shore	ENST00000330388	chr1	1242453	1246722	4270	-	1083	ENSG00000184163	FAM132A	protein_coding	chromosome	FAM132A								Bivalent_poised_enhancer	0.0788589970592912			cg02751993	cg02751993
cg20747739	chr1	1247877	cg20747739_TC21	F	II	C1QTNF12	TSS1500	Shore	chr1:1246376-1247090	Both	CG	South Shore	ENST00000330388	chr1	1242453	1246722	4270	-	1154	ENSG00000184163	FAM132A	protein_coding	chromosome	FAM132A								Bivalent_poised_enhancer	0.0788589970592912			cg20747739	cg20747739
cg00297832	chr1	1630161	cg00297832_TC21	R	II		Unknow	Island	chr1:1626669-1634630	Both	CG	Island	ENST00000483015	chr1	1628489	1630589	2101	+	1671	ENSG00000197530	MIB2	protein_coding	chromosome	MIB2	ENSG00000197530	MIB2						Bivalent_poised_promoter	0.087417961791185			cg00297832	cg00297832
cg04882394	chr1	1630551	cg04882394_TC21	R	II	MIB2	Exon	Island	chr1:1626669-1634630	Both	CG	Island	ENST00000356026	chr1	1632095	1634654	2560	+	1542	ENSG00000189409	MMP23B	protein_coding	chromosome	MMP23B	ENSG00000197530	MIB2	PRAD_177	5.75669885190869	3' UTR	0.732534930139721	0.267465069860279	Bivalent_poised_promoter	0.087417961791185			cg04882394	cg04882394
cg24535439	chr1	1630972	cg24535439_BC21	F	II	MMP23B	TSS1500	Island	chr1:1626669-1634630	Both	CG	Island	ENST00000356026	chr1	1632095	1634654	2560	+	1121	ENSG00000189409	MMP23B	protein_coding	chromosome	MMP23B								Bivalent_poised_promoter	0.087417961791185			cg24535439	cg24535439
cg00262621	chr1	1630995	cg00262621_BC21	F	II	MMP23B	TSS1500	Island	chr1:1626669-1634630	Both	CG	Island	ENST00000356026	chr1	1632095	1634654	2560	+	1098	ENSG00000189409	MMP23B	protein_coding	chromosome	MMP23B								Bivalent_poised_promoter	0.087417961791185			cg00262621	cg00262621
cg08231710	chr1	1631308	cg08231710_BC11	R	I	MMP23B	TSS1500	Island	chr1:1626669-1634630	Red	CG	Island	ENST00000356026	chr1	1632095	1634654	2560	+	785	ENSG00000189409	MMP23B	protein_coding	chromosome	MMP23B								Bivalent_poised_promoter	0.087417961791185			cg08231710	cg08231710
cg06943420	chr1	1631320	cg06943420_TC11	R	I	MMP23B	TSS1500	Island	chr1:1626669-1634630	Red	CG	Island	ENST00000356026	chr1	1632095	1634654	2560	+	773	ENSG00000189409	MMP23B	protein_coding	chromosome	MMP23B								Bivalent_poised_promoter	0.087417961791185			cg06943420	cg06943420
cg11648594	chr1	1631481	cg11648594_TC11	R	I	MMP23B	TSS1500	Island	chr1:1626669-1634630	Grn	CG	Island	ENST00000356026	chr1	1632095	1634654	2560	+	612	ENSG00000189409	MMP23B	protein_coding	chromosome	MMP23B								Bivalent_poised_promoter	0.087417961791185			cg11648594	cg11648594
cg26740494	chr1	1631752	cg26740494_TC21	R	II	MMP23B	TSS1500	Island	chr1:1626669-1634630;chr1:1635670-1636108	Both	CG	Island	ENST00000356026	chr1	1632095	1634654	2560	+	341	ENSG00000189409	MMP23B	protein_coding	chromosome	MMP23B								Bivalent_poised_promoter	0.087417961791185			cg26740494	cg26740494
cg03136646	chr1	1631878	cg03136646_BC21	F	II	MMP23B	TSS1500	Island	chr1:1626669-1634630;chr1:1635670-1636108	Both	CG	Island	ENST00000356026	chr1	1632095	1634654	2560	+	215	ENSG00000189409	MMP23B	protein_coding	chromosome	MMP23B								Bivalent_poised_promoter	0.087417961791185			cg03136646
cg05834878	chr1	1631923	cg05834878_TC21	R	II	MMP23B	TSS1500	Island	chr1:1626669-1634630;chr1:1635670-1636108	Both	CG	Island	ENST00000356026	chr1	1632095	1634654	2560	+	170	ENSG00000189409	MMP23B	protein_coding	chromosome	MMP23B								Bivalent_poised_promoter	0.087417961791185			cg05834878	cg05834878
cg12160012	chr1	1632016	cg12160012_BC11	R	I	MMP23B	TSS200	Island	chr1:1626669-1634630;chr1:1635670-1636108	Red	CG	Island	ENST00000356026	chr1	1632095	1634654	2560	+	77	ENSG00000189409	MMP23B	protein_coding	chromosome	MMP23B								Bivalent_poised_promoter	0.087417961791185			cg12160012
cg25516687	chr1	1632159	cg25516687_BC21	R	II	MMP23B	TSS200	Island	chr1:1626669-1634630;chr1:1635670-1636108	Both	CG	Island	ENST00000472264	chr1	1632163	1633120	958	+	2	ENSG00000189409	MMP23B	protein_coding	chromosome	MMP23B	ENSG00000189409	MMP23B						Bivalent_poised_promoter	0.087417961791185			cg25516687
cg20574276	chr1	1632164	cg20574276_BC21	R	II	MMP23B	TSS200	Island	chr1:1626669-1634630;chr1:1635670-1636108	Both	CG	Island	ENST00000472264	chr1	1632163	1633120	958	+	0	ENSG00000189409	MMP23B	protein_coding	chromosome	MMP23B	ENSG00000189409	MMP23B						Bivalent_poised_promoter	0.087417961791185			cg20574276
cg26976576	chr1	1632172	cg26976576_TC21	R	II	MMP23B	TSS200	Island	chr1:1626669-1634630;chr1:1635670-1636108	Both	CG	Island	ENST00000378675	chr1	1632179	1634654	2476	+	5	ENSG00000189409	MMP23B	protein_coding	chromosome	MMP23B	ENSG00000189409	MMP23B						Bivalent_poised_promoter	0.087417961791185			cg26976576	cg26976576
cg05419999	chr1	1632174	cg05419999_TC21	R	II	MMP23B	5UTR	Island	chr1:1626669-1634630;chr1:1635670-1636108	Both	CG	Island	ENST00000378675	chr1	1632179	1634654	2476	+	3	ENSG00000189409	MMP23B	protein_coding	chromosome	MMP23B	ENSG00000189409	MMP23B						Bivalent_poised_promoter	0.087417961791185			cg05419999	cg05419999
cg11798909	chr1	1632441	cg11798909_TC21	F	II		Unknow	Island	chr1:1626669-1634630;chr1:1635670-1636108	Both	CG	Island	ENST00000412810	chr1	1632181	1701810	69630	+	259	ENSG00000189409	MMP23B	protein_coding	chromosome	MMP23B	ENSG00000189409	MMP23B						Bivalent_poised_promoter	0.087417961791185			cg11798909	cg11798909
cg17561553	chr1	2002994	cg17561553_BC21	R	II		Unknow	OpenSea		Both	CG	Open Sea	ENST00000493964	chr1	1921951	2003837	81887	-	841	ENSG00000142609	CFAP74	protein_coding	chromosome	CFAP74	ENSG00000142609	CFAP74						Repressed_chromatin	0.116885167099852			cg17561553	cg17561553
cg22344830	chr1	2003609	cg22344830_BC21	F	II		Unknow	OpenSea		Both	CG	Open Sea	ENST00000493964	chr1	1921951	2003837	81887	-	226	ENSG00000142609	CFAP74	protein_coding	chromosome	CFAP74	ENSG00000142609	CFAP74						Bivalent_poised_promoter	0.116885167099852			cg22344830	cg22344830
cg05700129	chr1	2003686	cg05700129_BC21	R	II		Unknow	OpenSea		Both	CG	Open Sea	ENST00000493964	chr1	1921951	2003837	81887	-	149	ENSG00000142609	CFAP74	protein_coding	chromosome	CFAP74	ENSG00000142609	CFAP74						Bivalent_poised_promoter	0.116885167099852			cg05700129	cg05700129
cg05551595	chr1	2003870	cg05551595_TC11	F	I	CFAP74	TSS200	OpenSea		Grn	CG	Open Sea	ENST00000493964	chr1	1921951	2003837	81887	-	32	ENSG00000142609	CFAP74	protein_coding	chromosome	CFAP74								Bivalent_poised_promoter	0.116885167099852			cg05551595	cg05551595
cg23621729	chr1	2004006	cg23621729_TC21	R	II	CFAP74	TSS1500	OpenSea		Both	CG	Open Sea	ENST00000493964	chr1	1921951	2003837	81887	-	168	ENSG00000142609	CFAP74	protein_coding	chromosome	CFAP74								Bivalent_poised_promoter	0.116885167099852			cg23621729	cg23621729
cg08114317	chr1	2004096	cg08114317_TC21	F	II	CFAP74	TSS1500	OpenSea		Both	CG	Open Sea	ENST00000493964	chr1	1921951	2003837	81887	-	258	ENSG00000142609	CFAP74	protein_coding	chromosome	CFAP74								Bivalent_poised_promoter	0.116885167099852			cg08114317	cg08114317
cg00014118	chr1	2004122	cg00014118_TC21	R	II	CFAP74	TSS1500	OpenSea		Both	CG	Open Sea	ENST00000493964	chr1	1921951	2003837	81887	-	284	ENSG00000142609	CFAP74	protein_coding	chromosome	CFAP74								Bivalent_poised_promoter	0.116885167099852			cg00014118	cg00014118
cg16119405	chr1	2004981	cg16119405_BC21	R	II	CFAP74	TSS1500	OpenSea		Both	CG	Open Sea	ENST00000493964	chr1	1921951	2003837	81887	-	1143	ENSG00000142609	CFAP74	protein_coding	chromosome	CFAP74								Repressed_chromatin	0.116885167099852			cg16119405	cg16119405
cg24317585	chr1	2005172	cg24317585_BC11	R	I	CFAP74	TSS1500	OpenSea		Red	CG	Open Sea	ENST00000493964	chr1	1921951	2003837	81887	-	1334	ENSG00000142609	CFAP74	protein_coding	chromosome	CFAP74								Repressed_chromatin	0.116885167099852			cg24317585	cg24317585
cg23037871	chr1	2005272	cg23037871_BC21	F	II	CFAP74	TSS1500	OpenSea		Both	CG	Open Sea	ENST00000493964	chr1	1921951	2003837	81887	-	1434	ENSG00000142609	CFAP74	protein_coding	chromosome	CFAP74								Repressed_chromatin	0.116885167099852			cg23037871	cg23037871
cg00049576	chr1	2081748	cg00049576_BC21	F	II		Unknow	OpenSea		Both	CG	Open Sea	ENST00000496325	chr1	2075244	2150863	75620	+	6503	ENSG00000067606	PRKCZ	protein_coding	chromosome	PRKCZ	ENSG00000067606	PRKCZ						Bivalent_poised_promoter	0.116885167099852			cg00049576
cg07375700	chr1	2082068	cg07375700_TC21	R	II		Unknow	OpenSea		Both	CG	Open Sea	ENST00000496325	chr1	2075244	2150863	75620	+	6823	ENSG00000067606	PRKCZ	protein_coding	chromosome	PRKCZ	ENSG00000067606	PRKCZ	PRAD_232	15.9223671744182	Promoter	0.548902195608782	0.451097804391218	Active_prostate_lineage-specific_promoter	0.116885167099852			cg07375700	cg07375700
cg22174681	chr1	2082491	cg22174681_BC21	F	II		Unknow	OpenSea		Both	CG	Open Sea	ENST00000496325	chr1	2075244	2150863	75620	+	7246	ENSG00000067606	PRKCZ	protein_coding	chromosome	PRKCZ	ENSG00000067606	PRKCZ	PRAD_232	15.9223671744182	Promoter	0.548902195608782	0.451097804391218	Active_prostate_lineage-specific_promoter	0.116885167099852			cg22174681	cg22174681
cg23820589	chr1	2082805	cg23820589_BC21	F	II		Unknow	OpenSea		Both	CG	Open Sea	ENST00000496325	chr1	2075244	2150863	75620	+	7560	ENSG00000067606	PRKCZ	protein_coding	chromosome	PRKCZ	ENSG00000067606	PRKCZ	PRAD_233	4.84588152680898	Intron	0.602794411177645	0.397205588822355	Bivalent_poised_promoter	0.116885167099852			cg23820589	cg23820589
cg02361803	chr1	2082932	cg02361803_TC11	R	I		Unknow	OpenSea		Grn	CG	Open Sea	ENST00000496325	chr1	2075244	2150863	75620	+	7687	ENSG00000067606	PRKCZ	protein_coding	chromosome	PRKCZ	ENSG00000067606	PRKCZ	PRAD_233	4.84588152680898	Intron	0.602794411177645	0.397205588822355	Bivalent_poised_promoter	0.116885167099852			cg02361803
cg25304754	chr1	2083108	cg25304754_TC21	R	II		Unknow	OpenSea		Both	CG	Open Sea	ENST00000496325	chr1	2075244	2150863	75620	+	7863	ENSG00000067606	PRKCZ	protein_coding	chromosome	PRKCZ	ENSG00000067606	PRKCZ	PRAD_233	4.84588152680898	Intron	0.602794411177645	0.397205588822355	Bivalent_poised_promoter	0.116885167099852			cg25304754	cg25304754
cg12085265	chr1	2083189	cg12085265_TC21	F	II		Unknow	OpenSea		Both	CG	Open Sea	ENST00000496325	chr1	2075244	2150863	75620	+	7944	ENSG00000067606	PRKCZ	protein_coding	chromosome	PRKCZ	ENSG00000067606	PRKCZ	PRAD_233	4.84588152680898	Intron	0.602794411177645	0.397205588822355	Bivalent_poised_promoter	0.116885167099852			cg12085265	cg12085265
cg00053988	chr1	2212351	cg00053988_BC21	F	II		Unknow	Shore	chr1:2212760-2213058	Both	CG	North Shore	ENST00000487186	chr1	2189548	2212720	23173	-	367	ENSG00000162585	C1orf86	protein_coding	chromosome	C1orf86	ENSG00000162585	C1orf86						Active_non-prostate_lineage_promoter	0.0700203306941546			cg00053988
cg19756430	chr1	2212563	cg19756430_TC11	R	I	FAAP20	5UTR	Shore	chr1:2212760-2213058	Grn	CG	North Shore	ENST00000487186	chr1	2189548	2212720	23173	-	155	ENSG00000162585	C1orf86	protein_coding	chromosome	C1orf86	ENSG00000162585	C1orf86						Active_prostate_lineage-specific_promoter	0.0700203306941546			cg19756430	cg19756430
cg04557908	chr1	2212620	cg04557908_BC21	R	II	FAAP20	5UTR	Shore	chr1:2212760-2213058	Both	CG	North Shore	ENST00000487186	chr1	2189548	2212720	23173	-	98	ENSG00000162585	C1orf86	protein_coding	chromosome	C1orf86	ENSG00000162585	C1orf86	PRAD_257	10.6132487612701	Promoter	0.650698602794411	0.349301397205589	Active_prostate_lineage-specific_promoter	0.0700203306941546			cg04557908	cg04557908
cg22610743	chr1	2212722	cg22610743_BC21	F	II	FAAP20	TSS200	Shore	chr1:2212760-2213058	Both	CG	North Shore	ENST00000487186	chr1	2189548	2212720	23173	-	1	ENSG00000162585	C1orf86	protein_coding	chromosome	C1orf86			PRAD_257	10.6132487612701	Promoter	0.650698602794411	0.349301397205589	Active_prostate_lineage-specific_promoter	0.0700203306941546			cg22610743	cg22610743
cg17022540	chr1	2212775	cg17022540_BC11	R	I	FAAP20	TSS200	Island	chr1:2212760-2213058	Red	CG	Island	ENST00000487186	chr1	2189548	2212720	23173	-	54	ENSG00000162585	C1orf86	protein_coding	chromosome	C1orf86			PRAD_257	10.6132487612701	Promoter	0.650698602794411	0.349301397205589	Active_prostate_lineage-specific_promoter	0.0700203306941546			cg17022540	cg17022540
cg00026222	chr1	2212805	cg00026222_TC11	R	I	FAAP20	TSS200	Island	chr1:2212760-2213058	Grn	CG	Island	ENST00000487186	chr1	2189548	2212720	23173	-	84	ENSG00000162585	C1orf86	protein_coding	chromosome	C1orf86			PRAD_257	10.6132487612701	Promoter	0.650698602794411	0.349301397205589	Active_prostate_lineage-specific_promoter	0.0700203306941546			cg00026222	cg00026222
cg09533843	chr1	2212884	cg09533843_BC11	F	I	FAAP20	TSS200	Island	chr1:2212760-2213058	Red	CG	Island	ENST00000487186	chr1	2189548	2212720	23173	-	163	ENSG00000162585	C1orf86	protein_coding	chromosome	C1orf86			PRAD_257	10.6132487612701	Promoter	0.650698602794411	0.349301397205589	Active_prostate_lineage-specific_promoter	0.0700203306941546			cg09533843	cg09533843
cg07059123	chr1	2212896	cg07059123_TC21	F	II	FAAP20	TSS200	Island	chr1:2212760-2213058	Both	CG	Island	ENST00000487186	chr1	2189548	2212720	23173	-	175	ENSG00000162585	C1orf86	protein_coding	chromosome	C1orf86			PRAD_257	10.6132487612701	Promoter	0.650698602794411	0.349301397205589	Active_prostate_lineage-specific_promoter	0.0700203306941546			cg07059123
cg15451548	chr1	2213434	cg15451548_TC11	R	I	FAAP20	TSS1500	Shore	chr1:2212760-2213058	Red	CG	South Shore	ENST00000487186	chr1	2189548	2212720	23173	-	713	ENSG00000162585	C1orf86	protein_coding	chromosome	C1orf86			PRAD_258	2.45711034686957	Promoter	0.646706586826347	0.353293413173653	Active_non-prostate_lineage_promoter	0.0700203306941546			cg15451548	cg15451548
cg23632393	chr1	2213677	cg23632393_BC21	F	II	FAAP20	TSS1500	Shore	chr1:2212760-2213058	Both	CG	South Shore	ENST00000487186	chr1	2189548	2212720	23173	-	956	ENSG00000162585	C1orf86	protein_coding	chromosome	C1orf86			PRAD_258	2.45711034686957	Promoter	0.646706586826347	0.353293413173653	Active_non-prostate_lineage_promoter	0.0700203306941546			cg23632393	cg23632393
cg01051283	chr1	2213893	cg01051283_TC21	F	II	FAAP20	TSS1500	Shore	chr1:2212760-2213058	Both	CG	South Shore	ENST00000487186	chr1	2189548	2212720	23173	-	1172	ENSG00000162585	C1orf86	protein_coding	chromosome	C1orf86								Active_non-prostate_lineage_promoter	0.0700203306941546			cg01051283	cg01051283
cg01179713	chr1	2214198	cg01179713_TC21	F	II	FAAP20	TSS1500	Shore	chr1:2212760-2213058	Both	CG	South Shore	ENST00000487186	chr1	2189548	2212720	23173	-	1477	ENSG00000162585	C1orf86	protein_coding	chromosome	C1orf86			PRAD_259	9.69692510233483	Intron	0.650698602794411	0.349301397205589	Active_non-prostate_lineage_promoter	0.0700203306941546			cg01179713	cg01179713
cg24148368	chr1	2214214	cg24148368_TC21	F	II	FAAP20	TSS1500	Shore	chr1:2212760-2213058	Both	CG	South Shore	ENST00000487186	chr1	2189548	2212720	23173	-	1493	ENSG00000162585	C1orf86	protein_coding	chromosome	C1orf86			PRAD_259	9.69692510233483	Intron	0.650698602794411	0.349301397205589	Active_non-prostate_lineage_promoter	0.0700203306941546			cg24148368	cg24148368
cg26132097	chr1	2214216	cg26132097_BC21	F	II	FAAP20	TSS1500	Shore	chr1:2212760-2213058	Both	CG	South Shore	ENST00000487186	chr1	2189548	2212720	23173	-	1495	ENSG00000162585	C1orf86	protein_coding	chromosome	C1orf86			PRAD_259	9.69692510233483	Intron	0.650698602794411	0.349301397205589	Active_non-prostate_lineage_promoter	0.0700203306941546			cg26132097	cg26132097
cg24518098	chr1	2214849	cg24518098_BC21	F	II		Unknow	Shore	chr1:2212760-2213058	Both	CG	South Shore	ENST00000487186	chr1	2189548	2212720	23173	-	2128	ENSG00000162585	C1orf86	protein_coding	chromosome	C1orf86								Bivalent_poised_promoter	0.0700203306941546			cg24518098
cg14748210	chr1	2214905	cg14748210_BC21	R	II		Unknow	Shore	chr1:2212760-2213058	Both	CG	South Shore	ENST00000487186	chr1	2189548	2212720	23173	-	2184	ENSG00000162585	C1orf86	protein_coding	chromosome	C1orf86								Bivalent_poised_promoter	0.0700203306941546			cg14748210	cg14748210
cg04992757	chr1	2334699	cg04992757_TC21	R	II		Unknow	Shelf	chr1:2331745-2332031;chr1:2334568-2334993	Both	CG	Island	ENST00000602865	chr1	2350414	2352820	2407	-	18119	ENSG00000269896	RP4-740C4.5	transcribed_processed_pseudogene	chromosome	RP4-740C4.5	ENSG00000116151	MORN1						Bivalent_poised_promoter	0.110661063229206			cg04992757	cg04992757
cg16600733	chr1	2334923	cg16600733_TC11	F	I		Unknow	Shelf	chr1:2331745-2332031;chr1:2334568-2334993	Red	CG	Island	ENST00000602865	chr1	2350414	2352820	2407	-	17895	ENSG00000269896	RP4-740C4.5	transcribed_processed_pseudogene	chromosome	RP4-740C4.5	ENSG00000116151	MORN1	PRAD_285	2.96392493299427	Intron	0.620758483033932	0.379241516966068	Bivalent_poised_promoter	0.110661063229206			cg16600733
cg02687883	chr1	2334992	cg02687883_TC21	R	II		Unknow	Shelf	chr1:2331745-2332031;chr1:2334568-2334993	Both	CG	Island	ENST00000602865	chr1	2350414	2352820	2407	-	17826	ENSG00000269896	RP4-740C4.5	transcribed_processed_pseudogene	chromosome	RP4-740C4.5	ENSG00000116151	MORN1	PRAD_285	2.96392493299427	Intron	0.620758483033932	0.379241516966068	Bivalent_poised_promoter	0.110661063229206			cg02687883	cg02687883
cg18155888	chr1	2335152	cg18155888_BC11	R	I		Unknow	Shelf	chr1:2331745-2332031;chr1:2334568-2334993	Red	CG	South Shore	ENST00000602865	chr1	2350414	2352820	2407	-	17666	ENSG00000269896	RP4-740C4.5	transcribed_processed_pseudogene	chromosome	RP4-740C4.5	ENSG00000116151	MORN1	PRAD_285	2.96392493299427	Intron	0.620758483033932	0.379241516966068	Bivalent_poised_promoter	0.110661063229206			cg18155888	cg18155888
cg26026567	chr1	2335787	cg26026567_TC11	F	I		Unknow	Shelf	chr1:2331745-2332031;chr1:2334568-2334993	Red	CG	South Shore	ENST00000602865	chr1	2350414	2352820	2407	-	17031	ENSG00000269896	RP4-740C4.5	transcribed_processed_pseudogene	chromosome	RP4-740C4.5	ENSG00000116151	MORN1	PRAD_286	3.73978974159413	Intron	0.648702594810379	0.351297405189621	Bivalent_poised_promoter	0.110661063229206			cg26026567	cg26026567
cg02483661	chr1	2529182	cg02483661_TC21	R	II	HES5	3UTR	Shelf	chr1:2525802-2526820;chr1:2529321-2530571	Both	CG	North Shore	ENST00000378453	chr1	2528745	2530245	1501	-	1061	ENSG00000197921	HES5	protein_coding	chromosome	HES5	ENSG00000197921	HES5						Bivalent_poised_promoter				cg02483661	cg02483661
cg06231244	chr1	2529322	cg06231244_TC21	F	II	HES5	3UTR	Shelf	chr1:2525802-2526820;chr1:2529321-2530571	Both	CG	Island	ENST00000378453	chr1	2528745	2530245	1501	-	921	ENSG00000197921	HES5	protein_coding	chromosome	HES5	ENSG00000197921	HES5						Bivalent_poised_promoter				cg06231244	cg06231244
cg01985965	chr1	2529839	cg01985965_TC21	R	II		Unknow	Shelf	chr1:2525802-2526820;chr1:2529321-2530571	Both	CG	Island	ENST00000378453	chr1	2528745	2530245	1501	-	404	ENSG00000197921	HES5	protein_coding	chromosome	HES5	ENSG00000197921	HES5						Bivalent_poised_promoter				cg01985965	cg01985965
cg12053769	chr1	2529974	cg12053769_TC21	F	II	HES5	Exon	Shelf	chr1:2525802-2526820;chr1:2529321-2530571	Both	CG	Island	ENST00000378453	chr1	2528745	2530245	1501	-	269	ENSG00000197921	HES5	protein_coding	chromosome	HES5	ENSG00000197921	HES5						Bivalent_poised_promoter				cg12053769	cg12053769
cg10005581	chr1	2530171	cg10005581_TC21	F	II	HES5	Exon	Shelf	chr1:2525802-2526820;chr1:2529321-2530571	Both	CG	Island	ENST00000378453	chr1	2528745	2530245	1501	-	72	ENSG00000197921	HES5	protein_coding	chromosome	HES5	ENSG00000197921	HES5	PRAD_322	3.18260986894315	Distal	0.726546906187625	0.273453093812375	Bivalent_poised_promoter				cg10005581	cg10005581
cg09827752	chr1	2530384	cg09827752_TC11	R	I	HES5	TSS200	Shelf	chr1:2525802-2526820;chr1:2529321-2530571	Red	CG	Island	ENST00000378453	chr1	2528745	2530245	1501	-	138	ENSG00000197921	HES5	protein_coding	chromosome	HES5			PRAD_322	3.18260986894315	Distal	0.726546906187625	0.273453093812375	Bivalent_poised_promoter				cg09827752	cg09827752
cg17755964	chr1	2530395	cg17755964_BC11	R	I	HES5	TSS200	Shelf	chr1:2525802-2526820;chr1:2529321-2530571	Grn	CG	Island	ENST00000378453	chr1	2528745	2530245	1501	-	149	ENSG00000197921	HES5	protein_coding	chromosome	HES5			PRAD_322	3.18260986894315	Distal	0.726546906187625	0.273453093812375	Bivalent_poised_promoter				cg17755964	cg17755964
cg01116067	chr1	2530399	cg01116067_BC21	R	II	HES5	TSS200	Shelf	chr1:2525802-2526820;chr1:2529321-2530571	Both	CG	Island	ENST00000378453	chr1	2528745	2530245	1501	-	153	ENSG00000197921	HES5	protein_coding	chromosome	HES5			PRAD_322	3.18260986894315	Distal	0.726546906187625	0.273453093812375	Bivalent_poised_promoter				cg01116067	cg01116067
cg18040786	chr1	2530436	cg18040786_BC11	F	I	HES5	TSS200	Shelf	chr1:2525802-2526820;chr1:2529321-2530571	Grn	CG	Island	ENST00000378453	chr1	2528745	2530245	1501	-	190	ENSG00000197921	HES5	protein_coding	chromosome	HES5			PRAD_322	3.18260986894315	Distal	0.726546906187625	0.273453093812375	Bivalent_poised_promoter				cg18040786	cg18040786
cg06839900	chr1	2530461	cg06839900_BC11	F	I	HES5	TSS200	Shelf	chr1:2525802-2526820;chr1:2529321-2530571	Grn	CG	Island	ENST00000378453	chr1	2528745	2530245	1501	-	215	ENSG00000197921	HES5	protein_coding	chromosome	HES5			PRAD_322	3.18260986894315	Distal	0.726546906187625	0.273453093812375	Bivalent_poised_promoter				cg06839900	cg06839900
cg15923947	chr1	2530490	cg15923947_BC11	F	I	HES5	TSS1500	Shelf	chr1:2525802-2526820;chr1:2529321-2530571	Grn	CG	Island	ENST00000378453	chr1	2528745	2530245	1501	-	244	ENSG00000197921	HES5	protein_coding	chromosome	HES5			PRAD_322	3.18260986894315	Distal	0.726546906187625	0.273453093812375	Bivalent_poised_promoter				cg15923947	cg15923947
cg05697909	chr1	2530925	cg05697909_BC21	F	II	HES5	TSS1500	Shore	chr1:2529321-2530571	Both	CG	South Shore	ENST00000378453	chr1	2528745	2530245	1501	-	679	ENSG00000197921	HES5	protein_coding	chromosome	HES5			PRAD_323	11.702103213196	Distal	0.646706586826347	0.353293413173653	Bivalent_poised_promoter				cg05697909	cg05697909
cg13102889	chr1	2531697	cg13102889_TC21	R	II	HES5	TSS1500	Shore	chr1:2529321-2530571;chr1:2535495-2535773	Both	CG	South Shore	ENST00000378453	chr1	2528745	2530245	1501	-	1451	ENSG00000197921	HES5	protein_coding	chromosome	HES5								Bivalent_poised_promoter				cg13102889	cg13102889
cg24312874	chr1	2811380	cg24312874_BC21	F	II		Unknow	OpenSea		Both	CG	Open Sea	ENST00000401094	chr1	2635976	2801721	165746	-	9658	ENSG00000215912	TTC34	protein_coding	chromosome	TTC34								Repressed_chromatin	0.171629116256286	PMD	commonPMD	cg24312874	cg24312874
cg00069906	chr1	2812368	cg00069906_BC21	R	II		Unknow	OpenSea		Both	CG	Open Sea	ENST00000401094	chr1	2635976	2801721	165746	-	10646	ENSG00000215912	TTC34	protein_coding	chromosome	TTC34								Repressed_chromatin	0.171629116256286	PMD	commonPMD	cg00069906
cg21474628	chr1	2812865	cg21474628_TC21	F	II		Unknow	OpenSea		Both	CG	Open Sea	ENST00000401094	chr1	2635976	2801721	165746	-	11143	ENSG00000215912	TTC34	protein_coding	chromosome	TTC34								Repressed_chromatin	0.171629116256286	PMD	commonPMD	cg21474628	cg21474628
cg00069937	chr1	2813425	cg00069937_BC21	R	II		Unknow	OpenSea		Both	CG	Open Sea	ENST00000401094	chr1	2635976	2801721	165746	-	11703	ENSG00000215912	TTC34	protein_coding	chromosome	TTC34								Bivalent_poised_enhancer	0.171629116256286	PMD	commonPMD	cg00069937
cg18796349	chr1	2813855	cg18796349_TC21	F	II		Unknow	OpenSea		Both	CG	Open Sea	ENST00000401094	chr1	2635976	2801721	165746	-	12133	ENSG00000215912	TTC34	protein_coding	chromosome	TTC34								Repressed_chromatin	0.171629116256286	PMD	commonPMD	cg18796349
cg01004918	chr1	2814805	cg01004918_BC21	F	II		Unknow	OpenSea		Both	CG	Open Sea	ENST00000401094	chr1	2635976	2801721	165746	-	13083	ENSG00000215912	TTC34	protein_coding	chromosome	TTC34								Repressed_chromatin	0.171629116256286	PMD	commonPMD	cg01004918	cg01004918
cg21608943	chr1	2815010	cg21608943_TC21	F	II		Unknow	OpenSea		Both	CG	Open Sea	ENST00000401094	chr1	2635976	2801721	165746	-	13288	ENSG00000215912	TTC34	protein_coding	chromosome	TTC34								Repressed_chromatin	0.171629116256286	PMD	commonPMD	cg21608943	cg21608943
cg22608641	chr1	2815047	cg22608641_TC21	F	II		Unknow	OpenSea		Both	CG	Open Sea	ENST00000401094	chr1	2635976	2801721	165746	-	13325	ENSG00000215912	TTC34	protein_coding	chromosome	TTC34								Repressed_chromatin	0.171629116256286	PMD	commonPMD	cg22608641	cg22608641
cg04287755	chr1	2815801	cg04287755_TC21	R	II		Unknow	OpenSea		Both	CG	Open Sea	ENST00000401094	chr1	2635976	2801721	165746	-	14079	ENSG00000215912	TTC34	protein_coding	chromosome	TTC34								Repressed_chromatin	0.171629116256286	PMD	commonPMD	cg04287755	cg04287755
cg10570102	chr1	2815890	cg10570102_TC21	F	II		Unknow	OpenSea		Both	CG	Open Sea	ENST00000401094	chr1	2635976	2801721	165746	-	14168	ENSG00000215912	TTC34	protein_coding	chromosome	TTC34								Repressed_chromatin	0.171629116256286	PMD	commonPMD	cg10570102	cg10570102
cg23930554	chr1	2816496	cg23930554_BC21	F	II		Unknow	OpenSea		Both	CG	Open Sea	ENST00000401094	chr1	2635976	2801721	165746	-	14774	ENSG00000215912	TTC34	protein_coding	chromosome	TTC34								Repressed_chromatin	0.171629116256286	PMD	commonPMD	cg23930554	cg23930554
cg08624093	chr1	2816926	cg08624093_TC11	R	I		Unknow	OpenSea		Red	CG	Open Sea	ENST00000401094	chr1	2635976	2801721	165746	-	15204	ENSG00000215912	TTC34	protein_coding	chromosome	TTC34								Repressed_chromatin	0.171629116256286	PMD	commonPMD	cg08624093	cg08624093
cg00996827	chr1	2922240	cg00996827_TC11	R	I		Unknow	OpenSea		Red	CG	Open Sea	ENST00000378404	chr1	3021483	3022903	1421	+	99241	ENSG00000169717	ACTRT2	protein_coding	chromosome	ACTRT2								Bivalent_poised_enhancer	0.180851744846749	PMD	commonPMD	cg00996827	cg00996827
cg21402748	chr1	2922284	cg21402748_TC21	R	II		Unknow	OpenSea		Both	CG	Open Sea	ENST00000378404	chr1	3021483	3022903	1421	+	99197	ENSG00000169717	ACTRT2	protein_coding	chromosome	ACTRT2								Bivalent_poised_enhancer	0.180851744846749	PMD	commonPMD	cg21402748	cg21402748
cg24057775	chr1	2922365	cg24057775_BC21	F	II		Unknow	OpenSea		Both	CG	Open Sea	ENST00000378404	chr1	3021483	3022903	1421	+	99116	ENSG00000169717	ACTRT2	protein_coding	chromosome	ACTRT2								Bivalent_poised_enhancer	0.180851744846749	PMD	commonPMD	cg24057775
cg00905419	chr1	2922614	cg00905419_TC11	R	I		Unknow	OpenSea		Red	CG	Open Sea	ENST00000378404	chr1	3021483	3022903	1421	+	98867	ENSG00000169717	ACTRT2	protein_coding	chromosome	ACTRT2								Bivalent_poised_enhancer	0.180851744846749	PMD	commonPMD	cg00905419
cg03389046	chr1	2922655	cg03389046_BC21	R	II		Unknow	OpenSea		Both	CG	Open Sea	ENST00000378404	chr1	3021483	3022903	1421	+	98826	ENSG00000169717	ACTRT2	protein_coding	chromosome	ACTRT2								Repressed_chromatin	0.180851744846749	PMD	commonPMD	cg03389046	cg03389046
cg00023726	chr1	2923370	cg00023726_TC21	R	II		Unknow	OpenSea		Both	CG	Open Sea	ENST00000378404	chr1	3021483	3022903	1421	+	98111	ENSG00000169717	ACTRT2	protein_coding	chromosome	ACTRT2								Repressed_chromatin	0.180851744846749	PMD	commonPMD	cg00023726	cg00023726
cg19802390	chr1	2923612	cg19802390_BC11	F	I		Unknow	OpenSea		Red	CG	Open Sea	ENST00000378404	chr1	3021483	3022903	1421	+	97869	ENSG00000169717	ACTRT2	protein_coding	chromosome	ACTRT2								Repressed_chromatin	0.180851744846749	PMD	commonPMD	cg19802390	cg19802390
cg20608032	chr1	2923675	cg20608032_BC21	F	II		Unknow	OpenSea		Both	CG	Open Sea	ENST00000378404	chr1	3021483	3022903	1421	+	97806	ENSG00000169717	ACTRT2	protein_coding	chromosome	ACTRT2								Repressed_chromatin	0.180851744846749	PMD	commonPMD	cg20608032	cg20608032
cg21943117	chr1	2923743	cg21943117_TC21	R	II		Unknow	OpenSea		Both	CG	Open Sea	ENST00000378404	chr1	3021483	3022903	1421	+	97738	ENSG00000169717	ACTRT2	protein_coding	chromosome	ACTRT2								Repressed_chromatin	0.180851744846749	PMD	commonPMD	cg21943117	cg21943117
cg06532546	chr1	2970089	cg06532546_TC11	F	I		Unknow	Shore	chr1:2968497-2968719;chr1:2970024-2970358	Red	CG	Island	ENST00000378404	chr1	3021483	3022903	1421	+	51392	ENSG00000169717	ACTRT2	protein_coding	chromosome	ACTRT2								Repressed_chromatin	0.180851744846749	PMD	commonPMD	cg06532546	cg06532546
cg22432982	chr1	2970111	cg22432982_TC11	R	I		Unknow	Shore	chr1:2968497-2968719;chr1:2970024-2970358	Grn	CG	Island	ENST00000378404	chr1	3021483	3022903	1421	+	51370	ENSG00000169717	ACTRT2	protein_coding	chromosome	ACTRT2								Repressed_chromatin	0.180851744846749	PMD	commonPMD	cg22432982	cg22432982
cg00073868	chr1	2970165	cg00073868_BC21	F	II		Unknow	Shore	chr1:2968497-2968719;chr1:2970024-2970358	Both	CG	Island	ENST00000378404	chr1	3021483	3022903	1421	+	51316	ENSG00000169717	ACTRT2	protein_coding	chromosome	ACTRT2								Repressed_chromatin	0.180851744846749	PMD	commonPMD	cg00073868
cg01977798	chr1	2970227	cg01977798_TC21	F	II		Unknow	Shore	chr1:2968497-2968719;chr1:2970024-2970358	Both	CG	Island	ENST00000378404	chr1	3021483	3022903	1421	+	51254	ENSG00000169717	ACTRT2	protein_coding	chromosome	ACTRT2								Repressed_chromatin	0.180851744846749	PMD	commonPMD	cg01977798	cg01977798
cg00050294	chr1	2970253	cg00050294_TC21	R	II		Unknow	Shore	chr1:2968497-2968719;chr1:2970024-2970358	Both	CG	Island	ENST00000378404	chr1	3021483	3022903	1421	+	51228	ENSG00000169717	ACTRT2	protein_coding	chromosome	ACTRT2								Repressed_chromatin	0.180851744846749	PMD	commonPMD	cg00050294	cg00050294
cg20848343	chr1	2970516	cg20848343_TC11	R	I		Unknow	Shore	chr1:2968497-2968719;chr1:2970024-2970358	Grn	CG	South Shore	ENST00000378404	chr1	3021483	3022903	1421	+	50965	ENSG00000169717	ACTRT2	protein_coding	chromosome	ACTRT2								Repressed_chromatin	0.180851744846749	PMD	commonPMD	cg20848343	cg20848343
cg17510438	chr1	3013619	cg17510438_BC21	R	II		Unknow	Shore	chr1:3012591-3012812	Both	CG	South Shore	ENST00000378404	chr1	3021483	3022903	1421	+	7862	ENSG00000169717	ACTRT2	protein_coding	chromosome	ACTRT2								Repressed_chromatin	0.207414112189107	PMD	commonPMD	cg17510438	cg17510438
cg14653390	chr1	3013751	cg14653390_TC21	R	II		Unknow	Shore	chr1:3012591-3012812	Both	CG	South Shore	ENST00000378404	chr1	3021483	3022903	1421	+	7730	ENSG00000169717	ACTRT2	protein_coding	chromosome	ACTRT2								Repressed_chromatin	0.207414112189107	PMD	commonPMD	cg14653390	cg14653390
cg15469578	chr1	3014567	cg15469578_BC21	R	II		Unknow	Shore	chr1:3012591-3012812	Both	CG	South Shore	ENST00000378404	chr1	3021483	3022903	1421	+	6914	ENSG00000169717	ACTRT2	protein_coding	chromosome	ACTRT2								Repressed_chromatin	0.207414112189107	PMD	commonPMD	cg15469578	cg15469578
cg07205724	chr1	3014640	cg07205724_BC21	F	II		Unknow	Shore	chr1:3012591-3012812	Both	CG	South Shore	ENST00000378404	chr1	3021483	3022903	1421	+	6841	ENSG00000169717	ACTRT2	protein_coding	chromosome	ACTRT2								Repressed_chromatin	0.207414112189107	PMD	commonPMD	cg07205724	cg07205724
cg17637772	chr1	3014642	cg17637772_BC21	F	II		Unknow	Shore	chr1:3012591-3012812	Both	CG	South Shore	ENST00000378404	chr1	3021483	3022903	1421	+	6839	ENSG00000169717	ACTRT2	protein_coding	chromosome	ACTRT2								Repressed_chromatin	0.207414112189107	PMD	commonPMD	cg17637772	cg17637772
cg06348826	chr1	3077487	cg06348826_TC21	R	II		Unknow	Shelf	chr1:3073466-3074154;chr1:3080708-3080909	Both	CG	North Shelf	ENST00000270722	chr1	3069211	3438621	369411	+	8275	ENSG00000142611	PRDM16	protein_coding	chromosome	PRDM16	ENSG00000142611	PRDM16						Repressed_chromatin	0.207414112189107	PMD	commonPMD	cg06348826	cg06348826
cg00076592	chr1	3077764	cg00076592_BC21	F	II		Unknow	Shelf	chr1:3073466-3074154;chr1:3080708-3080909	Both	CG	North Shelf	ENST00000270722	chr1	3069211	3438621	369411	+	8552	ENSG00000142611	PRDM16	protein_coding	chromosome	PRDM16	ENSG00000142611	PRDM16						Repressed_chromatin	0.207414112189107	PMD	commonPMD	cg00076592
cg17890044	chr1	3077808	cg17890044_TC21	R	II		Unknow	Shelf	chr1:3073466-3074154;chr1:3080708-3080909	Both	CG	North Shelf	ENST00000270722	chr1	3069211	3438621	369411	+	8596	ENSG00000142611	PRDM16	protein_coding	chromosome	PRDM16	ENSG00000142611	PRDM16						Repressed_chromatin	0.207414112189107	PMD	commonPMD	cg17890044	cg17890044
cg05353666	chr1	3078693	cg05353666_BC21	F	II		Unknow	Shelf	chr1:3080708-3080909	Both	CG	North Shelf	ENST00000270722	chr1	3069211	3438621	369411	+	9481	ENSG00000142611	PRDM16	protein_coding	chromosome	PRDM16	ENSG00000142611	PRDM16	PRAD_364	9.14765104460371	Intron	0.508982035928144	0.491017964071856	Bivalent_poised_enhancer	0.207414112189107	PMD	commonPMD	cg05353666	cg05353666
cg08262220	chr1	3078942	cg08262220_BC21	F	II		Unknow	Shore	chr1:3080708-3080909	Both	CG	North Shore	ENST00000270722	chr1	3069211	3438621	369411	+	9730	ENSG00000142611	PRDM16	protein_coding	chromosome	PRDM16	ENSG00000142611	PRDM16	PRAD_364	9.14765104460371	Intron	0.508982035928144	0.491017964071856	Bivalent_poised_enhancer	0.207414112189107	PMD	commonPMD	cg08262220	cg08262220
cg25308086	chr1	3079456	cg25308086_TC21	F	II		Unknow	Shore	chr1:3080708-3080909;chr1:3083163-3083414	Both	CG	North Shore	ENST00000270722	chr1	3069211	3438621	369411	+	10244	ENSG00000142611	PRDM16	protein_coding	chromosome	PRDM16	ENSG00000142611	PRDM16						Bivalent_poised_enhancer	0.207414112189107	PMD	commonPMD	cg25308086	cg25308086
cg25325914	chr1	3089634	cg25325914_BC21	F	II		Unknow	OpenSea		Both	CG	Open Sea	ENST00000270722	chr1	3069211	3438621	369411	+	20422	ENSG00000142611	PRDM16	protein_coding	chromosome	PRDM16	ENSG00000142611	PRDM16						Repressed_chromatin	0.207414112189107	PMD	commonPMD	cg25325914
cg24678113	chr1	3089902	cg24678113_BC11	F	I		Unknow	OpenSea		Red	CG	Open Sea	ENST00000270722	chr1	3069211	3438621	369411	+	20690	ENSG00000142611	PRDM16	protein_coding	chromosome	PRDM16	ENSG00000142611	PRDM16						Repressed_chromatin	0.207414112189107	PMD	commonPMD	cg24678113	cg24678113
cg09509365	chr1	3090191	cg09509365_BC21	R	II		Unknow	OpenSea		Both	CG	Open Sea	ENST00000270722	chr1	3069211	3438621	369411	+	20979	ENSG00000142611	PRDM16	protein_coding	chromosome	PRDM16	ENSG00000142611	PRDM16						Repressed_chromatin	0.207414112189107	PMD	commonPMD	cg09509365	cg09509365
cg03779878	chr1	3090488	cg03779878_BC21	R	II		Unknow	OpenSea		Both	CG	Open Sea	ENST00000270722	chr1	3069211	3438621	369411	+	21276	ENSG00000142611	PRDM16	protein_coding	chromosome	PRDM16	ENSG00000142611	PRDM16						Repressed_chromatin	0.207414112189107	PMD	commonPMD	cg03779878	cg03779878
cg27564383	chr1	3091137	cg27564383_TC21	R	II		Unknow	OpenSea		Both	CG	Open Sea	ENST00000270722	chr1	3069211	3438621	369411	+	21925	ENSG00000142611	PRDM16	protein_coding	chromosome	PRDM16	ENSG00000142611	PRDM16						Repressed_chromatin	0.207414112189107	PMD	commonPMD	cg27564383	cg27564383
cg08882612	chr1	3091204	cg08882612_TC21	R	II		Unknow	OpenSea		Both	CG	Open Sea	ENST00000270722	chr1	3069211	3438621	369411	+	21992	ENSG00000142611	PRDM16	protein_coding	chromosome	PRDM16	ENSG00000142611	PRDM16						Repressed_chromatin	0.207414112189107	PMD	commonPMD	cg08882612	cg08882612
cg23069843	chr1	3091346	cg23069843_TC21	F	II		Unknow	OpenSea		Both	CG	Open Sea	ENST00000270722	chr1	3069211	3438621	369411	+	22134	ENSG00000142611	PRDM16	protein_coding	chromosome	PRDM16	ENSG00000142611	PRDM16						Repressed_chromatin	0.207414112189107	PMD	commonPMD	cg23069843	cg23069843
cg22226775	chr1	3091469	cg22226775_TC21	F	II		Unknow	OpenSea		Both	CG	Open Sea	ENST00000270722	chr1	3069211	3438621	369411	+	22257	ENSG00000142611	PRDM16	protein_coding	chromosome	PRDM16	ENSG00000142611	PRDM16						Repressed_chromatin	0.207414112189107	PMD	commonPMD	cg22226775	cg22226775
cg00080090	chr1	3193313	cg00080090_BC21	R	II		Unknow	Shore	chr1:3194583-3195345	Both	CG	North Shore	ENST00000512462	chr1	3237931	3433925	195995	+	44616	ENSG00000142611	PRDM16	protein_coding	chromosome	PRDM16	ENSG00000142611	PRDM16						Repressed_chromatin	0.204764641058539	PMD	commonPMD	cg00080090
cg11222503	chr1	3194251	cg11222503_TC21	F	II		Unknow	Shore	chr1:3194583-3195345	Both	CG	North Shore	ENST00000512462	chr1	3237931	3433925	195995	+	43678	ENSG00000142611	PRDM16	protein_coding	chromosome	PRDM16	ENSG00000142611	PRDM16						Repressed_chromatin	0.204764641058539	PMD	commonPMD	cg11222503	cg11222503
cg12635191	chr1	3195080	cg12635191_TC11	F	I		Unknow	Island	chr1:3194583-3195345	Red	CG	Island	ENST00000512462	chr1	3237931	3433925	195995	+	42849	ENSG00000142611	PRDM16	protein_coding	chromosome	PRDM16	ENSG00000142611	PRDM16						Repressed_chromatin	0.204764641058539	PMD	commonPMD	cg12635191	cg12635191
cg14169886	chr1	3195285	cg14169886_TC21	R	II		Unknow	Island	chr1:3194583-3195345	Both	CG	Island	ENST00000512462	chr1	3237931	3433925	195995	+	42644	ENSG00000142611	PRDM16	protein_coding	chromosome	PRDM16	ENSG00000142611	PRDM16						Repressed_chromatin	0.204764641058539	PMD	commonPMD	cg14169886	cg14169886
cg09335331	chr1	3195344	cg09335331_BC21	R	II		Unknow	Island	chr1:3194583-3195345	Both	CG	Island	ENST00000512462	chr1	3237931	3433925	195995	+	42585	ENSG00000142611	PRDM16	protein_coding	chromosome	PRDM16	ENSG00000142611	PRDM16						Repressed_chromatin	0.204764641058539	PMD	commonPMD	cg09335331	cg09335331
cg00081001	chr1	3222722	cg00081001_BC21	F	II		Unknow	OpenSea		Both	CG	Open Sea	ENST00000512462	chr1	3237931	3433925	195995	+	15207	ENSG00000142611	PRDM16	protein_coding	chromosome	PRDM16	ENSG00000142611	PRDM16						Bivalent_poised_enhancer	0.231536106830214	PMD	commonPMD	cg00081001
cg08739115	chr1	3223086	cg08739115_BC21	F	II		Unknow	OpenSea		Both	CG	Open Sea	ENST00000512462	chr1	3237931	3433925	195995	+	14843	ENSG00000142611	PRDM16	protein_coding	chromosome	PRDM16	ENSG00000142611	PRDM16						Repressed_chromatin	0.231536106830214	PMD	commonPMD	cg08739115	cg08739115
cg15727188	chr1	3223303	cg15727188_BC11	F	I		Unknow	OpenSea		Red	CG	Open Sea	ENST00000512462	chr1	3237931	3433925	195995	+	14626	ENSG00000142611	PRDM16	protein_coding	chromosome	PRDM16	ENSG00000142611	PRDM16						Repressed_chromatin	0.231536106830214	PMD	commonPMD	cg15727188	cg15727188
cg00081022	chr1	3223446	cg00081022_BC21	R	II		Unknow	OpenSea		Both	CG	Open Sea	ENST00000512462	chr1	3237931	3433925	195995	+	14483	ENSG00000142611	PRDM16	protein_coding	chromosome	PRDM16	ENSG00000142611	PRDM16						Repressed_chromatin	0.231536106830214	PMD	commonPMD	cg00081022
cg04499214	chr1	3223735	cg04499214_BC21	F	II		Unknow	OpenSea		Both	CG	Open Sea	ENST00000512462	chr1	3237931	3433925	195995	+	14194	ENSG00000142611	PRDM16	protein_coding	chromosome	PRDM16	ENSG00000142611	PRDM16						Repressed_chromatin	0.231536106830214	PMD	commonPMD	cg04499214	cg04499214
cg23265656	chr1	3223791	cg23265656_TC21	R	II		Unknow	OpenSea		Both	CG	Open Sea	ENST00000512462	chr1	3237931	3433925	195995	+	14138	ENSG00000142611	PRDM16	protein_coding	chromosome	PRDM16	ENSG00000142611	PRDM16						Repressed_chromatin	0.231536106830214	PMD	commonPMD	cg23265656	cg23265656
cg20429350	chr1	3224059	cg20429350_TC21	F	II		Unknow	OpenSea		Both	CG	Open Sea	ENST00000512462	chr1	3237931	3433925	195995	+	13870	ENSG00000142611	PRDM16	protein_coding	chromosome	PRDM16	ENSG00000142611	PRDM16						Repressed_chromatin	0.231536106830214	PMD	commonPMD	cg20429350	cg20429350
cg05712300	chr1	3224145	cg05712300_BC21	F	II		Unknow	OpenSea		Both	CG	Open Sea	ENST00000512462	chr1	3237931	3433925	195995	+	13784	ENSG00000142611	PRDM16	protein_coding	chromosome	PRDM16	ENSG00000142611	PRDM16						Repressed_chromatin	0.231536106830214	PMD	commonPMD	cg05712300	cg05712300
cg19158549	chr1	3224342	cg19158549_BC21	F	II		Unknow	OpenSea		Both	CG	Open Sea	ENST00000512462	chr1	3237931	3433925	195995	+	13587	ENSG00000142611	PRDM16	protein_coding	chromosome	PRDM16	ENSG00000142611	PRDM16						Repressed_chromatin	0.231536106830214	PMD	commonPMD	cg19158549	cg19158549
cg06099439	chr1	3230341	cg06099439_TC21	R	II		Unknow	Shore	chr1:3231281-3231517	Both	CG	North Shore	ENST00000512462	chr1	3237931	3433925	195995	+	7588	ENSG00000142611	PRDM16	protein_coding	chromosome	PRDM16	ENSG00000142611	PRDM16						Repressed_chromatin	0.231536106830214	PMD	commonPMD	cg06099439	cg06099439
cg00030466	chr1	3231327	cg00030466_BC11	F	I		Unknow	Island	chr1:3231281-3231517	Red	CG	Island	ENST00000512462	chr1	3237931	3433925	195995	+	6602	ENSG00000142611	PRDM16	protein_coding	chromosome	PRDM16	ENSG00000142611	PRDM16						Repressed_chromatin	0.231536106830214	PMD	commonPMD	cg00030466	cg00030466
cg24641193	chr1	3231377	cg24641193_BC21	F	II		Unknow	Island	chr1:3231281-3231517	Both	CG	Island	ENST00000512462	chr1	3237931	3433925	195995	+	6552	ENSG00000142611	PRDM16	protein_coding	chromosome	PRDM16	ENSG00000142611	PRDM16						Repressed_chromatin	0.231536106830214	PMD	commonPMD	cg24641193	cg24641193
cg07956247	chr1	3231441	cg07956247_TC11	R	I		Unknow	Island	chr1:3231281-3231517	Red	CG	Island	ENST00000512462	chr1	3237931	3433925	195995	+	6488	ENSG00000142611	PRDM16	protein_coding	chromosome	PRDM16	ENSG00000142611	PRDM16						Repressed_chromatin	0.231536106830214	PMD	commonPMD	cg07956247	cg07956247
cg14969646	chr1	3231793	cg14969646_BC21	R	II		Unknow	Shore	chr1:3231281-3231517	Both	CG	South Shore	ENST00000512462	chr1	3237931	3433925	195995	+	6136	ENSG00000142611	PRDM16	protein_coding	chromosome	PRDM16	ENSG00000142611	PRDM16						Repressed_chromatin	0.231536106830214	PMD	commonPMD	cg14969646	cg14969646
cg15939114	chr1	3232041	cg15939114_BC21	F	II		Unknow	Shore	chr1:3231281-3231517	Both	CG	South Shore	ENST00000512462	chr1	3237931	3433925	195995	+	5888	ENSG00000142611	PRDM16	protein_coding	chromosome	PRDM16	ENSG00000142611	PRDM16						Repressed_chromatin	0.231536106830214	PMD	commonPMD	cg15939114	cg15939114
cg05628625	chr1	3232246	cg05628625_BC21	F	II		Unknow	Shore	chr1:3231281-3231517	Both	CG	South Shore	ENST00000512462	chr1	3237931	3433925	195995	+	5683	ENSG00000142611	PRDM16	protein_coding	chromosome	PRDM16	ENSG00000142611	PRDM16						Repressed_chromatin	0.231536106830214	PMD	commonPMD	cg05628625	cg05628625
cg00082602	chr1	3278529	cg00082602_BC21	R	II		Unknow	Shore	chr1:3278812-3279488	Both	CG	North Shore	ENST00000463591	chr1	3244132	3386918	142787	+	34396	ENSG00000142611	PRDM16	protein_coding	chromosome	PRDM16	ENSG00000142611	PRDM16						Repressed_chromatin	0.231536106830214	PMD	commonPMD	cg00082602
cg09032732	chr1	3278850	cg09032732_TC21	R	II		Unknow	Island	chr1:3278812-3279488	Both	CG	Island	ENST00000463591	chr1	3244132	3386918	142787	+	34717	ENSG00000142611	PRDM16	protein_coding	chromosome	PRDM16	ENSG00000142611	PRDM16						Repressed_chromatin	0.231536106830214	PMD	commonPMD	cg09032732	cg09032732
cg02067098	chr1	3279006	cg02067098_BC21	R	II		Unknow	Island	chr1:3278812-3279488	Both	CG	Island	ENST00000463591	chr1	3244132	3386918	142787	+	34873	ENSG00000142611	PRDM16	protein_coding	chromosome	PRDM16	ENSG00000142611	PRDM16						Repressed_chromatin	0.231536106830214	PMD	commonPMD	cg02067098	cg02067098
cg13789673	chr1	3279201	cg13789673_TC21	R	II		Unknow	Island	chr1:3278812-3279488	Both	CG	Island	ENST00000463591	chr1	3244132	3386918	142787	+	35068	ENSG00000142611	PRDM16	protein_coding	chromosome	PRDM16	ENSG00000142611	PRDM16						Repressed_chromatin	0.231536106830214	PMD	commonPMD	cg13789673	cg13789673
cg24256745	chr1	3279465	cg24256745_TC21	R	II		Unknow	Island	chr1:3278812-3279488	Both	CG	Island	ENST00000463591	chr1	3244132	3386918	142787	+	35332	ENSG00000142611	PRDM16	protein_coding	chromosome	PRDM16	ENSG00000142611	PRDM16						Repressed_chromatin	0.231536106830214	PMD	commonPMD	cg24256745	cg24256745
cg00701856	chr1	3279478	cg00701856_BC21	R	II		Unknow	Island	chr1:3278812-3279488	Both	CG	Island	ENST00000463591	chr1	3244132	3386918	142787	+	35345	ENSG00000142611	PRDM16	protein_coding	chromosome	PRDM16	ENSG00000142611	PRDM16						Repressed_chromatin	0.231536106830214	PMD	commonPMD	cg00701856	cg00701856
cg26228024	chr1	3280298	cg26228024_BC21	F	II		Unknow	Shore	chr1:3278812-3279488	Both	CG	South Shore	ENST00000463591	chr1	3244132	3386918	142787	+	36165	ENSG00000142611	PRDM16	protein_coding	chromosome	PRDM16	ENSG00000142611	PRDM16						Repressed_chromatin	0.231536106830214	PMD	commonPMD	cg26228024	cg26228024
cg03401034	chr1	3288979	cg03401034_TC21	R	II		Unknow	Shore	chr1:3287201-3287889	Both	CG	South Shore	ENST00000463591	chr1	3244132	3386918	142787	+	44846	ENSG00000142611	PRDM16	protein_coding	chromosome	PRDM16	ENSG00000142611	PRDM16						Repressed_chromatin	0.231536106830214	PMD	commonPMD	cg03401034
cg00082941	chr1	3289369	cg00082941_BC21	R	II		Unknow	Shore	chr1:3287201-3287889	Both	CG	South Shore	ENST00000463591	chr1	3244132	3386918	142787	+	45236	ENSG00000142611	PRDM16	protein_coding	chromosome	PRDM16	ENSG00000142611	PRDM16						Repressed_chromatin	0.231536106830214	PMD	commonPMD	cg00082941
cg10391102	chr1	3289752	cg10391102_BC21	R	II		Unknow	Shore	chr1:3287201-3287889	Both	CG	South Shore	ENST00000463591	chr1	3244132	3386918	142787	+	45619	ENSG00000142611	PRDM16	protein_coding	chromosome	PRDM16	ENSG00000142611	PRDM16						Repressed_chromatin	0.231536106830214	PMD	commonPMD	cg10391102	cg10391102
cg01593475	chr1	3290072	cg01593475_BC21	F	II		Unknow	Shelf	chr1:3287201-3287889	Both	CG	South Shelf	ENST00000463591	chr1	3244132	3386918	142787	+	45939	ENSG00000142611	PRDM16	protein_coding	chromosome	PRDM16	ENSG00000142611	PRDM16						Repressed_chromatin	0.231536106830214	PMD	commonPMD	cg01593475	cg01593475
cg02300576	chr1	3290807	cg02300576_TC21	F	II		Unknow	Shelf	chr1:3287201-3287889	Both	CG	South Shelf	ENST00000463591	chr1	3244132	3386918	142787	+	46674	ENSG00000142611	PRDM16	protein_coding	chromosome	PRDM16	ENSG00000142611	PRDM16						Repressed_chromatin	0.231536106830214	PMD	commonPMD	cg02300576	cg02300576
cg21682432	chr1	3290855	cg21682432_BC11	F	I		Unknow	Shelf	chr1:3287201-3287889	Red	CG	South Shelf	ENST00000463591	chr1	3244132	3386918	142787	+	46722	ENSG00000142611	PRDM16	protein_coding	chromosome	PRDM16	ENSG00000142611	PRDM16						Repressed_chromatin	0.231536106830214	PMD	commonPMD	cg21682432	cg21682432
cg15823330	chr1	3290975	cg15823330_TC21	F	II		Unknow	Shelf	chr1:3287201-3287889	Both	CG	South Shelf	ENST00000463591	chr1	3244132	3386918	142787	+	46842	ENSG00000142611	PRDM16	protein_coding	chromosome	PRDM16	ENSG00000142611	PRDM16						Repressed_chromatin	0.231536106830214	PMD	commonPMD	cg15823330	cg15823330
cg25839663	chr1	3291024	cg25839663_TC21	F	II		Unknow	Shelf	chr1:3287201-3287889	Both	CG	South Shelf	ENST00000463591	chr1	3244132	3386918	142787	+	46891	ENSG00000142611	PRDM16	protein_coding	chromosome	PRDM16	ENSG00000142611	PRDM16						Repressed_chromatin	0.231536106830214	PMD	commonPMD	cg25839663	cg25839663
cg00152878	chr1	3292955	cg00152878_TC21	F	II		Unknow	OpenSea		Both	CG	Open Sea	ENST00000463591	chr1	3244132	3386918	142787	+	48822	ENSG00000142611	PRDM16	protein_coding	chromosome	PRDM16	ENSG00000142611	PRDM16						Repressed_chromatin	0.231536106830214	PMD	commonPMD	cg00152878	cg00152878
cg06521247	chr1	3293223	cg06521247_TC21	F	II		Unknow	OpenSea		Both	CG	Open Sea	ENST00000463591	chr1	3244132	3386918	142787	+	49090	ENSG00000142611	PRDM16	protein_coding	chromosome	PRDM16	ENSG00000142611	PRDM16						Repressed_chromatin	0.231536106830214	PMD	commonPMD	cg06521247	cg06521247
cg14659814	chr1	3293346	cg14659814_TC21	R	II		Unknow	OpenSea		Both	CG	Open Sea	ENST00000463591	chr1	3244132	3386918	142787	+	49213	ENSG00000142611	PRDM16	protein_coding	chromosome	PRDM16	ENSG00000142611	PRDM16						Repressed_chromatin	0.231536106830214	PMD	commonPMD	cg14659814	cg14659814
cg10328768	chr1	3293761	cg10328768_TC21	F	II		Unknow	OpenSea		Both	CG	Open Sea	ENST00000463591	chr1	3244132	3386918	142787	+	49628	ENSG00000142611	PRDM16	protein_coding	chromosome	PRDM16	ENSG00000142611	PRDM16						Repressed_chromatin	0.231536106830214	PMD	commonPMD	cg10328768	cg10328768
cg11157172	chr1	3293853	cg11157172_BC11	F	I		Unknow	OpenSea		Red	CG	Open Sea	ENST00000463591	chr1	3244132	3386918	142787	+	49720	ENSG00000142611	PRDM16	protein_coding	chromosome	PRDM16	ENSG00000142611	PRDM16						Repressed_chromatin	0.231536106830214	PMD	commonPMD	cg11157172
cg24298696	chr1	3293860	cg24298696_BC11	R	I		Unknow	OpenSea		Red	CG	Open Sea	ENST00000463591	chr1	3244132	3386918	142787	+	49727	ENSG00000142611	PRDM16	protein_coding	chromosome	PRDM16	ENSG00000142611	PRDM16						Repressed_chromatin	0.231536106830214	PMD	commonPMD	cg24298696	cg24298696
cg00086189	chr1	3410241	cg00086189_BC21	R	II		Unknow	Shore	chr1:3408682-3409115;chr1:3411427-3412860	Both	CG	South Shore	ENST00000509860	chr1	3396491	3434293	37803	+	13749	ENSG00000142611	PRDM16	protein_coding	chromosome	PRDM16	ENSG00000142611	PRDM16	PRAD_392	4.52379675304869	Intron	0.554890219560878	0.445109780439122	Bivalent_poised_enhancer	0.148360399450671	PMD		cg00086189
cg14522815	chr1	3410614	cg14522815_TC21	F	II		Unknow	Shore	chr1:3408682-3409115;chr1:3411427-3412860;chr1:3414476-3414715	Both	CG	North Shore	ENST00000509860	chr1	3396491	3434293	37803	+	14122	ENSG00000142611	PRDM16	protein_coding	chromosome	PRDM16	ENSG00000142611	PRDM16						Bivalent_poised_enhancer	0.148360399450671	PMD		cg14522815	cg14522815
cg00624908	chr1	3410831	cg00624908_TC21	F	II		Unknow	Shore	chr1:3408682-3409115;chr1:3411427-3412860;chr1:3414476-3414715	Both	CG	North Shore	ENST00000378389	chr1	3424919	3434095	9177	+	14086	ENSG00000142611	PRDM16	protein_coding	chromosome	PRDM16	ENSG00000142611	PRDM16						Bivalent_poised_enhancer	0.148360399450671	PMD		cg00624908	cg00624908
cg04423188	chr1	3411459	cg04423188_BC21	R	II	PRDM16	Exon	Shelf	chr1:3408682-3409115;chr1:3411427-3412860;chr1:3414476-3414715;chr1:3415422-3415663	Both	CG	Island	ENST00000378389	chr1	3424919	3434095	9177	+	13458	ENSG00000142611	PRDM16	protein_coding	chromosome	PRDM16	ENSG00000142611	PRDM16						Repressed_chromatin	0.148360399450671	PMD		cg04423188	cg04423188
cg24395386	chr1	3412029	cg24395386_TC11	F	I	PRDM16	Exon	Shelf	chr1:3408682-3409115;chr1:3411427-3412860;chr1:3414476-3414715;chr1:3415422-3415663	Red	CG	Island	ENST00000378389	chr1	3424919	3434095	9177	+	12888	ENSG00000142611	PRDM16	protein_coding	chromosome	PRDM16	ENSG00000142611	PRDM16						Repressed_chromatin	0.148360399450671	PMD		cg24395386	cg24395386
cg25480121	chr1	3412315	cg25480121_TC21	R	II	PRDM16	Exon	Shelf	chr1:3408682-3409115;chr1:3411427-3412860;chr1:3414476-3414715;chr1:3415422-3415663	Both	CG	Island	ENST00000378389	chr1	3424919	3434095	9177	+	12602	ENSG00000142611	PRDM16	protein_coding	chromosome	PRDM16	ENSG00000142611	PRDM16						Bivalent_poised_enhancer	0.148360399450671	PMD		cg25480121	cg25480121
cg08947445	chr1	3412432	cg08947445_BC21	R	II	PRDM16	Exon	Shelf	chr1:3408682-3409115;chr1:3411427-3412860;chr1:3414476-3414715;chr1:3415422-3415663	Both	CG	Island	ENST00000378389	chr1	3424919	3434095	9177	+	12485	ENSG00000142611	PRDM16	protein_coding	chromosome	PRDM16	ENSG00000142611	PRDM16						Bivalent_poised_enhancer	0.148360399450671	PMD		cg08947445	cg08947445
cg02831383	chr1	3413256	cg02831383_TC21	F	II		Unknow	Shore	chr1:3411427-3412860;chr1:3414476-3414715;chr1:3415422-3415663	Both	CG	South Shore	ENST00000378389	chr1	3424919	3434095	9177	+	11661	ENSG00000142611	PRDM16	protein_coding	chromosome	PRDM16	ENSG00000142611	PRDM16						Repressed_chromatin	0.148360399450671	PMD		cg02831383
cg00706913	chr1	3413575	cg00706913_BC21	R	II		Unknow	Shore	chr1:3411427-3412860;chr1:3414476-3414715;chr1:3415422-3415663	Both	CG	South Shore	ENST00000378389	chr1	3424919	3434095	9177	+	11342	ENSG00000142611	PRDM16	protein_coding	chromosome	PRDM16	ENSG00000142611	PRDM16						Bivalent_poised_enhancer	0.148360399450671	PMD		cg00706913	cg00706913
cg13993877	chr1	3414160	cg13993877_TC21	F	II		Unknow	Shore	chr1:3411427-3412860;chr1:3414476-3414715;chr1:3415422-3415663	Both	CG	North Shore	ENST00000378389	chr1	3424919	3434095	9177	+	10757	ENSG00000142611	PRDM16	protein_coding	chromosome	PRDM16	ENSG00000142611	PRDM16						Bivalent_poised_enhancer	0.148360399450671	PMD		cg13993877	cg13993877
cg26014413	chr1	3414516	cg26014413_BC11	F	I		Unknow	Shore	chr1:3411427-3412860;chr1:3414476-3414715;chr1:3415422-3415663	Red	CG	Island	ENST00000378389	chr1	3424919	3434095	9177	+	10401	ENSG00000142611	PRDM16	protein_coding	chromosome	PRDM16	ENSG00000142611	PRDM16						Bivalent_poised_enhancer	0.148360399450671	PMD		cg26014413	cg26014413
cg02072896	chr1	3414573	cg02072896_TC11	F	I	PRDM16	Exon	Shore	chr1:3411427-3412860;chr1:3414476-3414715;chr1:3415422-3415663	Red	CG	Island	ENST00000378389	chr1	3424919	3434095	9177	+	10344	ENSG00000142611	PRDM16	protein_coding	chromosome	PRDM16	ENSG00000142611	PRDM16						Bivalent_poised_enhancer	0.148360399450671	PMD		cg02072896	cg02072896
cg17137218	chr1	3414714	cg17137218_BC21	R	II		Unknow	Shore	chr1:3411427-3412860;chr1:3414476-3414715;chr1:3415422-3415663	Both	CG	Island	ENST00000378389	chr1	3424919	3434095	9177	+	10203	ENSG00000142611	PRDM16	protein_coding	chromosome	PRDM16	ENSG00000142611	PRDM16						Bivalent_poised_enhancer	0.148360399450671	PMD		cg17137218	cg17137218
cg10588310	chr1	3415436	cg10588310_TC11	R	I		Unknow	Shelf	chr1:3411427-3412860;chr1:3414476-3414715;chr1:3415422-3415663	Red	CG	Island	ENST00000378389	chr1	3424919	3434095	9177	+	9481	ENSG00000142611	PRDM16	protein_coding	chromosome	PRDM16	ENSG00000142611	PRDM16						Bivalent_poised_enhancer	0.148360399450671	PMD		cg10588310	cg10588310
cg20011075	chr1	3948030	cg20011075_BC11	R	I	LINC01345	Exon	OpenSea		Grn	CG	Open Sea	ENST00000361605	chr1	3889125	3900285	11161	-	47744	ENSG00000198912	C1orf174	protein_coding	chromosome	C1orf174								Repressed_chromatin	0.167748022735466	PMD	commonPMD	cg20011075	cg20011075
cg02248780	chr1	3948678	cg02248780_BC21	F	II		Unknow	OpenSea		Both	CG	Open Sea	ENST00000361605	chr1	3889125	3900285	11161	-	48392	ENSG00000198912	C1orf174	protein_coding	chromosome	C1orf174								Repressed_chromatin	0.167748022735466	PMD	commonPMD	cg02248780	cg02248780
cg19385441	chr1	3948898	cg19385441_BC21	R	II	LINC01345	Exon	OpenSea		Both	CG	Open Sea	ENST00000361605	chr1	3889125	3900285	11161	-	48612	ENSG00000198912	C1orf174	protein_coding	chromosome	C1orf174								Repressed_chromatin	0.167748022735466	PMD	commonPMD	cg19385441	cg19385441
cg07361777	chr1	3949064	cg07361777_TC21	F	II	LINC01345	TSS200	OpenSea		Both	CG	Open Sea	ENST00000361605	chr1	3889125	3900285	11161	-	48778	ENSG00000198912	C1orf174	protein_coding	chromosome	C1orf174								Repressed_chromatin	0.167748022735466	PMD	commonPMD	cg07361777	cg07361777
cg05628386	chr1	3949877	cg05628386_TC21	F	II	LINC01345	TSS1500	OpenSea		Both	CG	Open Sea	ENST00000361605	chr1	3889125	3900285	11161	-	49591	ENSG00000198912	C1orf174	protein_coding	chromosome	C1orf174								Heterochromatin	0.167748022735466	PMD	commonPMD	cg05628386	cg05628386
cg10322419	chr1	4410896	cg10322419_BC21	F	II	LINC01777	TSS1500	OpenSea		Both	CG	Open Sea	ENST00000378190	chr1	4654732	4777794	123063	+	243834	ENSG00000196581	AJAP1	protein_coding	chromosome	AJAP1								Heterochromatin	0.193099753298678	PMD	commonPMD	cg10322419	cg10322419
cg17907200	chr1	4410961	cg17907200_BC21	R	II	LINC01777	TSS1500	OpenSea		Both	CG	Open Sea	ENST00000378190	chr1	4654732	4777794	123063	+	243769	ENSG00000196581	AJAP1	protein_coding	chromosome	AJAP1								Active_non-prostate_lineage_enhancer	0.193099753298678	PMD	commonPMD	cg17907200	cg17907200
cg06052183	chr1	4411492	cg06052183_TC21	F	II	LINC01777	TSS1500	OpenSea		Both	CG	Open Sea	ENST00000378190	chr1	4654732	4777794	123063	+	243238	ENSG00000196581	AJAP1	protein_coding	chromosome	AJAP1			PRAD_450	4.92367957208542	Promoter	0.403193612774451	0.596806387225549	Active_prostate_lineage-specific_enhancer	0.193099753298678	PMD	commonPMD	cg06052183	cg06052183
cg17282035	chr1	4411497	cg17282035_TC21	F	II	LINC01777	TSS1500	OpenSea		Both	CG	Open Sea	ENST00000378190	chr1	4654732	4777794	123063	+	243233	ENSG00000196581	AJAP1	protein_coding	chromosome	AJAP1			PRAD_450	4.92367957208542	Promoter	0.403193612774451	0.596806387225549	Active_prostate_lineage-specific_enhancer	0.193099753298678	PMD	commonPMD	cg17282035
cg08633745	chr1	4411698	cg08633745_TC21	F	II	LINC01777	TSS1500	OpenSea		Both	CG	Open Sea	ENST00000378190	chr1	4654732	4777794	123063	+	243032	ENSG00000196581	AJAP1	protein_coding	chromosome	AJAP1			PRAD_450	4.92367957208542	Promoter	0.403193612774451	0.596806387225549	Active_prostate_lineage-specific_enhancer	0.193099753298678	PMD	commonPMD	cg08633745	cg08633745
cg01388988	chr1	4412007	cg01388988_TC21	F	II	LINC01777	TSS200	OpenSea		Both	CG	Open Sea	ENST00000378190	chr1	4654732	4777794	123063	+	242723	ENSG00000196581	AJAP1	protein_coding	chromosome	AJAP1			PRAD_451	6.46564767996922	Promoter	0.512974051896208	0.487025948103792	Active_prostate_lineage-specific_promoter	0.193099753298678	PMD	commonPMD	cg01388988	cg01388988
cg06257023	chr1	4570445	cg06257023_TC21	F	II	LINC01646	TSS1500	OpenSea		Both	CG	Open Sea	ENST00000378190	chr1	4654732	4777794	123063	+	84285	ENSG00000196581	AJAP1	protein_coding	chromosome	AJAP1								Repressed_chromatin	0.186681547741099	PMD	commonPMD	cg06257023
cg14177339	chr1	4570828	cg14177339_BC21	F	II	LINC01646	TSS1500	OpenSea		Both	CG	Open Sea	ENST00000378190	chr1	4654732	4777794	123063	+	83902	ENSG00000196581	AJAP1	protein_coding	chromosome	AJAP1								Repressed_chromatin	0.186681547741099	PMD	commonPMD	cg14177339	cg14177339
cg19015856	chr1	4571282	cg19015856_TC21	F	II	LINC01646	TSS1500	OpenSea		Both	CG	Open Sea	ENST00000378190	chr1	4654732	4777794	123063	+	83448	ENSG00000196581	AJAP1	protein_coding	chromosome	AJAP1								Repressed_chromatin	0.186681547741099	PMD	commonPMD	cg19015856	cg19015856
cg00109452	chr1	4571373	cg00109452_TC21	F	II	LINC01646	TSS200	OpenSea		Both	CG	Open Sea	ENST00000378190	chr1	4654732	4777794	123063	+	83357	ENSG00000196581	AJAP1	protein_coding	chromosome	AJAP1								Repressed_chromatin	0.186681547741099	PMD	commonPMD	cg00109452
cg05152961	chr1	4571521	cg05152961_TC21	R	II	LINC01646	Exon	OpenSea		Both	CG	Open Sea	ENST00000378190	chr1	4654732	4777794	123063	+	83209	ENSG00000196581	AJAP1	protein_coding	chromosome	AJAP1								Repressed_chromatin	0.186681547741099	PMD	commonPMD	cg05152961	cg05152961
cg26353694	chr1	4781880	cg26353694_TC21	F	II		Unknow	OpenSea		Both	CG	Open Sea	ENST00000466761	chr1	4711155	4712165	1011	+	70724	ENSG00000196581	AJAP1	protein_coding	chromosome	AJAP1	ENSG00000196581	AJAP1						Repressed_chromatin	0.216733601232523	PMD	commonPMD	cg26353694	cg26353694
cg22687211	chr1	4781899	cg22687211_TC21	R	II		Unknow	OpenSea		Both	CG	Open Sea	ENST00000466761	chr1	4711155	4712165	1011	+	70743	ENSG00000196581	AJAP1	protein_coding	chromosome	AJAP1	ENSG00000196581	AJAP1						Repressed_chromatin	0.216733601232523	PMD	commonPMD	cg22687211	cg22687211
cg09847325	chr1	4782382	cg09847325_BC21	F	II		Unknow	OpenSea		Both	CG	Open Sea	ENST00000466761	chr1	4711155	4712165	1011	+	71226	ENSG00000196581	AJAP1	protein_coding	chromosome	AJAP1	ENSG00000196581	AJAP1						Repressed_chromatin	0.216733601232523	PMD	commonPMD	cg09847325	cg09847325
cg25552937	chr1	4782412	cg25552937_BC11	F	I		Unknow	OpenSea		Red	CG	Open Sea	ENST00000466761	chr1	4711155	4712165	1011	+	71256	ENSG00000196581	AJAP1	protein_coding	chromosome	AJAP1	ENSG00000196581	AJAP1						Repressed_chromatin	0.216733601232523	PMD	commonPMD	cg25552937	cg25552937
cg05139761	chr1	4782469	cg05139761_TC21	F	II		Unknow	OpenSea		Both	CG	Open Sea	ENST00000466761	chr1	4711155	4712165	1011	+	71313	ENSG00000196581	AJAP1	protein_coding	chromosome	AJAP1	ENSG00000196581	AJAP1						Repressed_chromatin	0.216733601232523	PMD	commonPMD	cg05139761	cg05139761
cg00504341	chr1	4782658	cg00504341_TC21	R	II	AJAP1	3UTR	OpenSea		Both	CG	Open Sea	ENST00000466761	chr1	4711155	4712165	1011	+	71502	ENSG00000196581	AJAP1	protein_coding	chromosome	AJAP1	ENSG00000196581	AJAP1						Repressed_chromatin	0.216733601232523	PMD	commonPMD	cg00504341	cg00504341
cg12836116	chr1	5479541	cg12836116_TC21	F	II		Unknow	OpenSea		Both	CG	Open Sea	ENST00000378111	chr1	5991466	6100175	108710	+	511923	ENSG00000069424	KCNAB2	protein_coding	chromosome	KCNAB2								Repressed_chromatin	0.207949926115803	PMD	commonPMD	cg12836116	cg12836116
cg26612418	chr1	5479898	cg26612418_TC21	R	II		Unknow	OpenSea		Both	CG	Open Sea	ENST00000378111	chr1	5991466	6100175	108710	+	511566	ENSG00000069424	KCNAB2	protein_coding	chromosome	KCNAB2								Repressed_chromatin	0.207949926115803	PMD	commonPMD	cg26612418	cg26612418
cg00397103	chr1	5479948	cg00397103_TC21	F	II		Unknow	OpenSea		Both	CG	Open Sea	ENST00000378111	chr1	5991466	6100175	108710	+	511516	ENSG00000069424	KCNAB2	protein_coding	chromosome	KCNAB2								Repressed_chromatin	0.207949926115803	PMD	commonPMD	cg00397103	cg00397103
cg25065518	chr1	5480075	cg25065518_BC21	F	II		Unknow	OpenSea		Both	CG	Open Sea	ENST00000378111	chr1	5991466	6100175	108710	+	511389	ENSG00000069424	KCNAB2	protein_coding	chromosome	KCNAB2								Repressed_chromatin	0.207949926115803	PMD	commonPMD	cg25065518	cg25065518
cg12527097	chr1	5480441	cg12527097_TC21	R	II		Unknow	OpenSea		Both	CG	Open Sea	ENST00000378111	chr1	5991466	6100175	108710	+	511023	ENSG00000069424	KCNAB2	protein_coding	chromosome	KCNAB2								Repressed_chromatin	0.207949926115803	PMD	commonPMD	cg12527097	cg12527097
cg16173186	chr1	5480505	cg16173186_TC21	F	II		Unknow	OpenSea		Both	CG	Open Sea	ENST00000378111	chr1	5991466	6100175	108710	+	510959	ENSG00000069424	KCNAB2	protein_coding	chromosome	KCNAB2								Repressed_chromatin	0.207949926115803	PMD	commonPMD	cg16173186	cg16173186
cg25341687	chr1	5480542	cg25341687_BC21	R	II		Unknow	OpenSea		Both	CG	Open Sea	ENST00000378111	chr1	5991466	6100175	108710	+	510922	ENSG00000069424	KCNAB2	protein_coding	chromosome	KCNAB2								Repressed_chromatin	0.207949926115803	PMD	commonPMD	cg25341687	cg25341687
cg12040210	chr1	5480818	cg12040210_BC11	F	I		Unknow	OpenSea		Red	CG	Open Sea	ENST00000378111	chr1	5991466	6100175	108710	+	510646	ENSG00000069424	KCNAB2	protein_coding	chromosome	KCNAB2								Repressed_chromatin	0.207949926115803	PMD	commonPMD	cg12040210	cg12040210
cg06371555	chr1	5480890	cg06371555_TC21	R	II		Unknow	OpenSea		Both	CG	Open Sea	ENST00000378111	chr1	5991466	6100175	108710	+	510574	ENSG00000069424	KCNAB2	protein_coding	chromosome	KCNAB2								Repressed_chromatin	0.207949926115803	PMD	commonPMD	cg06371555	cg06371555
cg22439317	chr1	5481784	cg22439317_TC21	R	II		Unknow	OpenSea		Both	CG	Open Sea	ENST00000378111	chr1	5991466	6100175	108710	+	509680	ENSG00000069424	KCNAB2	protein_coding	chromosome	KCNAB2								Repressed_chromatin	0.207949926115803	PMD	commonPMD	cg22439317	cg22439317
cg13549940	chr1	6329993	cg13549940_BC11	R	I		Unknow	OpenSea		Red	CG	Open Sea	ENST00000473466	chr1	6281130	6352249	71120	-	22254	ENSG00000097021	ACOT7	protein_coding	chromosome	ACOT7	ENSG00000097021	ACOT7						Primed_non-prostate_lineage-specific_enhancer	0.0737944069701072			cg13549940	cg13549940
cg18167466	chr1	6330413	cg18167466_BC21	F	II		Unknow	OpenSea		Both	CG	Open Sea	ENST00000473466	chr1	6281130	6352249	71120	-	21834	ENSG00000097021	ACOT7	protein_coding	chromosome	ACOT7	ENSG00000097021	ACOT7						Primed_non-prostate_lineage-specific_enhancer	0.0737944069701072			cg18167466	cg18167466
cg10976772	chr1	6330535	cg10976772_TC21	R	II		Unknow	OpenSea		Both	CG	Open Sea	ENST00000473466	chr1	6281130	6352249	71120	-	21712	ENSG00000097021	ACOT7	protein_coding	chromosome	ACOT7	ENSG00000097021	ACOT7						Primed_non-prostate_lineage-specific_enhancer	0.0737944069701072			cg10976772	cg10976772
cg00081799	chr1	6330733	cg00081799_TC11	R	I		Unknow	OpenSea		Red	CG	Open Sea	ENST00000473466	chr1	6281130	6352249	71120	-	21514	ENSG00000097021	ACOT7	protein_coding	chromosome	ACOT7	ENSG00000097021	ACOT7						Primed_non-prostate_lineage-specific_enhancer	0.0737944069701072			cg00081799	cg00081799
cg16170708	chr1	6330770	cg16170708_TC21	R	II		Unknow	OpenSea		Both	CG	Open Sea	ENST00000473466	chr1	6281130	6352249	71120	-	21477	ENSG00000097021	ACOT7	protein_coding	chromosome	ACOT7	ENSG00000097021	ACOT7						Primed_non-prostate_lineage-specific_enhancer	0.0737944069701072			cg16170708	cg16170708
cg24897126	chr1	6414323	cg24897126_TC21	F	II		Unknow	OpenSea		Both	CG	Open Sea	ENST00000471190	chr1	6413050	6416631	3582	-	2306	ENSG00000069812	HES2	protein_coding	chromosome	HES2	ENSG00000069812	HES2						Bivalent_poised_promoter	0.113190829200128			cg24897126	cg24897126
cg00139739	chr1	6414521	cg00139739_TC21	R	II		Unknow	OpenSea		Both	CG	Open Sea	ENST00000471190	chr1	6413050	6416631	3582	-	2108	ENSG00000069812	HES2	protein_coding	chromosome	HES2	ENSG00000069812	HES2	PRAD_521	6.51442805966701	Intron	0.550898203592814	0.449101796407186	Bivalent_poised_promoter	0.113190829200128			cg00139739
cg15757266	chr1	6415257	cg15757266_BC21	F	II	HES2	3UTR	Shelf	chr1:6418997-6420878	Both	CG	North Shelf	ENST00000471190	chr1	6413050	6416631	3582	-	1372	ENSG00000069812	HES2	protein_coding	chromosome	HES2	ENSG00000069812	HES2						Bivalent_poised_enhancer	0.113190829200128			cg15757266	cg15757266
cg08407765	chr1	6415450	cg08407765_BC21	F	II	HES2	3UTR	Shelf	chr1:6418997-6420878	Both	CG	North Shelf	ENST00000471190	chr1	6413050	6416631	3582	-	1179	ENSG00000069812	HES2	protein_coding	chromosome	HES2	ENSG00000069812	HES2						Bivalent_poised_enhancer	0.113190829200128			cg08407765	cg08407765
cg07386626	chr1	6415475	cg07386626_BC21	R	II	HES2	3UTR	Shelf	chr1:6418997-6420878	Both	CG	North Shelf	ENST00000471190	chr1	6413050	6416631	3582	-	1154	ENSG00000069812	HES2	protein_coding	chromosome	HES2	ENSG00000069812	HES2						Bivalent_poised_enhancer	0.113190829200128			cg07386626	cg07386626
cg06066711	chr1	6602585	cg06066711_BC21	F	II	KLHL21	Exon	Shelf	chr1:6599065-6599445;chr1:6601716-6603784	Both	CG	Island	ENST00000377658	chr1	6590724	6602869	12146	-	282	ENSG00000162413	KLHL21	protein_coding	chromosome	KLHL21	ENSG00000162413	KLHL21						Active_prostate_lineage-specific_promoter	0.0682383744497971			cg06066711	cg06066711
cg15734032	chr1	6602908	cg15734032_BC11	F	I	KLHL21	TSS200	Shelf	chr1:6599065-6599445;chr1:6601716-6603784	Grn	CG	Island	ENST00000377658	chr1	6590724	6602869	12146	-	38	ENSG00000162413	KLHL21	protein_coding	chromosome	KLHL21	ENSG00000162413	KLHL21	PRAD_552	26.8262012775598	Promoter	0.770459081836327	0.229540918163673	Active_prostate_lineage-specific_promoter	0.0682383744497971			cg15734032
cg25479082	chr1	6602936	cg25479082_TC11	F	I	KLHL21	TSS200	Shelf	chr1:6599065-6599445;chr1:6601716-6603784	Red	CG	Island	ENST00000377663	chr1	6590724	6603001	12278	-	63	ENSG00000162413	KLHL21	protein_coding	chromosome	KLHL21	ENSG00000162413	KLHL21	PRAD_552	26.8262012775598	Promoter	0.770459081836327	0.229540918163673	Active_prostate_lineage-specific_promoter	0.0682383744497971			cg25479082	cg25479082
cg08429159	chr1	6603209	cg08429159_TC21	R	II	KLHL21	TSS1500	Shelf	chr1:6599065-6599445;chr1:6601716-6603784	Both	CG	Island	ENST00000377663	chr1	6590724	6603001	12278	-	207	ENSG00000162413	KLHL21	protein_coding	chromosome	KLHL21	ENSG00000162413	KLHL21						Active_prostate_lineage-specific_promoter	0.0682383744497971			cg08429159	cg08429159
cg13324746	chr1	6603385	cg13324746_TC21	F	II	KLHL21	TSS1500	Shelf	chr1:6599065-6599445;chr1:6601716-6603784	Both	CG	Island	ENST00000610898	chr1	6593205	6603684	10480	-	297	ENSG00000162413	KLHL21	protein_coding	chromosome	KLHL21	ENSG00000162413	KLHL21	PRAD_553	5.30895614936573	Promoter	0.534930139720559	0.465069860279441	Active_prostate_lineage-specific_promoter	0.0682383744497971			cg13324746	cg13324746
cg16290123	chr1	6603472	cg16290123_TC11	R	I	KLHL21	TSS1500	Island	chr1:6601716-6603784	Grn	CG	Island	ENST00000610898	chr1	6593205	6603684	10480	-	210	ENSG00000162413	KLHL21	protein_coding	chromosome	KLHL21	ENSG00000162413	KLHL21	PRAD_553	5.30895614936573	Promoter	0.534930139720559	0.465069860279441	Active_prostate_lineage-specific_promoter	0.0682383744497971			cg16290123
cg07449038	chr1	6603509	cg07449038_BC21	R	II	KLHL21	TSS1500	Island	chr1:6601716-6603784	Both	CG	Island	ENST00000610898	chr1	6593205	6603684	10480	-	173	ENSG00000162413	KLHL21	protein_coding	chromosome	KLHL21	ENSG00000162413	KLHL21	PRAD_553	5.30895614936573	Promoter	0.534930139720559	0.465069860279441	Active_prostate_lineage-specific_promoter	0.0682383744497971			cg07449038	cg07449038
cg06320134	chr1	6603604	cg06320134_BC11	F	I	KLHL21	TSS1500	Island	chr1:6601716-6603784	Red	CG	Island	ENST00000610898	chr1	6593205	6603684	10480	-	78	ENSG00000162413	KLHL21	protein_coding	chromosome	KLHL21	ENSG00000162413	KLHL21	PRAD_553	5.30895614936573	Promoter	0.534930139720559	0.465069860279441	Active_non-prostate_lineage_promoter	0.0682383744497971			cg06320134	cg06320134
cg09130785	chr1	6603704	cg09130785_TC21	R	II	KLHL21	TSS1500	Island	chr1:6601716-6603784	Both	CG	Island	ENST00000610898	chr1	6593205	6603684	10480	-	19	ENSG00000162413	KLHL21	protein_coding	chromosome	KLHL21	ENSG00000162413	KLHL21	PRAD_553	5.30895614936573	Promoter	0.534930139720559	0.465069860279441	Active_non-prostate_lineage_promoter	0.0682383744497971			cg09130785	cg09130785
cg10472264	chr1	6603748	cg10472264_TC21	F	II	KLHL21	TSS1500	Island	chr1:6601716-6603784	Both	CG	Island	ENST00000610898	chr1	6593205	6603684	10480	-	63	ENSG00000162413	KLHL21	protein_coding	chromosome	KLHL21	ENSG00000162413	KLHL21	PRAD_553	5.30895614936573	Promoter	0.534930139720559	0.465069860279441	Active_non-prostate_lineage_promoter	0.0682383744497971			cg10472264	cg10472264
cg00568303	chr1	6603826	cg00568303_TC21	R	II	KLHL21	TSS1500	Shore	chr1:6601716-6603784	Both	CG	South Shore	ENST00000610898	chr1	6593205	6603684	10480	-	141	ENSG00000162413	KLHL21	protein_coding	chromosome	KLHL21	ENSG00000162413	KLHL21	PRAD_553	5.30895614936573	Promoter	0.534930139720559	0.465069860279441	Active_non-prostate_lineage_promoter	0.0682383744497971			cg00568303	cg00568303
cg27539986	chr1	6604043	cg27539986_TC11	F	I	KLHL21	TSS1500	Shore	chr1:6601716-6603784	Grn	CG	South Shore	ENST00000610898	chr1	6593205	6603684	10480	-	358	ENSG00000162413	KLHL21	protein_coding	chromosome	KLHL21	ENSG00000162413	KLHL21						Active_non-prostate_lineage_promoter	0.0682383744497971			cg27539986	cg27539986
cg09159285	chr1	6604074	cg09159285_BC11	R	I	KLHL21	TSS1500	Shore	chr1:6601716-6603784	Red	CG	South Shore	ENST00000610898	chr1	6593205	6603684	10480	-	389	ENSG00000162413	KLHL21	protein_coding	chromosome	KLHL21	ENSG00000162413	KLHL21	PRAD_554	2.8145587221003	Intron	0.497005988023952	0.502994011976048	Active_non-prostate_lineage_promoter	0.0682383744497971			cg09159285	cg09159285
cg19884658	chr1	6604208	cg19884658_TC21	R	II	KLHL21	TSS1500	Shore	chr1:6601716-6603784	Both	CG	South Shore	ENST00000610898	chr1	6593205	6603684	10480	-	523	ENSG00000162413	KLHL21	protein_coding	chromosome	KLHL21	ENSG00000162413	KLHL21	PRAD_554	2.8145587221003	Intron	0.497005988023952	0.502994011976048	Active_non-prostate_lineage_promoter	0.0682383744497971			cg19884658	cg19884658
cg08502153	chr1	7009988	cg08502153_BC21	F	II		Unknow	OpenSea		Both	CG	Open Sea	ENST00000467267	chr1	6874056	6887842	13787	+	135931	ENSG00000171735	CAMTA1	protein_coding	chromosome	CAMTA1	ENSG00000171735	CAMTA1						Repressed_chromatin	0.197744102036232	PMD	commonPMD	cg08502153	cg08502153
cg25138218	chr1	7010391	cg25138218_BC21	F	II		Unknow	OpenSea		Both	CG	Open Sea	ENST00000467267	chr1	6874056	6887842	13787	+	136334	ENSG00000171735	CAMTA1	protein_coding	chromosome	CAMTA1	ENSG00000171735	CAMTA1						Repressed_chromatin	0.197744102036232	PMD	commonPMD	cg25138218	cg25138218
cg10349142	chr1	7010477	cg10349142_BC21	F	II		Unknow	OpenSea		Both	CG	Open Sea	ENST00000467267	chr1	6874056	6887842	13787	+	136420	ENSG00000171735	CAMTA1	protein_coding	chromosome	CAMTA1	ENSG00000171735	CAMTA1						Repressed_chromatin	0.197744102036232	PMD	commonPMD	cg10349142	cg10349142
cg00152097	chr1	7010970	cg00152097_BC21	F	II		Unknow	OpenSea		Both	CG	Open Sea	ENST00000467267	chr1	6874056	6887842	13787	+	136913	ENSG00000171735	CAMTA1	protein_coding	chromosome	CAMTA1	ENSG00000171735	CAMTA1						Repressed_chromatin	0.197744102036232	PMD	commonPMD	cg00152097
cg12833460	chr1	7011745	cg12833460_TC21	R	II		Unknow	OpenSea		Both	CG	Open Sea	ENST00000467267	chr1	6874056	6887842	13787	+	137688	ENSG00000171735	CAMTA1	protein_coding	chromosome	CAMTA1	ENSG00000171735	CAMTA1						Repressed_chromatin	0.197744102036232	PMD	commonPMD	cg12833460	cg12833460
cg12541936	chr1	7012134	cg12541936_BC21	R	II		Unknow	OpenSea		Both	CG	Open Sea	ENST00000467267	chr1	6874056	6887842	13787	+	138077	ENSG00000171735	CAMTA1	protein_coding	chromosome	CAMTA1	ENSG00000171735	CAMTA1						Repressed_chromatin	0.197744102036232	PMD	commonPMD	cg12541936	cg12541936
cg19164131	chr1	7333626	cg19164131_BC21	R	II		Unknow	OpenSea		Both	CG	Open Sea	ENST00000495233	chr1	7736408	7767856	31449	+	402780	ENSG00000171735	CAMTA1	protein_coding	chromosome	CAMTA1	ENSG00000171735	CAMTA1						Bivalent_poised_promoter	0.17452265553864	PMD	commonPMD	cg19164131	cg19164131
cg01760763	chr1	7334372	cg01760763_BC21	F	II		Unknow	OpenSea		Both	CG	Open Sea	ENST00000495233	chr1	7736408	7767856	31449	+	402034	ENSG00000171735	CAMTA1	protein_coding	chromosome	CAMTA1	ENSG00000171735	CAMTA1						Heterochromatin	0.17452265553864	PMD	commonPMD	cg01760763	cg01760763
cg23972860	chr1	7334964	cg23972860_BC21	R	II		Unknow	OpenSea		Both	CG	Open Sea	ENST00000495233	chr1	7736408	7767856	31449	+	401442	ENSG00000171735	CAMTA1	protein_coding	chromosome	CAMTA1	ENSG00000171735	CAMTA1						Bivalent_poised_promoter	0.17452265553864	PMD	commonPMD	cg23972860	cg23972860
cg00156547	chr1	7335092	cg00156547_TC21	F	II		Unknow	OpenSea		Both	CG	Open Sea	ENST00000495233	chr1	7736408	7767856	31449	+	401314	ENSG00000171735	CAMTA1	protein_coding	chromosome	CAMTA1	ENSG00000171735	CAMTA1						Bivalent_poised_promoter	0.17452265553864	PMD	commonPMD	cg00156547
cg00156548	chr1	7335181	cg00156548_TC21	R	II		Unknow	OpenSea		Both	CG	Open Sea	ENST00000495233	chr1	7736408	7767856	31449	+	401225	ENSG00000171735	CAMTA1	protein_coding	chromosome	CAMTA1	ENSG00000171735	CAMTA1						Active_non-prostate_lineage_enhancer	0.17452265553864	PMD	commonPMD	cg00156548
cg00156549	chr1	7335267	cg00156549_BC21	F	II		Unknow	OpenSea		Both	CG	Open Sea	ENST00000495233	chr1	7736408	7767856	31449	+	401139	ENSG00000171735	CAMTA1	protein_coding	chromosome	CAMTA1	ENSG00000171735	CAMTA1						Active_non-prostate_lineage_enhancer	0.17452265553864	PMD	commonPMD	cg00156549
cg15516572	chr1	7335395	cg15516572_BC21	F	II		Unknow	OpenSea		Both	CG	Open Sea	ENST00000495233	chr1	7736408	7767856	31449	+	401011	ENSG00000171735	CAMTA1	protein_coding	chromosome	CAMTA1	ENSG00000171735	CAMTA1						Bivalent_poised_enhancer	0.17452265553864	PMD	commonPMD	cg15516572	cg15516572
cg24251814	chr1	7953914	cg24251814_TC21	F	II		Unknow	Shore	chr1:7953933-7954591	Both	CG	North Shore	ENST00000493373	chr1	7954291	7985052	30762	+	375	ENSG00000116288	PARK7	protein_coding	chromosome	PARK7								Active_non-prostate_lineage_promoter	0.105893386538479			cg24251814	cg24251814
cg21814278	chr1	7954103	cg21814278_TC21	R	II		Unknow	Island	chr1:7953933-7954591	Both	CG	Island	ENST00000493373	chr1	7954291	7985052	30762	+	186	ENSG00000116288	PARK7	protein_coding	chromosome	PARK7			PRAD_598	16.559812871155	Promoter	0.658682634730539	0.341317365269461	Active_non-prostate_lineage_promoter	0.105893386538479			cg21814278	cg21814278
cg00167037	chr1	7954106	cg00167037_BC21	R	II		Unknow	Island	chr1:7953933-7954591	Both	CG	Island	ENST00000493373	chr1	7954291	7985052	30762	+	183	ENSG00000116288	PARK7	protein_coding	chromosome	PARK7			PRAD_598	16.559812871155	Promoter	0.658682634730539	0.341317365269461	Active_non-prostate_lineage_promoter	0.105893386538479			cg00167037
cg12045833	chr1	7954164	cg12045833_TC21	F	II		Unknow	Island	chr1:7953933-7954591	Both	CG	Island	ENST00000493373	chr1	7954291	7985052	30762	+	125	ENSG00000116288	PARK7	protein_coding	chromosome	PARK7			PRAD_598	16.559812871155	Promoter	0.658682634730539	0.341317365269461	Active_prostate_lineage-specific_promoter	0.105893386538479			cg12045833	cg12045833
cg02737782	chr1	7954333	cg02737782_TC11	F	I		Unknow	Island	chr1:7953933-7954591	Red	CG	Island	ENST00000493373	chr1	7954291	7985052	30762	+	41	ENSG00000116288	PARK7	protein_coding	chromosome	PARK7	ENSG00000116288	PARK7	PRAD_598	16.559812871155	Promoter	0.658682634730539	0.341317365269461	Active_prostate_lineage-specific_promoter	0.105893386538479			cg02737782	cg02737782
cg11518359	chr1	7954590	cg11518359_BC21	R	II		Unknow	Island	chr1:7953933-7954591	Both	CG	Island	ENST00000493373	chr1	7954291	7985052	30762	+	298	ENSG00000116288	PARK7	protein_coding	chromosome	PARK7	ENSG00000116288	PARK7						Active_non-prostate_lineage_promoter	0.105893386538479			cg11518359	cg11518359
cg00766918	chr1	12744745	cg00766918_BC21	R	II	CFAP107	TSS1500	OpenSea		Both	CG	Open Sea	ENST00000614859	chr1	12746215	12763699	17485	+	1468	ENSG00000157330	C1orf158	protein_coding	chromosome	C1orf158								Heterochromatin	0.165290375562956	PMD	commonPMD	cg00766918	cg00766918
cg17878878	chr1	12745340	cg17878878_BC21	F	II	CFAP107	TSS1500	OpenSea		Both	CG	Open Sea	ENST00000614859	chr1	12746215	12763699	17485	+	873	ENSG00000157330	C1orf158	protein_coding	chromosome	C1orf158								Heterochromatin	0.165290375562956	PMD	commonPMD	cg17878878	cg17878878
cg25125951	chr1	12745800	cg25125951_TC21	R	II	CFAP107	TSS1500	OpenSea		Both	CG	Open Sea	ENST00000614859	chr1	12746215	12763699	17485	+	413	ENSG00000157330	C1orf158	protein_coding	chromosome	C1orf158								Heterochromatin	0.165290375562956	PMD	commonPMD	cg25125951	cg25125951
cg18839416	chr1	12745901	cg18839416_TC21	R	II	CFAP107	TSS1500	OpenSea		Both	CG	Open Sea	ENST00000614859	chr1	12746215	12763699	17485	+	312	ENSG00000157330	C1orf158	protein_coding	chromosome	C1orf158								Heterochromatin	0.165290375562956	PMD	commonPMD	cg18839416	cg18839416
cg00945108	chr1	12746079	cg00945108_BC21	F	II	CFAP107	TSS200	OpenSea		Both	CG	Open Sea	ENST00000614859	chr1	12746215	12763699	17485	+	134	ENSG00000157330	C1orf158	protein_coding	chromosome	C1orf158								Heterochromatin	0.165290375562956	PMD	commonPMD	cg00945108	cg00945108
cg05715050	chr1	12746265	cg05715050_BC21	F	II	CFAP107	5UTR	OpenSea		Both	CG	Open Sea	ENST00000614859	chr1	12746215	12763699	17485	+	49	ENSG00000157330	C1orf158	protein_coding	chromosome	C1orf158	ENSG00000157330	C1orf158						Heterochromatin	0.165290375562956	PMD	commonPMD	cg05715050	cg05715050
cg24338843	chr1	12746719	cg24338843_TC21	F	II		Unknow	OpenSea		Both	CG	Open Sea	ENST00000376210	chr1	12746425	12761169	14745	+	293	ENSG00000157330	C1orf158	protein_coding	chromosome	C1orf158	ENSG00000157330	C1orf158						Repressed_chromatin	0.165290375562956	PMD	commonPMD	cg24338843	cg24338843
cg20837149	chr1	15559321	cg20837149_BC21	F	II		Unknow	OpenSea		Both	CG	Open Sea	ENST00000483270	chr1	15559608	15592379	32772	+	285	ENSG00000116138	DNAJC16	protein_coding	chromosome	DNAJC16	ENSG00000116138	DNAJC16	PRAD_1300	9.54198871788548	Promoter	0.435129740518962	0.564870259481038	Active_prostate_lineage-specific_enhancer	0.0726175227651577			cg20837149	cg20837149
cg09689338	chr1	15559383	cg09689338_TC21	F	II		Unknow	OpenSea		Both	CG	Open Sea	ENST00000483270	chr1	15559608	15592379	32772	+	223	ENSG00000116138	DNAJC16	protein_coding	chromosome	DNAJC16	ENSG00000116138	DNAJC16	PRAD_1300	9.54198871788548	Promoter	0.435129740518962	0.564870259481038	Active_prostate_lineage-specific_enhancer	0.0726175227651577			cg09689338	cg09689338
cg16896487	chr1	15559436	cg16896487_TC21	R	II		Unknow	OpenSea		Both	CG	Open Sea	ENST00000483270	chr1	15559608	15592379	32772	+	170	ENSG00000116138	DNAJC16	protein_coding	chromosome	DNAJC16	ENSG00000116138	DNAJC16	PRAD_1300	9.54198871788548	Promoter	0.435129740518962	0.564870259481038	Active_prostate_lineage-specific_enhancer	0.0726175227651577			cg16896487	cg16896487
cg20127868	chr1	15559529	cg20127868_BC21	F	II	DNAJC16	Exon	OpenSea		Both	CG	Open Sea	ENST00000483270	chr1	15559608	15592379	32772	+	77	ENSG00000116138	DNAJC16	protein_coding	chromosome	DNAJC16	ENSG00000116138	DNAJC16	PRAD_1300	9.54198871788548	Promoter	0.435129740518962	0.564870259481038	Active_prostate_lineage-specific_enhancer	0.0726175227651577			cg20127868	cg20127868
cg00285271	chr1	15559568	cg00285271_TC21	R	II	DNAJC16	Exon	OpenSea		Both	CG	Open Sea	ENST00000483270	chr1	15559608	15592379	32772	+	38	ENSG00000116138	DNAJC16	protein_coding	chromosome	DNAJC16	ENSG00000116138	DNAJC16	PRAD_1300	9.54198871788548	Promoter	0.435129740518962	0.564870259481038	Active_prostate_lineage-specific_enhancer	0.0726175227651577			cg00285271
cg03969515	chr1	16226772	cg03969515_TC11	F	I		Unknow	Shore	chr1:16226831-16227165	Grn	CG	North Shore	ENST00000475369	chr1	16216457	16217328	872	-	9443	ENSG00000237276	ANO7P1	transcribed_unprocessed_pseudogene	chromosome	ANO7P1			PRAD_1400	17.2350311184509	Distal	0.692614770459082	0.307385229540918	Bivalent_poised_promoter	0.0714925968746387			cg03969515	cg03969515
cg14429204	chr1	16226832	cg14429204_TC21	F	II		Unknow	Island	chr1:16226831-16227165	Both	CG	Island	ENST00000475369	chr1	16216457	16217328	872	-	9503	ENSG00000237276	ANO7P1	transcribed_unprocessed_pseudogene	chromosome	ANO7P1			PRAD_1400	17.2350311184509	Distal	0.692614770459082	0.307385229540918	Bivalent_poised_promoter	0.0714925968746387			cg14429204	cg14429204
cg02987928	chr1	16226961	cg02987928_TC11	F	I		Unknow	Island	chr1:16226831-16227165	Grn	CG	Island	ENST00000475369	chr1	16216457	16217328	872	-	9632	ENSG00000237276	ANO7P1	transcribed_unprocessed_pseudogene	chromosome	ANO7P1			PRAD_1400	17.2350311184509	Distal	0.692614770459082	0.307385229540918	Bivalent_poised_promoter	0.0714925968746387			cg02987928	cg02987928
cg16680438	chr1	16227054	cg16680438_BC11	F	I		Unknow	Island	chr1:16226831-16227165	Red	CG	Island	ENST00000434014	chr1	16232281	16236659	4379	-	9603	ENSG00000132881	RSG1	protein_coding	chromosome	RSG1			PRAD_1400	17.2350311184509	Distal	0.692614770459082	0.307385229540918	Bivalent_poised_promoter	0.0714925968746387			cg16680438	cg16680438
cg20611680	chr1	16227676	cg20611680_BC11	F	I		Unknow	Shore	chr1:16226831-16227165	Red	CG	South Shore	ENST00000434014	chr1	16232281	16236659	4379	-	8981	ENSG00000132881	RSG1	protein_coding	chromosome	RSG1								Bivalent_poised_promoter	0.0714925968746387			cg20611680	cg20611680
cg17463745	chr1	16227907	cg17463745_TC11	R	I		Unknow	Shore	chr1:16226831-16227165	Red	CG	South Shore	ENST00000434014	chr1	16232281	16236659	4379	-	8750	ENSG00000132881	RSG1	protein_coding	chromosome	RSG1								Bivalent_poised_promoter	0.0714925968746387			cg17463745	cg17463745
cg17463745	chr1	16227907	cg17463745_TC12	R	I		Unknow	Shore	chr1:16226831-16227165	Red	CG	South Shore	ENST00000434014	chr1	16232281	16236659	4379	-	8750	ENSG00000132881	RSG1	protein_coding	chromosome	RSG1								Bivalent_poised_promoter	0.0714925968746387			cg17463745	cg17463745
cg07781491	chr1	16228397	cg07781491_TC21	F	II		Unknow	Shore	chr1:16226831-16227165	Both	CG	South Shore	ENST00000434014	chr1	16232281	16236659	4379	-	8260	ENSG00000132881	RSG1	protein_coding	chromosome	RSG1								Repressed_chromatin	0.0714925968746387			cg07781491	cg07781491
cg11211795	chr1	16228489	cg11211795_TC21	R	II		Unknow	Shore	chr1:16226831-16227165	Both	CG	South Shore	ENST00000434014	chr1	16232281	16236659	4379	-	8168	ENSG00000132881	RSG1	protein_coding	chromosome	RSG1								Repressed_chromatin	0.0714925968746387			cg11211795	cg11211795
cg00320177	chr1	17587118	cg00320177_TC21	F	II		Unknow	OpenSea		Both	CG	Open Sea	ENST00000375415	chr1	17580553	17697649	117097	+	6564	ENSG00000074964	ARHGEF10L	protein_coding	chromosome	ARHGEF10L	ENSG00000074964	ARHGEF10L						Primed_non-prostate_lineage-specific_enhancer	0.101465667463523			cg00320177
cg21645973	chr1	17587575	cg21645973_TC21	R	II	ARHGEF10L	Exon	OpenSea		Both	CG	Open Sea	ENST00000375415	chr1	17580553	17697649	117097	+	7021	ENSG00000074964	ARHGEF10L	protein_coding	chromosome	ARHGEF10L	ENSG00000074964	ARHGEF10L						Active_non-prostate_lineage_promoter	0.101465667463523			cg21645973	cg21645973
cg06848849	chr1	17587844	cg06848849_BC21	F	II		Unknow	OpenSea		Both	CG	Open Sea	ENST00000375415	chr1	17580553	17697649	117097	+	7290	ENSG00000074964	ARHGEF10L	protein_coding	chromosome	ARHGEF10L	ENSG00000074964	ARHGEF10L						Active_non-prostate_lineage_promoter	0.101465667463523			cg06848849	cg06848849
cg27189424	chr1	17588239	cg27189424_TC11	F	I		Unknow	OpenSea		Red	CG	Open Sea	ENST00000375415	chr1	17580553	17697649	117097	+	7685	ENSG00000074964	ARHGEF10L	protein_coding	chromosome	ARHGEF10L	ENSG00000074964	ARHGEF10L	PRAD_1527	11.3142330579203	Intron	0.662674650698603	0.337325349301397	Active_non-prostate_lineage_promoter	0.101465667463523			cg27189424	cg27189424
cg26224358	chr1	17588308	cg26224358_BC11	R	I		Unknow	OpenSea		Grn	CG	Open Sea	ENST00000375415	chr1	17580553	17697649	117097	+	7754	ENSG00000074964	ARHGEF10L	protein_coding	chromosome	ARHGEF10L	ENSG00000074964	ARHGEF10L	PRAD_1527	11.3142330579203	Intron	0.662674650698603	0.337325349301397	Active_non-prostate_lineage_promoter	0.101465667463523			cg26224358	cg26224358
cg04129469	chr1	18630268	cg04129469_BC11	R	I	PAX7	TSS1500	Shore	chr1:18630401-18633335	Red	CG	North Shore	ENST00000375375	chr1	18631006	18736138	105133	+	736	ENSG00000009709	PAX7	protein_coding	chromosome	PAX7								Bivalent_poised_enhancer	0.138501114238608	PMD		cg04129469	cg04129469
cg05052324	chr1	18630526	cg05052324_BC11	R	I	PAX7	TSS1500	Island	chr1:18630401-18633335	Red	CG	Island	ENST00000375375	chr1	18631006	18736138	105133	+	478	ENSG00000009709	PAX7	protein_coding	chromosome	PAX7								Bivalent_poised_enhancer	0.138501114238608	PMD		cg05052324	cg05052324
cg07536847	chr1	18630738	cg07536847_TC11	F	I	PAX7	TSS200	Island	chr1:18630401-18633335	Grn	CG	Island	ENST00000375375	chr1	18631006	18736138	105133	+	266	ENSG00000009709	PAX7	protein_coding	chromosome	PAX7								Bivalent_poised_promoter	0.138501114238608	PMD		cg07536847
cg21170920	chr1	18630879	cg21170920_TC11	F	I	PAX7	5UTR	Island	chr1:18630401-18633335	Grn	CG	Island	ENST00000375375	chr1	18631006	18736138	105133	+	125	ENSG00000009709	PAX7	protein_coding	chromosome	PAX7								Bivalent_poised_promoter	0.138501114238608	PMD		cg21170920
cg09496876	chr1	18630881	cg09496876_TC11	F	I	PAX7	5UTR	Island	chr1:18630401-18633335	Grn	CG	Island	ENST00000375375	chr1	18631006	18736138	105133	+	123	ENSG00000009709	PAX7	protein_coding	chromosome	PAX7								Bivalent_poised_promoter	0.138501114238608	PMD		cg09496876	cg09496876
cg11428724	chr1	18631138	cg11428724_TC11	F	I	PAX7	5UTR	Island	chr1:18630401-18633335	Red	CG	Island	ENST00000375375	chr1	18631006	18736138	105133	+	131	ENSG00000009709	PAX7	protein_coding	chromosome	PAX7	ENSG00000009709	PAX7						Bivalent_poised_promoter	0.138501114238608	PMD		cg11428724	cg11428724
cg13969001	chr1	18631590	cg13969001_TC11	F	I	PAX7	5UTR	Island	chr1:18630401-18633335	Red	CG	Island	ENST00000400661	chr1	18631524	18736102	104579	+	65	ENSG00000009709	PAX7	protein_coding	chromosome	PAX7	ENSG00000009709	PAX7						Bivalent_poised_promoter	0.138501114238608	PMD		cg13969001	cg13969001
cg22341256	chr1	18631873	cg22341256_BC11	F	I		Unknow	Island	chr1:18630401-18633335	Red	CG	Island	ENST00000400661	chr1	18631524	18736102	104579	+	348	ENSG00000009709	PAX7	protein_coding	chromosome	PAX7	ENSG00000009709	PAX7						Bivalent_poised_promoter	0.138501114238608	PMD		cg22341256	cg22341256
cg26433368	chr1	18632100	cg26433368_BC21	F	II		Unknow	Island	chr1:18630401-18633335	Both	CG	Island	ENST00000400661	chr1	18631524	18736102	104579	+	575	ENSG00000009709	PAX7	protein_coding	chromosome	PAX7	ENSG00000009709	PAX7						Repressed_chromatin	0.138501114238608	PMD		cg26433368	cg26433368
cg07398105	chr1	18632329	cg07398105_TC11	R	I		Unknow	Island	chr1:18630401-18633335;chr1:18636321-18636987	Grn	CG	Island	ENST00000400661	chr1	18631524	18736102	104579	+	804	ENSG00000009709	PAX7	protein_coding	chromosome	PAX7	ENSG00000009709	PAX7						Repressed_chromatin	0.138501114238608	PMD		cg07398105	cg07398105
cg12601945	chr1	18632430	cg12601945_TC11	F	I		Unknow	Island	chr1:18630401-18633335;chr1:18636321-18636987	Grn	CG	Island	ENST00000400661	chr1	18631524	18736102	104579	+	905	ENSG00000009709	PAX7	protein_coding	chromosome	PAX7	ENSG00000009709	PAX7						Repressed_chromatin	0.138501114238608	PMD		cg12601945	cg12601945
cg00855990	chr1	18632860	cg00855990_TC21	R	II		Unknow	Island	chr1:18630401-18633335;chr1:18636321-18636987	Both	CG	Island	ENST00000400661	chr1	18631524	18736102	104579	+	1335	ENSG00000009709	PAX7	protein_coding	chromosome	PAX7	ENSG00000009709	PAX7						Repressed_chromatin	0.138501114238608	PMD		cg00855990	cg00855990
cg09670535	chr1	18632933	cg09670535_TC21	R	II		Unknow	Island	chr1:18630401-18633335;chr1:18636321-18636987	Both	CG	Island	ENST00000400661	chr1	18631524	18736102	104579	+	1408	ENSG00000009709	PAX7	protein_coding	chromosome	PAX7	ENSG00000009709	PAX7						Repressed_chromatin	0.138501114238608	PMD		cg09670535	cg09670535
cg16405019	chr1	18633131	cg16405019_BC11	F	I		Unknow	Island	chr1:18630401-18633335;chr1:18636321-18636987	Red	CG	Island	ENST00000400661	chr1	18631524	18736102	104579	+	1606	ENSG00000009709	PAX7	protein_coding	chromosome	PAX7	ENSG00000009709	PAX7						Repressed_chromatin	0.138501114238608	PMD		cg16405019	cg16405019
cg08549396	chr1	18633397	cg08549396_BC21	F	II		Unknow	Shore	chr1:18630401-18633335;chr1:18636321-18636987	Both	CG	South Shore	ENST00000400661	chr1	18631524	18736102	104579	+	1872	ENSG00000009709	PAX7	protein_coding	chromosome	PAX7	ENSG00000009709	PAX7						Repressed_chromatin	0.138501114238608	PMD		cg08549396	cg08549396
cg14840612	chr1	18633891	cg14840612_BC21	R	II		Unknow	Shore	chr1:18630401-18633335;chr1:18636321-18636987;chr1:18637686-18637907	Both	CG	South Shore	ENST00000400661	chr1	18631524	18736102	104579	+	2366	ENSG00000009709	PAX7	protein_coding	chromosome	PAX7	ENSG00000009709	PAX7						Repressed_chromatin	0.138501114238608	PMD		cg14840612	cg14840612
cg15505287	chr1	18634178	cg15505287_BC21	R	II		Unknow	Shore	chr1:18630401-18633335;chr1:18636321-18636987;chr1:18637686-18637907	Both	CG	South Shore	ENST00000400661	chr1	18631524	18736102	104579	+	2653	ENSG00000009709	PAX7	protein_coding	chromosome	PAX7	ENSG00000009709	PAX7						Repressed_chromatin	0.138501114238608	PMD		cg15505287	cg15505287
cg06370771	chr1	18634446	cg06370771_TC21	R	II	PAX7	Exon	Shore	chr1:18630401-18633335;chr1:18636321-18636987;chr1:18637686-18637907	Both	CG	South Shore	ENST00000400661	chr1	18631524	18736102	104579	+	2921	ENSG00000009709	PAX7	protein_coding	chromosome	PAX7	ENSG00000009709	PAX7						Repressed_chromatin	0.138501114238608	PMD		cg06370771	cg06370771
cg08129914	chr1	18635980	cg08129914_TC21	R	II		Unknow	Shelf	chr1:18630401-18633335;chr1:18636321-18636987;chr1:18637686-18637907	Both	CG	North Shore	ENST00000400661	chr1	18631524	18736102	104579	+	4455	ENSG00000009709	PAX7	protein_coding	chromosome	PAX7	ENSG00000009709	PAX7						Repressed_chromatin	0.138501114238608	PMD		cg08129914	cg08129914
cg15213210	chr1	18636443	cg15213210_BC11	R	I		Unknow	Shelf	chr1:18630401-18633335;chr1:18636321-18636987;chr1:18637686-18637907	Red	CG	Island	ENST00000400661	chr1	18631524	18736102	104579	+	4918	ENSG00000009709	PAX7	protein_coding	chromosome	PAX7	ENSG00000009709	PAX7						Bivalent_poised_enhancer	0.138501114238608	PMD		cg15213210	cg15213210
cg09366342	chr1	18636700	cg09366342_TC21	R	II		Unknow	Shelf	chr1:18630401-18633335;chr1:18636321-18636987;chr1:18637686-18637907	Both	CG	Island	ENST00000400661	chr1	18631524	18736102	104579	+	5175	ENSG00000009709	PAX7	protein_coding	chromosome	PAX7	ENSG00000009709	PAX7						Bivalent_poised_promoter	0.138501114238608	PMD		cg09366342	cg09366342
cg08126203	chr1	18636983	cg08126203_TC11	F	I		Unknow	Shelf	chr1:18630401-18633335;chr1:18636321-18636987;chr1:18637686-18637907;chr1:18640757-18641625	Grn	CG	Island	ENST00000400661	chr1	18631524	18736102	104579	+	5458	ENSG00000009709	PAX7	protein_coding	chromosome	PAX7	ENSG00000009709	PAX7						Bivalent_poised_promoter	0.138501114238608	PMD		cg08126203	cg08126203
cg13207345	chr1	18637176	cg13207345_BC21	F	II		Unknow	Shelf	chr1:18630401-18633335;chr1:18636321-18636987;chr1:18637686-18637907;chr1:18640757-18641625	Both	CG	South Shore	ENST00000400661	chr1	18631524	18736102	104579	+	5651	ENSG00000009709	PAX7	protein_coding	chromosome	PAX7	ENSG00000009709	PAX7						Bivalent_poised_enhancer	0.138501114238608	PMD		cg13207345	cg13207345
cg04126266	chr1	18637464	cg04126266_TC21	R	II		Unknow	Shore	chr1:18636321-18636987;chr1:18637686-18637907;chr1:18640757-18641625	Both	CG	North Shore	ENST00000400661	chr1	18631524	18736102	104579	+	5939	ENSG00000009709	PAX7	protein_coding	chromosome	PAX7	ENSG00000009709	PAX7						Bivalent_poised_enhancer	0.138501114238608	PMD		cg04126266	cg04126266
cg02178648	chr1	18637687	cg02178648_TC21	F	II		Unknow	Shore	chr1:18636321-18636987;chr1:18637686-18637907;chr1:18640757-18641625	Both	CG	Island	ENST00000400661	chr1	18631524	18736102	104579	+	6162	ENSG00000009709	PAX7	protein_coding	chromosome	PAX7	ENSG00000009709	PAX7						Bivalent_poised_enhancer	0.138501114238608	PMD		cg02178648	cg02178648
cg06220449	chr1	18637906	cg06220449_TC11	R	I		Unknow	Shore	chr1:18636321-18636987;chr1:18637686-18637907;chr1:18640757-18641625	Grn	CG	Island	ENST00000400661	chr1	18631524	18736102	104579	+	6381	ENSG00000009709	PAX7	protein_coding	chromosome	PAX7	ENSG00000009709	PAX7						Bivalent_poised_enhancer	0.138501114238608	PMD		cg06220449	cg06220449
cg22077481	chr1	18638597	cg22077481_BC21	R	II		Unknow	Shore	chr1:18636321-18636987;chr1:18637686-18637907;chr1:18640757-18641625	Both	CG	South Shore	ENST00000400661	chr1	18631524	18736102	104579	+	7072	ENSG00000009709	PAX7	protein_coding	chromosome	PAX7	ENSG00000009709	PAX7						Repressed_chromatin	0.138501114238608	PMD		cg22077481	cg22077481
cg04338778	chr1	18639281	cg04338778_BC21	F	II		Unknow	Shelf	chr1:18636321-18636987;chr1:18637686-18637907;chr1:18640757-18641625;chr1:18643054-18644245	Both	CG	South Shore	ENST00000400661	chr1	18631524	18736102	104579	+	7756	ENSG00000009709	PAX7	protein_coding	chromosome	PAX7	ENSG00000009709	PAX7						Repressed_chromatin	0.138501114238608	PMD		cg04338778	cg04338778
cg12433790	chr1	18948464	cg12433790_BC21	R	II		Unknow	OpenSea		Both	CG	Open Sea	ENST00000416166	chr1	18908340	18955698	47359	-	7232	ENSG00000169991	IFFO2	protein_coding	chromosome	IFFO2	ENSG00000169991	IFFO2	PRAD_1586	3.92509669267405	Intron	0.562874251497006	0.437125748502994	Active_non-prostate_lineage_promoter	0.0980697673167784			cg12433790	cg12433790
cg03990003	chr1	18948744	cg03990003_TC21	F	II		Unknow	OpenSea		Both	CG	Open Sea	ENST00000416166	chr1	18908340	18955698	47359	-	6952	ENSG00000169991	IFFO2	protein_coding	chromosome	IFFO2	ENSG00000169991	IFFO2	PRAD_1586	3.92509669267405	Intron	0.562874251497006	0.437125748502994	Active_non-prostate_lineage_promoter	0.0980697673167784			cg03990003	cg03990003
cg23463897	chr1	18949650	cg23463897_BC21	F	II		Unknow	OpenSea		Both	CG	Open Sea	ENST00000416166	chr1	18908340	18955698	47359	-	6046	ENSG00000169991	IFFO2	protein_coding	chromosome	IFFO2	ENSG00000169991	IFFO2						Active_non-prostate_lineage_promoter	0.0980697673167784			cg23463897	cg23463897
cg22867719	chr1	18949742	cg22867719_TC21	F	II		Unknow	OpenSea		Both	CG	Open Sea	ENST00000416166	chr1	18908340	18955698	47359	-	5954	ENSG00000169991	IFFO2	protein_coding	chromosome	IFFO2	ENSG00000169991	IFFO2						Active_non-prostate_lineage_promoter	0.0980697673167784			cg22867719	cg22867719
cg26924440	chr1	18949859	cg26924440_BC11	R	I		Unknow	OpenSea		Red	CG	Open Sea	ENST00000416166	chr1	18908340	18955698	47359	-	5837	ENSG00000169991	IFFO2	protein_coding	chromosome	IFFO2	ENSG00000169991	IFFO2						Active_non-prostate_lineage_promoter	0.0980697673167784			cg26924440	cg26924440
cg01019973	chr1	18950499	cg01019973_BC21	R	II		Unknow	OpenSea		Both	CG	Open Sea	ENST00000416166	chr1	18908340	18955698	47359	-	5197	ENSG00000169991	IFFO2	protein_coding	chromosome	IFFO2	ENSG00000169991	IFFO2						Active_non-prostate_lineage_promoter	0.0980697673167784			cg01019973	cg01019973
cg26550235	chr1	18950708	cg26550235_BC21	R	II		Unknow	OpenSea		Both	CG	Open Sea	ENST00000416166	chr1	18908340	18955698	47359	-	4988	ENSG00000169991	IFFO2	protein_coding	chromosome	IFFO2	ENSG00000169991	IFFO2	PRAD_1589	3.48595107843463	Intron	0.536926147704591	0.463073852295409	Active_non-prostate_lineage_promoter	0.0980697673167784			cg26550235	cg26550235
cg01053875	chr1	19390011	cg01053875_BC21	R	II		Unknow	OpenSea		Both	CG	Open Sea	ENST00000457768	chr1	19357445	19385797	28353	-	4213	ENSG00000077549	CAPZB	protein_coding	chromosome	CAPZB	ENSG00000077549	CAPZB						Active_non-prostate_lineage_promoter	0.076967067378203			cg01053875	cg01053875
cg00346334	chr1	19390543	cg00346334_BC21	F	II		Unknow	OpenSea		Both	CG	Open Sea	ENST00000457768	chr1	19357445	19385797	28353	-	4745	ENSG00000077549	CAPZB	protein_coding	chromosome	CAPZB	ENSG00000077549	CAPZB						Active_non-prostate_lineage_promoter	0.076967067378203			cg00346334
cg00346340	chr1	19390806	cg00346340_BC21	F	II		Unknow	OpenSea		Both	CG	Open Sea	ENST00000457768	chr1	19357445	19385797	28353	-	5008	ENSG00000077549	CAPZB	protein_coding	chromosome	CAPZB	ENSG00000077549	CAPZB	PRAD_1643	2.48451365773681	Intron	0.536926147704591	0.463073852295409	Active_non-prostate_lineage_promoter	0.076967067378203			cg00346340
cg00346344	chr1	19390981	cg00346344_BC21	R	II		Unknow	OpenSea		Both	CG	Open Sea	ENST00000457768	chr1	19357445	19385797	28353	-	5183	ENSG00000077549	CAPZB	protein_coding	chromosome	CAPZB	ENSG00000077549	CAPZB	PRAD_1643	2.48451365773681	Intron	0.536926147704591	0.463073852295409	Active_prostate_lineage-specific_enhancer	0.076967067378203			cg00346344
cg25159064	chr1	19390989	cg25159064_BC21	R	II		Unknow	OpenSea		Both	CG	Open Sea	ENST00000457768	chr1	19357445	19385797	28353	-	5191	ENSG00000077549	CAPZB	protein_coding	chromosome	CAPZB	ENSG00000077549	CAPZB	PRAD_1643	2.48451365773681	Intron	0.536926147704591	0.463073852295409	Active_prostate_lineage-specific_enhancer	0.076967067378203			cg25159064	cg25159064
cg00346354	chr1	19391451	cg00346354_TC21	R	II		Unknow	OpenSea		Both	CG	Open Sea	ENST00000457768	chr1	19357445	19385797	28353	-	5653	ENSG00000077549	CAPZB	protein_coding	chromosome	CAPZB	ENSG00000077549	CAPZB	PRAD_1644	3.92900760913339	Intron	0.441117764471058	0.558882235528942	Active_prostate_lineage-specific_promoter	0.076967067378203			cg00346354
cg00346366	chr1	19391844	cg00346366_BC21	R	II		Unknow	OpenSea		Both	CG	Open Sea	ENST00000457768	chr1	19357445	19385797	28353	-	6046	ENSG00000077549	CAPZB	protein_coding	chromosome	CAPZB	ENSG00000077549	CAPZB						Active_non-prostate_lineage_promoter	0.076967067378203			cg00346366
cg25839439	chr1	19437986	cg25839439_BC21	R	II		Unknow	OpenSea		Both	CG	Open Sea	ENST00000489607	chr1	19357522	19420144	62623	-	17841	ENSG00000077549	CAPZB	protein_coding	chromosome	CAPZB	ENSG00000077549	CAPZB						Active_non-prostate_lineage_enhancer	0.0797567859686431			cg25839439
cg11962640	chr1	19438192	cg11962640_TC11	F	I		Unknow	OpenSea		Grn	CG	Open Sea	ENST00000489607	chr1	19357522	19420144	62623	-	18047	ENSG00000077549	CAPZB	protein_coding	chromosome	CAPZB	ENSG00000077549	CAPZB						Active_non-prostate_lineage_enhancer	0.0797567859686431			cg11962640
cg23111655	chr1	19438327	cg23111655_BC21	R	II		Unknow	OpenSea		Both	CG	Open Sea	ENST00000489607	chr1	19357522	19420144	62623	-	18182	ENSG00000077549	CAPZB	protein_coding	chromosome	CAPZB	ENSG00000077549	CAPZB						Active_non-prostate_lineage_enhancer	0.0797567859686431			cg23111655	cg23111655
cg14109914	chr1	19439070	cg14109914_BC21	F	II		Unknow	OpenSea		Both	CG	Open Sea	ENST00000489607	chr1	19357522	19420144	62623	-	18925	ENSG00000077549	CAPZB	protein_coding	chromosome	CAPZB	ENSG00000077549	CAPZB						Active_non-prostate_lineage_promoter	0.0797567859686431			cg14109914	cg14109914
cg00347103	chr1	19439747	cg00347103_BC21	R	II		Unknow	OpenSea		Both	CG	Open Sea	ENST00000489607	chr1	19357522	19420144	62623	-	19602	ENSG00000077549	CAPZB	protein_coding	chromosome	CAPZB	ENSG00000077549	CAPZB	PRAD_1657	10.054810336774	Intron	0.520958083832335	0.479041916167665	Active_non-prostate_lineage_promoter	0.0797567859686431			cg00347103
cg07958818	chr1	19440700	cg07958818_TC21	F	II		Unknow	OpenSea		Both	CG	Open Sea	ENST00000489607	chr1	19357522	19420144	62623	-	20555	ENSG00000077549	CAPZB	protein_coding	chromosome	CAPZB	ENSG00000077549	CAPZB						Active_non-prostate_lineage_promoter	0.0797567859686431			cg07958818	cg07958818
cg17081867	chr1	19441602	cg17081867_TC21	F	II		Unknow	OpenSea		Both	CG	Open Sea	ENST00000489607	chr1	19357522	19420144	62623	-	21457	ENSG00000077549	CAPZB	protein_coding	chromosome	CAPZB	ENSG00000077549	CAPZB						Active_non-prostate_lineage_enhancer	0.0797567859686431			cg17081867	cg17081867
cg15405266	chr1	20069162	cg15405266_TC21	R	II	PLA2G5	TSS1500	OpenSea		Both	CG	Open Sea	ENST00000375108	chr1	20070208	20091168	20961	+	1044	ENSG00000127472	PLA2G5	protein_coding	chromosome	PLA2G5	ENSG00000127472	PLA2G5						Heterochromatin	0.150860625915763	PMD	commonPMD	cg15405266	cg15405266
cg22418152	chr1	20070025	cg22418152_TC21	F	II	PLA2G5	TSS200	OpenSea		Both	CG	Open Sea	ENST00000375108	chr1	20070208	20091168	20961	+	181	ENSG00000127472	PLA2G5	protein_coding	chromosome	PLA2G5	ENSG00000127472	PLA2G5						Active_non-prostate_lineage_promoter	0.150860625915763	PMD	commonPMD	cg22418152	cg22418152
cg19276110	chr1	20070100	cg19276110_BC21	F	II	PLA2G5	TSS200	OpenSea		Both	CG	Open Sea	ENST00000375108	chr1	20070208	20091168	20961	+	106	ENSG00000127472	PLA2G5	protein_coding	chromosome	PLA2G5	ENSG00000127472	PLA2G5						Active_non-prostate_lineage_promoter	0.150860625915763	PMD	commonPMD	cg19276110	cg19276110
cg06222062	chr1	20070197	cg06222062_TC21	F	II	PLA2G5	5UTR	OpenSea		Both	CG	Open Sea	ENST00000375108	chr1	20070208	20091168	20961	+	9	ENSG00000127472	PLA2G5	protein_coding	chromosome	PLA2G5	ENSG00000127472	PLA2G5						Active_non-prostate_lineage_promoter	0.150860625915763	PMD	commonPMD	cg06222062	cg06222062
cg25974901	chr1	20070257	cg25974901_TC11	F	I	PLA2G5	5UTR	OpenSea		Red	CG	Open Sea	ENST00000478803	chr1	20070295	20090828	20534	+	36	ENSG00000127472	PLA2G5	protein_coding	chromosome	PLA2G5	ENSG00000127472	PLA2G5						Active_non-prostate_lineage_promoter	0.150860625915763	PMD	commonPMD	cg25974901
cg24335149	chr1	20070581	cg24335149_BC21	R	II		Unknow	OpenSea		Both	CG	Open Sea	ENST00000478803	chr1	20070295	20090828	20534	+	285	ENSG00000127472	PLA2G5	protein_coding	chromosome	PLA2G5	ENSG00000127472	PLA2G5						Active_non-prostate_lineage_promoter	0.150860625915763	PMD	commonPMD	cg24335149	cg24335149
cg08024029	chr1	20343231	cg08024029_TC21	F	II	VWA5B1	Exon	Island	chr1:20343073-20343525	Both	CG	Island	ENST00000525343	chr1	20332918	20354222	21305	+	10312	ENSG00000158816	VWA5B1	protein_coding	chromosome	VWA5B1	ENSG00000158816	VWA5B1						Bivalent_poised_promoter	0.122212784582831			cg08024029	cg08024029
cg04552470	chr1	20343299	cg04552470_TC11	R	I	VWA5B1	Exon	Island	chr1:20343073-20343525	Red	CG	Island	ENST00000525343	chr1	20332918	20354222	21305	+	10380	ENSG00000158816	VWA5B1	protein_coding	chromosome	VWA5B1	ENSG00000158816	VWA5B1						Bivalent_poised_promoter	0.122212784582831			cg04552470	cg04552470
cg00346208	chr1	20343412	cg00346208_TC11	F	I		Unknow	Island	chr1:20343073-20343525	Grn	CG	Island	ENST00000525343	chr1	20332918	20354222	21305	+	10493	ENSG00000158816	VWA5B1	protein_coding	chromosome	VWA5B1	ENSG00000158816	VWA5B1						Bivalent_poised_promoter	0.122212784582831			cg00346208
cg06444282	chr1	20343482	cg06444282_TC11	R	I		Unknow	Island	chr1:20343073-20343525	Red	CG	Island	ENST00000525343	chr1	20332918	20354222	21305	+	10563	ENSG00000158816	VWA5B1	protein_coding	chromosome	VWA5B1	ENSG00000158816	VWA5B1						Bivalent_poised_promoter	0.122212784582831			cg06444282	cg06444282
cg22698629	chr1	20344237	cg22698629_TC11	F	I		Unknow	Shore	chr1:20343073-20343525	Grn	CG	South Shore	ENST00000525343	chr1	20332918	20354222	21305	+	11318	ENSG00000158816	VWA5B1	protein_coding	chromosome	VWA5B1	ENSG00000158816	VWA5B1						Bivalent_poised_promoter	0.122212784582831			cg22698629	cg22698629
cg03474184	chr1	20344345	cg03474184_BC21	R	II		Unknow	Shore	chr1:20343073-20343525	Both	CG	South Shore	ENST00000525343	chr1	20332918	20354222	21305	+	11426	ENSG00000158816	VWA5B1	protein_coding	chromosome	VWA5B1	ENSG00000158816	VWA5B1						Repressed_chromatin	0.122212784582831			cg03474184	cg03474184
cg00525118	chr1	20344971	cg00525118_BC21	F	II		Unknow	Shore	chr1:20343073-20343525	Both	CG	South Shore	ENST00000525343	chr1	20332918	20354222	21305	+	12052	ENSG00000158816	VWA5B1	protein_coding	chromosome	VWA5B1	ENSG00000158816	VWA5B1						Repressed_chromatin	0.122212784582831			cg00525118	cg00525118
cg00371783	chr1	21259690	cg00371783_BC21	R	II		Unknow	OpenSea		Both	CG	Open Sea	ENST00000528294	chr1	21238149	21256717	18569	-	2972	ENSG00000117298	ECE1	protein_coding	chromosome	ECE1	ENSG00000117298	ECE1						Active_non-prostate_lineage_enhancer	0.0687520010768562			cg00371783
cg16385763	chr1	21260338	cg16385763_TC11	F	I	ECE1	Exon	OpenSea		Red	CG	Open Sea	ENST00000528294	chr1	21238149	21256717	18569	-	3620	ENSG00000117298	ECE1	protein_coding	chromosome	ECE1	ENSG00000117298	ECE1						Active_non-prostate_lineage_promoter	0.0687520010768562			cg16385763	cg16385763
cg13562122	chr1	21260516	cg13562122_TC21	F	II		Unknow	OpenSea		Both	CG	Open Sea	ENST00000528294	chr1	21238149	21256717	18569	-	3798	ENSG00000117298	ECE1	protein_coding	chromosome	ECE1	ENSG00000117298	ECE1						Active_non-prostate_lineage_promoter	0.0687520010768562			cg13562122	cg13562122
cg01753382	chr1	21261095	cg01753382_BC21	F	II		Unknow	OpenSea		Both	CG	Open Sea	ENST00000528294	chr1	21238149	21256717	18569	-	4377	ENSG00000117298	ECE1	protein_coding	chromosome	ECE1	ENSG00000117298	ECE1						Active_non-prostate_lineage_enhancer	0.0687520010768562			cg01753382	cg01753382
cg16461781	chr1	21261955	cg16461781_TC21	R	II		Unknow	OpenSea		Both	CG	Open Sea	ENST00000528294	chr1	21238149	21256717	18569	-	5237	ENSG00000117298	ECE1	protein_coding	chromosome	ECE1	ENSG00000117298	ECE1	PRAD_1806	5.32144392459182	Intron	0.57684630738523	0.42315369261477	Active_non-prostate_lineage_promoter	0.0687520010768562			cg16461781	cg16461781
cg25007705	chr1	21262306	cg25007705_TC21	F	II		Unknow	OpenSea		Both	CG	Open Sea	ENST00000528294	chr1	21238149	21256717	18569	-	5588	ENSG00000117298	ECE1	protein_coding	chromosome	ECE1	ENSG00000117298	ECE1						Active_non-prostate_lineage_promoter	0.0687520010768562			cg25007705	cg25007705
cg20554838	chr1	21262957	cg20554838_BC21	F	II		Unknow	OpenSea		Both	CG	Open Sea	ENST00000528294	chr1	21238149	21256717	18569	-	6239	ENSG00000117298	ECE1	protein_coding	chromosome	ECE1	ENSG00000117298	ECE1						Active_non-prostate_lineage_promoter	0.0687520010768562			cg20554838	cg20554838
cg10225415	chr1	21550372	cg10225415_BC21	F	II	ALPL	TSS1500	OpenSea		Both	CG	Open Sea	ENST00000374832	chr1	21551279	21578012	26734	+	905	ENSG00000162551	ALPL	protein_coding	chromosome	ALPL	ENSG00000162551	ALPL						Repressed_chromatin	0.120050849061409			cg10225415
cg22943875	chr1	21550829	cg22943875_BC21	F	II	ALPL	TSS1500	OpenSea		Both	CG	Open Sea	ENST00000374832	chr1	21551279	21578012	26734	+	448	ENSG00000162551	ALPL	protein_coding	chromosome	ALPL	ENSG00000162551	ALPL						Repressed_chromatin	0.120050849061409			cg22943875	cg22943875
cg12062270	chr1	21551031	cg12062270_BC21	R	II	ALPL	TSS1500	OpenSea		Both	CG	Open Sea	ENST00000374832	chr1	21551279	21578012	26734	+	246	ENSG00000162551	ALPL	protein_coding	chromosome	ALPL	ENSG00000162551	ALPL						Bivalent_poised_enhancer	0.120050849061409			cg12062270	cg12062270
cg12047425	chr1	21551083	cg12047425_BC11	R	I	ALPL	TSS200	OpenSea		Red	CG	Open Sea	ENST00000374832	chr1	21551279	21578012	26734	+	194	ENSG00000162551	ALPL	protein_coding	chromosome	ALPL	ENSG00000162551	ALPL						Bivalent_poised_enhancer	0.120050849061409			cg12047425	cg12047425
cg22506534	chr1	21551099	cg22506534_TC11	R	I	ALPL	TSS200	OpenSea		Red	CG	Open Sea	ENST00000374832	chr1	21551279	21578012	26734	+	178	ENSG00000162551	ALPL	protein_coding	chromosome	ALPL	ENSG00000162551	ALPL						Bivalent_poised_enhancer	0.120050849061409			cg22506534	cg22506534
cg01037895	chr1	21551288	cg01037895_TC21	R	II	ALPL	5UTR	OpenSea		Both	CG	Open Sea	ENST00000374832	chr1	21551279	21578012	26734	+	8	ENSG00000162551	ALPL	protein_coding	chromosome	ALPL	ENSG00000162551	ALPL						Bivalent_poised_enhancer	0.120050849061409			cg01037895	cg01037895
cg00383354	chr1	21896286	cg00383354_BC21	F	II	HSPG2	Exon	OpenSea		Both	CG	Open Sea	ENST00000439717	chr1	21889816	21896271	6456	-	14	ENSG00000142798	HSPG2	protein_coding	chromosome	HSPG2	ENSG00000142798	HSPG2						Active_non-prostate_lineage_promoter	0.0936053473250824			cg00383354
cg12409547	chr1	21896322	cg12409547_TC21	F	II		Unknow	OpenSea		Both	CG	Open Sea	ENST00000412328	chr1	21887233	21896310	9078	-	11	ENSG00000142798	HSPG2	protein_coding	chromosome	HSPG2	ENSG00000142798	HSPG2						Active_non-prostate_lineage_promoter	0.0936053473250824			cg12409547	cg12409547
cg00383363	chr1	21896842	cg00383363_TC21	R	II		Unknow	OpenSea		Both	CG	Open Sea	ENST00000412328	chr1	21887233	21896310	9078	-	531	ENSG00000142798	HSPG2	protein_coding	chromosome	HSPG2	ENSG00000142798	HSPG2	PRAD_1880	3.18618349561031	Promoter	0.632734530938124	0.367265469061876	Active_non-prostate_lineage_promoter	0.0936053473250824			cg00383363
cg25138553	chr1	21897348	cg25138553_BC21	R	II		Unknow	OpenSea		Both	CG	Open Sea	ENST00000412328	chr1	21887233	21896310	9078	-	1037	ENSG00000142798	HSPG2	protein_coding	chromosome	HSPG2	ENSG00000142798	HSPG2						Active_non-prostate_lineage_promoter	0.0936053473250824			cg25138553	cg25138553
cg16054502	chr1	21897670	cg16054502_BC21	R	II		Unknow	OpenSea		Both	CG	Open Sea	ENST00000412328	chr1	21887233	21896310	9078	-	1359	ENSG00000142798	HSPG2	protein_coding	chromosome	HSPG2	ENSG00000142798	HSPG2						Active_non-prostate_lineage_enhancer	0.0936053473250824			cg16054502	cg16054502
cg07500170	chr1	22349647	cg07500170_BC21	F	II		Unknow	OpenSea		Both	CG	Open Sea	ENST00000404138	chr1	22451851	22531157	79307	+	102202	ENSG00000184677	ZBTB40	protein_coding	chromosome	ZBTB40								Active_non-prostate_lineage_enhancer	0.149304232307935	PMD		cg07500170	cg07500170
cg00390685	chr1	22350126	cg00390685_BC21	F	II		Unknow	OpenSea		Both	CG	Open Sea	ENST00000404138	chr1	22451851	22531157	79307	+	101723	ENSG00000184677	ZBTB40	protein_coding	chromosome	ZBTB40								Bivalent_poised_promoter	0.149304232307935	PMD		cg00390685
cg10046675	chr1	22350303	cg10046675_TC21	R	II		Unknow	OpenSea		Both	CG	Open Sea	ENST00000404138	chr1	22451851	22531157	79307	+	101546	ENSG00000184677	ZBTB40	protein_coding	chromosome	ZBTB40								Bivalent_poised_promoter	0.149304232307935	PMD		cg10046675	cg10046675
cg00390693	chr1	22350360	cg00390693_BC21	R	II		Unknow	OpenSea		Both	CG	Open Sea	ENST00000404138	chr1	22451851	22531157	79307	+	101489	ENSG00000184677	ZBTB40	protein_coding	chromosome	ZBTB40								Bivalent_poised_promoter	0.149304232307935	PMD		cg00390693
cg00456299	chr1	22351243	cg00456299_BC21	F	II		Unknow	OpenSea		Both	CG	Open Sea	ENST00000404138	chr1	22451851	22531157	79307	+	100606	ENSG00000184677	ZBTB40	protein_coding	chromosome	ZBTB40								Bivalent_poised_enhancer	0.149304232307935	PMD		cg00456299	cg00456299
cg09180171	chr1	22351420	cg09180171_TC21	R	II		Unknow	OpenSea		Both	CG	Open Sea	ENST00000404138	chr1	22451851	22531157	79307	+	100429	ENSG00000184677	ZBTB40	protein_coding	chromosome	ZBTB40								Bivalent_poised_enhancer	0.149304232307935	PMD		cg09180171	cg09180171
cg22488750	chr1	22351536	cg22488750_BC21	F	II		Unknow	OpenSea		Both	CG	Open Sea	ENST00000404138	chr1	22451851	22531157	79307	+	100313	ENSG00000184677	ZBTB40	protein_coding	chromosome	ZBTB40								Bivalent_poised_enhancer	0.149304232307935	PMD		cg22488750	cg22488750
cg01231985	chr1	24322055	cg01231985_BC11	F	I	GRHL3	TSS1500	Island	chr1:24321712-24322684	Grn	CG	Island	ENST00000236255	chr1	24323040	24354488	31449	+	983	ENSG00000158055	GRHL3	protein_coding	chromosome	GRHL3	ENSG00000158055	GRHL3						Bivalent_poised_promoter	0.112174273320052			cg01231985	cg01231985
cg01590970	chr1	24322061	cg01590970_BC11	F	I	GRHL3	TSS1500	Island	chr1:24321712-24322684	Red	CG	Island	ENST00000236255	chr1	24323040	24354488	31449	+	977	ENSG00000158055	GRHL3	protein_coding	chromosome	GRHL3	ENSG00000158055	GRHL3						Bivalent_poised_promoter	0.112174273320052			cg01590970	cg01590970
cg10337902	chr1	24322106	cg10337902_TC11	R	I	GRHL3	TSS1500	Island	chr1:24321712-24322684	Grn	CG	Island	ENST00000236255	chr1	24323040	24354488	31449	+	932	ENSG00000158055	GRHL3	protein_coding	chromosome	GRHL3	ENSG00000158055	GRHL3						Bivalent_poised_promoter	0.112174273320052			cg10337902	cg10337902
cg14616251	chr1	24322206	cg14616251_TC21	F	II	GRHL3	TSS1500	Island	chr1:24321712-24322684	Both	CG	Island	ENST00000236255	chr1	24323040	24354488	31449	+	832	ENSG00000158055	GRHL3	protein_coding	chromosome	GRHL3	ENSG00000158055	GRHL3	PRAD_2076	7.39821284839468	Promoter	0.626746506986028	0.373253493013972	Bivalent_poised_promoter	0.112174273320052			cg14616251	cg14616251
cg22176324	chr1	24322361	cg22176324_TC21	R	II	GRHL3	TSS1500	Island	chr1:24321712-24322684	Both	CG	Island	ENST00000236255	chr1	24323040	24354488	31449	+	677	ENSG00000158055	GRHL3	protein_coding	chromosome	GRHL3	ENSG00000158055	GRHL3	PRAD_2076	7.39821284839468	Promoter	0.626746506986028	0.373253493013972	Bivalent_poised_promoter	0.112174273320052			cg22176324	cg22176324
cg05036846	chr1	24322494	cg05036846_BC21	R	II	GRHL3	TSS1500	Island	chr1:24321712-24322684	Both	CG	Island	ENST00000236255	chr1	24323040	24354488	31449	+	544	ENSG00000158055	GRHL3	protein_coding	chromosome	GRHL3	ENSG00000158055	GRHL3	PRAD_2076	7.39821284839468	Promoter	0.626746506986028	0.373253493013972	Bivalent_poised_promoter	0.112174273320052			cg05036846	cg05036846
cg11709405	chr1	24322908	cg11709405_BC21	F	II	GRHL3	TSS200	Shore	chr1:24321712-24322684	Both	CG	South Shore	ENST00000236255	chr1	24323040	24354488	31449	+	130	ENSG00000158055	GRHL3	protein_coding	chromosome	GRHL3	ENSG00000158055	GRHL3						Bivalent_poised_promoter	0.112174273320052			cg11709405	cg11709405
cg08223291	chr1	24322952	cg08223291_BC21	R	II	GRHL3	TSS200	Shore	chr1:24321712-24322684	Both	CG	South Shore	ENST00000236255	chr1	24323040	24354488	31449	+	86	ENSG00000158055	GRHL3	protein_coding	chromosome	GRHL3	ENSG00000158055	GRHL3						Active_non-prostate_lineage_promoter	0.112174273320052			cg08223291	cg08223291
cg08774410	chr1	24322973	cg08774410_TC21	F	II	GRHL3	TSS200	Shore	chr1:24321712-24322684	Both	CG	South Shore	ENST00000236255	chr1	24323040	24354488	31449	+	65	ENSG00000158055	GRHL3	protein_coding	chromosome	GRHL3	ENSG00000158055	GRHL3						Active_non-prostate_lineage_promoter	0.112174273320052			cg08774410	cg08774410
cg13987674	chr1	24323004	cg13987674_TC21	R	II	GRHL3	TSS200	Shore	chr1:24321712-24322684	Both	CG	South Shore	ENST00000236255	chr1	24323040	24354488	31449	+	34	ENSG00000158055	GRHL3	protein_coding	chromosome	GRHL3	ENSG00000158055	GRHL3						Active_non-prostate_lineage_promoter	0.112174273320052			cg13987674	cg13987674
cg15963463	chr1	24926746	cg15963463_BC11	R	I		Unknow	Shelf	chr1:24929036-24932514	Grn	CG	North Shelf	ENST00000496967	chr1	24902572	24928798	26227	-	2050	ENSG00000020633	RUNX3	protein_coding	chromosome	RUNX3	ENSG00000020633	RUNX3						Bivalent_poised_promoter	0.147344138079801	PMD		cg15963463	cg15963463
cg05656688	chr1	24927597	cg05656688_TC11	R	I	RUNX3	Exon	Shore	chr1:24929036-24932514	Grn	CG	North Shore	ENST00000496967	chr1	24902572	24928798	26227	-	1199	ENSG00000020633	RUNX3	protein_coding	chromosome	RUNX3	ENSG00000020633	RUNX3						Bivalent_poised_promoter	0.147344138079801	PMD		cg05656688	cg05656688
cg03769939	chr1	24927638	cg03769939_TC11	R	I	RUNX3	Exon	Shore	chr1:24929036-24932514	Red	CG	North Shore	ENST00000496967	chr1	24902572	24928798	26227	-	1158	ENSG00000020633	RUNX3	protein_coding	chromosome	RUNX3	ENSG00000020633	RUNX3						Bivalent_poised_promoter	0.147344138079801	PMD		cg03769939	cg03769939
cg11336061	chr1	24927658	cg11336061_TC21	R	II	RUNX3	Exon	Shore	chr1:24929036-24932514	Both	CG	North Shore	ENST00000496967	chr1	24902572	24928798	26227	-	1138	ENSG00000020633	RUNX3	protein_coding	chromosome	RUNX3	ENSG00000020633	RUNX3						Bivalent_poised_promoter	0.147344138079801	PMD		cg11336061	cg11336061
cg10951873	chr1	24928255	cg10951873_TC21	F	II		Unknow	Shore	chr1:24929036-24932514	Both	CG	North Shore	ENST00000496967	chr1	24902572	24928798	26227	-	541	ENSG00000020633	RUNX3	protein_coding	chromosome	RUNX3	ENSG00000020633	RUNX3						Bivalent_poised_promoter	0.147344138079801	PMD		cg10951873	cg10951873
cg19140523	chr1	24928801	cg19140523_BC21	R	II		Unknow	Shore	chr1:24929036-24932514	Both	CG	North Shore	ENST00000496967	chr1	24902572	24928798	26227	-	2	ENSG00000020633	RUNX3	protein_coding	chromosome	RUNX3	ENSG00000020633	RUNX3						Bivalent_poised_promoter	0.147344138079801	PMD		cg19140523	cg19140523
cg20801718	chr1	24928823	cg20801718_TC11	F	I		Unknow	Shore	chr1:24929036-24932514	Red	CG	North Shore	ENST00000496967	chr1	24902572	24928798	26227	-	24	ENSG00000020633	RUNX3	protein_coding	chromosome	RUNX3	ENSG00000020633	RUNX3						Bivalent_poised_promoter	0.147344138079801	PMD		cg20801718	cg20801718
cg15643346	chr1	24928958	cg15643346_BC21	R	II		Unknow	Shore	chr1:24929036-24932514	Both	CG	North Shore	ENST00000496967	chr1	24902572	24928798	26227	-	159	ENSG00000020633	RUNX3	protein_coding	chromosome	RUNX3	ENSG00000020633	RUNX3						Bivalent_poised_promoter	0.147344138079801	PMD		cg15643346	cg15643346
cg00429222	chr1	24929185	cg00429222_TC11	R	I		Unknow	Island	chr1:24929036-24932514	Grn	CG	Island	ENST00000496967	chr1	24902572	24928798	26227	-	386	ENSG00000020633	RUNX3	protein_coding	chromosome	RUNX3	ENSG00000020633	RUNX3						Bivalent_poised_promoter	0.147344138079801	PMD		cg00429222
cg07415890	chr1	24929300	cg07415890_BC11	F	I		Unknow	Island	chr1:24929036-24932514	Grn	CG	Island	ENST00000496967	chr1	24902572	24928798	26227	-	501	ENSG00000020633	RUNX3	protein_coding	chromosome	RUNX3	ENSG00000020633	RUNX3						Bivalent_poised_promoter	0.147344138079801	PMD		cg07415890
cg13932954	chr1	24929314	cg13932954_TC21	F	II		Unknow	Island	chr1:24929036-24932514	Both	CG	Island	ENST00000496967	chr1	24902572	24928798	26227	-	515	ENSG00000020633	RUNX3	protein_coding	chromosome	RUNX3	ENSG00000020633	RUNX3						Bivalent_poised_promoter	0.147344138079801	PMD		cg13932954	cg13932954
cg00117172	chr1	24929347	cg00117172_BC21	R	II		Unknow	Island	chr1:24929036-24932514	Both	CG	Island	ENST00000308873	chr1	24899518	24929877	30360	-	528	ENSG00000020633	RUNX3	protein_coding	chromosome	RUNX3	ENSG00000020633	RUNX3						Bivalent_poised_promoter	0.147344138079801	PMD		cg00117172	cg00117172
cg19590532	chr1	24929429	cg19590532_BC11	F	I		Unknow	Island	chr1:24929036-24932514	Red	CG	Island	ENST00000308873	chr1	24899518	24929877	30360	-	446	ENSG00000020633	RUNX3	protein_coding	chromosome	RUNX3	ENSG00000020633	RUNX3						Bivalent_poised_promoter	0.147344138079801	PMD		cg19590532
cg06377278	chr1	24929878	cg06377278_BC11	F	I	RUNX3	Exon	Island	chr1:24929036-24932514	Red	CG	Island	ENST00000308873	chr1	24899518	24929877	30360	-	0	ENSG00000020633	RUNX3	protein_coding	chromosome	RUNX3	ENSG00000020633	RUNX3						Bivalent_poised_promoter	0.147344138079801	PMD		cg06377278	cg06377278
cg27095256	chr1	24929886	cg27095256_TC11	F	I	RUNX3	Exon	Island	chr1:24929036-24932514	Grn	CG	Island	ENST00000308873	chr1	24899518	24929877	30360	-	8	ENSG00000020633	RUNX3	protein_coding	chromosome	RUNX3	ENSG00000020633	RUNX3						Bivalent_poised_promoter	0.147344138079801	PMD		cg27095256	cg27095256
cg00429300	chr1	24929889	cg00429300_BC11	F	I	RUNX3	Exon	Island	chr1:24929036-24932514	Red	CG	Island	ENST00000308873	chr1	24899518	24929877	30360	-	11	ENSG00000020633	RUNX3	protein_coding	chromosome	RUNX3	ENSG00000020633	RUNX3						Bivalent_poised_promoter	0.147344138079801	PMD		cg00429300
cg19270505	chr1	24930214	cg19270505_BC11	R	I	RUNX3	Exon	Island	chr1:24929036-24932514	Red	CG	Island	ENST00000308873	chr1	24899518	24929877	30360	-	336	ENSG00000020633	RUNX3	protein_coding	chromosome	RUNX3	ENSG00000020633	RUNX3	PRAD_2134	7.25003341702263	Promoter	0.746506986027944	0.253493013972056	Bivalent_poised_promoter	0.147344138079801	PMD		cg19270505	cg19270505
cg11018723	chr1	24930448	cg11018723_BC11	R	I	RUNX3	TSS200	Island	chr1:24929036-24932514	Grn	CG	Island	ENST00000308873	chr1	24899518	24929877	30360	-	570	ENSG00000020633	RUNX3	protein_coding	chromosome	RUNX3	ENSG00000020633	RUNX3	PRAD_2134	7.25003341702263	Promoter	0.746506986027944	0.253493013972056	Bivalent_poised_promoter	0.147344138079801	PMD		cg11018723	cg11018723
cg13629563	chr1	24930458	cg13629563_TC21	R	II	RUNX3	TSS200	Island	chr1:24929036-24932514	Both	CG	Island	ENST00000308873	chr1	24899518	24929877	30360	-	580	ENSG00000020633	RUNX3	protein_coding	chromosome	RUNX3	ENSG00000020633	RUNX3	PRAD_2134	7.25003341702263	Promoter	0.746506986027944	0.253493013972056	Bivalent_poised_promoter	0.147344138079801	PMD		cg13629563	cg13629563
cg22737001	chr1	24930538	cg22737001_TC21	F	II	RUNX3	TSS1500	Island	chr1:24929036-24932514	Both	CG	Island	ENST00000308873	chr1	24899518	24929877	30360	-	660	ENSG00000020633	RUNX3	protein_coding	chromosome	RUNX3	ENSG00000020633	RUNX3	PRAD_2134	7.25003341702263	Promoter	0.746506986027944	0.253493013972056	Bivalent_poised_promoter	0.147344138079801	PMD		cg22737001	cg22737001
cg26421310	chr1	24930567	cg26421310_TC11	F	I	RUNX3	TSS1500	Island	chr1:24929036-24932514	Grn	CG	Island	ENST00000308873	chr1	24899518	24929877	30360	-	689	ENSG00000020633	RUNX3	protein_coding	chromosome	RUNX3	ENSG00000020633	RUNX3	PRAD_2134	7.25003341702263	Promoter	0.746506986027944	0.253493013972056	Bivalent_poised_promoter	0.147344138079801	PMD		cg26421310	cg26421310
cg26672794	chr1	24930640	cg26672794_TC11	R	I	RUNX3	TSS1500	Island	chr1:24929036-24932514	Red	CG	Island	ENST00000308873	chr1	24899518	24929877	30360	-	762	ENSG00000020633	RUNX3	protein_coding	chromosome	RUNX3	ENSG00000020633	RUNX3	PRAD_2134	7.25003341702263	Promoter	0.746506986027944	0.253493013972056	Bivalent_poised_promoter	0.147344138079801	PMD		cg26672794	cg26672794
cg07996594	chr1	24931014	cg07996594_BC11	F	I	RUNX3	TSS1500	Island	chr1:24929036-24932514	Red	CG	Island	ENST00000308873	chr1	24899518	24929877	30360	-	1136	ENSG00000020633	RUNX3	protein_coding	chromosome	RUNX3	ENSG00000020633	RUNX3						Bivalent_poised_promoter	0.147344138079801	PMD		cg07996594	cg07996594
cg04221877	chr1	24931024	cg04221877_BC11	R	I	RUNX3	TSS1500	Island	chr1:24929036-24932514	Red	CG	Island	ENST00000308873	chr1	24899518	24929877	30360	-	1146	ENSG00000020633	RUNX3	protein_coding	chromosome	RUNX3	ENSG00000020633	RUNX3						Bivalent_poised_promoter	0.147344138079801	PMD		cg04221877	cg04221877
cg15014975	chr1	24931056	cg15014975_TC11	F	I	RUNX3	TSS1500	Island	chr1:24929036-24932514	Red	CG	Island	ENST00000308873	chr1	24899518	24929877	30360	-	1178	ENSG00000020633	RUNX3	protein_coding	chromosome	RUNX3	ENSG00000020633	RUNX3						Bivalent_poised_promoter	0.147344138079801	PMD		cg15014975	cg15014975
cg24019564	chr1	24931075	cg24019564_BC21	F	II	RUNX3	TSS1500	Island	chr1:24929036-24932514	Both	CG	Island	ENST00000308873	chr1	24899518	24929877	30360	-	1197	ENSG00000020633	RUNX3	protein_coding	chromosome	RUNX3	ENSG00000020633	RUNX3						Bivalent_poised_promoter	0.147344138079801	PMD		cg24019564	cg24019564
cg10993442	chr1	24931096	cg10993442_TC21	F	II	RUNX3	TSS1500	Island	chr1:24929036-24932514	Both	CG	Island	ENST00000308873	chr1	24899518	24929877	30360	-	1218	ENSG00000020633	RUNX3	protein_coding	chromosome	RUNX3	ENSG00000020633	RUNX3						Bivalent_poised_promoter	0.147344138079801	PMD		cg10993442	cg10993442
cg24842859	chr1	24931108	cg24842859_TC21	F	II	RUNX3	TSS1500	Island	chr1:24929036-24932514	Both	CG	Island	ENST00000308873	chr1	24899518	24929877	30360	-	1230	ENSG00000020633	RUNX3	protein_coding	chromosome	RUNX3	ENSG00000020633	RUNX3						Bivalent_poised_promoter	0.147344138079801	PMD		cg24842859	cg24842859
cg20695936	chr1	24931133	cg20695936_BC21	R	II	RUNX3	TSS1500	Island	chr1:24929036-24932514	Both	CG	Island	ENST00000308873	chr1	24899518	24929877	30360	-	1255	ENSG00000020633	RUNX3	protein_coding	chromosome	RUNX3	ENSG00000020633	RUNX3						Bivalent_poised_promoter	0.147344138079801	PMD		cg20695936	cg20695936
cg13106389	chr1	24931135	cg13106389_TC21	R	II	RUNX3	TSS1500	Island	chr1:24929036-24932514	Both	CG	Island	ENST00000308873	chr1	24899518	24929877	30360	-	1257	ENSG00000020633	RUNX3	protein_coding	chromosome	RUNX3	ENSG00000020633	RUNX3						Bivalent_poised_promoter	0.147344138079801	PMD		cg13106389	cg13106389
cg18087266	chr1	24931138	cg18087266_BC21	R	II	RUNX3	TSS1500	Island	chr1:24929036-24932514	Both	CG	Island	ENST00000308873	chr1	24899518	24929877	30360	-	1260	ENSG00000020633	RUNX3	protein_coding	chromosome	RUNX3	ENSG00000020633	RUNX3						Bivalent_poised_promoter	0.147344138079801	PMD		cg18087266	cg18087266
cg25882256	chr1	24931268	cg25882256_BC11	F	I	RUNX3	TSS1500	Island	chr1:24929036-24932514	Grn	CG	Island	ENST00000308873	chr1	24899518	24929877	30360	-	1390	ENSG00000020633	RUNX3	protein_coding	chromosome	RUNX3	ENSG00000020633	RUNX3						Bivalent_poised_promoter	0.147344138079801	PMD		cg25882256	cg25882256
cg25470148	chr1	24931440	cg25470148_TC21	R	II	RUNX3	TSS1500	Island	chr1:24929036-24932514	Both	CG	Island	ENST00000308873	chr1	24899518	24929877	30360	-	1562	ENSG00000020633	RUNX3	protein_coding	chromosome	RUNX3	ENSG00000020633	RUNX3						Bivalent_poised_promoter	0.147344138079801	PMD		cg25470148	cg25470148
cg24463471	chr1	24931487	cg24463471_TC11	R	I	RUNX3	TSS1500	Island	chr1:24929036-24932514	Red	CG	Island	ENST00000308873	chr1	24899518	24929877	30360	-	1609	ENSG00000020633	RUNX3	protein_coding	chromosome	RUNX3	ENSG00000020633	RUNX3						Bivalent_poised_promoter	0.147344138079801	PMD		cg24463471
cg21406271	chr1	24931591	cg21406271_TC21	R	II	RUNX3	TSS1500	Island	chr1:24929036-24932514	Both	CG	Island	ENST00000308873	chr1	24899518	24929877	30360	-	1713	ENSG00000020633	RUNX3	protein_coding	chromosome	RUNX3	ENSG00000020633	RUNX3						Bivalent_poised_promoter	0.147344138079801	PMD		cg21406271	cg21406271
cg13305657	chr1	24931690	cg13305657_TC11	F	I	RUNX3	TSS1500	Island	chr1:24929036-24932514	Grn	CG	Island	ENST00000308873	chr1	24899518	24929877	30360	-	1812	ENSG00000020633	RUNX3	protein_coding	chromosome	RUNX3	ENSG00000020633	RUNX3						Bivalent_poised_promoter	0.147344138079801	PMD		cg13305657	cg13305657
cg24006721	chr1	24931734	cg24006721_TC11	R	I	RUNX3	TSS1500	Island	chr1:24929036-24932514	Grn	CG	Island	ENST00000308873	chr1	24899518	24929877	30360	-	1856	ENSG00000020633	RUNX3	protein_coding	chromosome	RUNX3	ENSG00000020633	RUNX3						Bivalent_poised_promoter	0.147344138079801	PMD		cg24006721	cg24006721
cg00929376	chr1	24931745	cg00929376_TC21	R	II	RUNX3	TSS1500	Island	chr1:24929036-24932514	Both	CG	Island	ENST00000308873	chr1	24899518	24929877	30360	-	1867	ENSG00000020633	RUNX3	protein_coding	chromosome	RUNX3	ENSG00000020633	RUNX3						Bivalent_poised_promoter	0.147344138079801	PMD		cg00929376
cg04907595	chr1	24931773	cg04907595_BC21	R	II	RUNX3	TSS1500	Island	chr1:24929036-24932514	Both	CG	Island	ENST00000308873	chr1	24899518	24929877	30360	-	1895	ENSG00000020633	RUNX3	protein_coding	chromosome	RUNX3	ENSG00000020633	RUNX3						Bivalent_poised_promoter	0.147344138079801	PMD		cg04907595	cg04907595
cg03171924	chr1	24931841	cg03171924_BC21	R	II		Unknow	Island	chr1:24929036-24932514	Both	CG	Island	ENST00000308873	chr1	24899518	24929877	30360	-	1963	ENSG00000020633	RUNX3	protein_coding	chromosome	RUNX3	ENSG00000020633	RUNX3						Bivalent_poised_promoter	0.147344138079801	PMD		cg03171924	cg03171924
cg20670361	chr1	24932188	cg20670361_BC21	R	II		Unknow	Island	chr1:24929036-24932514	Both	CG	Island	ENST00000308873	chr1	24899518	24929877	30360	-	2310	ENSG00000020633	RUNX3	protein_coding	chromosome	RUNX3	ENSG00000020633	RUNX3						Bivalent_poised_promoter	0.147344138079801	PMD		cg20670361	cg20670361
cg10597889	chr1	24932543	cg10597889_BC21	R	II		Unknow	Shore	chr1:24929036-24932514	Both	CG	South Shore	ENST00000308873	chr1	24899518	24929877	30360	-	2665	ENSG00000020633	RUNX3	protein_coding	chromosome	RUNX3	ENSG00000020633	RUNX3						Bivalent_poised_promoter	0.147344138079801	PMD		cg10597889	cg10597889
cg26864395	chr1	24932615	cg26864395_TC21	F	II		Unknow	Shore	chr1:24929036-24932514	Both	CG	South Shore	ENST00000308873	chr1	24899518	24929877	30360	-	2737	ENSG00000020633	RUNX3	protein_coding	chromosome	RUNX3	ENSG00000020633	RUNX3						Bivalent_poised_promoter	0.147344138079801	PMD		cg26864395
cg17751366	chr1	26224767	cg17751366_TC11	F	I	ZPLD2P	TSS1500	Shore	chr1:26225026-26225703	Grn	CG	North Shore	ENST00000451482	chr1	26225320	26229840	4521	+	551	ENSG00000236155	RP11-231P20.2	transcribed_unprocessed_pseudogene	chromosome	RP11-231P20.2								Repressed_chromatin	0.0878678150066754			cg17751366	cg17751366
cg09112636	chr1	26224948	cg09112636_BC21	R	II	ZPLD2P	TSS1500	Shore	chr1:26225026-26225703	Both	CG	North Shore	ENST00000451482	chr1	26225320	26229840	4521	+	370	ENSG00000236155	RP11-231P20.2	transcribed_unprocessed_pseudogene	chromosome	RP11-231P20.2								Bivalent_poised_promoter	0.0878678150066754			cg09112636	cg09112636
cg10468070	chr1	26225027	cg10468070_BC21	F	II	ZPLD2P	TSS1500	Island	chr1:26225026-26225703	Both	CG	Island	ENST00000451482	chr1	26225320	26229840	4521	+	291	ENSG00000236155	RP11-231P20.2	transcribed_unprocessed_pseudogene	chromosome	RP11-231P20.2								Bivalent_poised_promoter	0.0878678150066754			cg10468070	cg10468070
cg20141168	chr1	26225143	cg20141168_BC21	R	II	ZPLD2P	TSS200	Island	chr1:26225026-26225703	Both	CG	Island	ENST00000451482	chr1	26225320	26229840	4521	+	175	ENSG00000236155	RP11-231P20.2	transcribed_unprocessed_pseudogene	chromosome	RP11-231P20.2								Bivalent_poised_promoter	0.0878678150066754			cg20141168	cg20141168
cg22374940	chr1	26225291	cg22374940_BC11	R	I	ZPLD2P	TSS200	Island	chr1:26225026-26225703	Grn	CG	Island	ENST00000451482	chr1	26225320	26229840	4521	+	27	ENSG00000236155	RP11-231P20.2	transcribed_unprocessed_pseudogene	chromosome	RP11-231P20.2			PRAD_2261	6.53870387925926	Distal	0.652694610778443	0.347305389221557	Bivalent_poised_promoter	0.0878678150066754			cg22374940	cg22374940
cg04145287	chr1	26225611	cg04145287_TC21	F	II	ZPLD2P	Exon	Island	chr1:26225026-26225703	Both	CG	Island	ENST00000451482	chr1	26225320	26229840	4521	+	290	ENSG00000236155	RP11-231P20.2	transcribed_unprocessed_pseudogene	chromosome	RP11-231P20.2			PRAD_2261	6.53870387925926	Distal	0.652694610778443	0.347305389221557	Bivalent_poised_promoter	0.0878678150066754			cg04145287
cg00478361	chr1	26225625	cg00478361_TC21	F	II	ZPLD2P	Exon	Island	chr1:26225026-26225703	Both	CG	Island	ENST00000451482	chr1	26225320	26229840	4521	+	304	ENSG00000236155	RP11-231P20.2	transcribed_unprocessed_pseudogene	chromosome	RP11-231P20.2			PRAD_2261	6.53870387925926	Distal	0.652694610778443	0.347305389221557	Bivalent_poised_promoter	0.0878678150066754			cg00478361	cg00478361
cg01943692	chr1	26359224	cg01943692_BC21	R	II		Unknow	Shore	chr1:26360025-26360790	Both	CG	North Shore	ENST00000475866	chr1	26345260	26354130	8871	-	5093	ENSG00000176092	AIM1L	protein_coding	chromosome	AIM1L			PRAD_2277	7.91637598072884	Distal	0.50499001996008	0.49500998003992	Repressed_chromatin	0.131120616628461	PMD		cg01943692	cg01943692
cg01200442	chr1	26359336	cg01200442_BC21	R	II		Unknow	Shore	chr1:26360025-26360790	Both	CG	North Shore	ENST00000475866	chr1	26345260	26354130	8871	-	5205	ENSG00000176092	AIM1L	protein_coding	chromosome	AIM1L								Repressed_chromatin	0.131120616628461	PMD		cg01200442	cg01200442
cg05770238	chr1	26360096	cg05770238_TC11	R	I		Unknow	Island	chr1:26360025-26360790	Red	CG	Island	ENST00000475866	chr1	26345260	26354130	8871	-	5965	ENSG00000176092	AIM1L	protein_coding	chromosome	AIM1L								Bivalent_poised_promoter	0.131120616628461	PMD		cg05770238	cg05770238
cg18118033	chr1	26360212	cg18118033_TC21	R	II		Unknow	Island	chr1:26360025-26360790	Both	CG	Island	ENST00000475866	chr1	26345260	26354130	8871	-	6081	ENSG00000176092	AIM1L	protein_coding	chromosome	AIM1L								Bivalent_poised_promoter	0.131120616628461	PMD		cg18118033	cg18118033
cg04661629	chr1	26360683	cg04661629_TC21	F	II		Unknow	Island	chr1:26360025-26360790	Both	CG	Island	ENST00000475866	chr1	26345260	26354130	8871	-	6552	ENSG00000176092	AIM1L	protein_coding	chromosome	AIM1L								Bivalent_poised_promoter	0.131120616628461	PMD		cg04661629	cg04661629
cg03036904	chr1	26361489	cg03036904_BC21	F	II		Unknow	Shore	chr1:26360025-26360790	Both	CG	South Shore	ENST00000475866	chr1	26345260	26354130	8871	-	7358	ENSG00000176092	AIM1L	protein_coding	chromosome	AIM1L								Bivalent_poised_enhancer	0.131120616628461	PMD		cg03036904	cg03036904
cg08787146	chr1	27525402	cg08787146_TC21	R	II		Unknow	Shelf	chr1:27527800-27528452	Both	CG	North Shelf	ENST00000487743	chr1	27552042	27553304	1263	-	27900	ENSG00000126705	AHDC1	protein_coding	chromosome	AHDC1								Active_non-prostate_lineage_promoter	0.0819121432771745			cg08787146	cg08787146
cg15224908	chr1	27525431	cg15224908_TC21	R	II		Unknow	Shelf	chr1:27527800-27528452	Both	CG	North Shelf	ENST00000487743	chr1	27552042	27553304	1263	-	27871	ENSG00000126705	AHDC1	protein_coding	chromosome	AHDC1								Active_non-prostate_lineage_promoter	0.0819121432771745			cg15224908	cg15224908
cg14201707	chr1	27525550	cg14201707_BC21	R	II		Unknow	Shelf	chr1:27527800-27528452	Both	CG	North Shelf	ENST00000487743	chr1	27552042	27553304	1263	-	27752	ENSG00000126705	AHDC1	protein_coding	chromosome	AHDC1								Active_non-prostate_lineage_promoter	0.0819121432771745			cg14201707	cg14201707
cg19254948	chr1	27525645	cg19254948_TC21	F	II		Unknow	Shelf	chr1:27527800-27528452	Both	CG	North Shelf	ENST00000487743	chr1	27552042	27553304	1263	-	27657	ENSG00000126705	AHDC1	protein_coding	chromosome	AHDC1								Active_non-prostate_lineage_promoter	0.0819121432771745			cg19254948	cg19254948
cg09668030	chr1	27525662	cg09668030_TC21	F	II		Unknow	Shelf	chr1:27527800-27528452	Both	CG	North Shelf	ENST00000487743	chr1	27552042	27553304	1263	-	27640	ENSG00000126705	AHDC1	protein_coding	chromosome	AHDC1								Active_non-prostate_lineage_promoter	0.0819121432771745			cg09668030	cg09668030
cg24564692	chr1	27525691	cg24564692_TC11	R	I		Unknow	Shelf	chr1:27527800-27528452	Grn	CG	North Shelf	ENST00000487743	chr1	27552042	27553304	1263	-	27611	ENSG00000126705	AHDC1	protein_coding	chromosome	AHDC1								Active_non-prostate_lineage_promoter	0.0819121432771745			cg24564692	cg24564692
cg03937290	chr1	27526200	cg03937290_TC21	R	II		Unknow	Shore	chr1:27527800-27528452	Both	CG	North Shore	ENST00000487743	chr1	27552042	27553304	1263	-	27102	ENSG00000126705	AHDC1	protein_coding	chromosome	AHDC1								Active_non-prostate_lineage_promoter	0.0819121432771745			cg03937290	cg03937290
cg07742396	chr1	27526549	cg07742396_TC21	R	II		Unknow	Shore	chr1:27527800-27528452	Both	CG	North Shore	ENST00000487743	chr1	27552042	27553304	1263	-	26753	ENSG00000126705	AHDC1	protein_coding	chromosome	AHDC1								Active_non-prostate_lineage_promoter	0.0819121432771745			cg07742396	cg07742396
cg10364249	chr1	27575187	cg10364249_TC21	R	II		Unknow	Shore	chr1:27575289-27576177	Both	CG	North Shore	ENST00000487743	chr1	27552042	27553304	1263	-	21882	ENSG00000126705	AHDC1	protein_coding	chromosome	AHDC1	ENSG00000126705	AHDC1	PRAD_2430	2.60868803341349	Intron	0.730538922155689	0.269461077844311	Bivalent_poised_promoter	0.0819121432771745			cg10364249	cg10364249
cg22429121	chr1	27575294	cg22429121_BC21	F	II		Unknow	Island	chr1:27575289-27576177	Both	CG	Island	ENST00000487743	chr1	27552042	27553304	1263	-	21989	ENSG00000126705	AHDC1	protein_coding	chromosome	AHDC1	ENSG00000126705	AHDC1	PRAD_2430	2.60868803341349	Intron	0.730538922155689	0.269461077844311	Bivalent_poised_promoter	0.0819121432771745			cg22429121
cg24442740	chr1	27575558	cg24442740_TC11	R	I		Unknow	Island	chr1:27575289-27576177	Red	CG	Island	ENST00000487743	chr1	27552042	27553304	1263	-	22253	ENSG00000126705	AHDC1	protein_coding	chromosome	AHDC1	ENSG00000126705	AHDC1	PRAD_2430	2.60868803341349	Intron	0.730538922155689	0.269461077844311	Bivalent_poised_promoter	0.0819121432771745			cg24442740	cg24442740
cg27424995	chr1	27576044	cg27424995_BC11	F	I		Unknow	Island	chr1:27575289-27576177	Red	CG	Island	ENST00000487743	chr1	27552042	27553304	1263	-	22739	ENSG00000126705	AHDC1	protein_coding	chromosome	AHDC1	ENSG00000126705	AHDC1	PRAD_2431	6.92627747819899	Intron	0.69061876247505	0.30938123752495	Bivalent_poised_promoter	0.0819121432771745			cg27424995	cg27424995
cg27543538	chr1	27576176	cg27543538_TC21	R	II		Unknow	Island	chr1:27575289-27576177	Both	CG	Island	ENST00000487743	chr1	27552042	27553304	1263	-	22871	ENSG00000126705	AHDC1	protein_coding	chromosome	AHDC1	ENSG00000126705	AHDC1	PRAD_2431	6.92627747819899	Intron	0.69061876247505	0.30938123752495	Bivalent_poised_promoter	0.0819121432771745			cg27543538	cg27543538
cg15072832	chr1	27576228	cg15072832_BC21	F	II		Unknow	Shore	chr1:27575289-27576177	Both	CG	South Shore	ENST00000487743	chr1	27552042	27553304	1263	-	22923	ENSG00000126705	AHDC1	protein_coding	chromosome	AHDC1	ENSG00000126705	AHDC1	PRAD_2431	6.92627747819899	Intron	0.69061876247505	0.30938123752495	Bivalent_poised_promoter	0.0819121432771745			cg15072832	cg15072832
cg23955860	chr1	29349955	cg23955860_TC21	R	II	LINC01756	Exon	OpenSea		Both	CG	Open Sea	ENST00000493601	chr1	29317760	29325298	7539	+	32194	ENSG00000060656	PTPRU	protein_coding	chromosome	PTPRU								Repressed_chromatin	0.151679169817358	PMD	commonPMD	cg23955860	cg23955860
cg07423997	chr1	29350031	cg07423997_BC21	F	II	LINC01756	Exon	OpenSea		Both	CG	Open Sea	ENST00000493601	chr1	29317760	29325298	7539	+	32270	ENSG00000060656	PTPRU	protein_coding	chromosome	PTPRU								Repressed_chromatin	0.151679169817358	PMD	commonPMD	cg07423997	cg07423997
cg00500567	chr1	29350266	cg00500567_TC21	F	II	LINC01756	TSS200	OpenSea		Both	CG	Open Sea	ENST00000493601	chr1	29317760	29325298	7539	+	32505	ENSG00000060656	PTPRU	protein_coding	chromosome	PTPRU								Repressed_chromatin	0.151679169817358	PMD	commonPMD	cg00500567
cg19850329	chr1	29350690	cg19850329_TC21	F	II	LINC01756	TSS1500	OpenSea		Both	CG	Open Sea	ENST00000493601	chr1	29317760	29325298	7539	+	32929	ENSG00000060656	PTPRU	protein_coding	chromosome	PTPRU								Repressed_chromatin	0.151679169817358	PMD	commonPMD	cg19850329	cg19850329
cg16601047	chr1	29350770	cg16601047_TC21	R	II	LINC01756	TSS1500	OpenSea		Both	CG	Open Sea	ENST00000493601	chr1	29317760	29325298	7539	+	33009	ENSG00000060656	PTPRU	protein_coding	chromosome	PTPRU								Repressed_chromatin	0.151679169817358	PMD	commonPMD	cg16601047	cg16601047
cg22709487	chr1	29351324	cg22709487_TC21	R	II	LINC01756	TSS1500	OpenSea		Both	CG	Open Sea	ENST00000493601	chr1	29317760	29325298	7539	+	33563	ENSG00000060656	PTPRU	protein_coding	chromosome	PTPRU								Repressed_chromatin	0.151679169817358	PMD	commonPMD	cg22709487	cg22709487
cg00500578	chr1	29351541	cg00500578_TC21	R	II	LINC01756	TSS1500	OpenSea		Both	CG	Open Sea	ENST00000493601	chr1	29317760	29325298	7539	+	33780	ENSG00000060656	PTPRU	protein_coding	chromosome	PTPRU								Repressed_chromatin	0.151679169817358	PMD	commonPMD	cg00500578
cg08877374	chr1	31373057	cg08877374_BC21	F	II	FABP3	Exon	OpenSea		Both	CG	Open Sea	ENST00000373713	chr1	31365625	31373076	7452	-	17	ENSG00000121769	FABP3	protein_coding	chromosome	FABP3	ENSG00000121769	FABP3						Active_non-prostate_lineage_promoter	0.0771449010029506			cg08877374	cg08877374
cg14407437	chr1	31373076	cg14407437_TC21	R	II	FABP3	Exon	OpenSea		Both	CG	Open Sea	ENST00000373713	chr1	31365625	31373076	7452	-	0	ENSG00000121769	FABP3	protein_coding	chromosome	FABP3	ENSG00000121769	FABP3						Active_non-prostate_lineage_promoter	0.0771449010029506			cg14407437	cg14407437
cg07345934	chr1	31373096	cg07345934_TC11	R	I	FABP3	TSS200	OpenSea		Red	CG	Open Sea	ENST00000373713	chr1	31365625	31373076	7452	-	19	ENSG00000121769	FABP3	protein_coding	chromosome	FABP3	ENSG00000121769	FABP3						Active_non-prostate_lineage_promoter	0.0771449010029506			cg07345934	cg07345934
cg18368411	chr1	31373112	cg18368411_BC11	R	I	FABP3	TSS200	OpenSea		Red	CG	Open Sea	ENST00000373713	chr1	31365625	31373076	7452	-	35	ENSG00000121769	FABP3	protein_coding	chromosome	FABP3	ENSG00000121769	FABP3						Active_non-prostate_lineage_promoter	0.0771449010029506			cg18368411	cg18368411
cg15833534	chr1	31373138	cg15833534_BC21	R	II	FABP3	TSS200	OpenSea		Both	CG	Open Sea	ENST00000373713	chr1	31365625	31373076	7452	-	61	ENSG00000121769	FABP3	protein_coding	chromosome	FABP3	ENSG00000121769	FABP3						Active_non-prostate_lineage_promoter	0.0771449010029506			cg15833534	cg15833534
cg19316148	chr1	31373242	cg19316148_BC21	R	II	FABP3	TSS200	OpenSea		Both	CG	Open Sea	ENST00000373713	chr1	31365625	31373076	7452	-	165	ENSG00000121769	FABP3	protein_coding	chromosome	FABP3	ENSG00000121769	FABP3						Active_non-prostate_lineage_promoter	0.0771449010029506			cg19316148	cg19316148
cg20318096	chr1	31373263	cg20318096_BC21	R	II	FABP3	TSS200	OpenSea		Both	CG	Open Sea	ENST00000373713	chr1	31365625	31373076	7452	-	186	ENSG00000121769	FABP3	protein_coding	chromosome	FABP3	ENSG00000121769	FABP3						Active_non-prostate_lineage_promoter	0.0771449010029506			cg20318096	cg20318096
cg07110043	chr1	31373550	cg07110043_BC21	F	II	FABP3	TSS1500	OpenSea		Both	CG	Open Sea	ENST00000373713	chr1	31365625	31373076	7452	-	473	ENSG00000121769	FABP3	protein_coding	chromosome	FABP3	ENSG00000121769	FABP3	PRAD_2623	2.88029594917941	Promoter	0.608782435129741	0.391217564870259	Active_non-prostate_lineage_promoter	0.0771449010029506			cg07110043	cg07110043
cg24539573	chr1	31373695	cg24539573_BC21	R	II	FABP3	TSS1500	OpenSea		Both	CG	Open Sea	ENST00000373713	chr1	31365625	31373076	7452	-	618	ENSG00000121769	FABP3	protein_coding	chromosome	FABP3	ENSG00000121769	FABP3	PRAD_2623	2.88029594917941	Promoter	0.608782435129741	0.391217564870259	Active_non-prostate_lineage_promoter	0.0771449010029506			cg24539573	cg24539573
cg05226707	chr1	31373852	cg05226707_BC11	R	I	FABP3	TSS1500	OpenSea		Red	CG	Open Sea	ENST00000373713	chr1	31365625	31373076	7452	-	775	ENSG00000121769	FABP3	protein_coding	chromosome	FABP3	ENSG00000121769	FABP3	PRAD_2623	2.88029594917941	Promoter	0.608782435129741	0.391217564870259	Active_non-prostate_lineage_promoter	0.0771449010029506			cg05226707	cg05226707
cg01414687	chr1	31374026	cg01414687_BC11	R	I	FABP3	TSS1500	OpenSea		Red	CG	Open Sea	ENST00000373713	chr1	31365625	31373076	7452	-	949	ENSG00000121769	FABP3	protein_coding	chromosome	FABP3	ENSG00000121769	FABP3						Active_non-prostate_lineage_promoter	0.0771449010029506			cg01414687	cg01414687
cg06277957	chr1	31575091	cg06277957_BC21	F	II	TINAGL1	TSS1500	OpenSea		Both	CG	Open Sea	ENST00000457433	chr1	31576485	31587682	11198	+	1392	ENSG00000142910	TINAGL1	protein_coding	chromosome	TINAGL1			PRAD_2643	3.38973055922252	Intron	0.542914171656687	0.457085828343313	Active_non-prostate_lineage_enhancer	0.112906109031609			cg06277957	cg06277957
cg09070415	chr1	31575451	cg09070415_BC21	F	II	TINAGL1	TSS1500	OpenSea		Both	CG	Open Sea	ENST00000457433	chr1	31576485	31587682	11198	+	1032	ENSG00000142910	TINAGL1	protein_coding	chromosome	TINAGL1								Bivalent_poised_promoter	0.112906109031609			cg09070415	cg09070415
cg18012057	chr1	31575686	cg18012057_BC21	F	II	TINAGL1	TSS1500	OpenSea		Both	CG	Open Sea	ENST00000457433	chr1	31576485	31587682	11198	+	797	ENSG00000142910	TINAGL1	protein_coding	chromosome	TINAGL1			PRAD_2644	6.2771173121843	Promoter	0.620758483033932	0.379241516966068	Bivalent_poised_promoter	0.112906109031609			cg18012057	cg18012057
cg01202491	chr1	31575726	cg01202491_TC21	R	II	TINAGL1	TSS1500	OpenSea		Both	CG	Open Sea	ENST00000457433	chr1	31576485	31587682	11198	+	757	ENSG00000142910	TINAGL1	protein_coding	chromosome	TINAGL1			PRAD_2644	6.2771173121843	Promoter	0.620758483033932	0.379241516966068	Bivalent_poised_promoter	0.112906109031609			cg01202491	cg01202491
cg16103203	chr1	31575906	cg16103203_BC21	F	II	TINAGL1	TSS1500	OpenSea		Both	CG	Open Sea	ENST00000457433	chr1	31576485	31587682	11198	+	577	ENSG00000142910	TINAGL1	protein_coding	chromosome	TINAGL1			PRAD_2644	6.2771173121843	Promoter	0.620758483033932	0.379241516966068	Bivalent_poised_promoter	0.112906109031609			cg16103203	cg16103203
cg10530055	chr1	31576004	cg10530055_BC21	R	II	TINAGL1	TSS1500	OpenSea		Both	CG	Open Sea	ENST00000457433	chr1	31576485	31587682	11198	+	479	ENSG00000142910	TINAGL1	protein_coding	chromosome	TINAGL1			PRAD_2644	6.2771173121843	Promoter	0.620758483033932	0.379241516966068	Bivalent_poised_promoter	0.112906109031609			cg10530055	cg10530055
cg15120085	chr1	31576297	cg15120085_TC21	F	II	TINAGL1	TSS1500	OpenSea		Both	CG	Open Sea	ENST00000457433	chr1	31576485	31587682	11198	+	186	ENSG00000142910	TINAGL1	protein_coding	chromosome	TINAGL1			PRAD_2645	9.11999171006307	Promoter	0.632734530938124	0.367265469061876	Bivalent_poised_promoter	0.112906109031609			cg15120085	cg15120085
cg00541683	chr1	31576332	cg00541683_BC21	R	II	TINAGL1	TSS200	OpenSea		Both	CG	Open Sea	ENST00000457433	chr1	31576485	31587682	11198	+	151	ENSG00000142910	TINAGL1	protein_coding	chromosome	TINAGL1			PRAD_2645	9.11999171006307	Promoter	0.632734530938124	0.367265469061876	Bivalent_poised_promoter	0.112906109031609			cg00541683	cg00541683
cg15079885	chr1	31576339	cg15079885_BC21	R	II	TINAGL1	TSS200	OpenSea		Both	CG	Open Sea	ENST00000457433	chr1	31576485	31587682	11198	+	144	ENSG00000142910	TINAGL1	protein_coding	chromosome	TINAGL1			PRAD_2645	9.11999171006307	Promoter	0.632734530938124	0.367265469061876	Bivalent_poised_promoter	0.112906109031609			cg15079885	cg15079885
cg22855405	chr1	31576436	cg22855405_TC21	F	II	TINAGL1	TSS200	OpenSea		Both	CG	Open Sea	ENST00000457433	chr1	31576485	31587682	11198	+	47	ENSG00000142910	TINAGL1	protein_coding	chromosome	TINAGL1			PRAD_2645	9.11999171006307	Promoter	0.632734530938124	0.367265469061876	Bivalent_poised_promoter	0.112906109031609			cg22855405	cg22855405
cg16638238	chr1	31576449	cg16638238_TC21	F	II	TINAGL1	TSS200	OpenSea		Both	CG	Open Sea	ENST00000457433	chr1	31576485	31587682	11198	+	34	ENSG00000142910	TINAGL1	protein_coding	chromosome	TINAGL1			PRAD_2645	9.11999171006307	Promoter	0.632734530938124	0.367265469061876	Bivalent_poised_promoter	0.112906109031609			cg16638238	cg16638238
cg18107144	chr1	31576556	cg18107144_TC11	F	I	TINAGL1	5UTR	OpenSea		Grn	CG	Open Sea	ENST00000466998	chr1	31576545	31577762	1218	+	10	ENSG00000142910	TINAGL1	protein_coding	chromosome	TINAGL1	ENSG00000142910	TINAGL1	PRAD_2645	9.11999171006307	Promoter	0.632734530938124	0.367265469061876	Bivalent_poised_promoter	0.112906109031609			cg18107144	cg18107144
cg14869028	chr1	31576560	cg14869028_TC21	R	II	TINAGL1	5UTR	OpenSea		Both	CG	Open Sea	ENST00000478398	chr1	31576568	31585340	8773	+	6	ENSG00000142910	TINAGL1	protein_coding	chromosome	TINAGL1	ENSG00000142910	TINAGL1	PRAD_2645	9.11999171006307	Promoter	0.632734530938124	0.367265469061876	Bivalent_poised_promoter	0.112906109031609			cg14869028
cg02678971	chr1	31577024	cg02678971_TC11	F	I	TINAGL1	TSS1500	OpenSea		Red	CG	Open Sea	ENST00000481165	chr1	31577034	31587684	10651	+	8	ENSG00000142910	TINAGL1	protein_coding	chromosome	TINAGL1	ENSG00000142910	TINAGL1						Bivalent_poised_promoter	0.112906109031609			cg02678971	cg02678971
cg07741616	chr1	31577186	cg07741616_BC21	F	II	TINAGL1	Exon	OpenSea		Both	CG	Open Sea	ENST00000481165	chr1	31577034	31587684	10651	+	151	ENSG00000142910	TINAGL1	protein_coding	chromosome	TINAGL1	ENSG00000142910	TINAGL1						Bivalent_poised_promoter	0.112906109031609			cg07741616	cg07741616
cg22088096	chr1	31577325	cg22088096_TC21	R	II	TINAGL1	Exon	OpenSea		Both	CG	Open Sea	ENST00000481165	chr1	31577034	31587684	10651	+	290	ENSG00000142910	TINAGL1	protein_coding	chromosome	TINAGL1	ENSG00000142910	TINAGL1						Bivalent_poised_promoter	0.112906109031609			cg22088096	cg22088096
cg00526363	chr1	31577328	cg00526363_TC21	R	II	TINAGL1	Exon	OpenSea		Both	CG	Open Sea	ENST00000481165	chr1	31577034	31587684	10651	+	293	ENSG00000142910	TINAGL1	protein_coding	chromosome	TINAGL1	ENSG00000142910	TINAGL1						Bivalent_poised_promoter	0.112906109031609			cg00526363
cg19135416	chr1	31577708	cg19135416_BC21	R	II	TINAGL1	TSS1500	OpenSea		Both	CG	Open Sea	ENST00000468635	chr1	31578145	31585485	7341	+	435	ENSG00000142910	TINAGL1	protein_coding	chromosome	TINAGL1	ENSG00000142910	TINAGL1						Bivalent_poised_promoter	0.112906109031609			cg19135416	cg19135416
cg12982053	chr1	31577965	cg12982053_TC21	R	II	TINAGL1	TSS200	OpenSea		Both	CG	Open Sea	ENST00000468635	chr1	31578145	31585485	7341	+	178	ENSG00000142910	TINAGL1	protein_coding	chromosome	TINAGL1	ENSG00000142910	TINAGL1						Bivalent_poised_promoter	0.112906109031609			cg12982053	cg12982053
cg26394270	chr1	31578018	cg26394270_TC21	F	II	TINAGL1	TSS200	OpenSea		Both	CG	Open Sea	ENST00000468635	chr1	31578145	31585485	7341	+	125	ENSG00000142910	TINAGL1	protein_coding	chromosome	TINAGL1	ENSG00000142910	TINAGL1						Bivalent_poised_promoter	0.112906109031609			cg26394270	cg26394270
cg02989257	chr1	31703673	cg02989257_BC21	F	II		Unknow	Shore	chr1:31703936-31704268	Both	CG	North Shore	ENST00000532877	chr1	31698490	31704060	5571	-	385	ENSG00000084636	COL16A1	protein_coding	chromosome	COL16A1	ENSG00000084636	COL16A1						Bivalent_poised_promoter	0.105790612714203			cg02989257	cg02989257
cg26833120	chr1	31703967	cg26833120_BC11	F	I	COL16A1	5UTR	Island	chr1:31703936-31704268	Grn	CG	Island	ENST00000532877	chr1	31698490	31704060	5571	-	91	ENSG00000084636	COL16A1	protein_coding	chromosome	COL16A1	ENSG00000084636	COL16A1	PRAD_2659	4.98741404460274	5' UTR	0.716566866267465	0.283433133732535	Bivalent_poised_promoter	0.105790612714203			cg26833120
cg23305408	chr1	31704100	cg23305408_TC21	F	II	COL16A1	TSS200	Island	chr1:31703936-31704268	Both	CG	Island	ENST00000532877	chr1	31698490	31704060	5571	-	39	ENSG00000084636	COL16A1	protein_coding	chromosome	COL16A1	ENSG00000084636	COL16A1	PRAD_2659	4.98741404460274	5' UTR	0.716566866267465	0.283433133732535	Bivalent_poised_promoter	0.105790612714203			cg23305408	cg23305408
cg05003322	chr1	31704105	cg05003322_BC21	F	II	COL16A1	TSS200	Island	chr1:31703936-31704268	Both	CG	Island	ENST00000532877	chr1	31698490	31704060	5571	-	44	ENSG00000084636	COL16A1	protein_coding	chromosome	COL16A1	ENSG00000084636	COL16A1	PRAD_2659	4.98741404460274	5' UTR	0.716566866267465	0.283433133732535	Bivalent_poised_promoter	0.105790612714203			cg05003322	cg05003322
cg22300839	chr1	31704169	cg22300839_TC11	F	I	COL16A1	TSS200	Island	chr1:31703936-31704268	Red	CG	Island	ENST00000532877	chr1	31698490	31704060	5571	-	108	ENSG00000084636	COL16A1	protein_coding	chromosome	COL16A1	ENSG00000084636	COL16A1	PRAD_2659	4.98741404460274	5' UTR	0.716566866267465	0.283433133732535	Bivalent_poised_promoter	0.105790612714203			cg22300839	cg22300839
cg27192620	chr1	31704184	cg27192620_TC11	F	I	COL16A1	TSS200	Island	chr1:31703936-31704268	Grn	CG	Island	ENST00000532877	chr1	31698490	31704060	5571	-	123	ENSG00000084636	COL16A1	protein_coding	chromosome	COL16A1	ENSG00000084636	COL16A1	PRAD_2659	4.98741404460274	5' UTR	0.716566866267465	0.283433133732535	Bivalent_poised_promoter	0.105790612714203			cg27192620	cg27192620
cg16448647	chr1	31704241	cg16448647_TC11	R	I	COL16A1	TSS1500	Island	chr1:31703936-31704268	Grn	CG	Island	ENST00000373672	chr1	31652247	31704319	52073	-	76	ENSG00000084636	COL16A1	protein_coding	chromosome	COL16A1	ENSG00000084636	COL16A1	PRAD_2659	4.98741404460274	5' UTR	0.716566866267465	0.283433133732535	Bivalent_poised_promoter	0.105790612714203			cg16448647
cg16553500	chr1	31704267	cg16553500_BC21	R	II	COL16A1	TSS1500	Island	chr1:31703936-31704268	Both	CG	Island	ENST00000373672	chr1	31652247	31704319	52073	-	50	ENSG00000084636	COL16A1	protein_coding	chromosome	COL16A1	ENSG00000084636	COL16A1	PRAD_2659	4.98741404460274	5' UTR	0.716566866267465	0.283433133732535	Bivalent_poised_promoter	0.105790612714203			cg16553500	cg16553500
cg09267996	chr1	31704390	cg09267996_BC21	F	II	COL16A1	TSS1500	Shore	chr1:31703936-31704268	Both	CG	South Shore	ENST00000373668	chr1	31679230	31704319	25090	-	70	ENSG00000084636	COL16A1	protein_coding	chromosome	COL16A1			PRAD_2659	4.98741404460274	5' UTR	0.716566866267465	0.283433133732535	Bivalent_poised_promoter	0.105790612714203			cg09267996	cg09267996
cg24821709	chr1	31704465	cg24821709_TC21	F	II	COL16A1	TSS1500	Shore	chr1:31703936-31704268	Both	CG	South Shore	ENST00000373668	chr1	31679230	31704319	25090	-	145	ENSG00000084636	COL16A1	protein_coding	chromosome	COL16A1								Bivalent_poised_promoter	0.105790612714203			cg24821709	cg24821709
cg19100596	chr1	31704760	cg19100596_BC21	R	II	COL16A1	TSS1500	Shore	chr1:31703936-31704268	Both	CG	South Shore	ENST00000373668	chr1	31679230	31704319	25090	-	440	ENSG00000084636	COL16A1	protein_coding	chromosome	COL16A1			PRAD_2660	6.02749028261047	Promoter	0.526946107784431	0.473053892215569	Active_prostate_lineage-specific_promoter	0.105790612714203			cg19100596	cg19100596
cg21911647	chr1	31704821	cg21911647_BC21	R	II	COL16A1	TSS1500	Shore	chr1:31703936-31704268	Both	CG	South Shore	ENST00000373668	chr1	31679230	31704319	25090	-	501	ENSG00000084636	COL16A1	protein_coding	chromosome	COL16A1			PRAD_2660	6.02749028261047	Promoter	0.526946107784431	0.473053892215569	Active_prostate_lineage-specific_promoter	0.105790612714203			cg21911647	cg21911647
cg13299148	chr1	31704832	cg13299148_BC21	R	II	COL16A1	TSS1500	Shore	chr1:31703936-31704268	Both	CG	South Shore	ENST00000373668	chr1	31679230	31704319	25090	-	512	ENSG00000084636	COL16A1	protein_coding	chromosome	COL16A1			PRAD_2660	6.02749028261047	Promoter	0.526946107784431	0.473053892215569	Active_prostate_lineage-specific_promoter	0.105790612714203			cg13299148	cg13299148
cg09251959	chr1	31704906	cg09251959_BC21	R	II	COL16A1	TSS1500	Shore	chr1:31703936-31704268	Both	CG	South Shore	ENST00000373668	chr1	31679230	31704319	25090	-	586	ENSG00000084636	COL16A1	protein_coding	chromosome	COL16A1			PRAD_2660	6.02749028261047	Promoter	0.526946107784431	0.473053892215569	Active_prostate_lineage-specific_promoter	0.105790612714203			cg09251959	cg09251959
cg04852949	chr1	31705328	cg04852949_BC21	F	II	COL16A1	TSS1500	Shore	chr1:31703936-31704268	Both	CG	South Shore	ENST00000373668	chr1	31679230	31704319	25090	-	1008	ENSG00000084636	COL16A1	protein_coding	chromosome	COL16A1			PRAD_2661	4.41573641174693	Distal	0.644710578842315	0.355289421157685	Bivalent_poised_promoter	0.105790612714203			cg04852949	cg04852949
cg09255732	chr1	31705449	cg09255732_BC21	F	II	COL16A1	TSS1500	Shore	chr1:31703936-31704268	Both	CG	South Shore	ENST00000373668	chr1	31679230	31704319	25090	-	1129	ENSG00000084636	COL16A1	protein_coding	chromosome	COL16A1			PRAD_2661	4.41573641174693	Distal	0.644710578842315	0.355289421157685	Bivalent_poised_promoter	0.105790612714203			cg09255732	cg09255732
cg02825215	chr1	31771822	cg02825215_BC21	F	II		Unknow	Shore	chr1:31772226-31773060	Both	CG	North Shore	ENST00000533175	chr1	31741800	31764893	23094	-	6928	ENSG00000121753	BAI2	protein_coding	chromosome	BAI2								Bivalent_poised_promoter	0.105790612714203			cg02825215	cg02825215
cg11980897	chr1	31771856	cg11980897_TC21	R	II		Unknow	Shore	chr1:31772226-31773060	Both	CG	North Shore	ENST00000533175	chr1	31741800	31764893	23094	-	6962	ENSG00000121753	BAI2	protein_coding	chromosome	BAI2								Bivalent_poised_promoter	0.105790612714203			cg11980897	cg11980897
cg04878000	chr1	31772322	cg04878000_TC21	R	II		Unknow	Island	chr1:31772226-31773060	Both	CG	Island	ENST00000533175	chr1	31741800	31764893	23094	-	7428	ENSG00000121753	BAI2	protein_coding	chromosome	BAI2								Bivalent_poised_promoter	0.105790612714203			cg04878000	cg04878000
cg03774520	chr1	31772504	cg03774520_TC21	R	II		Unknow	Island	chr1:31772226-31773060	Both	CG	Island	ENST00000533175	chr1	31741800	31764893	23094	-	7610	ENSG00000121753	BAI2	protein_coding	chromosome	BAI2								Bivalent_poised_promoter	0.105790612714203			cg03774520	cg03774520
cg15694605	chr1	31772624	cg15694605_BC21	F	II		Unknow	Island	chr1:31772226-31773060	Both	CG	Island	ENST00000533175	chr1	31741800	31764893	23094	-	7730	ENSG00000121753	BAI2	protein_coding	chromosome	BAI2								Bivalent_poised_promoter	0.105790612714203			cg15694605	cg15694605
cg10505580	chr1	31773059	cg10505580_BC21	R	II		Unknow	Island	chr1:31772226-31773060	Both	CG	Island	ENST00000533175	chr1	31741800	31764893	23094	-	8165	ENSG00000121753	BAI2	protein_coding	chromosome	BAI2								Bivalent_poised_promoter	0.105790612714203			cg10505580	cg10505580
cg18578481	chr1	31798685	cg18578481_TC21	R	II	SPOCD1	5UTR	OpenSea		Both	CG	Open Sea	ENST00000528579	chr1	31793319	31798716	5398	-	29	ENSG00000134668	SPOCD1	protein_coding	chromosome	SPOCD1	ENSG00000134668	SPOCD1						Bivalent_poised_enhancer	0.105790612714203			cg18578481	cg18578481
cg23268630	chr1	31798714	cg23268630_TC21	F	II	SPOCD1	5UTR	OpenSea		Both	CG	Open Sea	ENST00000528579	chr1	31793319	31798716	5398	-	0	ENSG00000134668	SPOCD1	protein_coding	chromosome	SPOCD1	ENSG00000134668	SPOCD1						Bivalent_poised_enhancer	0.105790612714203			cg23268630	cg23268630
cg15529914	chr1	31798759	cg15529914_BC21	F	II	SPOCD1	TSS200	OpenSea		Both	CG	Open Sea	ENST00000528579	chr1	31793319	31798716	5398	-	42	ENSG00000134668	SPOCD1	protein_coding	chromosome	SPOCD1	ENSG00000134668	SPOCD1						Bivalent_poised_enhancer	0.105790612714203			cg15529914	cg15529914
cg24500927	chr1	31798873	cg24500927_BC21	R	II	SPOCD1	TSS200	OpenSea		Both	CG	Open Sea	ENST00000452755	chr1	31790477	31798839	8363	-	33	ENSG00000134668	SPOCD1	protein_coding	chromosome	SPOCD1	ENSG00000134668	SPOCD1						Bivalent_poised_enhancer	0.105790612714203			cg24500927	cg24500927
cg06808725	chr1	31798901	cg06808725_BC21	F	II	SPOCD1	TSS200	OpenSea		Both	CG	Open Sea	ENST00000452755	chr1	31790477	31798839	8363	-	61	ENSG00000134668	SPOCD1	protein_coding	chromosome	SPOCD1	ENSG00000134668	SPOCD1						Bivalent_poised_enhancer	0.105790612714203			cg06808725	cg06808725
cg07863854	chr1	31798994	cg07863854_BC21	R	II	SPOCD1	TSS1500	OpenSea		Both	CG	Open Sea	ENST00000452755	chr1	31790477	31798839	8363	-	154	ENSG00000134668	SPOCD1	protein_coding	chromosome	SPOCD1	ENSG00000134668	SPOCD1						Bivalent_poised_enhancer	0.105790612714203			cg07863854	cg07863854
cg05714732	chr1	31943495	cg05714732_TC21	R	II		Unknow	Shore	chr1:31944587-31945029	Both	CG	North Shore	ENST00000468531	chr1	31915895	31942576	26682	-	918	ENSG00000184007	PTP4A2	protein_coding	chromosome	PTP4A2	ENSG00000184007	PTP4A2						Active_non-prostate_lineage_enhancer	0.0898272875730394			cg05714732	cg05714732
cg17942618	chr1	31944266	cg17942618_BC21	F	II		Unknow	Shore	chr1:31944587-31945029	Both	CG	North Shore	ENST00000526960	chr1	31919130	31944856	25727	-	588	ENSG00000184007	PTP4A2	protein_coding	chromosome	PTP4A2	ENSG00000184007	PTP4A2						Active_non-prostate_lineage_promoter	0.0898272875730394			cg17942618	cg17942618
cg00925616	chr1	31944610	cg00925616_BC11	R	I		Unknow	Island	chr1:31944587-31945029	Red	CG	Island	ENST00000526960	chr1	31919130	31944856	25727	-	244	ENSG00000184007	PTP4A2	protein_coding	chromosome	PTP4A2	ENSG00000184007	PTP4A2	PRAD_2684	5.57483252655328	Intron	0.658682634730539	0.341317365269461	Bivalent_poised_promoter	0.0898272875730394			cg00925616	cg00925616
cg04881103	chr1	31944812	cg04881103_TC11	F	I		Unknow	Island	chr1:31944587-31945029	Grn	CG	Island	ENST00000526960	chr1	31919130	31944856	25727	-	42	ENSG00000184007	PTP4A2	protein_coding	chromosome	PTP4A2	ENSG00000184007	PTP4A2	PRAD_2684	5.57483252655328	Intron	0.658682634730539	0.341317365269461	Bivalent_poised_promoter	0.0898272875730394			cg04881103
cg02410754	chr1	31944919	cg02410754_BC21	R	II		Unknow	Island	chr1:31944587-31945029	Both	CG	Island	ENST00000526960	chr1	31919130	31944856	25727	-	62	ENSG00000184007	PTP4A2	protein_coding	chromosome	PTP4A2								Bivalent_poised_promoter	0.0898272875730394			cg02410754	cg02410754
cg15535138	chr1	31944984	cg15535138_BC21	F	II		Unknow	Island	chr1:31944587-31945029	Both	CG	Island	ENST00000526960	chr1	31919130	31944856	25727	-	127	ENSG00000184007	PTP4A2	protein_coding	chromosome	PTP4A2								Bivalent_poised_promoter	0.0898272875730394			cg15535138	cg15535138
cg11756095	chr1	31945013	cg11756095_TC11	F	I		Unknow	Island	chr1:31944587-31945029	Red	CG	Island	ENST00000526960	chr1	31919130	31944856	25727	-	156	ENSG00000184007	PTP4A2	protein_coding	chromosome	PTP4A2								Bivalent_poised_promoter	0.0898272875730394			cg11756095	cg11756095
cg16554164	chr1	31945077	cg16554164_BC11	F	I		Unknow	Shore	chr1:31944587-31945029	Red	CG	South Shore	ENST00000526960	chr1	31919130	31944856	25727	-	220	ENSG00000184007	PTP4A2	protein_coding	chromosome	PTP4A2								Bivalent_poised_promoter	0.0898272875730394			cg16554164	cg16554164
cg13100060	chr1	31945093	cg13100060_TC21	R	II		Unknow	Shore	chr1:31944587-31945029	Both	CG	South Shore	ENST00000526960	chr1	31919130	31944856	25727	-	236	ENSG00000184007	PTP4A2	protein_coding	chromosome	PTP4A2								Bivalent_poised_promoter	0.0898272875730394			cg13100060	cg13100060
cg04556220	chr1	32240832	cg04556220_BC21	R	II		Unknow	Island	chr1:32239923-32241540	Both	CG	Island	ENST00000423995	chr1	32231658	32240790	9133	-	41	ENSG00000220785	MTMR9LP	transcribed_unprocessed_pseudogene	chromosome	MTMR9LP								Active_non-prostate_lineage_promoter	0.098575520361333			cg04556220	cg04556220
cg11546106	chr1	32241230	cg11546106_BC21	F	II	MTMR9LP	Exon	Island	chr1:32239923-32241540	Both	CG	Island	ENST00000441044	chr1	32231660	32241620	9961	-	388	ENSG00000220785	MTMR9LP	transcribed_unprocessed_pseudogene	chromosome	MTMR9LP			PRAD_2710	7.51445993914638	Distal	0.668662674650699	0.331337325349301	Active_prostate_lineage-specific_promoter	0.098575520361333			cg11546106
cg09756525	chr1	32241532	cg09756525_BC11	R	I	MTMR9LP	Exon	Island	chr1:32239923-32241540	Red	CG	Island	ENST00000441044	chr1	32231660	32241620	9961	-	86	ENSG00000220785	MTMR9LP	transcribed_unprocessed_pseudogene	chromosome	MTMR9LP			PRAD_2710	7.51445993914638	Distal	0.668662674650699	0.331337325349301	Active_prostate_lineage-specific_promoter	0.098575520361333			cg09756525	cg09756525
cg17705658	chr1	32241539	cg17705658_TC21	R	II	MTMR9LP	Exon	Island	chr1:32239923-32241540	Both	CG	Island	ENST00000441044	chr1	32231660	32241620	9961	-	79	ENSG00000220785	MTMR9LP	transcribed_unprocessed_pseudogene	chromosome	MTMR9LP			PRAD_2710	7.51445993914638	Distal	0.668662674650699	0.331337325349301	Active_prostate_lineage-specific_promoter	0.098575520361333			cg17705658	cg17705658
cg07033820	chr1	32241609	cg07033820_TC11	F	I	MTMR9LP	Exon	Shore	chr1:32239923-32241540	Red	CG	South Shore	ENST00000441044	chr1	32231660	32241620	9961	-	9	ENSG00000220785	MTMR9LP	transcribed_unprocessed_pseudogene	chromosome	MTMR9LP			PRAD_2710	7.51445993914638	Distal	0.668662674650699	0.331337325349301	Active_non-prostate_lineage_promoter	0.098575520361333			cg07033820	cg07033820
cg19391429	chr1	32241640	cg19391429_BC21	F	II	MTMR9LP	Exon	Shore	chr1:32239923-32241540	Both	CG	South Shore	ENST00000441044	chr1	32231660	32241620	9961	-	19	ENSG00000220785	MTMR9LP	transcribed_unprocessed_pseudogene	chromosome	MTMR9LP			PRAD_2710	7.51445993914638	Distal	0.668662674650699	0.331337325349301	Active_non-prostate_lineage_promoter	0.098575520361333			cg19391429	cg19391429
cg09942999	chr1	32241788	cg09942999_TC21	R	II	MTMR9LP	TSS200	Shore	chr1:32239923-32241540	Both	CG	South Shore	ENST00000441044	chr1	32231660	32241620	9961	-	167	ENSG00000220785	MTMR9LP	transcribed_unprocessed_pseudogene	chromosome	MTMR9LP								Active_non-prostate_lineage_promoter	0.098575520361333			cg09942999	cg09942999
cg16985778	chr1	32242633	cg16985778_BC21	F	II	MTMR9LP	TSS1500	Shore	chr1:32239923-32241540	Both	CG	South Shore	ENST00000441044	chr1	32231660	32241620	9961	-	1012	ENSG00000220785	MTMR9LP	transcribed_unprocessed_pseudogene	chromosome	MTMR9LP								Active_non-prostate_lineage_promoter	0.098575520361333			cg16985778	cg16985778
cg02830936	chr1	32242884	cg02830936_BC21	F	II	MTMR9LP	TSS1500	Shore	chr1:32239923-32241540	Both	CG	South Shore	ENST00000441044	chr1	32231660	32241620	9961	-	1263	ENSG00000220785	MTMR9LP	transcribed_unprocessed_pseudogene	chromosome	MTMR9LP								Heterochromatin	0.098575520361333			cg02830936	cg02830936
cg10316989	chr1	32464567	cg10316989_BC21	F	II	ZBTB8B	TSS1500	Shore	chr1:32464899-32465460	Both	CG	North Shore	ENST00000609129	chr1	32465069	32496686	31618	+	500	ENSG00000273274	ZBTB8B	protein_coding	chromosome	ZBTB8B			PRAD_2739	3.56709434377239	Promoter	0.471057884231537	0.528942115768463	Bivalent_poised_promoter	0.115919418054195			cg10316989	cg10316989
cg06892952	chr1	32464635	cg06892952_BC21	R	II	ZBTB8B	TSS1500	Shore	chr1:32464899-32465460	Both	CG	North Shore	ENST00000609129	chr1	32465069	32496686	31618	+	432	ENSG00000273274	ZBTB8B	protein_coding	chromosome	ZBTB8B			PRAD_2739	3.56709434377239	Promoter	0.471057884231537	0.528942115768463	Bivalent_poised_promoter	0.115919418054195			cg06892952	cg06892952
cg10226523	chr1	32464707	cg10226523_BC21	F	II	ZBTB8B	TSS1500	Shore	chr1:32464899-32465460	Both	CG	North Shore	ENST00000609129	chr1	32465069	32496686	31618	+	360	ENSG00000273274	ZBTB8B	protein_coding	chromosome	ZBTB8B								Bivalent_poised_promoter	0.115919418054195			cg10226523	cg10226523
cg09146263	chr1	32464774	cg09146263_BC21	F	II	ZBTB8B	TSS1500	Shore	chr1:32464899-32465460	Both	CG	North Shore	ENST00000609129	chr1	32465069	32496686	31618	+	293	ENSG00000273274	ZBTB8B	protein_coding	chromosome	ZBTB8B			PRAD_2740	16.8172159616826	Promoter	0.642714570858283	0.357285429141717	Bivalent_poised_promoter	0.115919418054195			cg09146263	cg09146263
cg16677955	chr1	32464779	cg16677955_BC21	F	II	ZBTB8B	TSS1500	Shore	chr1:32464899-32465460	Both	CG	North Shore	ENST00000609129	chr1	32465069	32496686	31618	+	288	ENSG00000273274	ZBTB8B	protein_coding	chromosome	ZBTB8B			PRAD_2740	16.8172159616826	Promoter	0.642714570858283	0.357285429141717	Bivalent_poised_promoter	0.115919418054195			cg16677955	cg16677955
cg25158602	chr1	32464861	cg25158602_BC21	F	II	ZBTB8B	TSS1500	Shore	chr1:32464899-32465460	Both	CG	North Shore	ENST00000609129	chr1	32465069	32496686	31618	+	206	ENSG00000273274	ZBTB8B	protein_coding	chromosome	ZBTB8B			PRAD_2740	16.8172159616826	Promoter	0.642714570858283	0.357285429141717	Bivalent_poised_promoter	0.115919418054195			cg25158602	cg25158602
cg13666729	chr1	32464872	cg13666729_BC21	F	II	ZBTB8B	TSS200	Shore	chr1:32464899-32465460	Both	CG	North Shore	ENST00000609129	chr1	32465069	32496686	31618	+	195	ENSG00000273274	ZBTB8B	protein_coding	chromosome	ZBTB8B			PRAD_2740	16.8172159616826	Promoter	0.642714570858283	0.357285429141717	Bivalent_poised_promoter	0.115919418054195			cg13666729	cg13666729
cg09768093	chr1	32464910	cg09768093_BC21	R	II	ZBTB8B	TSS200	Island	chr1:32464899-32465460	Both	CG	Island	ENST00000609129	chr1	32465069	32496686	31618	+	157	ENSG00000273274	ZBTB8B	protein_coding	chromosome	ZBTB8B			PRAD_2740	16.8172159616826	Promoter	0.642714570858283	0.357285429141717	Bivalent_poised_promoter	0.115919418054195			cg09768093	cg09768093
cg22604123	chr1	32464921	cg22604123_TC11	R	I	ZBTB8B	TSS200	Island	chr1:32464899-32465460	Grn	CG	Island	ENST00000609129	chr1	32465069	32496686	31618	+	146	ENSG00000273274	ZBTB8B	protein_coding	chromosome	ZBTB8B			PRAD_2740	16.8172159616826	Promoter	0.642714570858283	0.357285429141717	Bivalent_poised_promoter	0.115919418054195			cg22604123	cg22604123
cg09302274	chr1	32465097	cg09302274_BC11	F	I	ZBTB8B	5UTR	Island	chr1:32464899-32465460	Grn	CG	Island	ENST00000609129	chr1	32465069	32496686	31618	+	27	ENSG00000273274	ZBTB8B	protein_coding	chromosome	ZBTB8B	ENSG00000254553;ENSG00000273274	RP1-27O5.3;ZBTB8B	PRAD_2740	16.8172159616826	Promoter	0.642714570858283	0.357285429141717	Bivalent_poised_promoter	0.115919418054195			cg09302274	cg09302274
cg10201297	chr1	32465231	cg10201297_TC21	F	II		Unknow	Island	chr1:32464899-32465460	Both	CG	Island	ENST00000609129	chr1	32465069	32496686	31618	+	161	ENSG00000273274	ZBTB8B	protein_coding	chromosome	ZBTB8B	ENSG00000254553;ENSG00000273274	RP1-27O5.3;ZBTB8B	PRAD_2740	16.8172159616826	Promoter	0.642714570858283	0.357285429141717	Bivalent_poised_promoter	0.115919418054195			cg10201297	cg10201297
cg00987080	chr1	32465236	cg00987080_TC11	R	I		Unknow	Island	chr1:32464899-32465460	Red	CG	Island	ENST00000609129	chr1	32465069	32496686	31618	+	166	ENSG00000273274	ZBTB8B	protein_coding	chromosome	ZBTB8B	ENSG00000254553;ENSG00000273274	RP1-27O5.3;ZBTB8B	PRAD_2740	16.8172159616826	Promoter	0.642714570858283	0.357285429141717	Bivalent_poised_promoter	0.115919418054195			cg00987080	cg00987080
cg11619390	chr1	32465578	cg11619390_TC21	R	II		Unknow	Shore	chr1:32464899-32465460	Both	CG	South Shore	ENST00000609129	chr1	32465069	32496686	31618	+	508	ENSG00000273274	ZBTB8B	protein_coding	chromosome	ZBTB8B	ENSG00000254553;ENSG00000273274	RP1-27O5.3;ZBTB8B						Bivalent_poised_promoter	0.115919418054195			cg11619390	cg11619390
cg04484947	chr1	32465722	cg04484947_TC11	R	I		Unknow	Shore	chr1:32464899-32465460	Red	CG	South Shore	ENST00000609129	chr1	32465069	32496686	31618	+	652	ENSG00000273274	ZBTB8B	protein_coding	chromosome	ZBTB8B	ENSG00000254553;ENSG00000273274	RP1-27O5.3;ZBTB8B						Bivalent_poised_promoter	0.115919418054195			cg04484947
cg17228929	chr1	33336876	cg17228929_BC21	F	II		Unknow	OpenSea		Both	CG	Open Sea	ENST00000473158	chr1	33331364	33335256	3893	-	1619	ENSG00000134686	PHC2	protein_coding	chromosome	PHC2	ENSG00000134686	PHC2						Active_non-prostate_lineage_enhancer	0.0779457229028842			cg17228929	cg17228929
cg00554328	chr1	33337462	cg00554328_BC21	R	II		Unknow	OpenSea		Both	CG	Open Sea	ENST00000473158	chr1	33331364	33335256	3893	-	2205	ENSG00000134686	PHC2	protein_coding	chromosome	PHC2	ENSG00000134686	PHC2						Active_non-prostate_lineage_enhancer	0.0779457229028842			cg00554328
cg03118379	chr1	33337634	cg03118379_BC21	R	II		Unknow	OpenSea		Both	CG	Open Sea	ENST00000473158	chr1	33331364	33335256	3893	-	2377	ENSG00000134686	PHC2	protein_coding	chromosome	PHC2	ENSG00000134686	PHC2						Active_non-prostate_lineage_enhancer	0.0779457229028842			cg03118379	cg03118379
cg21416692	chr1	33338204	cg21416692_TC21	F	II		Unknow	OpenSea		Both	CG	Open Sea	ENST00000473158	chr1	33331364	33335256	3893	-	2947	ENSG00000134686	PHC2	protein_coding	chromosome	PHC2	ENSG00000134686	PHC2						Active_non-prostate_lineage_enhancer	0.0779457229028842			cg21416692	cg21416692
cg14811472	chr1	33338612	cg14811472_BC21	R	II		Unknow	OpenSea		Both	CG	Open Sea	ENST00000473158	chr1	33331364	33335256	3893	-	3355	ENSG00000134686	PHC2	protein_coding	chromosome	PHC2	ENSG00000134686	PHC2	PRAD_2827	7.28172073264389	Intron	0.481037924151697	0.518962075848303	Active_non-prostate_lineage_enhancer	0.0779457229028842			cg14811472	cg14811472
cg11012463	chr1	33338913	cg11012463_BC21	R	II		Unknow	OpenSea		Both	CG	Open Sea	ENST00000473158	chr1	33331364	33335256	3893	-	3656	ENSG00000134686	PHC2	protein_coding	chromosome	PHC2	ENSG00000134686	PHC2						Active_non-prostate_lineage_promoter	0.0779457229028842			cg11012463	cg11012463
cg01219205	chr1	33471832	cg01219205_TC21	R	II	ZSCAN20	TSS1500	Shore	chr1:33472424-33472727	Both	CG	North Shore	ENST00000361328	chr1	33472645	33496507	23863	+	811	ENSG00000121903	ZSCAN20	protein_coding	chromosome	ZSCAN20								Active_non-prostate_lineage_enhancer	0.0844191414426676			cg01219205	cg01219205
cg11828820	chr1	33472045	cg11828820_TC21	F	II	ZSCAN20	TSS1500	Shore	chr1:33472424-33472727	Both	CG	North Shore	ENST00000361328	chr1	33472645	33496507	23863	+	598	ENSG00000121903	ZSCAN20	protein_coding	chromosome	ZSCAN20								Active_non-prostate_lineage_enhancer	0.0844191414426676			cg11828820	cg11828820
cg27303855	chr1	33472081	cg27303855_BC21	F	II	ZSCAN20	TSS1500	Shore	chr1:33472424-33472727	Both	CG	North Shore	ENST00000361328	chr1	33472645	33496507	23863	+	562	ENSG00000121903	ZSCAN20	protein_coding	chromosome	ZSCAN20								Active_non-prostate_lineage_enhancer	0.0844191414426676			cg27303855	cg27303855
cg02487499	chr1	33472367	cg02487499_TC11	R	I	ZSCAN20	TSS1500	Shore	chr1:33472424-33472727	Red	CG	North Shore	ENST00000361328	chr1	33472645	33496507	23863	+	276	ENSG00000121903	ZSCAN20	protein_coding	chromosome	ZSCAN20			PRAD_2847	12.54524521701	Promoter	0.606786427145709	0.393213572854291	Active_prostate_lineage-specific_promoter	0.0844191414426676			cg02487499	cg02487499
cg22795212	chr1	33472425	cg22795212_TC21	F	II	ZSCAN20	TSS1500	Island	chr1:33472424-33472727	Both	CG	Island	ENST00000361328	chr1	33472645	33496507	23863	+	218	ENSG00000121903	ZSCAN20	protein_coding	chromosome	ZSCAN20			PRAD_2847	12.54524521701	Promoter	0.606786427145709	0.393213572854291	Active_prostate_lineage-specific_promoter	0.0844191414426676			cg22795212	cg22795212
cg06668155	chr1	33472516	cg06668155_TC21	F	II	ZSCAN20	TSS200	Island	chr1:33472424-33472727	Both	CG	Island	ENST00000361328	chr1	33472645	33496507	23863	+	127	ENSG00000121903	ZSCAN20	protein_coding	chromosome	ZSCAN20			PRAD_2847	12.54524521701	Promoter	0.606786427145709	0.393213572854291	Active_prostate_lineage-specific_promoter	0.0844191414426676			cg06668155	cg06668155
cg14041778	chr1	33472609	cg14041778_TC21	F	II	ZSCAN20	TSS200	Island	chr1:33472424-33472727	Both	CG	Island	ENST00000361328	chr1	33472645	33496507	23863	+	34	ENSG00000121903	ZSCAN20	protein_coding	chromosome	ZSCAN20			PRAD_2847	12.54524521701	Promoter	0.606786427145709	0.393213572854291	Active_prostate_lineage-specific_promoter	0.0844191414426676			cg14041778	cg14041778
cg18085998	chr1	33472623	cg18085998_BC11	R	I	ZSCAN20	TSS200	Island	chr1:33472424-33472727	Red	CG	Island	ENST00000361328	chr1	33472645	33496507	23863	+	20	ENSG00000121903	ZSCAN20	protein_coding	chromosome	ZSCAN20			PRAD_2847	12.54524521701	Promoter	0.606786427145709	0.393213572854291	Active_prostate_lineage-specific_promoter	0.0844191414426676			cg18085998	cg18085998
cg13303553	chr1	33472625	cg13303553_TC11	R	I	ZSCAN20	TSS200	Island	chr1:33472424-33472727	Grn	CG	Island	ENST00000361328	chr1	33472645	33496507	23863	+	18	ENSG00000121903	ZSCAN20	protein_coding	chromosome	ZSCAN20			PRAD_2847	12.54524521701	Promoter	0.606786427145709	0.393213572854291	Active_prostate_lineage-specific_promoter	0.0844191414426676			cg13303553
cg16354201	chr1	33472706	cg16354201_TC21	F	II		Unknow	Island	chr1:33472424-33472727	Both	CG	Island	ENST00000480917	chr1	33472660	33489245	16586	+	45	ENSG00000121903	ZSCAN20	protein_coding	chromosome	ZSCAN20	ENSG00000121903	ZSCAN20	PRAD_2847	12.54524521701	Promoter	0.606786427145709	0.393213572854291	Active_prostate_lineage-specific_promoter	0.0844191414426676			cg16354201	cg16354201
cg24426733	chr1	33473303	cg24426733_BC11	F	I		Unknow	Shore	chr1:33472424-33472727	Red	CG	South Shore	ENST00000480917	chr1	33472660	33489245	16586	+	642	ENSG00000121903	ZSCAN20	protein_coding	chromosome	ZSCAN20	ENSG00000121903	ZSCAN20						Active_non-prostate_lineage_enhancer	0.0844191414426676			cg24426733	cg24426733
cg00648558	chr1	34754623	cg00648558_BC21	R	II	GJB5	TSS1500	OpenSea		Both	CG	Open Sea	ENST00000338513	chr1	34755047	34758512	3466	+	422	ENSG00000189280	GJB5	protein_coding	chromosome	GJB5	ENSG00000163866	SMIM12						Active_non-prostate_lineage_enhancer	0.127345495187362	PMD		cg00648558	cg00648558
cg02861541	chr1	34754650	cg02861541_BC21	R	II	GJB5	TSS1500	OpenSea		Both	CG	Open Sea	ENST00000338513	chr1	34755047	34758512	3466	+	395	ENSG00000189280	GJB5	protein_coding	chromosome	GJB5	ENSG00000163866	SMIM12						Active_non-prostate_lineage_enhancer	0.127345495187362	PMD		cg02861541
cg08612871	chr1	34754733	cg08612871_BC21	F	II	GJB5	TSS1500	OpenSea		Both	CG	Open Sea	ENST00000338513	chr1	34755047	34758512	3466	+	312	ENSG00000189280	GJB5	protein_coding	chromosome	GJB5	ENSG00000163866	SMIM12						Active_non-prostate_lineage_enhancer	0.127345495187362	PMD		cg08612871	cg08612871
cg25373430	chr1	34754930	cg25373430_TC21	F	II	GJB5	TSS200	OpenSea		Both	CG	Open Sea	ENST00000338513	chr1	34755047	34758512	3466	+	115	ENSG00000189280	GJB5	protein_coding	chromosome	GJB5	ENSG00000163866	SMIM12						Bivalent_poised_promoter	0.127345495187362	PMD		cg25373430	cg25373430
cg25732104	chr1	34755109	cg25732104_TC21	R	II	GJB5	5UTR	OpenSea		Both	CG	Open Sea	ENST00000338513	chr1	34755047	34758512	3466	+	61	ENSG00000189280	GJB5	protein_coding	chromosome	GJB5	ENSG00000163866;ENSG00000189280	SMIM12;GJB5						Bivalent_poised_promoter	0.127345495187362	PMD		cg25732104	cg25732104
cg01333788	chr1	34755213	cg01333788_BC21	F	II		Unknow	OpenSea		Both	CG	Open Sea	ENST00000338513	chr1	34755047	34758512	3466	+	165	ENSG00000189280	GJB5	protein_coding	chromosome	GJB5	ENSG00000163866;ENSG00000189280	SMIM12;GJB5	PRAD_2870	25.3375425044964	Intron	0.632734530938124	0.367265469061876	Bivalent_poised_promoter	0.127345495187362	PMD		cg01333788	cg01333788
cg27632959	chr1	34755238	cg27632959_TC21	F	II		Unknow	OpenSea		Both	CG	Open Sea	ENST00000338513	chr1	34755047	34758512	3466	+	190	ENSG00000189280	GJB5	protein_coding	chromosome	GJB5	ENSG00000163866;ENSG00000189280	SMIM12;GJB5	PRAD_2870	25.3375425044964	Intron	0.632734530938124	0.367265469061876	Bivalent_poised_promoter	0.127345495187362	PMD		cg27632959	cg27632959
cg13254203	chr1	35120071	cg13254203_BC21	F	II		Unknow	Shore	chr1:35120730-35120990	Both	CG	North Shore	ENST00000463393	chr1	35104243	35111777	7535	+	15827	ENSG00000197056	ZMYM1	protein_coding	chromosome	ZMYM1								Repressed_chromatin	0.0877936640604893			cg13254203	cg13254203
cg25035631	chr1	35120757	cg25035631_BC11	R	I		Unknow	Island	chr1:35120730-35120990	Red	CG	Island	ENST00000463393	chr1	35104243	35111777	7535	+	16513	ENSG00000197056	ZMYM1	protein_coding	chromosome	ZMYM1								Bivalent_poised_promoter	0.0877936640604893			cg25035631	cg25035631
cg12901910	chr1	35120852	cg12901910_BC21	R	II		Unknow	Island	chr1:35120730-35120990	Both	CG	Island	ENST00000463393	chr1	35104243	35111777	7535	+	16608	ENSG00000197056	ZMYM1	protein_coding	chromosome	ZMYM1								Bivalent_poised_promoter	0.0877936640604893			cg12901910	cg12901910
cg09834465	chr1	35120902	cg09834465_BC21	F	II		Unknow	Island	chr1:35120730-35120990	Both	CG	Island	ENST00000463393	chr1	35104243	35111777	7535	+	16658	ENSG00000197056	ZMYM1	protein_coding	chromosome	ZMYM1								Bivalent_poised_promoter	0.0877936640604893			cg09834465	cg09834465
cg07105947	chr1	35120987	cg07105947_BC11	R	I		Unknow	Island	chr1:35120730-35120990	Grn	CG	Island	ENST00000463393	chr1	35104243	35111777	7535	+	16743	ENSG00000197056	ZMYM1	protein_coding	chromosome	ZMYM1								Bivalent_poised_promoter	0.0877936640604893			cg07105947	cg07105947
cg07196426	chr1	35576832	cg07196426_TC21	F	II		Unknow	Shelf	chr1:35573248-35574450;chr1:35576831-35577843	Both	CG	Island	ENST00000373235	chr1	35573370	35595328	21959	+	3461	ENSG00000116819	TFAP2E	protein_coding	chromosome	TFAP2E	ENSG00000116819	TFAP2E						Bivalent_poised_promoter	0.0664508852639697			cg07196426	cg07196426
cg19163067	chr1	35576837	cg19163067_BC11	F	I		Unknow	Shelf	chr1:35573248-35574450;chr1:35576831-35577843	Grn	CG	Island	ENST00000373235	chr1	35573370	35595328	21959	+	3466	ENSG00000116819	TFAP2E	protein_coding	chromosome	TFAP2E	ENSG00000116819	TFAP2E						Bivalent_poised_promoter	0.0664508852639697			cg19163067	cg19163067
cg07167423	chr1	35577385	cg07167423_TC11	F	I		Unknow	Shelf	chr1:35573248-35574450;chr1:35576831-35577843	Grn	CG	Island	ENST00000373235	chr1	35573370	35595328	21959	+	4014	ENSG00000116819	TFAP2E	protein_coding	chromosome	TFAP2E	ENSG00000116819	TFAP2E						Bivalent_poised_promoter	0.0664508852639697			cg07167423	cg07167423
cg18131141	chr1	35577401	cg18131141_BC11	R	I		Unknow	Shelf	chr1:35573248-35574450;chr1:35576831-35577843	Red	CG	Island	ENST00000373235	chr1	35573370	35595328	21959	+	4030	ENSG00000116819	TFAP2E	protein_coding	chromosome	TFAP2E	ENSG00000116819	TFAP2E						Bivalent_poised_promoter	0.0664508852639697			cg18131141	cg18131141
cg24685006	chr1	35577413	cg24685006_BC11	R	I		Unknow	Shelf	chr1:35573248-35574450;chr1:35576831-35577843	Red	CG	Island	ENST00000373235	chr1	35573370	35595328	21959	+	4042	ENSG00000116819	TFAP2E	protein_coding	chromosome	TFAP2E	ENSG00000116819	TFAP2E						Bivalent_poised_promoter	0.0664508852639697			cg24685006	cg24685006
cg12038696	chr1	35577751	cg12038696_TC21	F	II		Unknow	Shelf	chr1:35573248-35574450;chr1:35576831-35577843	Both	CG	Island	ENST00000373235	chr1	35573370	35595328	21959	+	4380	ENSG00000116819	TFAP2E	protein_coding	chromosome	TFAP2E	ENSG00000116819	TFAP2E						Bivalent_poised_promoter	0.0664508852639697			cg12038696	cg12038696
cg00577441	chr1	35577789	cg00577441_TC21	R	II		Unknow	Shelf	chr1:35573248-35574450;chr1:35576831-35577843	Both	CG	Island	ENST00000373235	chr1	35573370	35595328	21959	+	4418	ENSG00000116819	TFAP2E	protein_coding	chromosome	TFAP2E	ENSG00000116819	TFAP2E						Bivalent_poised_promoter	0.0664508852639697			cg00577441
cg24570841	chr1	35577800	cg24570841_TC21	R	II		Unknow	Shelf	chr1:35573248-35574450;chr1:35576831-35577843	Both	CG	Island	ENST00000373235	chr1	35573370	35595328	21959	+	4429	ENSG00000116819	TFAP2E	protein_coding	chromosome	TFAP2E	ENSG00000116819	TFAP2E						Bivalent_poised_promoter	0.0664508852639697			cg24570841	cg24570841
cg02791927	chr1	35578584	cg02791927_BC21	R	II		Unknow	Shore	chr1:35576831-35577843	Both	CG	South Shore	ENST00000373235	chr1	35573370	35595328	21959	+	5213	ENSG00000116819	TFAP2E	protein_coding	chromosome	TFAP2E	ENSG00000116819	TFAP2E						Active_non-prostate_lineage_promoter	0.0664508852639697			cg02791927
cg17948627	chr1	35641694	cg17948627_TC21	F	II	PSMB2	TSS200	Shore	chr1:35641368-35641660	Both	CG	South Shore	ENST00000373237	chr1	35601584	35641844	40261	-	148	ENSG00000126067	PSMB2	protein_coding	chromosome	PSMB2	ENSG00000126067	PSMB2	PRAD_2910	19.0258312114892	5' UTR	0.574850299401198	0.425149700598802	Active_prostate_lineage-specific_promoter	0.0904357539896813			cg17948627	cg17948627
cg12413579	chr1	35642605	cg12413579_TC21	F	II	PSMB2	TSS1500	Shore	chr1:35641368-35641660	Both	CG	South Shore	ENST00000373237	chr1	35601584	35641844	40261	-	760	ENSG00000126067	PSMB2	protein_coding	chromosome	PSMB2								Active_non-prostate_lineage_promoter	0.0904357539896813			cg12413579	cg12413579
cg24109894	chr1	35642611	cg24109894_BC21	F	II	PSMB2	TSS1500	Shore	chr1:35641368-35641660	Both	CG	South Shore	ENST00000373237	chr1	35601584	35641844	40261	-	766	ENSG00000126067	PSMB2	protein_coding	chromosome	PSMB2								Active_non-prostate_lineage_promoter	0.0904357539896813			cg24109894	cg24109894
cg21439896	chr1	35642632	cg21439896_TC11	F	I	PSMB2	TSS1500	Shore	chr1:35641368-35641660	Red	CG	South Shore	ENST00000373237	chr1	35601584	35641844	40261	-	787	ENSG00000126067	PSMB2	protein_coding	chromosome	PSMB2								Active_non-prostate_lineage_promoter	0.0904357539896813			cg21439896	cg21439896
cg00578237	chr1	35642893	cg00578237_TC21	R	II	PSMB2	TSS1500	Shore	chr1:35641368-35641660	Both	CG	South Shore	ENST00000373237	chr1	35601584	35641844	40261	-	1048	ENSG00000126067	PSMB2	protein_coding	chromosome	PSMB2								Active_non-prostate_lineage_promoter	0.0904357539896813			cg00578237
cg14960282	chr1	36856068	cg14960282_BC21	R	II		Unknow	OpenSea		Both	CG	Open Sea	ENST00000479620	chr1	36849948	36853687	3740	-	2380	ENSG00000163873	GRIK3	protein_coding	chromosome	GRIK3	ENSG00000163873	GRIK3						Repressed_chromatin	0.2164431648274	PMD	commonPMD	cg14960282	cg14960282
cg14260566	chr1	36856193	cg14260566_BC21	R	II		Unknow	OpenSea		Both	CG	Open Sea	ENST00000479620	chr1	36849948	36853687	3740	-	2505	ENSG00000163873	GRIK3	protein_coding	chromosome	GRIK3	ENSG00000163873	GRIK3						Repressed_chromatin	0.2164431648274	PMD	commonPMD	cg14260566	cg14260566
cg02227431	chr1	36856992	cg02227431_BC21	F	II		Unknow	OpenSea		Both	CG	Open Sea	ENST00000462621	chr1	36849674	36859136	9463	-	2142	ENSG00000163873	GRIK3	protein_coding	chromosome	GRIK3	ENSG00000163873	GRIK3						Repressed_chromatin	0.2164431648274	PMD	commonPMD	cg02227431	cg02227431
cg00595404	chr1	36857630	cg00595404_BC21	R	II		Unknow	OpenSea		Both	CG	Open Sea	ENST00000462621	chr1	36849674	36859136	9463	-	1504	ENSG00000163873	GRIK3	protein_coding	chromosome	GRIK3	ENSG00000163873	GRIK3						Repressed_chromatin	0.2164431648274	PMD	commonPMD	cg00595404
cg09403623	chr1	36858263	cg09403623_TC21	F	II		Unknow	OpenSea		Both	CG	Open Sea	ENST00000462621	chr1	36849674	36859136	9463	-	871	ENSG00000163873	GRIK3	protein_coding	chromosome	GRIK3	ENSG00000163873	GRIK3						Repressed_chromatin	0.2164431648274	PMD	commonPMD	cg09403623	cg09403623
cg01004503	chr1	36858850	cg01004503_BC21	R	II		Unknow	OpenSea		Both	CG	Open Sea	ENST00000462621	chr1	36849674	36859136	9463	-	284	ENSG00000163873	GRIK3	protein_coding	chromosome	GRIK3	ENSG00000163873	GRIK3						Repressed_chromatin	0.2164431648274	PMD	commonPMD	cg01004503	cg01004503
cg20059876	chr1	36859134	cg20059876_BC21	F	II	GRIK3	Exon	OpenSea		Both	CG	Open Sea	ENST00000462621	chr1	36849674	36859136	9463	-	0	ENSG00000163873	GRIK3	protein_coding	chromosome	GRIK3	ENSG00000163873	GRIK3						Repressed_chromatin	0.2164431648274	PMD	commonPMD	cg20059876	cg20059876
cg00595421	chr1	36859142	cg00595421_TC21	F	II	GRIK3	Exon	OpenSea		Both	CG	Open Sea	ENST00000462621	chr1	36849674	36859136	9463	-	5	ENSG00000163873	GRIK3	protein_coding	chromosome	GRIK3	ENSG00000163873	GRIK3						Repressed_chromatin	0.2164431648274	PMD	commonPMD	cg00595421
cg04147909	chr1	36859196	cg04147909_BC21	F	II	GRIK3	Exon	OpenSea		Both	CG	Open Sea	ENST00000462621	chr1	36849674	36859136	9463	-	59	ENSG00000163873	GRIK3	protein_coding	chromosome	GRIK3	ENSG00000163873	GRIK3						Repressed_chromatin	0.2164431648274	PMD	commonPMD	cg04147909	cg04147909
cg04916551	chr1	36859209	cg04916551_TC21	F	II	GRIK3	Exon	OpenSea		Both	CG	Open Sea	ENST00000462621	chr1	36849674	36859136	9463	-	72	ENSG00000163873	GRIK3	protein_coding	chromosome	GRIK3	ENSG00000163873	GRIK3						Repressed_chromatin	0.2164431648274	PMD	commonPMD	cg04916551	cg04916551
cg03221596	chr1	36859400	cg03221596_BC21	R	II		Unknow	OpenSea		Both	CG	Open Sea	ENST00000462621	chr1	36849674	36859136	9463	-	263	ENSG00000163873	GRIK3	protein_coding	chromosome	GRIK3	ENSG00000163873	GRIK3						Repressed_chromatin	0.2164431648274	PMD	commonPMD	cg03221596	cg03221596
cg04857246	chr1	36860008	cg04857246_BC21	F	II	GRIK3	Exon	OpenSea		Both	CG	Open Sea	ENST00000462621	chr1	36849674	36859136	9463	-	871	ENSG00000163873	GRIK3	protein_coding	chromosome	GRIK3	ENSG00000163873	GRIK3						Repressed_chromatin	0.2164431648274	PMD	commonPMD	cg04857246	cg04857246
cg18630142	chr1	36860076	cg18630142_BC21	F	II		Unknow	OpenSea		Both	CG	Open Sea	ENST00000462621	chr1	36849674	36859136	9463	-	939	ENSG00000163873	GRIK3	protein_coding	chromosome	GRIK3	ENSG00000163873	GRIK3						Repressed_chromatin	0.2164431648274	PMD	commonPMD	cg18630142	cg18630142
cg04851505	chr1	37318270	cg04851505_TC21	R	II		Unknow	Island	chr1:37318010-37318657	Both	CG	Island	ENST00000373087	chr1	37474552	37484379	9828	+	156280	ENSG00000163874	ZC3H12A	protein_coding	chromosome	ZC3H12A								Bivalent_poised_promoter	0.188007642868554	PMD	commonPMD	cg04851505	cg04851505
cg03085170	chr1	37318320	cg03085170_BC21	F	II		Unknow	Island	chr1:37318010-37318657	Both	CG	Island	ENST00000373087	chr1	37474552	37484379	9828	+	156230	ENSG00000163874	ZC3H12A	protein_coding	chromosome	ZC3H12A								Bivalent_poised_promoter	0.188007642868554	PMD	commonPMD	cg03085170	cg03085170
cg19234488	chr1	37318370	cg19234488_BC21	F	II		Unknow	Island	chr1:37318010-37318657	Both	CG	Island	ENST00000373087	chr1	37474552	37484379	9828	+	156180	ENSG00000163874	ZC3H12A	protein_coding	chromosome	ZC3H12A								Bivalent_poised_promoter	0.188007642868554	PMD	commonPMD	cg19234488	cg19234488
cg05846868	chr1	37318576	cg05846868_BC21	F	II		Unknow	Island	chr1:37318010-37318657	Both	CG	Island	ENST00000373087	chr1	37474552	37484379	9828	+	155974	ENSG00000163874	ZC3H12A	protein_coding	chromosome	ZC3H12A								Bivalent_poised_promoter	0.188007642868554	PMD	commonPMD	cg05846868
cg01765111	chr1	37318643	cg01765111_TC11	F	I		Unknow	Island	chr1:37318010-37318657	Red	CG	Island	ENST00000373087	chr1	37474552	37484379	9828	+	155907	ENSG00000163874	ZC3H12A	protein_coding	chromosome	ZC3H12A								Bivalent_poised_promoter	0.188007642868554	PMD	commonPMD	cg01765111	cg01765111
cg27212386	chr1	37946325	cg27212386_BC21	F	II	INPP5B	Exon	OpenSea		Both	CG	Open Sea	ENST00000373021	chr1	37928537	37946334	17798	-	7	ENSG00000204084	INPP5B	protein_coding	chromosome	INPP5B	ENSG00000204084	INPP5B						Active_non-prostate_lineage_promoter	0.0795271221907691			cg27212386	cg27212386
cg23262274	chr1	37946847	cg23262274_TC21	F	II	INPP5B	5UTR	OpenSea		Both	CG	Open Sea	ENST00000458109	chr1	37860697	37947021	86325	-	172	ENSG00000204084	INPP5B	protein_coding	chromosome	INPP5B	ENSG00000204084	INPP5B	PRAD_3060	4.63367613426045	Promoter	0.586826347305389	0.413173652694611	Active_non-prostate_lineage_promoter	0.0795271221907691			cg23262274	cg23262274
cg17949727	chr1	37947012	cg17949727_TC11	R	I	INPP5B	5UTR	OpenSea		Grn	CG	Open Sea	ENST00000458109	chr1	37860697	37947021	86325	-	7	ENSG00000204084	INPP5B	protein_coding	chromosome	INPP5B	ENSG00000204084	INPP5B	PRAD_3060	4.63367613426045	Promoter	0.586826347305389	0.413173652694611	Active_non-prostate_lineage_promoter	0.0795271221907691			cg17949727	cg17949727
cg10784030	chr1	37947016	cg10784030_BC21	R	II	INPP5B	5UTR	OpenSea		Both	CG	Open Sea	ENST00000458109	chr1	37860697	37947021	86325	-	3	ENSG00000204084	INPP5B	protein_coding	chromosome	INPP5B	ENSG00000204084	INPP5B	PRAD_3060	4.63367613426045	Promoter	0.586826347305389	0.413173652694611	Active_non-prostate_lineage_promoter	0.0795271221907691			cg10784030	cg10784030
cg05749969	chr1	37947039	cg05749969_BC21	R	II	INPP5B	5UTR	OpenSea		Both	CG	Open Sea	ENST00000373024	chr1	37862085	37947051	84967	-	10	ENSG00000204084	INPP5B	protein_coding	chromosome	INPP5B	ENSG00000204084	INPP5B	PRAD_3060	4.63367613426045	Promoter	0.586826347305389	0.413173652694611	Active_non-prostate_lineage_promoter	0.0795271221907691			cg05749969	cg05749969
cg02309273	chr1	37947072	cg02309273_BC21	R	II	INPP5B	TSS1500	OpenSea		Both	CG	Open Sea	ENST00000373023	chr1	37860697	37947057	86361	-	14	ENSG00000204084	INPP5B	protein_coding	chromosome	INPP5B			PRAD_3060	4.63367613426045	Promoter	0.586826347305389	0.413173652694611	Active_non-prostate_lineage_promoter	0.0795271221907691			cg02309273	cg02309273
cg17340922	chr1	37947113	cg17340922_TC11	R	I	INPP5B	TSS1500	OpenSea		Red	CG	Open Sea	ENST00000373023	chr1	37860697	37947057	86361	-	55	ENSG00000204084	INPP5B	protein_coding	chromosome	INPP5B			PRAD_3060	4.63367613426045	Promoter	0.586826347305389	0.413173652694611	Active_non-prostate_lineage_promoter	0.0795271221907691			cg17340922	cg17340922
cg17489086	chr1	37947146	cg17489086_BC21	F	II	INPP5B	TSS1500	OpenSea		Both	CG	Open Sea	ENST00000373023	chr1	37860697	37947057	86361	-	88	ENSG00000204084	INPP5B	protein_coding	chromosome	INPP5B			PRAD_3060	4.63367613426045	Promoter	0.586826347305389	0.413173652694611	Active_non-prostate_lineage_promoter	0.0795271221907691			cg17489086	cg17489086
cg21089270	chr1	37947580	cg21089270_TC21	F	II	INPP5B	TSS1500	OpenSea		Both	CG	Open Sea	ENST00000373023	chr1	37860697	37947057	86361	-	522	ENSG00000204084	INPP5B	protein_coding	chromosome	INPP5B								Active_non-prostate_lineage_enhancer	0.0795271221907691			cg21089270	cg21089270
cg23310078	chr1	37947662	cg23310078_TC21	F	II	INPP5B	TSS1500	OpenSea		Both	CG	Open Sea	ENST00000373023	chr1	37860697	37947057	86361	-	604	ENSG00000204084	INPP5B	protein_coding	chromosome	INPP5B								Active_non-prostate_lineage_enhancer	0.0795271221907691			cg23310078	cg23310078
cg01300277	chr1	37947702	cg01300277_TC21	F	II	INPP5B	TSS1500	OpenSea		Both	CG	Open Sea	ENST00000373023	chr1	37860697	37947057	86361	-	644	ENSG00000204084	INPP5B	protein_coding	chromosome	INPP5B								Active_non-prostate_lineage_enhancer	0.0795271221907691			cg01300277	cg01300277
cg01890741	chr1	37948118	cg01890741_BC21	F	II	INPP5B	TSS1500	OpenSea		Both	CG	Open Sea	ENST00000373023	chr1	37860697	37947057	86361	-	1060	ENSG00000204084	INPP5B	protein_coding	chromosome	INPP5B								Heterochromatin	0.0795271221907691			cg01890741	cg01890741
cg01917259	chr1	37948385	cg01917259_BC21	F	II	INPP5B	TSS1500	OpenSea		Both	CG	Open Sea	ENST00000373023	chr1	37860697	37947057	86361	-	1327	ENSG00000204084	INPP5B	protein_coding	chromosome	INPP5B								Heterochromatin	0.0795271221907691			cg01917259	cg01917259
cg05202204	chr1	37995278	cg05202204_TC21	F	II		Unknow	Shore	chr1:37995912-37996316	Both	CG	North Shore	ENST00000483132	chr1	37998718	37999432	715	-	4152	ENSG00000183386	FHL3	protein_coding	chromosome	FHL3								Active_non-prostate_lineage_promoter	0.0795271221907691			cg05202204	cg05202204
cg00609992	chr1	37995833	cg00609992_BC21	F	II		Unknow	Shore	chr1:37995912-37996316	Both	CG	North Shore	ENST00000483132	chr1	37998718	37999432	715	-	3597	ENSG00000183386	FHL3	protein_coding	chromosome	FHL3								Bivalent_poised_promoter	0.0795271221907691			cg00609992
cg09847153	chr1	37995868	cg09847153_BC21	R	II		Unknow	Shore	chr1:37995912-37996316	Both	CG	North Shore	ENST00000483132	chr1	37998718	37999432	715	-	3562	ENSG00000183386	FHL3	protein_coding	chromosome	FHL3			PRAD_3063	3.79251244657182	Distal	0.660678642714571	0.339321357285429	Bivalent_poised_promoter	0.0795271221907691			cg09847153	cg09847153
cg17077180	chr1	37996015	cg17077180_BC11	F	I		Unknow	Island	chr1:37995912-37996316	Grn	CG	Island	ENST00000483132	chr1	37998718	37999432	715	-	3415	ENSG00000183386	FHL3	protein_coding	chromosome	FHL3			PRAD_3063	3.79251244657182	Distal	0.660678642714571	0.339321357285429	Bivalent_poised_promoter	0.0795271221907691			cg17077180	cg17077180
cg18451016	chr1	37996208	cg18451016_BC11	F	I		Unknow	Island	chr1:37995912-37996316	Red	CG	Island	ENST00000483132	chr1	37998718	37999432	715	-	3222	ENSG00000183386	FHL3	protein_coding	chromosome	FHL3			PRAD_3063	3.79251244657182	Distal	0.660678642714571	0.339321357285429	Bivalent_poised_promoter	0.0795271221907691			cg18451016
cg04673462	chr1	37996224	cg04673462_BC21	F	II		Unknow	Island	chr1:37995912-37996316	Both	CG	Island	ENST00000483132	chr1	37998718	37999432	715	-	3206	ENSG00000183386	FHL3	protein_coding	chromosome	FHL3			PRAD_3063	3.79251244657182	Distal	0.660678642714571	0.339321357285429	Bivalent_poised_promoter	0.0795271221907691			cg04673462	cg04673462
cg26528311	chr1	37996874	cg26528311_BC21	R	II	FHL3	3UTR	Shore	chr1:37995912-37996316	Both	CG	South Shore	ENST00000483132	chr1	37998718	37999432	715	-	2556	ENSG00000183386	FHL3	protein_coding	chromosome	FHL3	ENSG00000183386	FHL3						Bivalent_poised_promoter	0.0795271221907691			cg26528311	cg26528311
cg00722362	chr1	37997793	cg00722362_BC21	F	II	FHL3	Exon	Shore	chr1:37995912-37996316	Both	CG	South Shore	ENST00000483132	chr1	37998718	37999432	715	-	1637	ENSG00000183386	FHL3	protein_coding	chromosome	FHL3	ENSG00000183386	FHL3						Bivalent_poised_enhancer	0.0795271221907691			cg00722362
cg24519393	chr1	38004868	cg24519393_TC21	R	II		Unknow	Shore	chr1:38005167-38005699	Both	CG	North Shore	ENST00000485803	chr1	37996770	38005502	8733	-	632	ENSG00000183386	FHL3	protein_coding	chromosome	FHL3	ENSG00000183386	FHL3						Bivalent_poised_promoter	0.115533814413918			cg24519393	cg24519393
cg27018070	chr1	38004906	cg27018070_BC21	R	II		Unknow	Shore	chr1:38005167-38005699	Both	CG	North Shore	ENST00000485803	chr1	37996770	38005502	8733	-	594	ENSG00000183386	FHL3	protein_coding	chromosome	FHL3	ENSG00000183386	FHL3						Bivalent_poised_promoter	0.115533814413918			cg27018070	cg27018070
cg20207890	chr1	38004950	cg20207890_TC21	R	II		Unknow	Shore	chr1:38005167-38005699	Both	CG	North Shore	ENST00000485803	chr1	37996770	38005502	8733	-	550	ENSG00000183386	FHL3	protein_coding	chromosome	FHL3	ENSG00000183386	FHL3						Bivalent_poised_promoter	0.115533814413918			cg20207890	cg20207890
cg13207501	chr1	38004993	cg13207501_BC11	F	I		Unknow	Shore	chr1:38005167-38005699	Red	CG	North Shore	ENST00000485803	chr1	37996770	38005502	8733	-	507	ENSG00000183386	FHL3	protein_coding	chromosome	FHL3	ENSG00000183386	FHL3						Bivalent_poised_promoter	0.115533814413918			cg13207501	cg13207501
cg07782002	chr1	38005575	cg07782002_BC11	R	I	FHL3	TSS200	Island	chr1:38005167-38005699	Red	CG	Island	ENST00000477194	chr1	37997345	38005606	8262	-	29	ENSG00000183386	FHL3	protein_coding	chromosome	FHL3	ENSG00000183386	FHL3	PRAD_3064	3.69185809627017	Promoter	0.744510978043912	0.255489021956088	Bivalent_poised_promoter	0.115533814413918			cg07782002	cg07782002
cg13919420	chr1	38005815	cg13919420_TC21	R	II	FHL3	TSS1500	Shore	chr1:38005167-38005699	Both	CG	South Shore	ENST00000477194	chr1	37997345	38005606	8262	-	208	ENSG00000183386	FHL3	protein_coding	chromosome	FHL3			PRAD_3064	3.69185809627017	Promoter	0.744510978043912	0.255489021956088	Active_non-prostate_lineage_promoter	0.115533814413918			cg13919420	cg13919420
cg15632862	chr1	38005900	cg15632862_TC21	R	II	FHL3	TSS1500	Shore	chr1:38005167-38005699	Both	CG	South Shore	ENST00000477194	chr1	37997345	38005606	8262	-	293	ENSG00000183386	FHL3	protein_coding	chromosome	FHL3			PRAD_3064	3.69185809627017	Promoter	0.744510978043912	0.255489021956088	Active_non-prostate_lineage_promoter	0.115533814413918			cg15632862	cg15632862
cg07086037	chr1	38005926	cg07086037_TC21	R	II	FHL3	TSS1500	Shore	chr1:38005167-38005699	Both	CG	South Shore	ENST00000477194	chr1	37997345	38005606	8262	-	319	ENSG00000183386	FHL3	protein_coding	chromosome	FHL3			PRAD_3064	3.69185809627017	Promoter	0.744510978043912	0.255489021956088	Active_non-prostate_lineage_promoter	0.115533814413918			cg07086037	cg07086037
cg13132404	chr1	38005957	cg13132404_BC21	R	II	FHL3	TSS1500	Shore	chr1:38005167-38005699	Both	CG	South Shore	ENST00000477194	chr1	37997345	38005606	8262	-	350	ENSG00000183386	FHL3	protein_coding	chromosome	FHL3								Active_non-prostate_lineage_promoter	0.115533814413918			cg13132404	cg13132404
cg16464569	chr1	38006331	cg16464569_BC21	R	II	FHL3	TSS1500	Shore	chr1:38005167-38005699	Both	CG	South Shore	ENST00000477194	chr1	37997345	38005606	8262	-	724	ENSG00000183386	FHL3	protein_coding	chromosome	FHL3								Primed_non-prostate_lineage-specific_enhancer	0.115533814413918			cg16464569	cg16464569
cg05785481	chr1	38044262	cg05785481_TC21	F	II	POU3F1	3UTR	Shore	chr1:38044430-38047970	Both	CG	North Shore	ENST00000373012	chr1	38043827	38046794	2968	-	2530	ENSG00000185668	POU3F1	protein_coding	chromosome	POU3F1	ENSG00000185668	POU3F1						Bivalent_poised_promoter	0.115533814413918			cg05785481
cg13149116	chr1	38044402	cg13149116_TC21	F	II	POU3F1	3UTR	Shore	chr1:38044430-38047970	Both	CG	North Shore	ENST00000373012	chr1	38043827	38046794	2968	-	2390	ENSG00000185668	POU3F1	protein_coding	chromosome	POU3F1	ENSG00000185668	POU3F1						Bivalent_poised_promoter	0.115533814413918			cg13149116	cg13149116
cg25609528	chr1	38044510	cg25609528_BC21	F	II	POU3F1	3UTR	Island	chr1:38044430-38047970	Both	CG	Island	ENST00000373012	chr1	38043827	38046794	2968	-	2282	ENSG00000185668	POU3F1	protein_coding	chromosome	POU3F1	ENSG00000185668	POU3F1						Bivalent_poised_promoter	0.115533814413918			cg25609528	cg25609528
cg25488697	chr1	38044711	cg25488697_TC21	F	II	POU3F1	3UTR	Island	chr1:38044430-38047970	Both	CG	Island	ENST00000373012	chr1	38043827	38046794	2968	-	2081	ENSG00000185668	POU3F1	protein_coding	chromosome	POU3F1	ENSG00000185668	POU3F1						Bivalent_poised_promoter	0.115533814413918			cg25488697	cg25488697
cg22821908	chr1	38044850	cg22821908_BC11	F	I	POU3F1	3UTR	Island	chr1:38044430-38047970	Red	CG	Island	ENST00000373012	chr1	38043827	38046794	2968	-	1942	ENSG00000185668	POU3F1	protein_coding	chromosome	POU3F1	ENSG00000185668	POU3F1						Bivalent_poised_promoter	0.115533814413918			cg22821908
cg08599259	chr1	38045261	cg08599259_BC11	F	I	POU3F1	3UTR	Island	chr1:38044430-38047970	Red	CG	Island	ENST00000373012	chr1	38043827	38046794	2968	-	1531	ENSG00000185668	POU3F1	protein_coding	chromosome	POU3F1	ENSG00000185668	POU3F1						Bivalent_poised_promoter	0.115533814413918			cg08599259	cg08599259
cg06357371	chr1	39671091	cg06357371_BC21	F	II		Unknow	Shore	chr1:39671550-39672415	Both	CG	North Shore	ENST00000235628	chr1	39659121	39672038	12918	-	945	ENSG00000116981	NT5C1A	protein_coding	chromosome	NT5C1A	ENSG00000116981	NT5C1A						Repressed_chromatin	0.128572227399733	PMD		cg06357371	cg06357371
cg10052561	chr1	39671513	cg10052561_BC11	F	I		Unknow	Shore	chr1:39671550-39672415	Grn	CG	North Shore	ENST00000235628	chr1	39659121	39672038	12918	-	523	ENSG00000116981	NT5C1A	protein_coding	chromosome	NT5C1A	ENSG00000116981	NT5C1A						Bivalent_poised_promoter	0.128572227399733	PMD		cg10052561	cg10052561
cg23045719	chr1	39671964	cg23045719_TC11	F	I	NT5C1A	Exon	Island	chr1:39671550-39672415	Red	CG	Island	ENST00000235628	chr1	39659121	39672038	12918	-	72	ENSG00000116981	NT5C1A	protein_coding	chromosome	NT5C1A	ENSG00000116981	NT5C1A						Bivalent_poised_promoter	0.128572227399733	PMD		cg23045719
cg19509030	chr1	39672241	cg19509030_TC21	R	II	NT5C1A	TSS200	Island	chr1:39671550-39672415	Both	CG	Island	ENST00000235628	chr1	39659121	39672038	12918	-	202	ENSG00000116981	NT5C1A	protein_coding	chromosome	NT5C1A								Bivalent_poised_promoter	0.128572227399733	PMD		cg19509030	cg19509030
cg01656955	chr1	39672294	cg01656955_BC21	F	II	NT5C1A	TSS200	Island	chr1:39671550-39672415	Both	CG	Island	ENST00000235628	chr1	39659121	39672038	12918	-	255	ENSG00000116981	NT5C1A	protein_coding	chromosome	NT5C1A								Bivalent_poised_promoter	0.128572227399733	PMD		cg01656955	cg01656955
cg18862767	chr1	39672298	cg18862767_BC21	F	II	NT5C1A	TSS200	Island	chr1:39671550-39672415	Both	CG	Island	ENST00000235628	chr1	39659121	39672038	12918	-	259	ENSG00000116981	NT5C1A	protein_coding	chromosome	NT5C1A								Bivalent_poised_promoter	0.128572227399733	PMD		cg18862767	cg18862767
cg00990022	chr1	39672380	cg00990022_BC21	F	II	NT5C1A	TSS1500	Island	chr1:39671550-39672415	Both	CG	Island	ENST00000235628	chr1	39659121	39672038	12918	-	341	ENSG00000116981	NT5C1A	protein_coding	chromosome	NT5C1A								Bivalent_poised_promoter	0.128572227399733	PMD		cg00990022	cg00990022
cg06209491	chr1	39672730	cg06209491_TC21	F	II	NT5C1A	TSS1500	Shore	chr1:39671550-39672415	Both	CG	South Shore	ENST00000235628	chr1	39659121	39672038	12918	-	691	ENSG00000116981	NT5C1A	protein_coding	chromosome	NT5C1A								Bivalent_poised_promoter	0.128572227399733	PMD		cg06209491	cg06209491
cg25375186	chr1	39683709	cg25375186_TC21	F	II		Unknow	Shore	chr1:39683759-39684341	Both	CG	North Shore	ENST00000612703	chr1	39678648	39691485	12838	-	7774	ENSG00000116983	HPCAL4	protein_coding	chromosome	HPCAL4	ENSG00000116983	HPCAL4						Bivalent_poised_enhancer	0.128572227399733	PMD		cg25375186	cg25375186
cg07496959	chr1	39683713	cg07496959_BC21	F	II		Unknow	Shore	chr1:39683759-39684341	Both	CG	North Shore	ENST00000612703	chr1	39678648	39691485	12838	-	7770	ENSG00000116983	HPCAL4	protein_coding	chromosome	HPCAL4	ENSG00000116983	HPCAL4						Bivalent_poised_enhancer	0.128572227399733	PMD		cg07496959	cg07496959
cg13896192	chr1	39683760	cg13896192_TC21	F	II		Unknow	Island	chr1:39683759-39684341	Both	CG	Island	ENST00000612703	chr1	39678648	39691485	12838	-	7723	ENSG00000116983	HPCAL4	protein_coding	chromosome	HPCAL4	ENSG00000116983	HPCAL4						Bivalent_poised_promoter	0.128572227399733	PMD		cg13896192	cg13896192
cg22851420	chr1	39683978	cg22851420_BC11	R	I	HPCAL4	Exon	Island	chr1:39683759-39684341	Red	CG	Island	ENST00000612703	chr1	39678648	39691485	12838	-	7505	ENSG00000116983	HPCAL4	protein_coding	chromosome	HPCAL4	ENSG00000116983	HPCAL4						Bivalent_poised_promoter	0.128572227399733	PMD		cg22851420	cg22851420
cg18438793	chr1	39684165	cg18438793_TC11	R	I		Unknow	Island	chr1:39683759-39684341	Grn	CG	Island	ENST00000612703	chr1	39678648	39691485	12838	-	7318	ENSG00000116983	HPCAL4	protein_coding	chromosome	HPCAL4	ENSG00000116983	HPCAL4						Bivalent_poised_promoter	0.128572227399733	PMD		cg18438793	cg18438793
cg08947181	chr1	39684606	cg08947181_TC11	F	I	HPCAL4	Exon	Shore	chr1:39683759-39684341	Red	CG	South Shore	ENST00000612703	chr1	39678648	39691485	12838	-	6877	ENSG00000116983	HPCAL4	protein_coding	chromosome	HPCAL4	ENSG00000116983	HPCAL4						Bivalent_poised_enhancer	0.128572227399733	PMD		cg08947181	cg08947181
cg15264708	chr1	40314421	cg15264708_TC21	F	II		Unknow	Shore	chr1:40315332-40315773;chr1:40316007-40316284;chr1:40316548-40317473	Both	CG	North Shore	ENST00000490132	chr1	40315240	40316035	796	-	1612	ENSG00000049089	COL9A2	protein_coding	chromosome	COL9A2	ENSG00000049089	COL9A2						Primed_non-prostate_lineage-specific_enhancer	0.0952909903617168			cg15264708	cg15264708
cg02961012	chr1	40314601	cg02961012_TC21	R	II		Unknow	Shore	chr1:40315332-40315773;chr1:40316007-40316284;chr1:40316548-40317473	Both	CG	North Shore	ENST00000490132	chr1	40315240	40316035	796	-	1432	ENSG00000049089	COL9A2	protein_coding	chromosome	COL9A2	ENSG00000049089	COL9A2						Primed_non-prostate_lineage-specific_enhancer	0.0952909903617168			cg02961012	cg02961012
cg10512203	chr1	40315233	cg10512203_BC21	F	II		Unknow	Shore	chr1:40315332-40315773;chr1:40316007-40316284;chr1:40316548-40317473	Both	CG	North Shore	ENST00000490132	chr1	40315240	40316035	796	-	800	ENSG00000049089	COL9A2	protein_coding	chromosome	COL9A2	ENSG00000049089	COL9A2	PRAD_3240	13.6071698913862	Promoter	0.650698602794411	0.349301397205589	Active_prostate_lineage-specific_promoter	0.0952909903617168			cg10512203
cg14036923	chr1	40315457	cg14036923_TC11	F	I		Unknow	Island	chr1:40315332-40315773;chr1:40316007-40316284;chr1:40316548-40317473	Red	CG	Island	ENST00000490132	chr1	40315240	40316035	796	-	576	ENSG00000049089	COL9A2	protein_coding	chromosome	COL9A2	ENSG00000049089	COL9A2	PRAD_3240	13.6071698913862	Promoter	0.650698602794411	0.349301397205589	Active_prostate_lineage-specific_promoter	0.0952909903617168			cg14036923	cg14036923
cg07367434	chr1	40315463	cg07367434_BC11	F	I		Unknow	Island	chr1:40315332-40315773;chr1:40316007-40316284;chr1:40316548-40317473	Grn	CG	Island	ENST00000490132	chr1	40315240	40316035	796	-	570	ENSG00000049089	COL9A2	protein_coding	chromosome	COL9A2	ENSG00000049089	COL9A2	PRAD_3240	13.6071698913862	Promoter	0.650698602794411	0.349301397205589	Active_prostate_lineage-specific_promoter	0.0952909903617168			cg07367434	cg07367434
cg20145692	chr1	40315617	cg20145692_TC11	F	I	COL9A2	Exon	Island	chr1:40315332-40315773;chr1:40316007-40316284;chr1:40316548-40317473	Red	CG	Island	ENST00000490132	chr1	40315240	40316035	796	-	416	ENSG00000049089	COL9A2	protein_coding	chromosome	COL9A2	ENSG00000049089	COL9A2	PRAD_3240	13.6071698913862	Promoter	0.650698602794411	0.349301397205589	Bivalent_poised_promoter	0.0952909903617168			cg20145692	cg20145692
cg26632656	chr1	40315717	cg26632656_BC21	F	II		Unknow	Island	chr1:40315332-40315773;chr1:40316007-40316284;chr1:40316548-40317473	Both	CG	Island	ENST00000490132	chr1	40315240	40316035	796	-	316	ENSG00000049089	COL9A2	protein_coding	chromosome	COL9A2	ENSG00000049089	COL9A2	PRAD_3240	13.6071698913862	Promoter	0.650698602794411	0.349301397205589	Bivalent_poised_promoter	0.0952909903617168			cg26632656	cg26632656
cg22030684	chr1	40316036	cg22030684_BC21	R	II		Unknow	Shore	chr1:40315332-40315773;chr1:40316007-40316284;chr1:40316548-40317473	Both	CG	Island	ENST00000490132	chr1	40315240	40316035	796	-	0	ENSG00000049089	COL9A2	protein_coding	chromosome	COL9A2	ENSG00000049089	COL9A2	PRAD_3241	7.60964213016657	Promoter	0.616766467065868	0.383233532934132	Bivalent_poised_promoter	0.0952909903617168			cg22030684	cg22030684
cg06721528	chr1	40316152	cg06721528_TC11	F	I		Unknow	Shore	chr1:40315332-40315773;chr1:40316007-40316284;chr1:40316548-40317473	Grn	CG	Island	ENST00000490132	chr1	40315240	40316035	796	-	116	ENSG00000049089	COL9A2	protein_coding	chromosome	COL9A2	ENSG00000049089	COL9A2	PRAD_3241	7.60964213016657	Promoter	0.616766467065868	0.383233532934132	Bivalent_poised_promoter	0.0952909903617168			cg06721528	cg06721528
cg16989117	chr1	40316235	cg16989117_BC11	R	I		Unknow	Shore	chr1:40315332-40315773;chr1:40316007-40316284;chr1:40316548-40317473	Grn	CG	Island	ENST00000490132	chr1	40315240	40316035	796	-	199	ENSG00000049089	COL9A2	protein_coding	chromosome	COL9A2	ENSG00000049089	COL9A2	PRAD_3241	7.60964213016657	Promoter	0.616766467065868	0.383233532934132	Bivalent_poised_promoter	0.0952909903617168			cg16989117	cg16989117
cg13247117	chr1	40653098	cg13247117_TC21	R	II		Unknow	Shore	chr1:40654182-40654464	Both	CG	North Shore	ENST00000372683	chr1	40626214	40665445	39232	-	12345	ENSG00000117016	RIMS3	protein_coding	chromosome	RIMS3	ENSG00000117016	RIMS3						Repressed_chromatin	0.106078554081077			cg13247117	cg13247117
cg03515933	chr1	40653603	cg03515933_BC21	R	II		Unknow	Shore	chr1:40654182-40654464	Both	CG	North Shore	ENST00000372683	chr1	40626214	40665445	39232	-	11840	ENSG00000117016	RIMS3	protein_coding	chromosome	RIMS3	ENSG00000117016	RIMS3						Repressed_chromatin	0.106078554081077			cg03515933
cg03017091	chr1	40653611	cg03017091_BC21	R	II		Unknow	Shore	chr1:40654182-40654464	Both	CG	North Shore	ENST00000372683	chr1	40626214	40665445	39232	-	11832	ENSG00000117016	RIMS3	protein_coding	chromosome	RIMS3	ENSG00000117016	RIMS3						Repressed_chromatin	0.106078554081077			cg03017091	cg03017091
cg09845314	chr1	40653962	cg09845314_TC21	F	II		Unknow	Shore	chr1:40654182-40654464	Both	CG	North Shore	ENST00000372683	chr1	40626214	40665445	39232	-	11481	ENSG00000117016	RIMS3	protein_coding	chromosome	RIMS3	ENSG00000117016	RIMS3						Bivalent_poised_promoter	0.106078554081077			cg09845314
cg16359657	chr1	40654259	cg16359657_BC21	R	II		Unknow	Island	chr1:40654182-40654464	Both	CG	Island	ENST00000372683	chr1	40626214	40665445	39232	-	11184	ENSG00000117016	RIMS3	protein_coding	chromosome	RIMS3	ENSG00000117016	RIMS3						Bivalent_poised_enhancer	0.106078554081077			cg16359657	cg16359657
cg02369542	chr1	40654268	cg02369542_TC21	R	II		Unknow	Island	chr1:40654182-40654464	Both	CG	Island	ENST00000372683	chr1	40626214	40665445	39232	-	11175	ENSG00000117016	RIMS3	protein_coding	chromosome	RIMS3	ENSG00000117016	RIMS3						Bivalent_poised_enhancer	0.106078554081077			cg02369542	cg02369542
cg16328007	chr1	40654316	cg16328007_BC21	R	II		Unknow	Island	chr1:40654182-40654464	Both	CG	Island	ENST00000372683	chr1	40626214	40665445	39232	-	11127	ENSG00000117016	RIMS3	protein_coding	chromosome	RIMS3	ENSG00000117016	RIMS3						Bivalent_poised_enhancer	0.106078554081077			cg16328007	cg16328007
cg18529415	chr1	40708587	cg18529415_BC21	F	II	NFYC	TSS1500	OpenSea		Both	CG	Open Sea	ENST00000372652	chr1	40709357	40771603	62247	+	768	ENSG00000066136	NFYC	protein_coding	chromosome	NFYC	ENSG00000066136	NFYC						Active_non-prostate_lineage_enhancer	0.0696170636319578			cg18529415	cg18529415
cg13727362	chr1	40708899	cg13727362_BC21	F	II	NFYC	TSS1500	OpenSea		Both	CG	Open Sea	ENST00000372652	chr1	40709357	40771603	62247	+	456	ENSG00000066136	NFYC	protein_coding	chromosome	NFYC	ENSG00000066136	NFYC						Active_non-prostate_lineage_enhancer	0.0696170636319578			cg13727362	cg13727362
cg16167741	chr1	40709121	cg16167741_TC21	F	II	NFYC	TSS1500	OpenSea		Both	CG	Open Sea	ENST00000372652	chr1	40709357	40771603	62247	+	234	ENSG00000066136	NFYC	protein_coding	chromosome	NFYC	ENSG00000066136	NFYC	PRAD_3263	21.3643346267008	Promoter	0.457085828343313	0.542914171656687	Active_prostate_lineage-specific_enhancer	0.0696170636319578			cg16167741	cg16167741
cg23934465	chr1	40709221	cg23934465_BC21	R	II	NFYC	TSS200	OpenSea		Both	CG	Open Sea	ENST00000372652	chr1	40709357	40771603	62247	+	134	ENSG00000066136	NFYC	protein_coding	chromosome	NFYC	ENSG00000066136	NFYC	PRAD_3263	21.3643346267008	Promoter	0.457085828343313	0.542914171656687	Active_prostate_lineage-specific_promoter	0.0696170636319578			cg23934465	cg23934465
cg01573554	chr1	40709235	cg01573554_BC21	R	II	NFYC	TSS200	OpenSea		Both	CG	Open Sea	ENST00000372652	chr1	40709357	40771603	62247	+	120	ENSG00000066136	NFYC	protein_coding	chromosome	NFYC	ENSG00000066136	NFYC	PRAD_3263	21.3643346267008	Promoter	0.457085828343313	0.542914171656687	Active_prostate_lineage-specific_promoter	0.0696170636319578			cg01573554	cg01573554
cg05036839	chr1	40709255	cg05036839_BC21	F	II	NFYC	TSS200	OpenSea		Both	CG	Open Sea	ENST00000372652	chr1	40709357	40771603	62247	+	100	ENSG00000066136	NFYC	protein_coding	chromosome	NFYC	ENSG00000066136	NFYC	PRAD_3263	21.3643346267008	Promoter	0.457085828343313	0.542914171656687	Active_prostate_lineage-specific_promoter	0.0696170636319578			cg05036839	cg05036839
cg08873209	chr1	40709376	cg08873209_BC21	R	II	NFYC	5UTR	OpenSea		Both	CG	Open Sea	ENST00000372652	chr1	40709357	40771603	62247	+	18	ENSG00000066136	NFYC	protein_coding	chromosome	NFYC	ENSG00000066136	NFYC	PRAD_3263	21.3643346267008	Promoter	0.457085828343313	0.542914171656687	Active_prostate_lineage-specific_promoter	0.0696170636319578			cg08873209	cg08873209
cg24248329	chr1	40709460	cg24248329_BC21	R	II	NFYC	5UTR	OpenSea		Both	CG	Open Sea	ENST00000372651	chr1	40709543	40770940	61398	+	81	ENSG00000066136	NFYC	protein_coding	chromosome	NFYC	ENSG00000066136	NFYC	PRAD_3263	21.3643346267008	Promoter	0.457085828343313	0.542914171656687	Active_prostate_lineage-specific_promoter	0.0696170636319578			cg24248329	cg24248329
cg08417097	chr1	40709527	cg08417097_BC21	F	II	NFYC	5UTR	OpenSea		Both	CG	Open Sea	ENST00000372651	chr1	40709543	40770940	61398	+	14	ENSG00000066136	NFYC	protein_coding	chromosome	NFYC	ENSG00000066136	NFYC						Active_prostate_lineage-specific_promoter	0.0696170636319578			cg08417097	cg08417097
cg01193554	chr1	41381011	cg01193554_BC21	F	II		Unknow	Shore	chr1:41381581-41383465	Both	CG	North Shore	ENST00000615371	chr1	41361931	41382678	20748	+	19079	ENSG00000204060	FOXO6	protein_coding	chromosome	FOXO6	ENSG00000204060	FOXO6						Bivalent_poised_promoter	0.114583987477499			cg01193554	cg01193554
cg19619003	chr1	41381086	cg19619003_TC21	F	II		Unknow	Shore	chr1:41381581-41383465	Both	CG	North Shore	ENST00000615371	chr1	41361931	41382678	20748	+	19154	ENSG00000204060	FOXO6	protein_coding	chromosome	FOXO6	ENSG00000204060	FOXO6						Bivalent_poised_promoter	0.114583987477499			cg19619003	cg19619003
cg00596048	chr1	41381595	cg00596048_TC21	R	II		Unknow	Island	chr1:41381581-41383465	Both	CG	Island	ENST00000615371	chr1	41361931	41382678	20748	+	19663	ENSG00000204060	FOXO6	protein_coding	chromosome	FOXO6	ENSG00000204060	FOXO6	PRAD_3323	5.15369459728491	Intron	0.642714570858283	0.357285429141717	Bivalent_poised_promoter	0.114583987477499			cg00596048	cg00596048
cg06359703	chr1	41381625	cg06359703_BC11	R	I	FOXO6	Exon	Island	chr1:41381581-41383465	Red	CG	Island	ENST00000615371	chr1	41361931	41382678	20748	+	19693	ENSG00000204060	FOXO6	protein_coding	chromosome	FOXO6	ENSG00000204060	FOXO6	PRAD_3323	5.15369459728491	Intron	0.642714570858283	0.357285429141717	Bivalent_poised_promoter	0.114583987477499			cg06359703	cg06359703
cg09588555	chr1	41381996	cg09588555_BC21	R	II	FOXO6	Exon	Island	chr1:41381581-41383465	Both	CG	Island	ENST00000615371	chr1	41361931	41382678	20748	+	20064	ENSG00000204060	FOXO6	protein_coding	chromosome	FOXO6	ENSG00000204060	FOXO6						Bivalent_poised_promoter	0.114583987477499			cg09588555	cg09588555
cg00385863	chr1	41382302	cg00385863_BC11	R	I	FOXO6	Exon	Island	chr1:41381581-41383465	Red	CG	Island	ENST00000615371	chr1	41361931	41382678	20748	+	20370	ENSG00000204060	FOXO6	protein_coding	chromosome	FOXO6	ENSG00000204060	FOXO6	PRAD_3324	5.40721666912781	Exon	0.808383233532934	0.191616766467066	Bivalent_poised_promoter	0.114583987477499			cg00385863	cg00385863
cg08462924	chr1	41382549	cg08462924_TC21	R	II	FOXO6	Exon	Island	chr1:41381581-41383465	Both	CG	Island	ENST00000615371	chr1	41361931	41382678	20748	+	20617	ENSG00000204060	FOXO6	protein_coding	chromosome	FOXO6	ENSG00000204060	FOXO6	PRAD_3324	5.40721666912781	Exon	0.808383233532934	0.191616766467066	Bivalent_poised_promoter	0.114583987477499			cg08462924
cg03893446	chr1	41382764	cg03893446_TC21	R	II	FOXO6	Exon	Island	chr1:41381581-41383465	Both	CG	Island	ENST00000615371	chr1	41361931	41382678	20748	+	20832	ENSG00000204060	FOXO6	protein_coding	chromosome	FOXO6	ENSG00000204060	FOXO6	PRAD_3325	7.88633497581786	Exon	0.694610778443114	0.305389221556886	Bivalent_poised_promoter	0.114583987477499			cg03893446	cg03893446
cg00290994	chr1	41383067	cg00290994_BC11	F	I	FOXO6	Exon	Island	chr1:41381581-41383465	Grn	CG	Island	ENST00000615371	chr1	41361931	41382678	20748	+	21135	ENSG00000204060	FOXO6	protein_coding	chromosome	FOXO6	ENSG00000204060	FOXO6	PRAD_3325	7.88633497581786	Exon	0.694610778443114	0.305389221556886	Bivalent_poised_promoter	0.114583987477499			cg00290994	cg00290994
cg11828180	chr1	41383313	cg11828180_BC11	R	I	FOXO6	Exon	Island	chr1:41381581-41383465	Red	CG	Island	ENST00000615371	chr1	41361931	41382678	20748	+	21381	ENSG00000204060	FOXO6	protein_coding	chromosome	FOXO6	ENSG00000204060	FOXO6						Bivalent_poised_promoter	0.114583987477499			cg11828180	cg11828180
cg24596898	chr1	41383517	cg24596898_TC21	R	II	FOXO6	Exon	Shore	chr1:41381581-41383465	Both	CG	South Shore	ENST00000615371	chr1	41361931	41382678	20748	+	21585	ENSG00000204060	FOXO6	protein_coding	chromosome	FOXO6	ENSG00000204060	FOXO6						Bivalent_poised_promoter	0.114583987477499			cg24596898	cg24596898
cg08144172	chr1	41383531	cg08144172_BC21	R	II	FOXO6	Exon	Shore	chr1:41381581-41383465	Both	CG	South Shore	ENST00000615371	chr1	41361931	41382678	20748	+	21599	ENSG00000204060	FOXO6	protein_coding	chromosome	FOXO6	ENSG00000204060	FOXO6						Bivalent_poised_promoter	0.114583987477499			cg08144172	cg08144172
cg04563775	chr1	42784740	cg04563775_TC11	R	I	TMEM269-DT	Exon	Shore	chr1:42785091-42785411	Grn	CG	North Shore	ENST00000468913	chr1	42769678	42775428	5751	+	15061	ENSG00000164008	C1orf50	protein_coding	chromosome	C1orf50	ENSG00000164008	C1orf50						Bivalent_poised_promoter	0.0878072955522332			cg04563775
cg13781744	chr1	42785020	cg13781744_BC11	R	I	TMEM269	5UTR	Shore	chr1:42785091-42785411	Red	CG	North Shore	ENST00000468913	chr1	42769678	42775428	5751	+	15341	ENSG00000164008	C1orf50	protein_coding	chromosome	C1orf50	ENSG00000164008	C1orf50						Bivalent_poised_promoter	0.0878072955522332			cg13781744
cg07515989	chr1	42785092	cg07515989_TC21	F	II	TMEM269-DT	TSS200	Island	chr1:42785091-42785411	Both	CG	Island	ENST00000468913	chr1	42769678	42775428	5751	+	15413	ENSG00000164008	C1orf50	protein_coding	chromosome	C1orf50	ENSG00000164008	C1orf50						Bivalent_poised_promoter	0.0878072955522332			cg07515989	cg07515989
cg24634568	chr1	42785098	cg24634568_BC11	F	I	TMEM269-DT	TSS1500	Island	chr1:42785091-42785411	Grn	CG	Island	ENST00000468913	chr1	42769678	42775428	5751	+	15419	ENSG00000164008	C1orf50	protein_coding	chromosome	C1orf50	ENSG00000164008	C1orf50						Bivalent_poised_promoter	0.0878072955522332			cg24634568	cg24634568
cg18391694	chr1	42785229	cg18391694_TC21	F	II	TMEM269-DT	TSS1500	Island	chr1:42785091-42785411	Both	CG	Island	ENST00000468913	chr1	42769678	42775428	5751	+	15550	ENSG00000164008	C1orf50	protein_coding	chromosome	C1orf50	ENSG00000164008	C1orf50						Bivalent_poised_promoter	0.0878072955522332			cg18391694	cg18391694
cg27232866	chr1	42785402	cg27232866_BC11	R	I	TMEM269-DT	TSS1500	Island	chr1:42785091-42785411	Grn	CG	Island	ENST00000468913	chr1	42769678	42775428	5751	+	15723	ENSG00000164008	C1orf50	protein_coding	chromosome	C1orf50	ENSG00000164008	C1orf50						Bivalent_poised_promoter	0.0878072955522332			cg27232866	cg27232866
cg19254906	chr1	42785582	cg19254906_TC11	R	I	TMEM269-DT	TSS1500	Shore	chr1:42785091-42785411	Red	CG	South Shore	ENST00000468913	chr1	42769678	42775428	5751	+	15903	ENSG00000164008	C1orf50	protein_coding	chromosome	C1orf50	ENSG00000164008	C1orf50						Bivalent_poised_promoter	0.0878072955522332			cg19254906	cg19254906
cg02584756	chr1	43068125	cg02584756_TC11	F	I		Unknow	Shore	chr1:43068219-43068663	Red	CG	North Shore	ENST00000410048	chr1	43145153	43156396	11244	+	77026	ENSG00000186973	FAM183A	protein_coding	chromosome	FAM183A								Bivalent_poised_promoter	0.125845144155326	PMD		cg02584756	cg02584756
cg14207654	chr1	43068242	cg14207654_BC11	F	I		Unknow	Island	chr1:43068219-43068663	Red	CG	Island	ENST00000410048	chr1	43145153	43156396	11244	+	76909	ENSG00000186973	FAM183A	protein_coding	chromosome	FAM183A								Bivalent_poised_promoter	0.125845144155326	PMD		cg14207654
cg10511249	chr1	43068284	cg10511249_BC11	R	I		Unknow	Island	chr1:43068219-43068663	Grn	CG	Island	ENST00000410048	chr1	43145153	43156396	11244	+	76867	ENSG00000186973	FAM183A	protein_coding	chromosome	FAM183A								Bivalent_poised_promoter	0.125845144155326	PMD		cg10511249	cg10511249
cg18153322	chr1	43068474	cg18153322_BC21	R	II		Unknow	Island	chr1:43068219-43068663	Both	CG	Island	ENST00000410048	chr1	43145153	43156396	11244	+	76677	ENSG00000186973	FAM183A	protein_coding	chromosome	FAM183A								Bivalent_poised_promoter	0.125845144155326	PMD		cg18153322	cg18153322
cg02431672	chr1	43068653	cg02431672_BC21	F	II		Unknow	Island	chr1:43068219-43068663	Both	CG	Island	ENST00000410048	chr1	43145153	43156396	11244	+	76498	ENSG00000186973	FAM183A	protein_coding	chromosome	FAM183A								Bivalent_poised_promoter	0.125845144155326	PMD		cg02431672	cg02431672
cg05753629	chr1	43069379	cg05753629_TC21	F	II		Unknow	Shore	chr1:43068219-43068663	Both	CG	South Shore	ENST00000410048	chr1	43145153	43156396	11244	+	75772	ENSG00000186973	FAM183A	protein_coding	chromosome	FAM183A								Bivalent_poised_enhancer	0.125845144155326	PMD		cg05753629
cg00677100	chr1	43564370	cg00677100_BC21	R	II		Unknow	Shore	chr1:43565615-43566167	Both	CG	North Shore	ENST00000467464	chr1	43582480	43591118	8639	+	18108	ENSG00000142949	PTPRF	protein_coding	chromosome	PTPRF	ENSG00000142949	PTPRF	PRAD_3514	4.13121969988859	Intron	0.574850299401198	0.425149700598802	Active_non-prostate_lineage_promoter	0.0902274231484109			cg00677100
cg04025127	chr1	43564909	cg04025127_TC21	R	II		Unknow	Shore	chr1:43565615-43566167	Both	CG	North Shore	ENST00000467464	chr1	43582480	43591118	8639	+	17569	ENSG00000142949	PTPRF	protein_coding	chromosome	PTPRF	ENSG00000142949	PTPRF						Active_non-prostate_lineage_promoter	0.0902274231484109			cg04025127
cg07586435	chr1	43565506	cg07586435_TC21	F	II		Unknow	Shore	chr1:43565615-43566167	Both	CG	North Shore	ENST00000467464	chr1	43582480	43591118	8639	+	16972	ENSG00000142949	PTPRF	protein_coding	chromosome	PTPRF	ENSG00000142949	PTPRF						Active_non-prostate_lineage_promoter	0.0902274231484109			cg07586435	cg07586435
cg15268136	chr1	43565638	cg15268136_TC21	R	II		Unknow	Island	chr1:43565615-43566167	Both	CG	Island	ENST00000467464	chr1	43582480	43591118	8639	+	16840	ENSG00000142949	PTPRF	protein_coding	chromosome	PTPRF	ENSG00000142949	PTPRF	PRAD_3515	6.07223543515803	Intron	0.720558882235529	0.279441117764471	Bivalent_poised_promoter	0.0902274231484109			cg15268136	cg15268136
cg22875872	chr1	43566085	cg22875872_TC11	F	I		Unknow	Island	chr1:43565615-43566167	Red	CG	Island	ENST00000467464	chr1	43582480	43591118	8639	+	16393	ENSG00000142949	PTPRF	protein_coding	chromosome	PTPRF	ENSG00000142949	PTPRF	PRAD_3515	6.07223543515803	Intron	0.720558882235529	0.279441117764471	Bivalent_poised_promoter	0.0902274231484109			cg22875872	cg22875872
cg10881128	chr1	43566155	cg10881128_TC11	F	I		Unknow	Island	chr1:43565615-43566167	Red	CG	Island	ENST00000467464	chr1	43582480	43591118	8639	+	16323	ENSG00000142949	PTPRF	protein_coding	chromosome	PTPRF	ENSG00000142949	PTPRF						Bivalent_poised_promoter	0.0902274231484109			cg10881128	cg10881128
cg13235366	chr1	43566531	cg13235366_BC11	F	I		Unknow	Shore	chr1:43565615-43566167	Red	CG	South Shore	ENST00000467464	chr1	43582480	43591118	8639	+	15947	ENSG00000142949	PTPRF	protein_coding	chromosome	PTPRF	ENSG00000142949	PTPRF						Active_non-prostate_lineage_promoter	0.0902274231484109			cg13235366	cg13235366
cg20634514	chr1	44238078	cg20634514_BC21	R	II		Unknow	OpenSea		Both	CG	Open Sea	ENST00000489710	chr1	44221429	44247966	26538	-	9886	ENSG00000117419	ERI3	protein_coding	chromosome	ERI3	ENSG00000117419	ERI3	PRAD_3552	3.685636167809	Intron	0.598802395209581	0.401197604790419	Active_non-prostate_lineage_promoter	0.0807355183732084			cg20634514	cg20634514
cg06638529	chr1	44238401	cg06638529_TC21	F	II		Unknow	OpenSea		Both	CG	Open Sea	ENST00000489710	chr1	44221429	44247966	26538	-	9563	ENSG00000117419	ERI3	protein_coding	chromosome	ERI3	ENSG00000117419	ERI3	PRAD_3552	3.685636167809	Intron	0.598802395209581	0.401197604790419	Active_non-prostate_lineage_promoter	0.0807355183732084			cg06638529	cg06638529
cg25654366	chr1	44238946	cg25654366_BC21	R	II		Unknow	OpenSea		Both	CG	Open Sea	ENST00000489710	chr1	44221429	44247966	26538	-	9018	ENSG00000117419	ERI3	protein_coding	chromosome	ERI3	ENSG00000117419	ERI3						Active_non-prostate_lineage_enhancer	0.0807355183732084			cg25654366	cg25654366
cg08533162	chr1	44239745	cg08533162_BC21	F	II		Unknow	OpenSea		Both	CG	Open Sea	ENST00000489710	chr1	44221429	44247966	26538	-	8219	ENSG00000117419	ERI3	protein_coding	chromosome	ERI3	ENSG00000117419	ERI3						Active_non-prostate_lineage_enhancer	0.0807355183732084			cg08533162	cg08533162
cg10117016	chr1	44240426	cg10117016_BC21	F	II		Unknow	OpenSea		Both	CG	Open Sea	ENST00000489710	chr1	44221429	44247966	26538	-	7538	ENSG00000117419	ERI3	protein_coding	chromosome	ERI3	ENSG00000117419	ERI3						Active_non-prostate_lineage_enhancer	0.0807355183732084			cg10117016	cg10117016
cg07722722	chr1	44721879	cg07722722_BC21	R	II	RNU5F-1	Exon	Shelf	chr1:44724033-44724886	Both	CG	North Shelf	ENST00000446792	chr1	44723792	44724378	587	+	1911	ENSG00000198520	C1orf228	protein_coding	chromosome	C1orf228	ENSG00000198520	C1orf228	PRAD_3572	9.3957847840979	Intron	0.419161676646707	0.580838323353293	Active_non-prostate_lineage_enhancer	0.083612663502388			cg07722722	cg07722722
cg24527881	chr1	44721958	cg24527881_TC21	F	II	RNU5F-1	TSS200	Shelf	chr1:44724033-44724886	Both	CG	North Shelf	ENST00000446792	chr1	44723792	44724378	587	+	1832	ENSG00000198520	C1orf228	protein_coding	chromosome	C1orf228	ENSG00000198520	C1orf228	PRAD_3572	9.3957847840979	Intron	0.419161676646707	0.580838323353293	Active_non-prostate_lineage_enhancer	0.083612663502388			cg24527881	cg24527881
cg20079129	chr1	44722100	cg20079129_TC21	R	II	RNU5F-1	TSS200	Shore	chr1:44724033-44724886	Both	CG	North Shore	ENST00000446792	chr1	44723792	44724378	587	+	1690	ENSG00000198520	C1orf228	protein_coding	chromosome	C1orf228	ENSG00000198520	C1orf228	PRAD_3573	2.65102154965986	Promoter	0.455089820359281	0.544910179640719	Active_non-prostate_lineage_enhancer	0.083612663502388			cg20079129	cg20079129
cg03320492	chr1	44722138	cg03320492_TC21	F	II	RNU5F-1	TSS1500	Shore	chr1:44724033-44724886	Both	CG	North Shore	ENST00000446792	chr1	44723792	44724378	587	+	1652	ENSG00000198520	C1orf228	protein_coding	chromosome	C1orf228	ENSG00000198520	C1orf228	PRAD_3573	2.65102154965986	Promoter	0.455089820359281	0.544910179640719	Active_non-prostate_lineage_enhancer	0.083612663502388			cg03320492	cg03320492
cg06884882	chr1	44722274	cg06884882_BC21	F	II	RNU5F-1	TSS1500	Shore	chr1:44724033-44724886	Both	CG	North Shore	ENST00000446792	chr1	44723792	44724378	587	+	1516	ENSG00000198520	C1orf228	protein_coding	chromosome	C1orf228	ENSG00000198520	C1orf228	PRAD_3573	2.65102154965986	Promoter	0.455089820359281	0.544910179640719	Active_non-prostate_lineage_enhancer	0.083612663502388			cg06884882	cg06884882
cg27543578	chr1	44783294	cg27543578_TC21	R	II		Unknow	Shore	chr1:44784188-44784680;chr1:44786290-44786620	Both	CG	North Shore	ENST00000372207	chr1	44783585	44787705	4121	-	4409	ENSG00000142959	BEST4	protein_coding	chromosome	BEST4								Primed_non-prostate_lineage-specific_enhancer	0.083612663502388			cg27543578	cg27543578
cg02072975	chr1	44783869	cg02072975_BC21	F	II	BEST4	3UTR	Shore	chr1:44784188-44784680;chr1:44786290-44786620	Both	CG	North Shore	ENST00000372207	chr1	44783585	44787705	4121	-	3834	ENSG00000142959	BEST4	protein_coding	chromosome	BEST4	ENSG00000142959	BEST4						Active_prostate_lineage-specific_enhancer	0.083612663502388			cg02072975	cg02072975
cg00367463	chr1	44784227	cg00367463_TC21	F	II	BEST4	Exon	Island	chr1:44784188-44784680;chr1:44786290-44786620	Both	CG	Island	ENST00000372207	chr1	44783585	44787705	4121	-	3476	ENSG00000142959	BEST4	protein_coding	chromosome	BEST4	ENSG00000142959	BEST4						Bivalent_poised_promoter	0.083612663502388			cg00367463	cg00367463
cg04108939	chr1	44784509	cg04108939_TC11	F	I		Unknow	Island	chr1:44784188-44784680;chr1:44786290-44786620	Red	CG	Island	ENST00000372207	chr1	44783585	44787705	4121	-	3194	ENSG00000142959	BEST4	protein_coding	chromosome	BEST4	ENSG00000142959	BEST4						Bivalent_poised_promoter	0.083612663502388			cg04108939	cg04108939
cg04886703	chr1	44784594	cg04886703_TC11	F	I		Unknow	Island	chr1:44784188-44784680;chr1:44786290-44786620	Grn	CG	Island	ENST00000372207	chr1	44783585	44787705	4121	-	3109	ENSG00000142959	BEST4	protein_coding	chromosome	BEST4	ENSG00000142959	BEST4						Bivalent_poised_promoter	0.083612663502388			cg04886703
cg15502465	chr1	44784768	cg15502465_BC21	R	II	BEST4	Exon	Shore	chr1:44784188-44784680;chr1:44786290-44786620	Both	CG	South Shore	ENST00000372207	chr1	44783585	44787705	4121	-	2935	ENSG00000142959	BEST4	protein_coding	chromosome	BEST4	ENSG00000142959	BEST4						Bivalent_poised_promoter	0.083612663502388			cg15502465	cg15502465
cg00280609	chr1	44785168	cg00280609_BC21	R	II	BEST4	Exon	Shore	chr1:44784188-44784680;chr1:44786290-44786620	Both	CG	South Shore	ENST00000372207	chr1	44783585	44787705	4121	-	2535	ENSG00000142959	BEST4	protein_coding	chromosome	BEST4	ENSG00000142959	BEST4						Primed_non-prostate_lineage-specific_enhancer	0.083612663502388			cg00280609	cg00280609
cg07937270	chr1	44806961	cg07937270_TC21	F	II	DYNLT4	5UTR	Shore	chr1:44806007-44806646	Both	CG	South Shore	ENST00000339355	chr1	44805913	44806675	763	-	285	ENSG00000188396	TCTEX1D4	protein_coding	chromosome	TCTEX1D4								Active_non-prostate_lineage_promoter	0.0617496173865229			cg07937270	cg07937270
cg21871151	chr1	44806965	cg21871151_TC11	F	I	DYNLT4	5UTR	Shore	chr1:44806007-44806646	Red	CG	South Shore	ENST00000339355	chr1	44805913	44806675	763	-	289	ENSG00000188396	TCTEX1D4	protein_coding	chromosome	TCTEX1D4								Active_non-prostate_lineage_promoter	0.0617496173865229			cg21871151	cg21871151
cg22741248	chr1	44807307	cg22741248_TC21	R	II	DYNLT4	5UTR	Shore	chr1:44806007-44806646	Both	CG	South Shore	ENST00000339355	chr1	44805913	44806675	763	-	631	ENSG00000188396	TCTEX1D4	protein_coding	chromosome	TCTEX1D4			PRAD_3583	23.8229675261774	Distal	0.590818363273453	0.409181636726547	Active_prostate_lineage-specific_promoter	0.0617496173865229			cg22741248	cg22741248
cg12492197	chr1	44807335	cg12492197_TC21	R	II	DYNLT4	5UTR	Shore	chr1:44806007-44806646	Both	CG	South Shore	ENST00000339355	chr1	44805913	44806675	763	-	659	ENSG00000188396	TCTEX1D4	protein_coding	chromosome	TCTEX1D4			PRAD_3583	23.8229675261774	Distal	0.590818363273453	0.409181636726547	Active_prostate_lineage-specific_promoter	0.0617496173865229			cg12492197	cg12492197
cg04625834	chr1	44807383	cg04625834_BC21	F	II	BTBD19	TSS1500	Shore	chr1:44806007-44806646	Both	CG	South Shore	ENST00000339355	chr1	44805913	44806675	763	-	707	ENSG00000188396	TCTEX1D4	protein_coding	chromosome	TCTEX1D4			PRAD_3583	23.8229675261774	Distal	0.590818363273453	0.409181636726547	Active_prostate_lineage-specific_promoter	0.0617496173865229			cg04625834	cg04625834
cg00694068	chr1	44807564	cg00694068_BC21	R	II	BTBD19	TSS1500	Shore	chr1:44806007-44806646	Both	CG	South Shore	ENST00000339355	chr1	44805913	44806675	763	-	888	ENSG00000188396	TCTEX1D4	protein_coding	chromosome	TCTEX1D4			PRAD_3583	23.8229675261774	Distal	0.590818363273453	0.409181636726547	Active_prostate_lineage-specific_promoter	0.0617496173865229			cg00694068
cg26274118	chr1	44807605	cg26274118_TC21	F	II	BTBD19	TSS1500	Shore	chr1:44806007-44806646	Both	CG	South Shore	ENST00000450269	chr1	44808482	44814129	5648	+	875	ENSG00000222009	BTBD19	protein_coding	chromosome	BTBD19			PRAD_3583	23.8229675261774	Distal	0.590818363273453	0.409181636726547	Active_prostate_lineage-specific_promoter	0.0617496173865229			cg26274118	cg26274118
cg07603058	chr1	44807727	cg07603058_TC21	F	II	BTBD19	TSS1500	Shore	chr1:44806007-44806646	Both	CG	South Shore	ENST00000450269	chr1	44808482	44814129	5648	+	753	ENSG00000222009	BTBD19	protein_coding	chromosome	BTBD19								Active_prostate_lineage-specific_promoter	0.0617496173865229			cg07603058	cg07603058
cg24254387	chr1	44807823	cg24254387_BC21	R	II	BTBD19	TSS1500	Shore	chr1:44806007-44806646	Both	CG	South Shore	ENST00000450269	chr1	44808482	44814129	5648	+	657	ENSG00000222009	BTBD19	protein_coding	chromosome	BTBD19								Active_prostate_lineage-specific_promoter	0.0617496173865229			cg24254387	cg24254387
cg11332928	chr1	44808008	cg11332928_BC21	F	II	BTBD19	TSS1500	Shore	chr1:44806007-44806646	Both	CG	South Shore	ENST00000450269	chr1	44808482	44814129	5648	+	472	ENSG00000222009	BTBD19	protein_coding	chromosome	BTBD19			PRAD_3584	5.57483252655328	Promoter	0.596806387225549	0.403193612774451	Active_prostate_lineage-specific_promoter	0.0617496173865229			cg11332928	cg11332928
cg00694077	chr1	44808020	cg00694077_TC21	R	II	BTBD19	TSS1500	Shore	chr1:44806007-44806646	Both	CG	South Shore	ENST00000450269	chr1	44808482	44814129	5648	+	460	ENSG00000222009	BTBD19	protein_coding	chromosome	BTBD19			PRAD_3584	5.57483252655328	Promoter	0.596806387225549	0.403193612774451	Active_prostate_lineage-specific_promoter	0.0617496173865229			cg00694077
cg09292826	chr1	44808360	cg09292826_BC11	R	I	BTBD19	TSS200	Shore	chr1:44806007-44806646	Red	CG	South Shore	ENST00000450269	chr1	44808482	44814129	5648	+	120	ENSG00000222009	BTBD19	protein_coding	chromosome	BTBD19			PRAD_3584	5.57483252655328	Promoter	0.596806387225549	0.403193612774451	Active_non-prostate_lineage_promoter	0.0617496173865229			cg09292826	cg09292826
cg03434029	chr1	44808376	cg03434029_BC21	F	II	BTBD19	TSS200	Shore	chr1:44806007-44806646	Both	CG	South Shore	ENST00000450269	chr1	44808482	44814129	5648	+	104	ENSG00000222009	BTBD19	protein_coding	chromosome	BTBD19			PRAD_3584	5.57483252655328	Promoter	0.596806387225549	0.403193612774451	Active_non-prostate_lineage_promoter	0.0617496173865229			cg03434029	cg03434029
cg09400475	chr1	44808383	cg09400475_BC21	F	II	BTBD19	TSS200	Shore	chr1:44806007-44806646	Both	CG	South Shore	ENST00000450269	chr1	44808482	44814129	5648	+	97	ENSG00000222009	BTBD19	protein_coding	chromosome	BTBD19			PRAD_3584	5.57483252655328	Promoter	0.596806387225549	0.403193612774451	Active_non-prostate_lineage_promoter	0.0617496173865229			cg09400475	cg09400475
cg11448683	chr1	44808427	cg11448683_BC21	F	II	BTBD19	TSS200	Shore	chr1:44806007-44806646	Both	CG	South Shore	ENST00000450269	chr1	44808482	44814129	5648	+	53	ENSG00000222009	BTBD19	protein_coding	chromosome	BTBD19			PRAD_3584	5.57483252655328	Promoter	0.596806387225549	0.403193612774451	Active_non-prostate_lineage_promoter	0.0617496173865229			cg11448683
cg14565781	chr1	44808841	cg14565781_TC11	R	I	BTBD19	Exon	Shelf	chr1:44806007-44806646	Red	CG	South Shelf	ENST00000409335	chr1	44808523	44813926	5404	+	317	ENSG00000222009	BTBD19	protein_coding	chromosome	BTBD19	ENSG00000222009	BTBD19						Active_non-prostate_lineage_promoter	0.0617496173865229			cg14565781	cg14565781
cg00043599	chr1	44808928	cg00043599_BC21	R	II		Unknow	Shelf	chr1:44806007-44806646	Both	CG	South Shelf	ENST00000409335	chr1	44808523	44813926	5404	+	404	ENSG00000222009	BTBD19	protein_coding	chromosome	BTBD19	ENSG00000222009	BTBD19						Active_non-prostate_lineage_promoter	0.0617496173865229			cg00043599	cg00043599
cg00694342	chr1	44819542	cg00694342_TC21	F	II		Unknow	OpenSea		Both	CG	Open Sea	ENST00000438067	chr1	44819844	44823260	3417	-	3716	ENSG00000117425	PTCH2	protein_coding	chromosome	PTCH2			PRAD_3588	5.9720051843408	Distal	0.445109780439122	0.554890219560878	Active_non-prostate_lineage_promoter	0.0617496173865229			cg00694342
cg01904295	chr1	44820069	cg01904295_TC21	R	II	PTCH2	3UTR	OpenSea		Both	CG	Open Sea	ENST00000438067	chr1	44819844	44823260	3417	-	3189	ENSG00000117425	PTCH2	protein_coding	chromosome	PTCH2	ENSG00000117425	PTCH2	PRAD_3589	10.6132487612701	3' UTR	0.574850299401198	0.425149700598802	Active_prostate_lineage-specific_promoter	0.0617496173865229			cg01904295	cg01904295
cg12860356	chr1	44820076	cg12860356_BC21	R	II	PTCH2	3UTR	OpenSea		Both	CG	Open Sea	ENST00000438067	chr1	44819844	44823260	3417	-	3182	ENSG00000117425	PTCH2	protein_coding	chromosome	PTCH2	ENSG00000117425	PTCH2	PRAD_3589	10.6132487612701	3' UTR	0.574850299401198	0.425149700598802	Active_prostate_lineage-specific_promoter	0.0617496173865229			cg12860356	cg12860356
cg09065413	chr1	44820149	cg09065413_TC21	F	II	PTCH2	3UTR	OpenSea		Both	CG	Open Sea	ENST00000438067	chr1	44819844	44823260	3417	-	3109	ENSG00000117425	PTCH2	protein_coding	chromosome	PTCH2	ENSG00000117425	PTCH2	PRAD_3589	10.6132487612701	3' UTR	0.574850299401198	0.425149700598802	Bivalent_poised_promoter	0.0617496173865229			cg09065413	cg09065413
cg27292588	chr1	44820220	cg27292588_TC21	F	II	PTCH2	3UTR	OpenSea		Both	CG	Open Sea	ENST00000438067	chr1	44819844	44823260	3417	-	3038	ENSG00000117425	PTCH2	protein_coding	chromosome	PTCH2	ENSG00000117425	PTCH2	PRAD_3589	10.6132487612701	3' UTR	0.574850299401198	0.425149700598802	Bivalent_poised_promoter	0.0617496173865229			cg27292588	cg27292588
cg00329697	chr1	44820390	cg00329697_BC11	F	I	PTCH2	3UTR	OpenSea		Red	CG	Open Sea	ENST00000438067	chr1	44819844	44823260	3417	-	2868	ENSG00000117425	PTCH2	protein_coding	chromosome	PTCH2	ENSG00000117425	PTCH2	PRAD_3589	10.6132487612701	3' UTR	0.574850299401198	0.425149700598802	Bivalent_poised_promoter	0.0617496173865229			cg00329697	cg00329697
cg23499033	chr1	45326334	cg23499033_TC21	R	II	HPDL	TSS1500	Shore	chr1:45326747-45327629	Both	CG	North Shore	ENST00000334815	chr1	45326905	45328533	1629	+	569	ENSG00000186603	HPDL	protein_coding	chromosome	HPDL								Primed_non-prostate_lineage-specific_enhancer	0.0974633369441192			cg23499033	cg23499033
cg21255097	chr1	45326634	cg21255097_TC11	F	I	HPDL	TSS1500	Shore	chr1:45326747-45327629	Grn	CG	North Shore	ENST00000334815	chr1	45326905	45328533	1629	+	269	ENSG00000186603	HPDL	protein_coding	chromosome	HPDL			PRAD_3607	3.03019946979194	Promoter	0.662674650698603	0.337325349301397	Active_non-prostate_lineage_promoter	0.0974633369441192			cg21255097	cg21255097
cg26781150	chr1	45326870	cg26781150_TC21	R	II	HPDL	TSS200	Island	chr1:45326747-45327629	Both	CG	Island	ENST00000334815	chr1	45326905	45328533	1629	+	33	ENSG00000186603	HPDL	protein_coding	chromosome	HPDL			PRAD_3607	3.03019946979194	Promoter	0.662674650698603	0.337325349301397	Bivalent_poised_promoter	0.0974633369441192			cg26781150	cg26781150
cg10164640	chr1	45326885	cg10164640_TC21	R	II	HPDL	TSS200	Island	chr1:45326747-45327629	Both	CG	Island	ENST00000334815	chr1	45326905	45328533	1629	+	18	ENSG00000186603	HPDL	protein_coding	chromosome	HPDL			PRAD_3607	3.03019946979194	Promoter	0.662674650698603	0.337325349301397	Bivalent_poised_promoter	0.0974633369441192			cg10164640	cg10164640
cg15071854	chr1	45327016	cg15071854_BC11	F	I	HPDL	5UTR	Island	chr1:45326747-45327629	Red	CG	Island	ENST00000334815	chr1	45326905	45328533	1629	+	110	ENSG00000186603	HPDL	protein_coding	chromosome	HPDL	ENSG00000186603	HPDL	PRAD_3607	3.03019946979194	Promoter	0.662674650698603	0.337325349301397	Bivalent_poised_promoter	0.0974633369441192			cg15071854	cg15071854
cg12178578	chr1	45327042	cg12178578_TC11	R	I	HPDL	5UTR	Island	chr1:45326747-45327629	Red	CG	Island	ENST00000334815	chr1	45326905	45328533	1629	+	136	ENSG00000186603	HPDL	protein_coding	chromosome	HPDL	ENSG00000186603	HPDL	PRAD_3607	3.03019946979194	Promoter	0.662674650698603	0.337325349301397	Bivalent_poised_promoter	0.0974633369441192			cg12178578	cg12178578
cg14913111	chr1	45327061	cg14913111_TC21	R	II	HPDL	5UTR	Island	chr1:45326747-45327629	Both	CG	Island	ENST00000334815	chr1	45326905	45328533	1629	+	155	ENSG00000186603	HPDL	protein_coding	chromosome	HPDL	ENSG00000186603	HPDL	PRAD_3607	3.03019946979194	Promoter	0.662674650698603	0.337325349301397	Bivalent_poised_promoter	0.0974633369441192			cg14913111	cg14913111
cg13951491	chr1	45327360	cg13951491_TC11	F	I	HPDL	Exon	Island	chr1:45326747-45327629	Grn	CG	Island	ENST00000334815	chr1	45326905	45328533	1629	+	454	ENSG00000186603	HPDL	protein_coding	chromosome	HPDL	ENSG00000186603	HPDL						Bivalent_poised_promoter	0.0974633369441192			cg13951491	cg13951491
cg16593917	chr1	45327628	cg16593917_TC21	R	II	HPDL	Exon	Island	chr1:45326747-45327629	Both	CG	Island	ENST00000334815	chr1	45326905	45328533	1629	+	722	ENSG00000186603	HPDL	protein_coding	chromosome	HPDL	ENSG00000186603	HPDL						Bivalent_poised_promoter	0.0974633369441192			cg16593917	cg16593917
cg03270777	chr1	45328228	cg03270777_BC21	F	II	HPDL	Exon	Shore	chr1:45326747-45327629	Both	CG	South Shore	ENST00000334815	chr1	45326905	45328533	1629	+	1322	ENSG00000186603	HPDL	protein_coding	chromosome	HPDL	ENSG00000186603	HPDL						Primed_non-prostate_lineage-specific_enhancer	0.0974633369441192			cg03270777	cg03270777
cg05322273	chr1	46166691	cg05322273_TC21	F	II		Unknow	Shore	chr1:46167017-46167260	Both	CG	North Shore	ENST00000498443	chr1	46175073	46185298	10226	+	8380	ENSG00000117472	TSPAN1	protein_coding	chromosome	TSPAN1	ENSG00000278139	RP4-533D7.6						Bivalent_poised_promoter	0.0775838735298795			cg05322273	cg05322273
cg15711727	chr1	46166793	cg15711727_BC21	F	II		Unknow	Shore	chr1:46167017-46167260	Both	CG	North Shore	ENST00000498443	chr1	46175073	46185298	10226	+	8278	ENSG00000117472	TSPAN1	protein_coding	chromosome	TSPAN1	ENSG00000278139	RP4-533D7.6						Bivalent_poised_promoter	0.0775838735298795			cg15711727	cg15711727
cg14796305	chr1	46166909	cg14796305_TC21	R	II		Unknow	Shore	chr1:46167017-46167260	Both	CG	North Shore	ENST00000498443	chr1	46175073	46185298	10226	+	8162	ENSG00000117472	TSPAN1	protein_coding	chromosome	TSPAN1	ENSG00000278139	RP4-533D7.6						Bivalent_poised_promoter	0.0775838735298795			cg14796305	cg14796305
cg00041872	chr1	46167018	cg00041872_TC21	F	II		Unknow	Island	chr1:46167017-46167260	Both	CG	Island	ENST00000498443	chr1	46175073	46185298	10226	+	8053	ENSG00000117472	TSPAN1	protein_coding	chromosome	TSPAN1	ENSG00000278139	RP4-533D7.6						Bivalent_poised_promoter	0.0775838735298795			cg00041872	cg00041872
cg27636310	chr1	46167024	cg27636310_TC11	R	I		Unknow	Island	chr1:46167017-46167260	Red	CG	Island	ENST00000498443	chr1	46175073	46185298	10226	+	8047	ENSG00000117472	TSPAN1	protein_coding	chromosome	TSPAN1	ENSG00000278139	RP4-533D7.6						Bivalent_poised_promoter	0.0775838735298795			cg27636310	cg27636310
cg14709691	chr1	46167199	cg14709691_BC11	R	I		Unknow	Island	chr1:46167017-46167260	Red	CG	Island	ENST00000498443	chr1	46175073	46185298	10226	+	7872	ENSG00000117472	TSPAN1	protein_coding	chromosome	TSPAN1	ENSG00000278139	RP4-533D7.6	PRAD_3671	2.92569108583147	Intron	0.614770459081836	0.385229540918164	Bivalent_poised_promoter	0.0775838735298795			cg14709691	cg14709691
cg06974930	chr1	46167481	cg06974930_TC21	F	II		Unknow	Shore	chr1:46167017-46167260	Both	CG	South Shore	ENST00000498443	chr1	46175073	46185298	10226	+	7590	ENSG00000117472	TSPAN1	protein_coding	chromosome	TSPAN1	ENSG00000278139	RP4-533D7.6	PRAD_3671	2.92569108583147	Intron	0.614770459081836	0.385229540918164	Bivalent_poised_promoter	0.0775838735298795			cg06974930	cg06974930
cg00710334	chr1	46173723	cg00710334_BC21	R	II	TSPAN1	TSS1500	OpenSea		Both	CG	Open Sea	ENST00000498443	chr1	46175073	46185298	10226	+	1348	ENSG00000117472	TSPAN1	protein_coding	chromosome	TSPAN1	ENSG00000278139	RP4-533D7.6						Active_non-prostate_lineage_promoter	0.0775838735298795			cg00710334
cg03883491	chr1	46174080	cg03883491_TC21	R	II	TSPAN1	TSS1500	OpenSea		Both	CG	Open Sea	ENST00000498443	chr1	46175073	46185298	10226	+	991	ENSG00000117472	TSPAN1	protein_coding	chromosome	TSPAN1	ENSG00000278139	RP4-533D7.6						Active_non-prostate_lineage_promoter	0.0775838735298795			cg03883491	cg03883491
cg09871837	chr1	46174348	cg09871837_BC21	F	II	TSPAN1	TSS1500	OpenSea		Both	CG	Open Sea	ENST00000498443	chr1	46175073	46185298	10226	+	723	ENSG00000117472	TSPAN1	protein_coding	chromosome	TSPAN1	ENSG00000278139	RP4-533D7.6						Active_non-prostate_lineage_promoter	0.0775838735298795			cg09871837
cg08638929	chr1	46174583	cg08638929_TC21	R	II	TSPAN1	TSS1500	OpenSea		Both	CG	Open Sea	ENST00000498443	chr1	46175073	46185298	10226	+	488	ENSG00000117472	TSPAN1	protein_coding	chromosome	TSPAN1	ENSG00000278139	RP4-533D7.6	PRAD_3675	3.57350519866972	Promoter	0.522954091816367	0.477045908183633	Active_non-prostate_lineage_promoter	0.0775838735298795			cg08638929	cg08638929
cg03835150	chr1	46174994	cg03835150_BC21	R	II	TSPAN1	TSS200	OpenSea		Both	CG	Open Sea	ENST00000498443	chr1	46175073	46185298	10226	+	77	ENSG00000117472	TSPAN1	protein_coding	chromosome	TSPAN1	ENSG00000278139	RP4-533D7.6						Active_non-prostate_lineage_enhancer	0.0775838735298795			cg03835150	cg03835150
cg05978555	chr1	46175080	cg05978555_TC21	F	II	TSPAN1	TSS200	OpenSea		Both	CG	Open Sea	ENST00000372003	chr1	46175087	46185958	10872	+	5	ENSG00000117472	TSPAN1	protein_coding	chromosome	TSPAN1	ENSG00000278139;ENSG00000117472	RP4-533D7.6;TSPAN1						Active_non-prostate_lineage_enhancer	0.0775838735298795			cg05978555	cg05978555
cg01553935	chr1	46175389	cg01553935_BC21	F	II	TSPAN1	5UTR	OpenSea		Both	CG	Open Sea	ENST00000475163	chr1	46175266	46185572	10307	+	122	ENSG00000117472	TSPAN1	protein_coding	chromosome	TSPAN1	ENSG00000278139;ENSG00000117472	RP4-533D7.6;TSPAN1						Active_non-prostate_lineage_enhancer	0.0775838735298795			cg01553935	cg01553935
cg00710347	chr1	46175439	cg00710347_BC21	R	II	PIK3R3	TSS1500	OpenSea		Both	CG	Open Sea	ENST00000475163	chr1	46175266	46185572	10307	+	172	ENSG00000117472	TSPAN1	protein_coding	chromosome	TSPAN1	ENSG00000278139;ENSG00000117472	RP4-533D7.6;TSPAN1						Active_non-prostate_lineage_enhancer	0.0775838735298795			cg00710347
cg19856273	chr1	46202800	cg19856273_BC21	R	II	LURAP1	TSS1500	Shore	chr1:46203149-46203586	Both	CG	North Shore	ENST00000371980	chr1	46203334	46221261	17928	+	532	ENSG00000171357	LURAP1	protein_coding	chromosome	LURAP1	ENSG00000085998	POMGNT1						Active_non-prostate_lineage_promoter	0.0800361007774443			cg19856273	cg19856273
cg27651885	chr1	46202841	cg27651885_TC21	F	II	LURAP1	TSS1500	Shore	chr1:46203149-46203586	Both	CG	North Shore	ENST00000371980	chr1	46203334	46221261	17928	+	491	ENSG00000171357	LURAP1	protein_coding	chromosome	LURAP1	ENSG00000085998	POMGNT1						Active_non-prostate_lineage_promoter	0.0800361007774443			cg27651885	cg27651885
cg07862031	chr1	46203156	cg07862031_TC21	R	II	LURAP1	TSS200	Island	chr1:46203149-46203586	Both	CG	Island	ENST00000371980	chr1	46203334	46221261	17928	+	176	ENSG00000171357	LURAP1	protein_coding	chromosome	LURAP1	ENSG00000085998	POMGNT1	PRAD_3686	5.63721018473548	Promoter	0.646706586826347	0.353293413173653	Bivalent_poised_promoter	0.0800361007774443			cg07862031	cg07862031
cg08160980	chr1	46203168	cg08160980_BC21	F	II	LURAP1	TSS200	Island	chr1:46203149-46203586	Both	CG	Island	ENST00000371980	chr1	46203334	46221261	17928	+	164	ENSG00000171357	LURAP1	protein_coding	chromosome	LURAP1	ENSG00000085998	POMGNT1	PRAD_3686	5.63721018473548	Promoter	0.646706586826347	0.353293413173653	Bivalent_poised_promoter	0.0800361007774443			cg08160980	cg08160980
cg06787764	chr1	46203198	cg06787764_TC11	F	I	LURAP1	TSS200	Island	chr1:46203149-46203586	Grn	CG	Island	ENST00000371980	chr1	46203334	46221261	17928	+	134	ENSG00000171357	LURAP1	protein_coding	chromosome	LURAP1	ENSG00000085998	POMGNT1	PRAD_3686	5.63721018473548	Promoter	0.646706586826347	0.353293413173653	Bivalent_poised_promoter	0.0800361007774443			cg06787764	cg06787764
cg01431908	chr1	46203210	cg01431908_BC21	R	II	LURAP1	TSS200	Island	chr1:46203149-46203586	Both	CG	Island	ENST00000371980	chr1	46203334	46221261	17928	+	122	ENSG00000171357	LURAP1	protein_coding	chromosome	LURAP1	ENSG00000085998	POMGNT1	PRAD_3686	5.63721018473548	Promoter	0.646706586826347	0.353293413173653	Bivalent_poised_promoter	0.0800361007774443			cg01431908	cg01431908
cg15696662	chr1	46203549	cg15696662_TC11	F	I	LURAP1	Exon	Island	chr1:46203149-46203586	Grn	CG	Island	ENST00000371980	chr1	46203334	46221261	17928	+	214	ENSG00000171357	LURAP1	protein_coding	chromosome	LURAP1	ENSG00000085998;ENSG00000171357	POMGNT1;LURAP1						Bivalent_poised_promoter	0.0800361007774443			cg15696662	cg15696662
cg24542714	chr1	46203673	cg24542714_BC21	F	II		Unknow	Shore	chr1:46203149-46203586	Both	CG	South Shore	ENST00000371980	chr1	46203334	46221261	17928	+	338	ENSG00000171357	LURAP1	protein_coding	chromosome	LURAP1	ENSG00000085998;ENSG00000171357	POMGNT1;LURAP1						Bivalent_poised_promoter	0.0800361007774443			cg24542714	cg24542714
cg00710791	chr1	46204135	cg00710791_BC21	F	II		Unknow	Shore	chr1:46203149-46203586	Both	CG	South Shore	ENST00000371980	chr1	46203334	46221261	17928	+	800	ENSG00000171357	LURAP1	protein_coding	chromosome	LURAP1	ENSG00000085998;ENSG00000171357	POMGNT1;LURAP1						Active_non-prostate_lineage_promoter	0.0800361007774443			cg00710791
cg19922871	chr1	46447860	cg19922871_TC21	F	II	LINC01398	Exon	Shore	chr1:46448114-46448671	Both	CG	North Shore	ENST00000429784	chr1	46436145	46445521	9377	+	11714	ENSG00000232022	FAAHP1	transcribed_unprocessed_pseudogene	chromosome	FAAHP1								Bivalent_poised_promoter	0.131803263493604	PMD		cg19922871	cg19922871
cg25757115	chr1	46448115	cg25757115_TC11	R	I		Unknow	Island	chr1:46448114-46448671	Red	CG	Island	ENST00000429784	chr1	46436145	46445521	9377	+	11969	ENSG00000232022	FAAHP1	transcribed_unprocessed_pseudogene	chromosome	FAAHP1								Bivalent_poised_promoter	0.131803263493604	PMD		cg25757115	cg25757115
cg14258341	chr1	46448351	cg14258341_TC21	R	II		Unknow	Island	chr1:46448114-46448671	Both	CG	Island	ENST00000429784	chr1	46436145	46445521	9377	+	12205	ENSG00000232022	FAAHP1	transcribed_unprocessed_pseudogene	chromosome	FAAHP1								Bivalent_poised_promoter	0.131803263493604	PMD		cg14258341	cg14258341
cg00279790	chr1	46448361	cg00279790_BC21	R	II		Unknow	Island	chr1:46448114-46448671	Both	CG	Island	ENST00000429784	chr1	46436145	46445521	9377	+	12215	ENSG00000232022	FAAHP1	transcribed_unprocessed_pseudogene	chromosome	FAAHP1								Bivalent_poised_promoter	0.131803263493604	PMD		cg00279790	cg00279790
cg13922291	chr1	46448856	cg13922291_BC21	F	II		Unknow	Shore	chr1:46448114-46448671	Both	CG	South Shore	ENST00000429784	chr1	46436145	46445521	9377	+	12710	ENSG00000232022	FAAHP1	transcribed_unprocessed_pseudogene	chromosome	FAAHP1								Bivalent_poised_promoter	0.131803263493604	PMD		cg13922291	cg13922291
cg01057635	chr1	46449000	cg01057635_BC21	R	II		Unknow	Shore	chr1:46448114-46448671	Both	CG	South Shore	ENST00000429784	chr1	46436145	46445521	9377	+	12854	ENSG00000232022	FAAHP1	transcribed_unprocessed_pseudogene	chromosome	FAAHP1								Repressed_chromatin	0.131803263493604	PMD		cg01057635	cg01057635
cg03311232	chr1	46485619	cg03311232_TC21	R	II		Unknow	Island	chr1:46485496-46486120;chr1:46489121-46491449	Both	CG	Island	ENST00000371956	chr1	46506996	46514212	7217	+	21375	ENSG00000197587	DMBX1	protein_coding	chromosome	DMBX1								Bivalent_poised_enhancer	0.131803263493604	PMD		cg03311232	cg03311232
cg19807257	chr1	46485682	cg19807257_TC11	F	I		Unknow	Island	chr1:46485496-46486120;chr1:46489121-46491449	Red	CG	Island	ENST00000371956	chr1	46506996	46514212	7217	+	21312	ENSG00000197587	DMBX1	protein_coding	chromosome	DMBX1								Bivalent_poised_enhancer	0.131803263493604	PMD		cg19807257	cg19807257
cg03401357	chr1	46485805	cg03401357_TC11	R	I		Unknow	Island	chr1:46485496-46486120;chr1:46489121-46491449	Red	CG	Island	ENST00000371956	chr1	46506996	46514212	7217	+	21189	ENSG00000197587	DMBX1	protein_coding	chromosome	DMBX1								Bivalent_poised_enhancer	0.131803263493604	PMD		cg03401357	cg03401357
cg19375537	chr1	46485917	cg19375537_TC11	F	I		Unknow	Island	chr1:46485496-46486120;chr1:46489121-46491449	Grn	CG	Island	ENST00000371956	chr1	46506996	46514212	7217	+	21077	ENSG00000197587	DMBX1	protein_coding	chromosome	DMBX1								Bivalent_poised_enhancer	0.131803263493604	PMD		cg19375537	cg19375537
cg00715302	chr1	46486794	cg00715302_BC21	F	II		Unknow	Shore	chr1:46485496-46486120;chr1:46489121-46491449	Both	CG	South Shore	ENST00000371956	chr1	46506996	46514212	7217	+	20200	ENSG00000197587	DMBX1	protein_coding	chromosome	DMBX1								Repressed_chromatin	0.131803263493604	PMD		cg00715302
cg01858698	chr1	46488735	cg01858698_BC21	R	II	DMBX1	TSS1500	Shelf	chr1:46485496-46486120;chr1:46489121-46491449	Both	CG	North Shore	ENST00000371956	chr1	46506996	46514212	7217	+	18259	ENSG00000197587	DMBX1	protein_coding	chromosome	DMBX1								Bivalent_poised_enhancer	0.131803263493604	PMD		cg01858698	cg01858698
cg22697864	chr1	46489082	cg22697864_BC21	R	II	DMBX1	TSS1500	Shelf	chr1:46485496-46486120;chr1:46489121-46491449	Both	CG	North Shore	ENST00000371956	chr1	46506996	46514212	7217	+	17912	ENSG00000197587	DMBX1	protein_coding	chromosome	DMBX1								Bivalent_poised_promoter	0.131803263493604	PMD		cg22697864	cg22697864
cg16634661	chr1	46489122	cg16634661_BC21	F	II	DMBX1	TSS1500	Shelf	chr1:46485496-46486120;chr1:46489121-46491449	Both	CG	Island	ENST00000371956	chr1	46506996	46514212	7217	+	17872	ENSG00000197587	DMBX1	protein_coding	chromosome	DMBX1								Bivalent_poised_promoter	0.131803263493604	PMD		cg16634661	cg16634661
cg15723350	chr1	46489194	cg15723350_TC21	F	II	DMBX1	TSS1500	Shelf	chr1:46485496-46486120;chr1:46489121-46491449	Both	CG	Island	ENST00000371956	chr1	46506996	46514212	7217	+	17800	ENSG00000197587	DMBX1	protein_coding	chromosome	DMBX1								Bivalent_poised_promoter	0.131803263493604	PMD		cg15723350
cg23730906	chr1	46489269	cg23730906_BC21	F	II	DMBX1	TSS1500	Shelf	chr1:46485496-46486120;chr1:46489121-46491449	Both	CG	Island	ENST00000371956	chr1	46506996	46514212	7217	+	17725	ENSG00000197587	DMBX1	protein_coding	chromosome	DMBX1								Bivalent_poised_promoter	0.131803263493604	PMD		cg23730906	cg23730906
cg21010407	chr1	46490007	cg21010407_TC21	R	II		Unknow	Shelf	chr1:46485496-46486120;chr1:46489121-46491449	Both	CG	Island	ENST00000371956	chr1	46506996	46514212	7217	+	16987	ENSG00000197587	DMBX1	protein_coding	chromosome	DMBX1			PRAD_3714	6.2193823523928	Distal	0.722554890219561	0.277445109780439	Bivalent_poised_promoter	0.131803263493604	PMD		cg21010407	cg21010407
cg16064097	chr1	46490318	cg16064097_TC21	R	II		Unknow	Island	chr1:46489121-46491449	Both	CG	Island	ENST00000371956	chr1	46506996	46514212	7217	+	16676	ENSG00000197587	DMBX1	protein_coding	chromosome	DMBX1								Bivalent_poised_promoter	0.131803263493604	PMD		cg16064097	cg16064097
cg18475643	chr1	46490824	cg18475643_TC21	F	II		Unknow	Island	chr1:46489121-46491449	Both	CG	Island	ENST00000371956	chr1	46506996	46514212	7217	+	16170	ENSG00000197587	DMBX1	protein_coding	chromosome	DMBX1								Bivalent_poised_promoter	0.131803263493604	PMD		cg18475643	cg18475643
cg09326404	chr1	46491167	cg09326404_TC21	F	II		Unknow	Island	chr1:46489121-46491449	Both	CG	Island	ENST00000371956	chr1	46506996	46514212	7217	+	15827	ENSG00000197587	DMBX1	protein_coding	chromosome	DMBX1								Bivalent_poised_promoter	0.131803263493604	PMD		cg09326404	cg09326404
cg05050657	chr1	46491433	cg05050657_TC11	F	I		Unknow	Island	chr1:46489121-46491449	Red	CG	Island	ENST00000371956	chr1	46506996	46514212	7217	+	15561	ENSG00000197587	DMBX1	protein_coding	chromosome	DMBX1								Repressed_chromatin	0.131803263493604	PMD		cg05050657	cg05050657
cg08643108	chr1	46543774	cg08643108_BC21	F	II		Unknow	Shore	chr1:46543903-46544460	Both	CG	North Shore	ENST00000524908	chr1	46547349	46549733	2385	-	5957	ENSG00000162456	KNCN	protein_coding	chromosome	KNCN								Bivalent_poised_enhancer	0.0845001383165317			cg08643108	cg08643108
cg06995548	chr1	46543855	cg06995548_TC21	R	II		Unknow	Shore	chr1:46543903-46544460	Both	CG	North Shore	ENST00000524908	chr1	46547349	46549733	2385	-	5876	ENSG00000162456	KNCN	protein_coding	chromosome	KNCN								Bivalent_poised_enhancer	0.0845001383165317			cg06995548	cg06995548
cg24465685	chr1	46544137	cg24465685_TC11	R	I		Unknow	Island	chr1:46543903-46544460	Grn	CG	Island	ENST00000524908	chr1	46547349	46549733	2385	-	5594	ENSG00000162456	KNCN	protein_coding	chromosome	KNCN								Bivalent_poised_promoter	0.0845001383165317			cg24465685	cg24465685
cg14415160	chr1	46544433	cg14415160_BC21	R	II		Unknow	Island	chr1:46543903-46544460	Both	CG	Island	ENST00000524908	chr1	46547349	46549733	2385	-	5298	ENSG00000162456	KNCN	protein_coding	chromosome	KNCN								Bivalent_poised_promoter	0.0845001383165317			cg14415160	cg14415160
cg17291907	chr1	46544459	cg17291907_BC21	R	II		Unknow	Island	chr1:46543903-46544460	Both	CG	Island	ENST00000524908	chr1	46547349	46549733	2385	-	5272	ENSG00000162456	KNCN	protein_coding	chromosome	KNCN								Bivalent_poised_promoter	0.0845001383165317			cg17291907	cg17291907
cg13353942	chr1	46544551	cg13353942_TC21	F	II		Unknow	Shore	chr1:46543903-46544460	Both	CG	South Shore	ENST00000524908	chr1	46547349	46549733	2385	-	5180	ENSG00000162456	KNCN	protein_coding	chromosome	KNCN								Bivalent_poised_enhancer	0.0845001383165317			cg13353942	cg13353942
cg02235261	chr1	47228201	cg02235261_TC21	F	II		Unknow	Shelf	chr1:47225308-47226055;chr1:47230832-47232525	Both	CG	South Shelf	ENST00000465912	chr1	47228348	47229453	1106	-	1250	ENSG00000162367	TAL1	protein_coding	chromosome	TAL1	ENSG00000162367	TAL1						Bivalent_poised_enhancer	0.0851081619079136			cg02235261	cg02235261
cg11399254	chr1	47228845	cg11399254_BC21	F	II		Unknow	Shelf	chr1:47225308-47226055;chr1:47230832-47232525	Both	CG	North Shore	ENST00000465912	chr1	47228348	47229453	1106	-	606	ENSG00000162367	TAL1	protein_coding	chromosome	TAL1	ENSG00000162367	TAL1						Bivalent_poised_promoter	0.0851081619079136			cg11399254	cg11399254
cg10026317	chr1	47229247	cg10026317_BC11	F	I	TAL1	5UTR	Shelf	chr1:47225308-47226055;chr1:47230832-47232525	Red	CG	North Shore	ENST00000465912	chr1	47228348	47229453	1106	-	204	ENSG00000162367	TAL1	protein_coding	chromosome	TAL1	ENSG00000162367	TAL1						Bivalent_poised_promoter	0.0851081619079136			cg10026317	cg10026317
cg06087421	chr1	47229466	cg06087421_TC11	R	I		Unknow	Shelf	chr1:47225308-47226055;chr1:47230832-47232525	Red	CG	North Shore	ENST00000465912	chr1	47228348	47229453	1106	-	12	ENSG00000162367	TAL1	protein_coding	chromosome	TAL1	ENSG00000162367	TAL1						Bivalent_poised_promoter	0.0851081619079136			cg06087421	cg06087421
cg06955484	chr1	47229736	cg06955484_TC11	F	I	TAL1	5UTR	Shelf	chr1:47225308-47226055;chr1:47230832-47232525	Red	CG	North Shore	ENST00000294339	chr1	47216292	47229771	13480	-	33	ENSG00000162367	TAL1	protein_coding	chromosome	TAL1	ENSG00000162367	TAL1						Bivalent_poised_promoter	0.0851081619079136			cg06955484	cg06955484
cg00216597	chr1	47229789	cg00216597_BC11	F	I		Unknow	Shelf	chr1:47225308-47226055;chr1:47230832-47232525	Red	CG	North Shore	ENST00000294339	chr1	47216292	47229771	13480	-	17	ENSG00000162367	TAL1	protein_coding	chromosome	TAL1	ENSG00000162367	TAL1						Bivalent_poised_promoter	0.0851081619079136			cg00216597
cg19797376	chr1	47229803	cg19797376_TC21	R	II		Unknow	Shelf	chr1:47225308-47226055;chr1:47230832-47232525	Both	CG	North Shore	ENST00000294339	chr1	47216292	47229771	13480	-	31	ENSG00000162367	TAL1	protein_coding	chromosome	TAL1	ENSG00000162367	TAL1						Bivalent_poised_promoter	0.0851081619079136			cg19797376	cg19797376
cg05252749	chr1	47229900	cg05252749_TC21	R	II		Unknow	Shelf	chr1:47225308-47226055;chr1:47230832-47232525	Both	CG	North Shore	ENST00000294339	chr1	47216292	47229771	13480	-	128	ENSG00000162367	TAL1	protein_coding	chromosome	TAL1	ENSG00000162367	TAL1						Bivalent_poised_promoter	0.0851081619079136			cg05252749	cg05252749
cg18131548	chr1	47230540	cg18131548_TC21	R	II		Unknow	Shore	chr1:47230832-47232525	Both	CG	North Shore	ENST00000481091	chr1	47228347	47231218	2872	-	676	ENSG00000162367	TAL1	protein_coding	chromosome	TAL1	ENSG00000162367	TAL1						Bivalent_poised_promoter	0.0851081619079136			cg18131548	cg18131548
cg26891410	chr1	47230588	cg26891410_BC21	F	II		Unknow	Shore	chr1:47230832-47232525	Both	CG	North Shore	ENST00000481091	chr1	47228347	47231218	2872	-	628	ENSG00000162367	TAL1	protein_coding	chromosome	TAL1	ENSG00000162367	TAL1						Bivalent_poised_promoter	0.0851081619079136			cg26891410	cg26891410
cg06209689	chr1	47230676	cg06209689_TC21	R	II		Unknow	Shore	chr1:47230832-47232525	Both	CG	North Shore	ENST00000481091	chr1	47228347	47231218	2872	-	540	ENSG00000162367	TAL1	protein_coding	chromosome	TAL1	ENSG00000162367	TAL1						Bivalent_poised_promoter	0.0851081619079136			cg06209689	cg06209689
cg10633601	chr1	47231029	cg10633601_TC11	R	I	TAL1	5UTR	Island	chr1:47230832-47232525	Red	CG	Island	ENST00000481091	chr1	47228347	47231218	2872	-	187	ENSG00000162367	TAL1	protein_coding	chromosome	TAL1	ENSG00000162367	TAL1						Bivalent_poised_promoter	0.0851081619079136			cg10633601	cg10633601
cg03752218	chr1	47231116	cg03752218_BC11	R	I		Unknow	Island	chr1:47230832-47232525	Red	CG	Island	ENST00000481091	chr1	47228347	47231218	2872	-	100	ENSG00000162367	TAL1	protein_coding	chromosome	TAL1	ENSG00000162367	TAL1						Bivalent_poised_promoter	0.0851081619079136			cg03752218	cg03752218
cg19665732	chr1	47231424	cg19665732_BC21	R	II		Unknow	Island	chr1:47230832-47232525	Both	CG	Island	ENST00000481091	chr1	47228347	47231218	2872	-	205	ENSG00000162367	TAL1	protein_coding	chromosome	TAL1	ENSG00000162367	TAL1						Bivalent_poised_promoter	0.0851081619079136			cg19665732	cg19665732
cg03167717	chr1	47231700	cg03167717_BC21	R	II	TAL1	5UTR	Island	chr1:47230832-47232525	Both	CG	Island	ENST00000371884	chr1	47216290	47231715	15426	-	13	ENSG00000162367	TAL1	protein_coding	chromosome	TAL1	ENSG00000162367	TAL1						Bivalent_poised_promoter	0.0851081619079136			cg03167717	cg03167717
cg15857764	chr1	47231755	cg15857764_BC21	R	II	TAL1	TSS200	Island	chr1:47230832-47232525	Both	CG	Island	ENST00000371884	chr1	47216290	47231715	15426	-	39	ENSG00000162367	TAL1	protein_coding	chromosome	TAL1	ENSG00000162367	TAL1						Bivalent_poised_promoter	0.0851081619079136			cg15857764	cg15857764
cg10961841	chr1	47231757	cg10961841_TC21	R	II	TAL1	TSS200	Island	chr1:47230832-47232525	Both	CG	Island	ENST00000371884	chr1	47216290	47231715	15426	-	41	ENSG00000162367	TAL1	protein_coding	chromosome	TAL1	ENSG00000162367	TAL1						Bivalent_poised_promoter	0.0851081619079136			cg10961841	cg10961841
cg09135016	chr1	47231774	cg09135016_BC21	R	II	TAL1	TSS200	Island	chr1:47230832-47232525	Both	CG	Island	ENST00000371884	chr1	47216290	47231715	15426	-	58	ENSG00000162367	TAL1	protein_coding	chromosome	TAL1	ENSG00000162367	TAL1						Bivalent_poised_promoter	0.0851081619079136			cg09135016	cg09135016
cg19247124	chr1	47231824	cg19247124_TC11	F	I	TAL1	TSS200	Island	chr1:47230832-47232525	Grn	CG	Island	ENST00000371884	chr1	47216290	47231715	15426	-	108	ENSG00000162367	TAL1	protein_coding	chromosome	TAL1	ENSG00000162367	TAL1						Bivalent_poised_promoter	0.0851081619079136			cg19247124	cg19247124
cg11766986	chr1	47231878	cg11766986_TC21	R	II	TAL1	5UTR	Island	chr1:47230832-47232525	Both	CG	Island	ENST00000371884	chr1	47216290	47231715	15426	-	162	ENSG00000162367	TAL1	protein_coding	chromosome	TAL1	ENSG00000162367	TAL1						Bivalent_poised_promoter	0.0851081619079136			cg11766986	cg11766986
cg11432900	chr1	47231910	cg11432900_TC21	R	II	TAL1	TSS200	Island	chr1:47230832-47232525	Both	CG	Island	ENST00000371884	chr1	47216290	47231715	15426	-	194	ENSG00000162367	TAL1	protein_coding	chromosome	TAL1	ENSG00000162367	TAL1						Bivalent_poised_promoter	0.0851081619079136			cg11432900	cg11432900
cg01418261	chr1	47231991	cg01418261_TC11	R	I	TAL1	TSS1500	Island	chr1:47230832-47232525	Grn	CG	Island	ENST00000464796	chr1	47224072	47232220	8149	-	227	ENSG00000162367	TAL1	protein_coding	chromosome	TAL1	ENSG00000162367	TAL1						Bivalent_poised_promoter	0.0851081619079136			cg01418261	cg01418261
cg06463365	chr1	47232061	cg06463365_TC11	R	I	TAL1	TSS1500	Island	chr1:47230832-47232525	Grn	CG	Island	ENST00000464796	chr1	47224072	47232220	8149	-	157	ENSG00000162367	TAL1	protein_coding	chromosome	TAL1	ENSG00000162367	TAL1						Bivalent_poised_promoter	0.0851081619079136			cg06463365	cg06463365
cg25764899	chr1	47232276	cg25764899_TC11	R	I	TAL1	5UTR	Island	chr1:47230832-47232525	Red	CG	Island	ENST00000464796	chr1	47224072	47232220	8149	-	55	ENSG00000162367	TAL1	protein_coding	chromosome	TAL1								Bivalent_poised_promoter	0.0851081619079136			cg25764899	cg25764899
cg04363624	chr1	47232293	cg04363624_TC11	R	I	TAL1	5UTR	Island	chr1:47230832-47232525	Grn	CG	Island	ENST00000464796	chr1	47224072	47232220	8149	-	72	ENSG00000162367	TAL1	protein_coding	chromosome	TAL1								Bivalent_poised_promoter	0.0851081619079136			cg04363624	cg04363624
cg24991020	chr1	47232387	cg24991020_BC11	R	I	TAL1	TSS200	Island	chr1:47230832-47232525	Red	CG	Island	ENST00000464796	chr1	47224072	47232220	8149	-	166	ENSG00000162367	TAL1	protein_coding	chromosome	TAL1								Bivalent_poised_promoter	0.0851081619079136			cg24991020	cg24991020
cg01739251	chr1	47232397	cg01739251_TC21	R	II	TAL1	TSS200	Island	chr1:47230832-47232525	Both	CG	Island	ENST00000464796	chr1	47224072	47232220	8149	-	176	ENSG00000162367	TAL1	protein_coding	chromosome	TAL1								Bivalent_poised_promoter	0.0851081619079136			cg01739251	cg01739251
cg00538229	chr1	47232404	cg00538229_BC21	R	II	TAL1	TSS200	Island	chr1:47230832-47232525	Both	CG	Island	ENST00000464796	chr1	47224072	47232220	8149	-	183	ENSG00000162367	TAL1	protein_coding	chromosome	TAL1								Bivalent_poised_promoter	0.0851081619079136			cg00538229	cg00538229
cg02241397	chr1	47232409	cg02241397_BC21	R	II	TAL1	TSS200	Island	chr1:47230832-47232525	Both	CG	Island	ENST00000464796	chr1	47224072	47232220	8149	-	188	ENSG00000162367	TAL1	protein_coding	chromosome	TAL1								Bivalent_poised_promoter	0.0851081619079136			cg02241397	cg02241397
cg10121601	chr1	47232454	cg10121601_TC21	F	II	TAL1	TSS1500	Island	chr1:47230832-47232525	Both	CG	Island	ENST00000464796	chr1	47224072	47232220	8149	-	233	ENSG00000162367	TAL1	protein_coding	chromosome	TAL1								Bivalent_poised_promoter	0.0851081619079136			cg10121601	cg10121601
cg25268605	chr1	47232846	cg25268605_BC21	R	II	TAL1	TSS1500	Shore	chr1:47230832-47232525	Both	CG	South Shore	ENST00000464796	chr1	47224072	47232220	8149	-	625	ENSG00000162367	TAL1	protein_coding	chromosome	TAL1								Bivalent_poised_enhancer	0.0851081619079136			cg25268605	cg25268605
cg19577136	chr1	47232849	cg19577136_BC21	R	II	TAL1	TSS1500	Shore	chr1:47230832-47232525	Both	CG	South Shore	ENST00000464796	chr1	47224072	47232220	8149	-	628	ENSG00000162367	TAL1	protein_coding	chromosome	TAL1								Bivalent_poised_enhancer	0.0851081619079136			cg19577136	cg19577136
cg23579671	chr1	47233304	cg23579671_TC21	F	II	TAL1	TSS1500	Shore	chr1:47230832-47232525	Both	CG	South Shore	ENST00000464796	chr1	47224072	47232220	8149	-	1083	ENSG00000162367	TAL1	protein_coding	chromosome	TAL1								Repressed_chromatin	0.0851081619079136			cg23579671	cg23579671
cg19681952	chr1	47233491	cg19681952_BC21	R	II	TAL1	TSS1500	Shore	chr1:47230832-47232525	Both	CG	South Shore	ENST00000464796	chr1	47224072	47232220	8149	-	1270	ENSG00000162367	TAL1	protein_coding	chromosome	TAL1								Repressed_chromatin	0.0851081619079136			cg19681952	cg19681952
cg01693598	chr1	47532965	cg01693598_BC21	F	II		Unknow	Shore	chr1:47533238-47533555	Both	CG	North Shore	ENST00000334793	chr1	47436017	47440691	4675	+	96947	ENSG00000186564	FOXD2	protein_coding	chromosome	FOXD2								Bivalent_poised_promoter	0.103990158080177			cg01693598	cg01693598
cg10622911	chr1	47533104	cg10622911_BC21	F	II		Unknow	Shore	chr1:47533238-47533555	Both	CG	North Shore	ENST00000334793	chr1	47436017	47440691	4675	+	97086	ENSG00000186564	FOXD2	protein_coding	chromosome	FOXD2								Bivalent_poised_promoter	0.103990158080177			cg10622911	cg10622911
cg11856897	chr1	47533327	cg11856897_BC11	F	I		Unknow	Island	chr1:47533238-47533555	Grn	CG	Island	ENST00000334793	chr1	47436017	47440691	4675	+	97309	ENSG00000186564	FOXD2	protein_coding	chromosome	FOXD2								Bivalent_poised_promoter	0.103990158080177			cg11856897	cg11856897
cg02486904	chr1	47533379	cg02486904_TC21	R	II		Unknow	Island	chr1:47533238-47533555	Both	CG	Island	ENST00000334793	chr1	47436017	47440691	4675	+	97361	ENSG00000186564	FOXD2	protein_coding	chromosome	FOXD2								Bivalent_poised_promoter	0.103990158080177			cg02486904	cg02486904
cg22524657	chr1	47533491	cg22524657_BC11	F	I		Unknow	Island	chr1:47533238-47533555	Red	CG	Island	ENST00000334793	chr1	47436017	47440691	4675	+	97473	ENSG00000186564	FOXD2	protein_coding	chromosome	FOXD2								Bivalent_poised_promoter	0.103990158080177			cg22524657	cg22524657
cg20907051	chr1	47533844	cg20907051_BC21	R	II		Unknow	Shore	chr1:47533238-47533555	Both	CG	South Shore	ENST00000334793	chr1	47436017	47440691	4675	+	97826	ENSG00000186564	FOXD2	protein_coding	chromosome	FOXD2								Bivalent_poised_promoter	0.103990158080177			cg20907051	cg20907051
cg14911856	chr1	47534184	cg14911856_TC21	R	II		Unknow	Shore	chr1:47533238-47533555	Both	CG	South Shore	ENST00000334793	chr1	47436017	47440691	4675	+	98166	ENSG00000186564	FOXD2	protein_coding	chromosome	FOXD2								Bivalent_poised_promoter	0.103990158080177			cg14911856	cg14911856
cg16965552	chr1	48471344	cg16965552_TC21	F	II		Unknow	Shore	chr1:48471632-48472399	Both	CG	North Shore	ENST00000371843	chr1	48297837	48472010	174174	-	664	ENSG00000132122	SPATA6	protein_coding	chromosome	SPATA6	ENSG00000132122	SPATA6						Active_non-prostate_lineage_promoter	0.124825051441475			cg16965552	cg16965552
cg09704415	chr1	48471578	cg09704415_BC21	R	II		Unknow	Shore	chr1:48471632-48472399	Both	CG	North Shore	ENST00000371843	chr1	48297837	48472010	174174	-	430	ENSG00000132122	SPATA6	protein_coding	chromosome	SPATA6	ENSG00000132122	SPATA6						Active_non-prostate_lineage_promoter	0.124825051441475			cg09704415	cg09704415
cg01710865	chr1	48471732	cg01710865_TC11	F	I		Unknow	Island	chr1:48471632-48472399	Red	CG	Island	ENST00000371843	chr1	48297837	48472010	174174	-	276	ENSG00000132122	SPATA6	protein_coding	chromosome	SPATA6	ENSG00000132122	SPATA6						Bivalent_poised_promoter	0.124825051441475			cg01710865	cg01710865
cg18267506	chr1	48471773	cg18267506_BC21	F	II		Unknow	Island	chr1:48471632-48472399	Both	CG	Island	ENST00000371843	chr1	48297837	48472010	174174	-	235	ENSG00000132122	SPATA6	protein_coding	chromosome	SPATA6	ENSG00000132122	SPATA6						Bivalent_poised_promoter	0.124825051441475			cg18267506	cg18267506
cg17874478	chr1	48471981	cg17874478_BC11	F	I	SPATA6	Exon	Island	chr1:48471632-48472399	Grn	CG	Island	ENST00000371843	chr1	48297837	48472010	174174	-	27	ENSG00000132122	SPATA6	protein_coding	chromosome	SPATA6	ENSG00000132122	SPATA6						Bivalent_poised_promoter	0.124825051441475			cg17874478	cg17874478
cg00788461	chr1	48472081	cg00788461_BC11	F	I	SPATA6	Exon	Island	chr1:48471632-48472399	Red	CG	Island	ENST00000463938	chr1	48399052	48472016	72965	-	64	ENSG00000132122	SPATA6	protein_coding	chromosome	SPATA6	ENSG00000132122	SPATA6	PRAD_3813	31.6461953042872	Promoter	0.70059880239521	0.29940119760479	Bivalent_poised_promoter	0.124825051441475			cg00788461	cg00788461
cg00734849	chr1	48472087	cg00734849_TC11	F	I	SPATA6	Exon	Island	chr1:48471632-48472399	Red	CG	Island	ENST00000471975	chr1	48411487	48472155	60669	-	66	ENSG00000132122	SPATA6	protein_coding	chromosome	SPATA6	ENSG00000132122	SPATA6	PRAD_3813	31.6461953042872	Promoter	0.70059880239521	0.29940119760479	Bivalent_poised_promoter	0.124825051441475			cg00734849
cg01838482	chr1	48472220	cg01838482_TC11	F	I	SPATA6	TSS200	Island	chr1:48471632-48472399	Red	CG	Island	ENST00000396199	chr1	48295374	48472208	176835	-	11	ENSG00000132122	SPATA6	protein_coding	chromosome	SPATA6			PRAD_3813	31.6461953042872	Promoter	0.70059880239521	0.29940119760479	Active_prostate_lineage-specific_promoter	0.124825051441475			cg01838482	cg01838482
cg04141379	chr1	48472374	cg04141379_TC21	R	II	SPATA6	TSS200	Island	chr1:48471632-48472399	Both	CG	Island	ENST00000396199	chr1	48295374	48472208	176835	-	165	ENSG00000132122	SPATA6	protein_coding	chromosome	SPATA6			PRAD_3813	31.6461953042872	Promoter	0.70059880239521	0.29940119760479	Active_prostate_lineage-specific_promoter	0.124825051441475			cg04141379	cg04141379
cg05671516	chr1	48472394	cg05671516_BC21	F	II	SPATA6	TSS200	Island	chr1:48471632-48472399	Both	CG	Island	ENST00000396199	chr1	48295374	48472208	176835	-	185	ENSG00000132122	SPATA6	protein_coding	chromosome	SPATA6			PRAD_3813	31.6461953042872	Promoter	0.70059880239521	0.29940119760479	Active_prostate_lineage-specific_promoter	0.124825051441475			cg05671516	cg05671516
cg11915739	chr1	48472398	cg11915739_BC11	F	I	SPATA6	TSS200	Island	chr1:48471632-48472399	Red	CG	Island	ENST00000396199	chr1	48295374	48472208	176835	-	189	ENSG00000132122	SPATA6	protein_coding	chromosome	SPATA6			PRAD_3813	31.6461953042872	Promoter	0.70059880239521	0.29940119760479	Active_prostate_lineage-specific_promoter	0.124825051441475			cg11915739	cg11915739
cg21692516	chr1	48472592	cg21692516_BC21	R	II	SPATA6	TSS1500	Shore	chr1:48471632-48472399	Both	CG	South Shore	ENST00000396199	chr1	48295374	48472208	176835	-	383	ENSG00000132122	SPATA6	protein_coding	chromosome	SPATA6								Active_non-prostate_lineage_promoter	0.124825051441475			cg21692516
cg26644715	chr1	48472779	cg26644715_TC21	F	II	SPATA6	TSS1500	Shore	chr1:48471632-48472399	Both	CG	South Shore	ENST00000396199	chr1	48295374	48472208	176835	-	570	ENSG00000132122	SPATA6	protein_coding	chromosome	SPATA6								Active_non-prostate_lineage_promoter	0.124825051441475			cg26644715	cg26644715
cg18464784	chr1	48472781	cg18464784_BC21	F	II	SPATA6	TSS1500	Shore	chr1:48471632-48472399	Both	CG	South Shore	ENST00000396199	chr1	48295374	48472208	176835	-	572	ENSG00000132122	SPATA6	protein_coding	chromosome	SPATA6								Active_non-prostate_lineage_promoter	0.124825051441475			cg18464784	cg18464784
cg07584563	chr1	50413888	cg07584563_BC21	R	II		Unknow	Shore	chr1:50415244-50415844;chr1:50416212-50416431;chr1:50416761-50416988;chr1:50417325-50417754	Both	CG	North Shore	ENST00000418121	chr1	50417550	50421632	4083	-	7742	ENSG00000142700	DMRTA2	protein_coding	chromosome	DMRTA2								Repressed_chromatin	0.0664993947800499			cg07584563	cg07584563
cg08194553	chr1	50414337	cg08194553_BC21	R	II		Unknow	Shore	chr1:50416212-50416431;chr1:50415244-50415844;chr1:50416761-50416988;chr1:50417325-50417754	Both	CG	North Shore	ENST00000418121	chr1	50417550	50421632	4083	-	7293	ENSG00000142700	DMRTA2	protein_coding	chromosome	DMRTA2								Repressed_chromatin	0.0664993947800499			cg08194553
cg07382435	chr1	50415192	cg07382435_TC21	F	II		Unknow	Shore	chr1:50416212-50416431;chr1:50416761-50416988;chr1:50418556-50425799;chr1:50415244-50415844;chr1:50417325-50417754	Both	CG	North Shore	ENST00000418121	chr1	50417550	50421632	4083	-	6438	ENSG00000142700	DMRTA2	protein_coding	chromosome	DMRTA2								Bivalent_poised_enhancer	0.0664993947800499			cg07382435	cg07382435
cg16391955	chr1	50415513	cg16391955_BC11	R	I		Unknow	Island	chr1:50415244-50415844;chr1:50416212-50416431;chr1:50416761-50416988;chr1:50417325-50417754;chr1:50418556-50425799	Red	CG	Island	ENST00000418121	chr1	50417550	50421632	4083	-	6117	ENSG00000142700	DMRTA2	protein_coding	chromosome	DMRTA2								Bivalent_poised_enhancer	0.0664993947800499			cg16391955	cg16391955
cg01891252	chr1	50415547	cg01891252_BC21	R	II		Unknow	Island	chr1:50415244-50415844;chr1:50416212-50416431;chr1:50416761-50416988;chr1:50417325-50417754;chr1:50418556-50425799	Both	CG	Island	ENST00000418121	chr1	50417550	50421632	4083	-	6083	ENSG00000142700	DMRTA2	protein_coding	chromosome	DMRTA2								Bivalent_poised_enhancer	0.0664993947800499			cg01891252	cg01891252
cg27529871	chr1	50416213	cg27529871_TC21	F	II		Unknow	Shore	chr1:50415244-50415844;chr1:50416212-50416431;chr1:50416761-50416988;chr1:50417325-50417754;chr1:50418556-50425799	Both	CG	Island	ENST00000418121	chr1	50417550	50421632	4083	-	5417	ENSG00000142700	DMRTA2	protein_coding	chromosome	DMRTA2								Bivalent_poised_promoter	0.0664993947800499			cg27529871
cg02340083	chr1	50416334	cg02340083_TC11	F	I		Unknow	Shore	chr1:50415244-50415844;chr1:50416212-50416431;chr1:50416761-50416988;chr1:50417325-50417754;chr1:50418556-50425799	Red	CG	Island	ENST00000418121	chr1	50417550	50421632	4083	-	5296	ENSG00000142700	DMRTA2	protein_coding	chromosome	DMRTA2								Bivalent_poised_promoter	0.0664993947800499			cg02340083	cg02340083
cg18122419	chr1	50416774	cg18122419_TC11	F	I		Unknow	Shore	chr1:50415244-50415844;chr1:50416212-50416431;chr1:50416761-50416988;chr1:50417325-50417754;chr1:50418556-50425799	Red	CG	Island	ENST00000418121	chr1	50417550	50421632	4083	-	4856	ENSG00000142700	DMRTA2	protein_coding	chromosome	DMRTA2								Bivalent_poised_promoter	0.0664993947800499			cg18122419	cg18122419
cg17088073	chr1	50417238	cg17088073_BC21	F	II		Unknow	Shore	chr1:50415244-50415844;chr1:50416212-50416431;chr1:50416761-50416988;chr1:50417325-50417754;chr1:50418556-50425799	Both	CG	North Shore	ENST00000418121	chr1	50417550	50421632	4083	-	4392	ENSG00000142700	DMRTA2	protein_coding	chromosome	DMRTA2								Bivalent_poised_promoter	0.0664993947800499			cg17088073	cg17088073
cg17603689	chr1	50417341	cg17603689_TC11	F	I		Unknow	Shore	chr1:50415244-50415844;chr1:50416212-50416431;chr1:50416761-50416988;chr1:50417325-50417754;chr1:50418556-50425799	Red	CG	Island	ENST00000418121	chr1	50417550	50421632	4083	-	4289	ENSG00000142700	DMRTA2	protein_coding	chromosome	DMRTA2								Bivalent_poised_promoter	0.0664993947800499			cg17603689	cg17603689
cg22711792	chr1	50417657	cg22711792_BC11	F	I	DMRTA2	3UTR	Shore	chr1:50415244-50415844;chr1:50416212-50416431;chr1:50416761-50416988;chr1:50417325-50417754;chr1:50418556-50425799	Red	CG	Island	ENST00000418121	chr1	50417550	50421632	4083	-	3973	ENSG00000142700	DMRTA2	protein_coding	chromosome	DMRTA2	ENSG00000142700	DMRTA2						Bivalent_poised_promoter	0.0664993947800499			cg22711792	cg22711792
cg23097402	chr1	50417722	cg23097402_BC11	R	I	DMRTA2	3UTR	Shore	chr1:50415244-50415844;chr1:50416212-50416431;chr1:50416761-50416988;chr1:50417325-50417754;chr1:50418556-50425799	Red	CG	Island	ENST00000418121	chr1	50417550	50421632	4083	-	3908	ENSG00000142700	DMRTA2	protein_coding	chromosome	DMRTA2	ENSG00000142700	DMRTA2						Bivalent_poised_promoter	0.0664993947800499			cg23097402	cg23097402
cg21774338	chr1	50418570	cg21774338_BC21	F	II	DMRTA2	3UTR	Shelf	chr1:50415244-50415844;chr1:50416212-50416431;chr1:50416761-50416988;chr1:50417325-50417754;chr1:50418556-50425799	Both	CG	Island	ENST00000418121	chr1	50417550	50421632	4083	-	3060	ENSG00000142700	DMRTA2	protein_coding	chromosome	DMRTA2	ENSG00000142700	DMRTA2						Bivalent_poised_promoter	0.0664993947800499			cg21774338	cg21774338
cg10512745	chr1	50418808	cg10512745_BC11	F	I	DMRTA2	Exon	Shelf	chr1:50415244-50415844;chr1:50416212-50416431;chr1:50416761-50416988;chr1:50417325-50417754;chr1:50418556-50425799	Red	CG	Island	ENST00000418121	chr1	50417550	50421632	4083	-	2822	ENSG00000142700	DMRTA2	protein_coding	chromosome	DMRTA2	ENSG00000142700	DMRTA2						Bivalent_poised_promoter	0.0664993947800499			cg10512745	cg10512745
cg09792881	chr1	50418872	cg09792881_TC11	F	I	DMRTA2	Exon	Shelf	chr1:50415244-50415844;chr1:50416212-50416431;chr1:50416761-50416988;chr1:50417325-50417754;chr1:50418556-50425799	Grn	CG	Island	ENST00000418121	chr1	50417550	50421632	4083	-	2758	ENSG00000142700	DMRTA2	protein_coding	chromosome	DMRTA2	ENSG00000142700	DMRTA2						Bivalent_poised_promoter	0.0664993947800499			cg09792881	cg09792881
cg04931216	chr1	50419460	cg04931216_BC21	F	II	DMRTA2	Exon	Shelf	chr1:50415244-50415844;chr1:50416212-50416431;chr1:50416761-50416988;chr1:50417325-50417754;chr1:50418556-50425799	Both	CG	Island	ENST00000418121	chr1	50417550	50421632	4083	-	2170	ENSG00000142700	DMRTA2	protein_coding	chromosome	DMRTA2	ENSG00000142700	DMRTA2						Bivalent_poised_promoter	0.0664993947800499			cg04931216	cg04931216
cg03989480	chr1	50419680	cg03989480_TC21	R	II	DMRTA2	Exon	Shelf	chr1:50415244-50415844;chr1:50416212-50416431;chr1:50416761-50416988;chr1:50417325-50417754;chr1:50418556-50425799	Both	CG	Island	ENST00000418121	chr1	50417550	50421632	4083	-	1950	ENSG00000142700	DMRTA2	protein_coding	chromosome	DMRTA2	ENSG00000142700	DMRTA2						Bivalent_poised_promoter	0.0664993947800499			cg03989480	cg03989480
cg16809460	chr1	50419697	cg16809460_TC21	R	II	DMRTA2	Exon	Shelf	chr1:50415244-50415844;chr1:50416212-50416431;chr1:50416761-50416988;chr1:50417325-50417754;chr1:50418556-50425799	Both	CG	Island	ENST00000418121	chr1	50417550	50421632	4083	-	1933	ENSG00000142700	DMRTA2	protein_coding	chromosome	DMRTA2	ENSG00000142700	DMRTA2						Bivalent_poised_promoter	0.0664993947800499			cg16809460	cg16809460
cg00746976	chr1	50420113	cg00746976_BC21	R	II		Unknow	Shelf	chr1:50416212-50416431;chr1:50416761-50416988;chr1:50417325-50417754;chr1:50418556-50425799	Both	CG	Island	ENST00000418121	chr1	50417550	50421632	4083	-	1517	ENSG00000142700	DMRTA2	protein_coding	chromosome	DMRTA2	ENSG00000142700	DMRTA2						Bivalent_poised_enhancer	0.0664993947800499			cg00746976
cg13909582	chr1	50420399	cg13909582_TC21	R	II		Unknow	Shelf	chr1:50416212-50416431;chr1:50416761-50416988;chr1:50417325-50417754;chr1:50418556-50425799	Both	CG	Island	ENST00000418121	chr1	50417550	50421632	4083	-	1231	ENSG00000142700	DMRTA2	protein_coding	chromosome	DMRTA2	ENSG00000142700	DMRTA2						Bivalent_poised_enhancer	0.0664993947800499			cg13909582	cg13909582
cg07362328	chr1	50420721	cg07362328_TC21	R	II		Unknow	Shelf	chr1:50416761-50416988;chr1:50417325-50417754;chr1:50418556-50425799	Both	CG	Island	ENST00000418121	chr1	50417550	50421632	4083	-	909	ENSG00000142700	DMRTA2	protein_coding	chromosome	DMRTA2	ENSG00000142700	DMRTA2						Bivalent_poised_enhancer	0.0664993947800499			cg07362328	cg07362328
cg00945234	chr1	50420739	cg00945234_TC21	R	II		Unknow	Shelf	chr1:50416761-50416988;chr1:50417325-50417754;chr1:50418556-50425799	Both	CG	Island	ENST00000418121	chr1	50417550	50421632	4083	-	891	ENSG00000142700	DMRTA2	protein_coding	chromosome	DMRTA2	ENSG00000142700	DMRTA2						Bivalent_poised_promoter	0.0664993947800499			cg00945234	cg00945234
cg16732616	chr1	50421110	cg16732616_BC11	F	I	DMRTA2	Exon	Shelf	chr1:50417325-50417754;chr1:50418556-50425799	Red	CG	Island	ENST00000418121	chr1	50417550	50421632	4083	-	520	ENSG00000142700	DMRTA2	protein_coding	chromosome	DMRTA2	ENSG00000142700	DMRTA2						Bivalent_poised_promoter	0.0664993947800499			cg16732616	cg16732616
cg04455430	chr1	50421248	cg04455430_TC21	R	II	DMRTA2	Exon	Shelf	chr1:50417325-50417754;chr1:50418556-50425799	Both	CG	Island	ENST00000418121	chr1	50417550	50421632	4083	-	382	ENSG00000142700	DMRTA2	protein_coding	chromosome	DMRTA2	ENSG00000142700	DMRTA2						Bivalent_poised_promoter	0.0664993947800499			cg04455430	cg04455430
cg12756396	chr1	50421297	cg12756396_BC11	F	I	DMRTA2	Exon	Shelf	chr1:50417325-50417754;chr1:50418556-50425799	Red	CG	Island	ENST00000418121	chr1	50417550	50421632	4083	-	333	ENSG00000142700	DMRTA2	protein_coding	chromosome	DMRTA2	ENSG00000142700	DMRTA2						Bivalent_poised_promoter	0.0664993947800499			cg12756396	cg12756396
cg14492446	chr1	50421770	cg14492446_BC21	R	II		Unknow	Island	chr1:50418556-50425799	Both	CG	Island	ENST00000418121	chr1	50417550	50421632	4083	-	137	ENSG00000142700	DMRTA2	protein_coding	chromosome	DMRTA2	ENSG00000142700	DMRTA2						Bivalent_poised_enhancer	0.0664993947800499			cg14492446	cg14492446
cg00184452	chr1	50421805	cg00184452_BC21	R	II		Unknow	Island	chr1:50418556-50425799	Both	CG	Island	ENST00000418121	chr1	50417550	50421632	4083	-	172	ENSG00000142700	DMRTA2	protein_coding	chromosome	DMRTA2	ENSG00000142700	DMRTA2						Bivalent_poised_enhancer	0.0664993947800499			cg00184452	cg00184452
cg06159394	chr1	50421961	cg06159394_TC21	R	II		Unknow	Island	chr1:50418556-50425799	Both	CG	Island	ENST00000418121	chr1	50417550	50421632	4083	-	328	ENSG00000142700	DMRTA2	protein_coding	chromosome	DMRTA2	ENSG00000142700	DMRTA2						Bivalent_poised_enhancer	0.0664993947800499			cg06159394	cg06159394
cg00747110	chr1	50422258	cg00747110_TC21	F	II		Unknow	Island	chr1:50418556-50425799	Both	CG	Island	ENST00000418121	chr1	50417550	50421632	4083	-	625	ENSG00000142700	DMRTA2	protein_coding	chromosome	DMRTA2	ENSG00000142700	DMRTA2						Bivalent_poised_enhancer	0.0664993947800499			cg00747110
cg06724305	chr1	50422272	cg06724305_BC21	R	II		Unknow	Island	chr1:50418556-50425799	Both	CG	Island	ENST00000418121	chr1	50417550	50421632	4083	-	639	ENSG00000142700	DMRTA2	protein_coding	chromosome	DMRTA2	ENSG00000142700	DMRTA2						Bivalent_poised_enhancer	0.0664993947800499			cg06724305	cg06724305
cg09846084	chr1	50422352	cg09846084_BC21	R	II		Unknow	Island	chr1:50418556-50425799	Both	CG	Island	ENST00000418121	chr1	50417550	50421632	4083	-	719	ENSG00000142700	DMRTA2	protein_coding	chromosome	DMRTA2	ENSG00000142700	DMRTA2						Bivalent_poised_enhancer	0.0664993947800499			cg09846084	cg09846084
cg00747129	chr1	50422788	cg00747129_BC21	F	II		Unknow	Island	chr1:50418556-50425799	Both	CG	Island	ENST00000404795	chr1	50417550	50423500	5951	-	710	ENSG00000142700	DMRTA2	protein_coding	chromosome	DMRTA2	ENSG00000142700	DMRTA2						Bivalent_poised_promoter	0.0664993947800499			cg00747129
cg17800654	chr1	50422918	cg17800654_TC11	R	I		Unknow	Island	chr1:50418556-50425799;chr1:50426809-50427571	Grn	CG	Island	ENST00000404795	chr1	50417550	50423500	5951	-	580	ENSG00000142700	DMRTA2	protein_coding	chromosome	DMRTA2	ENSG00000142700	DMRTA2						Bivalent_poised_promoter	0.0664993947800499			cg17800654
cg19030579	chr1	50423038	cg19030579_BC21	R	II		Unknow	Island	chr1:50418556-50425799;chr1:50426809-50427571	Both	CG	Island	ENST00000404795	chr1	50417550	50423500	5951	-	460	ENSG00000142700	DMRTA2	protein_coding	chromosome	DMRTA2	ENSG00000142700	DMRTA2						Bivalent_poised_promoter	0.0664993947800499			cg19030579	cg19030579
cg26560222	chr1	50423154	cg26560222_BC11	R	I	DMRTA2	5UTR	Island	chr1:50418556-50425799;chr1:50426809-50427571	Red	CG	Island	ENST00000404795	chr1	50417550	50423500	5951	-	344	ENSG00000142700	DMRTA2	protein_coding	chromosome	DMRTA2	ENSG00000142700	DMRTA2						Bivalent_poised_promoter	0.0664993947800499			cg26560222	cg26560222
cg21592065	chr1	50423452	cg21592065_BC21	R	II	DMRTA2	TSS200	Island	chr1:50418556-50425799;chr1:50426809-50427571	Both	CG	Island	ENST00000404795	chr1	50417550	50423500	5951	-	46	ENSG00000142700	DMRTA2	protein_coding	chromosome	DMRTA2	ENSG00000142700	DMRTA2						Bivalent_poised_promoter	0.0664993947800499			cg21592065	cg21592065
cg06921573	chr1	50423456	cg06921573_TC21	R	II	DMRTA2	TSS200	Island	chr1:50418556-50425799;chr1:50426809-50427571	Both	CG	Island	ENST00000404795	chr1	50417550	50423500	5951	-	42	ENSG00000142700	DMRTA2	protein_coding	chromosome	DMRTA2	ENSG00000142700	DMRTA2						Bivalent_poised_promoter	0.0664993947800499			cg06921573	cg06921573
cg11448896	chr1	50423510	cg11448896_TC21	F	II	DMRTA2	TSS200	Island	chr1:50418556-50425799;chr1:50426809-50427571	Both	CG	Island	ENST00000404795	chr1	50417550	50423500	5951	-	9	ENSG00000142700	DMRTA2	protein_coding	chromosome	DMRTA2								Bivalent_poised_promoter	0.0664993947800499			cg11448896	cg11448896
cg00152008	chr1	50423553	cg00152008_TC11	F	I	DMRTA2	TSS200	Island	chr1:50418556-50425799;chr1:50426809-50427571	Red	CG	Island	ENST00000404795	chr1	50417550	50423500	5951	-	52	ENSG00000142700	DMRTA2	protein_coding	chromosome	DMRTA2								Bivalent_poised_promoter	0.0664993947800499			cg00152008	cg00152008
cg13210260	chr1	50423622	cg13210260_BC11	F	I	DMRTA2	TSS200	Island	chr1:50418556-50425799;chr1:50426809-50427571	Red	CG	Island	ENST00000404795	chr1	50417550	50423500	5951	-	121	ENSG00000142700	DMRTA2	protein_coding	chromosome	DMRTA2								Bivalent_poised_promoter	0.0664993947800499			cg13210260	cg13210260
cg19380001	chr1	50423755	cg19380001_TC11	F	I	DMRTA2	TSS1500	Island	chr1:50418556-50425799;chr1:50426809-50427571	Red	CG	Island	ENST00000404795	chr1	50417550	50423500	5951	-	254	ENSG00000142700	DMRTA2	protein_coding	chromosome	DMRTA2								Bivalent_poised_promoter	0.0664993947800499			cg19380001	cg19380001
cg10776919	chr1	50423770	cg10776919_BC11	F	I	DMRTA2	TSS1500	Island	chr1:50418556-50425799;chr1:50426809-50427571	Red	CG	Island	ENST00000404795	chr1	50417550	50423500	5951	-	269	ENSG00000142700	DMRTA2	protein_coding	chromosome	DMRTA2								Bivalent_poised_promoter	0.0664993947800499			cg10776919	cg10776919
cg27265170	chr1	50423838	cg27265170_TC11	R	I	DMRTA2	TSS1500	Island	chr1:50418556-50425799;chr1:50426809-50427571;chr1:50427796-50428073	Grn	CG	Island	ENST00000404795	chr1	50417550	50423500	5951	-	337	ENSG00000142700	DMRTA2	protein_coding	chromosome	DMRTA2								Bivalent_poised_promoter	0.0664993947800499			cg27265170	cg27265170
cg10936352	chr1	50424164	cg10936352_BC21	R	II	DMRTA2	TSS1500	Island	chr1:50418556-50425799;chr1:50426809-50427571;chr1:50427796-50428073	Both	CG	Island	ENST00000404795	chr1	50417550	50423500	5951	-	663	ENSG00000142700	DMRTA2	protein_coding	chromosome	DMRTA2								Bivalent_poised_promoter	0.0664993947800499			cg10936352	cg10936352
cg18198999	chr1	50424481	cg18198999_TC21	R	II	DMRTA2	TSS1500	Island	chr1:50418556-50425799;chr1:50426809-50427571;chr1:50427796-50428073	Both	CG	Island	ENST00000404795	chr1	50417550	50423500	5951	-	980	ENSG00000142700	DMRTA2	protein_coding	chromosome	DMRTA2								Bivalent_poised_promoter	0.0664993947800499			cg18198999	cg18198999
cg04431629	chr1	50424669	cg04431629_TC21	F	II	DMRTA2	TSS1500	Island	chr1:50418556-50425799;chr1:50426809-50427571;chr1:50427796-50428073	Both	CG	Island	ENST00000404795	chr1	50417550	50423500	5951	-	1168	ENSG00000142700	DMRTA2	protein_coding	chromosome	DMRTA2								Bivalent_poised_promoter	0.0664993947800499			cg04431629	cg04431629
cg06645033	chr1	50425006	cg06645033_BC11	R	I		Unknow	Island	chr1:50418556-50425799;chr1:50426809-50427571;chr1:50427796-50428073	Red	CG	Island	ENST00000404795	chr1	50417550	50423500	5951	-	1505	ENSG00000142700	DMRTA2	protein_coding	chromosome	DMRTA2								Bivalent_poised_promoter	0.0664993947800499			cg06645033	cg06645033
cg12285988	chr1	50425029	cg12285988_TC21	R	II		Unknow	Island	chr1:50418556-50425799;chr1:50426809-50427571;chr1:50427796-50428073	Both	CG	Island	ENST00000404795	chr1	50417550	50423500	5951	-	1528	ENSG00000142700	DMRTA2	protein_coding	chromosome	DMRTA2								Bivalent_poised_promoter	0.0664993947800499			cg12285988	cg12285988
cg17744293	chr1	50425280	cg17744293_TC21	R	II		Unknow	Island	chr1:50418556-50425799;chr1:50426809-50427571;chr1:50427796-50428073	Both	CG	Island	ENST00000404795	chr1	50417550	50423500	5951	-	1779	ENSG00000142700	DMRTA2	protein_coding	chromosome	DMRTA2								Bivalent_poised_promoter	0.0664993947800499			cg17744293	cg17744293
cg14977066	chr1	50425523	cg14977066_TC21	F	II		Unknow	Island	chr1:50418556-50425799;chr1:50426809-50427571;chr1:50427796-50428073	Both	CG	Island	ENST00000404795	chr1	50417550	50423500	5951	-	2022	ENSG00000142700	DMRTA2	protein_coding	chromosome	DMRTA2								Bivalent_poised_promoter	0.0664993947800499			cg14977066	cg14977066
cg13941830	chr1	50425669	cg13941830_TC21	R	II		Unknow	Island	chr1:50418556-50425799;chr1:50426809-50427571;chr1:50427796-50428073	Both	CG	Island	ENST00000404795	chr1	50417550	50423500	5951	-	2168	ENSG00000142700	DMRTA2	protein_coding	chromosome	DMRTA2								Bivalent_poised_promoter	0.0664993947800499			cg13941830	cg13941830
cg16598600	chr1	50425784	cg16598600_TC11	F	I		Unknow	Island	chr1:50418556-50425799;chr1:50426809-50427571;chr1:50427796-50428073	Red	CG	Island	ENST00000404795	chr1	50417550	50423500	5951	-	2283	ENSG00000142700	DMRTA2	protein_coding	chromosome	DMRTA2								Bivalent_poised_promoter	0.0664993947800499			cg16598600	cg16598600
cg23638252	chr1	50426078	cg23638252_BC21	R	II		Unknow	Shore	chr1:50418556-50425799;chr1:50426809-50427571;chr1:50427796-50428073	Both	CG	South Shore	ENST00000404795	chr1	50417550	50423500	5951	-	2577	ENSG00000142700	DMRTA2	protein_coding	chromosome	DMRTA2								Bivalent_poised_enhancer	0.0664993947800499			cg23638252	cg23638252
cg01557951	chr1	50426627	cg01557951_BC21	R	II		Unknow	Shore	chr1:50418556-50425799;chr1:50426809-50427571;chr1:50427796-50428073	Both	CG	North Shore	ENST00000404795	chr1	50417550	50423500	5951	-	3126	ENSG00000142700	DMRTA2	protein_coding	chromosome	DMRTA2								Bivalent_poised_enhancer	0.0664993947800499			cg01557951	cg01557951
cg10375890	chr1	50426839	cg10375890_BC11	F	I		Unknow	Shore	chr1:50418556-50425799;chr1:50426809-50427571;chr1:50427796-50428073	Red	CG	Island	ENST00000404795	chr1	50417550	50423500	5951	-	3338	ENSG00000142700	DMRTA2	protein_coding	chromosome	DMRTA2								Bivalent_poised_promoter	0.0664993947800499			cg10375890	cg10375890
cg19810598	chr1	50427002	cg19810598_TC11	F	I		Unknow	Shore	chr1:50418556-50425799;chr1:50426809-50427571;chr1:50427796-50428073	Grn	CG	Island	ENST00000404795	chr1	50417550	50423500	5951	-	3501	ENSG00000142700	DMRTA2	protein_coding	chromosome	DMRTA2								Bivalent_poised_promoter	0.0664993947800499			cg19810598	cg19810598
cg04023996	chr1	50427122	cg04023996_TC21	F	II		Unknow	Shore	chr1:50418556-50425799;chr1:50426809-50427571;chr1:50427796-50428073	Both	CG	Island	ENST00000404795	chr1	50417550	50423500	5951	-	3621	ENSG00000142700	DMRTA2	protein_coding	chromosome	DMRTA2								Bivalent_poised_promoter	0.0664993947800499			cg04023996	cg04023996
cg01486262	chr1	50427395	cg01486262_TC21	F	II		Unknow	Shore	chr1:50418556-50425799;chr1:50426809-50427571;chr1:50427796-50428073	Both	CG	Island	ENST00000404795	chr1	50417550	50423500	5951	-	3894	ENSG00000142700	DMRTA2	protein_coding	chromosome	DMRTA2								Bivalent_poised_promoter	0.0664993947800499			cg01486262	cg01486262
cg13368519	chr1	50427477	cg13368519_TC11	R	I		Unknow	Shore	chr1:50418556-50425799;chr1:50426809-50427571;chr1:50427796-50428073	Red	CG	Island	ENST00000404795	chr1	50417550	50423500	5951	-	3976	ENSG00000142700	DMRTA2	protein_coding	chromosome	DMRTA2								Bivalent_poised_promoter	0.0664993947800499			cg13368519	cg13368519
cg22627293	chr1	50427554	cg22627293_TC21	F	II		Unknow	Shore	chr1:50418556-50425799;chr1:50426809-50427571;chr1:50427796-50428073	Both	CG	Island	ENST00000404795	chr1	50417550	50423500	5951	-	4053	ENSG00000142700	DMRTA2	protein_coding	chromosome	DMRTA2								Bivalent_poised_promoter	0.0664993947800499			cg22627293	cg22627293
cg11665991	chr1	50427797	cg11665991_TC11	R	I		Unknow	Shore	chr1:50418556-50425799;chr1:50426809-50427571;chr1:50427796-50428073	Grn	CG	Island	ENST00000404795	chr1	50417550	50423500	5951	-	4296	ENSG00000142700	DMRTA2	protein_coding	chromosome	DMRTA2								Bivalent_poised_promoter	0.0664993947800499			cg11665991	cg11665991
cg25738714	chr1	50427986	cg25738714_TC11	F	I		Unknow	Shelf	chr1:50418556-50425799;chr1:50426809-50427571;chr1:50427796-50428073	Red	CG	Island	ENST00000404795	chr1	50417550	50423500	5951	-	4485	ENSG00000142700	DMRTA2	protein_coding	chromosome	DMRTA2								Bivalent_poised_promoter	0.0664993947800499			cg25738714
cg15926776	chr1	50428058	cg15926776_BC21	R	II		Unknow	Shelf	chr1:50418556-50425799;chr1:50426809-50427571;chr1:50427796-50428073	Both	CG	Island	ENST00000404795	chr1	50417550	50423500	5951	-	4557	ENSG00000142700	DMRTA2	protein_coding	chromosome	DMRTA2								Bivalent_poised_promoter	0.0664993947800499			cg15926776	cg15926776
cg10385089	chr1	51728936	cg10385089_TC21	R	II	OSBPL9	TSS1500	Shore	chr1:51729356-51730149	Both	CG	North Shore	ENST00000532975	chr1	51729303	51765905	36603	+	365	ENSG00000117859	OSBPL9	protein_coding	chromosome	OSBPL9	ENSG00000117859	OSBPL9						Active_non-prostate_lineage_promoter	0.0660304173883037			cg10385089	cg10385089
cg23461147	chr1	51729397	cg23461147_TC11	F	I	OSBPL9	TSS1500	Island	chr1:51729356-51730149	Grn	CG	Island	ENST00000532975	chr1	51729303	51765905	36603	+	93	ENSG00000117859	OSBPL9	protein_coding	chromosome	OSBPL9	ENSG00000117859	OSBPL9						Active_prostate_lineage-specific_promoter	0.0660304173883037			cg23461147	cg23461147
cg25741646	chr1	51729516	cg25741646_BC11	R	I	OSBPL9	TSS1500	Island	chr1:51729356-51730149	Red	CG	Island	ENST00000527631	chr1	51729600	51761964	32365	+	82	ENSG00000117859	OSBPL9	protein_coding	chromosome	OSBPL9	ENSG00000117859	OSBPL9	PRAD_3891	18.4536392897541	Promoter	0.720558882235529	0.279441117764471	Active_prostate_lineage-specific_promoter	0.0660304173883037			cg25741646	cg25741646
cg01047432	chr1	51729518	cg01047432_TC11	R	I	OSBPL9	TSS1500	Island	chr1:51729356-51730149	Grn	CG	Island	ENST00000527631	chr1	51729600	51761964	32365	+	80	ENSG00000117859	OSBPL9	protein_coding	chromosome	OSBPL9	ENSG00000117859	OSBPL9	PRAD_3891	18.4536392897541	Promoter	0.720558882235529	0.279441117764471	Active_prostate_lineage-specific_promoter	0.0660304173883037			cg01047432	cg01047432
cg14415166	chr1	51729611	cg14415166_BC11	R	I	OSBPL9	TSS1500	Island	chr1:51729356-51730149	Red	CG	Island	ENST00000527631	chr1	51729600	51761964	32365	+	10	ENSG00000117859	OSBPL9	protein_coding	chromosome	OSBPL9	ENSG00000117859	OSBPL9	PRAD_3891	18.4536392897541	Promoter	0.720558882235529	0.279441117764471	Active_prostate_lineage-specific_promoter	0.0660304173883037			cg14415166	cg14415166
cg11973877	chr1	51729751	cg11973877_TC21	F	II	OSBPL9	TSS200	Island	chr1:51729356-51730149	Both	CG	Island	ENST00000531828	chr1	51729808	51787789	57982	+	55	ENSG00000117859	OSBPL9	protein_coding	chromosome	OSBPL9	ENSG00000117859	OSBPL9	PRAD_3891	18.4536392897541	Promoter	0.720558882235529	0.279441117764471	Active_non-prostate_lineage_promoter	0.0660304173883037			cg11973877	cg11973877
cg22812770	chr1	51729875	cg22812770_BC11	F	I	OSBPL9	5UTR	Island	chr1:51729356-51730149	Grn	CG	Island	ENST00000481937	chr1	51729857	51756369	26513	+	17	ENSG00000117859	OSBPL9	protein_coding	chromosome	OSBPL9	ENSG00000117859	OSBPL9	PRAD_3891	18.4536392897541	Promoter	0.720558882235529	0.279441117764471	Active_non-prostate_lineage_promoter	0.0660304173883037			cg22812770	cg22812770
cg24173884	chr1	51729998	cg24173884_TC21	F	II	OSBPL9	5UTR	Island	chr1:51729356-51730149	Both	CG	Island	ENST00000486942	chr1	51730034	51788469	58436	+	34	ENSG00000117859	OSBPL9	protein_coding	chromosome	OSBPL9	ENSG00000117859	OSBPL9						Active_non-prostate_lineage_promoter	0.0660304173883037			cg24173884	cg24173884
cg06327150	chr1	51730014	cg06327150_BC21	F	II	OSBPL9	5UTR	Island	chr1:51729356-51730149	Both	CG	Island	ENST00000486942	chr1	51730034	51788469	58436	+	18	ENSG00000117859	OSBPL9	protein_coding	chromosome	OSBPL9	ENSG00000117859	OSBPL9						Active_non-prostate_lineage_promoter	0.0660304173883037			cg06327150	cg06327150
cg01400822	chr1	52601693	cg01400822_BC21	F	II	GPX7	TSS1500	Shore	chr1:52602208-52602936	Both	CG	North Shore	ENST00000361314	chr1	52602372	52609051	6680	+	677	ENSG00000116157	GPX7	protein_coding	chromosome	GPX7								Active_non-prostate_lineage_promoter	0.0973286412160123			cg01400822	cg01400822
cg18087326	chr1	52601965	cg18087326_TC21	F	II	GPX7	TSS1500	Shore	chr1:52602208-52602936	Both	CG	North Shore	ENST00000361314	chr1	52602372	52609051	6680	+	405	ENSG00000116157	GPX7	protein_coding	chromosome	GPX7								Active_non-prostate_lineage_promoter	0.0973286412160123			cg18087326	cg18087326
cg01436716	chr1	52601971	cg01436716_BC21	F	II	GPX7	TSS1500	Shore	chr1:52602208-52602936	Both	CG	North Shore	ENST00000361314	chr1	52602372	52609051	6680	+	399	ENSG00000116157	GPX7	protein_coding	chromosome	GPX7								Active_non-prostate_lineage_promoter	0.0973286412160123			cg01436716	cg01436716
cg12640469	chr1	52602045	cg12640469_TC21	R	II	GPX7	TSS1500	Shore	chr1:52602208-52602936	Both	CG	North Shore	ENST00000361314	chr1	52602372	52609051	6680	+	325	ENSG00000116157	GPX7	protein_coding	chromosome	GPX7								Active_non-prostate_lineage_promoter	0.0973286412160123			cg12640469
cg26251270	chr1	52602160	cg26251270_BC21	R	II	GPX7	TSS1500	Shore	chr1:52602208-52602936	Both	CG	North Shore	ENST00000361314	chr1	52602372	52609051	6680	+	210	ENSG00000116157	GPX7	protein_coding	chromosome	GPX7								Bivalent_poised_promoter	0.0973286412160123			cg26251270	cg26251270
cg22129364	chr1	52602222	cg22129364_BC21	F	II	GPX7	TSS200	Island	chr1:52602208-52602936	Both	CG	Island	ENST00000361314	chr1	52602372	52609051	6680	+	148	ENSG00000116157	GPX7	protein_coding	chromosome	GPX7								Bivalent_poised_promoter	0.0973286412160123			cg22129364	cg22129364
cg06612871	chr1	52602261	cg06612871_BC21	F	II	GPX7	TSS200	Island	chr1:52602208-52602936	Both	CG	Island	ENST00000361314	chr1	52602372	52609051	6680	+	109	ENSG00000116157	GPX7	protein_coding	chromosome	GPX7								Bivalent_poised_promoter	0.0973286412160123			cg06612871	cg06612871
cg19833985	chr1	52602272	cg19833985_TC21	F	II	GPX7	TSS200	Island	chr1:52602208-52602936	Both	CG	Island	ENST00000361314	chr1	52602372	52609051	6680	+	98	ENSG00000116157	GPX7	protein_coding	chromosome	GPX7								Bivalent_poised_promoter	0.0973286412160123			cg19833985	cg19833985
cg20950465	chr1	52602509	cg20950465_TC11	F	I	GPX7	Exon	Island	chr1:52602208-52602936	Red	CG	Island	ENST00000459779	chr1	52602400	52607408	5009	+	108	ENSG00000116157	GPX7	protein_coding	chromosome	GPX7	ENSG00000116157	GPX7						Bivalent_poised_promoter	0.0973286412160123			cg20950465	cg20950465
cg16557944	chr1	52602525	cg16557944_TC21	F	II	GPX7	Exon	Island	chr1:52602208-52602936	Both	CG	Island	ENST00000459779	chr1	52602400	52607408	5009	+	124	ENSG00000116157	GPX7	protein_coding	chromosome	GPX7	ENSG00000116157	GPX7						Bivalent_poised_promoter	0.0973286412160123			cg16557944	cg16557944
cg23272399	chr1	52602907	cg23272399_BC11	F	I		Unknow	Island	chr1:52602208-52602936	Red	CG	Island	ENST00000459779	chr1	52602400	52607408	5009	+	506	ENSG00000116157	GPX7	protein_coding	chromosome	GPX7	ENSG00000116157	GPX7						Bivalent_poised_promoter	0.0973286412160123			cg23272399	cg23272399
cg02453146	chr1	52602915	cg02453146_TC21	F	II		Unknow	Island	chr1:52602208-52602936	Both	CG	Island	ENST00000459779	chr1	52602400	52607408	5009	+	514	ENSG00000116157	GPX7	protein_coding	chromosome	GPX7	ENSG00000116157	GPX7						Bivalent_poised_promoter	0.0973286412160123			cg02453146	cg02453146
cg09161043	chr1	52603162	cg09161043_BC21	R	II		Unknow	Shore	chr1:52602208-52602936	Both	CG	South Shore	ENST00000459779	chr1	52602400	52607408	5009	+	761	ENSG00000116157	GPX7	protein_coding	chromosome	GPX7	ENSG00000116157	GPX7						Active_non-prostate_lineage_promoter	0.0973286412160123			cg09161043	cg09161043
cg06335143	chr1	52842982	cg06335143_TC21	F	II		Unknow	Island	chr1:52842622-52843505	Both	CG	Island	ENST00000371528	chr1	52842736	52894998	52263	+	245	ENSG00000203995	ZYG11A	protein_coding	chromosome	ZYG11A	ENSG00000203995	ZYG11A						Bivalent_poised_promoter	0.0959245895324791			cg06335143	cg06335143
cg06784991	chr1	52843096	cg06784991_BC11	F	I		Unknow	Island	chr1:52842622-52843505	Red	CG	Island	ENST00000371528	chr1	52842736	52894998	52263	+	359	ENSG00000203995	ZYG11A	protein_coding	chromosome	ZYG11A	ENSG00000203995	ZYG11A						Bivalent_poised_promoter	0.0959245895324791			cg06784991	cg06784991
cg24466241	chr1	52843236	cg24466241_TC11	R	I		Unknow	Island	chr1:52842622-52843505	Grn	CG	Island	ENST00000371528	chr1	52842736	52894998	52263	+	499	ENSG00000203995	ZYG11A	protein_coding	chromosome	ZYG11A	ENSG00000203995	ZYG11A						Bivalent_poised_promoter	0.0959245895324791			cg24466241	cg24466241
cg08781559	chr1	52843347	cg08781559_BC21	F	II		Unknow	Island	chr1:52842622-52843505	Both	CG	Island	ENST00000371528	chr1	52842736	52894998	52263	+	610	ENSG00000203995	ZYG11A	protein_coding	chromosome	ZYG11A	ENSG00000203995	ZYG11A						Bivalent_poised_promoter	0.0959245895324791			cg08781559	cg08781559
cg00397635	chr1	52843490	cg00397635_TC11	R	I		Unknow	Island	chr1:52842622-52843505	Grn	CG	Island	ENST00000371528	chr1	52842736	52894998	52263	+	753	ENSG00000203995	ZYG11A	protein_coding	chromosome	ZYG11A	ENSG00000203995	ZYG11A						Bivalent_poised_promoter	0.0959245895324791			cg00397635	cg00397635
cg18184411	chr1	52843589	cg18184411_TC21	R	II		Unknow	Shore	chr1:52842622-52843505	Both	CG	South Shore	ENST00000371528	chr1	52842736	52894998	52263	+	852	ENSG00000203995	ZYG11A	protein_coding	chromosome	ZYG11A	ENSG00000203995	ZYG11A						Bivalent_poised_promoter	0.0959245895324791			cg18184411	cg18184411
cg06249768	chr1	52844264	cg06249768_BC21	R	II		Unknow	Shore	chr1:52842622-52843505	Both	CG	South Shore	ENST00000371528	chr1	52842736	52894998	52263	+	1527	ENSG00000203995	ZYG11A	protein_coding	chromosome	ZYG11A	ENSG00000203995	ZYG11A						Bivalent_poised_enhancer	0.0959245895324791			cg06249768	cg06249768
cg11747595	chr1	53061162	cg11747595_TC21	R	II	PODN	TSS1500	Shore	chr1:53061992-53063302	Both	CG	North Shore	ENST00000395871	chr1	53062052	53085501	23450	+	888	ENSG00000174348	PODN	protein_coding	chromosome	PODN								Bivalent_poised_promoter	0.0837724986932049			cg11747595	cg11747595
cg16028753	chr1	53061763	cg16028753_TC21	R	II	PODN	TSS1500	Shore	chr1:53061992-53063302	Both	CG	North Shore	ENST00000395871	chr1	53062052	53085501	23450	+	287	ENSG00000174348	PODN	protein_coding	chromosome	PODN								Bivalent_poised_promoter	0.0837724986932049			cg16028753	cg16028753
cg07803474	chr1	53061879	cg07803474_BC21	F	II	PODN	TSS1500	Shore	chr1:53061992-53063302	Both	CG	North Shore	ENST00000395871	chr1	53062052	53085501	23450	+	171	ENSG00000174348	PODN	protein_coding	chromosome	PODN								Bivalent_poised_promoter	0.0837724986932049			cg07803474	cg07803474
cg04765848	chr1	53061904	cg04765848_TC21	F	II	PODN	TSS1500	Shore	chr1:53061992-53063302	Both	CG	North Shore	ENST00000395871	chr1	53062052	53085501	23450	+	146	ENSG00000174348	PODN	protein_coding	chromosome	PODN								Bivalent_poised_promoter	0.0837724986932049			cg04765848	cg04765848
cg00674864	chr1	53061920	cg00674864_BC11	F	I	PODN	TSS1500	Shore	chr1:53061992-53063302	Grn	CG	North Shore	ENST00000395871	chr1	53062052	53085501	23450	+	130	ENSG00000174348	PODN	protein_coding	chromosome	PODN								Bivalent_poised_promoter	0.0837724986932049			cg00674864	cg00674864
cg01394819	chr1	53061993	cg01394819_BC11	F	I	PODN	TSS1500	Island	chr1:53061992-53063302	Red	CG	Island	ENST00000395871	chr1	53062052	53085501	23450	+	57	ENSG00000174348	PODN	protein_coding	chromosome	PODN								Bivalent_poised_promoter	0.0837724986932049			cg01394819	cg01394819
cg13764106	chr1	53062021	cg13764106_TC11	F	I	PODN	TSS200	Island	chr1:53061992-53063302	Red	CG	Island	ENST00000395871	chr1	53062052	53085501	23450	+	29	ENSG00000174348	PODN	protein_coding	chromosome	PODN								Bivalent_poised_promoter	0.0837724986932049			cg13764106	cg13764106
cg23537747	chr1	53062161	cg23537747_BC11	R	I	PODN	TSS200	Island	chr1:53061992-53063302	Grn	CG	Island	ENST00000371500	chr1	53062182	53085502	23321	+	19	ENSG00000174348	PODN	protein_coding	chromosome	PODN	ENSG00000174348	PODN						Bivalent_poised_promoter	0.0837724986932049			cg23537747	cg23537747
cg04875084	chr1	53062265	cg04875084_TC11	F	I	PODN	5UTR	Island	chr1:53061992-53063302	Grn	CG	Island	ENST00000618387	chr1	53062213	53085501	23289	+	51	ENSG00000174348	PODN	protein_coding	chromosome	PODN	ENSG00000174348	PODN						Bivalent_poised_promoter	0.0837724986932049			cg04875084	cg04875084
cg23092823	chr1	53062940	cg23092823_BC21	F	II		Unknow	Island	chr1:53061992-53063302	Both	CG	Island	ENST00000618387	chr1	53062213	53085501	23289	+	726	ENSG00000174348	PODN	protein_coding	chromosome	PODN	ENSG00000174348	PODN						Bivalent_poised_promoter	0.0837724986932049			cg23092823	cg23092823
cg16899892	chr1	53063299	cg16899892_BC21	R	II		Unknow	Island	chr1:53061992-53063302	Both	CG	Island	ENST00000618387	chr1	53062213	53085501	23289	+	1085	ENSG00000174348	PODN	protein_coding	chromosome	PODN	ENSG00000174348	PODN						Bivalent_poised_promoter	0.0837724986932049			cg16899892	cg16899892
cg01568973	chr1	53063319	cg01568973_TC21	R	II		Unknow	Shore	chr1:53061992-53063302	Both	CG	South Shore	ENST00000618387	chr1	53062213	53085501	23289	+	1105	ENSG00000174348	PODN	protein_coding	chromosome	PODN	ENSG00000174348	PODN						Bivalent_poised_promoter	0.0837724986932049			cg01568973	cg01568973
cg00782828	chr1	54474709	cg00782828_TC21	F	II		Unknow	Island	chr1:54474673-54475080	Both	CG	Island	ENST00000525990	chr1	54243237	54413479	170243	-	61229	ENSG00000157216	SSBP3	protein_coding	chromosome	SSBP3								Bivalent_poised_promoter	0.104928052035735			cg00782828	cg00782828
cg12078320	chr1	54474860	cg12078320_TC21	F	II		Unknow	Island	chr1:54474673-54475080	Both	CG	Island	ENST00000525990	chr1	54243237	54413479	170243	-	61380	ENSG00000157216	SSBP3	protein_coding	chromosome	SSBP3								Bivalent_poised_promoter	0.104928052035735			cg12078320	cg12078320
cg19756821	chr1	54475029	cg19756821_TC11	R	I		Unknow	Island	chr1:54474673-54475080	Red	CG	Island	ENST00000525990	chr1	54243237	54413479	170243	-	61549	ENSG00000157216	SSBP3	protein_coding	chromosome	SSBP3								Bivalent_poised_promoter	0.104928052035735			cg19756821	cg19756821
cg21156129	chr1	54475358	cg21156129_BC21	F	II		Unknow	Shore	chr1:54474673-54475080	Both	CG	South Shore	ENST00000525990	chr1	54243237	54413479	170243	-	61878	ENSG00000157216	SSBP3	protein_coding	chromosome	SSBP3								Bivalent_poised_promoter	0.104928052035735			cg21156129	cg21156129
cg08106066	chr1	54475497	cg08106066_TC21	R	II		Unknow	Shore	chr1:54474673-54475080	Both	CG	South Shore	ENST00000525990	chr1	54243237	54413479	170243	-	62017	ENSG00000157216	SSBP3	protein_coding	chromosome	SSBP3								Bivalent_poised_promoter	0.104928052035735			cg08106066	cg08106066
cg07576219	chr1	54546735	cg07576219_BC11	R	I	ACOT11	TSS1500	Shelf	chr1:54542031-54542775	Red	CG	South Shelf	ENST00000498228	chr1	54548220	54598858	50639	+	1483	ENSG00000162390	ACOT11	protein_coding	chromosome	ACOT11	ENSG00000162390	ACOT11						Heterochromatin	0.0971650992701161			cg07576219	cg07576219
cg11715991	chr1	54547253	cg11715991_BC21	F	II	ACOT11	TSS1500	OpenSea		Both	CG	Open Sea	ENST00000498228	chr1	54548220	54598858	50639	+	965	ENSG00000162390	ACOT11	protein_coding	chromosome	ACOT11	ENSG00000162390	ACOT11						Active_non-prostate_lineage_enhancer	0.0971650992701161			cg11715991	cg11715991
cg10710218	chr1	54547316	cg10710218_BC21	R	II	ACOT11	TSS1500	OpenSea		Both	CG	Open Sea	ENST00000498228	chr1	54548220	54598858	50639	+	902	ENSG00000162390	ACOT11	protein_coding	chromosome	ACOT11	ENSG00000162390	ACOT11						Active_non-prostate_lineage_enhancer	0.0971650992701161			cg10710218	cg10710218
cg21527621	chr1	54547746	cg21527621_TC11	F	I	ACOT11	TSS1500	OpenSea		Red	CG	Open Sea	ENST00000498228	chr1	54548220	54598858	50639	+	472	ENSG00000162390	ACOT11	protein_coding	chromosome	ACOT11	ENSG00000162390	ACOT11						Bivalent_poised_promoter	0.0971650992701161			cg21527621	cg21527621
cg02905900	chr1	54547844	cg02905900_BC21	R	II	ACOT11	TSS1500	OpenSea		Both	CG	Open Sea	ENST00000498228	chr1	54548220	54598858	50639	+	374	ENSG00000162390	ACOT11	protein_coding	chromosome	ACOT11	ENSG00000162390	ACOT11	PRAD_4053	10.6747824786984	Promoter	0.642714570858283	0.357285429141717	Bivalent_poised_promoter	0.0971650992701161			cg02905900	cg02905900
cg26753037	chr1	54548018	cg26753037_BC11	R	I	ACOT11	TSS1500	OpenSea		Grn	CG	Open Sea	ENST00000498228	chr1	54548220	54598858	50639	+	200	ENSG00000162390	ACOT11	protein_coding	chromosome	ACOT11	ENSG00000162390	ACOT11	PRAD_4053	10.6747824786984	Promoter	0.642714570858283	0.357285429141717	Bivalent_poised_promoter	0.0971650992701161			cg26753037	cg26753037
cg10266490	chr1	54548036	cg10266490_TC21	F	II	ACOT11	TSS200	OpenSea		Both	CG	Open Sea	ENST00000498228	chr1	54548220	54598858	50639	+	182	ENSG00000162390	ACOT11	protein_coding	chromosome	ACOT11	ENSG00000162390	ACOT11	PRAD_4053	10.6747824786984	Promoter	0.642714570858283	0.357285429141717	Bivalent_poised_promoter	0.0971650992701161			cg10266490	cg10266490
cg12854143	chr1	54548062	cg12854143_BC21	F	II	ACOT11	TSS200	OpenSea		Both	CG	Open Sea	ENST00000498228	chr1	54548220	54598858	50639	+	156	ENSG00000162390	ACOT11	protein_coding	chromosome	ACOT11	ENSG00000162390	ACOT11	PRAD_4053	10.6747824786984	Promoter	0.642714570858283	0.357285429141717	Bivalent_poised_promoter	0.0971650992701161			cg12854143	cg12854143
cg00072675	chr1	56476956	cg00072675_BC21	F	II		Unknow	Shore	chr1:56477555-56477997	Both	CG	North Shore	ENST00000459962	chr1	56496434	56513771	17338	-	36813	ENSG00000162407	PPAP2B	protein_coding	chromosome	PPAP2B								Bivalent_poised_enhancer	0.0920701848476621			cg00072675	cg00072675
cg00812107	chr1	56477200	cg00812107_BC21	F	II		Unknow	Shore	chr1:56477555-56477997	Both	CG	North Shore	ENST00000459962	chr1	56496434	56513771	17338	-	36569	ENSG00000162407	PPAP2B	protein_coding	chromosome	PPAP2B								Bivalent_poised_promoter	0.0920701848476621			cg00812107
cg24161615	chr1	56477658	cg24161615_TC11	R	I		Unknow	Island	chr1:56477555-56477997	Red	CG	Island	ENST00000459962	chr1	56496434	56513771	17338	-	36111	ENSG00000162407	PPAP2B	protein_coding	chromosome	PPAP2B								Bivalent_poised_promoter	0.0920701848476621			cg24161615	cg24161615
cg12427321	chr1	56477996	cg12427321_TC21	R	II		Unknow	Island	chr1:56477555-56477997	Both	CG	Island	ENST00000459962	chr1	56496434	56513771	17338	-	35773	ENSG00000162407	PPAP2B	protein_coding	chromosome	PPAP2B								Bivalent_poised_promoter	0.0920701848476621			cg12427321	cg12427321
cg17500189	chr1	56478014	cg17500189_BC21	R	II		Unknow	Shore	chr1:56477555-56477997	Both	CG	South Shore	ENST00000459962	chr1	56496434	56513771	17338	-	35755	ENSG00000162407	PPAP2B	protein_coding	chromosome	PPAP2B								Bivalent_poised_promoter	0.0920701848476621			cg17500189	cg17500189
cg04937080	chr1	58249860	cg04937080_BC11	R	I		Unknow	Island	chr1:58249600-58250423	Grn	CG	Island	ENST00000460671	chr1	58462552	58506199	43648	-	256337	ENSG00000162600	OMA1	protein_coding	chromosome	OMA1	ENSG00000173406	DAB1						Bivalent_poised_promoter	0.191490177367244	PMD	commonPMD	cg04937080	cg04937080
cg05375728	chr1	58249867	cg05375728_BC11	R	I		Unknow	Island	chr1:58249600-58250423	Red	CG	Island	ENST00000460671	chr1	58462552	58506199	43648	-	256330	ENSG00000162600	OMA1	protein_coding	chromosome	OMA1	ENSG00000173406	DAB1						Bivalent_poised_promoter	0.191490177367244	PMD	commonPMD	cg05375728	cg05375728
cg27510182	chr1	58249881	cg27510182_BC11	R	I		Unknow	Island	chr1:58249600-58250423	Grn	CG	Island	ENST00000460671	chr1	58462552	58506199	43648	-	256316	ENSG00000162600	OMA1	protein_coding	chromosome	OMA1	ENSG00000173406	DAB1						Bivalent_poised_promoter	0.191490177367244	PMD	commonPMD	cg27510182	cg27510182
cg00848728	chr1	58250346	cg00848728_BC21	F	II	DAB1	5UTR	Island	chr1:58249600-58250423	Both	CG	Island	ENST00000460671	chr1	58462552	58506199	43648	-	255851	ENSG00000162600	OMA1	protein_coding	chromosome	OMA1	ENSG00000173406	DAB1						Bivalent_poised_promoter	0.191490177367244	PMD	commonPMD	cg00848728	cg00848728
cg24351410	chr1	58250361	cg24351410_TC21	F	II	DAB1	5UTR	Island	chr1:58249600-58250423	Both	CG	Island	ENST00000460671	chr1	58462552	58506199	43648	-	255836	ENSG00000162600	OMA1	protein_coding	chromosome	OMA1	ENSG00000173406	DAB1						Bivalent_poised_promoter	0.191490177367244	PMD	commonPMD	cg24351410	cg24351410
cg21177673	chr1	58250550	cg21177673_BC21	F	II	DAB1	TSS200	Shore	chr1:58249600-58250423	Both	CG	South Shore	ENST00000460671	chr1	58462552	58506199	43648	-	255647	ENSG00000162600	OMA1	protein_coding	chromosome	OMA1	ENSG00000173406	DAB1						Bivalent_poised_promoter	0.191490177367244	PMD	commonPMD	cg21177673	cg21177673
cg11256607	chr1	58250634	cg11256607_TC21	R	II	DAB1	TSS200	Shore	chr1:58249600-58250423	Both	CG	South Shore	ENST00000460671	chr1	58462552	58506199	43648	-	255563	ENSG00000162600	OMA1	protein_coding	chromosome	OMA1	ENSG00000173406	DAB1						Bivalent_poised_promoter	0.191490177367244	PMD	commonPMD	cg11256607	cg11256607
cg14947965	chr1	58250700	cg14947965_TC21	R	II	DAB1	TSS200	Shore	chr1:58249600-58250423	Both	CG	South Shore	ENST00000460671	chr1	58462552	58506199	43648	-	255497	ENSG00000162600	OMA1	protein_coding	chromosome	OMA1	ENSG00000173406	DAB1						Bivalent_poised_promoter	0.191490177367244	PMD	commonPMD	cg14947965	cg14947965
cg06710648	chr1	58250705	cg06710648_BC21	R	II	DAB1	TSS1500	Shore	chr1:58249600-58250423	Both	CG	South Shore	ENST00000460671	chr1	58462552	58506199	43648	-	255492	ENSG00000162600	OMA1	protein_coding	chromosome	OMA1	ENSG00000173406	DAB1						Bivalent_poised_promoter	0.191490177367244	PMD	commonPMD	cg06710648	cg06710648
cg10087412	chr1	58250860	cg10087412_BC21	F	II	DAB1	TSS1500	Shore	chr1:58249600-58250423	Both	CG	South Shore	ENST00000460671	chr1	58462552	58506199	43648	-	255337	ENSG00000162600	OMA1	protein_coding	chromosome	OMA1	ENSG00000173406	DAB1						Repressed_chromatin	0.191490177367244	PMD	commonPMD	cg10087412	cg10087412
cg07201450	chr1	58250990	cg07201450_TC21	F	II	DAB1	TSS1500	Shore	chr1:58249600-58250423	Both	CG	South Shore	ENST00000460671	chr1	58462552	58506199	43648	-	255207	ENSG00000162600	OMA1	protein_coding	chromosome	OMA1	ENSG00000173406	DAB1						Heterochromatin	0.191490177367244	PMD	commonPMD	cg07201450	cg07201450
cg17667220	chr1	58251407	cg17667220_BC21	R	II	DAB1	TSS1500	Shore	chr1:58249600-58250423	Both	CG	South Shore	ENST00000460671	chr1	58462552	58506199	43648	-	254790	ENSG00000162600	OMA1	protein_coding	chromosome	OMA1	ENSG00000173406	DAB1						Heterochromatin	0.191490177367244	PMD	commonPMD	cg17667220	cg17667220
cg05082811	chr1	58251435	cg05082811_TC21	R	II	DAB1	TSS1500	Shore	chr1:58249600-58250423	Both	CG	South Shore	ENST00000460671	chr1	58462552	58506199	43648	-	254762	ENSG00000162600	OMA1	protein_coding	chromosome	OMA1	ENSG00000173406	DAB1						Heterochromatin	0.191490177367244	PMD	commonPMD	cg05082811	cg05082811
cg26513689	chr1	58251960	cg26513689_BC21	R	II	DAB1	TSS1500	Shore	chr1:58249600-58250423	Both	CG	South Shore	ENST00000460671	chr1	58462552	58506199	43648	-	254237	ENSG00000162600	OMA1	protein_coding	chromosome	OMA1	ENSG00000173406	DAB1						Heterochromatin	0.191490177367244	PMD	commonPMD	cg26513689	cg26513689
cg19526130	chr1	59146736	cg19526130_BC21	F	II	HSD52	Exon	Island	chr1:59146735-59147051	Both	CG	Island	ENST00000582567	chr1	59296638	59321712	25075	+	149900	ENSG00000172456	FGGY	protein_coding	chromosome	FGGY								Bivalent_poised_promoter	0.0804514199466944			cg19526130	cg19526130
cg08625289	chr1	59146820	cg08625289_TC21	F	II	HSD52	TSS200	Island	chr1:59146735-59147051	Both	CG	Island	ENST00000582567	chr1	59296638	59321712	25075	+	149816	ENSG00000172456	FGGY	protein_coding	chromosome	FGGY								Bivalent_poised_promoter	0.0804514199466944			cg08625289	cg08625289
cg26246897	chr1	59147038	cg26246897_TC11	F	I	HSD52	TSS1500	Island	chr1:59146735-59147051	Red	CG	Island	ENST00000582567	chr1	59296638	59321712	25075	+	149598	ENSG00000172456	FGGY	protein_coding	chromosome	FGGY								Bivalent_poised_promoter	0.0804514199466944			cg26246897	cg26246897
cg00832259	chr1	59147317	cg00832259_BC21	F	II	HSD52	TSS1500	Shore	chr1:59146735-59147051	Both	CG	South Shore	ENST00000582567	chr1	59296638	59321712	25075	+	149319	ENSG00000172456	FGGY	protein_coding	chromosome	FGGY								Bivalent_poised_promoter	0.0804514199466944			cg00832259
cg14299214	chr1	59147514	cg14299214_TC21	R	II	HSD52	TSS1500	Shore	chr1:59146735-59147051	Both	CG	South Shore	ENST00000582567	chr1	59296638	59321712	25075	+	149122	ENSG00000172456	FGGY	protein_coding	chromosome	FGGY								Active_non-prostate_lineage_enhancer	0.0804514199466944			cg14299214	cg14299214
cg03976336	chr1	59147784	cg03976336_TC21	F	II	HSD52	TSS1500	Shore	chr1:59146735-59147051	Both	CG	South Shore	ENST00000582567	chr1	59296638	59321712	25075	+	148852	ENSG00000172456	FGGY	protein_coding	chromosome	FGGY								Active_non-prostate_lineage_enhancer	0.0804514199466944			cg03976336	cg03976336
cg00844790	chr1	61053029	cg00844790_BC21	R	II		Unknow	Shore	chr1:61050254-61051159;chr1:61053680-61054299	Both	CG	North Shore	ENST00000476646	chr1	61053830	61332586	278757	+	799	ENSG00000162599	NFIA	protein_coding	chromosome	NFIA	ENSG00000162599	NFIA						Active_non-prostate_lineage_promoter	0.0951582863315903			cg00844790
cg02140384	chr1	61053225	cg02140384_TC21	F	II		Unknow	Shelf	chr1:61050254-61051159;chr1:61053680-61054299	Both	CG	North Shore	ENST00000476646	chr1	61053830	61332586	278757	+	603	ENSG00000162599	NFIA	protein_coding	chromosome	NFIA	ENSG00000162599	NFIA						Active_non-prostate_lineage_promoter	0.0951582863315903			cg02140384	cg02140384
cg10773698	chr1	61053801	cg10773698_TC21	R	II		Unknow	Shelf	chr1:61050254-61051159;chr1:61053680-61054299	Both	CG	Island	ENST00000476646	chr1	61053830	61332586	278757	+	27	ENSG00000162599	NFIA	protein_coding	chromosome	NFIA	ENSG00000162599	NFIA						Bivalent_poised_promoter	0.0951582863315903			cg10773698	cg10773698
cg24430419	chr1	61053860	cg24430419_TC21	F	II		Unknow	Shelf	chr1:61050254-61051159;chr1:61053680-61054299	Both	CG	Island	ENST00000476646	chr1	61053830	61332586	278757	+	29	ENSG00000162599	NFIA	protein_coding	chromosome	NFIA	ENSG00000162599	NFIA						Bivalent_poised_promoter	0.0951582863315903			cg24430419	cg24430419
cg17042098	chr1	61053959	cg17042098_TC11	F	I		Unknow	Shelf	chr1:61050254-61051159;chr1:61053680-61054299	Grn	CG	Island	ENST00000476646	chr1	61053830	61332586	278757	+	128	ENSG00000162599	NFIA	protein_coding	chromosome	NFIA	ENSG00000162599	NFIA						Bivalent_poised_promoter	0.0951582863315903			cg17042098
cg13883696	chr1	61054216	cg13883696_TC21	F	II		Unknow	Shelf	chr1:61050254-61051159;chr1:61053680-61054299	Both	CG	Island	ENST00000476646	chr1	61053830	61332586	278757	+	385	ENSG00000162599	NFIA	protein_coding	chromosome	NFIA	ENSG00000162599	NFIA						Bivalent_poised_promoter	0.0951582863315903			cg13883696	cg13883696
cg09550810	chr1	61054218	cg09550810_TC21	F	II		Unknow	Shelf	chr1:61050254-61051159;chr1:61053680-61054299	Both	CG	Island	ENST00000476646	chr1	61053830	61332586	278757	+	387	ENSG00000162599	NFIA	protein_coding	chromosome	NFIA	ENSG00000162599	NFIA						Bivalent_poised_promoter	0.0951582863315903			cg09550810	cg09550810
cg26013992	chr1	61054427	cg26013992_BC21	F	II		Unknow	Shelf	chr1:61050254-61051159;chr1:61053680-61054299	Both	CG	South Shore	ENST00000476646	chr1	61053830	61332586	278757	+	596	ENSG00000162599	NFIA	protein_coding	chromosome	NFIA	ENSG00000162599	NFIA						Active_non-prostate_lineage_promoter	0.0951582863315903			cg26013992	cg26013992
cg11218171	chr1	61403552	cg11218171_TC21	R	II		Unknow	OpenSea		Both	CG	Open Sea	ENST00000357977	chr1	61404076	61458037	53962	+	522	ENSG00000162599	NFIA	protein_coding	chromosome	NFIA	ENSG00000162599	NFIA						Heterochromatin	0.0834055468663534			cg11218171	cg11218171
cg23179263	chr1	61403704	cg23179263_TC21	R	II		Unknow	OpenSea		Both	CG	Open Sea	ENST00000357977	chr1	61404076	61458037	53962	+	370	ENSG00000162599	NFIA	protein_coding	chromosome	NFIA	ENSG00000162599	NFIA						Heterochromatin	0.0834055468663534			cg23179263	cg23179263
cg01508436	chr1	61403923	cg01508436_TC21	R	II		Unknow	OpenSea		Both	CG	Open Sea	ENST00000357977	chr1	61404076	61458037	53962	+	151	ENSG00000162599	NFIA	protein_coding	chromosome	NFIA	ENSG00000162599	NFIA						Active_non-prostate_lineage_enhancer	0.0834055468663534			cg01508436	cg01508436
cg00848120	chr1	61404212	cg00848120_BC21	R	II	NFIA	Exon	OpenSea		Both	CG	Open Sea	ENST00000357977	chr1	61404076	61458037	53962	+	135	ENSG00000162599	NFIA	protein_coding	chromosome	NFIA	ENSG00000162599	NFIA						Active_non-prostate_lineage_enhancer	0.0834055468663534			cg00848120
cg07155243	chr1	61404574	cg07155243_BC21	F	II		Unknow	OpenSea		Both	CG	Open Sea	ENST00000357977	chr1	61404076	61458037	53962	+	497	ENSG00000162599	NFIA	protein_coding	chromosome	NFIA	ENSG00000162599	NFIA						Active_non-prostate_lineage_enhancer	0.0834055468663534			cg07155243	cg07155243
cg00854307	chr1	62069146	cg00854307_BC21	R	II		Unknow	OpenSea		Both	CG	Open Sea	ENST00000465798	chr1	62114090	62117518	3429	+	44942	ENSG00000132849	INADL	protein_coding	chromosome	INADL	ENSG00000132849	INADL						Active_non-prostate_lineage_enhancer	0.0789746111533549			cg00854307
cg00854309	chr1	62069316	cg00854309_BC21	F	II		Unknow	OpenSea		Both	CG	Open Sea	ENST00000465798	chr1	62114090	62117518	3429	+	44772	ENSG00000132849	INADL	protein_coding	chromosome	INADL	ENSG00000132849	INADL						Active_non-prostate_lineage_enhancer	0.0789746111533549			cg00854309
cg00854310	chr1	62069506	cg00854310_BC21	F	II		Unknow	OpenSea		Both	CG	Open Sea	ENST00000465798	chr1	62114090	62117518	3429	+	44582	ENSG00000132849	INADL	protein_coding	chromosome	INADL	ENSG00000132849	INADL						Active_non-prostate_lineage_enhancer	0.0789746111533549			cg00854310
cg00854311	chr1	62069529	cg00854311_BC21	R	II		Unknow	OpenSea		Both	CG	Open Sea	ENST00000465798	chr1	62114090	62117518	3429	+	44559	ENSG00000132849	INADL	protein_coding	chromosome	INADL	ENSG00000132849	INADL						Active_non-prostate_lineage_enhancer	0.0789746111533549			cg00854311
cg24737379	chr1	62070395	cg24737379_TC21	F	II		Unknow	OpenSea		Both	CG	Open Sea	ENST00000465798	chr1	62114090	62117518	3429	+	43693	ENSG00000132849	INADL	protein_coding	chromosome	INADL	ENSG00000132849	INADL						Heterochromatin	0.0789746111533549			cg24737379
cg10415792	chr1	62194262	cg10415792_BC21	F	II	L1TD1	TSS1500	Shore	chr1:62194883-62195274	Both	CG	North Shore	ENST00000498273	chr1	62194831	62212328	17498	+	567	ENSG00000240563	L1TD1	protein_coding	chromosome	L1TD1								Repressed_chromatin	0.074344933953494			cg10415792	cg10415792
cg09681726	chr1	62194336	cg09681726_TC21	R	II	L1TD1	TSS1500	Shore	chr1:62194883-62195274	Both	CG	North Shore	ENST00000498273	chr1	62194831	62212328	17498	+	493	ENSG00000240563	L1TD1	protein_coding	chromosome	L1TD1								Repressed_chromatin	0.074344933953494			cg09681726	cg09681726
cg06190807	chr1	62194516	cg06190807_BC21	R	II	L1TD1	TSS1500	Shore	chr1:62194883-62195274	Both	CG	North Shore	ENST00000498273	chr1	62194831	62212328	17498	+	313	ENSG00000240563	L1TD1	protein_coding	chromosome	L1TD1								Repressed_chromatin	0.074344933953494			cg06190807	cg06190807
cg14850026	chr1	62194519	cg14850026_TC21	R	II	L1TD1	TSS1500	Shore	chr1:62194883-62195274	Both	CG	North Shore	ENST00000498273	chr1	62194831	62212328	17498	+	310	ENSG00000240563	L1TD1	protein_coding	chromosome	L1TD1								Repressed_chromatin	0.074344933953494			cg14850026	cg14850026
cg27300647	chr1	62194609	cg27300647_TC21	R	II	L1TD1	TSS1500	Shore	chr1:62194883-62195274	Both	CG	North Shore	ENST00000498273	chr1	62194831	62212328	17498	+	220	ENSG00000240563	L1TD1	protein_coding	chromosome	L1TD1								Bivalent_poised_promoter	0.074344933953494			cg27300647	cg27300647
cg05000407	chr1	62194684	cg05000407_TC11	F	I	L1TD1	TSS200	Shore	chr1:62194883-62195274	Red	CG	North Shore	ENST00000498273	chr1	62194831	62212328	17498	+	145	ENSG00000240563	L1TD1	protein_coding	chromosome	L1TD1								Bivalent_poised_promoter	0.074344933953494			cg05000407	cg05000407
cg14254748	chr1	62194749	cg14254748_BC21	F	II	L1TD1	TSS200	Shore	chr1:62194883-62195274	Both	CG	North Shore	ENST00000498273	chr1	62194831	62212328	17498	+	80	ENSG00000240563	L1TD1	protein_coding	chromosome	L1TD1								Bivalent_poised_promoter	0.074344933953494			cg14254748	cg14254748
cg21561370	chr1	62194756	cg21561370_BC11	F	I	L1TD1	TSS200	Shore	chr1:62194883-62195274	Red	CG	North Shore	ENST00000498273	chr1	62194831	62212328	17498	+	73	ENSG00000240563	L1TD1	protein_coding	chromosome	L1TD1								Bivalent_poised_promoter	0.074344933953494			cg21561370	cg21561370
cg01391898	chr1	62194763	cg01391898_TC11	F	I	L1TD1	TSS200	Shore	chr1:62194883-62195274	Red	CG	North Shore	ENST00000498273	chr1	62194831	62212328	17498	+	66	ENSG00000240563	L1TD1	protein_coding	chromosome	L1TD1								Bivalent_poised_promoter	0.074344933953494			cg01391898	cg01391898
cg19594218	chr1	62194884	cg19594218_TC21	F	II	L1TD1	5UTR	Island	chr1:62194883-62195274	Both	CG	Island	ENST00000498273	chr1	62194831	62212328	17498	+	52	ENSG00000240563	L1TD1	protein_coding	chromosome	L1TD1	ENSG00000240563	L1TD1						Bivalent_poised_promoter	0.074344933953494			cg19594218	cg19594218
cg23049458	chr1	62194952	cg23049458_BC11	F	I		Unknow	Island	chr1:62194883-62195274	Red	CG	Island	ENST00000498273	chr1	62194831	62212328	17498	+	120	ENSG00000240563	L1TD1	protein_coding	chromosome	L1TD1	ENSG00000240563	L1TD1						Bivalent_poised_promoter	0.074344933953494			cg23049458	cg23049458
cg17734803	chr1	63323733	cg17734803_TC11	F	I	FOXD3-AS1	TSS1500	Island	chr1:63316723-63324800	Red	CG	Island	ENST00000371116	chr1	63323041	63325126	2086	+	691	ENSG00000187140	FOXD3	protein_coding	chromosome	FOXD3	ENSG00000187140	FOXD3	PRAD_4387	4.17348330945765	Promoter	0.706586826347305	0.293413173652695	Bivalent_poised_promoter	0.121115657372568			cg17734803	cg17734803
cg18279094	chr1	63324373	cg18279094_TC11	R	I	FOXD3-AS1	Exon	Island	chr1:63316723-63324800	Red	CG	Island	ENST00000371116	chr1	63323041	63325126	2086	+	1331	ENSG00000187140	FOXD3	protein_coding	chromosome	FOXD3	ENSG00000187140	FOXD3						Bivalent_poised_promoter	0.121115657372568			cg18279094	cg18279094
cg18279094	chr1	63324373	cg18279094_TC12	R	I	FOXD3-AS1	Exon	Island	chr1:63316723-63324800	Red	CG	Island	ENST00000371116	chr1	63323041	63325126	2086	+	1331	ENSG00000187140	FOXD3	protein_coding	chromosome	FOXD3	ENSG00000187140	FOXD3						Bivalent_poised_promoter	0.121115657372568			cg18279094	cg18279094
cg21836358	chr1	63324531	cg21836358_TC21	R	II	FOXD3	3UTR	Island	chr1:63316723-63324800	Both	CG	Island	ENST00000371116	chr1	63323041	63325126	2086	+	1489	ENSG00000187140	FOXD3	protein_coding	chromosome	FOXD3	ENSG00000187140	FOXD3						Bivalent_poised_promoter	0.121115657372568			cg21836358	cg21836358
cg04813832	chr1	63324563	cg04813832_BC11	R	I	FOXD3	3UTR	Island	chr1:63316723-63324800	Grn	CG	Island	ENST00000371116	chr1	63323041	63325126	2086	+	1521	ENSG00000187140	FOXD3	protein_coding	chromosome	FOXD3	ENSG00000187140	FOXD3						Bivalent_poised_promoter	0.121115657372568			cg04813832	cg04813832
cg04908308	chr1	63324565	cg04908308_TC21	R	II	FOXD3	3UTR	Island	chr1:63316723-63324800	Both	CG	Island	ENST00000371116	chr1	63323041	63325126	2086	+	1523	ENSG00000187140	FOXD3	protein_coding	chromosome	FOXD3	ENSG00000187140	FOXD3						Bivalent_poised_promoter	0.121115657372568			cg04908308	cg04908308
cg20735430	chr1	63324941	cg20735430_TC21	R	II	FOXD3	3UTR	Shore	chr1:63316723-63324800	Both	CG	South Shore	ENST00000371116	chr1	63323041	63325126	2086	+	1899	ENSG00000187140	FOXD3	protein_coding	chromosome	FOXD3	ENSG00000187140	FOXD3						Heterochromatin	0.121115657372568			cg20735430	cg20735430
cg11953254	chr1	63329608	cg11953254_BC21	R	II		Unknow	Shore	chr1:63329692-63330469	Both	CG	North Shore	ENST00000371116	chr1	63323041	63325126	2086	+	6566	ENSG00000187140	FOXD3	protein_coding	chromosome	FOXD3								Bivalent_poised_promoter	0.121115657372568			cg11953254	cg11953254
cg20321153	chr1	63329764	cg20321153_BC11	F	I		Unknow	Island	chr1:63329692-63330469	Grn	CG	Island	ENST00000371116	chr1	63323041	63325126	2086	+	6722	ENSG00000187140	FOXD3	protein_coding	chromosome	FOXD3								Bivalent_poised_promoter	0.121115657372568			cg20321153	cg20321153
cg05923687	chr1	63330040	cg05923687_TC11	R	I		Unknow	Island	chr1:63329692-63330469	Red	CG	Island	ENST00000371116	chr1	63323041	63325126	2086	+	6998	ENSG00000187140	FOXD3	protein_coding	chromosome	FOXD3								Bivalent_poised_promoter	0.121115657372568			cg05923687	cg05923687
cg21244177	chr1	63330177	cg21244177_BC21	R	II		Unknow	Island	chr1:63329692-63330469	Both	CG	Island	ENST00000371116	chr1	63323041	63325126	2086	+	7135	ENSG00000187140	FOXD3	protein_coding	chromosome	FOXD3								Bivalent_poised_promoter	0.121115657372568			cg21244177
cg10249375	chr1	63330263	cg10249375_BC11	R	I		Unknow	Island	chr1:63329692-63330469	Red	CG	Island	ENST00000371116	chr1	63323041	63325126	2086	+	7221	ENSG00000187140	FOXD3	protein_coding	chromosome	FOXD3								Bivalent_poised_promoter	0.121115657372568			cg10249375	cg10249375
cg21695661	chr1	63330592	cg21695661_TC21	R	II		Unknow	Shore	chr1:63329692-63330469	Both	CG	South Shore	ENST00000371116	chr1	63323041	63325126	2086	+	7550	ENSG00000187140	FOXD3	protein_coding	chromosome	FOXD3								Repressed_chromatin	0.121115657372568			cg21695661	cg21695661
cg09317437	chr1	63330815	cg09317437_BC21	F	II		Unknow	Shore	chr1:63329692-63330469	Both	CG	South Shore	ENST00000371116	chr1	63323041	63325126	2086	+	7773	ENSG00000187140	FOXD3	protein_coding	chromosome	FOXD3								Repressed_chromatin	0.121115657372568			cg09317437	cg09317437
cg25064458	chr1	63620862	cg25064458_TC21	R	II		Unknow	OpenSea		Both	CG	Open Sea	ENST00000371083	chr1	63623093	63660221	37129	+	2229	ENSG00000079739	PGM1	protein_coding	chromosome	PGM1	ENSG00000079739	PGM1						Heterochromatin	0.0737577997085505			cg25064458	cg25064458
cg01641012	chr1	63621779	cg01641012_BC21	R	II	PGM1	TSS1500	OpenSea		Both	CG	Open Sea	ENST00000371083	chr1	63623093	63660221	37129	+	1312	ENSG00000079739	PGM1	protein_coding	chromosome	PGM1	ENSG00000079739	PGM1						Primed_non-prostate_lineage-specific_enhancer	0.0737577997085505			cg01641012	cg01641012
cg19080261	chr1	63621896	cg19080261_BC21	F	II	PGM1	TSS1500	OpenSea		Both	CG	Open Sea	ENST00000371083	chr1	63623093	63660221	37129	+	1195	ENSG00000079739	PGM1	protein_coding	chromosome	PGM1	ENSG00000079739	PGM1						Primed_non-prostate_lineage-specific_enhancer	0.0737577997085505			cg19080261	cg19080261
cg03186331	chr1	63621906	cg03186331_BC21	R	II	PGM1	TSS1500	OpenSea		Both	CG	Open Sea	ENST00000371083	chr1	63623093	63660221	37129	+	1185	ENSG00000079739	PGM1	protein_coding	chromosome	PGM1	ENSG00000079739	PGM1						Primed_non-prostate_lineage-specific_enhancer	0.0737577997085505			cg03186331	cg03186331
cg19668500	chr1	63621956	cg19668500_TC21	F	II	PGM1	TSS1500	OpenSea		Both	CG	Open Sea	ENST00000371083	chr1	63623093	63660221	37129	+	1135	ENSG00000079739	PGM1	protein_coding	chromosome	PGM1	ENSG00000079739	PGM1						Primed_non-prostate_lineage-specific_enhancer	0.0737577997085505			cg19668500	cg19668500
cg06748470	chr1	65002297	cg06748470_BC11	R	I		Unknow	Shore	chr1:65002589-65003145	Red	CG	North Shore	ENST00000342505	chr1	64833229	64966504	133276	-	35792	ENSG00000162434	JAK1	protein_coding	chromosome	JAK1								Active_non-prostate_lineage_promoter	0.078912747836361			cg06748470	cg06748470
cg09774749	chr1	65002308	cg09774749_BC21	R	II		Unknow	Shore	chr1:65002589-65003145	Both	CG	North Shore	ENST00000342505	chr1	64833229	64966504	133276	-	35803	ENSG00000162434	JAK1	protein_coding	chromosome	JAK1								Active_non-prostate_lineage_promoter	0.078912747836361			cg09774749	cg09774749
cg15208832	chr1	65002314	cg15208832_TC21	R	II		Unknow	Shore	chr1:65002589-65003145	Both	CG	North Shore	ENST00000342505	chr1	64833229	64966504	133276	-	35809	ENSG00000162434	JAK1	protein_coding	chromosome	JAK1								Active_non-prostate_lineage_promoter	0.078912747836361			cg15208832	cg15208832
cg00600454	chr1	65002334	cg00600454_BC21	R	II	LINC01359	Exon	Shore	chr1:65002589-65003145	Both	CG	North Shore	ENST00000342505	chr1	64833229	64966504	133276	-	35829	ENSG00000162434	JAK1	protein_coding	chromosome	JAK1								Active_non-prostate_lineage_promoter	0.078912747836361			cg00600454	cg00600454
cg05522023	chr1	65002580	cg05522023_BC21	F	II	LINC01359	TSS200	Shore	chr1:65002589-65003145	Both	CG	North Shore	ENST00000342505	chr1	64833229	64966504	133276	-	36075	ENSG00000162434	JAK1	protein_coding	chromosome	JAK1			PRAD_4448	5.75669885190869	Promoter	0.620758483033932	0.379241516966068	Bivalent_poised_promoter	0.078912747836361			cg05522023	cg05522023
cg14792081	chr1	65002777	cg14792081_TC11	R	I	LINC01359	TSS1500	Island	chr1:65002589-65003145	Red	CG	Island	ENST00000342505	chr1	64833229	64966504	133276	-	36272	ENSG00000162434	JAK1	protein_coding	chromosome	JAK1			PRAD_4448	5.75669885190869	Promoter	0.620758483033932	0.379241516966068	Bivalent_poised_promoter	0.078912747836361			cg14792081	cg14792081
cg15583014	chr1	65002976	cg15583014_TC11	F	I	LINC01359	TSS1500	Island	chr1:65002589-65003145	Grn	CG	Island	ENST00000342505	chr1	64833229	64966504	133276	-	36471	ENSG00000162434	JAK1	protein_coding	chromosome	JAK1								Bivalent_poised_promoter	0.078912747836361			cg15583014	cg15583014
cg13379827	chr1	65003099	cg13379827_BC11	R	I	LINC01359	TSS1500	Island	chr1:65002589-65003145	Red	CG	Island	ENST00000342505	chr1	64833229	64966504	133276	-	36594	ENSG00000162434	JAK1	protein_coding	chromosome	JAK1								Bivalent_poised_promoter	0.078912747836361			cg13379827	cg13379827
cg00455424	chr1	65003132	cg00455424_BC11	R	I	LINC01359	TSS1500	Island	chr1:65002589-65003145	Red	CG	Island	ENST00000342505	chr1	64833229	64966504	133276	-	36627	ENSG00000162434	JAK1	protein_coding	chromosome	JAK1								Active_non-prostate_lineage_promoter	0.078912747836361			cg00455424	cg00455424
cg11989330	chr1	65003144	cg11989330_TC21	R	II	LINC01359	TSS1500	Island	chr1:65002589-65003145	Both	CG	Island	ENST00000342505	chr1	64833229	64966504	133276	-	36639	ENSG00000162434	JAK1	protein_coding	chromosome	JAK1								Active_non-prostate_lineage_promoter	0.078912747836361			cg11989330	cg11989330
cg13853591	chr1	65003238	cg13853591_BC21	R	II	LINC01359	TSS1500	Shore	chr1:65002589-65003145	Both	CG	South Shore	ENST00000342505	chr1	64833229	64966504	133276	-	36733	ENSG00000162434	JAK1	protein_coding	chromosome	JAK1								Active_non-prostate_lineage_promoter	0.078912747836361			cg13853591	cg13853591
cg25515334	chr1	65263544	cg25515334_TC21	F	II	DNAJC6	TSS1500	Shelf	chr1:65265728-65266166	Both	CG	North Shelf	ENST00000263441	chr1	65264694	65415869	151176	+	1148	ENSG00000116675	DNAJC6	protein_coding	chromosome	DNAJC6	ENSG00000116675	DNAJC6						Heterochromatin	0.151852475158056	PMD	commonPMD	cg25515334	cg25515334
cg20956174	chr1	65264103	cg20956174_BC21	F	II	DNAJC6	TSS1500	Shore	chr1:65265728-65266166	Both	CG	North Shore	ENST00000263441	chr1	65264694	65415869	151176	+	589	ENSG00000116675	DNAJC6	protein_coding	chromosome	DNAJC6	ENSG00000116675	DNAJC6						Heterochromatin	0.151852475158056	PMD	commonPMD	cg20956174	cg20956174
cg19057348	chr1	65264408	cg19057348_BC21	F	II	DNAJC6	TSS1500	Shore	chr1:65265728-65266166	Both	CG	North Shore	ENST00000263441	chr1	65264694	65415869	151176	+	284	ENSG00000116675	DNAJC6	protein_coding	chromosome	DNAJC6	ENSG00000116675	DNAJC6						Repressed_chromatin	0.151852475158056	PMD	commonPMD	cg19057348	cg19057348
cg21119717	chr1	65264417	cg21119717_BC21	F	II	DNAJC6	TSS1500	Shore	chr1:65265728-65266166	Both	CG	North Shore	ENST00000263441	chr1	65264694	65415869	151176	+	275	ENSG00000116675	DNAJC6	protein_coding	chromosome	DNAJC6	ENSG00000116675	DNAJC6						Repressed_chromatin	0.151852475158056	PMD	commonPMD	cg21119717	cg21119717
cg27037565	chr1	65264610	cg27037565_TC21	R	II	DNAJC6	TSS200	Shore	chr1:65265728-65266166	Both	CG	North Shore	ENST00000263441	chr1	65264694	65415869	151176	+	82	ENSG00000116675	DNAJC6	protein_coding	chromosome	DNAJC6	ENSG00000116675	DNAJC6						Bivalent_poised_enhancer	0.151852475158056	PMD	commonPMD	cg27037565	cg27037565
cg04993276	chr1	65264656	cg04993276_BC21	R	II	DNAJC6	TSS200	Shore	chr1:65265728-65266166	Both	CG	North Shore	ENST00000263441	chr1	65264694	65415869	151176	+	36	ENSG00000116675	DNAJC6	protein_coding	chromosome	DNAJC6	ENSG00000116675	DNAJC6						Bivalent_poised_enhancer	0.151852475158056	PMD	commonPMD	cg04993276	cg04993276
cg08856601	chr1	65264668	cg08856601_BC21	R	II	DNAJC6	TSS200	Shore	chr1:65265728-65266166	Both	CG	North Shore	ENST00000263441	chr1	65264694	65415869	151176	+	24	ENSG00000116675	DNAJC6	protein_coding	chromosome	DNAJC6	ENSG00000116675	DNAJC6						Bivalent_poised_enhancer	0.151852475158056	PMD	commonPMD	cg08856601	cg08856601
cg26304237	chr1	65264701	cg26304237_TC21	F	II	DNAJC6	TSS200	Shore	chr1:65265728-65266166	Both	CG	North Shore	ENST00000263441	chr1	65264694	65415869	151176	+	6	ENSG00000116675	DNAJC6	protein_coding	chromosome	DNAJC6	ENSG00000116675	DNAJC6						Bivalent_poised_enhancer	0.151852475158056	PMD	commonPMD	cg26304237
cg09235539	chr1	65264798	cg09235539_TC21	R	II	DNAJC6	5UTR	Shore	chr1:65265728-65266166	Both	CG	North Shore	ENST00000483402	chr1	65264764	65364761	99998	+	33	ENSG00000116675	DNAJC6	protein_coding	chromosome	DNAJC6	ENSG00000116675	DNAJC6						Bivalent_poised_promoter	0.151852475158056	PMD	commonPMD	cg09235539	cg09235539
cg09082287	chr1	65264811	cg09082287_TC21	F	II	DNAJC6	5UTR	Shore	chr1:65265728-65266166	Both	CG	North Shore	ENST00000483402	chr1	65264764	65364761	99998	+	46	ENSG00000116675	DNAJC6	protein_coding	chromosome	DNAJC6	ENSG00000116675	DNAJC6						Bivalent_poised_promoter	0.151852475158056	PMD	commonPMD	cg09082287	cg09082287
cg24550010	chr1	65265424	cg24550010_TC21	R	II		Unknow	Shore	chr1:65265728-65266166	Both	CG	North Shore	ENST00000483402	chr1	65264764	65364761	99998	+	659	ENSG00000116675	DNAJC6	protein_coding	chromosome	DNAJC6	ENSG00000116675	DNAJC6						Repressed_chromatin	0.151852475158056	PMD	commonPMD	cg24550010	cg24550010
cg26615127	chr1	65265749	cg26615127_BC11	F	I		Unknow	Island	chr1:65265728-65266166	Red	CG	Island	ENST00000483402	chr1	65264764	65364761	99998	+	984	ENSG00000116675	DNAJC6	protein_coding	chromosome	DNAJC6	ENSG00000116675	DNAJC6						Bivalent_poised_promoter	0.151852475158056	PMD	commonPMD	cg26615127	cg26615127
cg07027116	chr1	65266055	cg07027116_TC21	F	II		Unknow	Island	chr1:65265728-65266166	Both	CG	Island	ENST00000483402	chr1	65264764	65364761	99998	+	1290	ENSG00000116675	DNAJC6	protein_coding	chromosome	DNAJC6	ENSG00000116675	DNAJC6						Bivalent_poised_promoter	0.151852475158056	PMD	commonPMD	cg07027116
cg20299703	chr1	65266203	cg20299703_TC21	R	II		Unknow	Shore	chr1:65265728-65266166	Both	CG	South Shore	ENST00000483402	chr1	65264764	65364761	99998	+	1438	ENSG00000116675	DNAJC6	protein_coding	chromosome	DNAJC6	ENSG00000116675	DNAJC6						Bivalent_poised_promoter	0.151852475158056	PMD	commonPMD	cg20299703	cg20299703
cg07914107	chr1	65791228	cg07914107_TC21	R	II	PDE4B	TSS1500	Shore	chr1:65792757-65793235	Both	CG	North Shore	ENST00000329654	chr1	65792514	66374278	581765	+	1284	ENSG00000184588	PDE4B	protein_coding	chromosome	PDE4B								Heterochromatin	0.198491371262057	PMD	commonPMD	cg07914107	cg07914107
cg22733910	chr1	65791870	cg22733910_TC21	F	II	PDE4B	TSS1500	Shore	chr1:65792757-65793235	Both	CG	North Shore	ENST00000329654	chr1	65792514	66374278	581765	+	642	ENSG00000184588	PDE4B	protein_coding	chromosome	PDE4B								Repressed_chromatin	0.198491371262057	PMD	commonPMD	cg22733910	cg22733910
cg08716655	chr1	65792049	cg08716655_TC21	R	II	PDE4B	TSS1500	Shore	chr1:65792757-65793235	Both	CG	North Shore	ENST00000329654	chr1	65792514	66374278	581765	+	463	ENSG00000184588	PDE4B	protein_coding	chromosome	PDE4B								Repressed_chromatin	0.198491371262057	PMD	commonPMD	cg08716655
cg04704294	chr1	65792139	cg04704294_BC21	R	II	PDE4B	TSS1500	Shore	chr1:65792757-65793235	Both	CG	North Shore	ENST00000329654	chr1	65792514	66374278	581765	+	373	ENSG00000184588	PDE4B	protein_coding	chromosome	PDE4B								Bivalent_poised_promoter	0.198491371262057	PMD	commonPMD	cg04704294	cg04704294
cg16294013	chr1	65792339	cg16294013_BC21	F	II	PDE4B	TSS1500	Shore	chr1:65792757-65793235	Both	CG	North Shore	ENST00000329654	chr1	65792514	66374278	581765	+	173	ENSG00000184588	PDE4B	protein_coding	chromosome	PDE4B								Bivalent_poised_promoter	0.198491371262057	PMD	commonPMD	cg16294013	cg16294013
cg22336004	chr1	65792352	cg22336004_BC21	F	II	PDE4B	TSS1500	Shore	chr1:65792757-65793235	Both	CG	North Shore	ENST00000329654	chr1	65792514	66374278	581765	+	160	ENSG00000184588	PDE4B	protein_coding	chromosome	PDE4B								Bivalent_poised_promoter	0.198491371262057	PMD	commonPMD	cg22336004	cg22336004
cg22488256	chr1	65792363	cg22488256_TC21	F	II	PDE4B	TSS1500	Shore	chr1:65792757-65793235	Both	CG	North Shore	ENST00000329654	chr1	65792514	66374278	581765	+	149	ENSG00000184588	PDE4B	protein_coding	chromosome	PDE4B								Bivalent_poised_promoter	0.198491371262057	PMD	commonPMD	cg22488256	cg22488256
cg10552807	chr1	65792366	cg10552807_BC21	F	II	PDE4B	TSS1500	Shore	chr1:65792757-65793235	Both	CG	North Shore	ENST00000329654	chr1	65792514	66374278	581765	+	146	ENSG00000184588	PDE4B	protein_coding	chromosome	PDE4B								Bivalent_poised_promoter	0.198491371262057	PMD	commonPMD	cg10552807	cg10552807
cg04110665	chr1	65792451	cg04110665_TC21	R	II	PDE4B	TSS1500	Shore	chr1:65792757-65793235	Both	CG	North Shore	ENST00000329654	chr1	65792514	66374278	581765	+	61	ENSG00000184588	PDE4B	protein_coding	chromosome	PDE4B								Bivalent_poised_promoter	0.198491371262057	PMD	commonPMD	cg04110665
cg09444657	chr1	65792513	cg09444657_BC21	F	II	PDE4B	5UTR	Shore	chr1:65792757-65793235	Both	CG	North Shore	ENST00000329654	chr1	65792514	66374278	581765	+	0	ENSG00000184588	PDE4B	protein_coding	chromosome	PDE4B	ENSG00000184588	PDE4B						Bivalent_poised_promoter	0.198491371262057	PMD	commonPMD	cg09444657	cg09444657
cg26832142	chr1	65792758	cg26832142_TC21	F	II	PDE4B	TSS200	Island	chr1:65792757-65793235	Both	CG	Island	ENST00000329654	chr1	65792514	66374278	581765	+	243	ENSG00000184588	PDE4B	protein_coding	chromosome	PDE4B	ENSG00000184588	PDE4B						Bivalent_poised_promoter	0.198491371262057	PMD	commonPMD	cg26832142	cg26832142
cg00888321	chr1	65793002	cg00888321_TC11	R	I	PDE4B	5UTR	Island	chr1:65792757-65793235	Grn	CG	Island	ENST00000341517	chr1	65793181	66373504	580324	+	177	ENSG00000184588	PDE4B	protein_coding	chromosome	PDE4B	ENSG00000184588	PDE4B						Bivalent_poised_promoter	0.198491371262057	PMD	commonPMD	cg00888321
cg12411964	chr1	66353275	cg12411964_TC21	F	II	PDE4B	TSS1500	OpenSea		Both	CG	Open Sea	ENST00000480109	chr1	66354382	66372738	18357	+	1105	ENSG00000184588	PDE4B	protein_coding	chromosome	PDE4B	ENSG00000184588	PDE4B						Active_non-prostate_lineage_enhancer	0.158439088496876	PMD	commonPMD	cg12411964	cg12411964
cg00891508	chr1	66353406	cg00891508_TC21	R	II	PDE4B	TSS1500	OpenSea		Both	CG	Open Sea	ENST00000480109	chr1	66354382	66372738	18357	+	974	ENSG00000184588	PDE4B	protein_coding	chromosome	PDE4B	ENSG00000184588	PDE4B						Active_non-prostate_lineage_enhancer	0.158439088496876	PMD	commonPMD	cg00891508
cg27318726	chr1	66353457	cg27318726_BC21	R	II	PDE4B	TSS1500	OpenSea		Both	CG	Open Sea	ENST00000480109	chr1	66354382	66372738	18357	+	923	ENSG00000184588	PDE4B	protein_coding	chromosome	PDE4B	ENSG00000184588	PDE4B						Active_non-prostate_lineage_enhancer	0.158439088496876	PMD	commonPMD	cg27318726
cg10277218	chr1	66354209	cg10277218_TC21	R	II	PDE4B	TSS1500	OpenSea		Both	CG	Open Sea	ENST00000480109	chr1	66354382	66372738	18357	+	171	ENSG00000184588	PDE4B	protein_coding	chromosome	PDE4B	ENSG00000184588	PDE4B						Active_non-prostate_lineage_enhancer	0.158439088496876	PMD	commonPMD	cg10277218	cg10277218
cg25122390	chr1	66354247	cg25122390_BC21	R	II	PDE4B	TSS1500	OpenSea		Both	CG	Open Sea	ENST00000480109	chr1	66354382	66372738	18357	+	133	ENSG00000184588	PDE4B	protein_coding	chromosome	PDE4B	ENSG00000184588	PDE4B						Active_non-prostate_lineage_enhancer	0.158439088496876	PMD	commonPMD	cg25122390	cg25122390
cg13964104	chr1	66354940	cg13964104_BC21	R	II		Unknow	OpenSea		Both	CG	Open Sea	ENST00000480109	chr1	66354382	66372738	18357	+	557	ENSG00000184588	PDE4B	protein_coding	chromosome	PDE4B	ENSG00000184588	PDE4B						Active_non-prostate_lineage_enhancer	0.158439088496876	PMD	commonPMD	cg13964104	cg13964104
cg21604450	chr1	66532880	cg21604450_TC21	F	II	SGIP1	TSS1500	Shore	chr1:66533045-66533377	Both	CG	North Shore	ENST00000237247	chr1	66533383	66744374	210992	+	501	ENSG00000118473	SGIP1	protein_coding	chromosome	SGIP1								Bivalent_poised_promoter	0.18308416668252	PMD	commonPMD	cg21604450	cg21604450
cg16001682	chr1	66533061	cg16001682_BC21	R	II	SGIP1	TSS1500	Island	chr1:66533045-66533377	Both	CG	Island	ENST00000237247	chr1	66533383	66744374	210992	+	320	ENSG00000118473	SGIP1	protein_coding	chromosome	SGIP1								Bivalent_poised_promoter	0.18308416668252	PMD	commonPMD	cg16001682	cg16001682
cg00460049	chr1	66533123	cg00460049_TC21	F	II	SGIP1	TSS1500	Island	chr1:66533045-66533377	Both	CG	Island	ENST00000237247	chr1	66533383	66744374	210992	+	258	ENSG00000118473	SGIP1	protein_coding	chromosome	SGIP1								Bivalent_poised_promoter	0.18308416668252	PMD	commonPMD	cg00460049
cg14610403	chr1	66533129	cg14610403_BC21	F	II	SGIP1	TSS1500	Island	chr1:66533045-66533377	Both	CG	Island	ENST00000237247	chr1	66533383	66744374	210992	+	252	ENSG00000118473	SGIP1	protein_coding	chromosome	SGIP1								Bivalent_poised_promoter	0.18308416668252	PMD	commonPMD	cg14610403	cg14610403
cg17692242	chr1	66533355	cg17692242_BC21	R	II	SGIP1	TSS1500	Island	chr1:66533045-66533377	Both	CG	Island	ENST00000237247	chr1	66533383	66744374	210992	+	26	ENSG00000118473	SGIP1	protein_coding	chromosome	SGIP1								Bivalent_poised_promoter	0.18308416668252	PMD	commonPMD	cg17692242	cg17692242
cg17162576	chr1	66533376	cg17162576_TC21	R	II	SGIP1	5UTR	Island	chr1:66533045-66533377	Both	CG	Island	ENST00000237247	chr1	66533383	66744374	210992	+	5	ENSG00000118473	SGIP1	protein_coding	chromosome	SGIP1								Bivalent_poised_promoter	0.18308416668252	PMD	commonPMD	cg17162576	cg17162576
cg03685124	chr1	66533465	cg03685124_BC21	F	II	SGIP1	TSS1500	Shore	chr1:66533045-66533377	Both	CG	South Shore	ENST00000237247	chr1	66533383	66744374	210992	+	81	ENSG00000118473	SGIP1	protein_coding	chromosome	SGIP1	ENSG00000118473	SGIP1						Bivalent_poised_promoter	0.18308416668252	PMD	commonPMD	cg03685124	cg03685124
cg25976504	chr1	66533488	cg25976504_TC21	R	II	SGIP1	TSS1500	Shore	chr1:66533045-66533377	Both	CG	South Shore	ENST00000371039	chr1	66533592	66745085	211494	+	102	ENSG00000118473	SGIP1	protein_coding	chromosome	SGIP1	ENSG00000118473	SGIP1						Bivalent_poised_promoter	0.18308416668252	PMD	commonPMD	cg25976504	cg25976504
cg13052034	chr1	66533555	cg13052034_TC11	F	I	SGIP1	TSS1500	Shore	chr1:66533045-66533377	Red	CG	South Shore	ENST00000371039	chr1	66533592	66745085	211494	+	35	ENSG00000118473	SGIP1	protein_coding	chromosome	SGIP1	ENSG00000118473	SGIP1						Bivalent_poised_promoter	0.18308416668252	PMD	commonPMD	cg13052034	cg13052034
cg00920348	chr1	66533621	cg00920348_BC21	R	II	SGIP1	5UTR	Shore	chr1:66533045-66533377	Both	CG	South Shore	ENST00000424320	chr1	66533615	66679742	146128	+	5	ENSG00000118473	SGIP1	protein_coding	chromosome	SGIP1	ENSG00000118473	SGIP1						Bivalent_poised_promoter	0.18308416668252	PMD	commonPMD	cg00920348	cg00920348
cg27558095	chr1	66533905	cg27558095_TC21	F	II	SGIP1	5UTR	Shore	chr1:66533045-66533377	Both	CG	South Shore	ENST00000468286	chr1	66534156	66677096	142941	+	249	ENSG00000118473	SGIP1	protein_coding	chromosome	SGIP1	ENSG00000118473	SGIP1						Bivalent_poised_promoter	0.18308416668252	PMD	commonPMD	cg27558095	cg27558095
cg00089915	chr1	66534001	cg00089915_BC21	R	II	SGIP1	TSS200	Shore	chr1:66533045-66533377	Both	CG	South Shore	ENST00000468286	chr1	66534156	66677096	142941	+	153	ENSG00000118473	SGIP1	protein_coding	chromosome	SGIP1	ENSG00000118473	SGIP1						Bivalent_poised_promoter	0.18308416668252	PMD	commonPMD	cg00089915	cg00089915
cg02641990	chr1	66534102	cg02641990_TC11	F	I	SGIP1	TSS200	Shore	chr1:66533045-66533377	Grn	CG	South Shore	ENST00000468286	chr1	66534156	66677096	142941	+	52	ENSG00000118473	SGIP1	protein_coding	chromosome	SGIP1	ENSG00000118473	SGIP1						Bivalent_poised_promoter	0.18308416668252	PMD	commonPMD	cg02641990	cg02641990
cg25203031	chr1	66534130	cg25203031_BC11	F	I	SGIP1	TSS200	Shore	chr1:66533045-66533377	Red	CG	South Shore	ENST00000468286	chr1	66534156	66677096	142941	+	24	ENSG00000118473	SGIP1	protein_coding	chromosome	SGIP1	ENSG00000118473	SGIP1						Bivalent_poised_promoter	0.18308416668252	PMD	commonPMD	cg25203031	cg25203031
cg19406367	chr1	66534246	cg19406367_TC21	F	II	SGIP1	5UTR	Shore	chr1:66533045-66533377	Both	CG	South Shore	ENST00000371037	chr1	66534282	66748299	214018	+	34	ENSG00000118473	SGIP1	protein_coding	chromosome	SGIP1	ENSG00000118473	SGIP1						Bivalent_poised_promoter	0.18308416668252	PMD	commonPMD	cg19406367	cg19406367
cg25942611	chr1	66534250	cg25942611_TC21	F	II	SGIP1	5UTR	Shore	chr1:66533045-66533377	Both	CG	South Shore	ENST00000371037	chr1	66534282	66748299	214018	+	30	ENSG00000118473	SGIP1	protein_coding	chromosome	SGIP1	ENSG00000118473	SGIP1						Bivalent_poised_promoter	0.18308416668252	PMD	commonPMD	cg25942611	cg25942611
cg17819635	chr1	66751990	cg17819635_TC21	R	II	DYNLT5	TSS1500	Shore	chr1:66752396-66752610	Both	CG	North Shore	ENST00000282670	chr1	66752460	66778787	26328	+	468	ENSG00000152760	TCTEX1D1	protein_coding	chromosome	TCTEX1D1								Bivalent_poised_promoter	0.172251944368642	PMD	commonPMD	cg17819635	cg17819635
cg08857729	chr1	66752143	cg08857729_BC11	R	I	DYNLT5	TSS1500	Shore	chr1:66752396-66752610	Grn	CG	North Shore	ENST00000282670	chr1	66752460	66778787	26328	+	315	ENSG00000152760	TCTEX1D1	protein_coding	chromosome	TCTEX1D1								Bivalent_poised_promoter	0.172251944368642	PMD	commonPMD	cg08857729	cg08857729
cg24110050	chr1	66752170	cg24110050_TC21	F	II	DYNLT5	TSS1500	Shore	chr1:66752396-66752610	Both	CG	North Shore	ENST00000282670	chr1	66752460	66778787	26328	+	288	ENSG00000152760	TCTEX1D1	protein_coding	chromosome	TCTEX1D1								Bivalent_poised_promoter	0.172251944368642	PMD	commonPMD	cg24110050	cg24110050
cg14207728	chr1	66752203	cg14207728_BC21	R	II	DYNLT5	TSS1500	Shore	chr1:66752396-66752610	Both	CG	North Shore	ENST00000282670	chr1	66752460	66778787	26328	+	255	ENSG00000152760	TCTEX1D1	protein_coding	chromosome	TCTEX1D1								Bivalent_poised_promoter	0.172251944368642	PMD	commonPMD	cg14207728
cg16996144	chr1	66752267	cg16996144_TC21	F	II	DYNLT5	TSS200	Shore	chr1:66752396-66752610	Both	CG	North Shore	ENST00000282670	chr1	66752460	66778787	26328	+	191	ENSG00000152760	TCTEX1D1	protein_coding	chromosome	TCTEX1D1								Bivalent_poised_promoter	0.172251944368642	PMD	commonPMD	cg16996144	cg16996144
cg19808205	chr1	66752301	cg19808205_TC11	R	I	DYNLT5	TSS200	Shore	chr1:66752396-66752610	Red	CG	North Shore	ENST00000282670	chr1	66752460	66778787	26328	+	157	ENSG00000152760	TCTEX1D1	protein_coding	chromosome	TCTEX1D1								Bivalent_poised_promoter	0.172251944368642	PMD	commonPMD	cg19808205	cg19808205
cg11824639	chr1	66752397	cg11824639_TC21	F	II	DYNLT5	TSS200	Island	chr1:66752396-66752610	Both	CG	Island	ENST00000282670	chr1	66752460	66778787	26328	+	61	ENSG00000152760	TCTEX1D1	protein_coding	chromosome	TCTEX1D1								Bivalent_poised_promoter	0.172251944368642	PMD	commonPMD	cg11824639	cg11824639
cg09318375	chr1	66752407	cg09318375_TC11	F	I	DYNLT5	TSS200	Island	chr1:66752396-66752610	Red	CG	Island	ENST00000282670	chr1	66752460	66778787	26328	+	51	ENSG00000152760	TCTEX1D1	protein_coding	chromosome	TCTEX1D1								Bivalent_poised_promoter	0.172251944368642	PMD	commonPMD	cg09318375	cg09318375
cg17284804	chr1	66752452	cg17284804_TC11	F	I	DYNLT5	TSS200	Island	chr1:66752396-66752610	Red	CG	Island	ENST00000282670	chr1	66752460	66778787	26328	+	6	ENSG00000152760	TCTEX1D1	protein_coding	chromosome	TCTEX1D1								Bivalent_poised_promoter	0.172251944368642	PMD	commonPMD	cg17284804	cg17284804
cg25339566	chr1	66752482	cg25339566_TC11	F	I	DYNLT5	5UTR	Island	chr1:66752396-66752610	Red	CG	Island	ENST00000282670	chr1	66752460	66778787	26328	+	21	ENSG00000152760	TCTEX1D1	protein_coding	chromosome	TCTEX1D1	ENSG00000152760	TCTEX1D1						Bivalent_poised_promoter	0.172251944368642	PMD	commonPMD	cg25339566	cg25339566
cg24161501	chr1	66752592	cg24161501_TC21	F	II		Unknow	Island	chr1:66752396-66752610	Both	CG	Island	ENST00000491611	chr1	66752532	66770507	17976	+	59	ENSG00000152760	TCTEX1D1	protein_coding	chromosome	TCTEX1D1	ENSG00000152760	TCTEX1D1						Bivalent_poised_promoter	0.172251944368642	PMD	commonPMD	cg24161501	cg24161501
cg19159365	chr1	66752822	cg19159365_TC21	F	II		Unknow	Shore	chr1:66752396-66752610	Both	CG	South Shore	ENST00000491611	chr1	66752532	66770507	17976	+	289	ENSG00000152760	TCTEX1D1	protein_coding	chromosome	TCTEX1D1	ENSG00000152760	TCTEX1D1						Bivalent_poised_promoter	0.172251944368642	PMD	commonPMD	cg19159365	cg19159365
cg17031739	chr1	67134489	cg17031739_BC21	F	II		Unknow	Shore	chr1:67134707-67135032	Both	CG	North Shore	ENST00000603691	chr1	67096296	67134977	38682	-	486	ENSG00000203963	C1orf141	protein_coding	chromosome	C1orf141	ENSG00000203963	C1orf141						Repressed_chromatin	0.117613722554134			cg17031739	cg17031739
cg23726106	chr1	67134546	cg23726106_TC11	F	I		Unknow	Shore	chr1:67134707-67135032	Red	CG	North Shore	ENST00000603691	chr1	67096296	67134977	38682	-	429	ENSG00000203963	C1orf141	protein_coding	chromosome	C1orf141	ENSG00000203963	C1orf141						Bivalent_poised_promoter	0.117613722554134			cg23726106	cg23726106
cg21684588	chr1	67134582	cg21684588_BC21	R	II		Unknow	Shore	chr1:67134707-67135032	Both	CG	North Shore	ENST00000603691	chr1	67096296	67134977	38682	-	393	ENSG00000203963	C1orf141	protein_coding	chromosome	C1orf141	ENSG00000203963	C1orf141						Bivalent_poised_promoter	0.117613722554134			cg21684588	cg21684588
cg00896662	chr1	67134611	cg00896662_BC21	R	II		Unknow	Shore	chr1:67134707-67135032	Both	CG	North Shore	ENST00000603691	chr1	67096296	67134977	38682	-	364	ENSG00000203963	C1orf141	protein_coding	chromosome	C1orf141	ENSG00000203963	C1orf141						Bivalent_poised_promoter	0.117613722554134			cg00896662
cg01320130	chr1	67134628	cg01320130_TC21	R	II		Unknow	Shore	chr1:67134707-67135032	Both	CG	North Shore	ENST00000603691	chr1	67096296	67134977	38682	-	347	ENSG00000203963	C1orf141	protein_coding	chromosome	C1orf141	ENSG00000203963	C1orf141						Bivalent_poised_promoter	0.117613722554134			cg01320130
cg08029281	chr1	67134745	cg08029281_BC11	R	I		Unknow	Island	chr1:67134707-67135032	Red	CG	Island	ENST00000603691	chr1	67096296	67134977	38682	-	230	ENSG00000203963	C1orf141	protein_coding	chromosome	C1orf141	ENSG00000203963	C1orf141						Bivalent_poised_promoter	0.117613722554134			cg08029281	cg08029281
cg17833169	chr1	67134864	cg17833169_TC11	F	I		Unknow	Island	chr1:67134707-67135032	Grn	CG	Island	ENST00000603691	chr1	67096296	67134977	38682	-	111	ENSG00000203963	C1orf141	protein_coding	chromosome	C1orf141	ENSG00000203963	C1orf141						Bivalent_poised_promoter	0.117613722554134			cg17833169	cg17833169
cg22654157	chr1	67135015	cg22654157_TC21	R	II	C1orf141	TSS200	Island	chr1:67134707-67135032	Both	CG	Island	ENST00000603691	chr1	67096296	67134977	38682	-	37	ENSG00000203963	C1orf141	protein_coding	chromosome	C1orf141	ENSG00000203963	C1orf141						Bivalent_poised_promoter	0.117613722554134			cg22654157	cg22654157
cg12940439	chr1	67135024	cg12940439_BC21	R	II	C1orf141	TSS200	Island	chr1:67134707-67135032	Both	CG	Island	ENST00000603691	chr1	67096296	67134977	38682	-	46	ENSG00000203963	C1orf141	protein_coding	chromosome	C1orf141	ENSG00000203963	C1orf141						Bivalent_poised_promoter	0.117613722554134			cg12940439	cg12940439
cg09433222	chr1	67135139	cg09433222_BC21	R	II	C1orf141	TSS200	Shore	chr1:67134707-67135032	Both	CG	South Shore	ENST00000603691	chr1	67096296	67134977	38682	-	161	ENSG00000203963	C1orf141	protein_coding	chromosome	C1orf141	ENSG00000203963	C1orf141						Heterochromatin	0.117613722554134			cg09433222	cg09433222
cg03340356	chr1	67135152	cg03340356_BC21	F	II	C1orf141	TSS200	Shore	chr1:67134707-67135032	Both	CG	South Shore	ENST00000603691	chr1	67096296	67134977	38682	-	174	ENSG00000203963	C1orf141	protein_coding	chromosome	C1orf141	ENSG00000203963	C1orf141						Heterochromatin	0.117613722554134			cg03340356	cg03340356
cg02132783	chr1	67135280	cg02132783_BC21	F	II	C1orf141	TSS1500	Shore	chr1:67134707-67135032	Both	CG	South Shore	ENST00000603691	chr1	67096296	67134977	38682	-	302	ENSG00000203963	C1orf141	protein_coding	chromosome	C1orf141	ENSG00000203963	C1orf141						Heterochromatin	0.117613722554134			cg02132783	cg02132783
cg01641381	chr1	67135476	cg01641381_TC21	F	II	C1orf141	TSS1500	Shore	chr1:67134707-67135032	Both	CG	South Shore	ENST00000603691	chr1	67096296	67134977	38682	-	498	ENSG00000203963	C1orf141	protein_coding	chromosome	C1orf141	ENSG00000203963	C1orf141						Heterochromatin	0.117613722554134			cg01641381	cg01641381
cg21025004	chr1	67136335	cg21025004_TC21	R	II	C1orf141	TSS1500	Shore	chr1:67134707-67135032	Both	CG	South Shore	ENST00000603691	chr1	67096296	67134977	38682	-	1357	ENSG00000203963	C1orf141	protein_coding	chromosome	C1orf141	ENSG00000203963	C1orf141						Heterochromatin	0.117613722554134			cg21025004	cg21025004
cg12243812	chr1	67306588	cg12243812_TC21	R	II	IL12RB2	TSS1500	OpenSea		Both	CG	Open Sea	ENST00000262345	chr1	67307364	67396900	89537	+	774	ENSG00000081985	IL12RB2	protein_coding	chromosome	IL12RB2								Heterochromatin	0.112467288879257			cg12243812	cg12243812
cg10071822	chr1	67306612	cg10071822_TC21	R	II	IL12RB2	TSS1500	OpenSea		Both	CG	Open Sea	ENST00000262345	chr1	67307364	67396900	89537	+	750	ENSG00000081985	IL12RB2	protein_coding	chromosome	IL12RB2								Heterochromatin	0.112467288879257			cg10071822	cg10071822
cg05554991	chr1	67306637	cg05554991_BC21	R	II	IL12RB2	TSS1500	OpenSea		Both	CG	Open Sea	ENST00000262345	chr1	67307364	67396900	89537	+	725	ENSG00000081985	IL12RB2	protein_coding	chromosome	IL12RB2								Heterochromatin	0.112467288879257			cg05554991	cg05554991
cg01356829	chr1	67307213	cg01356829_TC21	F	II	IL12RB2	TSS1500	OpenSea		Both	CG	Open Sea	ENST00000262345	chr1	67307364	67396900	89537	+	149	ENSG00000081985	IL12RB2	protein_coding	chromosome	IL12RB2								Bivalent_poised_promoter	0.112467288879257			cg01356829	cg01356829
cg11132246	chr1	67307289	cg11132246_BC21	F	II	IL12RB2	TSS1500	OpenSea		Both	CG	Open Sea	ENST00000262345	chr1	67307364	67396900	89537	+	73	ENSG00000081985	IL12RB2	protein_coding	chromosome	IL12RB2								Bivalent_poised_promoter	0.112467288879257			cg11132246
cg19745415	chr1	67307303	cg19745415_BC21	F	II	IL12RB2	TSS1500	OpenSea		Both	CG	Open Sea	ENST00000262345	chr1	67307364	67396900	89537	+	59	ENSG00000081985	IL12RB2	protein_coding	chromosome	IL12RB2								Bivalent_poised_promoter	0.112467288879257			cg19745415	cg19745415
cg06952660	chr1	67307361	cg06952660_BC21	F	II	IL12RB2	TSS1500	OpenSea		Both	CG	Open Sea	ENST00000262345	chr1	67307364	67396900	89537	+	1	ENSG00000081985	IL12RB2	protein_coding	chromosome	IL12RB2								Bivalent_poised_promoter	0.112467288879257			cg06952660	cg06952660
cg03975876	chr1	67307390	cg03975876_TC21	R	II	IL12RB2	5UTR	OpenSea		Both	CG	Open Sea	ENST00000541374	chr1	67307364	67396900	89537	+	25	ENSG00000081985	IL12RB2	protein_coding	chromosome	IL12RB2	ENSG00000081985	IL12RB2						Bivalent_poised_promoter	0.112467288879257			cg03975876
cg27416067	chr1	67307445	cg27416067_TC21	F	II	IL12RB2	5UTR	OpenSea		Both	CG	Open Sea	ENST00000541374	chr1	67307364	67396900	89537	+	80	ENSG00000081985	IL12RB2	protein_coding	chromosome	IL12RB2	ENSG00000081985	IL12RB2						Bivalent_poised_promoter	0.112467288879257			cg27416067	cg27416067
cg00993824	chr1	67307492	cg00993824_TC11	F	I	IL12RB2	5UTR	OpenSea		Grn	CG	Open Sea	ENST00000541374	chr1	67307364	67396900	89537	+	127	ENSG00000081985	IL12RB2	protein_coding	chromosome	IL12RB2	ENSG00000081985	IL12RB2						Bivalent_poised_promoter	0.112467288879257			cg00993824	cg00993824
cg15991072	chr1	67307721	cg15991072_BC11	R	I	IL12RB2	5UTR	OpenSea		Red	CG	Open Sea	ENST00000541374	chr1	67307364	67396900	89537	+	356	ENSG00000081985	IL12RB2	protein_coding	chromosome	IL12RB2	ENSG00000081985	IL12RB2						Bivalent_poised_promoter	0.112467288879257			cg15991072	cg15991072
cg20803547	chr1	67307757	cg20803547_TC11	R	I	IL12RB2	5UTR	OpenSea		Red	CG	Open Sea	ENST00000541374	chr1	67307364	67396900	89537	+	392	ENSG00000081985	IL12RB2	protein_coding	chromosome	IL12RB2	ENSG00000081985	IL12RB2						Bivalent_poised_promoter	0.112467288879257			cg20803547	cg20803547
cg04311496	chr1	67308036	cg04311496_BC21	F	II		Unknow	OpenSea		Both	CG	Open Sea	ENST00000541374	chr1	67307364	67396900	89537	+	671	ENSG00000081985	IL12RB2	protein_coding	chromosome	IL12RB2	ENSG00000081985	IL12RB2						Bivalent_poised_promoter	0.112467288879257			cg04311496	cg04311496
cg11242303	chr1	67308042	cg11242303_BC11	F	I		Unknow	OpenSea		Red	CG	Open Sea	ENST00000541374	chr1	67307364	67396900	89537	+	677	ENSG00000081985	IL12RB2	protein_coding	chromosome	IL12RB2	ENSG00000081985	IL12RB2						Bivalent_poised_promoter	0.112467288879257			cg11242303	cg11242303
cg17741477	chr1	69568406	cg17741477_TC21	R	II	LRRC7	5UTR	Island	chr1:69567284-69568812	Both	CG	Island	ENST00000310961	chr1	69568398	70123488	555091	+	7	ENSG00000033122	LRRC7	protein_coding	chromosome	LRRC7	ENSG00000033122	LRRC7	PRAD_4604	13.2265150962121	Promoter	0.686626746506986	0.313373253493014	Bivalent_poised_promoter	0.17862685387211	PMD	commonPMD	cg17741477	cg17741477
cg27036290	chr1	69568422	cg27036290_TC21	R	II	LRRC7	5UTR	Island	chr1:69567284-69568812	Both	CG	Island	ENST00000310961	chr1	69568398	70123488	555091	+	23	ENSG00000033122	LRRC7	protein_coding	chromosome	LRRC7	ENSG00000033122	LRRC7	PRAD_4604	13.2265150962121	Promoter	0.686626746506986	0.313373253493014	Bivalent_poised_promoter	0.17862685387211	PMD	commonPMD	cg27036290	cg27036290
cg15513163	chr1	69568456	cg15513163_TC21	F	II	LRRC7	5UTR	Island	chr1:69567284-69568812	Both	CG	Island	ENST00000370958	chr1	69568450	69875004	306555	+	5	ENSG00000033122	LRRC7	protein_coding	chromosome	LRRC7	ENSG00000033122	LRRC7	PRAD_4604	13.2265150962121	Promoter	0.686626746506986	0.313373253493014	Bivalent_poised_promoter	0.17862685387211	PMD	commonPMD	cg15513163	cg15513163
cg09167553	chr1	69568792	cg09167553_TC11	F	I	LRRC7	5UTR	Island	chr1:69567284-69568812	Red	CG	Island	ENST00000370958	chr1	69568450	69875004	306555	+	341	ENSG00000033122	LRRC7	protein_coding	chromosome	LRRC7	ENSG00000033122	LRRC7	PRAD_4605	4.46253478804858	Intron	0.594810379241517	0.405189620758483	Bivalent_poised_promoter	0.17862685387211	PMD	commonPMD	cg09167553	cg09167553
cg14520424	chr1	69568808	cg14520424_TC11	F	I	LRRC7	5UTR	Island	chr1:69567284-69568812	Red	CG	Island	ENST00000370958	chr1	69568450	69875004	306555	+	357	ENSG00000033122	LRRC7	protein_coding	chromosome	LRRC7	ENSG00000033122	LRRC7	PRAD_4605	4.46253478804858	Intron	0.594810379241517	0.405189620758483	Bivalent_poised_promoter	0.17862685387211	PMD	commonPMD	cg14520424	cg14520424
cg00165323	chr1	69569397	cg00165323_TC21	F	II	LRRC7	5UTR	Shore	chr1:69567284-69568812	Both	CG	South Shore	ENST00000370958	chr1	69568450	69875004	306555	+	946	ENSG00000033122	LRRC7	protein_coding	chromosome	LRRC7	ENSG00000033122	LRRC7						Bivalent_poised_promoter	0.17862685387211	PMD	commonPMD	cg00165323	cg00165323
cg00338801	chr1	69569525	cg00338801_TC21	R	II		Unknow	Shore	chr1:69567284-69568812	Both	CG	South Shore	ENST00000370958	chr1	69568450	69875004	306555	+	1074	ENSG00000033122	LRRC7	protein_coding	chromosome	LRRC7	ENSG00000033122	LRRC7						Bivalent_poised_promoter	0.17862685387211	PMD	commonPMD	cg00338801	cg00338801
cg22812684	chr1	69569709	cg22812684_TC21	F	II		Unknow	Shore	chr1:69567284-69568812	Both	CG	South Shore	ENST00000370958	chr1	69568450	69875004	306555	+	1258	ENSG00000033122	LRRC7	protein_coding	chromosome	LRRC7	ENSG00000033122	LRRC7						Bivalent_poised_promoter	0.17862685387211	PMD	commonPMD	cg22812684	cg22812684
cg23624008	chr1	69569796	cg23624008_TC11	F	I		Unknow	Shore	chr1:69567284-69568812	Red	CG	South Shore	ENST00000370958	chr1	69568450	69875004	306555	+	1345	ENSG00000033122	LRRC7	protein_coding	chromosome	LRRC7	ENSG00000033122	LRRC7						Bivalent_poised_promoter	0.17862685387211	PMD	commonPMD	cg23624008	cg23624008
cg04185755	chr1	74234150	cg04185755_TC21	F	II	TNNI3K	TSS1500	OpenSea		Both	CG	Open Sea	ENST00000326637	chr1	74235401	74544424	309024	+	1249	ENSG00000116783	TNNI3K	protein_coding	chromosome	TNNI3K	ENSG00000259030	FPGT-TNNI3K						Heterochromatin	0.168512979441503	PMD	commonPMD	cg04185755	cg04185755
cg03041689	chr1	74234852	cg03041689_BC21	R	II	TNNI3K	TSS1500	OpenSea		Both	CG	Open Sea	ENST00000326637	chr1	74235401	74544424	309024	+	547	ENSG00000116783	TNNI3K	protein_coding	chromosome	TNNI3K	ENSG00000259030	FPGT-TNNI3K						Heterochromatin	0.168512979441503	PMD	commonPMD	cg03041689	cg03041689
cg18134148	chr1	74235109	cg18134148_TC21	F	II	TNNI3K	TSS1500	OpenSea		Both	CG	Open Sea	ENST00000326637	chr1	74235401	74544424	309024	+	290	ENSG00000116783	TNNI3K	protein_coding	chromosome	TNNI3K	ENSG00000259030	FPGT-TNNI3K						Heterochromatin	0.168512979441503	PMD	commonPMD	cg18134148	cg18134148
cg27380552	chr1	74235278	cg27380552_BC21	F	II	TNNI3K	TSS200	OpenSea		Both	CG	Open Sea	ENST00000326637	chr1	74235401	74544424	309024	+	121	ENSG00000116783	TNNI3K	protein_coding	chromosome	TNNI3K	ENSG00000259030	FPGT-TNNI3K						Heterochromatin	0.168512979441503	PMD	commonPMD	cg27380552	cg27380552
cg04676526	chr1	74235290	cg04676526_BC21	F	II	TNNI3K	TSS200	OpenSea		Both	CG	Open Sea	ENST00000326637	chr1	74235401	74544424	309024	+	109	ENSG00000116783	TNNI3K	protein_coding	chromosome	TNNI3K	ENSG00000259030	FPGT-TNNI3K						Heterochromatin	0.168512979441503	PMD	commonPMD	cg04676526	cg04676526
cg03662422	chr1	75615587	cg03662422_TC21	F	II		Unknow	Shore	chr1:75614769-75615123;chr1:75615693-75616680	Both	CG	North Shore	ENST00000370859	chr1	75202131	75611116	408986	-	4470	ENSG00000137968	SLC44A5	protein_coding	chromosome	SLC44A5								Bivalent_poised_promoter	0.144401136994428	PMD		cg03662422	cg03662422
cg21081832	chr1	75615694	cg21081832_TC21	F	II		Unknow	Shore	chr1:75614769-75615123;chr1:75615693-75616680	Both	CG	Island	ENST00000370859	chr1	75202131	75611116	408986	-	4577	ENSG00000137968	SLC44A5	protein_coding	chromosome	SLC44A5								Bivalent_poised_promoter	0.144401136994428	PMD		cg21081832	cg21081832
cg20467168	chr1	75615723	cg20467168_TC11	R	I		Unknow	Shore	chr1:75614769-75615123;chr1:75615693-75616680	Red	CG	Island	ENST00000370859	chr1	75202131	75611116	408986	-	4606	ENSG00000137968	SLC44A5	protein_coding	chromosome	SLC44A5								Bivalent_poised_promoter	0.144401136994428	PMD		cg20467168	cg20467168
cg27547954	chr1	75616277	cg27547954_BC11	R	I	SLC44A5	TSS200	Shore	chr1:75614769-75615123;chr1:75615693-75616680	Red	CG	Island	ENST00000370859	chr1	75202131	75611116	408986	-	5160	ENSG00000137968	SLC44A5	protein_coding	chromosome	SLC44A5			PRAD_4654	8.66597106677692	Distal	0.748502994011976	0.251497005988024	Bivalent_poised_promoter	0.144401136994428	PMD		cg27547954	cg27547954
cg24694675	chr1	75616381	cg24694675_BC11	F	I	SLC44A5	TSS1500	Shore	chr1:75614769-75615123;chr1:75615693-75616680	Red	CG	Island	ENST00000370859	chr1	75202131	75611116	408986	-	5264	ENSG00000137968	SLC44A5	protein_coding	chromosome	SLC44A5								Bivalent_poised_promoter	0.144401136994428	PMD		cg24694675	cg24694675
cg17888155	chr1	75616488	cg17888155_TC21	R	II	SLC44A5	TSS1500	Shore	chr1:75614769-75615123;chr1:75615693-75616680	Both	CG	Island	ENST00000370859	chr1	75202131	75611116	408986	-	5371	ENSG00000137968	SLC44A5	protein_coding	chromosome	SLC44A5								Bivalent_poised_promoter	0.144401136994428	PMD		cg17888155	cg17888155
cg05725004	chr1	75616883	cg05725004_TC21	R	II	SLC44A5	TSS1500	Shore	chr1:75614769-75615123;chr1:75615693-75616680	Both	CG	South Shore	ENST00000370859	chr1	75202131	75611116	408986	-	5766	ENSG00000137968	SLC44A5	protein_coding	chromosome	SLC44A5								Bivalent_poised_promoter	0.144401136994428	PMD		cg05725004	cg05725004
cg20818417	chr1	75617005	cg20818417_BC21	F	II	SLC44A5	TSS1500	Shore	chr1:75614769-75615123;chr1:75615693-75616680	Both	CG	South Shore	ENST00000370859	chr1	75202131	75611116	408986	-	5888	ENSG00000137968	SLC44A5	protein_coding	chromosome	SLC44A5								Repressed_chromatin	0.144401136994428	PMD		cg20818417	cg20818417
cg26940178	chr1	75617203	cg26940178_TC11	F	I	SLC44A5	TSS1500	Shelf	chr1:75614769-75615123;chr1:75615693-75616680	Grn	CG	South Shore	ENST00000370859	chr1	75202131	75611116	408986	-	6086	ENSG00000137968	SLC44A5	protein_coding	chromosome	SLC44A5								Heterochromatin	0.144401136994428	PMD		cg26940178	cg26940178
cg18877763	chr1	76073501	cg18877763_BC21	F	II	ST6GALNAC3	TSS1500	OpenSea		Both	CG	Open Sea	ENST00000328299	chr1	76074719	76634601	559883	+	1216	ENSG00000184005	ST6GALNAC3	protein_coding	chromosome	ST6GALNAC3								Repressed_chromatin	0.180269014575425	PMD	commonPMD	cg18877763	cg18877763
cg22782710	chr1	76073919	cg22782710_BC21	F	II	ST6GALNAC3	TSS1500	OpenSea		Both	CG	Open Sea	ENST00000328299	chr1	76074719	76634601	559883	+	798	ENSG00000184005	ST6GALNAC3	protein_coding	chromosome	ST6GALNAC3								Repressed_chromatin	0.180269014575425	PMD	commonPMD	cg22782710	cg22782710
cg11963676	chr1	76074425	cg11963676_TC21	F	II	ST6GALNAC3	TSS1500	OpenSea		Both	CG	Open Sea	ENST00000328299	chr1	76074719	76634601	559883	+	292	ENSG00000184005	ST6GALNAC3	protein_coding	chromosome	ST6GALNAC3			PRAD_4664	6.78539408964719	Promoter	0.68063872255489	0.31936127744511	Bivalent_poised_promoter	0.180269014575425	PMD	commonPMD	cg11963676	cg11963676
cg00534240	chr1	76074463	cg00534240_BC11	R	I	ST6GALNAC3	TSS1500	OpenSea		Red	CG	Open Sea	ENST00000328299	chr1	76074719	76634601	559883	+	254	ENSG00000184005	ST6GALNAC3	protein_coding	chromosome	ST6GALNAC3			PRAD_4664	6.78539408964719	Promoter	0.68063872255489	0.31936127744511	Bivalent_poised_promoter	0.180269014575425	PMD	commonPMD	cg00534240	cg00534240
cg15090083	chr1	76074483	cg15090083_TC11	R	I	ST6GALNAC3	TSS1500	OpenSea		Red	CG	Open Sea	ENST00000328299	chr1	76074719	76634601	559883	+	234	ENSG00000184005	ST6GALNAC3	protein_coding	chromosome	ST6GALNAC3			PRAD_4664	6.78539408964719	Promoter	0.68063872255489	0.31936127744511	Bivalent_poised_promoter	0.180269014575425	PMD	commonPMD	cg15090083	cg15090083
cg20707222	chr1	76074537	cg20707222_BC11	R	I	ST6GALNAC3	TSS1500	OpenSea		Grn	CG	Open Sea	ENST00000328299	chr1	76074719	76634601	559883	+	180	ENSG00000184005	ST6GALNAC3	protein_coding	chromosome	ST6GALNAC3			PRAD_4664	6.78539408964719	Promoter	0.68063872255489	0.31936127744511	Bivalent_poised_promoter	0.180269014575425	PMD	commonPMD	cg20707222	cg20707222
cg04197986	chr1	76074541	cg04197986_TC11	R	I	ST6GALNAC3	TSS1500	OpenSea		Red	CG	Open Sea	ENST00000328299	chr1	76074719	76634601	559883	+	176	ENSG00000184005	ST6GALNAC3	protein_coding	chromosome	ST6GALNAC3			PRAD_4664	6.78539408964719	Promoter	0.68063872255489	0.31936127744511	Bivalent_poised_promoter	0.180269014575425	PMD	commonPMD	cg04197986	cg04197986
cg27158141	chr1	76074544	cg27158141_BC21	R	II	ST6GALNAC3	TSS1500	OpenSea		Both	CG	Open Sea	ENST00000328299	chr1	76074719	76634601	559883	+	173	ENSG00000184005	ST6GALNAC3	protein_coding	chromosome	ST6GALNAC3			PRAD_4664	6.78539408964719	Promoter	0.68063872255489	0.31936127744511	Bivalent_poised_promoter	0.180269014575425	PMD	commonPMD	cg27158141	cg27158141
cg15299005	chr1	76074549	cg15299005_TC21	R	II	ST6GALNAC3	TSS200	OpenSea		Both	CG	Open Sea	ENST00000328299	chr1	76074719	76634601	559883	+	168	ENSG00000184005	ST6GALNAC3	protein_coding	chromosome	ST6GALNAC3			PRAD_4664	6.78539408964719	Promoter	0.68063872255489	0.31936127744511	Bivalent_poised_promoter	0.180269014575425	PMD	commonPMD	cg15299005	cg15299005
cg26363196	chr1	76074551	cg26363196_TC21	R	II	ST6GALNAC3	TSS200	OpenSea		Both	CG	Open Sea	ENST00000328299	chr1	76074719	76634601	559883	+	166	ENSG00000184005	ST6GALNAC3	protein_coding	chromosome	ST6GALNAC3			PRAD_4664	6.78539408964719	Promoter	0.68063872255489	0.31936127744511	Bivalent_poised_promoter	0.180269014575425	PMD	commonPMD	cg26363196	cg26363196
cg06211837	chr1	76074753	cg06211837_TC11	F	I	ST6GALNAC3	5UTR	OpenSea		Red	CG	Open Sea	ENST00000328299	chr1	76074719	76634601	559883	+	33	ENSG00000184005	ST6GALNAC3	protein_coding	chromosome	ST6GALNAC3	ENSG00000184005	ST6GALNAC3	PRAD_4664	6.78539408964719	Promoter	0.68063872255489	0.31936127744511	Bivalent_poised_promoter	0.180269014575425	PMD	commonPMD	cg06211837	cg06211837
cg12601757	chr1	76074780	cg12601757_BC21	F	II	ST6GALNAC3	5UTR	OpenSea		Both	CG	Open Sea	ENST00000328299	chr1	76074719	76634601	559883	+	60	ENSG00000184005	ST6GALNAC3	protein_coding	chromosome	ST6GALNAC3	ENSG00000184005	ST6GALNAC3	PRAD_4664	6.78539408964719	Promoter	0.68063872255489	0.31936127744511	Bivalent_poised_promoter	0.180269014575425	PMD	commonPMD	cg12601757
cg21526205	chr1	76074889	cg21526205_TC11	F	I		Unknow	OpenSea		Red	CG	Open Sea	ENST00000328299	chr1	76074719	76634601	559883	+	169	ENSG00000184005	ST6GALNAC3	protein_coding	chromosome	ST6GALNAC3	ENSG00000184005	ST6GALNAC3	PRAD_4664	6.78539408964719	Promoter	0.68063872255489	0.31936127744511	Bivalent_poised_promoter	0.180269014575425	PMD	commonPMD	cg21526205	cg21526205
cg10511850	chr1	76075314	cg10511850_BC21	R	II		Unknow	OpenSea		Both	CG	Open Sea	ENST00000328299	chr1	76074719	76634601	559883	+	594	ENSG00000184005	ST6GALNAC3	protein_coding	chromosome	ST6GALNAC3	ENSG00000184005	ST6GALNAC3						Bivalent_poised_promoter	0.180269014575425	PMD	commonPMD	cg10511850	cg10511850
cg12604058	chr1	77887664	cg12604058_BC11	R	I	NEXN-AS1	Exon	Shore	chr1:77888696-77888988	Red	CG	North Shore	ENST00000401035	chr1	77888513	77933384	44872	+	847	ENSG00000162614	NEXN	protein_coding	chromosome	NEXN								Active_non-prostate_lineage_enhancer	0.0577592371880164			cg12604058	cg12604058
cg00332855	chr1	77888096	cg00332855_BC21	R	II	NEXN-AS1	Exon	Shore	chr1:77888696-77888988	Both	CG	North Shore	ENST00000401035	chr1	77888513	77933384	44872	+	415	ENSG00000162614	NEXN	protein_coding	chromosome	NEXN								Active_non-prostate_lineage_enhancer	0.0577592371880164			cg00332855	cg00332855
cg24427376	chr1	77888368	cg24427376_TC11	R	I	NEXN-AS1	Exon	Shore	chr1:77888696-77888988	Grn	CG	North Shore	ENST00000401035	chr1	77888513	77933384	44872	+	143	ENSG00000162614	NEXN	protein_coding	chromosome	NEXN								Bivalent_poised_promoter	0.0577592371880164			cg24427376
cg22282889	chr1	77888380	cg22282889_BC21	F	II	NEXN-AS1	Exon	Shore	chr1:77888696-77888988	Both	CG	North Shore	ENST00000401035	chr1	77888513	77933384	44872	+	131	ENSG00000162614	NEXN	protein_coding	chromosome	NEXN								Bivalent_poised_promoter	0.0577592371880164			cg22282889	cg22282889
cg00964752	chr1	77888418	cg00964752_TC21	F	II	NEXN-AS1	Exon	Shore	chr1:77888696-77888988	Both	CG	North Shore	ENST00000401035	chr1	77888513	77933384	44872	+	93	ENSG00000162614	NEXN	protein_coding	chromosome	NEXN								Bivalent_poised_promoter	0.0577592371880164			cg00964752
cg00964757	chr1	77888530	cg00964757_TC21	R	II	NEXN-AS1	Exon	Shore	chr1:77888696-77888988	Both	CG	North Shore	ENST00000330010	chr1	77888515	77943891	55377	+	14	ENSG00000162614	NEXN	protein_coding	chromosome	NEXN	ENSG00000162614	NEXN						Bivalent_poised_promoter	0.0577592371880164			cg00964757
cg18871105	chr1	77888539	cg18871105_BC21	F	II	NEXN-AS1	Exon	Shore	chr1:77888696-77888988	Both	CG	North Shore	ENST00000330010	chr1	77888515	77943891	55377	+	23	ENSG00000162614	NEXN	protein_coding	chromosome	NEXN	ENSG00000162614	NEXN						Bivalent_poised_promoter	0.0577592371880164			cg18871105	cg18871105
cg03327649	chr1	77888550	cg03327649_BC21	R	II	NEXN-AS1	Exon	Shore	chr1:77888696-77888988	Both	CG	North Shore	ENST00000330010	chr1	77888515	77943891	55377	+	34	ENSG00000162614	NEXN	protein_coding	chromosome	NEXN	ENSG00000162614	NEXN						Bivalent_poised_promoter	0.0577592371880164			cg03327649	cg03327649
cg25282035	chr1	77888605	cg25282035_TC21	F	II	NEXN-AS1	Exon	Shore	chr1:77888696-77888988	Both	CG	North Shore	ENST00000334785	chr1	77888628	77943224	54597	+	21	ENSG00000162614	NEXN	protein_coding	chromosome	NEXN	ENSG00000162614	NEXN						Bivalent_poised_promoter	0.0577592371880164			cg25282035	cg25282035
cg20967975	chr1	77888697	cg20967975_BC11	R	I	NEXN	5UTR	Island	chr1:77888696-77888988	Grn	CG	Island	ENST00000440324	chr1	77888662	77935919	47258	+	34	ENSG00000162614	NEXN	protein_coding	chromosome	NEXN	ENSG00000162614	NEXN						Bivalent_poised_promoter	0.0577592371880164			cg20967975	cg20967975
cg20943338	chr1	77888721	cg20943338_TC21	R	II	NEXN	5UTR	Island	chr1:77888696-77888988	Both	CG	Island	ENST00000440324	chr1	77888662	77935919	47258	+	58	ENSG00000162614	NEXN	protein_coding	chromosome	NEXN	ENSG00000162614	NEXN						Bivalent_poised_promoter	0.0577592371880164			cg20943338
cg19359627	chr1	77889075	cg19359627_TC11	F	I	NEXN-AS1	Exon	Shore	chr1:77888696-77888988	Grn	CG	South Shore	ENST00000440324	chr1	77888662	77935919	47258	+	412	ENSG00000162614	NEXN	protein_coding	chromosome	NEXN	ENSG00000162614	NEXN						Bivalent_poised_promoter	0.0577592371880164			cg19359627
cg06914015	chr1	77889154	cg06914015_BC21	R	II	NEXN-AS1	Exon	Shore	chr1:77888696-77888988	Both	CG	South Shore	ENST00000440324	chr1	77888662	77935919	47258	+	491	ENSG00000162614	NEXN	protein_coding	chromosome	NEXN	ENSG00000162614	NEXN						Bivalent_poised_promoter	0.0577592371880164			cg06914015	cg06914015
cg26728886	chr1	77889428	cg26728886_BC21	R	II		Unknow	Shore	chr1:77888696-77888988	Both	CG	South Shore	ENST00000440324	chr1	77888662	77935919	47258	+	765	ENSG00000162614	NEXN	protein_coding	chromosome	NEXN	ENSG00000162614	NEXN						Bivalent_poised_promoter	0.0577592371880164			cg26728886
cg16889022	chr1	77889540	cg16889022_TC21	F	II	NEXN-AS1	TSS200	Shore	chr1:77888696-77888988	Both	CG	South Shore	ENST00000440324	chr1	77888662	77935919	47258	+	877	ENSG00000162614	NEXN	protein_coding	chromosome	NEXN	ENSG00000162614	NEXN						Active_non-prostate_lineage_enhancer	0.0577592371880164			cg16889022	cg16889022
cg20227495	chr1	77889583	cg20227495_BC21	F	II	NEXN-AS1	TSS200	Shore	chr1:77888696-77888988	Both	CG	South Shore	ENST00000440324	chr1	77888662	77935919	47258	+	920	ENSG00000162614	NEXN	protein_coding	chromosome	NEXN	ENSG00000162614	NEXN						Active_non-prostate_lineage_enhancer	0.0577592371880164			cg20227495	cg20227495
cg03000585	chr1	77889654	cg03000585_BC21	R	II	NEXN-AS1	TSS200	Shore	chr1:77888696-77888988	Both	CG	South Shore	ENST00000440324	chr1	77888662	77935919	47258	+	991	ENSG00000162614	NEXN	protein_coding	chromosome	NEXN	ENSG00000162614	NEXN						Active_non-prostate_lineage_enhancer	0.0577592371880164			cg03000585	cg03000585
cg03000585	chr1	77889654	cg03000585_BC22	R	II	NEXN-AS1	TSS200	Shore	chr1:77888696-77888988	Both	CG	South Shore	ENST00000440324	chr1	77888662	77935919	47258	+	991	ENSG00000162614	NEXN	protein_coding	chromosome	NEXN	ENSG00000162614	NEXN						Active_non-prostate_lineage_enhancer	0.0577592371880164			cg03000585	cg03000585
cg17357537	chr1	77889834	cg17357537_BC21	R	II	NEXN-AS1	TSS1500	Shore	chr1:77888696-77888988	Both	CG	South Shore	ENST00000440324	chr1	77888662	77935919	47258	+	1171	ENSG00000162614	NEXN	protein_coding	chromosome	NEXN	ENSG00000162614	NEXN						Active_non-prostate_lineage_enhancer	0.0577592371880164			cg17357537	cg17357537
cg04232484	chr1	77889981	cg04232484_BC21	F	II	NEXN-AS1	TSS1500	Shore	chr1:77888696-77888988	Both	CG	South Shore	ENST00000440324	chr1	77888662	77935919	47258	+	1318	ENSG00000162614	NEXN	protein_coding	chromosome	NEXN	ENSG00000162614	NEXN						Active_non-prostate_lineage_enhancer	0.0577592371880164			cg04232484	cg04232484
cg13304609	chr1	78619477	cg13304609_TC21	R	II	IFI44L	TSS1500	OpenSea		Both	CG	Open Sea	ENST00000452835	chr1	78619922	78628207	8286	+	443	ENSG00000137959	IFI44L	protein_coding	chromosome	IFI44L								Active_non-prostate_lineage_enhancer	0.110878285553114			cg13304609	cg13304609
cg06872964	chr1	78619565	cg06872964_BC21	F	II	IFI44L	TSS1500	OpenSea		Both	CG	Open Sea	ENST00000452835	chr1	78619922	78628207	8286	+	355	ENSG00000137959	IFI44L	protein_coding	chromosome	IFI44L								Active_non-prostate_lineage_enhancer	0.110878285553114			cg06872964
cg03607951	chr1	78619901	cg03607951_TC21	R	II	IFI44L	TSS1500	OpenSea		Both	CG	Open Sea	ENST00000452835	chr1	78619922	78628207	8286	+	19	ENSG00000137959	IFI44L	protein_coding	chromosome	IFI44L								Active_non-prostate_lineage_enhancer	0.110878285553114			cg03607951	cg03607951
cg17980508	chr1	78620028	cg17980508_BC21	R	II	IFI44L	TSS1500	OpenSea		Both	CG	Open Sea	ENST00000452835	chr1	78619922	78628207	8286	+	105	ENSG00000137959	IFI44L	protein_coding	chromosome	IFI44L	ENSG00000137959	IFI44L						Active_non-prostate_lineage_enhancer	0.110878285553114			cg17980508	cg17980508
cg00855901	chr1	78620080	cg00855901_TC21	R	II	IFI44L	TSS1500	OpenSea		Both	CG	Open Sea	ENST00000452835	chr1	78619922	78628207	8286	+	157	ENSG00000137959	IFI44L	protein_coding	chromosome	IFI44L	ENSG00000137959	IFI44L						Active_non-prostate_lineage_enhancer	0.110878285553114			cg00855901	cg00855901
cg00855901	chr1	78620080	cg00855901_TC22	R	II	IFI44L	TSS1500	OpenSea		Both	CG	Open Sea	ENST00000452835	chr1	78619922	78628207	8286	+	157	ENSG00000137959	IFI44L	protein_coding	chromosome	IFI44L	ENSG00000137959	IFI44L						Active_non-prostate_lineage_enhancer	0.110878285553114			cg00855901	cg00855901
cg00855901	chr1	78620080	cg00855901_TC23	R	II	IFI44L	TSS1500	OpenSea		Both	CG	Open Sea	ENST00000452835	chr1	78619922	78628207	8286	+	157	ENSG00000137959	IFI44L	protein_coding	chromosome	IFI44L	ENSG00000137959	IFI44L						Active_non-prostate_lineage_enhancer	0.110878285553114			cg00855901	cg00855901
cg27315157	chr1	78620512	cg27315157_BC21	F	II	IFI44L	5UTR	OpenSea		Both	CG	Open Sea	ENST00000476876	chr1	78620469	78641550	21082	+	42	ENSG00000137959	IFI44L	protein_coding	chromosome	IFI44L	ENSG00000137959	IFI44L						Active_non-prostate_lineage_enhancer	0.110878285553114			cg27315157	cg27315157
cg17095278	chr1	79006299	cg17095278_TC21	R	II		Unknow	Shore	chr1:79006596-79006852	Both	CG	North Shore	ENST00000370742	chr1	78889764	79006718	116955	-	417	ENSG00000162618	ELTD1	protein_coding	chromosome	ELTD1	ENSG00000162618	ELTD1						Active_non-prostate_lineage_enhancer	0.173220739725755	PMD	commonPMD	cg17095278	cg17095278
cg14319235	chr1	79006597	cg14319235_BC21	F	II		Unknow	Island	chr1:79006596-79006852	Both	CG	Island	ENST00000370742	chr1	78889764	79006718	116955	-	119	ENSG00000162618	ELTD1	protein_coding	chromosome	ELTD1	ENSG00000162618	ELTD1						Bivalent_poised_promoter	0.173220739725755	PMD	commonPMD	cg14319235	cg14319235
cg15084543	chr1	79006723	cg15084543_TC11	F	I	ADGRL4	Exon	Island	chr1:79006596-79006852	Red	CG	Island	ENST00000370742	chr1	78889764	79006718	116955	-	4	ENSG00000162618	ELTD1	protein_coding	chromosome	ELTD1								Bivalent_poised_promoter	0.173220739725755	PMD	commonPMD	cg15084543	cg15084543
cg26422458	chr1	79006767	cg26422458_TC11	R	I	ADGRL4	TSS200	Island	chr1:79006596-79006852	Red	CG	Island	ENST00000370742	chr1	78889764	79006718	116955	-	48	ENSG00000162618	ELTD1	protein_coding	chromosome	ELTD1								Bivalent_poised_promoter	0.173220739725755	PMD	commonPMD	cg26422458	cg26422458
cg26719105	chr1	79006838	cg26719105_TC21	F	II	ADGRL4	TSS200	Island	chr1:79006596-79006852	Both	CG	Island	ENST00000370742	chr1	78889764	79006718	116955	-	119	ENSG00000162618	ELTD1	protein_coding	chromosome	ELTD1								Bivalent_poised_promoter	0.173220739725755	PMD	commonPMD	cg26719105	cg26719105
cg02154252	chr1	79006847	cg02154252_TC21	F	II	ADGRL4	TSS200	Island	chr1:79006596-79006852	Both	CG	Island	ENST00000370742	chr1	78889764	79006718	116955	-	128	ENSG00000162618	ELTD1	protein_coding	chromosome	ELTD1								Bivalent_poised_promoter	0.173220739725755	PMD	commonPMD	cg02154252	cg02154252
cg18592365	chr1	79006851	cg18592365_TC21	F	II	ADGRL4	TSS200	Island	chr1:79006596-79006852	Both	CG	Island	ENST00000370742	chr1	78889764	79006718	116955	-	132	ENSG00000162618	ELTD1	protein_coding	chromosome	ELTD1								Bivalent_poised_promoter	0.173220739725755	PMD	commonPMD	cg18592365	cg18592365
cg01402735	chr1	79006873	cg01402735_BC21	R	II	ADGRL4	TSS200	Shore	chr1:79006596-79006852	Both	CG	South Shore	ENST00000370742	chr1	78889764	79006718	116955	-	154	ENSG00000162618	ELTD1	protein_coding	chromosome	ELTD1								Bivalent_poised_promoter	0.173220739725755	PMD	commonPMD	cg01402735	cg01402735
cg13175159	chr1	79006958	cg13175159_BC21	F	II	ADGRL4	TSS1500	Shore	chr1:79006596-79006852	Both	CG	South Shore	ENST00000370742	chr1	78889764	79006718	116955	-	239	ENSG00000162618	ELTD1	protein_coding	chromosome	ELTD1								Active_non-prostate_lineage_enhancer	0.173220739725755	PMD	commonPMD	cg13175159
cg18781128	chr1	79007118	cg18781128_TC21	F	II	ADGRL4	TSS1500	Shore	chr1:79006596-79006852	Both	CG	South Shore	ENST00000370742	chr1	78889764	79006718	116955	-	399	ENSG00000162618	ELTD1	protein_coding	chromosome	ELTD1								Active_non-prostate_lineage_enhancer	0.173220739725755	PMD	commonPMD	cg18781128	cg18781128
cg17750919	chr1	79007232	cg17750919_TC21	F	II	ADGRL4	TSS1500	Shore	chr1:79006596-79006852	Both	CG	South Shore	ENST00000370742	chr1	78889764	79006718	116955	-	513	ENSG00000162618	ELTD1	protein_coding	chromosome	ELTD1								Active_non-prostate_lineage_enhancer	0.173220739725755	PMD	commonPMD	cg17750919	cg17750919
cg07478468	chr1	84998317	cg07478468_BC11	R	I	MCOLN2	TSS1500	Shore	chr1:84996902-84997752;chr1:84998201-84998484	Red	CG	Island	ENST00000370596	chr1	84999147	85133138	133992	+	828	ENSG00000162643	WDR63	protein_coding	chromosome	WDR63								Bivalent_poised_promoter	0.136123728359434	PMD		cg07478468	cg07478468
[truncated: 28,083 more rows]
