# Supplementary material for: Methylation reprogramming associated with aggressive prostate cancer and ancestral disparities
Source: Mol Syst Biol. 2025 Oct 7;21(12):1676–701. doi: 10.1038/s44320-025-00153-x (PMC12673094; doi:10.1038/s44320-025-00153-x)
Supplement: Supplementary file 22 — Data Set EV20 [file 44320_2025_153_MOESM22_ESM.xlsx]

## Sheet: Sheet1
Dataset EV20 Table summarising the p-value results of permutation tests performed for principal component and trait associations. Results generated from the top 10,000 most variable positions for 93 EPICv2 African samples in the tumour-associated discovery cohort (n = 35 tumour, n = 58 non-tumour).

## Sheet: Dataset EV20
Trait \ Principal Component	1	2	3	4	5	6	7	8			Principal Component	Percentage of Total Variance	Cumulative Variance Explained
Sentrix_ID	0.0538	0.0262	0.9778	0.0329	0.2192	0.8001	0.0848	0.0248			1	61.0641	61.0641
Sentrix_Position	0.24488	0.954715	0.773875	0.859492	0.830675	0.0683702	0.0420748	0.05613			2	8.64047	69.7046
Project_ID	0.154171	0.198018	0.0323269	0.09876	0.259997	0.837683	0.269965	0.00763822			3	2.17476	71.8793
Geography	0.48278	0.450365	0.238574	0.605542	0.0401167	0.821888	0.164397	0.320629			4	1.70166	73.581
Tumor.vs.NoTumor	8.61844e-16	0.497757	0.487755	0.778313	0.706412	0.864619	0.0817437	0.766177			5	1.336	74.917
ISUP	4.82751e-11	0.863266	0.633634	0.0970647	0.285178	0.637305	0.00444914	0.845713			6	1.09461	76.0116
Age	0.524321	0.523172	0.313257	0.136834	0.105475	0.934361	0.870298	0.380177			7	0.994258	77.0059
T.luminal.Quartile	2.08213e-15	0.00640113	0.190915	0.183957	0.000266398	0.107595	0.038089	0.195423			8	0.915195	77.9211
Immune.Quartile	4.10333e-06	2.16316e-05	0.0205266	0.591203	0.0641499	9.83673e-05	0.404705	0.00246046
Stroma.Quartile	3.29312e-10	1.46453e-06	0.690975	0.885551	0.155484	0.0574325	0.463339	0.0737091
