# Supplementary material for: Methylation reprogramming associated with aggressive prostate cancer and ancestral disparities
Source: Mol Syst Biol. 2025 Oct 7;21(12):1676–701. doi: 10.1038/s44320-025-00153-x (PMC12673094; doi:10.1038/s44320-025-00153-x)
Supplement: Supplementary file 23 — Data Set EV21 [file 44320_2025_153_MOESM23_ESM.xlsx]

## Sheet: Sheet1
Dataset EV21 Significant differentially methylated positions (DMPs) identified between African prostate tumour and non-tumour samples (BH-adjusted p <0.05, |Δβ| ≥0.1).

## Sheet: Dataset EV21
CpG	DeltaBeta	AveMe	AfricanPCaMean	AfricanNoPCaMean	t	P.Value	adj.P.Val	B	CHR	MAPINFO	Strand	Type	gene	feature	cgi	UCSC_Islands_Name	Color	Context	CGI.Relation	tx_id	tx_chr	tx_start	tx_end	tx_width	tx_strand	distTxStart	gene_id	nearest.gene.y	gene_biotype	seq_coord_system	symbol	gene_id_in	gene_in	ATAC_name	ATAC_score	ATAC_annotation	ATAC_percentGC	ATAC_percentAT	Pom_ChromatinState	pmd_Score	pmd_MD	pmd_Type	EPICv2_Name	EPICv1_Loci	GHid	GH_regulatory_element_type	GH_enhancer_score	validated
cg25214789_TC21	0.443219	0.200138	-0.0301873	0.413032	18.8115	3.16055e-32	2.16997e-26	62.6074	chr5	7849957	R	II		Unknow	Island	chr5:7849832-7851300	Both	CG	Island	ENST00000509627	chr5	7831398	7851151	19754	-	1192	ENSG00000215217	C5orf49	protein_coding	chromosome	C5orf49	ENSG00000215217	C5orf49	PRAD_31196	2.7078502533819	Intron	0.684630738522954	0.315369261477046	Bivalent_poised_promoter	0.104714615657353			cg25214789	cg25214789	GH05J007853	Promoter/Enhancer	1.54664395943701	Yes
cg16761581_BC21	0.391192	0.20018	0.0242036	0.415395	18.6633	5.46579e-32	2.16997e-26	62.0759	chr14	24334601	F	II	ADCY4	Exon	Shore	chr14:24332474-24332947;chr14:24333721-24333953;chr14:24334600-24335147	Both	CG	Island	ENST00000418030	chr14	24318392	24334747	16356	-	144	ENSG00000129467	ADCY4	protein_coding	chromosome	ADCY4	ENSG00000129467;ENSG00000258973	ADCY4;RP11-934B9.3						Bivalent_poised_promoter	0.112002326036774			cg16761581	cg16761581	GH14J024333	Promoter/Enhancer	1.67158370605581	Yes
cg26573704_TC21	0.461592	0.239713	-0.0746505	0.386942	18.5534	8.22116e-32	2.17592e-26	61.6797	chr5	33892118	F	II	ADAMTS12	TSS200	Island	chr5:33892086-33892298	Both	CG	Island	ENST00000504830	chr5	33523535	33892192	368658	-	72	ENSG00000151388	ADAMTS12	protein_coding	chromosome	ADAMTS12	ENSG00000151388	ADAMTS12						Bivalent_poised_promoter	0.260315232930488	PMD	commonPMD	cg26573704	cg26573704				Yes
cg03787864_TC11	0.543576	0.253352	-0.0311238	0.512452	18.3954	1.48201e-31	2.94185e-26	61.1075	chr16	88650726	R	I		Unknow	Island	chr16:88650581-88651049	Red	CG	Island	ENST00000568278	chr16	88646132	88651015	4884	-	287	ENSG00000051523	CYBA	protein_coding	chromosome	CYBA	ENSG00000051523	CYBA						Bivalent_poised_promoter	0.094547212432102			cg03787864	cg03787864				No
cg09729613_BC11	0.330292	0.14838	-0.0406427	0.28965	18.0352	5.74094e-31	8.86695e-26	59.7914	chr2	200585878	F	I	AOX1	TSS200	Island	chr2:200585803-200586304	Grn	CG	Island	ENST00000374700	chr2	200585868	200671495	85628	+	9	ENSG00000138356	AOX1	protein_coding	chromosome	AOX1	ENSG00000138356	AOX1	PRAD_17387	4.57260239028679	5' UTR	0.632734530938124	0.367265469061876	Bivalent_poised_promoter	0.0862196433476412			cg09729613	cg09729613				Yes
cg01185682_TC11	0.409648	0.233375	-0.0366177	0.37303	17.9944	6.70031e-31	8.86695e-26	59.6412	chr17	55266192	R	I	HLF	TSS200	Shore	chr17:55264837-55265673	Grn	CG	South Shore	ENST00000573945	chr17	55266222	55322989	56768	+	28	ENSG00000108924	HLF	protein_coding	chromosome	HLF	ENSG00000108924	HLF						Bivalent_poised_promoter	0.142857545725039	PMD		cg01185682	cg01185682				Yes
cg14130039_BC21	0.409618	0.278544	0.0403686	0.449987	17.6273	2.71407e-30	3.0786e-25	58.2802	chr6	32153448	F	II	LOC100507547	Exon	Shelf	chr6:32148813-32149452;chr6:32150324-32150767;chr6:32154052-32154752	Both	CG	North Shore	ENST00000414204	chr6	32153441	32155978	2538	+	6	ENSG00000221988	PPT2	protein_coding	chromosome	PPT2	ENSG00000204314;ENSG00000221988	PRRT1;PPT2						Active_non-prostate_lineage_promoter				cg14130039	cg14130039				Yes
cg12627583_TC21	0.37906	0.200874	0.0204783	0.399538	17.5846	3.19708e-30	3.17318e-25	58.1208	chr2	200586008	F	II	AOX1	TSS200	Island	chr2:200585803-200586304	Both	CG	Island	ENST00000374700	chr2	200585868	200671495	85628	+	139	ENSG00000138356	AOX1	protein_coding	chromosome	AOX1	ENSG00000138356	AOX1	PRAD_17387	4.57260239028679	5' UTR	0.632734530938124	0.367265469061876	Bivalent_poised_promoter	0.0862196433476412			cg12627583	cg12627583				Yes
cg07658657_BC21	0.423153	0.2692	-0.008799	0.414354	17.4396	5.58507e-30	4.51763e-25	57.5776	chr5	7849987	R	II		Unknow	Island	chr5:7849832-7851300	Both	CG	Island	ENST00000509627	chr5	7831398	7851151	19754	-	1162	ENSG00000215217	C5orf49	protein_coding	chromosome	C5orf49	ENSG00000215217	C5orf49	PRAD_31196	2.7078502533819	Intron	0.684630738522954	0.315369261477046	Bivalent_poised_promoter	0.104714615657353			cg07658657		GH05J007853	Promoter/Enhancer	1.54664395943701	No
cg19241327_BC11	0.324007	0.19829	0.0691974	0.393204	17.4348	5.68958e-30	4.51763e-25	57.5595	chr7	157691867	F	I		Unknow	Island	chr7:157688558-157694027	Grn	CG	Island	ENST00000494267	chr7	157415405	157416637	1233	+	276461	ENSG00000105993	DNAJB6	protein_coding	chromosome	DNAJB6	ENSG00000155093	PTPRN2						Bivalent_poised_promoter	0.189309416982569	PMD	commonPMD	cg19241327	cg19241327				Yes
cg10069493_BC11	0.5235	0.271346	-0.0740914	0.449408	17.3871	6.83899e-30	4.93662e-25	57.3803	chr10	45419240	F	I		Unknow	Island	chr10:45418926-45419435	Red	CG	Island	ENST00000483623	chr10	45424084	45428486	4403	+	4842	ENSG00000012779	ALOX5	protein_coding	chromosome	ALOX5	ENSG00000012779	ALOX5						Bivalent_poised_promoter	0.105752419520781			cg10069493	cg10069493				Yes
cg05133205_BC11	0.402407	0.285513	0.01728	0.419687	17.3551	7.74105e-30	5.06655e-25	57.2596	chr6	32153472	F	I	LOC100507547	Exon	Shelf	chr6:32150324-32150767;chr6:32154052-32154752	Grn	CG	North Shore	ENST00000414204	chr6	32153441	32155978	2538	+	30	ENSG00000221988	PPT2	protein_coding	chromosome	PPT2	ENSG00000204314;ENSG00000221988	PRRT1;PPT2						Active_non-prostate_lineage_promoter				cg05133205	cg05133205				Yes
cg04223671_BC11	0.437292	0.210393	-0.0749759	0.362317	17.4336	8.29516e-30	5.06655e-25	57.1908	chr1	201540188	F	I		Unknow	Island	chr1:201538651-201540189	Red	CG	Island	ENST00000531916	chr1	201483926	201509456	25531	-	30731	ENSG00000159176	CSRP1	protein_coding	chromosome	CSRP1								Bivalent_poised_promoter	0.10241307472508			cg04223671	cg04223671				Yes
cg10953487_TC21	0.32047	0.272892	0.0964121	0.416882	17.2024	1.399e-29	7.93451e-25	56.683	chr6	44561420	R	II		Unknow	OpenSea		Both	CG	Open Sea	ENST00000371477	chr6	44387525	44450426	62902	+	173894	ENSG00000096401	CDC5L	protein_coding	chromosome	CDC5L								Bivalent_poised_promoter	0.154518255740826	PMD	commonPMD	cg10953487	cg10953487				Yes
cg09691340_BC11	0.471148	0.225069	-0.00745727	0.463691	17.1564	1.67289e-29	8.48822e-25	56.5088	chr17	44325514	F	I	SLC25A39	TSS1500	Island	chr17:44324133-44325898	Red	CG	Island	ENST00000225308	chr17	44319625	44324870	5246	-	643	ENSG00000013306	SLC25A39	protein_coding	chromosome	SLC25A39			PRAD_92778	9.18856761198988	Promoter	0.6187624750499	0.3812375249501	Active_non-prostate_lineage_promoter	0.117453917951317			cg09691340	cg09691340				Yes
cg25240047_BC11	0.46809	0.200106	-0.0362178	0.431873	17.1273	1.87384e-29	8.48822e-25	56.3982	chr5	33892138	F	I	ADAMTS12	TSS200	Island	chr5:33892086-33892298	Red	CG	Island	ENST00000504830	chr5	33523535	33892192	368658	-	52	ENSG00000151388	ADAMTS12	protein_coding	chromosome	ADAMTS12	ENSG00000151388	ADAMTS12						Bivalent_poised_promoter	0.260315232930488	PMD	commonPMD	cg25240047	cg25240047				Yes
cg12334180_BC21	0.338426	0.2648	0.0871819	0.425608	17.1234	1.90235e-29	8.48822e-25	56.3835	chr7	29146223	F	II	CHN2	TSS1500	OpenSea		Both	CG	Open Sea	ENST00000612187	chr7	29064149	29146465	82317	-	240	ENSG00000106066	CPVL	protein_coding	chromosome	CPVL	ENSG00000106066;ENSG00000106069	CPVL;CHN2						Bivalent_poised_promoter	0.114505407067672			cg12334180	cg12334180				Yes
cg26412532_TC21	0.439532	0.23064	-0.0865367	0.352995	17.1205	1.92424e-29	8.48822e-25	56.3723	chr10	102121311	R	II	LDB1	TSS1500	Shore	chr10:102119876-102120360	Both	CG	South Shore	ENST00000425280	chr10	102107583	102120453	12871	-	857	ENSG00000198728	LDB1	protein_coding	chromosome	LDB1			PRAD_63077	7.36220547611311	Distal	0.586826347305389	0.413173652694611	Active_non-prostate_lineage_promoter	0.111365535812617			cg26412532	cg26412532				Yes
cg12920180_TC11	0.270644	0.172901	0.0283381	0.298982	17.1047	2.04668e-29	8.55316e-25	56.3122	chr14	30875238	R	I	COCH	Exon	Island	chr14:30874149-30875268	Grn	CG	Island	ENST00000460581	chr14	30874764	30890616	15853	+	473	ENSG00000100473	COCH	protein_coding	chromosome	COCH	ENSG00000100473	COCH						Bivalent_poised_promoter	0.120806075483058			cg12920180	cg12920180				Yes
cg11890740_BC11	0.444849	0.212735	-0.0909136	0.353935	16.9385	3.91838e-29	1.55563e-24	55.679	chrX	56232259	F	I	KLF8	TSS1500	Shore	chrX:56232518-56232726	Grn	CG	North Shore	ENST00000374928	chrX	56232437	56287889	55453	+	176	ENSG00000102349	KLF8	protein_coding	chromosome	KLF8			PRAD_111408	3.07771526118772	Promoter	0.590818363273453	0.409181636726547	Active_non-prostate_lineage_promoter				cg11890740	cg11890740				Yes
cg04194494_TC11	0.404676	0.213415	-0.0499771	0.354699	16.8389	5.79338e-29	2.1905e-24	55.2976	chr10	45419002	F	I		Unknow	Island	chr10:45418926-45419435	Red	CG	Island	ENST00000483623	chr10	45424084	45428486	4403	+	5080	ENSG00000012779	ALOX5	protein_coding	chromosome	ALOX5	ENSG00000012779	ALOX5						Bivalent_poised_promoter	0.105752419520781			cg04194494	cg04194494				No
cg06532037_TC11	0.387943	0.189137	-0.0203069	0.367636	16.7817	7.25663e-29	2.57299e-24	55.0779	chr2	190180704	F	I	C2orf88	TSS200	Island	chr2:190180253-190181103	Grn	CG	Island	ENST00000340623	chr2	190180863	190203484	22622	+	157	ENSG00000187699	C2orf88	protein_coding	chromosome	C2orf88	ENSG00000187699	C2orf88	PRAD_17085	4.0421727261022	Promoter	0.768463073852295	0.231536926147705	Bivalent_poised_promoter	0.0722612394988733			cg06532037	cg06532037				Yes
cg25060829_TC11	0.461217	0.224274	-0.0216879	0.439529	16.7749	7.45307e-29	2.57299e-24	55.0519	chr6	28399794	F	I	ZSCAN12	TSS1500	Island	chr6:28399347-28399874	Grn	CG	Island	ENST00000361028	chr6	28378955	28399734	20780	-	59	ENSG00000158691	ZSCAN12	protein_coding	chromosome	ZSCAN12			PRAD_38334	3.685636167809	Promoter	0.602794411177645	0.397205588822355	Active_non-prostate_lineage_promoter	0.0985408445762622			cg25060829	cg25060829				Yes
cg05415131_BC11	0.326097	0.159638	0.00321782	0.329315	16.7371	8.65163e-29	2.86231e-24	54.9064	chr11	59173393	F	I		Unknow	Shore	chr11:59171573-59172835;chr11:59173357-59173579	Red	CG	Island	ENST00000227451	chr11	59172492	59208587	36096	+	900	ENSG00000110042	DTX4	protein_coding	chromosome	DTX4	ENSG00000110042	DTX4	PRAD_66751	3.16967889259039	Intron	0.608782435129741	0.391217564870259	Bivalent_poised_promoter	0.0818137702725727			cg05415131	cg05415131				Yes
cg19505129_BC11	0.463068	0.263612	-0.0598548	0.403213	16.6563	1.19052e-28	3.78119e-24	54.5949	chrX	56232262	F	I	KLF8	TSS1500	Shore	chrX:56232518-56232726	Red	CG	North Shore	ENST00000374928	chrX	56232437	56287889	55453	+	173	ENSG00000102349	KLF8	protein_coding	chromosome	KLF8			PRAD_111408	3.07771526118772	Promoter	0.590818363273453	0.409181636726547	Active_non-prostate_lineage_promoter				cg19505129	cg19505129				Yes
cg21107590_BC11	0.280246	0.141386	0.00665719	0.286903	16.6383	1.27844e-28	3.90424e-24	54.5253	chr16	31202965	F	I	PYCARD-AS1	Exon	Island	chr16:31202245-31202966	Grn	CG	Island	ENST00000247470	chr16	31201485	31202992	1508	-	25	ENSG00000103490	PYCARD	protein_coding	chromosome	PYCARD	ENSG00000103490	PYCARD	PRAD_87939	3.47648786280663	Promoter	0.706586826347305	0.293413173652695	Bivalent_poised_promoter	0.172893215133607	PMD	commonPMD	cg21107590	cg21107590				Yes
cg19729649_TC11	0.317412	0.220579	0.0850585	0.402471	16.579	1.6171e-28	4.75558e-24	54.296	chr17	81961851	R	I	NOTUM	TSS1500	Island	chr17:81959410-81962146;chr17:81962653-81962880	Grn	CG	Island	ENST00000425009	chr17	81956883	81961840	4958	-	10	ENSG00000185269	NOTUM	protein_coding	chromosome	NOTUM								Bivalent_poised_promoter	0.103283768927988			cg19729649	cg19729649				No
cg15313226_BC11	0.445362	0.215095	-0.0488882	0.396474	16.5515	1.80343e-28	5.11412e-24	54.1895	chr2	190180942	R	I	C2orf88	5UTR	Island	chr2:190180253-190181103	Red	CG	Island	ENST00000443551	chr2	190180955	190200214	19260	+	11	ENSG00000187699	C2orf88	protein_coding	chromosome	C2orf88	ENSG00000187699	C2orf88	PRAD_17085	4.0421727261022	Promoter	0.768463073852295	0.231536926147705	Bivalent_poised_promoter	0.0722612394988733			cg15313226	cg15313226				Yes
cg23376821_TC21	0.359823	0.22118	0.0344281	0.394251	16.539	1.89462e-28	5.16214e-24	54.1414	chr6	45423628	F	II		Unknow	Shelf	chr6:45419609-45420427;chr6:45421683-45423909	Both	CG	Island	ENST00000625924	chr6	45422577	45547305	124729	+	1050	ENSG00000124813	RUNX2	protein_coding	chromosome	RUNX2	ENSG00000124813	RUNX2						Bivalent_poised_promoter	0.0978103094862657			cg23376821					No
cg19906093_BC11	0.424287	0.199189	0.0117119	0.435999	16.5317	1.95039e-28	5.16214e-24	54.1131	chr2	190180971	R	I	C2orf88	5UTR	Island	chr2:190180253-190181103	Red	CG	Island	ENST00000443551	chr2	190180955	190200214	19260	+	15	ENSG00000187699	C2orf88	protein_coding	chromosome	C2orf88	ENSG00000187699	C2orf88	PRAD_17085	4.0421727261022	Promoter	0.768463073852295	0.231536926147705	Bivalent_poised_promoter	0.0722612394988733			cg19906093	cg19906093				Yes
cg12738718_BC21	0.350401	0.173493	-0.0602282	0.290173	16.5062	2.15826e-28	5.52807e-24	54.0142	chr6	32153427	F	II	LOC100507547	Exon	Shelf	chr6:32148813-32149452;chr6:32150324-32150767;chr6:32154052-32154752	Both	CG	North Shore	ENST00000414204	chr6	32153441	32155978	2538	+	12	ENSG00000221988	PPT2	protein_coding	chromosome	PPT2	ENSG00000204314	PRRT1						Active_non-prostate_lineage_promoter				cg12738718	cg12738718				Yes
cg25170591_BC11	0.456411	0.24821	-0.0374336	0.418977	16.4633	2.55984e-28	6.35175e-24	53.8476	chr10	102121305	R	I	LDB1	TSS1500	Shore	chr10:102119876-102120360	Red	CG	South Shore	ENST00000425280	chr10	102107583	102120453	12871	-	851	ENSG00000198728	LDB1	protein_coding	chromosome	LDB1			PRAD_63077	7.36220547611311	Distal	0.586826347305389	0.413173652694611	Active_non-prostate_lineage_promoter	0.111365535812617			cg25170591	cg25170591				Yes
cg16831085_BC11	0.47139	0.248017	-0.0332112	0.438179	16.4054	3.22375e-28	7.75673e-24	53.6224	chr10	45419197	F	I		Unknow	Island	chr10:45418926-45419435	Grn	CG	Island	ENST00000483623	chr10	45424084	45428486	4403	+	4885	ENSG00000012779	ALOX5	protein_coding	chromosome	ALOX5	ENSG00000012779	ALOX5						Bivalent_poised_promoter	0.105752419520781			cg16831085	cg16831085				Yes
cg08350814_BC11	0.454203	0.210311	-0.0182852	0.435918	16.376	3.62547e-28	8.46674e-24	53.5077	chr2	190180583	F	I	C2orf88	TSS1500	Island	chr2:190180253-190181103	Red	CG	Island	ENST00000409870	chr2	190180482	190200209	19728	+	100	ENSG00000187699	C2orf88	protein_coding	chromosome	C2orf88	ENSG00000187699	C2orf88						Bivalent_poised_promoter	0.0722612394988733			cg08350814	cg08350814				No
cg21883802_BC11	0.429551	0.248504	-0.0219829	0.407568	16.3237	4.46711e-28	1.01342e-23	53.3039	chr14	91947362	F	I	FBLN5	Exon	Island	chr14:91947237-91947980	Red	CG	Island	ENST00000267620	chr14	91869441	91947399	77959	-	35	ENSG00000140092	FBLN5	protein_coding	chromosome	FBLN5	ENSG00000140092	FBLN5						Bivalent_poised_promoter	0.104771509486847			cg21883802	cg21883802				Yes
cg07433663_TC11	0.313252	0.190592	0.0312002	0.344452	16.2396	6.25542e-28	1.3797e-23	52.975	chr15	37098125	R	I	MEIS2	Exon	Island	chr15:37097974-37098179;chr15:37100400-37100672;chr15:37101465-37102045	Grn	CG	Island	ENST00000559085	chr15	36891256	37098302	207047	-	175	ENSG00000134138	MEIS2	protein_coding	chromosome	MEIS2	ENSG00000134138	MEIS2						Bivalent_poised_promoter	0.164779881121461	PMD	commonPMD	cg07433663	cg07433663				No
cg02144933_BC21	0.339937	0.165128	-0.0223	0.317637	16.3064	6.67809e-28	1.43312e-23	52.9121	chr2	200585967	F	II	AOX1	TSS200	Island	chr2:200585803-200586304	Both	CG	Island	ENST00000374700	chr2	200585868	200671495	85628	+	98	ENSG00000138356	AOX1	protein_coding	chromosome	AOX1	ENSG00000138356	AOX1	PRAD_17387	4.57260239028679	5' UTR	0.632734530938124	0.367265469061876	Bivalent_poised_promoter	0.0862196433476412			cg02144933	cg02144933				Yes
cg07251911_BC21	0.441342	0.296418	-0.0138941	0.427448	16.128	1.35701e-27	2.8355e-23	52.2196	chr5	33891994	F	II	ADAMTS12	TSS200	Shore	chr5:33892086-33892298	Both	CG	North Shore	ENST00000515401	chr5	33751198	33892019	140822	-	23	ENSG00000151388	ADAMTS12	protein_coding	chromosome	ADAMTS12	ENSG00000151388	ADAMTS12						Bivalent_poised_promoter	0.260315232930488	PMD	commonPMD	cg07251911	cg07251911				Yes
cg26272220_BC11	0.408849	0.251271	0.0245585	0.433408	16.0198	1.51409e-27	3.08259e-23	52.1112	chr12	81078105	F	I	ACSS3	5UTR	Island	chr12:81077790-81078340	Red	CG	Island	ENST00000261206	chr12	81078057	81255466	177410	+	47	ENSG00000111058	ACSS3	protein_coding	chromosome	ACSS3	ENSG00000111058	ACSS3						Bivalent_poised_promoter	0.16403990027156	PMD	commonPMD	cg26272220	cg26272220				Yes
cg23997405_TC11	0.398801	0.250822	0.137968	0.536769	16.0597	1.78245e-27	3.51338e-23	51.9532	chr14	100567352	F	I		Unknow	Shore	chr14:100567526-100569042	Grn	CG	North Shore	ENST00000443071	chr14	100537153	100568070	30918	-	716	ENSG00000183092	BEGAIN	protein_coding	chromosome	BEGAIN	ENSG00000183092	BEGAIN						Bivalent_poised_promoter	0.110048890519391			cg23997405					No
cg08815398_BC11	0.236321	0.113911	-0.0427618	0.193559	15.9751	1.81417e-27	3.51338e-23	51.9345	chr12	64825089	F	I		Unknow	Island	chr12:64824465-64825363	Grn	CG	Island	ENST00000539120	chr12	64824670	64836511	11842	+	418	ENSG00000111490	TBC1D30	protein_coding	chromosome	TBC1D30	ENSG00000111490	TBC1D30						Bivalent_poised_promoter	0.0944186378171039			cg08815398	cg08815398				Yes
cg16100120_BC21	0.422411	0.268419	-0.0244969	0.397915	15.9673	1.87171e-27	3.53851e-23	51.904	chr2	55923340	R	II		Unknow	Island	chr2:55923205-55923813	Both	CG	Island	ENST00000452161	chr2	55917725	55923776	6052	-	434	ENSG00000115380	EFEMP1	protein_coding	chromosome	EFEMP1	ENSG00000115380	EFEMP1	PRAD_13235	9.78788100610959	Intron	0.648702594810379	0.351297405189621	Bivalent_poised_promoter	0.159464576336883	PMD	commonPMD	cg16100120	cg16100120				Yes
cg08576172_TC21	0.488705	0.256104	-0.0279578	0.460747	15.9344	2.1384e-27	3.94867e-23	51.7738	chr15	85619042	F	II	AKAP13	TSS1500	OpenSea		Both	CG	Open Sea	ENST00000560676	chr15	85619696	85727414	107719	+	652	ENSG00000170776	AKAP13	protein_coding	chromosome	AKAP13	ENSG00000170776	AKAP13	PRAD_85212	3.63840607560008	Promoter	0.42315369261477	0.57684630738523	Active_non-prostate_lineage_promoter	0.0723737348959834			cg08576172	cg08576172				Yes
cg01096273_TC21	0.353754	0.262659	0.070646	0.4244	15.9194	2.27281e-27	4.10149e-23	51.7142	chr11	47187298	F	II	PACSIN3	TSS1500	Island	chr11:47185637-47187625	Both	CG	Island	ENST00000530513	chr11	47179254	47186443	7190	-	854	ENSG00000165912	PACSIN3	protein_coding	chromosome	PACSIN3								Bivalent_poised_promoter	0.0811039650259254			cg01096273	cg01096273				Yes
cg18388724_TC21	0.289432	0.196411	0.105805	0.395237	15.9134	2.32797e-27	4.10767e-23	51.6907	chr15	67121386	R	II		Unknow	OpenSea		Both	CG	Open Sea	ENST00000540846	chr15	67125716	67190762	65047	+	4328	ENSG00000166949	SMAD3	protein_coding	chromosome	SMAD3	ENSG00000166949	SMAD3	PRAD_84182	16.5036711353162	Intron	0.590818363273453	0.409181636726547	Active_non-prostate_lineage_promoter	0.0870767201889521			cg18388724	cg18388724				Yes
cg06126713_TC21	0.50881	0.31543	-0.178792	0.330018	15.8776	2.69215e-27	4.64698e-23	51.5486	chr7	16465992	F	II	SOSTDC1	TSS1500	OpenSea		Both	CG	Open Sea	ENST00000307068	chr7	16461481	16465849	4369	-	142	ENSG00000171243	SOSTDC1	protein_coding	chromosome	SOSTDC1	ENSG00000171243	SOSTDC1						Primed_prostate_lineage_enhancer	0.104541479171039			cg06126713	cg06126713				Yes
cg06355683_BC21	0.322314	0.157421	-0.00284692	0.319467	15.8449	3.07317e-27	5.19181e-23	51.4192	chr20	52104886	F	II		Unknow	Island	chr20:52104771-52105373	Both	CG	Island	ENST00000395989	chr20	52085241	52104923	19683	-	35	ENSG00000020256	ZFP64	protein_coding	chromosome	ZFP64	ENSG00000020256	ZFP64						Bivalent_poised_promoter	0.0797608662863226			cg06355683	cg06355683				Yes
cg15338327_BC11	0.328015	0.23131	-0.00136084	0.326655	15.7659	4.2373e-27	7.00936e-23	51.1051	chr10	99520452	R	I		Unknow	Island	chr10:99520184-99520625;chr10:99521424-99522359;chr10:99522968-99523177	Grn	CG	Island	ENST00000344586	chr10	99532933	99536524	3592	+	12479	ENSG00000119919	NKX2-3	protein_coding	chromosome	NKX2-3								Bivalent_poised_promoter	0.135804612129238	PMD		cg15338327	cg15338327				Yes
cg10789281_TC21	0.381886	0.235609	0.0171096	0.398995	15.7294	4.91599e-27	7.96608e-23	50.9598	chr12	81078103	F	II	ACSS3	5UTR	Island	chr12:81077790-81078340	Both	CG	Island	ENST00000261206	chr12	81078057	81255466	177410	+	45	ENSG00000111058	ACSS3	protein_coding	chromosome	ACSS3	ENSG00000111058	ACSS3						Bivalent_poised_promoter	0.16403990027156	PMD	commonPMD	cg10789281	cg10789281				Yes
cg04285033_BC11	0.344553	0.173825	0.0701878	0.41474	15.7027	5.48048e-27	8.70319e-23	50.8535	chr21	44723583	F	I		Unknow	Island	chr21:44723527-44723893	Grn	CG	Island	ENST00000613245	chr21	44497894	44711580	213687	-	12002	ENSG00000175894	TSPEAR	protein_coding	chromosome	TSPEAR								Bivalent_poised_promoter	0.115848580163379			cg04285033	cg04285033				Yes
cg06736785_TC11	0.296837	0.324029	0.130676	0.427513	15.6613	6.4888e-27	1.01024e-22	50.6883	chr7	132575416	F	I		Unknow	Shore	chr7:132575715-132577768	Grn	CG	North Shore	ENST00000423507	chr7	132383488	132576470	192983	-	1052	ENSG00000221866	PLXNA4	protein_coding	chromosome	PLXNA4	ENSG00000221866	PLXNA4						Bivalent_poised_promoter	0.210840026535655	PMD	commonPMD	cg06736785	cg06736785				No
cg10318116_TC21	0.361289	0.22033	0.102673	0.463962	15.6468	6.88381e-27	1.05113e-22	50.6305	chr6	157235812	R	II		Unknow	Shore	chr6:157236037-157236963	Both	CG	North Shore	ENST00000400790	chr6	157148911	157186610	37700	+	86900	ENSG00000049618	ARID1B	protein_coding	chromosome	ARID1B			PRAD_42688	4.9580745173823	Distal	0.600798403193613	0.399201596806387	Bivalent_poised_promoter	0.0769233638988038			cg10318116					No
cg08699646_BC11	0.330293	0.197379	0.0219571	0.35225	15.6241	7.55517e-27	1.13188e-22	50.5394	chr16	57985455	R	I	TEPP	Exon	Island	chr16:57984496-57985567;chr16:57985759-57986108	Grn	CG	Island	ENST00000569996	chr16	57976578	57987523	10946	+	8876	ENSG00000159648	TEPP	protein_coding	chromosome	TEPP	ENSG00000159648	TEPP						Bivalent_poised_promoter	0.127765244696813	PMD		cg08699646	cg08699646				Yes
cg24396624_BC21	0.491408	0.271256	-0.00518079	0.486227	15.6162	7.80216e-27	1.13974e-22	50.5079	chr3	25428369	F	II	RARB	5UTR	OpenSea		Both	CG	Open Sea	ENST00000330688	chr3	25428311	25597932	169622	+	57	ENSG00000077092	RARB	protein_coding	chromosome	RARB	ENSG00000077092	RARB	PRAD_20113	12.7587067957719	Promoter	0.520958083832335	0.479041916167665	Bivalent_poised_promoter	0.146138090684519	PMD		cg24396624	cg24396624	GH03J025425	Promoter/Enhancer	2.21861521744215	Yes
cg00971050_BC11	0.377321	0.19748	-0.0823686	0.294952	15.6133	7.89477e-27	1.13974e-22	50.4964	chr17	42421746	F	I		Unknow	Island	chr17:42421722-42423508	Grn	CG	Island	ENST00000357037	chr17	42402452	42423517	21066	-	1769	ENSG00000177469	PTRF	protein_coding	chromosome	PTRF	ENSG00000177469	PTRF	PRAD_92558	2.27242936775195	Intron	0.746506986027944	0.253493013972056	Bivalent_poised_promoter	0.0710661361151624			cg00971050	cg00971050				Yes
cg00158683_BC11	0.284561	0.13784	-0.00229656	0.282264	15.5906	8.66309e-27	1.22833e-22	50.4055	chr3	48595192	F	I		Unknow	Island	chr3:48594449-48595468	Grn	CG	Island	ENST00000328333	chr3	48564073	48595267	31195	-	73	ENSG00000114270	COL7A1	protein_coding	chromosome	COL7A1	ENSG00000114270	COL7A1						Bivalent_poised_promoter	0.099453148565125			cg00158683	cg00158683				No
cg17913386_TC21	0.326206	0.253182	0.0295711	0.355777	15.5743	9.25902e-27	1.2608e-22	50.3405	chr3	48595149	R	II	COL7A1	Exon	Island	chr3:48594449-48595468	Both	CG	Island	ENST00000328333	chr3	48564073	48595267	31195	-	116	ENSG00000114270	COL7A1	protein_coding	chromosome	COL7A1	ENSG00000114270	COL7A1						Bivalent_poised_promoter	0.099453148565125			cg17913386	cg17913386				Yes
cg13709870_BC21	0.435353	0.283271	-0.0239263	0.411427	15.5718	9.3541e-27	1.2608e-22	50.3305	chr4	16083923	R	II	PROM1	TSS1500	Island	chr4:16082572-16084112	Both	CG	Island	ENST00000508167	chr4	15968230	16083732	115503	-	190	ENSG00000007062	PROM1	protein_coding	chromosome	PROM1	ENSG00000007062	PROM1						Bivalent_poised_promoter	0.12202507424406			cg13709870	cg13709870				Yes
cg09354556_BC21	0.403965	0.282836	0.009522	0.413487	15.5715	9.36849e-27	1.2608e-22	50.329	chr3	47009851	R	II		Unknow	Island	chr3:47008996-47010119	Both	CG	Island	ENST00000423436	chr3	47005281	47007674	2394	+	4569	ENSG00000160796	NBEAL2	protein_coding	chromosome	NBEAL2			PRAD_20882	3.26229879951521	Distal	0.694610778443114	0.305389221556886	Active_non-prostate_lineage_promoter	0.06252294290229			cg09354556	cg09354556				Yes
cg02924459_BC21	0.336178	0.262277	-0.0358363	0.300342	15.5412	1.06032e-26	1.40318e-22	50.2078	chr4	824876	F	II		Unknow	Island	chr4:824858-827107	Both	CG	Island	ENST00000505203	chr4	784958	826092	41135	-	1214	ENSG00000168993	CPLX1	protein_coding	chromosome	CPLX1	ENSG00000168993	CPLX1						Bivalent_poised_promoter	0.102601932318126			cg02924459	cg02924459				Yes
cg08549665_BC21	-0.302297	0.616476	0.889135	0.586838	-15.5326	1.09867e-26	1.43011e-22	50.1731	chr20	60628563	F	II		Unknow	OpenSea		Both	CG	Open Sea	ENST00000614565	chr20	61252426	61940617	688192	+	623861	ENSG00000179242	CDH4	protein_coding	chromosome	CDH4								Heterochromatin	0.216532104585698	PMD	commonPMD	cg08549665	cg08549665				Yes
cg12433395_TC21	0.347112	0.30548	0.110265	0.457377	15.5268	1.12474e-26	1.44042e-22	50.1501	chr12	106139889	F	II	NUAK1	TSS1500	Island	chr12:106138328-106139918	Both	CG	Island	ENST00000261402	chr12	106063340	106140033	76694	-	142	ENSG00000074590	NUAK1	protein_coding	chromosome	NUAK1	ENSG00000074590	NUAK1						Bivalent_poised_promoter	0.123345546026555			cg12433395	cg12433395				Yes
cg10236452_BC11	0.339923	0.162744	-0.049408	0.290515	15.5112	1.19902e-26	1.51118e-22	50.0875	chr1	207959245	R	I		Unknow	Island	chr1:207958982-207959772	Grn	CG	Island	ENST00000356522	chr1	207886539	207911402	24864	-	47842	ENSG00000174059	CD34	protein_coding	chromosome	CD34			PRAD_9177	4.25033904825271	Distal	0.720558882235529	0.279441117764471	Bivalent_poised_promoter	0.113553163942036			cg10236452	cg10236452				No
cg19224557_TC21	0.381129	0.222942	0.0710357	0.452165	15.4904	1.30584e-26	1.62009e-22	50.004	chr13	113863269	R	II	GAS6-DT	TSS1500	Island	chr13:113862834-113864233	Both	CG	Island	ENST00000476291	chr13	113847677	113864015	16339	-	744	ENSG00000183087	GAS6	protein_coding	chromosome	GAS6	ENSG00000183087	GAS6						Bivalent_poised_promoter	0.163201983554881	PMD	commonPMD	cg19224557					No
cg03217795_BC11	0.34885	0.17276	-0.0452425	0.303607	15.4799	1.36324e-26	1.66529e-22	49.9619	chr16	23836235	R	I	PRKCB	Exon	Island	chr16:23835620-23836781	Red	CG	Island	ENST00000498058	chr16	23836082	23869326	33245	+	152	ENSG00000166501	PRKCB	protein_coding	chromosome	PRKCB	ENSG00000166501	PRKCB						Bivalent_poised_promoter	0.19632218104552	PMD	commonPMD	cg03217795	cg03217795				Yes
cg03122624_BC21	0.260832	0.222345	0.103687	0.364519	15.469	1.42611e-26	1.71569e-22	49.9178	chr2	55923206	F	II		Unknow	Island	chr2:55923205-55923813	Both	CG	Island	ENST00000452161	chr2	55917725	55923776	6052	-	568	ENSG00000115380	EFEMP1	protein_coding	chromosome	EFEMP1	ENSG00000115380	EFEMP1						Bivalent_poised_promoter	0.159464576336883	PMD	commonPMD	cg03122624	cg03122624				Yes
cg05031016_BC21	0.300992	0.26263	0.16502	0.466012	15.4395	1.60989e-26	1.90788e-22	49.7992	chr14	24334947	F	II	ADCY4	Exon	Shore	chr14:24332474-24332947;chr14:24332474-24332947;chr14:24333721-24333953;chr14:24334600-24335147	Both	CG	Island	ENST00000310677	chr14	24318349	24335071	16723	-	122	ENSG00000129467	ADCY4	protein_coding	chromosome	ADCY4	ENSG00000129467;ENSG00000258973	ADCY4;RP11-934B9.3						Bivalent_poised_promoter	0.112002326036774			cg05031016	cg05031016	GH14J024333	Promoter/Enhancer	1.67158370605581	Yes
cg22265335_TC11	0.365472	0.187944	0.0182831	0.383755	15.4351	1.63869e-26	1.91345e-22	49.7818	chr16	31202922	F	I	PYCARD-AS1	Exon	Island	chr16:31202245-31202966	Grn	CG	Island	ENST00000247470	chr16	31201485	31202992	1508	-	68	ENSG00000103490	PYCARD	protein_coding	chromosome	PYCARD	ENSG00000103490	PYCARD	PRAD_87939	3.47648786280663	Promoter	0.706586826347305	0.293413173652695	Bivalent_poised_promoter	0.172893215133607	PMD	commonPMD	cg22265335	cg22265335				Yes
cg25104124_TC21	0.39819	0.248388	-0.0883207	0.30987	15.4092	1.82283e-26	2.09762e-22	49.6776	chr10	72261264	R	II		Unknow	Island	chr10:72261015-72261265	Both	CG	Island	ENST00000307365	chr10	72273920	72276036	2117	+	12654	ENSG00000168209	DDIT4	protein_coding	chromosome	DDIT4								Active_non-prostate_lineage_promoter	0.0658700144566405			cg25104124	cg25104124				Yes
cg06769296_BC21	0.374557	0.283128	0.15442	0.528978	15.4005	1.88985e-26	2.14368e-22	49.6422	chr11	134036866	R	II		Unknow	Shore	chr11:134037140-134037388	Both	CG	North Shore	ENST00000299106	chr11	134068925	134152001	83077	+	32057	ENSG00000166086	JAM3	protein_coding	chromosome	JAM3			PRAD_70679	3.33519348154136	Promoter	0.63872255489022	0.36127744510978	Active_non-prostate_lineage_promoter	0.175538393037233	PMD	commonPMD	cg06769296	cg06769296				No
cg17509603_TC11	0.336817	0.244822	0.0754245	0.412242	15.3681	2.15951e-26	2.37063e-22	49.5117	chr7	151410601	F	I	WDR86	5UTR	Island	chr7:151409290-151410722	Grn	CG	Island	ENST00000621812	chr7	151381121	151410705	29585	-	102	ENSG00000187260	WDR86	protein_coding	chromosome	WDR86	ENSG00000187260	WDR86						Bivalent_poised_promoter	0.0879894110876364			cg17509603	cg17509603				Yes
cg26920212_BC21	0.342269	0.287778	0.0703217	0.412591	15.3666	2.17264e-26	2.37063e-22	49.5058	chr11	8718489	R	II		Unknow	OpenSea		Both	CG	Open Sea	ENST00000526099	chr11	8693748	8718477	24730	-	11	ENSG00000166444	ST5	protein_coding	chromosome	ST5	ENSG00000166444	ST5						Active_non-prostate_lineage_enhancer	0.0732094679693036			cg26920212	cg26920212				Yes
cg11846236_BC21	0.358773	0.279612	0.0344247	0.393198	15.3627	2.20781e-26	2.37063e-22	49.49	chr3	48595135	R	II	COL7A1	Exon	Island	chr3:48594449-48595468	Both	CG	Island	ENST00000328333	chr3	48564073	48595267	31195	-	130	ENSG00000114270	COL7A1	protein_coding	chromosome	COL7A1	ENSG00000114270	COL7A1						Bivalent_poised_promoter	0.099453148565125			cg11846236	cg11846236				Yes
cg07817686_TC21	0.309668	0.227316	0.0472998	0.356968	15.3625	2.20935e-26	2.37063e-22	49.4894	chr4	16083778	F	II	PROM1	TSS1500	Island	chr4:16082572-16084112	Both	CG	Island	ENST00000508167	chr4	15968230	16083732	115503	-	45	ENSG00000007062	PROM1	protein_coding	chromosome	PROM1	ENSG00000007062	PROM1	PRAD_26845	2.79751241650723	Promoter	0.702594810379242	0.297405189620758	Bivalent_poised_promoter	0.12202507424406			cg07817686	cg07817686				Yes
cg23937816_TC21	0.321325	0.253697	0.0990106	0.420336	15.3445	2.37984e-26	2.51951e-22	49.4166	chr8	90985003	F	II	C8orf88	5UTR	Island	chr8:90985002-90985678	Both	CG	Island	ENST00000517562	chr8	90958637	90985257	26621	-	252	ENSG00000253250	C8orf88	protein_coding	chromosome	C8orf88	ENSG00000253250	C8orf88						Bivalent_poised_promoter	0.162533737293671	PMD	commonPMD	cg23937816	cg23937816				Yes
cg07519235_TC21	0.464239	0.285448	0.00344742	0.467687	15.3411	2.41333e-26	2.52135e-22	49.4029	chr16	19883656	F	II		Unknow	Island	chr16:19883643-19885834	Both	CG	Island	ENST00000570142	chr16	19872587	19884864	12278	-	1206	ENSG00000167191	GPRC5B	protein_coding	chromosome	GPRC5B	ENSG00000167191	GPRC5B						Bivalent_poised_promoter	0.0903603574318722			cg07519235					No
cg04005344_TC21	0.388672	0.276293	0.0510804	0.439752	15.3251	2.57845e-26	2.65888e-22	49.3381	chr12	51391205	F	II	SLC4A8	TSS1500	Shore	chr12:51391503-51392037	Both	CG	North Shore	ENST00000603563	chr12	51379616	51391299	11684	-	92	ENSG00000139629	GALNT6	protein_coding	chromosome	GALNT6	ENSG00000139629	GALNT6						Bivalent_poised_promoter	0.0894999635346382			cg04005344	cg04005344				Yes
cg12265829_BC21	0.348239	0.238202	0.0814727	0.429712	15.3104	2.73927e-26	2.7885e-22	49.2789	chr14	24334816	R	II	ADCY4	Exon	Shore	chr14:24332474-24332947;chr14:24333721-24333953;chr14:24334600-24335147	Both	CG	Island	ENST00000418030	chr14	24318392	24334747	16356	-	68	ENSG00000129467	ADCY4	protein_coding	chromosome	ADCY4	ENSG00000129467;ENSG00000258973	ADCY4;RP11-934B9.3						Bivalent_poised_promoter	0.112002326036774			cg12265829	cg12265829	GH14J024333	Promoter/Enhancer	1.67158370605581	Yes
cg05064925_TC11	0.433472	0.25657	-0.0198662	0.413606	15.2737	3.18798e-26	3.2042e-22	49.1304	chrX	108438239	F	I	COL4A6	Exon	OpenSea		Red	CG	Open Sea	ENST00000334504	chrX	108155607	108438430	282824	-	189	ENSG00000197565	COL4A6	protein_coding	chromosome	COL4A6	ENSG00000197565	COL4A6						Active_non-prostate_lineage_promoter				cg05064925	cg05064925				Yes
cg07351192_BC11	0.320966	0.227422	0.0721599	0.393126	15.2557	3.43404e-26	3.38613e-22	49.0576	chr3	5096088	R	I		Unknow	Island	chr3:5095863-5096216	Grn	CG	Island	ENST00000256496	chr3	5122220	5180911	58692	+	26130	ENSG00000134108	ARL8B	protein_coding	chromosome	ARL8B								Bivalent_poised_promoter	0.102633071017084			cg07351192	cg07351192				Yes
cg03172947_BC21	0.379228	0.247379	0.00383877	0.383067	15.2528	3.47492e-26	3.38613e-22	49.046	chr20	45407210	F	II	DBNDD2	TSS1500	Island	chr20:45405818-45407314	Both	CG	Island	ENST00000372712	chr20	45407207	45410610	3404	+	2	ENSG00000244274	DBNDD2	protein_coding	chromosome	DBNDD2	ENSG00000254806;ENSG00000124251;ENSG00000244274	SYS1-DBNDD2;TP53TG5;DBNDD2	PRAD_105221	2.46925015764507	5' UTR	0.652694610778443	0.347305389221557	Bivalent_poised_promoter	0.104951936639377			cg03172947	cg03172947				Yes
cg10210594_TC11	0.448234	0.246741	0.030201	0.478435	15.2513	3.49693e-26	3.38613e-22	49.0398	chr1	207959442	R	I		Unknow	Island	chr1:207958982-207959772;chr1:207963321-207963838	Red	CG	Island	ENST00000356522	chr1	207886539	207911402	24864	-	48039	ENSG00000174059	CD34	protein_coding	chromosome	CD34			PRAD_9177	4.25033904825271	Distal	0.720558882235529	0.279441117764471	Bivalent_poised_promoter	0.113553163942036			cg10210594	cg10210594				Yes
cg19923629_BC11	0.443591	0.252342	0.0533944	0.496986	15.2366	3.71521e-26	3.55415e-22	48.9805	chr12	110689482	R	I	HVCN1	TSS1500	Island	chr12:110688806-110689542	Grn	CG	Island	ENST00000548312	chr12	110627841	110689417	61577	-	64	ENSG00000122986	HVCN1	protein_coding	chromosome	HVCN1	ENSG00000122986	HVCN1						Bivalent_poised_promoter	0.108769917657129			cg19923629	cg19923629				No
cg08412968_TC21	0.362176	0.267795	0.0190525	0.381229	15.229	3.8344e-26	3.6245e-22	48.9496	chr14	91947238	F	II	FBLN5	Exon	Island	chr14:91947237-91947980	Both	CG	Island	ENST00000557462	chr14	91937011	91947236	10226	-	1	ENSG00000140092	FBLN5	protein_coding	chromosome	FBLN5	ENSG00000140092	FBLN5						Bivalent_poised_promoter	0.104771509486847			cg08412968	cg08412968				Yes
cg08102185_BC11	0.288218	0.174398	0.0525385	0.340757	15.2221	3.94568e-26	3.64598e-22	48.9216	chr6	38715219	F	I	DNAH8	TSS200	Island	chr6:38715173-38715489	Red	CG	Island	ENST00000327475	chr6	38715341	39030519	315179	+	120	ENSG00000124721	DNAH8	protein_coding	chromosome	DNAH8								Bivalent_poised_promoter	0.136698240799127	PMD		cg08102185	cg08102185				Yes
cg11318054_TC11	0.326552	0.156849	-0.0450962	0.281456	15.2219	3.94896e-26	3.64598e-22	48.9208	chr7	157569000	R	I		Unknow	Island	chr7:157568820-157569113	Red	CG	Island	ENST00000494267	chr7	157415405	157416637	1233	+	153594	ENSG00000105993	DNAJB6	protein_coding	chromosome	DNAJB6	ENSG00000155093	PTPRN2						Active_non-prostate_lineage_promoter	0.202886435116725	PMD	commonPMD	cg11318054	cg11318054				Yes
cg19872036_TC21	0.498766	0.293786	-0.00426208	0.494504	15.2137	4.08491e-26	3.72815e-22	48.8876	chr20	310457	R	II		Unknow	OpenSea		Both	CG	Open Sea	ENST00000500893	chr20	296968	300321	3354	+	13488	ENSG00000247315	ZCCHC3	protein_coding	chromosome	ZCCHC3			PRAD_103415	13.0476684242468	Distal	0.562874251497006	0.437125748502994	Active_non-prostate_lineage_promoter	0.0872793079883104			cg19872036	cg19872036				Yes
cg20118643_TC21	0.406174	0.256054	-0.0199395	0.386235	15.2076	4.18886e-26	3.77357e-22	48.863	chr15	60398653	F	II	ANXA2	TSS1500	Shore	chr15:60397550-60398231;chr15:60398509-60398731	Both	CG	Island	ENST00000559818	chr15	60351733	60398742	47010	-	87	ENSG00000182718	ANXA2	protein_coding	chromosome	ANXA2	ENSG00000182718	ANXA2	PRAD_83824	16.5131371281371	Promoter	0.62874251497006	0.37125748502994	Active_non-prostate_lineage_promoter	0.0993790407324093			cg20118643	cg20118643				Yes
cg06720425_TC21	0.317374	0.189434	0.011061	0.328435	15.2053	4.22972e-26	3.77357e-22	48.8535	chr3	25428203	R	II	RARB	TSS200	OpenSea		Both	CG	Open Sea	ENST00000437042	chr3	25428263	25597932	169670	+	58	ENSG00000077092	RARB	protein_coding	chromosome	RARB	ENSG00000077092	RARB	PRAD_20113	12.7587067957719	Promoter	0.520958083832335	0.479041916167665	Bivalent_poised_promoter	0.146138090684519	PMD		cg06720425	cg06720425	GH03J025425	Promoter/Enhancer	2.21861521744215	Yes
cg12800762_BC11	0.307181	0.183757	0.0203807	0.327562	15.194	4.43196e-26	3.91007e-22	48.8078	chr5	169637307	R	I	DOCK2	5UTR	Island	chr5:169637266-169637698	Red	CG	Island	ENST00000522138	chr5	169637286	169681865	44580	+	20	ENSG00000134516	DOCK2	protein_coding	chromosome	DOCK2	ENSG00000134516	DOCK2						Bivalent_poised_promoter	0.162029849281457	PMD	commonPMD	cg12800762	cg12800762				Yes
cg14581304_TC21	-0.361869	0.697037	0.950206	0.588338	-15.1892	4.521e-26	3.94479e-22	48.7883	chr5	167875061	R	II		Unknow	OpenSea		Both	CG	Open Sea	ENST00000545108	chr5	167875985	168263159	387175	+	922	ENSG00000145934	TENM2	protein_coding	chromosome	TENM2	ENSG00000145934	TENM2						Heterochromatin	0.229353788366434	PMD	commonPMD	cg14581304	cg14581304				Yes
cg06263461_TC11	0.310252	0.259227	0.0460774	0.356329	15.1637	5.02562e-26	4.32204e-22	48.6847	chr20	46651598	R	I	SLC13A3	TSS200	OpenSea		Red	CG	Open Sea	ENST00000413164	chr20	46559711	46651459	91749	-	138	ENSG00000158296	SLC13A3	protein_coding	chromosome	SLC13A3	ENSG00000158296	SLC13A3						Bivalent_poised_promoter	0.117957209941967			cg06263461	cg06263461				Yes
cg26195583_TC11	0.268706	0.191169	0.0311623	0.299868	15.1619	5.06222e-26	4.32204e-22	48.6776	chr4	41867331	R	I		Unknow	Shore	chr4:41865368-41865569;chr4:41867157-41867442	Grn	CG	Island	ENST00000504986	chr4	41935120	41960572	25453	+	67787	ENSG00000109133	TMEM33	protein_coding	chromosome	TMEM33								Bivalent_poised_promoter	0.165938872847755	PMD	commonPMD	cg26195583	cg26195583				Yes
cg00800229_BC11	0.379265	0.190172	-0.0247787	0.354486	15.1222	5.96756e-26	5.0408e-22	48.5165	chr14	21536859	R	I	SALL2	Exon	OpenSea		Red	CG	Open Sea	ENST00000546363	chr14	21521622	21536902	15281	-	41	ENSG00000165821	SALL2	protein_coding	chromosome	SALL2	ENSG00000165821	SALL2						Bivalent_poised_promoter	0.132859197991041	PMD		cg00800229	cg00800229				Yes
cg00932276_TC21	0.430938	0.24515	0.163872	0.59481	15.1114	6.24323e-26	5.17468e-22	48.4722	chrX	13569857	R	II	EGFL6	5UTR	Island	chrX:13569529-13570102	Both	CG	Island	ENST00000380602	chrX	13569622	13633575	63954	+	234	ENSG00000198759	EGFL6	protein_coding	chromosome	EGFL6	ENSG00000198759	EGFL6						Bivalent_poised_promoter				cg00932276	cg00932276				Yes
cg02776659_BC21	0.398333	0.310157	0.112467	0.5108	15.1109	6.2564e-26	5.17468e-22	48.4702	chr21	46297492	F	II		Unknow	Island	chr21:46297313-46298145	Both	CG	Island	ENST00000397691	chr21	46286645	46297751	11107	+	10846	ENSG00000182362	YBEY	protein_coding	chromosome	YBEY	ENSG00000182362	YBEY						Bivalent_poised_promoter	0.0662918770468901			cg02776659	cg02776659				Yes
cg05769889_BC11	0.502775	0.356096	-0.0546732	0.448101	15.1756	6.41175e-26	5.20279e-22	48.4486	chr12	89350924	F	I	DUSP6	Exon	Shore	chr12:89351391-89354367	Red	CG	North Shore	ENST00000547291	chr12	89349072	89351171	2100	-	245	ENSG00000139318	DUSP6	protein_coding	chromosome	DUSP6	ENSG00000139318	DUSP6						Bivalent_poised_promoter	0.0871376592162121			cg05769889	cg05769889				Yes
cg15250002_BC21	0.310484	0.264175	0.116089	0.426574	15.1005	6.53025e-26	5.20279e-22	48.4282	chr14	21025962	R	II	NDRG2	TSS1500	Island	chr14:21024576-21026111	Both	CG	Island	ENST00000397847	chr14	21016773	21025848	9076	-	113	ENSG00000165795	NDRG2	protein_coding	chromosome	NDRG2	ENSG00000165795;ENSG00000179636	NDRG2;TPPP2	PRAD_78873	3.07109737543429	Promoter	0.682634730538922	0.317365269461078	Active_non-prostate_lineage_promoter	0.0973880299141081			cg15250002	cg15250002				Yes
cg18040786_BC11	0.343271	0.190126	-0.0109751	0.332296	15.0989	6.57479e-26	5.20279e-22	48.4216	chr1	2530436	F	I	HES5	TSS200	Shelf	chr1:2525802-2526820;chr1:2529321-2530571	Grn	CG	Island	ENST00000378453	chr1	2528745	2530245	1501	-	190	ENSG00000197921	HES5	protein_coding	chromosome	HES5			PRAD_322	3.18260986894315	Distal	0.726546906187625	0.273453093812375	Bivalent_poised_promoter				cg18040786	cg18040786				Yes
cg02990368_TC21	0.294066	0.277558	0.132506	0.426572	15.0987	6.58086e-26	5.20279e-22	48.4207	chr1	204151521	R	II		Unknow	Island	chr1:204151270-204152433	Both	CG	Island	ENST00000429525	chr1	204149873	204151428	1556	-	92	ENSG00000143845	ETNK2	protein_coding	chromosome	ETNK2	ENSG00000143845	ETNK2	PRAD_8737	5.91647003751439	Promoter	0.656686626746507	0.343313373253493	Bivalent_poised_promoter	0.10925368361548			cg02990368	cg02990368				Yes
cg05687686_TC11	0.351043	0.249325	0.00494847	0.355992	15.1679	6.61801e-26	5.20279e-22	48.4176	chr2	179861970	F	I	MIR1258	TSS1500	Shore	chr2:179861145-179861738	Grn	CG	South Shore	ENST00000410066	chr2	179441982	179861505	419524	-	464	ENSG00000144331	ZNF385B	protein_coding	chromosome	ZNF385B								Bivalent_poised_promoter	0.188536531034238	PMD	commonPMD	cg05687686	cg05687686				Yes
cg03514404_TC11	0.42071	0.258184	-0.034251	0.386459	15.0799	7.11591e-26	5.53938e-22	48.3441	chr7	143882572	R	I		Unknow	Shelf	chr7:143885032-143885517	Red	CG	North Shelf	ENST00000460532	chr7	143876108	143882883	6776	-	309	ENSG00000198420	TCAF1	protein_coding	chromosome	TCAF1	ENSG00000198420	TCAF1						Bivalent_poised_promoter	0.0812646440941044			cg03514404					No
cg18423852_TC11	0.423241	0.245711	0.0439535	0.467194	15.0731	7.31864e-26	5.64188e-22	48.3166	chr7	150955913	R	I	KCNH2	TSS200	Shelf	chr7:150952441-150952871;chr7:150955719-150955992;chr7:150958020-150958555	Red	CG	Island	ENST00000330883	chr7	150944961	150955906	10946	-	6	ENSG00000055118	KCNH2	protein_coding	chromosome	KCNH2	ENSG00000055118	KCNH2						Bivalent_poised_promoter	0.122429672201659			cg18423852		GH07J150953	Promoter/Enhancer	2.00360340007598	No
cg14258341_TC21	0.31765	0.24357	0.0730146	0.390665	15.0618	7.67126e-26	5.85685e-22	48.2705	chr1	46448351	R	II		Unknow	Island	chr1:46448114-46448671	Both	CG	Island	ENST00000429784	chr1	46436145	46445521	9377	+	12205	ENSG00000232022	FAAHP1	transcribed_unprocessed_pseudogene	chromosome	FAAHP1								Bivalent_poised_promoter	0.131803263493604	PMD		cg14258341	cg14258341				Yes
cg24331598_TC11	0.237166	0.124631	-0.0395329	0.197633	15.0172	9.2349e-26	6.9835e-22	48.0888	chr10	99520499	R	I		Unknow	Island	chr10:99520184-99520625;chr10:99521424-99522359;chr10:99522968-99523177	Grn	CG	Island	ENST00000344586	chr10	99532933	99536524	3592	+	12432	ENSG00000119919	NKX2-3	protein_coding	chromosome	NKX2-3								Bivalent_poised_promoter	0.135804612129238	PMD		cg24331598	cg24331598				No
cg03131732_TC21	0.368817	0.234912	0.0743098	0.443127	15.0044	9.73962e-26	7.2944e-22	48.0367	chr11	46295924	R	II		Unknow	Island	chr11:46295324-46295934	Both	CG	Island	ENST00000534787	chr11	46295126	46307939	12814	+	797	ENSG00000157613	CREB3L1	protein_coding	chromosome	CREB3L1	ENSG00000157613	CREB3L1	PRAD_66447	11.8635334365656	Intron	0.704590818363273	0.295409181636727	Bivalent_poised_promoter	0.119862101672655			cg03131732	cg03131732				Yes
cg25274503_TC11	0.376807	0.220498	0.0136215	0.390428	15.0717	9.82976e-26	7.2944e-22	47.9756	chr7	116500074	R	I	CAV2	5UTR	Island	chr7:116499485-116500298	Red	CG	Island	ENST00000495841	chr7	116500044	116506353	6310	+	29	ENSG00000105971	CAV2	protein_coding	chromosome	CAV2	ENSG00000105971	CAV2						Bivalent_poised_promoter	0.118807716029857			cg25274503	cg25274503				Yes
cg06483559_TC21	-0.305758	0.673884	0.911977	0.606219	-14.9935	1.01948e-25	7.49522e-22	47.9919	chr11	123754206	R	II	OR6X1	Exon	OpenSea		Both	CG	Open Sea	ENST00000327930	chr11	123753488	123754545	1058	-	337	ENSG00000221931	OR6X1	protein_coding	chromosome	OR6X1	ENSG00000221931	OR6X1						Repressed_chromatin	0.152403986252532	PMD	commonPMD	cg06483559	cg06483559				Yes
cg11444704_BC11	0.424863	0.216094	0.103115	0.527978	14.9896	1.03617e-25	7.54807e-22	47.976	chr5	160311909	R	I	CCNJL	Exon	Island	chr5:160311774-160312906	Red	CG	Island	ENST00000519673	chr5	160254301	160312476	58176	-	565	ENSG00000135083	CCNJL	protein_coding	chromosome	CCNJL	ENSG00000135083	CCNJL						Bivalent_poised_promoter	0.100288788015341			cg11444704	cg11444704				No
cg13790545_BC11	0.328371	0.370565	0.128643	0.457014	14.9836	1.06205e-25	7.66625e-22	47.9518	chr20	45407168	R	I	DBNDD2	TSS1500	Island	chr20:45405818-45407314	Red	CG	Island	ENST00000372712	chr20	45407207	45410610	3404	+	37	ENSG00000244274	DBNDD2	protein_coding	chromosome	DBNDD2	ENSG00000254806;ENSG00000124251;ENSG00000244274	SYS1-DBNDD2;TP53TG5;DBNDD2	PRAD_105221	2.46925015764507	5' UTR	0.652694610778443	0.347305389221557	Bivalent_poised_promoter	0.104951936639377			cg13790545	cg13790545				Yes
cg26319579_TC21	0.304077	0.217535	0.024003	0.328081	14.97	1.12425e-25	7.99588e-22	47.8961	chr6	35498237	R	II	TULP1	3UTR	Island	chr6:35496279-35498492	Both	CG	Island	ENST00000338863	chr6	35473597	35497076	23480	-	1160	ENSG00000007866	TEAD3	protein_coding	chromosome	TEAD3	ENSG00000112041	TULP1	PRAD_39081	8.02087955069186	Promoter	0.682634730538922	0.317365269461078	Bivalent_poised_promoter	0.0811004710261645			cg26319579	cg26319579				Yes
cg08104202_TC11	0.418149	0.219551	-0.0275303	0.390618	14.9692	1.12786e-25	7.99588e-22	47.8929	chr1	169427474	R	I	CCDC181	5UTR	Island	chr1:169427383-169427631	Grn	CG	Island	ENST00000367805	chr1	169394870	169427474	32605	-	0	ENSG00000117477	CCDC181	protein_coding	chromosome	CCDC181	ENSG00000117477	CCDC181						Bivalent_poised_promoter	0.103124041506198			cg08104202	cg08104202				No
cg12737160_TC21	0.346792	0.215614	-0.00273699	0.344055	14.9497	1.22351e-25	8.59728e-22	47.8132	chrX	108438252	R	II	COL4A6	Exon	OpenSea		Both	CG	Open Sea	ENST00000334504	chrX	108155607	108438430	282824	-	176	ENSG00000197565	COL4A6	protein_coding	chromosome	COL4A6	ENSG00000197565	COL4A6						Active_non-prostate_lineage_promoter				cg12737160					No
cg14619259_BC11	0.385446	0.265164	0.0672544	0.4527	14.9417	1.26527e-25	8.81269e-22	47.7803	chr5	142325974	R	I	SPRY4	TSS1500	Shore	chr5:142324184-142325458;chr5:142325826-142326123	Red	CG	Island	ENST00000509364	chr5	142324899	142326455	1557	-	479	ENSG00000187678	SPRY4	protein_coding	chromosome	SPRY4	ENSG00000187678	SPRY4	PRAD_35348	8.18689912192047	Intron	0.6187624750499	0.3812375249501	Bivalent_poised_promoter	0.0934489940997467			cg14619259	cg14619259				No
cg21899596_TC21	0.489236	0.3248	0.0960124	0.585248	14.9268	1.34644e-25	9.29647e-22	47.7194	chr4	56656327	F	II	HOPX	5UTR	Island	chr4:56655455-56656537	Both	CG	Island	ENST00000503639	chr4	56647998	56656304	8307	-	22	ENSG00000171476	HOPX	protein_coding	chromosome	HOPX	ENSG00000171476	HOPX						Bivalent_poised_promoter	0.11682384096088			cg21899596	cg21899596				Yes
cg13409449_BC11	0.343199	0.248168	0.096963	0.440162	14.9174	1.40016e-25	9.42918e-22	47.6811	chr10	8055391	F	I	GATA3	5UTR	Island	chr10:8049411-8056366;chr10:8058421-8058805	Red	CG	Island	ENST00000346208	chr10	8054806	8074890	20085	+	584	ENSG00000107485	GATA3	protein_coding	chromosome	GATA3	ENSG00000107485	GATA3	PRAD_59849	2.75016362635335	Intron	0.624750499001996	0.375249500998004	Bivalent_poised_promoter	0.100405951034279			cg13409449	cg13409449	GH10J008049	Promoter/Enhancer	2.35706175106686	Yes
cg13208318_TC21	0.420406	0.304918	0.0593079	0.479714	14.9157	1.41e-25	9.42918e-22	47.6742	chr7	54888581	F	II		Unknow	Island	chr7:54888580-54888906	Both	CG	Island	ENST00000415949	chr7	54752253	54759974	7722	-	128606	ENSG00000132432	SEC61G	protein_coding	chromosome	SEC61G								Bivalent_poised_promoter	0.116483949831792			cg13208318	cg13208318				Yes
cg25318809_TC11	0.368617	0.247408	0.0269867	0.395603	14.9154	1.41177e-25	9.42918e-22	47.673	chr6	30007086	R	I		Unknow	Island	chr6:30006443-30007592	Red	CG	Island	ENST00000495278	chr6	30006596	30009956	3361	+	489	ENSG00000204622	HLA-J	transcribed_unprocessed_pseudogene	chromosome	HLA-J								Bivalent_poised_promoter				cg25318809	cg25318809				Yes
cg17113856_BC21	0.328933	0.36129	0.173351	0.502284	14.9152	1.41316e-25	9.42918e-22	47.672	chr6	32153118	F	II	LOC100507547	Exon	Shelf	chr6:32148813-32149452;chr6:32150324-32150767;chr6:32154052-32154752	Both	CG	North Shore	ENST00000375150	chr6	32148359	32153083	4725	-	34	ENSG00000204314	PRRT1	protein_coding	chromosome	PRRT1	ENSG00000204314	PRRT1	PRAD_38722	2.85634717284428	5' UTR	0.477045908183633	0.522954091816367	Active_non-prostate_lineage_promoter				cg17113856	cg17113856				Yes
cg16927871_TC21	0.341078	0.220744	0.0553364	0.396415	14.9112	1.43712e-25	9.50917e-22	47.6555	chr3	25428500	R	II	RARB	5UTR	OpenSea		Both	CG	Open Sea	ENST00000330688	chr3	25428311	25597932	169622	+	188	ENSG00000077092	RARB	protein_coding	chromosome	RARB	ENSG00000077092	RARB						Bivalent_poised_promoter	0.146138090684519	PMD		cg16927871	cg16927871	GH03J025425	Promoter/Enhancer	2.21861521744215	Yes
cg21043424_TC11	0.329527	0.304268	0.105796	0.435323	14.9053	1.47246e-25	9.58596e-22	47.6317	chr7	73886578	F	I		Unknow	OpenSea		Grn	CG	Open Sea	ENST00000320531	chr7	73861159	73865893	4735	+	25418	ENSG00000175877	WBSCR28	protein_coding	chromosome	WBSCR28								Bivalent_poised_promoter	0.112441458987985			cg21043424	cg21043424				Yes
cg24033558_TC11	0.402897	0.237016	-0.0506483	0.352248	14.9053	1.47287e-25	9.58596e-22	47.6314	chr15	45187557	F	I	SHF	Exon	Island	chr15:45187311-45187940;chr15:45188503-45188724	Grn	CG	Island	ENST00000561091	chr15	45174223	45187459	13237	-	97	ENSG00000138606	SHF	protein_coding	chromosome	SHF	ENSG00000138606	SHF						Bivalent_poised_promoter	0.0875486463016398			cg24033558	cg24033558				Yes
cg25698701_TC11	0.370131	0.253806	0.01044	0.380571	14.8995	1.50901e-25	9.74134e-22	47.6077	chr14	91947240	F	I	FBLN5	Exon	Island	chr14:91947237-91947980	Grn	CG	Island	ENST00000557462	chr14	91937011	91947236	10226	-	3	ENSG00000140092	FBLN5	protein_coding	chromosome	FBLN5	ENSG00000140092	FBLN5						Bivalent_poised_promoter	0.104771509486847			cg25698701	cg25698701				Yes
cg12098872_TC21	0.344899	0.267957	0.0726409	0.41754	14.8758	1.66586e-25	1.06671e-21	47.5108	chr19	47239469	F	II		Unknow	Island	chr19:47239468-47239993	Both	CG	Island	ENST00000341983	chr19	47220824	47232766	11943	-	6702	ENSG00000105327	BBC3	protein_coding	chromosome	BBC3								Bivalent_poised_promoter	0.0797953553110298			cg12098872					No
cg13937162_BC21	0.353357	0.189174	-0.0187357	0.334621	14.8613	1.76984e-25	1.12422e-21	47.4515	chr7	157568853	R	II		Unknow	Island	chr7:157568820-157569113	Both	CG	Island	ENST00000494267	chr7	157415405	157416637	1233	+	153447	ENSG00000105993	DNAJB6	protein_coding	chromosome	DNAJB6	ENSG00000155093	PTPRN2						Active_non-prostate_lineage_promoter	0.202886435116725	PMD	commonPMD	cg13937162	cg13937162				Yes
cg22048246_BC21	-0.40771	0.587301	0.941674	0.533964	-14.8593	1.78476e-25	1.12471e-21	47.4432	chr7	31875503	F	II		Unknow	OpenSea		Both	CG	Open Sea	ENST00000479980	chr7	31790171	31820919	30749	-	54583	ENSG00000154678	PDE1C	protein_coding	chromosome	PDE1C	ENSG00000154678	PDE1C						Heterochromatin	0.205335590202503	PMD	commonPMD	cg22048246	cg22048246				Yes
cg17264752_TC21	0.265881	0.239083	0.0330536	0.298935	14.8469	1.87984e-25	1.1753e-21	47.3924	chr17	55266040	R	II	HLF	TSS200	Shore	chr17:55264837-55265673	Both	CG	South Shore	ENST00000573945	chr17	55266222	55322989	56768	+	180	ENSG00000108924	HLF	protein_coding	chromosome	HLF	ENSG00000108924	HLF						Bivalent_poised_promoter	0.142857545725039	PMD		cg17264752	cg17264752				Yes
cg06065225_BC11	0.294663	0.137357	0.0267759	0.321439	14.8407	1.92949e-25	1.19691e-21	47.3668	chr11	65872666	R	I		Unknow	Island	chr11:65872364-65873903	Red	CG	Island	ENST00000526624	chr11	65870121	65872654	2534	-	11	ENSG00000172638	EFEMP2	protein_coding	chromosome	EFEMP2	ENSG00000172638	EFEMP2	PRAD_67666	3.0058156516389	Promoter	0.806387225548902	0.193612774451098	Bivalent_poised_promoter	0.101985303483699			cg06065225	cg06065225				No
cg20771240_BC11	0.353538	0.264769	0.190112	0.54365	14.8295	2.02228e-25	1.24166e-21	47.3208	chr11	134036798	R	I		Unknow	Shore	chr11:134037140-134037388	Red	CG	North Shore	ENST00000299106	chr11	134068925	134152001	83077	+	32125	ENSG00000166086	JAM3	protein_coding	chromosome	JAM3			PRAD_70679	3.33519348154136	Promoter	0.63872255489022	0.36127744510978	Active_non-prostate_lineage_promoter	0.175538393037233	PMD	commonPMD	cg20771240	cg20771240				Yes
cg03241244_TC11	0.385889	0.217643	0.0441947	0.430084	14.8282	2.0329e-25	1.24166e-21	47.3157	chr12	121579147	R	I		Unknow	Island	chr12:121578265-121580682	Grn	CG	Island	ENST00000446152	chr12	121509572	121579644	70073	-	495	ENSG00000089094	KDM2B	protein_coding	chromosome	KDM2B	ENSG00000089094	KDM2B						Bivalent_poised_promoter	0.0889401755533099			cg03241244	cg03241244				Yes
cg24275475_BC11	0.347695	0.26319	0.0355397	0.383234	14.817	2.13098e-25	1.29163e-21	47.2695	chrX	108438167	R	I		Unknow	OpenSea		Red	CG	Open Sea	ENST00000334504	chrX	108155607	108438430	282824	-	261	ENSG00000197565	COL4A6	protein_coding	chromosome	COL4A6	ENSG00000197565	COL4A6						Active_non-prostate_lineage_promoter				cg24275475	cg24275475				No
cg22262168_TC21	0.347596	0.259612	0.0857051	0.433301	14.8136	2.16097e-25	1.29988e-21	47.2558	chr9	27529001	F	II		Unknow	Shore	chr9:27528359-27528727;chr9:27528978-27529887	Both	CG	Island	ENST00000262244	chr9	27325209	27529781	204573	-	778	ENSG00000120162	MOB3B	protein_coding	chromosome	MOB3B	ENSG00000120162	MOB3B	PRAD_55035	7.71408310348436	Intron	0.584830339321357	0.415169660678643	Active_non-prostate_lineage_promoter	0.0862078326601975			cg22262168	cg22262168				Yes
cg06315607_TC21	0.250496	0.169431	0.0489372	0.299434	14.8081	2.21148e-25	1.32027e-21	47.2332	chr22	19524561	F	II	CLDN5	Exon	Island	chr22:19523440-19524731	Both	CG	Island	ENST00000618236	chr22	19523027	19524400	1374	-	160	ENSG00000184113	CLDN5	protein_coding	chromosome	CLDN5	ENSG00000184113	CLDN5	PRAD_108171	3.37185364560891	Promoter	0.720558882235529	0.279441117764471	Bivalent_poised_promoter	0.116841919766148			cg06315607	cg06315607				Yes
cg23818870_TC21	0.412254	0.250354	0.0305473	0.442801	14.7997	2.29119e-25	1.35107e-21	47.1985	chr1	169427547	R	II	CCDC181	TSS200	Island	chr1:169427383-169427631	Both	CG	Island	ENST00000491570	chr1	169418786	169427474	8689	-	72	ENSG00000117477	CCDC181	protein_coding	chromosome	CCDC181	ENSG00000117477	CCDC181						Bivalent_poised_promoter	0.103124041506198			cg23818870	cg23818870				Yes
cg13511752_TC21	0.301959	0.227027	0.0973639	0.399323	14.7991	2.2971e-25	1.35107e-21	47.1959	chr10	72334939	F	II	DNAJB12	3UTR	OpenSea		Both	CG	Open Sea	ENST00000463786	chr10	72334523	72344961	10439	-	10020	ENSG00000148719	DNAJB12	protein_coding	chromosome	DNAJB12	ENSG00000148719	DNAJB12	PRAD_61842	16.3784118847277	3' UTR	0.62874251497006	0.37125748502994	Active_prostate_lineage-specific_promoter	0.0778578567526082			cg13511752	cg13511752				Yes
cg05270634_TC11	0.413676	0.231975	0.0216575	0.435334	14.7767	2.52267e-25	1.47283e-21	47.1041	chr17	43025428	F	I	RND2	Exon	Shelf	chr17:43021804-43022409;chr17:43024653-43025576	Grn	CG	Island	ENST00000587250	chr17	43025241	43032036	6796	+	186	ENSG00000108830	RND2	protein_coding	chromosome	RND2	ENSG00000108830	RND2						Active_non-prostate_lineage_promoter	0.0665698250670475			cg05270634	cg05270634				Yes
cg02420128_TC21	0.372709	0.342523	0.111135	0.483845	14.7708	2.58652e-25	1.49908e-21	47.0796	chr11	8718575	F	II		Unknow	OpenSea		Both	CG	Open Sea	ENST00000526099	chr11	8693748	8718477	24730	-	97	ENSG00000166444	ST5	protein_coding	chromosome	ST5	ENSG00000166444	ST5						Active_non-prostate_lineage_enhancer	0.0732094679693036			cg02420128	cg02420128				Yes
cg06774787_BC11	0.354965	0.173963	-0.0566574	0.298308	14.7249	3.13598e-25	1.79666e-21	46.8908	chrX	56232540	F	I	KLF8	5UTR	Island	chrX:56232518-56232726	Red	CG	Island	ENST00000374928	chrX	56232437	56287889	55453	+	102	ENSG00000102349	KLF8	protein_coding	chromosome	KLF8	ENSG00000102349	KLF8	PRAD_111408	3.07771526118772	Promoter	0.590818363273453	0.409181636726547	Active_non-prostate_lineage_promoter				cg06774787	cg06774787				Yes
cg21284733_TC21	0.277598	0.26812	0.147509	0.425107	14.7227	3.16499e-25	1.79666e-21	46.8818	chr14	24334918	F	II	ADCY4	Exon	Shore	chr14:24332474-24332947;chr14:24333721-24333953;chr14:24334600-24335147	Both	CG	Island	ENST00000310677	chr14	24318349	24335071	16723	-	151	ENSG00000129467	ADCY4	protein_coding	chromosome	ADCY4	ENSG00000129467;ENSG00000258973	ADCY4;RP11-934B9.3						Bivalent_poised_promoter	0.112002326036774			cg21284733	cg21284733				Yes
cg04675986_BC11	0.302893	0.300209	0.14683	0.449722	14.7225	3.16784e-25	1.79666e-21	46.8809	chr2	190180459	F	I	C2orf88	TSS1500	Island	chr2:190180253-190181103	Red	CG	Island	ENST00000409870	chr2	190180482	190200209	19728	+	21	ENSG00000187699	C2orf88	protein_coding	chromosome	C2orf88	ENSG00000187699	C2orf88	PRAD_17084	2.49993594117384	Promoter	0.614770459081836	0.385229540918164	Bivalent_poised_promoter	0.0722612394988733			cg04675986	cg04675986				Yes
cg01740766_BC11	0.339446	0.351867	0.122888	0.462335	14.7153	3.264e-25	1.83806e-21	46.8516	chr6	44561221	R	I		Unknow	OpenSea		Red	CG	Open Sea	ENST00000371477	chr6	44387525	44450426	62902	+	173695	ENSG00000096401	CDC5L	protein_coding	chromosome	CDC5L								Bivalent_poised_promoter	0.154518255740826	PMD	commonPMD	cg01740766	cg01740766				Yes
cg12847382_BC21	-0.387717	0.632731	0.970799	0.583082	-14.7103	3.33392e-25	1.86422e-21	46.8309	chr8	63917388	F	II		Unknow	OpenSea		Both	CG	Open Sea	ENST00000321870	chr8	64580367	64583628	3262	+	662977	ENSG00000180828	BHLHE22	protein_coding	chromosome	BHLHE22								Heterochromatin	0.210204065853267	PMD	commonPMD	cg12847382	cg12847382				Yes
cg26621699_TC21	0.304177	0.301592	0.103599	0.407776	14.6978	3.51372e-25	1.95102e-21	46.7794	chr4	144645751	F	II	HHIP-AS1	Exon	Island	chr4:144645090-144646120	Both	CG	Island	ENST00000296575	chr4	144646021	144745271	99251	+	268	ENSG00000164161	HHIP	protein_coding	chromosome	HHIP								Bivalent_poised_promoter	0.194931294221611	PMD	commonPMD	cg26621699	cg26621699				Yes
cg20498859_BC11	0.318404	0.189184	-0.03767	0.280734	14.695	3.55477e-25	1.9601e-21	46.768	chr3	154428021	F	I		Unknow	Shore	chr3:154428558-154429176	Grn	CG	North Shore	ENST00000389740	chr3	154337672	154429715	92044	-	1692	ENSG00000174948	GPR149	protein_coding	chromosome	GPR149	ENSG00000174948	GPR149						Bivalent_poised_promoter	0.184994881190623	PMD	commonPMD	cg20498859	cg20498859				Yes
cg05038747_BC21	0.437592	0.404661	0.0806118	0.518204	14.6907	3.6206e-25	1.98263e-21	46.75	chr20	2771767	R	II		Unknow	OpenSea		Both	CG	Open Sea	ENST00000477287	chr20	2755088	2760101	5014	+	16678	ENSG00000088881	EBF4	protein_coding	chromosome	EBF4								Bivalent_poised_promoter	0.157924804374987	PMD	commonPMD	cg05038747	cg05038747				Yes
cg15444597_BC21	0.34989	0.263401	0.045394	0.395284	14.6746	3.87411e-25	2.10693e-21	46.6837	chr10	102121350	R	II	LDB1	TSS1500	Shore	chr10:102119876-102120360	Both	CG	South Shore	ENST00000425280	chr10	102107583	102120453	12871	-	896	ENSG00000198728	LDB1	protein_coding	chromosome	LDB1			PRAD_63077	7.36220547611311	Distal	0.586826347305389	0.413173652694611	Active_non-prostate_lineage_promoter	0.111365535812617			cg15444597					No
cg03559682_TC21	0.345916	0.183827	0.0772078	0.423124	14.6606	4.10974e-25	2.21987e-21	46.6258	chr11	6418634	F	II		Unknow	Island	chr11:6418633-6419502	Both	CG	Island	ENST00000299402	chr11	6395125	6419070	23946	-	434	ENSG00000166313	APBB1	protein_coding	chromosome	APBB1	ENSG00000166313	APBB1						Bivalent_poised_promoter	0.101591490730527			cg03559682	cg03559682				Yes
cg22383942_TC21	-0.345622	0.756752	1.02415	0.678533	-14.6441	4.40368e-25	2.35218e-21	46.5581	chr5	153711628	R	II		Unknow	OpenSea		Both	CG	Open Sea	ENST00000520966	chr5	153573228	153655865	82638	+	138399	ENSG00000155511	GRIA1	protein_coding	chromosome	GRIA1	ENSG00000155511	GRIA1						Heterochromatin	0.230892752170704	PMD	commonPMD	cg22383942	cg22383942				Yes
cg25598159_TC11	0.428745	0.268051	0.0704858	0.499231	14.6427	4.43058e-25	2.35218e-21	46.5521	chr12	110689728	R	I	HVCN1	5UTR	Shore	chr12:110688806-110689542	Grn	CG	South Shore	ENST00000439744	chr12	110649133	110689778	40646	-	48	ENSG00000122986	HVCN1	protein_coding	chromosome	HVCN1	ENSG00000122986	HVCN1						Bivalent_poised_promoter	0.108769917657129			cg25598159	cg25598159				Yes
cg25941151_BC21	-0.430308	0.652324	0.983411	0.553102	-14.642	4.44356e-25	2.35218e-21	46.5492	chr11	89177745	R	II	TYR	TSS200	OpenSea		Both	CG	Open Sea	ENST00000526139	chr11	89177893	89200611	22719	+	146	ENSG00000077498	TYR	protein_coding	chromosome	TYR	ENSG00000077498	TYR						Repressed_chromatin	0.200308391234094	PMD	commonPMD	cg25941151	cg25941151				No
cg23359665_BC11	0.272097	0.189143	0.0130967	0.285194	14.6239	4.7954e-25	2.52161e-21	46.4745	chr6	32153130	F	I	LOC100507547	Exon	Shelf	chr6:32148813-32149452;chr6:32150324-32150767;chr6:32154052-32154752	Grn	CG	North Shore	ENST00000375150	chr6	32148359	32153083	4725	-	46	ENSG00000204314	PRRT1	protein_coding	chromosome	PRRT1	ENSG00000204314	PRRT1	PRAD_38722	2.85634717284428	5' UTR	0.477045908183633	0.522954091816367	Active_non-prostate_lineage_promoter				cg23359665	cg23359665				Yes
cg17329164_TC11	0.311525	0.219463	0.0196545	0.331179	14.6199	4.87628e-25	2.54223e-21	46.4581	chr6	32153482	F	I	LOC100507547	Exon	Shelf	chr6:32150324-32150767;chr6:32154052-32154752	Grn	CG	North Shore	ENST00000361568	chr6	32153523	32163678	10156	+	39	ENSG00000221988	PPT2	protein_coding	chromosome	PPT2	ENSG00000204314;ENSG00000221988	PRRT1;PPT2						Active_non-prostate_lineage_promoter				cg17329164	cg17329164				No
cg18800910_BC21	0.295095	0.22336	0.076118	0.371213	14.6188	4.89953e-25	2.54223e-21	46.4534	chr11	72719370	F	II		Unknow	OpenSea		Both	CG	Open Sea	ENST00000426523	chr11	72685588	72722028	36441	-	2656	ENSG00000186635	ARAP1	protein_coding	chromosome	ARAP1	ENSG00000186635	ARAP1						Active_non-prostate_lineage_promoter	0.0919733255234761			cg18800910	cg18800910				Yes
cg22473620_BC11	0.462273	0.299512	0.0907366	0.553009	14.6173	4.93066e-25	2.54223e-21	46.4472	chr19	45876671	R	I		Unknow	OpenSea		Red	CG	Open Sea	ENST00000302165	chr19	45883607	45886170	2564	-	9497	ENSG00000170604	IRF2BP1	protein_coding	chromosome	IRF2BP1			PRAD_102061	5.78657545357818	Distal	0.676646706586826	0.323353293413174	Bivalent_poised_promoter	0.0804177943186129			cg22473620	cg22473620				Yes
cg16482474_BC11	0.359295	0.222866	0.154854	0.514149	14.6125	5.03081e-25	2.57713e-21	46.4275	chr7	151410551	F	I	WDR86	TSS1500	Island	chr7:151409290-151410722	Red	CG	Island	ENST00000621812	chr7	151381121	151410705	29585	-	152	ENSG00000187260	WDR86	protein_coding	chromosome	WDR86	ENSG00000187260	WDR86						Bivalent_poised_promoter	0.0879894110876364			cg16482474	cg16482474				Yes
cg24832985_TC21	0.313524	0.252322	0.0758437	0.389368	14.5645	6.16035e-25	3.13553e-21	46.2289	chr5	81852491	R	II		Unknow	OpenSea		Both	CG	Open Sea	ENST00000507655	chr5	81446869	81751797	304929	-	100693	ENSG00000145687	SSBP2	protein_coding	chromosome	SSBP2								Active_non-prostate_lineage_promoter	0.116359894068447			cg24832985	cg24832985				Yes
cg25347084_BC21	-0.366142	0.699053	1.00905	0.642907	-14.5624	6.21665e-25	3.14403e-21	46.22	chr20	48229282	F	II		Unknow	OpenSea		Both	CG	Open Sea	ENST00000496915	chr20	48642113	48642738	626	-	413454	ENSG00000124126	PREX1	protein_coding	chromosome	PREX1								Repressed_chromatin	0.178113215598655	PMD	commonPMD	cg25347084					No
cg05143887_TC11	0.343124	0.178628	0.00845002	0.351574	14.554	6.44056e-25	3.22375e-21	46.1853	chr12	81078159	F	I	ACSS3	Exon	Island	chr12:81077790-81078340	Grn	CG	Island	ENST00000261206	chr12	81078057	81255466	177410	+	101	ENSG00000111058	ACSS3	protein_coding	chromosome	ACSS3	ENSG00000111058	ACSS3						Bivalent_poised_promoter	0.16403990027156	PMD	commonPMD	cg05143887	cg05143887				Yes
cg05744675_BC11	0.396043	0.251731	0.0345138	0.430557	14.5534	6.45548e-25	3.22375e-21	46.1831	chr16	88651315	R	I	CYBA	TSS1500	Shore	chr16:88650581-88651049;chr16:88655109-88655658	Red	CG	South Shore	ENST00000261623	chr16	88643283	88651152	7870	-	162	ENSG00000051523	CYBA	protein_coding	chromosome	CYBA			PRAD_89844	21.472870427764	Promoter	0.692614770459082	0.307385229540918	Bivalent_poised_promoter	0.094547212432102			cg05744675	cg05744675				No
cg22294431_TC21	-0.327901	0.742034	0.986077	0.658176	-14.5431	6.74297e-25	3.34627e-21	46.1403	chr2	126638201	R	II		Unknow	OpenSea		Both	CG	Open Sea	ENST00000259254	chr2	126655933	126696670	40738	+	17730	ENSG00000136732	GYPC	protein_coding	chromosome	GYPC								Repressed_chromatin	0.211834493405452	PMD	commonPMD	cg22294431	cg22294431				Yes
cg00260499_TC21	0.368402	0.546487	0.290866	0.659268	14.5276	7.19901e-25	3.5504e-21	46.0762	chr19	3405142	F	II		Unknow	Island	chr19:3404622-3405274	Both	CG	Island	ENST00000588839	chr19	3410596	3425147	14552	+	5452	ENSG00000141905	NFIC	protein_coding	chromosome	NFIC	ENSG00000141905	NFIC	PRAD_98939	5.08083366414616	Intron	0.642714570858283	0.357285429141717	Active_non-prostate_lineage_promoter	0.0707135960908398			cg00260499	cg00260499				Yes
cg03340119_BC11	0.271618	0.175981	-0.0141051	0.257513	14.5261	7.2454e-25	3.55122e-21	46.0699	chr1	246789206	F	I	LINC01341	TSS1500	Island	chr1:246788912-246789209	Grn	CG	Island	ENST00000451123	chr1	246776229	246789661	13433	-	453	ENSG00000223519	KIF28P	unitary_pseudogene	chromosome	KIF28P								Bivalent_poised_promoter	0.0829321858673529			cg03340119	cg03340119				Yes
cg03810476_BC21	0.442814	0.219698	0.0656342	0.508448	14.5631	8.1298e-25	3.96025e-21	45.9593	chrX	17374675	F	II	NHS	TSS1500	Shore	chrX:17375036-17377694	Both	CG	North Shore	ENST00000380060	chrX	17375420	17735994	360575	+	743	ENSG00000188158	NHS	protein_coding	chromosome	NHS								Active_non-prostate_lineage_enhancer				cg03810476	cg03810476				Yes
cg03834574_TC21	0.419622	0.228398	0.0330486	0.45267	14.4929	8.33739e-25	4.03661e-21	45.9322	chrX	56232661	F	II	KLF8	5UTR	Island	chrX:56232518-56232726	Both	CG	Island	ENST00000374928	chrX	56232437	56287889	55453	+	223	ENSG00000102349	KLF8	protein_coding	chromosome	KLF8	ENSG00000102349	KLF8						Active_non-prostate_lineage_promoter				cg03834574	cg03834574				No
cg16318112_BC11	0.425052	0.258373	0.0170371	0.442089	14.4824	8.71555e-25	4.18896e-21	45.8887	chr1	1033874	R	I	AGRN	TSS200	Island	chr1:1032586-1034858	Grn	CG	Island	ENST00000477585	chr1	1034106	1040725	6620	+	230	ENSG00000188157	AGRN	protein_coding	chromosome	AGRN	ENSG00000188157	AGRN						Bivalent_poised_promoter	0.112294501719199			cg16318112	cg16318112				Yes
cg03475285_TC21	0.408597	0.221046	-0.0378227	0.370774	14.4813	8.75758e-25	4.18896e-21	45.884	chr8	53876647	F	II		Unknow	Shore	chr8:53877021-53878105;chr8:53879285-53882581	Both	CG	North Shore	ENST00000518286	chr8	53879884	53954142	74259	+	3235	ENSG00000147509	RGS20	protein_coding	chromosome	RGS20	ENSG00000147509	RGS20						Bivalent_poised_promoter	0.109430926250747			cg03475285	cg03475285				Yes
cg16317273_TC21	0.420522	0.24754	0.027028	0.44755	14.4779	8.88483e-25	4.22438e-21	45.8698	chr5	38257926	R	II	EGFLAM	TSS1500	Island	chr5:38257782-38259034	Both	CG	Island	ENST00000354891	chr5	38258409	38464549	206141	+	481	ENSG00000164318	EGFLAM	protein_coding	chromosome	EGFLAM								Bivalent_poised_promoter	0.187096673794098	PMD	commonPMD	cg16317273	cg16317273				Yes
cg13546240_TC21	0.369637	0.256713	0.0667693	0.436406	14.4686	9.23838e-25	4.34329e-21	45.8316	chr19	45876733	R	II		Unknow	OpenSea		Both	CG	Open Sea	ENST00000302165	chr19	45883607	45886170	2564	-	9435	ENSG00000170604	IRF2BP1	protein_coding	chromosome	IRF2BP1			PRAD_102061	5.78657545357818	Distal	0.676646706586826	0.323353293413174	Bivalent_poised_promoter	0.0804177943186129			cg13546240	cg13546240				Yes
cg01996714_BC11	0.331082	0.245939	-0.0150449	0.316037	14.4685	9.24433e-25	4.34329e-21	45.8309	chr20	3240193	R	I	SLC4A11	TSS1500	Island	chr20:3237932-3240284	Red	CG	Island	ENST00000539553	chr20	3227636	3239190	11555	-	1002	ENSG00000088836	SLC4A11	protein_coding	chromosome	SLC4A11								Bivalent_poised_promoter	0.110023187756425			cg01996714	cg01996714				Yes
cg01334682_BC21	0.35788	0.18548	-0.104353	0.253528	14.4584	9.64957e-25	4.50702e-21	45.7889	chr6	21666708	R	II		Unknow	Shore	chr6:21664276-21664947;chr6:21665484-21665800;chr6:21666208-21666631	Both	CG	South Shore	ENST00000244745	chr6	21592769	21598619	5851	+	73938	ENSG00000124766	SOX4	protein_coding	chromosome	SOX4								Bivalent_poised_promoter	0.10968995864267			cg01334682	cg01334682	GH06J021664	Promoter/Enhancer	2.08718010109711	Yes
cg16739687_TC21	-0.363346	0.601049	0.916906	0.55356	-14.4438	1.02608e-24	4.7645e-21	45.7286	chr1	4141177	F	II		Unknow	OpenSea		Both	CG	Open Sea	ENST00000361605	chr1	3889125	3900285	11161	-	240891	ENSG00000198912	C1orf174	protein_coding	chromosome	C1orf174								Repressed_chromatin	0.18889597268646	PMD	commonPMD	cg16739687	cg16739687				Yes
cg16260298_TC21	0.392851	0.238899	0.0756224	0.468473	14.4352	1.06439e-24	4.91361e-21	45.6927	chr7	116500288	R	II	CAV2	Exon	Island	chr7:116499485-116500298	Both	CG	Island	ENST00000495841	chr7	116500044	116506353	6310	+	243	ENSG00000105971	CAV2	protein_coding	chromosome	CAV2	ENSG00000105971	CAV2						Bivalent_poised_promoter	0.118807716029857			cg16260298	cg16260298				No
cg14703002_BC11	0.406176	0.266916	0.0625077	0.468684	14.4283	1.09611e-24	5.03084e-21	45.6639	chr6	26017830	R	I	H1-1	TSS200	Shelf	chr6:26020443-26020897;chr6:26021729-26021965	Grn	CG	North Shelf	ENST00000244573	chr6	26017085	26017732	648	-	97	ENSG00000124610	HIST1H1A	protein_coding	chromosome	HIST1H1A			PRAD_38080	4.62166546497723	Promoter	0.588822355289421	0.411177644710579	Active_non-prostate_lineage_promoter	0.0790586660273896			cg14703002	cg14703002				Yes
cg15726260_BC11	0.375209	0.283178	0.0498904	0.4251	14.4219	1.12615e-24	5.13898e-21	45.6374	chr6	30007123	R	I		Unknow	Island	chr6:30006443-30007592	Red	CG	Island	ENST00000495278	chr6	30006596	30009956	3361	+	526	ENSG00000204622	HLA-J	transcribed_unprocessed_pseudogene	chromosome	HLA-J								Bivalent_poised_promoter				cg15726260	cg15726260				Yes
cg13864660_BC21	0.395264	0.274728	0.0147561	0.41002	14.4047	1.21145e-24	5.49665e-21	45.5658	chr17	40309162	R	II	RARA	TSS200	OpenSea		Both	CG	Open Sea	ENST00000577646	chr17	40309192	40348336	39145	+	28	ENSG00000131759	RARA	protein_coding	chromosome	RARA								Active_non-prostate_lineage_promoter	0.0822757846309738			cg13864660	cg13864660				Yes
cg23251761_TC21	0.336997	0.387703	0.0920268	0.429024	14.3904	1.28722e-24	5.80726e-21	45.5063	chr1	9690003	F	II	PIK3CD	TSS1500	Island	chr1:9689237-9690170	Both	CG	Island	ENST00000484851	chr1	9688176	9691946	3771	+	1826	ENSG00000171608	PIK3CD	protein_coding	chromosome	PIK3CD	ENSG00000171608	PIK3CD						Bivalent_poised_promoter	0.131986356427977	PMD		cg23251761	cg23251761				Yes
cg24331301_BC11	0.342263	0.243942	0.11598	0.458242	14.3876	1.30251e-24	5.84305e-21	45.4947	chr10	71396620	R	I	CDH23	TSS1500	Island	chr10:71396407-71398174	Red	CG	Island	ENST00000224721	chr10	71396934	71815947	419014	+	312	ENSG00000107736	CDH23	protein_coding	chromosome	CDH23			PRAD_61743	5.78657545357818	Promoter	0.682634730538922	0.317365269461078	Bivalent_poised_promoter	0.0950623005586208			cg24331301	cg24331301				Yes
cg07103780_BC21	-0.380812	0.694919	1.04459	0.663776	-14.3857	1.31317e-24	5.85777e-21	45.4867	chr8	75749947	F	II		Unknow	OpenSea		Both	CG	Open Sea	ENST00000396423	chr8	75539869	75566843	26975	+	210077	ENSG00000164749	HNF4G	protein_coding	chromosome	HNF4G								Heterochromatin	0.210889389770817	PMD	commonPMD	cg07103780	cg07103780				Yes
cg07668726_TC21	0.371995	0.245699	0.0913717	0.463366	14.3771	1.36172e-24	6.04039e-21	45.4511	chr1	38030169	R	II		Unknow	OpenSea		Both	CG	Open Sea	ENST00000488453	chr1	38016583	38023801	7219	+	13585	ENSG00000183520	UTP11L	protein_coding	chromosome	UTP11L			PRAD_3068	2.62821334959981	Distal	0.606786427145709	0.393213572854291	Bivalent_poised_promoter	0.115533814413918			cg07668726	cg07668726				Yes
cg17379325_BC11	0.277368	0.232421	0.0230583	0.300426	14.3743	1.37802e-24	6.07872e-21	45.4394	chr17	7652093	R	I		Unknow	Shore	chr17:7650821-7652020	Red	CG	South Shore	ENST00000250111	chr17	7651112	7657768	6657	+	980	ENSG00000129244	ATP1B2	protein_coding	chromosome	ATP1B2	ENSG00000129244	ATP1B2						Bivalent_poised_promoter	0.100784009163996			cg17379325	cg17379325				Yes
cg23774016_BC21	-0.2708	0.635617	0.813668	0.542867	-14.359	1.47023e-24	6.44966e-21	45.3759	chr1	159314292	R	II	OR10J3	Exon	OpenSea		Both	CG	Open Sea	ENST00000332217	chr1	159313670	159314659	990	-	365	ENSG00000196266	OR10J3	protein_coding	chromosome	OR10J3	ENSG00000196266	OR10J3						Repressed_chromatin	0.209482067182863	PMD	commonPMD	cg23774016	cg23774016				Yes
cg19425525_BC21	0.312255	0.228495	0.0331773	0.345433	14.3553	1.49348e-24	6.51564e-21	45.3605	chr12	55830990	F	II	TMEM198B	Exon	Shore	chr12:55830002-55830528	Both	CG	South Shore	ENST00000508246	chr12	55830915	55836244	5330	+	74	ENSG00000182796	TMEM198B	unitary_pseudogene	chromosome	TMEM198B			PRAD_73101	6.30362540258652	Promoter	0.588822355289421	0.411177644710579	Active_non-prostate_lineage_promoter	0.0933748127247833			cg19425525	cg19425525				Yes
cg04876417_BC21	-0.346836	0.815151	1.13231	0.785471	-14.3458	1.55508e-24	6.74732e-21	45.3208	chr1	198914781	F	II		Unknow	OpenSea		Both	CG	Open Sea	ENST00000391970	chr1	198639288	198703346	64059	+	275492	ENSG00000081237	PTPRC	protein_coding	chromosome	PTPRC								Heterochromatin	0.172527308170104	PMD	commonPMD	cg04876417	cg04876417				No
cg03225210_TC11	0.423694	0.286277	0.0296105	0.453305	14.3435	1.57046e-24	6.77702e-21	45.3112	chr7	143882858	F	I		Unknow	Shelf	chr7:143885032-143885517	Red	CG	North Shelf	ENST00000460532	chr7	143876108	143882883	6776	-	23	ENSG00000198420	TCAF1	protein_coding	chromosome	TCAF1	ENSG00000198420	TCAF1	PRAD_48541	3.28576286551917	Promoter	0.620758483033932	0.379241516966068	Bivalent_poised_promoter	0.0812646440941044			cg03225210	cg03225210				No
cg09248054_TC11	0.448555	0.266283	-0.00865956	0.439896	14.3349	1.62881e-24	6.98945e-21	45.2754	chr1	1033877	R	I	AGRN	TSS200	Island	chr1:1032586-1034858	Grn	CG	Island	ENST00000477585	chr1	1034106	1040725	6620	+	227	ENSG00000188157	AGRN	protein_coding	chromosome	AGRN	ENSG00000188157	AGRN						Bivalent_poised_promoter	0.112294501719199			cg09248054	cg09248054				Yes
cg11299991_BC21	0.381628	0.31888	0.2303	0.611928	14.3337	1.63729e-24	6.98945e-21	45.2703	chr3	157436898	R	II	PTX3	5UTR	Shore	chr3:157437478-157437976	Both	CG	North Shore	ENST00000482685	chr3	157381273	157436953	55681	-	53	ENSG00000197415	VEPH1	protein_coding	chromosome	VEPH1	ENSG00000197415;ENSG00000163661	VEPH1;PTX3						Bivalent_poised_promoter	0.187759344219119	PMD	commonPMD	cg11299991	cg11299991				Yes
cg13011260_TC21	0.499148	0.398313	0.131905	0.631054	14.3255	1.69549e-24	7.19918e-21	45.236	chr8	115419887	F	II		Unknow	OpenSea		Both	CG	Open Sea	ENST00000518018	chr8	115414429	115492221	77793	-	72332	ENSG00000104447	TRPS1	protein_coding	chromosome	TRPS1	ENSG00000104447	TRPS1	PRAD_52727	2.55369882092411	Intron	0.359281437125749	0.640718562874252	Primed_prostate_lineage_enhancer	0.204330156426665	PMD	commonPMD	cg13011260					No
cg00942159_TC21	-0.343023	0.76892	1.03027	0.687247	-14.3192	1.74158e-24	7.35557e-21	45.2097	chr1	74539273	R	II		Unknow	OpenSea		Both	CG	Open Sea	ENST00000465473	chr1	74540255	74544428	4174	+	980	ENSG00000116783	TNNI3K	protein_coding	chromosome	TNNI3K	ENSG00000259030;ENSG00000116783	FPGT-TNNI3K;TNNI3K						Heterochromatin	0.206674063166778	PMD	commonPMD	cg00942159					No
cg11859529_BC11	0.326627	0.149629	0.00862273	0.335249	14.3105	1.80727e-24	7.59261e-21	45.1734	chrX	70931072	F	I	SLC7A3	5UTR	Island	chrX:70930825-70931152	Grn	CG	Island	ENST00000374299	chrX	70925582	70931096	5515	-	22	ENSG00000165349	SLC7A3	protein_coding	chromosome	SLC7A3	ENSG00000165349	SLC7A3						Bivalent_poised_promoter				cg11859529	cg11859529				Yes
cg25445104_BC21	0.420244	0.232726	-0.0254951	0.394749	14.3084	1.82347e-24	7.62037e-21	45.1647	chr15	85618948	F	II	AKAP13	TSS1500	OpenSea		Both	CG	Open Sea	ENST00000560676	chr15	85619696	85727414	107719	+	746	ENSG00000170776	AKAP13	protein_coding	chromosome	AKAP13	ENSG00000170776	AKAP13	PRAD_85212	3.63840607560008	Promoter	0.42315369261477	0.57684630738523	Active_non-prostate_lineage_enhancer	0.0723737348959834			cg25445104	cg25445104				Yes
cg26388816_BC11	0.415269	0.328921	-0.0176914	0.397578	14.3059	1.84264e-24	7.66017e-21	45.1544	chr12	460989	R	I		Unknow	Island	chr12:459536-461196	Red	CG	Island	ENST00000266383	chr12	460364	563509	103146	+	624	ENSG00000139044	B4GALNT3	protein_coding	chromosome	B4GALNT3	ENSG00000139044	B4GALNT3						Bivalent_poised_promoter	0.109431527000754			cg26388816	cg26388816				Yes
cg26479890_BC21	-0.258998	0.676309	0.864039	0.605041	-14.2952	1.92844e-24	7.97506e-21	45.1098	chr10	133029074	R	II		Unknow	Shore	chr10:133029961-133030272;chr10:133030938-133031430	Both	CG	North Shore	ENST00000607359	chr10	133070929	133131675	60747	+	41853	ENSG00000197177	GPR123	protein_coding	chromosome	GPR123								Repressed_chromatin	0.154182369768097	PMD	commonPMD	cg26479890	cg26479890				Yes
cg23614791_BC11	0.377422	0.197869	-0.0437123	0.333709	14.2845	2.01821e-24	8.30308e-21	45.0651	chr12	81077975	R	I	ACSS3	TSS200	Island	chr12:81077790-81078340	Red	CG	Island	ENST00000261206	chr12	81078057	81255466	177410	+	80	ENSG00000111058	ACSS3	protein_coding	chromosome	ACSS3	ENSG00000111058	ACSS3						Bivalent_poised_promoter	0.16403990027156	PMD	commonPMD	cg23614791	cg23614791				Yes
cg21754400_BC21	0.322347	0.295132	0.0320396	0.354387	14.2831	2.03083e-24	8.31194e-21	45.059	chr12	81077870	R	II	ACSS3	TSS1500	Island	chr12:81077790-81078340	Both	CG	Island	ENST00000261206	chr12	81078057	81255466	177410	+	185	ENSG00000111058	ACSS3	protein_coding	chromosome	ACSS3	ENSG00000111058	ACSS3						Bivalent_poised_promoter	0.16403990027156	PMD	commonPMD	cg21754400	cg21754400				Yes
cg01964152_TC21	0.327621	0.220945	0.0534823	0.381103	14.2778	2.07689e-24	8.45685e-21	45.037	chr6	30127769	F	II		Unknow	Island	chr6:30127396-30127833	Both	CG	Island	ENST00000396581	chr6	30136108	30148735	12628	+	8337	ENSG00000204614	TRIM40	protein_coding	chromosome	TRIM40								Bivalent_poised_promoter				cg01964152	cg01964152				Yes
cg12585943_TC21	0.282966	0.293797	0.0746024	0.357569	14.2629	2.21274e-24	8.96407e-21	44.9748	chr6	32153591	R	II	LOC100507547	Exon	Shelf	chr6:32150324-32150767;chr6:32154052-32154752	Both	CG	North Shore	ENST00000395523	chr6	32153577	32163678	10102	+	13	ENSG00000221988	PPT2	protein_coding	chromosome	PPT2	ENSG00000204314;ENSG00000221988	PRRT1;PPT2						Active_non-prostate_lineage_promoter				cg12585943	cg12585943				Yes
cg17646405_BC21	0.367709	0.29325	0.134827	0.502536	14.2582	2.25744e-24	9.07464e-21	44.9552	chr12	54039895	R	II		Unknow	OpenSea		Both	CG	Open Sea	ENST00000507650	chr12	54037854	54053424	15571	+	2040	ENSG00000198353	HOXC4	protein_coding	chromosome	HOXC4	ENSG00000198353	HOXC4						Repressed_chromatin	0.164335865837829	PMD	commonPMD	cg17646405					No
cg01032200_TC11	0.37349	0.281112	0.0619565	0.435447	14.2576	2.26289e-24	9.07464e-21	44.9529	chr1	155320850	F	I	RUSC1	TSS200	Island	chr1:155320815-155321210;chr1:155322678-155325642	Grn	CG	Island	ENST00000368354	chr1	155320896	155331112	10217	+	44	ENSG00000160753	RUSC1	protein_coding	chromosome	RUSC1			PRAD_6911	12.652845941028	Promoter	0.62874251497006	0.37125748502994	Active_prostate_lineage-specific_promoter	0.052530189146688			cg01032200	cg01032200				No
cg04448487_TC21	0.404715	0.284483	0.0774283	0.482143	14.2404	2.4358e-24	9.71896e-21	44.8806	chr20	44247137	F	II	GDAP1L1	5UTR	OpenSea		Both	CG	Open Sea	ENST00000617075	chr20	44247099	44280917	33819	+	37	ENSG00000124194	GDAP1L1	protein_coding	chromosome	GDAP1L1	ENSG00000124194	GDAP1L1						Bivalent_poised_promoter	0.13035452722051	PMD		cg04448487	cg04448487				Yes
cg03125427_TC11	0.502037	0.26735	0.0364946	0.538532	14.2365	2.47581e-24	9.7876e-21	44.8646	chr16	88651074	R	I	CYBA	TSS200	Shore	chr16:88650581-88651049	Red	CG	South Shore	ENST00000561972	chr16	88647693	88651054	3362	-	19	ENSG00000051523	CYBA	protein_coding	chromosome	CYBA	ENSG00000051523	CYBA	PRAD_89844	21.472870427764	Promoter	0.692614770459082	0.307385229540918	Bivalent_poised_promoter	0.094547212432102			cg03125427	cg03125427				Yes
cg17621718_TC11	0.293328	0.189711	0.00522235	0.29855	14.2354	2.48825e-24	9.7876e-21	44.8597	chr3	42265245	R	I	CCK	TSS1500	Shore	chr3:42263452-42263819;chr3:42264657-42266028	Grn	CG	Island	ENST00000334681	chr3	42257825	42264903	7079	-	341	ENSG00000187094	CCK	protein_coding	chromosome	CCK	ENSG00000187094	CCK						Bivalent_poised_promoter	0.105217048450858			cg17621718	cg17621718				Yes
cg10493994_BC11	0.427531	0.262851	0.100308	0.527839	14.2352	2.48999e-24	9.7876e-21	44.859	chr5	135579242	R	I	SLC25A48	5UTR	Shore	chr5:135578488-135579178	Red	CG	South Shore	ENST00000337225	chr5	135570683	135579279	8597	-	35	ENSG00000145824	CXCL14	protein_coding	chromosome	CXCL14	ENSG00000145824	CXCL14						Bivalent_poised_promoter	0.122962774908495			cg10493994	cg10493994				Yes
cg19670286_TC11	0.35595	0.178479	-0.118598	0.237352	14.2309	2.53563e-24	9.91791e-21	44.8412	chr5	138274438	F	I	GFRA3	Exon	Island	chr5:138274416-138274708	Grn	CG	Island	ENST00000378362	chr5	138252382	138274565	22184	-	125	ENSG00000146013	GFRA3	protein_coding	chromosome	GFRA3	ENSG00000146013	GFRA3						Bivalent_poised_promoter	0.112520790071938			cg19670286	cg19670286				No
cg09994356_TC11	0.478777	0.279001	0.0509995	0.529776	14.2253	2.59757e-24	1.01104e-20	44.8175	chr20	44247139	F	I	GDAP1L1	5UTR	OpenSea		Red	CG	Open Sea	ENST00000617075	chr20	44247099	44280917	33819	+	39	ENSG00000124194	GDAP1L1	protein_coding	chromosome	GDAP1L1	ENSG00000124194	GDAP1L1						Bivalent_poised_promoter	0.13035452722051	PMD		cg09994356	cg09994356				Yes
cg01115857_BC21	0.294809	0.297266	0.124305	0.419114	14.2154	2.70879e-24	1.04522e-20	44.7764	chr14	73228310	F	II		Unknow	OpenSea		Both	CG	Open Sea	ENST00000340738	chr14	73237497	73274640	37144	+	9185	ENSG00000100767	PAPLN	protein_coding	chromosome	PAPLN								Active_non-prostate_lineage_promoter	0.0744374905341224			cg01115857	cg01115857				Yes
cg09025501_TC11	0.47947	0.249221	0.0314	0.51087	14.2152	2.71173e-24	1.04522e-20	44.7753	chr16	88651064	R	I	CYBA	TSS200	Shore	chr16:88650581-88651049	Grn	CG	South Shore	ENST00000561972	chr16	88647693	88651054	3362	-	9	ENSG00000051523	CYBA	protein_coding	chromosome	CYBA	ENSG00000051523	CYBA	PRAD_89844	21.472870427764	Promoter	0.692614770459082	0.307385229540918	Bivalent_poised_promoter	0.094547212432102			cg09025501	cg09025501				Yes
cg07478468_BC11	0.303306	0.144125	-0.0356129	0.267693	14.1889	3.03328e-24	1.16351e-20	44.6654	chr1	84998317	R	I	MCOLN2	TSS1500	Shore	chr1:84996902-84997752;chr1:84998201-84998484	Red	CG	Island	ENST00000370596	chr1	84999147	85133138	133992	+	828	ENSG00000162643	WDR63	protein_coding	chromosome	WDR63								Bivalent_poised_promoter	0.136123728359434	PMD		cg07478468	cg07478468	GH01J084997	Promoter/Enhancer	1.09516361825836	Yes
cg22774088_BC11	0.363634	0.267536	0.0751142	0.438748	14.1845	3.09088e-24	1.17991e-20	44.6469	chr19	2253399	F	I		Unknow	Island	chr19:2250561-2253960	Red	CG	Island	ENST00000300961	chr19	2252252	2256417	4166	-	3016	ENSG00000167476	JSRP1	protein_coding	chromosome	JSRP1	ENSG00000167476	JSRP1						Bivalent_poised_promoter	0.101779914977994			cg22774088	cg22774088				Yes
cg08952506_BC21	0.326696	0.154035	-0.0985999	0.228096	14.1754	3.21335e-24	1.22079e-20	44.6088	chr2	200585887	R	II	AOX1	TSS200	Island	chr2:200585803-200586304	Both	CG	Island	ENST00000374700	chr2	200585868	200671495	85628	+	18	ENSG00000138356	AOX1	protein_coding	chromosome	AOX1	ENSG00000138356	AOX1	PRAD_17387	4.57260239028679	5' UTR	0.632734530938124	0.367265469061876	Bivalent_poised_promoter	0.0862196433476412			cg08952506	cg08952506				Yes
cg12976581_TC21	0.353558	0.229424	0.0239357	0.377494	14.1728	3.24931e-24	1.22681e-20	44.5979	chr6	30007255	F	II		Unknow	Island	chr6:30006443-30007592	Both	CG	Island	ENST00000495278	chr6	30006596	30009956	3361	+	658	ENSG00000204622	HLA-J	transcribed_unprocessed_pseudogene	chromosome	HLA-J								Bivalent_poised_promoter				cg12976581	cg12976581				Yes
cg17893421_TC21	0.380651	0.445154	0.259713	0.640364	14.1716	3.2664e-24	1.22681e-20	44.5927	chr14	76542085	R	II		Unknow	OpenSea		Both	CG	Open Sea	ENST00000509323	chr14	76439642	76463427	23786	+	102442	ENSG00000119715	ESRRB	protein_coding	chromosome	ESRRB								Repressed_chromatin	0.160722014890955	PMD	commonPMD	cg17893421	cg17893421				Yes
cg23621729_TC21	0.245057	0.183368	0.108523	0.35358	14.1709	3.27554e-24	1.22681e-20	44.59	chr1	2004006	R	II	CFAP74	TSS1500	OpenSea		Both	CG	Open Sea	ENST00000493964	chr1	1921951	2003837	81887	-	168	ENSG00000142609	CFAP74	protein_coding	chromosome	CFAP74								Bivalent_poised_promoter	0.116885167099852			cg23621729	cg23621729				Yes
cg20439430_BC11	0.356029	0.15754	-0.0173456	0.338683	14.1643	3.36898e-24	1.25588e-20	44.5624	chr16	67170325	F	I	NOL3	TSS1500	Island	chr16:67170305-67170734;chr16:67174164-67174775	Red	CG	Island	ENST00000565560	chr16	67170154	67174848	4695	+	170	ENSG00000140939	NOL3	protein_coding	chromosome	NOL3	ENSG00000140939	NOL3	PRAD_88687	19.1721262824573	Promoter	0.706586826347305	0.293413173652695	Bivalent_poised_promoter	0.0891668655277994			cg20439430	cg20439430				Yes
cg07641160_TC11	0.405841	0.188035	-0.0522306	0.35361	14.1538	3.52384e-24	1.30747e-20	44.5183	chr6	116765687	R	I	FAM162B	Exon	Island	chr6:116764576-116765779	Red	CG	Island	ENST00000368557	chr6	116752197	116765723	13527	-	34	ENSG00000183807	FAM162B	protein_coding	chromosome	FAM162B	ENSG00000183807	FAM162B						Bivalent_poised_promoter	0.115322768147418			cg07641160	cg07641160				Yes
cg10936688_BC21	0.345176	0.200518	-0.0101904	0.334985	14.1463	3.63789e-24	1.34351e-20	44.487	chr7	42678062	F	II		Unknow	OpenSea		Both	CG	Open Sea	ENST00000438029	chr7	42909622	42911910	2289	-	233846	ENSG00000136197	C7orf25	protein_coding	chromosome	C7orf25								Heterochromatin	0.192830447729349	PMD	commonPMD	cg10936688					No
cg25587431_BC21	0.382853	0.360697	0.0294947	0.412348	14.1449	3.65966e-24	1.3453e-20	44.4812	chr3	177824311	R	II		Unknow	OpenSea		Both	CG	Open Sea	ENST00000437510	chr3	178272932	178828362	555431	+	448619	ENSG00000197584	KCNMB2	protein_coding	chromosome	KCNMB2			PRAD_25034	4.27379718728383	Intron	0.489021956087824	0.510978043912176	Active_non-prostate_lineage_enhancer	0.0961368952718361			cg25587431	cg25587431				Yes
cg01585718_TC21	0.366392	0.36096	0.0868391	0.453231	14.1355	3.81108e-24	1.3945e-20	44.4414	chr1	169460474	F	II	CCDC181	5UTR	OpenSea		Both	CG	Open Sea	ENST00000445428	chr1	169442638	169460452	17815	-	21	ENSG00000117477	CCDC181	protein_coding	chromosome	CCDC181	ENSG00000117477	CCDC181						Bivalent_poised_promoter	0.103124041506198			cg01585718					No
cg09076334_TC11	0.337622	0.258962	0.0613097	0.398932	14.1317	3.87271e-24	1.41055e-20	44.4257	chr13	23903731	R	I		Unknow	Island	chr13:23903287-23903914	Grn	CG	Island	ENST00000382140	chr13	23891289	23902655	11367	-	1075	ENSG00000205863	C1QTNF9B	protein_coding	chromosome	C1QTNF9B								Bivalent_poised_promoter	0.129255234038542	PMD		cg09076334	cg09076334				Yes
cg11448068_BC11	0.343272	0.260328	0.0671345	0.410406	14.1289	3.92019e-24	1.42133e-20	44.4137	chr2	190180300	R	I	C2orf88	TSS1500	Island	chr2:190180253-190181103	Grn	CG	Island	ENST00000409870	chr2	190180482	190200209	19728	+	180	ENSG00000187699	C2orf88	protein_coding	chromosome	C2orf88	ENSG00000187699	C2orf88	PRAD_17084	2.49993594117384	Promoter	0.614770459081836	0.385229540918164	Bivalent_poised_promoter	0.0722612394988733			cg11448068	cg11448068				Yes
cg02879662_BC11	0.359773	0.19111	0.0309303	0.390704	14.1198	4.07428e-24	1.47048e-20	44.3759	chr19	46297210	R	I	HIF3A	TSS1500	Island	chr19:46296796-46297346	Red	CG	Island	ENST00000377670	chr19	46297046	46343433	46388	+	163	ENSG00000124440	HIF3A	protein_coding	chromosome	HIF3A	ENSG00000124440	HIF3A						Bivalent_poised_promoter	0.153125053277926	PMD	commonPMD	cg02879662	cg02879662				No
cg13000649_BC21	0.3619	0.224872	0.0551802	0.41708	14.118	4.10703e-24	1.47559e-20	44.368	chr17	17723476	F	II		Unknow	Island	chr17:17722291-17725186	Both	CG	Island	ENST00000471135	chr17	17682495	17793143	110649	+	40980	ENSG00000108557	RAI1	protein_coding	chromosome	RAI1	ENSG00000108557	RAI1	PRAD_91241	4.023670081931	Intron	0.6187624750499	0.3812375249501	Bivalent_poised_promoter	0.097841700533133			cg13000649	cg13000649				Yes
cg10162691_TC11	0.434799	0.248981	0.0099001	0.444699	14.1084	4.27801e-24	1.5301e-20	44.328	chr17	43025392	F	I	RND2	Exon	Shelf	chr17:43021804-43022409;chr17:43024653-43025576	Grn	CG	Island	ENST00000587250	chr17	43025241	43032036	6796	+	150	ENSG00000108830	RND2	protein_coding	chromosome	RND2	ENSG00000108830	RND2						Active_non-prostate_lineage_promoter	0.0665698250670475			cg10162691	cg10162691				Yes
cg01799653_TC11	0.286212	0.228907	0.0904359	0.376648	14.1037	4.36548e-24	1.55438e-20	44.3081	chr5	10563389	F	I	ANKRD33B	TSS1500	Island	chr5:10562704-10565568	Grn	CG	Island	ENST00000296657	chr5	10564468	10657816	93349	+	1077	ENSG00000164236	ANKRD33B	protein_coding	chromosome	ANKRD33B								Bivalent_poised_promoter	0.142819742320655	PMD		cg01799653	cg01799653				Yes
cg15472092_TC21	0.36054	0.246621	0.104613	0.465153	14.1016	4.40512e-24	1.55726e-20	44.2993	chr7	150955991	R	II	KCNH2	TSS200	Shelf	chr7:150952441-150952871;chr7:150955719-150955992;chr7:150958020-150958555	Both	CG	Island	ENST00000330883	chr7	150944961	150955906	10946	-	84	ENSG00000055118	KCNH2	protein_coding	chromosome	KCNH2	ENSG00000055118	KCNH2						Bivalent_poised_promoter	0.122429672201659			cg15472092	cg15472092	GH07J150953	Promoter/Enhancer	2.00360340007598	Yes
cg07514271_BC21	0.360674	0.347558	0.134644	0.495318	14.1012	4.41279e-24	1.55726e-20	44.2976	chr11	8718494	R	II		Unknow	OpenSea		Both	CG	Open Sea	ENST00000526099	chr11	8693748	8718477	24730	-	16	ENSG00000166444	ST5	protein_coding	chromosome	ST5	ENSG00000166444	ST5						Active_non-prostate_lineage_enhancer	0.0732094679693036			cg07514271	cg07514271				Yes
cg19918230_BC21	0.329429	0.304821	0.169857	0.499287	14.0919	4.59192e-24	1.6133e-20	44.2585	chr2	218880925	R	II	WNT10A	5UTR	Island	chr2:218880264-218880929;chr2:218883590-218884083	Both	CG	Island	ENST00000258411	chr2	218880363	218893931	13569	+	561	ENSG00000135925	WNT10A	protein_coding	chromosome	WNT10A	ENSG00000135925	WNT10A						Bivalent_poised_promoter	0.120278244987837			cg19918230	cg19918230				Yes
cg07091016_TC11	0.328367	0.251107	0.116993	0.44536	14.0854	4.72004e-24	1.65101e-20	44.2315	chr1	35708404	F	I		Unknow	Shore	chr1:35707805-35708378	Grn	CG	South Shore	ENST00000503824	chr1	35716160	35716911	752	-	8505	ENSG00000142686	C1orf216	protein_coding	chromosome	C1orf216								Bivalent_poised_promoter	0.0858957317278274			cg07091016	cg07091016				Yes
cg09651145_BC21	0.358014	0.283091	0.108781	0.466795	14.0803	4.82454e-24	1.68016e-20	44.21	chr5	149271581	F	II	AFAP1L1	TSS1500	Island	chr5:149271580-149272209	Both	CG	Island	ENST00000296721	chr5	149271871	149341802	69932	+	288	ENSG00000157510	AFAP1L1	protein_coding	chromosome	AFAP1L1								Bivalent_poised_promoter	0.126559647112198	PMD		cg09651145	cg09651145				Yes
cg25556905_TC11	0.334208	0.175671	0.0826472	0.416855	14.0746	4.94408e-24	1.71427e-20	44.186	chr14	24334719	R	I	ADCY4	Exon	Shore	chr14:24332474-24332947;chr14:24333721-24333953;chr14:24334600-24335147	Grn	CG	Island	ENST00000418030	chr14	24318392	24334747	16356	-	26	ENSG00000129467	ADCY4	protein_coding	chromosome	ADCY4	ENSG00000129467;ENSG00000258973	ADCY4;RP11-934B9.3						Bivalent_poised_promoter	0.112002326036774			cg25556905	cg25556905	GH14J024333	Promoter/Enhancer	1.67158370605581	Yes
cg18726691_TC21	0.36975	0.278007	0.0734937	0.443244	14.072	4.99963e-24	1.72048e-20	44.175	chr15	89496382	F	II	RHCG	Exon	Island	chr15:89496233-89496753	Both	CG	Island	ENST00000268122	chr15	89471407	89496613	25207	-	229	ENSG00000140519	RHCG	protein_coding	chromosome	RHCG	ENSG00000140519	RHCG						Bivalent_poised_promoter	0.124381417729476			cg18726691	cg18726691				Yes
cg24852548_TC21	0.394765	0.233656	0.0365189	0.431284	14.0708	5.0254e-24	1.72048e-20	44.17	chr4	56656466	F	II	HOPX	5UTR	Island	chr4:56655455-56656537	Both	CG	Island	ENST00000553379	chr4	56647998	56656487	8490	-	19	ENSG00000171476	HOPX	protein_coding	chromosome	HOPX	ENSG00000171476	HOPX						Bivalent_poised_promoter	0.11682384096088			cg24852548	cg24852548				Yes
cg04889072_BC21	0.315192	0.210876	0.0250117	0.340203	14.0707	5.02698e-24	1.72048e-20	44.1697	chr3	194058398	R	II		Unknow	Island	chr3:194058302-194058529	Both	CG	Island	ENST00000232424	chr3	194136145	194138732	2588	+	77745	ENSG00000114315	HES1	protein_coding	chromosome	HES1								Active_non-prostate_lineage_promoter	0.0763581829399317			cg04889072	cg04889072				Yes
cg09806262_TC21	0.353425	0.169995	-0.0398473	0.313578	14.0649	5.15315e-24	1.75438e-20	44.1453	chr10	45419501	F	II		Unknow	Shore	chr10:45418926-45419435	Both	CG	South Shore	ENST00000483623	chr10	45424084	45428486	4403	+	4581	ENSG00000012779	ALOX5	protein_coding	chromosome	ALOX5	ENSG00000012779	ALOX5	PRAD_60982	5.75669885190869	Intron	0.668662674650699	0.331337325349301	Bivalent_poised_promoter	0.105752419520781			cg09806262	cg09806262				Yes
cg22399133_TC11	0.415827	0.263568	-0.0187453	0.397081	14.0642	5.17021e-24	1.75438e-20	44.1421	chr2	208124524	F	I	CRYGD	Exon	Island	chr2:208124110-208124545	Red	CG	Island	ENST00000264376	chr2	208121607	208124501	2895	-	22	ENSG00000118231	CRYGD	protein_coding	chromosome	CRYGD								Bivalent_poised_promoter	0.112419686050556			cg22399133	cg22399133				Yes
cg18563413_TC11	0.310497	0.276975	0.00021057	0.310708	14.0607	5.24859e-24	1.77339e-20	44.1273	chr19	51340600	R	I	VSIG10L	Exon	Shore	chr19:51338874-51339099;chr19:51339821-51340672	Grn	CG	Island	ENST00000335624	chr19	51331818	51342124	10307	-	1522	ENSG00000186806	VSIG10L	protein_coding	chromosome	VSIG10L	ENSG00000186806	VSIG10L	PRAD_102805	2.50824917968302	Promoter	0.698602794411178	0.301397205588822	Bivalent_poised_promoter	0.119291139171294			cg18563413	cg18563413				Yes
cg09236284_TC21	0.380115	0.275662	0.095613	0.475728	14.0543	5.39453e-24	1.81498e-20	44.1004	chr7	97731802	F	II	TAC1	TSS1500	Shore	chr7:97731820-97733706	Both	CG	North Shore	ENST00000319273	chr7	97731908	97740472	8565	+	104	ENSG00000006128	TAC1	protein_coding	chromosome	TAC1								Bivalent_poised_promoter	0.197244575811161	PMD	commonPMD	cg09236284	cg09236284				Yes
cg01897797_BC11	0.266817	0.187764	0.0385559	0.305373	14.0364	5.8222e-24	1.95061e-20	44.0255	chr14	21537006	F	I	SALL2	Exon	OpenSea		Red	CG	Open Sea	ENST00000613414	chr14	21521083	21536934	15852	-	71	ENSG00000165821	SALL2	protein_coding	chromosome	SALL2	ENSG00000165821	SALL2						Bivalent_poised_promoter	0.132859197991041	PMD		cg01897797					No
cg22892110_BC21	0.347083	0.338596	0.101642	0.448726	14.0316	5.94419e-24	1.98311e-20	44.0052	chr8	143716461	F	II		Unknow	Island	chr8:143716138-143716868;chr8:143718787-143719165	Both	CG	Island	ENST00000395108	chr8	143716378	143720591	4214	+	82	ENSG00000181085	MAPK15	protein_coding	chromosome	MAPK15	ENSG00000181085	MAPK15						Bivalent_poised_promoter				cg22892110	cg22892110				Yes
cg11282676_TC21	0.341965	0.238413	0.0299227	0.371887	14.0285	6.02517e-24	2.00171e-20	43.9919	chr6	26017775	R	II	H1-1	Exon	Shelf	chr6:26020443-26020897;chr6:26021729-26021965	Both	CG	North Shelf	ENST00000244573	chr6	26017085	26017732	648	-	42	ENSG00000124610	HIST1H1A	protein_coding	chromosome	HIST1H1A			PRAD_38080	4.62166546497723	Promoter	0.588822355289421	0.411177644710579	Active_non-prostate_lineage_promoter	0.0790586660273896			cg11282676	cg11282676				Yes
cg04141767_BC21	-0.355436	0.776643	1.1111	0.755659	-14.0242	6.13554e-24	2.02989e-20	43.9741	chrX	148718513	F	II	AFF2	TSS1500	OpenSea		Both	CG	Open Sea	ENST00000286437	chrX	148719091	149000663	281573	+	576	ENSG00000155966	AFF2	protein_coding	chromosome	AFF2	ENSG00000155966	AFF2						Heterochromatin				cg04141767	cg04141767				Yes
cg21929477_BC21	0.334733	0.278705	0.0433689	0.378102	14.0176	6.31167e-24	2.07496e-20	43.9463	chr7	29145929	F	II	CHN2	TSS1500	OpenSea		Both	CG	Open Sea	ENST00000612187	chr7	29064149	29146465	82317	-	534	ENSG00000106066	CPVL	protein_coding	chromosome	CPVL	ENSG00000106066;ENSG00000106069	CPVL;CHN2						Active_non-prostate_lineage_enhancer	0.114505407067672			cg21929477	cg21929477				Yes
cg10320061_BC21	0.363075	0.300385	0.0610246	0.424099	14.0172	6.32403e-24	2.07496e-20	43.9444	chrX	153829512	F	II		Unknow	Island	chrX:153829491-153830882;chrX:153828654-153829165	Both	CG	Island	ENST00000468491	chrX	153807327	153829670	22344	-	156	ENSG00000067840	PDZD4	protein_coding	chromosome	PDZD4	ENSG00000067840	PDZD4						Bivalent_poised_promoter				cg10320061	cg10320061				Yes
cg00110832_BC21	0.321664	0.387653	0.178556	0.50022	14.0118	6.47204e-24	2.11478e-20	43.9217	chr6	32153353	F	II	LOC100507547	Exon	Shelf	chr6:32148813-32149452;chr6:32150324-32150767;chr6:32154052-32154752	Both	CG	North Shore	ENST00000414204	chr6	32153441	32155978	2538	+	86	ENSG00000221988	PPT2	protein_coding	chromosome	PPT2	ENSG00000204314	PRRT1						Active_non-prostate_lineage_promoter				cg00110832	cg00110832				Yes
cg17689799_BC11	0.222846	0.367711	0.264586	0.487432	14.0083	6.56912e-24	2.13771e-20	43.9071	chr2	27306672	R	I		Unknow	Island	chr2:27306215-27308597	Red	CG	Island	ENST00000296099	chr2	27307400	27308445	1046	-	1771	ENSG00000163794	UCN	protein_coding	chromosome	UCN	ENSG00000138100	TRIM54						Bivalent_poised_promoter	0.0703960683992556			cg17689799	cg17689799				Yes
cg17102582_BC11	0.395984	0.22405	-0.0583924	0.337592	14.0635	6.68278e-24	2.16296e-20	43.8933	chr15	45187594	F	I	SHF	Exon	Island	chr15:45187311-45187940;chr15:45188503-45188724	Red	CG	Island	ENST00000561091	chr15	45174223	45187459	13237	-	134	ENSG00000138606	SHF	protein_coding	chromosome	SHF	ENSG00000138606	SHF						Bivalent_poised_promoter	0.0875486463016398			cg17102582	cg17102582				Yes
cg17458922_BC21	0.376686	0.259897	0.0582363	0.434923	14.0037	6.7012e-24	2.16296e-20	43.8875	chr21	31560030	F	II	TIAM1-AS1	Exon	Shore	chr21:31557614-31559704	Both	CG	South Shore	ENST00000469412	chr21	31212631	31559977	347347	-	52	ENSG00000156299	TIAM1	protein_coding	chromosome	TIAM1			PRAD_106785	2.45711034686957	Promoter	0.550898203592814	0.449101796407186	Bivalent_poised_promoter	0.140634987732268	PMD		cg17458922	cg17458922				Yes
cg04294888_BC21	0.509059	0.221489	-0.197495	0.311564	14.0017	6.75726e-24	2.16902e-20	43.8794	chr22	28443261	R	II	TTC28	Exon	OpenSea		Both	CG	Open Sea	ENST00000490475	chr22	28296214	28443073	146860	-	187	ENSG00000100154	TTC28	protein_coding	chromosome	TTC28	ENSG00000100154	TTC28						Active_non-prostate_lineage_promoter	0.148679063355542	PMD		cg04294888	cg04294888				Yes
cg16429070_BC21	0.368993	0.248279	0.0182193	0.387212	14.0011	6.77462e-24	2.16902e-20	43.8768	chr5	150156083	R	II	PDGFRB	TSS1500	OpenSea		Both	CG	Open Sea	ENST00000523456	chr5	150153411	150155872	2462	-	210	ENSG00000113721	PDGFRB	protein_coding	chromosome	PDGFRB								Bivalent_poised_promoter	0.104014306171737			cg16429070					No
cg07041470_TC21	0.327653	0.202332	0.0163507	0.344003	13.9984	6.85495e-24	2.17901e-20	43.8653	chr10	46556406	F	II	GPRIN2	5UTR	Island	chr10:46556321-46557169	Both	CG	Island	ENST00000374317	chr10	46549044	46555530	6487	-	875	ENSG00000204175	GPRIN2	protein_coding	chromosome	GPRIN2								Active_prostate_lineage-specific_promoter	0.0987070331339107			cg07041470	cg07041470				Yes
cg18004701_TC11	0.321649	0.281722	0.141483	0.463133	13.9982	6.86072e-24	2.17901e-20	43.8644	chr7	157688936	F	I		Unknow	Shelf	chr7:157684194-157686254;chr7:157688558-157694027	Grn	CG	Island	ENST00000494267	chr7	157415405	157416637	1233	+	273530	ENSG00000105993	DNAJB6	protein_coding	chromosome	DNAJB6	ENSG00000155093	PTPRN2						Bivalent_poised_promoter	0.189309416982569	PMD	commonPMD	cg18004701	cg18004701				Yes
cg11840125_BC11	0.283291	0.165303	0.0095131	0.292804	13.9896	7.11781e-24	2.25166e-20	43.8283	chr14	23365651	F	I	EFS	TSS1500	Island	chr14:23365226-23366738	Red	CG	Island	ENST00000429593	chr14	23356403	23365633	9231	-	17	ENSG00000100842	EFS	protein_coding	chromosome	EFS	ENSG00000100842	EFS	PRAD_79039	11.3830718684113	5' UTR	0.758483033932136	0.241516966067864	Bivalent_poised_promoter	0.103472962262339			cg11840125	cg11840125				No
cg07482507_BC21	0.366182	0.642686	0.258381	0.624564	13.9873	7.18957e-24	2.26303e-20	43.8185	chr17	27331336	R	II		Unknow	Shore	chr17:27332758-27333138	Both	CG	North Shore	ENST00000584114	chr17	27294346	27309255	14910	+	36989	ENSG00000109046	WSB1	protein_coding	chromosome	WSB1								Primed_non-prostate_lineage-specific_enhancer	0.082344364053851			cg07482507	cg07482507				Yes
cg15910208_TC21	0.292789	0.21799	0.0656448	0.358434	13.9866	7.21075e-24	2.26303e-20	43.8156	chr19	51019332	F	II		Unknow	Shore	chr19:51016897-51017651;chr19:51018748-51019547	Both	CG	Island	ENST00000358789	chr19	51014270	51019764	5495	-	430	ENSG00000129451	KLK10	protein_coding	chromosome	KLK10	ENSG00000129451	KLK10						Bivalent_poised_promoter	0.154619402593722	PMD	commonPMD	cg15910208	cg15910208				Yes
cg07745373_BC21	0.336537	0.360057	0.235246	0.571783	13.9641	7.94183e-24	2.48266e-20	43.7208	chr11	59173942	F	II		Unknow	Shore	chr11:59171573-59172835;chr11:59173357-59173579	Both	CG	South Shore	ENST00000227451	chr11	59172492	59208587	36096	+	1449	ENSG00000110042	DTX4	protein_coding	chromosome	DTX4	ENSG00000110042	DTX4						Active_non-prostate_lineage_promoter	0.0818137702725727			cg07745373	cg07745373				Yes
cg08266417_TC11	0.311684	0.145092	-0.0659676	0.245717	13.9602	8.07402e-24	2.51408e-20	43.7046	chr2	200585852	R	I	AOX1	TSS200	Island	chr2:200585803-200586304	Red	CG	Island	ENST00000374700	chr2	200585868	200671495	85628	+	14	ENSG00000138356	AOX1	protein_coding	chromosome	AOX1			PRAD_17387	4.57260239028679	5' UTR	0.632734530938124	0.367265469061876	Bivalent_poised_promoter	0.0862196433476412			cg08266417	cg08266417				No
cg09078226_BC21	-0.321425	0.610422	0.875115	0.55369	-13.9488	8.48057e-24	2.63036e-20	43.6564	chr1	159239558	F	II		Unknow	OpenSea		Both	CG	Open Sea	ENST00000368121	chr1	159205259	159206498	1240	+	34298	ENSG00000213088	ACKR1	protein_coding	chromosome	ACKR1								Heterochromatin	0.194629992970481	PMD	commonPMD	cg09078226	cg09078226				Yes
cg00970396_TC11	0.380245	0.236402	-0.0191346	0.36111	13.9388	8.85214e-24	2.73492e-20	43.6143	chr16	9013342	F	I		Unknow	OpenSea		Grn	CG	Open Sea	ENST00000569230	chr16	8920443	8964514	44072	-	48827	ENSG00000187555	USP7	protein_coding	chromosome	USP7								Bivalent_poised_enhancer	0.120016474205215			cg00970396	cg00970396				Yes
cg10062049_TC21	0.360905	0.221047	0.00608777	0.366993	13.9364	8.94326e-24	2.75237e-20	43.6042	chr7	116500213	R	II	CAV2	5UTR	Island	chr7:116499485-116500298	Both	CG	Island	ENST00000495841	chr7	116500044	116506353	6310	+	168	ENSG00000105971	CAV2	protein_coding	chromosome	CAV2	ENSG00000105971	CAV2						Bivalent_poised_promoter	0.118807716029857			cg10062049	cg10062049				Yes
cg00079598_TC21	-0.344023	0.679167	1.00767	0.663651	-13.9355	8.97991e-24	2.75298e-20	43.6002	chr11	123806195	R	II	OR6M1	Exon	OpenSea		Both	CG	Open Sea	ENST00000309154	chr11	123805335	123806387	1053	-	190	ENSG00000196099	OR6M1	protein_coding	chromosome	OR6M1	ENSG00000196099	OR6M1						Heterochromatin	0.214754101792344	PMD	commonPMD	cg00079598	cg00079598				Yes
cg03329444_BC21	0.282964	0.382836	0.262287	0.545251	13.9334	9.06192e-24	2.76743e-20	43.5913	chr14	21526938	F	II	SALL2	TSS1500	OpenSea		Both	CG	Open Sea	ENST00000611430	chr14	21521537	21526500	4964	-	437	ENSG00000165821	SALL2	protein_coding	chromosome	SALL2	ENSG00000165821	SALL2						Active_non-prostate_lineage_promoter	0.132859197991041	PMD		cg03329444	cg03329444				Yes
cg00087244_TC21	0.357004	0.454551	0.188741	0.545745	13.9322	9.1072e-24	2.7706e-20	43.5864	chr7	74628171	F	II		Unknow	OpenSea		Both	CG	Open Sea	ENST00000613513	chr7	74657667	74691108	33442	+	29494	ENSG00000263001	GTF2I	protein_coding	chromosome	GTF2I								Active_non-prostate_lineage_enhancer	0.0644227228076875			cg00087244	cg00087244				Yes
cg18544564_TC21	0.341985	0.336539	0.0796285	0.421614	13.9279	9.27788e-24	2.81176e-20	43.5682	chr2	188974394	R	II	COL3A1	5UTR	OpenSea		Both	CG	Open Sea	ENST00000317840	chr2	188974386	189012051	37666	+	7	ENSG00000168542	COL3A1	protein_coding	chromosome	COL3A1	ENSG00000168542	COL3A1						Active_non-prostate_lineage_enhancer	0.164004212397998	PMD	commonPMD	cg18544564	cg18544564				Yes
cg18699226_BC21	-0.445711	0.701506	1.04177	0.596057	-13.9269	9.31843e-24	2.81331e-20	43.5639	chr7	31940787	R	II		Unknow	OpenSea		Both	CG	Open Sea	ENST00000479980	chr7	31790171	31820919	30749	-	119867	ENSG00000154678	PDE1C	protein_coding	chromosome	PDE1C	ENSG00000154678	PDE1C						Heterochromatin	0.199009071081587	PMD	commonPMD	cg18699226	cg18699226				Yes
cg08082849_TC21	0.427304	0.4263	0.11199	0.539294	13.9232	9.46902e-24	2.84795e-20	43.5482	chr5	67971382	F	II		Unknow	OpenSea		Both	CG	Open Sea	ENST00000521381	chr5	68215720	68301821	86102	+	244336	ENSG00000145675	PIK3R1	protein_coding	chromosome	PIK3R1								Active_non-prostate_lineage_enhancer	0.0881427301213129			cg08082849					No
cg26105015_BC11	0.281825	0.245912	0.124371	0.406195	13.9177	9.69271e-24	2.90422e-20	43.5252	chr3	123026252	F	I		Unknow	Shore	chr3:123026336-123028139	Red	CG	North Shore	ENST00000421053	chr3	122943437	123027578	84142	-	1324	ENSG00000082684	SEMA5B	protein_coding	chromosome	SEMA5B	ENSG00000082684	SEMA5B						Bivalent_poised_promoter	0.107978269085526			cg26105015	cg26105015				Yes
cg05452524_BC11	0.396294	0.19921	-0.0699063	0.326387	13.9672	1.00664e-23	3.00484e-20	43.4793	chr17	55265668	R	I	HLF	TSS1500	Island	chr17:55264837-55265673	Red	CG	Island	ENST00000430986	chr17	55265810	55321414	55605	+	140	ENSG00000108924	HLF	protein_coding	chromosome	HLF	ENSG00000108924	HLF						Bivalent_poised_promoter	0.142857545725039	PMD		cg05452524					No
cg19224544_TC11	0.436426	0.271832	0.11753	0.553956	13.8997	1.04736e-23	3.1084e-20	43.4492	chr13	113863086	R	I	GAS6-DT	TSS1500	Island	chr13:113862834-113864233	Red	CG	Island	ENST00000476291	chr13	113847677	113864015	16339	-	927	ENSG00000183087	GAS6	protein_coding	chromosome	GAS6	ENSG00000183087	GAS6	PRAD_78757	4.13761914351329	Intron	0.62874251497006	0.37125748502994	Bivalent_poised_promoter	0.163201983554881	PMD	commonPMD	cg19224544					No
cg16519192_BC11	0.387884	0.303503	0.0305956	0.418479	13.9575	1.04916e-23	3.1084e-20	43.4509	chr12	115599321	R	I		Unknow	OpenSea		Grn	CG	Open Sea	ENST00000552023	chr12	115957906	115960532	2627	-	361209	ENSG00000123066	MED13L	protein_coding	chromosome	MED13L								Bivalent_poised_promoter	0.198464694120162	PMD	commonPMD	cg16519192					No
cg24725263_BC11	0.288682	0.390754	0.190105	0.478787	13.895	1.06876e-23	3.15471e-20	43.4293	chr12	55707544	R	I	ITGA7	Exon	Island	chr12:55707428-55708174	Red	CG	Island	ENST00000553804	chr12	55684568	55707701	23134	-	155	ENSG00000135424	ITGA7	protein_coding	chromosome	ITGA7	ENSG00000135424	ITGA7						Bivalent_poised_promoter	0.0676018522769806			cg24725263	cg24725263				Yes
cg22289434_TC21	0.284429	0.1543	-0.00804961	0.27638	13.8843	1.11918e-23	3.29128e-20	43.3841	chr20	35601018	F	II		Unknow	Island	chr20:35600797-35602345	Both	CG	Island	ENST00000426117	chr20	35603921	35607529	3609	-	6509	ENSG00000088340	FER1L4	unitary_pseudogene	chromosome	FER1L4								Bivalent_poised_promoter	0.0794029649387251			cg22289434	cg22289434				Yes
cg08359956_TC21	0.268095	0.284161	0.139417	0.407512	13.8805	1.13787e-23	3.32672e-20	43.3678	chr7	150801117	R	II	TMEM176B	5UTR	Island	chr7:150799721-150801118	Both	CG	Island	ENST00000447204	chr7	150791287	150801360	10074	-	241	ENSG00000106565	TMEM176B	protein_coding	chromosome	TMEM176B	ENSG00000106565;ENSG00000002933	TMEM176B;TMEM176A						Bivalent_poised_promoter	0.146807104773002	PMD		cg08359956	cg08359956				Yes
cg21384402_BC11	0.31587	0.191813	0.0378973	0.353767	13.9381	1.13961e-23	3.32672e-20	43.3654	chr10	103276944	F	I	INA	TSS200	Island	chr10:103276871-103278327	Red	CG	Island	ENST00000369849	chr10	103277163	103290351	13189	+	217	ENSG00000148798	INA	protein_coding	chromosome	INA								Bivalent_poised_promoter	0.109336376789591			cg21384402	cg21384402				Yes
cg07569918_TC21	0.482027	0.451744	0.0832361	0.565263	13.8786	1.14682e-23	3.33551e-20	43.3601	chr1	211829628	R	II	LPGAT1	5UTR	Shore	chr1:211830089-211830938	Both	CG	North Shore	ENST00000366996	chr1	211749793	211830238	80446	-	608	ENSG00000123684	LPGAT1	protein_coding	chromosome	LPGAT1	ENSG00000123684	LPGAT1						Active_non-prostate_lineage_promoter	0.0887814109457809			cg07569918	cg07569918				No
cg16692973_BC11	0.332032	0.149952	-0.0419649	0.290067	13.8775	1.15238e-23	3.33946e-20	43.3554	chrX	120311354	R	I	TMEM255A	Exon	Island	chrX:120311011-120311417	Grn	CG	Island	ENST00000480821	chrX	120309893	120311402	1510	-	46	ENSG00000125355	TMEM255A	protein_coding	chromosome	TMEM255A	ENSG00000125355	TMEM255A						Bivalent_poised_promoter				cg16692973	cg16692973				No
cg04710629_BC11	0.329159	0.268636	0.0567501	0.385909	13.8747	1.16663e-23	3.36845e-20	43.3433	chr2	190180316	R	I	C2orf88	TSS1500	Island	chr2:190180253-190181103	Grn	CG	Island	ENST00000409870	chr2	190180482	190200209	19728	+	164	ENSG00000187699	C2orf88	protein_coding	chromosome	C2orf88	ENSG00000187699	C2orf88	PRAD_17084	2.49993594117384	Promoter	0.614770459081836	0.385229540918164	Bivalent_poised_promoter	0.0722612394988733			cg04710629	cg04710629				Yes
cg14747956_BC21	0.270436	0.16499	0.0247904	0.295227	13.8672	1.20463e-23	3.46558e-20	43.3118	chr1	44800860	R	II	PLK3	Exon	Island	chr1:44799862-44801111	Both	CG	Island	ENST00000465443	chr1	44800388	44805990	5603	+	471	ENSG00000173846	PLK3	protein_coding	chromosome	PLK3	ENSG00000173846	PLK3	PRAD_3582	3.28504155141328	Exon	0.646706586826347	0.353293413173653	Bivalent_poised_promoter	0.0617496173865229			cg14747956	cg14747956				Yes
cg01373189_BC22	0.298374	0.259564	0.14059	0.438964	13.8551	1.26931e-23	3.63846e-20	43.2605	chr13	32428683	F	II	N4BP2L1	TSS1500	Shore	chr13:32427112-32427740	Both	CG	South Shore	ENST00000380130	chr13	32400724	32428178	27455	-	504	ENSG00000139597	N4BP2L1	protein_coding	chromosome	N4BP2L1			PRAD_76691	2.72480412493032	Promoter	0.425149700598802	0.574850299401198	Active_non-prostate_lineage_promoter	0.0755547558083146			cg01373189	cg01373189				No
cg14174055_TC21	0.263648	0.21716	0.190999	0.454648	13.8533	1.27908e-23	3.64082e-20	43.253	chr2	96537903	F	II	ARID5A	5UTR	Island	chr2:96536576-96538050	Both	CG	Island	ENST00000454558	chr2	96537345	96552634	15290	+	557	ENSG00000196843	ARID5A	protein_coding	chromosome	ARID5A	ENSG00000196843	ARID5A	PRAD_14375	3.79251244657182	5' UTR	0.652694610778443	0.347305389221557	Bivalent_poised_promoter	0.103593611756966			cg14174055	cg14174055				Yes
cg08336287_BC21	0.318415	0.166333	-0.0627737	0.255641	13.8533	1.2793e-23	3.64082e-20	43.2528	chr10	11164929	F	II	CELF2	5UTR	Shore	chr10:11165620-11166017	Both	CG	North Shore	ENST00000399850	chr10	11165030	11334358	169329	+	99	ENSG00000048740	CELF2	protein_coding	chromosome	CELF2	ENSG00000048740	CELF2						Bivalent_poised_promoter	0.229857725664153	PMD	commonPMD	cg08336287		GH10J011160	Promoter/Enhancer	2.55677693391923	No
cg15434537_BC21	0.377783	0.303698	0.055317	0.4331	13.8512	1.29091e-23	3.66073e-20	43.2439	chr10	97179683	R	II		Unknow	OpenSea		Both	CG	Open Sea	ENST00000314867	chr10	97037698	97185623	147926	-	5938	ENSG00000187122	SLIT1	protein_coding	chromosome	SLIT1	ENSG00000187122;ENSG00000269891	SLIT1;ARHGAP19-SLIT1						Bivalent_poised_promoter	0.148701281111029	PMD		cg15434537					No
cg11691298_TC11	0.255493	0.291291	0.219796	0.47529	13.8482	1.30724e-23	3.69384e-20	43.2316	chr2	26173918	R	I		Unknow	Island	chr2:26172547-26174335	Red	CG	Island	ENST00000401533	chr2	26173091	26189663	16573	+	826	ENSG00000157833	GAREML	protein_coding	chromosome	GAREML	ENSG00000157833	GAREML						Bivalent_poised_promoter	0.0732087143886955			cg11691298	cg11691298				Yes
cg03660115_BC21	0.372636	0.289261	-0.0259981	0.346638	13.846	1.31983e-23	3.71619e-20	43.2222	chr3	87089250	R	II	LINC00506	TSS200	Island	chr3:87089075-87089396	Both	CG	Island	ENST00000383698	chr3	86961906	86991119	29214	-	98130	ENSG00000206538	VGLL3	protein_coding	chromosome	VGLL3								Bivalent_poised_promoter	0.181846041791668	PMD	commonPMD	cg03660115	cg03660115				Yes
cg05385513_TC21	0.397246	0.269482	0.00263658	0.399883	13.8447	1.32752e-23	3.72466e-20	43.2165	chr2	55923343	R	II		Unknow	Island	chr2:55923205-55923813	Both	CG	Island	ENST00000452161	chr2	55917725	55923776	6052	-	431	ENSG00000115380	EFEMP1	protein_coding	chromosome	EFEMP1	ENSG00000115380	EFEMP1	PRAD_13235	9.78788100610959	Intron	0.648702594810379	0.351297405189621	Bivalent_poised_promoter	0.159464576336883	PMD	commonPMD	cg05385513	cg05385513				Yes
cg21290288_TC21	-0.373808	0.710681	0.974042	0.600234	-13.8422	1.34153e-23	3.7428e-20	43.2062	chr10	108860455	F	II		Unknow	OpenSea		Both	CG	Open Sea	ENST00000494499	chr10	109868636	109871032	2397	-	1010575	ENSG00000108039	XPNPEP1	protein_coding	chromosome	XPNPEP1								Heterochromatin	0.213198846140471	PMD	commonPMD	cg21290288	cg21290288				Yes
cg26066597_BC21	0.343109	0.303932	0.164494	0.507603	13.8411	1.34811e-23	3.7428e-20	43.2014	chr14	21071863	R	II	NDRG2	TSS1500	Shelf	chr14:21068923-21069196;chr14:21069847-21070506;chr14:21071552-21071886	Both	CG	Island	ENST00000403829	chr14	21017221	21070872	53652	-	990	ENSG00000165795	NDRG2	protein_coding	chromosome	NDRG2	ENSG00000165801	ARHGEF40						Bivalent_poised_promoter	0.0973880299141081			cg26066597	cg26066597				Yes
cg21334513_TC11	0.413712	0.332359	-0.0199622	0.39375	13.8411	1.34813e-23	3.7428e-20	43.2013	chr6	30127471	F	I		Unknow	Island	chr6:30127396-30127833	Grn	CG	Island	ENST00000396581	chr6	30136108	30148735	12628	+	8635	ENSG00000204614	TRIM40	protein_coding	chromosome	TRIM40			PRAD_38443	2.79751241650723	Distal	0.604790419161677	0.395209580838323	Bivalent_poised_promoter				cg21334513	cg21334513				Yes
cg07198194_TC11	0.433836	0.257064	0.0166813	0.450517	13.839	1.36036e-23	3.7636e-20	43.1925	chr10	3066861	F	I	PFKP-DT	Exon	Island	chr10:3066458-3069227	Grn	CG	Island	ENST00000607886	chr10	3066333	3101554	35222	+	527	ENSG00000067057	PFKP	protein_coding	chromosome	PFKP	ENSG00000067057	PFKP						Bivalent_poised_promoter	0.131068705541335	PMD		cg07198194					No
cg04797180_BC21	-0.306892	0.636886	0.890226	0.583334	-13.8349	1.38491e-23	3.80915e-20	43.1749	chr5	167874890	F	II		Unknow	OpenSea		Both	CG	Open Sea	ENST00000545108	chr5	167875985	168263159	387175	+	1093	ENSG00000145934	TENM2	protein_coding	chromosome	TENM2	ENSG00000145934	TENM2						Heterochromatin	0.229353788366434	PMD	commonPMD	cg04797180	cg04797180				Yes
cg17551002_BC21	-0.356497	0.715577	1.0044	0.647902	-13.8914	1.39073e-23	3.80915e-20	43.1743	chr1	158548059	R	II	OR6Y1	Exon	OpenSea		Both	CG	Open Sea	ENST00000302617	chr1	158547128	158548105	978	-	44	ENSG00000197532	OR6Y1	protein_coding	chromosome	OR6Y1	ENSG00000197532	OR6Y1						Heterochromatin	0.21316137358106	PMD	commonPMD	cg17551002	cg17551002				Yes
cg07457820_BC21	-0.386015	0.759095	1.09006	0.704048	-13.8338	1.39122e-23	3.80915e-20	43.1705	chr3	77218316	F	II		Unknow	OpenSea		Both	CG	Open Sea	ENST00000332191	chr3	77040730	77647116	606387	+	177585	ENSG00000185008	ROBO2	protein_coding	chromosome	ROBO2	ENSG00000185008	ROBO2						Heterochromatin	0.187266198607779	PMD	commonPMD	cg07457820	cg07457820				Yes
cg04597308_TC21	-0.414014	0.721057	1.09496	0.680945	-13.8296	1.41647e-23	3.86497e-20	43.1528	chr16	7664648	F	II		Unknow	OpenSea		Both	CG	Open Sea	ENST00000567470	chr16	7653866	7710819	56954	+	10781	ENSG00000078328	RBFOX1	protein_coding	chromosome	RBFOX1	ENSG00000078328	RBFOX1						Heterochromatin	0.219164013701769	PMD	commonPMD	cg04597308	cg04597308				Yes
cg16868298_TC21	0.298952	0.319523	0.0968884	0.39584	13.8276	1.42903e-23	3.88587e-20	43.1441	chr7	121328979	R	II	WNT16	TSS200	Shore	chr7:121329533-121330689	Both	CG	North Shore	ENST00000222462	chr7	121329003	121341104	12102	+	22	ENSG00000002745	WNT16	protein_coding	chromosome	WNT16	ENSG00000002745	WNT16						Bivalent_poised_promoter	0.0887035582052657			cg16868298	cg16868298				No
cg25666433_TC21	0.349639	0.212226	0.0173708	0.36701	13.8258	1.43989e-23	3.89679e-20	43.1367	chr6	28399502	F	II	ZSCAN12	TSS1500	Island	chr6:28399347-28399874	Both	CG	Island	ENST00000396827	chr6	28379219	28399731	20513	-	227	ENSG00000158691	ZSCAN12	protein_coding	chromosome	ZSCAN12	ENSG00000158691	ZSCAN12						Active_non-prostate_lineage_promoter	0.0985408445762622			cg25666433	cg25666433				Yes
cg10222925_TC21	-0.48517	0.704404	0.993236	0.508066	-13.8253	1.44286e-23	3.89679e-20	43.1347	chr8	87872958	F	II	DCAF4L2	Exon	Shore	chr8:87873943-87874217	Both	CG	North Shore	ENST00000319675	chr8	87870743	87874068	3326	-	1108	ENSG00000176566	DCAF4L2	protein_coding	chromosome	DCAF4L2	ENSG00000176566	DCAF4L2						Primed_non-prostate_lineage-specific_enhancer	0.252160895863096	PMD	commonPMD	cg10222925	cg10222925				Yes
cg08879559_TC21	0.329636	0.194781	0.0572353	0.386872	13.7947	1.64666e-23	4.41777e-20	43.0049	chr5	151686925	R	II	CLMAT3	Exon	OpenSea		Both	CG	Open Sea	ENST00000538026	chr5	151666373	151686963	20591	-	36	ENSG00000113140	SPARC	protein_coding	chromosome	SPARC	ENSG00000113140	SPARC	PRAD_35861	3.82658730940002	Promoter	0.620758483033932	0.379241516966068	Bivalent_poised_promoter	0.135691901455526	PMD		cg08879559	cg08879559				Yes
cg15835396_TC21	0.38258	0.215241	-0.0858001	0.29678	13.7947	1.64689e-23	4.41777e-20	43.0048	chr7	129169387	R	II	TSPAN33	Exon	Island	chr7:129169248-129169552	Both	CG	Island	ENST00000498745	chr7	129168212	129169697	1486	+	1174	ENSG00000158457	TSPAN33	protein_coding	chromosome	TSPAN33	ENSG00000158457	TSPAN33						Bivalent_poised_promoter	0.13291907378028	PMD		cg15835396	cg15835396				Yes
cg14820846_BC21	-0.333006	0.690448	0.928741	0.595735	-13.7872	1.70088e-23	4.54724e-20	42.9731	chr10	26505401	F	II		Unknow	OpenSea		Both	CG	Open Sea	ENST00000493857	chr10	26561943	26567226	5284	+	56540	ENSG00000077420	APBB1IP	protein_coding	chromosome	APBB1IP	ENSG00000077420	APBB1IP						Repressed_chromatin	0.193446664066094	PMD	commonPMD	cg14820846					No
cg02956248_BC11	0.272608	0.206829	0.0563857	0.328993	13.7805	1.75074e-23	4.66295e-20	42.9448	chr6	32153124	F	I	LOC100507547	Exon	Shelf	chr6:32148813-32149452;chr6:32150324-32150767;chr6:32154052-32154752	Red	CG	North Shore	ENST00000375150	chr6	32148359	32153083	4725	-	40	ENSG00000204314	PRRT1	protein_coding	chromosome	PRRT1	ENSG00000204314	PRRT1	PRAD_38722	2.85634717284428	5' UTR	0.477045908183633	0.522954091816367	Active_non-prostate_lineage_promoter				cg02956248	cg02956248				No
cg15835232_BC21	0.301604	0.234573	0.0114408	0.313044	13.7798	1.75591e-23	4.66295e-20	42.9419	chr17	55265714	R	II	HLF	TSS1500	Shore	chr17:55264837-55265673	Both	CG	South Shore	ENST00000430986	chr17	55265810	55321414	55605	+	94	ENSG00000108924	HLF	protein_coding	chromosome	HLF	ENSG00000108924	HLF						Bivalent_poised_promoter	0.142857545725039	PMD		cg15835232	cg15835232				Yes
cg13247663_TC11	0.35042	0.432368	0.220296	0.570717	13.7727	1.81056e-23	4.78301e-20	42.9118	chr8	58145695	F	I		Unknow	Island	chr8:58145608-58146855	Red	CG	Island	ENST00000521413	chr8	58070318	58146037	75720	+	75376	ENSG00000169122	FAM110B	protein_coding	chromosome	FAM110B	ENSG00000169122	FAM110B						Bivalent_poised_promoter	0.218103751808132	PMD	commonPMD	cg13247663	cg13247663				Yes
cg03121287_BC21	0.343799	0.258399	0.00488297	0.348682	13.7724	1.81316e-23	4.78301e-20	42.9104	chr5	150155824	R	II	PDGFRB	5UTR	OpenSea		Both	CG	Open Sea	ENST00000261799	chr5	150113837	150155860	42024	-	34	ENSG00000113721	PDGFRB	protein_coding	chromosome	PDGFRB	ENSG00000113721	PDGFRB	PRAD_35732	2.75016362635335	Promoter	0.620758483033932	0.379241516966068	Bivalent_poised_promoter	0.104014306171737			cg03121287	cg03121287				Yes
cg14329059_BC11	0.289025	0.385519	0.244432	0.533456	13.7714	1.82087e-23	4.78743e-20	42.9062	chr11	59173491	F	I		Unknow	Shore	chr11:59171573-59172835;chr11:59173357-59173579	Red	CG	Island	ENST00000227451	chr11	59172492	59208587	36096	+	998	ENSG00000110042	DTX4	protein_coding	chromosome	DTX4	ENSG00000110042	DTX4	PRAD_66751	3.16967889259039	Intron	0.608782435129741	0.391217564870259	Bivalent_poised_promoter	0.0818137702725727			cg14329059	cg14329059				Yes
cg13594869_TC21	-0.387811	0.719949	1.07684	0.689025	-13.7702	1.83087e-23	4.79783e-20	42.9008	chr14	85622602	F	II	FLRT2	Exon	OpenSea		Both	CG	Open Sea	ENST00000553650	chr14	85623690	85626228	2539	+	1086	ENSG00000185070	FLRT2	protein_coding	chromosome	FLRT2	ENSG00000185070	FLRT2						Repressed_chromatin	0.171294314064655	PMD	commonPMD	cg13594869	cg13594869				Yes
cg14382750_BC21	0.339715	0.232296	-0.0082422	0.331473	13.7649	1.87287e-23	4.89174e-20	42.8786	chr9	97502659	R	II		Unknow	Shore	chr9:97501393-97502326;chr9:97502572-97502935	Both	CG	Island	ENST00000259365	chr9	97501639	97601748	100110	+	1019	ENSG00000136842	TMOD1	protein_coding	chromosome	TMOD1	ENSG00000136842	TMOD1						Bivalent_poised_promoter	0.125953789405981	PMD		cg14382750	cg14382750				Yes
cg24875405_BC21	0.461864	0.31078	0.0577701	0.519634	13.7593	1.91896e-23	4.9957e-20	42.8547	chr12	54259627	R	II	CBX5	TSS200	OpenSea		Both	CG	Open Sea	ENST00000439541	chr12	54240625	54259592	18968	-	34	ENSG00000094916	CBX5	protein_coding	chromosome	CBX5	ENSG00000094916	CBX5	PRAD_73022	6.1154956867409	Promoter	0.483033932135729	0.516966067864271	Active_non-prostate_lineage_promoter	0.0771546683171543			cg24875405	cg24875405				Yes
cg09092054_TC11	0.23	0.152984	0.0352377	0.265237	13.7544	1.95964e-23	5.08494e-20	42.8341	chr22	19524464	F	I	CLDN5	Exon	Island	chr22:19523440-19524731	Red	CG	Island	ENST00000618236	chr22	19523027	19524400	1374	-	63	ENSG00000184113	CLDN5	protein_coding	chromosome	CLDN5	ENSG00000184113	CLDN5	PRAD_108171	3.37185364560891	Promoter	0.720558882235529	0.279441117764471	Bivalent_poised_promoter	0.116841919766148			cg09092054	cg09092054				Yes
cg19573311_BC21	0.324957	0.722912	0.411374	0.73633	13.7525	1.97607e-23	5.11087e-20	42.8259	chr13	98837500	R	II	DOCK9	Exon	OpenSea		Both	CG	Open Sea	ENST00000400228	chr13	98793487	98831793	38307	-	5706	ENSG00000088387	DOCK9	protein_coding	chromosome	DOCK9	ENSG00000088387	DOCK9						Heterochromatin	0.0678914112200379			cg19573311	cg19573311				Yes
cg22340072_BC11	0.373989	0.194257	0.0289503	0.40294	13.7383	2.10064e-23	5.41541e-20	42.7659	chr8	60910181	R	I		Unknow	Island	chr8:60909799-60910469	Grn	CG	Island	ENST00000529472	chr8	60855093	60856887	1795	+	55087	ENSG00000171316	CHD7	protein_coding	chromosome	CHD7								Bivalent_poised_promoter	0.117562055946379			cg22340072	cg22340072				Yes
cg24006126_BC21	0.323385	0.215237	0.0854258	0.408811	13.7353	2.12877e-23	5.47018e-20	42.7528	chr1	155321022	F	II	RUSC1-AS1	Exon	Island	chr1:155320815-155321210;chr1:155322678-155325642	Both	CG	Island	ENST00000368352	chr1	155320927	155331114	10188	+	94	ENSG00000160753	RUSC1	protein_coding	chromosome	RUSC1	ENSG00000160753	RUSC1	PRAD_6911	12.652845941028	Promoter	0.62874251497006	0.37125748502994	Active_non-prostate_lineage_promoter	0.052530189146688			cg24006126	cg24006126				Yes
cg05408831_BC11	0.366748	0.233991	0.120271	0.487018	13.7277	2.19912e-23	5.61767e-20	42.7209	chr5	179793796	F	I	LTC4S	TSS200	Shore	chr5:179795607-179796824;chr5:179797732-179797985	Red	CG	North Shore	ENST00000292596	chr5	179793986	179796512	2527	+	188	ENSG00000213316	LTC4S	protein_coding	chromosome	LTC4S	ENSG00000161021	MAML1	PRAD_36785	8.76019657606487	Promoter	0.644710578842315	0.355289421157685	Active_non-prostate_lineage_promoter	0.0634668882050015			cg05408831	cg05408831				Yes
cg08641165_BC21	0.314081	0.284155	0.16036	0.474442	13.7269	2.20697e-23	5.61767e-20	42.7174	chr5	142326163	F	II	SPRY4	TSS1500	Shore	chr5:142324184-142325458;chr5:142325826-142326123	Both	CG	South Shore	ENST00000509364	chr5	142324899	142326455	1557	-	290	ENSG00000187678	SPRY4	protein_coding	chromosome	SPRY4	ENSG00000187678	SPRY4	PRAD_35349	2.94536047907547	Exon	0.614770459081836	0.385229540918164	Bivalent_poised_promoter	0.0934489940997467			cg08641165					No
cg02147240_TC21	-0.313647	0.708636	0.980049	0.666402	-13.7269	2.2074e-23	5.61767e-20	42.7172	chr14	72544346	R	II		Unknow	OpenSea		Both	CG	Open Sea	ENST00000554300	chr14	72540062	72562837	22776	+	4283	ENSG00000182732	RGS6	protein_coding	chromosome	RGS6	ENSG00000182732	RGS6						Repressed_chromatin	0.177681908474128	PMD	commonPMD	cg02147240	cg02147240				Yes
cg20860996_TC21	0.342611	0.270024	0.03378	0.376391	13.7224	2.25101e-23	5.69027e-20	42.698	chr7	143885443	R	II	TCAF1	TSS200	Island	chr7:143885032-143885517	Both	CG	Island	ENST00000485416	chr7	143876384	143885370	8987	-	72	ENSG00000198420	TCAF1	protein_coding	chromosome	TCAF1	ENSG00000198420	TCAF1						Bivalent_poised_promoter	0.0812646440941044			cg20860996	cg20860996				Yes
cg20500085_TC21	0.371225	0.309618	0.00904315	0.380268	13.7219	2.25585e-23	5.69027e-20	42.6959	chr8	118110428	R	II	EXT1	Exon	Shore	chr8:118111735-118112224	Both	CG	North Shore	ENST00000436216	chr8	117830237	118110414	280178	-	13	ENSG00000182197	EXT1	protein_coding	chromosome	EXT1	ENSG00000182197	EXT1						Active_prostate_lineage-specific_promoter	0.122814809176732			cg20500085	cg20500085	GH08J118106	Promoter/Enhancer	2.32319185040786	Yes
cg06354687_BC21	-0.381527	0.738397	0.992594	0.611067	-13.7217	2.25742e-23	5.69027e-20	42.6952	chr4	23559571	R	II		Unknow	OpenSea		Both	CG	Open Sea	ENST00000613098	chr4	23795339	23881292	85954	-	321719	ENSG00000109819	PPARGC1A	protein_coding	chromosome	PPARGC1A								Heterochromatin	0.209627859048152	PMD	commonPMD	cg06354687					No
cg00002719_BC11	0.379241	0.171874	-0.0300894	0.349151	13.7732	2.30601e-23	5.79435e-20	42.6779	chr1	169427468	R	I	CCDC181	5UTR	Island	chr1:169427383-169427631	Red	CG	Island	ENST00000367805	chr1	169394870	169427474	32605	-	4	ENSG00000117477	CCDC181	protein_coding	chromosome	CCDC181	ENSG00000117477	CCDC181						Bivalent_poised_promoter	0.103124041506198			cg00002719	cg00002719				Yes
cg04382470_TC11	0.315206	0.264439	0.103697	0.418903	13.7128	2.34604e-23	5.87634e-20	42.6574	chr17	45897609	F	I	MAPT-IT1	Exon	Island	chr17:45894044-45897674	Red	CG	Island	ENST00000446361	chr17	45894674	46028334	133661	+	2934	ENSG00000186868	MAPT	protein_coding	chromosome	MAPT	ENSG00000186868	MAPT						Bivalent_poised_promoter				cg04382470	cg04382470				Yes
cg18105732_BC21	-0.360124	0.530889	0.832089	0.471965	-13.7111	2.36326e-23	5.90086e-20	42.6502	chr20	12207951	R	II		Unknow	OpenSea		Both	CG	Open Sea	ENST00000473180	chr20	11921566	11923130	1565	+	286384	ENSG00000132640	BTBD3	protein_coding	chromosome	BTBD3								Heterochromatin	0.150938929837385	PMD	commonPMD	cg18105732	cg18105732				Yes
cg00814733_TC11	0.258249	0.302361	0.164465	0.422713	13.7101	2.37326e-23	5.90723e-20	42.646	chr12	4272885	F	I	CCND2	TSS1500	Island	chr12:4269236-4275239	Red	CG	Island	ENST00000261254	chr12	4273772	4305350	31579	+	885	ENSG00000118971	CCND2	protein_coding	chromosome	CCND2								Bivalent_poised_promoter	0.179433308520812	PMD	commonPMD	cg00814733	cg00814733				Yes
cg18774180_TC21	-0.331365	0.639614	0.87497	0.543605	-13.6982	2.49919e-23	6.20126e-20	42.5953	chr14	47640750	F	II		Unknow	OpenSea		Both	CG	Open Sea	ENST00000399232	chr14	46840092	47674954	834863	-	34202	ENSG00000139915	MDGA2	protein_coding	chromosome	MDGA2	ENSG00000139915	MDGA2						Heterochromatin	0.222848170056888	PMD	commonPMD	cg18774180	cg18774180				Yes
cg16961852_TC21	0.297585	0.409994	0.193319	0.490903	13.6947	2.53749e-23	6.27667e-20	42.5803	chr11	118622244	F	II		Unknow	Shore	chr11:118621354-118621555	Both	CG	South Shore	ENST00000526374	chr11	118621363	118627593	6231	+	880	ENSG00000019144	PHLDB1	protein_coding	chromosome	PHLDB1	ENSG00000019144	PHLDB1						Active_non-prostate_lineage_promoter	0.0938486007367351			cg16961852					No
cg01985390_TC21	0.282285	0.291735	0.158119	0.440404	13.689	2.60038e-23	6.39558e-20	42.5563	chr2	27307113	R	II	TRIM54	3UTR	Island	chr2:27306215-27308597	Both	CG	Island	ENST00000296099	chr2	27307400	27308445	1046	-	1330	ENSG00000163794	UCN	protein_coding	chromosome	UCN	ENSG00000138100	TRIM54						Bivalent_poised_promoter	0.0703960683992556			cg01985390	cg01985390				Yes
cg05492975_BC21	-0.392733	0.737257	0.99272	0.599987	-13.6889	2.60167e-23	6.39558e-20	42.5558	chr20	61544452	F	II		Unknow	Island	chr20:61544451-61544656	Both	CG	Island	ENST00000611855	chr20	61570135	61937218	367084	+	25681	ENSG00000179242	CDH4	protein_coding	chromosome	CDH4	ENSG00000179242	CDH4						Repressed_chromatin	0.205427845915563	PMD	commonPMD	cg05492975	cg05492975				Yes
cg19482702_TC21	0.279615	0.199177	0.0381238	0.317739	13.6815	2.68672e-23	6.56511e-20	42.5242	chr10	103772177	F	II		Unknow	OpenSea		Both	CG	Open Sea	ENST00000420222	chr10	103601746	103801297	199552	-	29118	ENSG00000107957	SH3PXD2A	protein_coding	chromosome	SH3PXD2A	ENSG00000107957	SH3PXD2A	PRAD_63220	6.27025961041107	Intron	0.592814371257485	0.407185628742515	Active_non-prostate_lineage_promoter	0.0863751071614322			cg19482702	cg19482702				Yes
cg26310471_BC21	0.301751	0.241482	0.114986	0.416737	13.7375	2.68717e-23	6.56511e-20	42.5277	chr22	37633764	F	II		Unknow	OpenSea		Both	CG	Open Sea	ENST00000357436	chr22	37639475	37656117	16643	+	5709	ENSG00000100092	SH3BP1	protein_coding	chromosome	SH3BP1			PRAD_109310	6.56780023883462	Promoter	0.660678642714571	0.339321357285429	Active_non-prostate_lineage_promoter	0.0800673764735461			cg26310471					No
cg00054525_BC11	0.303219	0.184956	0.0397568	0.342976	13.6798	2.70616e-23	6.57179e-20	42.5171	chr16	88651179	F	I	CYBA	TSS200	Shore	chr16:88650581-88651049;chr16:88655109-88655658	Grn	CG	South Shore	ENST00000261623	chr16	88643283	88651152	7870	-	26	ENSG00000051523	CYBA	protein_coding	chromosome	CYBA			PRAD_89844	21.472870427764	Promoter	0.692614770459082	0.307385229540918	Bivalent_poised_promoter	0.094547212432102			cg00054525	cg00054525				Yes
cg26830038_BC21	0.255655	0.223565	0.111997	0.367652	13.6798	2.70646e-23	6.57179e-20	42.517	chr2	218982203	R	II	FEV	Exon	Island	chr2:218981569-218982415;chr2:218984197-218984742;chr2:218985138-218985789	Both	CG	Island	ENST00000295727	chr2	218981087	218985657	4571	-	3452	ENSG00000163497	FEV	protein_coding	chromosome	FEV	ENSG00000163497	FEV						Bivalent_poised_promoter	0.127849484332345	PMD		cg26830038	cg26830038				Yes
cg27279920_BC21	0.38997	0.415011	0.0721579	0.462128	13.677	2.73911e-23	6.6308e-20	42.5052	chr14	75242555	F	II		Unknow	OpenSea		Both	CG	Open Sea	ENST00000303562	chr14	75278774	75282230	3457	+	36217	ENSG00000170345	FOS	protein_coding	chromosome	FOS			PRAD_80888	6.2425267349359	Intron	0.439121756487026	0.560878243512974	Active_prostate_lineage-specific_promoter	0.0922135424977112			cg27279920	cg27279920				Yes
cg20736068_TC21	0.275421	0.245915	0.025166	0.300587	13.6734	2.78163e-23	6.71327e-20	42.4901	chr1	32703626	F	II	SYNC	TSS1500	Shore	chr1:32702418-32703264	Both	CG	South Shore	ENST00000417633	chr1	32695565	32703596	8032	-	29	ENSG00000162520	SYNC	protein_coding	chromosome	SYNC								Bivalent_poised_promoter	0.077328557141955			cg20736068	cg20736068				Yes
cg00930615_TC21	0.397036	0.185958	-0.12469	0.272346	13.6713	2.80779e-23	6.75586e-20	42.4809	chr15	60398468	F	II	ANXA2	TSS1500	Shore	chr15:60397550-60398231;chr15:60398509-60398731	Both	CG	North Shore	ENST00000559818	chr15	60351733	60398742	47010	-	272	ENSG00000182718	ANXA2	protein_coding	chromosome	ANXA2	ENSG00000182718	ANXA2	PRAD_83824	16.5131371281371	Promoter	0.62874251497006	0.37125748502994	Active_non-prostate_lineage_promoter	0.0993790407324093			cg00930615	cg00930615				Yes
cg17902164_TC21	0.411593	0.260292	-0.0310153	0.380577	13.7254	2.82969e-23	6.78799e-20	42.4769	chr12	90250932	F	II		Unknow	OpenSea		Both	CG	Open Sea	ENST00000551310	chr12	89655583	89709300	53718	-	541631	ENSG00000070961	ATP2B1	protein_coding	chromosome	ATP2B1								Heterochromatin	0.133764304063072	PMD		cg17902164					No
cg16570669_BC21	-0.355155	0.690337	0.999074	0.643919	-13.668	2.84772e-23	6.81067e-20	42.4671	chr11	127053211	R	II		Unknow	OpenSea		Both	CG	Open Sea	ENST00000533026	chr11	126549284	127003460	454177	-	49750	ENSG00000149571	KIRREL3	protein_coding	chromosome	KIRREL3								Heterochromatin	0.210178199830136	PMD	commonPMD	cg16570669	cg16570669				Yes
cg00536939_BC21	0.419548	0.244834	0.0272701	0.446818	13.6651	2.88333e-23	6.87513e-20	42.4549	chr11	47257801	F	II	NR1H3	TSS200	OpenSea		Both	CG	Open Sea	ENST00000449369	chr11	47257697	47261356	3660	+	103	ENSG00000025434	NR1H3	protein_coding	chromosome	NR1H3	ENSG00000025434	NR1H3	PRAD_66513	4.41952896368016	Promoter	0.614770459081836	0.385229540918164	Active_non-prostate_lineage_promoter	0.0766369528488023			cg00536939	cg00536939				No
cg00539733_BC21	-0.313007	0.682915	0.916388	0.603382	-13.6643	2.8943e-23	6.88062e-20	42.4511	chr20	878140	R	II		Unknow	OpenSea		Both	CG	Open Sea	ENST00000505691	chr20	845124	857463	12340	+	33015	ENSG00000125898	FAM110A	protein_coding	chromosome	FAM110A	ENSG00000101280	ANGPT4						Repressed_chromatin	0.127447145262577	PMD		cg00539733	cg00539733				Yes
cg04186249_BC21	-0.307769	0.699173	0.949449	0.64168	-13.6624	2.91756e-23	6.91522e-20	42.4433	chr22	36610669	R	II		Unknow	OpenSea		Both	CG	Open Sea	ENST00000480002	chr22	36584489	36585454	966	-	25214	ENSG00000166862	CACNG2	protein_coding	chromosome	CACNG2	ENSG00000166862	CACNG2						Repressed_chromatin	0.164989743425938	PMD	commonPMD	cg04186249	cg04186249				Yes
cg09434781_BC11	0.298652	0.21402	0.0264479	0.3251	13.6532	3.03601e-23	7.17455e-20	42.4042	chr17	55265711	R	I	HLF	TSS1500	Shore	chr17:55264837-55265673	Grn	CG	South Shore	ENST00000430986	chr17	55265810	55321414	55605	+	97	ENSG00000108924	HLF	protein_coding	chromosome	HLF	ENSG00000108924	HLF						Bivalent_poised_promoter	0.142857545725039	PMD		cg09434781	cg09434781				Yes
cg27001899_TC21	0.420119	0.52207	0.121958	0.542078	13.6513	3.06117e-23	7.21253e-20	42.3961	chr19	45100013	R	II		Unknow	OpenSea		Both	CG	Open Sea	ENST00000544897	chr19	45100064	45141386	41323	+	49	ENSG00000104866	PPP1R37	protein_coding	chromosome	PPP1R37	ENSG00000007047;ENSG00000104866	MARK4;PPP1R37						Active_non-prostate_lineage_promoter	0.110282520546367			cg27001899	cg27001899				Yes
cg13084536_TC21	0.27631	0.285826	0.190969	0.467279	13.6491	3.09083e-23	7.26088e-20	42.3866	chr5	139697239	F	II		Unknow	Island	chr5:139696957-139697594	Both	CG	Island	ENST00000505812	chr5	139682994	139683578	585	+	14244	ENSG00000171604	CXXC5	protein_coding	chromosome	CXXC5								Bivalent_poised_promoter	0.0703186087708063			cg13084536	cg13084536				Yes
cg25464921_BC11	0.358986	0.289637	0.0232429	0.382229	13.6443	3.15559e-23	7.37677e-20	42.3662	chr1	169460460	F	I	CCDC181	5UTR	OpenSea		Red	CG	Open Sea	ENST00000445428	chr1	169442638	169460452	17815	-	7	ENSG00000117477	CCDC181	protein_coding	chromosome	CCDC181	ENSG00000117477	CCDC181						Bivalent_poised_promoter	0.103124041506198			cg25464921	cg25464921				Yes
cg24987837_BC21	0.33504	0.388591	0.152775	0.487815	13.6441	3.15875e-23	7.37677e-20	42.3653	chr20	13492121	F	II		Unknow	OpenSea		Both	CG	Open Sea	ENST00000434275	chr20	13614667	13630011	15345	-	137888	ENSG00000089123	TASP1	protein_coding	chromosome	TASP1	ENSG00000089123	TASP1						Active_non-prostate_lineage_enhancer	0.0566650808596486			cg24987837					No
cg10689794_BC21	0.489806	0.274717	-0.0463893	0.443416	13.6432	3.1713e-23	7.38436e-20	42.3614	chr7	12719626	R	II		Unknow	OpenSea		Both	CG	Open Sea	ENST00000404894	chr7	12687635	12688914	1280	+	31990	ENSG00000122644	ARL4A	protein_coding	chromosome	ARL4A								Active_non-prostate_lineage_enhancer	0.089144893460125			cg10689794		GH07J012719	Enhancer	1.02248288803561	No
cg16330477_BC21	0.395547	0.59997	0.291324	0.686872	13.6404	3.20986e-23	7.4523e-20	42.3495	chr1	219747551	F	II		Unknow	OpenSea		Both	CG	Open Sea	ENST00000484079	chr1	219914264	219919030	4767	-	171477	ENSG00000196660	SLC30A10	protein_coding	chromosome	SLC30A10	ENSG00000196660	SLC30A10						Heterochromatin	0.196844196298311	PMD	commonPMD	cg16330477	cg16330477				No
cg26110281_BC21	-0.360863	0.695124	1.01049	0.649626	-13.638	3.24299e-23	7.50728e-20	42.3394	chr11	124014988	R	II		Unknow	OpenSea		Both	CG	Open Sea	ENST00000320891	chr11	124015575	124016510	936	+	585	ENSG00000254737	OR10G4	protein_coding	chromosome	OR10G4								Heterochromatin	0.203537586587356	PMD	commonPMD	cg26110281	cg26110281				Yes
cg22597771_TC21	-0.363982	0.746245	0.924127	0.560145	-13.6279	3.38851e-23	7.82133e-20	42.2963	chrX	152168076	R	II	GABRA3	3UTR	OpenSea		Both	CG	Open Sea	ENST00000497894	chrX	152187209	152189943	2735	-	21865	ENSG00000011677	GABRA3	protein_coding	chromosome	GABRA3	ENSG00000011677	GABRA3						Heterochromatin				cg22597771	cg22597771				Yes
cg02029926_TC21	0.33678	0.212249	0.0155478	0.352328	13.6272	3.3992e-23	7.82326e-20	42.2932	chr4	73869157	R	II	CXCL1	TSS1500	Shore	chr4:73869201-73869827	Both	CG	North Shore	ENST00000509101	chr4	73869393	73870177	785	+	234	ENSG00000163739	CXCL1	protein_coding	chromosome	CXCL1			PRAD_27978	2.75016362635335	Promoter	0.674650698602794	0.325349301397206	Bivalent_poised_promoter	0.147901518025841	PMD		cg02029926	cg02029926	GH04J073867	Promoter/Enhancer	1.50374116966625	Yes
cg23836455_TC21	0.339195	0.176336	0.0195783	0.358773	13.6222	3.473e-23	7.97001e-20	42.2721	chr16	67170323	F	II	NOL3	TSS1500	Island	chr16:67170305-67170734;chr16:67174164-67174775	Both	CG	Island	ENST00000565560	chr16	67170154	67174848	4695	+	168	ENSG00000140939	NOL3	protein_coding	chromosome	NOL3	ENSG00000140939	NOL3	PRAD_88687	19.1721262824573	Promoter	0.706586826347305	0.293413173652695	Bivalent_poised_promoter	0.0891668655277994			cg23836455	cg23836455				Yes
cg01738650_TC21	0.453513	0.279958	0.0935523	0.547066	13.6173	3.54722e-23	8.11688e-20	42.2513	chr6	32255299	R	II	TSBP1-AS1	Exon	OpenSea		Both	CG	Open Sea	ENST00000375023	chr6	32194843	32224067	29225	-	31231	ENSG00000204301	NOTCH4	protein_coding	chromosome	NOTCH4								Bivalent_poised_promoter				cg01738650	cg01738650				Yes
cg13508543_BC21	-0.369182	0.68459	0.98569	0.616508	-13.6159	3.56998e-23	8.1331e-20	42.2451	chr8	71827223	R	II		Unknow	OpenSea		Both	CG	Open Sea	ENST00000518440	chr8	71842349	71842992	644	-	15767	ENSG00000178860	MSC	protein_coding	chromosome	MSC								Repressed_chromatin	0.184834464750971	PMD	commonPMD	cg13508543	cg13508543				Yes
cg22694191_BC11	0.297021	0.289208	0.131418	0.42844	13.6156	3.5748e-23	8.1331e-20	42.2437	chr19	19262766	R	I	HAPLN4	Exon	Shelf	chr19:19257909-19258872;chr19:19260866-19261584;chr19:19262692-19262904	Red	CG	Island	ENST00000291481	chr19	19255641	19262796	7156	-	28	ENSG00000187664	HAPLN4	protein_coding	chromosome	HAPLN4	ENSG00000187664	HAPLN4						Bivalent_poised_promoter	0.107444839211345			cg22694191	cg22694191				No
cg24711649_TC21	0.311578	0.220232	0.0402683	0.351846	13.6118	3.6338e-23	8.24372e-20	42.2277	chr12	81078339	R	II	ACSS3	Exon	Island	chr12:81077790-81078340	Both	CG	Island	ENST00000261206	chr12	81078057	81255466	177410	+	281	ENSG00000111058	ACSS3	protein_coding	chromosome	ACSS3	ENSG00000111058	ACSS3						Bivalent_poised_promoter	0.16403990027156	PMD	commonPMD	cg24711649	cg24711649				Yes
cg11638333_TC11	0.410644	0.20673	0.0270304	0.437674	13.6088	3.68055e-23	8.31777e-20	42.2151	chr12	110689535	R	I	HVCN1	TSS1500	Island	chr12:110688806-110689542	Red	CG	Island	ENST00000548312	chr12	110627841	110689417	61577	-	117	ENSG00000122986	HVCN1	protein_coding	chromosome	HVCN1	ENSG00000122986	HVCN1						Bivalent_poised_promoter	0.108769917657129			cg11638333	cg11638333				Yes
cg00349607_BC11	0.37283	0.285031	0.0192218	0.392051	13.6084	3.68739e-23	8.31777e-20	42.2133	chr1	39081016	F	I		Unknow	Island	chr1:39080967-39082287	Red	CG	Island	ENST00000484793	chr1	39081316	39102981	21666	+	298	ENSG00000127603	MACF1	protein_coding	chromosome	MACF1								Bivalent_poised_promoter	0.094891318704328			cg00349607	cg00349607				Yes
cg23367107_BC11	0.350076	0.22236	0.0194124	0.369488	13.6038	3.76206e-23	8.46217e-20	42.1936	chr12	114698482	F	I		Unknow	Island	chr12:114698120-114698545;chr12:114700457-114700670	Red	CG	Island	ENST00000349155	chr12	114670254	114684164	13911	-	14317	ENSG00000135111	TBX3	protein_coding	chromosome	TBX3								Bivalent_poised_promoter	0.168949816796088	PMD	commonPMD	cg23367107	cg23367107				Yes
cg15266705_TC11	0.342871	0.188891	0.043624	0.386495	13.6014	3.80122e-23	8.5261e-20	42.1834	chr12	114698291	R	I		Unknow	Island	chr12:114698120-114698545;chr12:114700457-114700670	Red	CG	Island	ENST00000349155	chr12	114670254	114684164	13911	-	14126	ENSG00000135111	TBX3	protein_coding	chromosome	TBX3			PRAD_75192	3.83348598272299	Distal	0.574850299401198	0.425149700598802	Bivalent_poised_promoter	0.168949816796088	PMD	commonPMD	cg15266705	cg15266705				Yes
cg14775423_BC21	0.429363	0.311312	-0.0141637	0.415199	13.5983	3.85309e-23	8.61809e-20	42.1701	chr4	56506190	F	II		Unknow	Shore	chr4:56505416-56505856	Both	CG	South Shore	ENST00000360096	chr4	56505343	56524448	19106	+	846	ENSG00000196503	ARL9	protein_coding	chromosome	ARL9	ENSG00000196503	ARL9						Active_non-prostate_lineage_promoter	0.123973257206085			cg14775423	cg14775423				No
cg05304177_BC11	0.345763	0.176226	-0.0668827	0.278881	13.5973	3.86982e-23	8.6312e-20	42.1658	chr3	134364238	R	I		Unknow	Island	chr3:134364018-134364359;chr3:134361548-134361754	Red	CG	Island	ENST00000505596	chr3	134371000	134371912	913	-	7672	ENSG00000114019	AMOTL2	protein_coding	chromosome	AMOTL2	ENSG00000114019	AMOTL2	PRAD_23839	12.2692684651121	Intron	0.688622754491018	0.311377245508982	Bivalent_poised_promoter	0.0879016312196899			cg05304177	cg05304177				Yes
cg22806907_BC11	0.417248	0.216369	0.0133928	0.43064	13.5962	3.88863e-23	8.63693e-20	42.1611	chr17	42674194	R	I		Unknow	Shelf	chr17:42669917-42671555;chr17:42675957-42677325	Red	CG	North Shore	ENST00000592974	chr17	42673170	42674400	1231	-	204	ENSG00000068137	PLEKHH3	protein_coding	chromosome	PLEKHH3	ENSG00000068137	PLEKHH3	PRAD_92600	4.62219834231663	Promoter	0.63872255489022	0.36127744510978	Active_non-prostate_lineage_promoter	0.0880692307465101			cg22806907	cg22806907				Yes
cg19300568_TC11	0.351431	0.311178	0.142405	0.493836	13.6511	3.89415e-23	8.63693e-20	42.1634	chr4	2058385	R	I	NAT8L	TSS1500	Island	chr4:2058236-2061454	Red	CG	Island	ENST00000423729	chr4	2059512	2069088	9577	+	1125	ENSG00000185818	NAT8L	protein_coding	chromosome	NAT8L			PRAD_26267	3.38492439976735	Promoter	0.766467065868264	0.233532934131737	Bivalent_poised_promoter	0.118982263683854			cg19300568	cg19300568				Yes
cg09110374_BC21	0.388602	0.691288	0.311396	0.699998	13.5934	3.93582e-23	8.70504e-20	42.1492	chr14	100471951	R	II		Unknow	OpenSea		Both	CG	Open Sea	ENST00000555865	chr14	100476474	100530007	53534	+	4521	ENSG00000176473	WDR25	protein_coding	chromosome	WDR25	ENSG00000176473	WDR25						Primed_non-prostate_lineage-specific_enhancer	0.0889912771547458			cg09110374	cg09110374	GH14J100470	Enhancer	1.07032182723803	Yes
cg24013620_TC11	0.317675	0.35107	0.119908	0.437583	13.5903	3.98793e-23	8.78432e-20	42.1363	chr8	143716518	R	I		Unknow	Island	chr8:143716138-143716868;chr8:143718787-143719165	Red	CG	Island	ENST00000395108	chr8	143716378	143720591	4214	+	139	ENSG00000181085	MAPK15	protein_coding	chromosome	MAPK15	ENSG00000181085	MAPK15						Bivalent_poised_promoter				cg24013620	cg24013620				Yes
cg12727795_BC21	0.338129	0.207028	0.0422846	0.380414	13.59	3.99379e-23	8.78432e-20	42.1349	chr5	150156132	R	II	PDGFRB	TSS1500	OpenSea		Both	CG	Open Sea	ENST00000523456	chr5	150153411	150155872	2462	-	259	ENSG00000113721	PDGFRB	protein_coding	chromosome	PDGFRB								Bivalent_poised_promoter	0.104014306171737			cg12727795	cg12727795				Yes
cg00099393_BC21	0.331813	0.240922	0.0800613	0.411874	13.5882	4.02492e-23	8.82834e-20	42.1272	chr7	157568929	F	II	PTPRN2	Exon	Island	chr7:157568820-157569113	Both	CG	Island	ENST00000494267	chr7	157415405	157416637	1233	+	153523	ENSG00000105993	DNAJB6	protein_coding	chromosome	DNAJB6	ENSG00000155093	PTPRN2						Active_non-prostate_lineage_promoter	0.202886435116725	PMD	commonPMD	cg00099393	cg00099393				Yes
cg13292942_BC21	0.389656	0.521303	0.152543	0.542199	13.5872	4.0419e-23	8.84115e-20	42.1231	chr1	235932153	F	II		Unknow	OpenSea		Both	CG	Open Sea	ENST00000465349	chr1	235791573	235883640	92068	-	48512	ENSG00000143669	LYST	protein_coding	chromosome	LYST			PRAD_10521	8.19274853065004	Distal	0.508982035928144	0.491017964071856	Primed_non-prostate_lineage-specific_enhancer	0.104660272706651			cg13292942	cg13292942				Yes
cg04965987_TC21	0.314434	0.259141	0.00817004	0.322604	13.5854	4.07364e-23	8.88612e-20	42.1154	chr21	37006239	F	II	RIPPLY3	TSS1500	Island	chr21:37005637-37007137	Both	CG	Island	ENST00000490393	chr21	37006202	37019659	13458	+	36	ENSG00000183145	RIPPLY3	protein_coding	chromosome	RIPPLY3	ENSG00000183145	RIPPLY3						Bivalent_poised_promoter	0.0784657976658739			cg04965987	cg04965987				Yes
cg02373152_TC21	0.433227	0.20424	0.014608	0.447835	13.5839	4.10153e-23	8.92243e-20	42.1087	chr6	52362969	F	II		Unknow	Island	chr6:52361955-52363208	Both	CG	Island	ENST00000360726	chr6	52362446	52407691	45246	+	522	ENSG00000170915	PAQR8	protein_coding	chromosome	PAQR8	ENSG00000170915	PAQR8	PRAD_40032	2.99963987788499	Intron	0.684630738522954	0.315369261477046	Bivalent_poised_promoter	0.081063176662824			cg02373152	cg02373152				Yes
cg00858599_TC21	0.29865	0.261526	0.0572726	0.355922	13.58	4.17175e-23	9.0504e-20	42.0921	chr20	3240283	R	II	SLC4A11	TSS1500	Island	chr20:3237932-3240284	Both	CG	Island	ENST00000539553	chr20	3227636	3239190	11555	-	1092	ENSG00000088836	SLC4A11	protein_coding	chromosome	SLC4A11								Bivalent_poised_promoter	0.110023187756425			cg00858599	cg00858599				Yes
cg23051059_BC21	-0.385105	0.729261	1.07298	0.687874	-13.5783	4.20218e-23	9.09157e-20	42.0849	chr8	88060337	F	II		Unknow	OpenSea		Both	CG	Open Sea	ENST00000319675	chr8	87870743	87874068	3326	-	186268	ENSG00000176566	DCAF4L2	protein_coding	chromosome	DCAF4L2	ENSG00000156103	MMP16						Heterochromatin	0.24133381670223	PMD	commonPMD	cg23051059	cg23051059				Yes
cg26185236_BC21	0.350116	0.208284	-0.0140584	0.336057	13.5774	4.21912e-23	9.10343e-20	42.081	chr22	28442544	R	II		Unknow	OpenSea		Both	CG	Open Sea	ENST00000490475	chr22	28296214	28443073	146860	-	527	ENSG00000100154	TTC28	protein_coding	chromosome	TTC28	ENSG00000100154	TTC28	PRAD_108651	5.4131470711833	Intron	0.622754491017964	0.377245508982036	Bivalent_poised_promoter	0.148679063355542	PMD		cg26185236					No
cg11118801_BC21	0.450993	0.380153	0.0386231	0.489617	13.5758	4.24814e-23	9.14119e-20	42.0742	chr4	184383831	R	II		Unknow	OpenSea		Both	CG	Open Sea	ENST00000505067	chr4	184389022	184418590	29569	-	34757	ENSG00000168310	IRF2	protein_coding	chromosome	IRF2			PRAD_30657	5.0294099931339	Distal	0.42315369261477	0.57684630738523	Active_non-prostate_lineage_enhancer	0.0681328301061772			cg11118801	cg11118801				Yes
cg19266578_BC11	0.33414	0.223295	0.0823525	0.416493	13.5702	4.35185e-23	9.33906e-20	42.0505	chr20	64080376	R	I	RGS19	TSS1500	Island	chr20:64079416-64080392;chr20:64083410-64084408	Red	CG	Island	ENST00000355631	chr20	64080196	64100643	20448	+	179	ENSG00000125510	OPRL1	protein_coding	chromosome	OPRL1	ENSG00000125510	OPRL1						Active_non-prostate_lineage_promoter	0.0797300630731427			cg19266578	cg19266578				Yes
cg06839900_BC11	0.321589	0.185518	-0.0136731	0.307915	13.6245	4.36585e-23	9.34383e-20	42.0473	chr1	2530461	F	I	HES5	TSS200	Shelf	chr1:2525802-2526820;chr1:2529321-2530571	Grn	CG	Island	ENST00000378453	chr1	2528745	2530245	1501	-	215	ENSG00000197921	HES5	protein_coding	chromosome	HES5			PRAD_322	3.18260986894315	Distal	0.726546906187625	0.273453093812375	Bivalent_poised_promoter				cg06839900	cg06839900				Yes
cg18881778_TC11	0.365758	0.368011	0.0783653	0.444123	13.5645	4.46074e-23	9.49986e-20	42.0263	chr12	119803483	R	I		Unknow	Shore	chr12:119804117-119804429	Grn	CG	North Shore	ENST00000392520	chr12	119687949	119803383	115435	-	99	ENSG00000122966	CIT	protein_coding	chromosome	CIT	ENSG00000122966	CIT						Bivalent_poised_promoter	0.0758841209916864			cg18881778	cg18881778				Yes
cg01528052_TC11	0.302609	0.246652	0.141175	0.443784	13.6188	4.47385e-23	9.49986e-20	42.0271	chr6	30127951	F	I		Unknow	Shore	chr6:30127396-30127833	Red	CG	South Shore	ENST00000396581	chr6	30136108	30148735	12628	+	8155	ENSG00000204614	TRIM40	protein_coding	chromosome	TRIM40								Bivalent_poised_promoter				cg01528052	cg01528052				Yes
cg00613284_BC21	0.376107	0.384739	0.146182	0.522288	13.5638	4.47464e-23	9.49986e-20	42.0232	chr8	66507701	F	II		Unknow	Shelf	chr8:66505353-66505641	Both	CG	South Shelf	ENST00000488582	chr8	66494544	66496494	1951	+	13156	ENSG00000169085	C8orf46	protein_coding	chromosome	C8orf46	ENSG00000169085	C8orf46						Active_non-prostate_lineage_enhancer	0.100837900936622			cg00613284	cg00613284				Yes
cg07050545_BC21	-0.313399	0.798224	1.02676	0.713365	-13.5613	4.52419e-23	9.57944e-20	42.0124	chr4	125829513	R	II		Unknow	OpenSea		Both	CG	Open Sea	ENST00000335110	chr4	125393936	125491768	97833	+	435576	ENSG00000196159	FAT4	protein_coding	chromosome	FAT4								Heterochromatin	0.198358499396869	PMD	commonPMD	cg07050545					No
cg02196220_BC11	0.398516	0.232319	0.00999916	0.408515	13.5605	4.53956e-23	9.58641e-20	42.0091	chr9	93346599	R	I	C9orf129	TSS1500	Island	chr9:93346184-93346710	Red	CG	Island	ENST00000375419	chr9	93318199	93346414	28216	-	184	ENSG00000204352	C9orf129	protein_coding	chromosome	C9orf129								Bivalent_poised_promoter	0.103693670446236			cg02196220	cg02196220				Yes
cg26386409_TC11	0.327797	0.182613	-0.0158125	0.311985	13.5576	4.59739e-23	9.68279e-20	41.9966	chr12	62631991	R	I		Unknow	Island	chr12:62631808-62632433	Red	CG	Island	ENST00000551214	chr12	62648574	62721020	72447	-	89027	ENSG00000111110	PPM1H	protein_coding	chromosome	PPM1H			PRAD_73426	4.1626457399712	Distal	0.62874251497006	0.37125748502994	Bivalent_poised_promoter	0.0767430948618456			cg26386409	cg26386409				Yes
cg01759761_BC21	0.328658	0.264053	0.0535612	0.382219	13.546	4.83519e-23	1.01567e-19	41.9471	chr5	7850214	F	II		Unknow	Island	chr5:7849832-7851300	Both	CG	Island	ENST00000509627	chr5	7831398	7851151	19754	-	935	ENSG00000215217	C5orf49	protein_coding	chromosome	C5orf49	ENSG00000215217	C5orf49	PRAD_31196	2.7078502533819	Intron	0.684630738522954	0.315369261477046	Bivalent_poised_promoter	0.104714615657353			cg01759761		GH05J007853	Promoter/Enhancer	1.54664395943701	No
cg01940855_BC11	0.401458	0.224808	0.0963856	0.497843	13.5442	4.87223e-23	1.02075e-19	41.9396	chr12	104458577	F	I		Unknow	Island	chr12:104456475-104458617	Red	CG	Island	ENST00000546689	chr12	104457001	104602147	145147	+	1575	ENSG00000171310	CHST11	protein_coding	chromosome	CHST11	ENSG00000171310	CHST11	PRAD_74661	3.33519348154136	Intron	0.602794411177645	0.397205588822355	Bivalent_poised_promoter	0.153128814318919	PMD	commonPMD	cg01940855	cg01940855				No
cg20316883_BC21	-0.399623	0.760421	1.04405	0.644428	-13.5414	4.93296e-23	1.03075e-19	41.9274	chr8	137481230	R	II		Unknow	OpenSea		Both	CG	Open Sea	ENST00000160713	chr8	138250924	138425515	174592	-	944283	ENSG00000147724	FAM135B	protein_coding	chromosome	FAM135B								Heterochromatin	0.22822557801286	PMD	commonPMD	cg20316883	cg20316883				No
cg23313031_TC21	0.243989	0.250738	0.101481	0.345471	13.5401	4.9614e-23	1.03213e-19	41.9218	chr6	30006968	R	II	HLA-J	Exon	Island	chr6:30006443-30007592	Both	CG	Island	ENST00000495278	chr6	30006596	30009956	3361	+	371	ENSG00000204622	HLA-J	transcribed_unprocessed_pseudogene	chromosome	HLA-J								Bivalent_poised_promoter				cg23313031	cg23313031				Yes
cg13164157_TC21	0.299333	0.147241	-0.0495729	0.24976	13.5399	4.96557e-23	1.03213e-19	41.921	chr4	16083557	R	II	PROM1	TSS1500	Island	chr4:16082572-16084112	Both	CG	Island	ENST00000508940	chr4	16075786	16083465	7680	-	91	ENSG00000007062	PROM1	protein_coding	chromosome	PROM1	ENSG00000007062	PROM1	PRAD_26845	2.79751241650723	Promoter	0.702594810379242	0.297405189620758	Bivalent_poised_promoter	0.12202507424406			cg13164157	cg13164157				Yes
cg08623641_TC21	0.437671	0.415117	0.0828809	0.520552	13.535	5.07263e-23	1.05164e-19	41.9	chr4	87525848	F	II		Unknow	OpenSea		Both	CG	Open Sea	ENST00000535835	chr4	87494417	87528619	34203	-	2769	ENSG00000152583	SPARCL1	protein_coding	chromosome	SPARCL1	ENSG00000152583	SPARCL1	PRAD_28483	3.21922470400273	Intron	0.383233532934132	0.616766467065868	Active_non-prostate_lineage_enhancer	0.116617353694941			cg08623641	cg08623641				Yes
cg11332236_TC11	0.331609	0.253468	0.0167472	0.348356	13.5308	5.16403e-23	1.0678e-19	41.8825	chr15	89496587	F	I	RHCG	TSS200	Island	chr15:89496233-89496753	Grn	CG	Island	ENST00000268122	chr15	89471407	89496613	25207	-	24	ENSG00000140519	RHCG	protein_coding	chromosome	RHCG	ENSG00000140519	RHCG						Bivalent_poised_promoter	0.124381417729476			cg11332236	cg11332236				Yes
cg27486427_BC21	0.308022	0.255472	0.065569	0.373591	13.5276	5.23858e-23	1.0804e-19	41.8684	chr3	25428428	R	II	RARB	5UTR	OpenSea		Both	CG	Open Sea	ENST00000330688	chr3	25428311	25597932	169622	+	116	ENSG00000077092	RARB	protein_coding	chromosome	RARB	ENSG00000077092	RARB	PRAD_20113	12.7587067957719	Promoter	0.520958083832335	0.479041916167665	Bivalent_poised_promoter	0.146138090684519	PMD		cg27486427		GH03J025425	Promoter/Enhancer	2.21861521744215	No
cg22869636_TC21	-0.335133	0.712467	0.971009	0.635876	-13.5255	5.28514e-23	1.08717e-19	41.8597	chr7	79096345	F	II		Unknow	OpenSea		Both	CG	Open Sea	ENST00000629359	chr7	78017081	78771323	754243	-	325021	ENSG00000187391	MAGI2	protein_coding	chromosome	MAGI2	ENSG00000187391	MAGI2						Heterochromatin	0.173900227510202	PMD	commonPMD	cg22869636	cg22869636				Yes
cg25358039_TC21	0.333704	0.165911	-0.0566785	0.277026	13.5231	5.34034e-23	1.09569e-19	41.8495	chr12	81077978	R	II	ACSS3	TSS200	Island	chr12:81077790-81078340	Both	CG	Island	ENST00000261206	chr12	81078057	81255466	177410	+	77	ENSG00000111058	ACSS3	protein_coding	chromosome	ACSS3	ENSG00000111058	ACSS3						Bivalent_poised_promoter	0.16403990027156	PMD	commonPMD	cg25358039	cg25358039				Yes
cg10255792_BC21	-0.399713	0.767702	0.994735	0.595022	-13.5215	5.37809e-23	1.10043e-19	41.8426	chr8	56541619	F	II		Unknow	OpenSea		Both	CG	Open Sea	ENST00000464216	chr8	56588385	56588787	403	+	46764	ENSG00000241431	RPL37P6	transcribed_processed_pseudogene	chromosome	RPL37P6								Heterochromatin	0.199129069761705	PMD	commonPMD	cg10255792	cg10255792				Yes
cg10850603_BC21	-0.354892	0.725318	0.963682	0.608791	-13.5209	5.39114e-23	1.10043e-19	41.8402	chr7	32160977	F	II		Unknow	OpenSea		Both	CG	Open Sea	ENST00000464881	chr7	31873332	32078010	204679	-	82966	ENSG00000154678	PDE1C	protein_coding	chromosome	PDE1C	ENSG00000154678	PDE1C						Repressed_chromatin	0.180671075805061	PMD	commonPMD	cg10850603					No
cg18991611_TC11	0.397616	0.191476	-0.0534594	0.344156	13.5123	5.5968e-23	1.13948e-19	41.8034	chr8	48556268	R	I		Unknow	Island	chr8:48556123-48556435	Red	CG	Island	ENST00000523008	chr8	48713634	48729789	16156	-	173519	ENSG00000034239	EFCAB1	protein_coding	chromosome	EFCAB1			PRAD_50828	2.8568916828403	Exon	0.642714570858283	0.357285429141717	Bivalent_poised_promoter	0.153712611433391	PMD	commonPMD	cg18991611	cg18991611				Yes
cg25006194_TC21	0.364861	0.360875	0.0841077	0.448969	13.507	5.72808e-23	1.16322e-19	41.7806	chr12	93894777	F	II	CRADD	Exon	OpenSea		Both	CG	Open Sea	ENST00000548330	chr12	93848660	93850756	2097	+	46116	ENSG00000169372	CRADD	protein_coding	chromosome	CRADD	ENSG00000169372	CRADD	PRAD_74262	5.91647003751439	Distal	0.56686626746507	0.43313373253493	Active_non-prostate_lineage_promoter	0.0773399205892768			cg25006194	cg25006194				Yes
cg13490422_TC21	0.332571	0.300417	0.105732	0.438303	13.5059	5.75636e-23	1.16598e-19	41.7758	chr12	49983948	R	II		Unknow	OpenSea		Both	CG	Open Sea	ENST00000548961	chr12	49976923	49992358	15436	-	8408	ENSG00000161800	RACGAP1	protein_coding	chromosome	RACGAP1	ENSG00000161800	RACGAP1						Repressed_chromatin	0.10403627434678			cg13490422	cg13490422				Yes
cg25661986_BC21	0.468625	0.357556	0.0579471	0.526572	13.5048	5.78386e-23	1.16857e-19	41.7711	chr8	115419831	F	II		Unknow	OpenSea		Both	CG	Open Sea	ENST00000518018	chr8	115414429	115492221	77793	-	72388	ENSG00000104447	TRPS1	protein_coding	chromosome	TRPS1	ENSG00000104447	TRPS1	PRAD_52727	2.55369882092411	Intron	0.359281437125749	0.640718562874252	Primed_prostate_lineage_enhancer	0.204330156426665	PMD	commonPMD	cg25661986	cg25661986				Yes
cg03877689_BC21	0.291096	0.296982	0.151448	0.442544	13.5034	5.81775e-23	1.17244e-19	41.7654	chr20	50308738	R	II		Unknow	OpenSea		Both	CG	Open Sea	ENST00000303004	chr20	50190734	50192689	1956	+	118003	ENSG00000172216	CEBPB	protein_coding	chromosome	CEBPB			PRAD_105566	14.8789993371532	Intron	0.62874251497006	0.37125748502994	Active_prostate_lineage-specific_promoter	0.0848702350137484			cg03877689	cg03877689				Yes
cg00368055_TC21	0.344567	0.165503	-0.0259487	0.318619	13.5018	5.85979e-23	1.17792e-19	41.7583	chr4	11428065	R	II		Unknow	Shore	chr4:11427790-11428009;chr4:11428611-11429632	Both	CG	South Shore	ENST00000514690	chr4	11399758	11428597	28840	-	530	ENSG00000002587	HS3ST1	protein_coding	chromosome	HS3ST1	ENSG00000002587	HS3ST1						Bivalent_poised_promoter	0.107857670817131			cg00368055	cg00368055				Yes
cg07969619_TC21	0.364471	0.282798	0.0714507	0.435922	13.5001	5.90239e-23	1.18182e-19	41.7512	chr12	114698474	F	II		Unknow	Island	chr12:114698120-114698545;chr12:114700457-114700670	Both	CG	Island	ENST00000349155	chr12	114670254	114684164	13911	-	14309	ENSG00000135111	TBX3	protein_coding	chromosome	TBX3								Bivalent_poised_promoter	0.168949816796088	PMD	commonPMD	cg07969619	cg07969619				Yes
cg19850329_TC21	-0.338925	0.719258	1.00666	0.66773	-13.4999	5.90896e-23	1.18182e-19	41.7501	chr1	29350690	F	II	LINC01756	TSS1500	OpenSea		Both	CG	Open Sea	ENST00000493601	chr1	29317760	29325298	7539	+	32929	ENSG00000060656	PTPRU	protein_coding	chromosome	PTPRU								Repressed_chromatin	0.151679169817358	PMD	commonPMD	cg19850329	cg19850329				Yes
cg08564874_TC21	-0.331572	0.645196	1.00445	0.672875	-13.4974	5.97341e-23	1.19171e-19	41.7394	chr7	34657111	R	II	NPSR1	TSS1500	OpenSea		Both	CG	Open Sea	ENST00000381553	chr7	34658239	34779840	121602	+	1126	ENSG00000187258	NPSR1	protein_coding	chromosome	NPSR1								Heterochromatin	0.164143269652909	PMD	commonPMD	cg08564874	cg08564874				No
cg06108383_TC21	0.283191	0.315121	0.137123	0.420314	13.4964	5.99989e-23	1.19399e-19	41.7351	chr6	32153122	F	II	LOC100507547	Exon	Shelf	chr6:32148813-32149452;chr6:32150324-32150767;chr6:32154052-32154752	Both	CG	North Shore	ENST00000375150	chr6	32148359	32153083	4725	-	38	ENSG00000204314	PRRT1	protein_coding	chromosome	PRRT1	ENSG00000204314	PRRT1	PRAD_38722	2.85634717284428	5' UTR	0.477045908183633	0.522954091816367	Active_non-prostate_lineage_promoter				cg06108383	cg06108383				Yes
cg10696060_TC11	0.239581	0.233313	0.087711	0.327292	13.484	6.33016e-23	1.25656e-19	41.6824	chr16	57639281	R	I	ADGRG1	TSS1500	OpenSea		Grn	CG	Open Sea	ENST00000564783	chr16	57639295	57650306	11012	+	12	ENSG00000205336	GPR56	protein_coding	chromosome	GPR56	ENSG00000205336	GPR56	PRAD_88482	5.5120204620788	Promoter	0.564870259481038	0.435129740518962	Bivalent_poised_promoter	0.0950494927200815			cg10696060	cg10696060				Yes
cg14920289_TC11	0.278489	0.365913	0.113122	0.391611	13.4748	6.58972e-23	1.30483e-19	41.643	chr14	23351940	R	I		Unknow	Island	chr14:23351878-23352897	Red	CG	Island	ENST00000206544	chr14	23346318	23352551	6234	-	609	ENSG00000092096	SLC22A17	protein_coding	chromosome	SLC22A17	ENSG00000092096	SLC22A17						Bivalent_poised_promoter	0.103472962262339			cg14920289	cg14920289				Yes
cg24035164_BC21	0.304387	0.216437	0.0574481	0.361835	13.4711	6.69739e-23	1.32285e-19	41.627	chr10	91887234	F	II		Unknow	Shore	chr10:91887295-91887636	Both	CG	North Shore	ENST00000311575	chr10	91906589	91909483	2895	-	22247	ENSG00000174721	FGFBP3	protein_coding	chromosome	FGFBP3								Bivalent_poised_promoter	0.0726487940570192			cg24035164	cg24035164				Yes
cg09881545_TC11	0.227999	0.192307	0.062842	0.290841	13.4688	6.76468e-23	1.33282e-19	41.6172	chr3	5095945	F	I		Unknow	Island	chr3:5095863-5096216	Grn	CG	Island	ENST00000256496	chr3	5122220	5180911	58692	+	26273	ENSG00000134108	ARL8B	protein_coding	chromosome	ARL8B								Bivalent_poised_promoter	0.102633071017084			cg09881545	cg09881545				Yes
cg21098557_BC11	0.281562	0.230352	0.109105	0.390667	13.4659	6.8508e-23	1.34645e-19	41.6048	chr5	43191891	F	I	NIM1K	TSS1500	Island	chr5:43191872-43193053	Red	CG	Island	ENST00000509362	chr5	43192071	43245330	53260	+	178	ENSG00000177453	NIM1K	protein_coding	chromosome	NIM1K	ENSG00000172262	ZNF131						Bivalent_poised_promoter	0.0676915856184361			cg21098557					No
cg11386011_BC21	0.258231	0.340117	0.123968	0.382199	13.463	6.93623e-23	1.35988e-19	41.5926	chr6	32153379	R	II	LOC100507547	Exon	Shelf	chr6:32148813-32149452;chr6:32150324-32150767;chr6:32154052-32154752	Both	CG	North Shore	ENST00000414204	chr6	32153441	32155978	2538	+	60	ENSG00000221988	PPT2	protein_coding	chromosome	PPT2	ENSG00000204314	PRRT1						Active_non-prostate_lineage_promoter				cg11386011	cg11386011				Yes
cg20657642_TC21	0.359446	0.724673	0.388095	0.74754	13.4612	6.99344e-23	1.36771e-19	41.5846	chr7	25805214	R	II		Unknow	OpenSea		Both	CG	Open Sea	ENST00000056233	chr7	26152240	26187125	34886	+	347024	ENSG00000050344	NFE2L3	protein_coding	chromosome	NFE2L3								Heterochromatin	0.128766297227339	PMD		cg20657642	cg20657642				Yes
cg10009830_TC21	0.335086	0.238893	0.128103	0.463189	13.4601	7.02583e-23	1.37067e-19	41.58	chrX	20116786	F	II	MAP7D2	Exon	Island	chrX:20116085-20117232	Both	CG	Island	ENST00000379651	chrX	20006713	20116898	110186	-	110	ENSG00000184368	MAP7D2	protein_coding	chromosome	MAP7D2	ENSG00000184368	MAP7D2						Bivalent_poised_promoter				cg10009830	cg10009830				Yes
cg12451631_BC11	0.435045	0.206037	-0.0110422	0.424003	13.4588	7.06523e-23	1.37498e-19	41.5745	chr10	43202693	R	I		Unknow	Island	chr10:43202329-43202778	Red	CG	Island	ENST00000374455	chr10	43199116	43202682	3567	-	10	ENSG00000198915	RASGEF1A	protein_coding	chromosome	RASGEF1A	ENSG00000198915	RASGEF1A						Bivalent_poised_promoter	0.139695345291783	PMD		cg12451631	cg12451631				No
cg18547866_BC11	0.359285	0.191133	0.0258274	0.385113	13.4502	7.334e-23	1.4238e-19	41.5378	chr7	100867181	F	I	MIR6875	TSS1500	Shore	chr7:100866136-100866524	Grn	CG	South Shore	ENST00000200457	chr7	100867138	100873454	6317	+	42	ENSG00000087077	TRIP6	protein_coding	chromosome	TRIP6	ENSG00000087077	TRIP6	PRAD_46951	8.21401267263769	Promoter	0.648702594810379	0.351297405189621	Active_prostate_lineage-specific_promoter	0.0952287553918464			cg18547866	cg18547866				Yes
cg23566333_BC21	0.428016	0.338382	0.0406428	0.468659	13.4486	7.38723e-23	1.43063e-19	41.5307	chr5	154850653	F	II	FAXDC2	TSS200	OpenSea		Both	CG	Open Sea	ENST00000520461	chr5	154834888	154850613	15726	-	39	ENSG00000170271	FAXDC2	protein_coding	chromosome	FAXDC2	ENSG00000170271	FAXDC2	PRAD_35926	7.92453486398631	Promoter	0.508982035928144	0.491017964071856	Active_non-prostate_lineage_promoter	0.0650422707389439			cg23566333	cg23566333				Yes
cg24674445_BC21	0.372536	0.186901	-0.0498237	0.322712	13.4475	7.42368e-23	1.43419e-19	41.5259	chr1	156106572	R	II		Unknow	Island	chr1:156106460-156106680	Both	CG	Island	ENST00000515711	chr1	156106658	156114838	8181	+	84	ENSG00000160789	LMNA	protein_coding	chromosome	LMNA	ENSG00000160789	LMNA	PRAD_6978	51.8643237862049	Intron	0.656686626746507	0.343313373253493	Active_prostate_lineage-specific_promoter	0.091343759027807			cg24674445	cg24674445				Yes
cg19437285_TC11	0.252711	0.197683	0.0493524	0.302063	13.4446	7.51491e-23	1.44829e-19	41.5139	chr5	149271409	F	I	AFAP1L1	TSS1500	Shore	chr5:149271580-149272209	Grn	CG	North Shore	ENST00000296721	chr5	149271871	149341802	69932	+	460	ENSG00000157510	AFAP1L1	protein_coding	chromosome	AFAP1L1								Bivalent_poised_promoter	0.126559647112198	PMD		cg19437285	cg19437285				Yes
cg05586855_TC21	0.427829	0.309935	0.0951056	0.522935	13.4422	7.59447e-23	1.45818e-19	41.5036	chr11	47257730	F	II	NR1H3	5UTR	OpenSea		Both	CG	Open Sea	ENST00000449369	chr11	47257697	47261356	3660	+	32	ENSG00000025434	NR1H3	protein_coding	chromosome	NR1H3	ENSG00000025434	NR1H3	PRAD_66513	4.41952896368016	Promoter	0.614770459081836	0.385229540918164	Active_non-prostate_lineage_promoter	0.0766369528488023			cg05586855	cg05586855				Yes
cg18094781_TC11	0.323121	0.215129	0.0929361	0.416057	13.442	7.60292e-23	1.45818e-19	41.5025	chr3	25427939	R	I	RARB	TSS1500	OpenSea		Red	CG	Open Sea	ENST00000437042	chr3	25428263	25597932	169670	+	322	ENSG00000077092	RARB	protein_coding	chromosome	RARB	ENSG00000077092	RARB	PRAD_20113	12.7587067957719	Promoter	0.520958083832335	0.479041916167665	Bivalent_poised_promoter	0.146138090684519	PMD		cg18094781	cg18094781	GH03J025425	Promoter/Enhancer	2.21861521744215	Yes
cg14621217_TC21	0.362318	0.268105	0.100741	0.463059	13.4364	7.78879e-23	1.49023e-19	41.4787	chr17	82986258	R	II		Unknow	OpenSea		Both	CG	Open Sea	ENST00000572267	chr17	82942465	82944049	1585	-	42208	ENSG00000175711	B3GNTL1	protein_coding	chromosome	B3GNTL1	ENSG00000175711	B3GNTL1						Active_non-prostate_lineage_promoter	0.108252564201774			cg14621217	cg14621217				Yes
cg22450968_BC11	0.303971	0.240615	0.0244662	0.328437	13.4333	7.89764e-23	1.50695e-19	41.4651	chr7	157078540	R	I		Unknow	Island	chr7:157078360-157078603	Red	CG	Island	ENST00000348165	chr7	157138913	157269372	130460	+	60371	ENSG00000009335	UBE3C	protein_coding	chromosome	UBE3C								Bivalent_poised_promoter	0.158269710443721	PMD	commonPMD	cg22450968	cg22450968				Yes
cg13997668_TC11	0.37547	0.250723	0.192516	0.567986	13.4328	7.91414e-23	1.50695e-19	41.463	chr10	72087774	F	I		Unknow	Island	chr10:72087048-72088475	Grn	CG	Island	ENST00000495888	chr10	72086681	72088521	1841	-	745	ENSG00000107742	SPOCK2	protein_coding	chromosome	SPOCK2	ENSG00000107742	SPOCK2	PRAD_61790	7.35363271058393	Intron	0.738522954091816	0.261477045908184	Bivalent_poised_promoter	0.0912824523468862			cg13997668	cg13997668				Yes
cg23689428_BC11	0.339737	0.428985	0.0777775	0.417514	13.429	8.04408e-23	1.52802e-19	41.447	chr2	120466388	F	I	LINC01101	TSS200	OpenSea		Red	CG	Open Sea	ENST00000295228	chr2	120346143	120351808	5666	+	120244	ENSG00000163083	INHBB	protein_coding	chromosome	INHBB								Bivalent_poised_promoter	0.131800742661038	PMD		cg23689428	cg23689428				Yes
cg16215203_BC11	0.270747	0.178776	0.117972	0.388719	13.4159	8.51911e-23	1.6144e-19	41.3907	chr14	24334711	R	I	ADCY4	Exon	Shore	chr14:24332474-24332947;chr14:24333721-24333953;chr14:24334600-24335147	Red	CG	Island	ENST00000418030	chr14	24318392	24334747	16356	-	34	ENSG00000129467	ADCY4	protein_coding	chromosome	ADCY4	ENSG00000129467;ENSG00000258973	ADCY4;RP11-934B9.3						Bivalent_poised_promoter	0.112002326036774			cg16215203	cg16215203				No
cg08772003_BC21	0.347991	0.353921	0.104915	0.452906	13.4097	8.75114e-23	1.65442e-19	41.3643	chr10	102870112	R	II	AS3MT	Exon	Shore	chr10:102869281-102869722	Both	CG	South Shore	ENST00000615257	chr10	102869516	102901894	32379	+	595	ENSG00000214435	AS3MT	protein_coding	chromosome	AS3MT	ENSG00000270316;ENSG00000214435	C10orf32-ASMT;AS3MT						Bivalent_poised_promoter	0.102061160132709			cg08772003	cg08772003				Yes
cg00397324_TC11	0.447332	0.196262	-0.0207973	0.426535	13.4091	8.77585e-23	1.65515e-19	41.3615	chr21	41426667	R	I		Unknow	Island	chr21:41426219-41426957	Red	CG	Island	ENST00000441677	chr21	41426241	41435964	9724	+	425	ENSG00000157601	MX1	protein_coding	chromosome	MX1	ENSG00000157601	MX1						Bivalent_poised_promoter	0.077080284220062			cg00397324	cg00397324				Yes
cg11526706_BC21	-0.317614	0.575396	0.843539	0.525926	-13.4022	9.0427e-23	1.70144e-19	41.3321	chr11	109480001	R	II		Unknow	OpenSea		Both	CG	Open Sea	ENST00000327419	chr11	109422120	109429114	6995	+	57880	ENSG00000185742	C11orf87	protein_coding	chromosome	C11orf87								Heterochromatin	0.191141119278574	PMD	commonPMD	cg11526706	cg11526706				No
cg19224546_TC21	0.343532	0.221947	0.0625163	0.406049	13.399	9.17024e-23	1.72136e-19	41.3183	chr13	113863102	R	II	GAS6-DT	TSS1500	Island	chr13:113862834-113864233	Both	CG	Island	ENST00000476291	chr13	113847677	113864015	16339	-	911	ENSG00000183087	GAS6	protein_coding	chromosome	GAS6	ENSG00000183087	GAS6	PRAD_78757	4.13761914351329	Intron	0.62874251497006	0.37125748502994	Bivalent_poised_promoter	0.163201983554881	PMD	commonPMD	cg19224546					No
cg11114103_BC21	-0.33319	0.702015	0.891169	0.557978	-13.3955	9.31185e-23	1.74382e-19	41.3033	chr8	61097086	F	II		Unknow	OpenSea		Both	CG	Open Sea	ENST00000522621	chr8	61057158	61300064	242907	+	39927	ENSG00000177182	CLVS1	protein_coding	chromosome	CLVS1	ENSG00000177182	CLVS1						Primed_non-prostate_lineage-specific_enhancer	0.113299942113271			cg11114103	cg11114103				Yes
cg10246531_TC11	0.332194	0.3604	0.211794	0.543988	13.3833	9.81941e-23	1.83454e-19	41.2511	chr16	88651220	R	I	CYBA	TSS200	Shore	chr16:88650581-88651049;chr16:88655109-88655658	Red	CG	South Shore	ENST00000261623	chr16	88643283	88651152	7870	-	67	ENSG00000051523	CYBA	protein_coding	chromosome	CYBA			PRAD_89844	21.472870427764	Promoter	0.692614770459082	0.307385229540918	Bivalent_poised_promoter	0.094547212432102			cg10246531	cg10246531				Yes
cg23712344_BC21	0.36742	0.251413	0.0433669	0.410786	13.4293	1.01308e-22	1.88387e-19	41.2242	chr3	25428594	R	II	RARB	5UTR	OpenSea		Both	CG	Open Sea	ENST00000489694	chr3	25428701	25462545	33845	+	105	ENSG00000077092	RARB	protein_coding	chromosome	RARB	ENSG00000077092	RARB	PRAD_20114	3.92509669267405	Promoter	0.439121756487026	0.560878243512974	Active_non-prostate_lineage_promoter	0.146138090684519	PMD		cg23712344		GH03J025425	Promoter/Enhancer	2.21861521744215	No
cg24859236_TC11	0.3559	0.400938	0.171943	0.527844	13.3762	1.01309e-22	1.88387e-19	41.2204	chr1	9690155	R	I	PIK3CD	TSS1500	Island	chr1:9689237-9690170	Grn	CG	Island	ENST00000484851	chr1	9688176	9691946	3771	+	1978	ENSG00000171608	PIK3CD	protein_coding	chromosome	PIK3CD	ENSG00000171608	PIK3CD						Bivalent_poised_promoter	0.131986356427977	PMD		cg24859236	cg24859236				Yes
cg17525287_BC21	0.305525	0.171712	0.0904056	0.395931	13.3726	1.02914e-22	1.90924e-19	41.205	chr11	47187236	R	II	PACSIN3	TSS1500	Island	chr11:47185637-47187625	Both	CG	Island	ENST00000530513	chr11	47179254	47186443	7190	-	792	ENSG00000165912	PACSIN3	protein_coding	chromosome	PACSIN3			PRAD_66503	2.54763919047698	Promoter	0.544910179640719	0.455089820359281	Bivalent_poised_promoter	0.0811039650259254			cg17525287	cg17525287				Yes
cg00848728_BC21	0.259589	0.176585	0.0472116	0.3068	13.3648	1.06463e-22	1.97047e-19	41.1717	chr1	58250346	F	II	DAB1	5UTR	Island	chr1:58249600-58250423	Both	CG	Island	ENST00000460671	chr1	58462552	58506199	43648	-	255851	ENSG00000162600	OMA1	protein_coding	chromosome	OMA1	ENSG00000173406	DAB1						Bivalent_poised_promoter	0.191490177367244	PMD	commonPMD	cg00848728	cg00848728				Yes
cg27288764_TC21	0.329596	0.232045	-0.0283948	0.301201	13.3625	1.07532e-22	1.98563e-19	41.1619	chr5	33892352	R	II	ADAMTS12	TSS1500	Shore	chr5:33892086-33892298	Both	CG	South Shore	ENST00000504830	chr5	33523535	33892192	368658	-	159	ENSG00000151388	ADAMTS12	protein_coding	chromosome	ADAMTS12								Bivalent_poised_promoter	0.260315232930488	PMD	commonPMD	cg27288764	cg27288764				Yes
cg03613050_BC21	-0.321339	0.683596	0.953558	0.632219	-13.357	1.10161e-22	2.02947e-19	41.1381	chr1	4061011	R	II		Unknow	OpenSea		Both	CG	Open Sea	ENST00000361605	chr1	3889125	3900285	11161	-	160725	ENSG00000198912	C1orf174	protein_coding	chromosome	C1orf174								Repressed_chromatin	0.188957981542097	PMD	commonPMD	cg03613050	cg03613050				No
cg04931383_TC21	0.347258	0.264167	0.0103929	0.357651	13.3549	1.11165e-22	2.04322e-19	41.1292	chr4	37977110	F	II		Unknow	Island	chr4:37977081-37977974	Both	CG	Island	ENST00000446803	chr4	37977310	38090065	112756	+	198	ENSG00000065882	TBC1D1	protein_coding	chromosome	TBC1D1	ENSG00000065882	TBC1D1	PRAD_27181	4.74117074252645	Promoter	0.776447105788423	0.223552894211577	Active_non-prostate_lineage_promoter	0.0864578417695087			cg04931383	cg04931383	GH04J037975	Promoter/Enhancer	1.95045835735706	Yes
cg18843905_TC21	-0.378328	0.751723	1.14174	0.76341	-13.3482	1.14488e-22	2.09943e-19	41.1003	chr8	86865594	F	II	CNBD1	TSS1500	OpenSea		Both	CG	Open Sea	ENST00000518476	chr8	86866445	87382859	516415	+	849	ENSG00000176571	CNBD1	protein_coding	chromosome	CNBD1								Repressed_chromatin	0.227588515444453	PMD	commonPMD	cg18843905	cg18843905				Yes
cg13344137_TC21	0.324853	0.235105	0.128652	0.453506	13.3458	1.15663e-22	2.1161e-19	41.0902	chr1	155976331	F	II		Unknow	Shore	chr1:155977887-155978699	Both	CG	North Shore	ENST00000313695	chr1	155946851	155978160	31310	-	1827	ENSG00000116584	ARHGEF2	protein_coding	chromosome	ARHGEF2	ENSG00000116584	ARHGEF2						Active_non-prostate_lineage_promoter	0.0721031479647442			cg13344137	cg13344137				Yes
cg06834698_BC21	-0.344668	0.748495	0.951509	0.606841	-13.3431	1.17065e-22	2.13683e-19	41.0784	chr11	7940438	F	II		Unknow	OpenSea		Both	CG	Open Sea	ENST00000360759	chr11	7938534	7939594	1061	-	843	ENSG00000170683	OR10A3	protein_coding	chromosome	OR10A3								Repressed_chromatin	0.103497482427416			cg06834698	cg06834698				Yes
cg09629657_TC21	0.325493	0.235578	0.125958	0.451452	13.3932	1.18473e-22	2.15719e-19	41.0705	chr5	179793794	F	II	LTC4S	TSS200	Shore	chr5:179795607-179796824;chr5:179797732-179797985	Both	CG	North Shore	ENST00000292596	chr5	179793986	179796512	2527	+	190	ENSG00000213316	LTC4S	protein_coding	chromosome	LTC4S	ENSG00000161021	MAML1	PRAD_36785	8.76019657606487	Promoter	0.644710578842315	0.355289421157685	Active_non-prostate_lineage_promoter	0.0634668882050015			cg09629657	cg09629657				Yes
cg24645214_TC11	0.306519	0.284125	0.099078	0.405597	13.3398	1.18724e-22	2.15719e-19	41.0646	chr8	53877418	R	I		Unknow	Island	chr8:53877021-53878105;chr8:53879285-53882581	Red	CG	Island	ENST00000518286	chr8	53879884	53954142	74259	+	2464	ENSG00000147509	RGS20	protein_coding	chromosome	RGS20	ENSG00000147509	RGS20						Bivalent_poised_promoter	0.109430926250747			cg24645214					No
cg01274640_BC21	-0.36078	0.749617	0.982454	0.621674	-13.3383	1.19555e-22	2.16732e-19	41.0577	chr3	137325629	F	II		Unknow	OpenSea		Both	CG	Open Sea	ENST00000329582	chr3	136957865	137011085	53221	+	367763	ENSG00000174564	IL20RB	protein_coding	chromosome	IL20RB								Heterochromatin	0.195992517299493	PMD	commonPMD	cg01274640	cg01274640				No
cg03286311_BC11	0.380758	0.231264	0.00103056	0.381789	13.3302	1.23855e-22	2.24016e-19	41.023	chr8	60909882	R	I		Unknow	Island	chr8:60909799-60910469	Grn	CG	Island	ENST00000529472	chr8	60855093	60856887	1795	+	54788	ENSG00000171316	CHD7	protein_coding	chromosome	CHD7								Bivalent_poised_promoter	0.117562055946379			cg03286311	cg03286311				Yes
cg25349643_TC21	-0.392969	0.772341	1.0824	0.689435	-13.3241	1.27207e-22	2.29555e-19	40.9968	chr1	198859028	R	II	MIR181B1	TSS200	OpenSea		Both	CG	Open Sea	ENST00000391970	chr1	198639288	198703346	64059	+	219739	ENSG00000081237	PTPRC	protein_coding	chromosome	PTPRC								Heterochromatin	0.170424204263514	PMD	commonPMD	cg25349643	cg25349643				Yes
cg14499894_TC21	-0.334128	0.669046	0.902048	0.56792	-13.323	1.27805e-22	2.30112e-19	40.9921	chr8	137155812	F	II		Unknow	OpenSea		Both	CG	Open Sea	ENST00000160713	chr8	138250924	138425515	174592	-	1269701	ENSG00000147724	FAM135B	protein_coding	chromosome	FAM135B								Primed_non-prostate_lineage-specific_enhancer	0.223472437144764	PMD	commonPMD	cg14499894	cg14499894				Yes
cg11659501_TC21	0.313084	0.239442	0.0879359	0.40102	13.3125	1.33821e-22	2.40161e-19	40.9469	chr12	81077899	F	II	ACSS3	TSS200	Island	chr12:81077790-81078340	Both	CG	Island	ENST00000261206	chr12	81078057	81255466	177410	+	156	ENSG00000111058	ACSS3	protein_coding	chromosome	ACSS3	ENSG00000111058	ACSS3						Bivalent_poised_promoter	0.16403990027156	PMD	commonPMD	cg11659501	cg11659501				Yes
cg03268959_BC21	-0.390628	0.676058	0.889262	0.498634	-13.3122	1.33991e-22	2.40161e-19	40.9457	chr4	163745517	R	II		Unknow	OpenSea		Both	CG	Open Sea	ENST00000274056	chr4	163524298	163854178	329881	-	108659	ENSG00000145416	MARCH1	protein_coding	chromosome	MARCH1	ENSG00000145416	MARCH1						Heterochromatin	0.192311119500557	PMD	commonPMD	cg03268959	cg03268959				No
cg02094273_BC21	0.346253	0.421765	0.202508	0.548761	13.3106	1.3489e-22	2.41228e-19	40.9391	chr11	86924976	F	II		Unknow	OpenSea		Both	CG	Open Sea	ENST00000528769	chr11	86940786	86951407	10622	+	15808	ENSG00000150687	PRSS23	protein_coding	chromosome	PRSS23	ENSG00000150687	PRSS23						Heterochromatin	0.108506792285169			cg02094273	cg02094273				Yes
cg03101058_TC21	0.370685	0.606804	0.244322	0.615007	13.3075	1.3674e-22	2.43509e-19	40.9257	chr17	73262797	F	II	CPSF4L	TSS1500	OpenSea		Both	CG	Open Sea	ENST00000397671	chr17	73249793	73262352	12560	-	444	ENSG00000187959	CPSF4L	protein_coding	chromosome	CPSF4L								Active_non-prostate_lineage_promoter	0.0743378401638211			cg03101058	cg03101058				Yes
cg19259179_TC21	0.391286	0.344562	0.113015	0.504301	13.3073	1.36903e-22	2.43509e-19	40.9246	chr7	54888559	F	II		Unknow	Shore	chr7:54888580-54888906	Both	CG	North Shore	ENST00000415949	chr7	54752253	54759974	7722	-	128584	ENSG00000132432	SEC61G	protein_coding	chromosome	SEC61G								Bivalent_poised_promoter	0.116483949831792			cg19259179	cg19259179				Yes
cg26654286_BC21	0.402478	0.229837	-0.0918158	0.310662	13.307	1.37086e-22	2.43509e-19	40.9233	chr17	40309258	R	II	RARA	5UTR	OpenSea		Both	CG	Open Sea	ENST00000254066	chr17	40309194	40356796	47603	+	63	ENSG00000131759	RARA	protein_coding	chromosome	RARA	ENSG00000131759	RARA						Active_non-prostate_lineage_promoter	0.0822757846309738			cg26654286	cg26654286				Yes
cg14792081_TC11	0.40469	0.233381	-0.0156022	0.389088	13.3045	1.38537e-22	2.45538e-19	40.9129	chr1	65002777	R	I	LINC01359	TSS1500	Island	chr1:65002589-65003145	Red	CG	Island	ENST00000342505	chr1	64833229	64966504	133276	-	36272	ENSG00000162434	JAK1	protein_coding	chromosome	JAK1			PRAD_4448	5.75669885190869	Promoter	0.620758483033932	0.379241516966068	Bivalent_poised_promoter	0.078912747836361			cg14792081	cg14792081				Yes
cg22983257_TC21	-0.339295	0.699156	0.994083	0.654789	-13.3032	1.39372e-22	2.46468e-19	40.907	chr5	170312621	R	II	LOC100128059	Exon	OpenSea		Both	CG	Open Sea	ENST00000046794	chr5	170246237	170298227	51991	-	14393	ENSG00000043462	LCP2	protein_coding	chromosome	LCP2								Bivalent_poised_enhancer	0.175317103310612	PMD	commonPMD	cg22983257	cg22983257	GH05J170311	Promoter/Enhancer	1.57469799419826	Yes
cg26700123_BC11	0.367235	0.220263	0.11047	0.477706	13.3023	1.39913e-22	2.46874e-19	40.9032	chr9	110048523	F	I	PALM2AKAP2	TSS200	Shore	chr9:110048647-110048848	Red	CG	North Shore	ENST00000434623	chr9	110048598	110169909	121312	+	73	ENSG00000241978	AKAP2	protein_coding	chromosome	AKAP2	ENSG00000157654	PALM2-AKAP2	PRAD_57312	5.5856366098533	Promoter	0.69061876247505	0.30938123752495	Bivalent_poised_promoter	0.135596299894375	PMD		cg26700123	cg26700123				Yes
cg04178787_BC11	0.286651	0.223468	-0.00431222	0.282339	13.2995	1.41619e-22	2.4933e-19	40.8913	chr2	122661211	F	I		Unknow	OpenSea		Red	CG	Open Sea	ENST00000409193	chr2	121756171	121765661	9491	+	905039	ENSG00000211460	TSN	protein_coding	chromosome	TSN								Bivalent_poised_promoter	0.214675198685369	PMD	commonPMD	cg04178787	cg04178787				Yes
cg11112532_BC11	0.310843	0.316316	0.10857	0.419414	13.2985	1.42257e-22	2.49899e-19	40.8869	chr15	45187609	F	I	SHF	Exon	Island	chr15:45187311-45187940;chr15:45188503-45188724	Red	CG	Island	ENST00000561091	chr15	45174223	45187459	13237	-	149	ENSG00000138606	SHF	protein_coding	chromosome	SHF	ENSG00000138606	SHF						Bivalent_poised_promoter	0.0875486463016398			cg11112532	cg11112532				Yes
cg03865834_BC21	0.359809	0.808806	0.462059	0.821868	13.2968	1.43323e-22	2.51216e-19	40.8795	chr2	195796477	R	II		Unknow	OpenSea		Both	CG	Open Sea	ENST00000409063	chr2	195737703	195795879	58177	-	597	ENSG00000118997	DNAH7	protein_coding	chromosome	DNAH7	ENSG00000118997	DNAH7						Heterochromatin	0.0969064977189245			cg03865834	cg03865834				Yes
cg07451886_TC21	0.243633	0.382489	0.300853	0.544486	13.2931	1.45685e-22	2.54794e-19	40.8635	chr16	3047404	R	II		Unknow	Shore	chr16:3045599-3047032	Both	CG	South Shore	ENST00000570755	chr16	3047531	3056162	8632	+	125	ENSG00000008516	MMP25	protein_coding	chromosome	MMP25	ENSG00000008516	MMP25						Bivalent_poised_enhancer	0.130015876847681	PMD		cg07451886	cg07451886				Yes
cg00675569_TC11	0.342553	0.147344	-0.0392038	0.303349	13.2901	1.47604e-22	2.57579e-19	40.8506	chr10	45419392	F	I		Unknow	Island	chr10:45418926-45419435	Red	CG	Island	ENST00000483623	chr10	45424084	45428486	4403	+	4690	ENSG00000012779	ALOX5	protein_coding	chromosome	ALOX5	ENSG00000012779	ALOX5	PRAD_60982	5.75669885190869	Intron	0.668662674650699	0.331337325349301	Bivalent_poised_promoter	0.105752419520781			cg00675569	cg00675569				Yes
cg26699511_TC21	-0.323771	0.780617	1.03989	0.716121	-13.2896	1.47926e-22	2.57579e-19	40.8485	chr1	74538781	R	II		Unknow	OpenSea		Both	CG	Open Sea	ENST00000465473	chr1	74540255	74544428	4174	+	1472	ENSG00000116783	TNNI3K	protein_coding	chromosome	TNNI3K	ENSG00000259030;ENSG00000116783	FPGT-TNNI3K;TNNI3K						Heterochromatin	0.206674063166778	PMD	commonPMD	cg26699511	cg26699511				Yes
cg27364576_TC21	0.434436	0.28945	0.0841609	0.518597	13.2839	1.5162e-22	2.63433e-19	40.8242	chrX	101078731	R	II	TMEM35A	TSS200	OpenSea		Both	CG	Open Sea	ENST00000372930	chrX	101078720	101096364	17645	+	10	ENSG00000126950	TMEM35	protein_coding	chromosome	TMEM35	ENSG00000126950	TMEM35						Heterochromatin				cg27364576					No
cg24046411_BC21	0.384673	0.261063	0.0629842	0.447657	13.282	1.52901e-22	2.64601e-19	40.816	chr16	88651238	R	II	CYBA	TSS200	Shore	chr16:88650581-88651049;chr16:88655109-88655658	Both	CG	South Shore	ENST00000261623	chr16	88643283	88651152	7870	-	85	ENSG00000051523	CYBA	protein_coding	chromosome	CYBA			PRAD_89844	21.472870427764	Promoter	0.692614770459082	0.307385229540918	Bivalent_poised_promoter	0.094547212432102			cg24046411	cg24046411				Yes
cg20557104_BC21	0.329706	0.237046	0.0790206	0.408726	13.2815	1.53257e-22	2.64601e-19	40.8137	chr19	41428408	R	II	B3GNT8	TSS1500	OpenSea		Both	CG	Open Sea	ENST00000321702	chr19	41425359	41428730	3372	-	320	ENSG00000177191	B3GNT8	protein_coding	chromosome	B3GNT8	ENSG00000248098;ENSG00000177191	BCKDHA;B3GNT8						Active_non-prostate_lineage_promoter	0.0782111332544454			cg20557104	cg20557104				Yes
cg08726522_TC21	0.347556	0.25714	0.042268	0.389824	13.2814	1.53292e-22	2.64601e-19	40.8135	chr11	8718040	R	II		Unknow	OpenSea		Both	CG	Open Sea	ENST00000533020	chr11	8702674	8718060	15387	-	18	ENSG00000166444	ST5	protein_coding	chromosome	ST5	ENSG00000166444	ST5	PRAD_65127	6.38483673060245	Promoter	0.568862275449102	0.431137724550898	Active_non-prostate_lineage_enhancer	0.0732094679693036			cg08726522	cg08726522				Yes
cg05031165_BC21	0.31541	0.26107	0.0972488	0.412659	13.2746	1.5793e-22	2.71927e-19	40.7842	chr3	64214123	F	II		Unknow	OpenSea		Both	CG	Open Sea	ENST00000295902	chr3	64093867	64225455	131589	-	11330	ENSG00000163637	PRICKLE2	protein_coding	chromosome	PRICKLE2	ENSG00000163637	PRICKLE2	PRAD_21839	4.00746770478913	Intron	0.497005988023952	0.502994011976048	Active_non-prostate_lineage_promoter	0.109767938317691			cg05031165		GH03J064213	Enhancer	1.03912116913536	No
cg15429925_TC21	-0.383582	0.700329	1.00613	0.622548	-13.2742	1.58221e-22	2.71927e-19	40.7824	chr1	29632175	R	II		Unknow	OpenSea		Both	CG	Open Sea	ENST00000493601	chr1	29317760	29325298	7539	+	314414	ENSG00000060656	PTPRU	protein_coding	chromosome	PTPRU								Repressed_chromatin	0.170892730383672	PMD	commonPMD	cg15429925	cg15429925				No
cg26150462_TC21	0.33742	0.227914	0.0739141	0.411334	13.2705	1.60806e-22	2.75774e-19	40.7664	chr10	11164905	F	II	CELF2	5UTR	Shore	chr10:11165620-11166017	Both	CG	North Shore	ENST00000399850	chr10	11165030	11334358	169329	+	123	ENSG00000048740	CELF2	protein_coding	chromosome	CELF2	ENSG00000048740	CELF2						Bivalent_poised_promoter	0.229857725664153	PMD	commonPMD	cg26150462	cg26150462	GH10J011160	Promoter/Enhancer	2.55677693391923	Yes
cg21645554_BC11	0.267288	0.303675	0.126225	0.393513	13.2636	1.65702e-22	2.83557e-19	40.737	chr11	111298748	F	I	COLCA2	TSS1500	Island	chr11:111298579-111299703	Grn	CG	Island	ENST00000528846	chr11	111298840	111308292	9453	+	90	ENSG00000214290	COLCA2	protein_coding	chromosome	COLCA2	ENSG00000214290	COLCA2						Bivalent_poised_promoter	0.137922037229333	PMD		cg21645554	cg21645554				Yes
cg01913970_BC11	0.372233	0.2019	0.0325728	0.404806	13.2598	1.68497e-22	2.87719e-19	40.7205	chr1	44842921	F	I	PTCH2	Exon	Island	chr1:44842871-44843487	Red	CG	Island	ENST00000447098	chr1	44819844	44842944	23101	-	21	ENSG00000117425	PTCH2	protein_coding	chromosome	PTCH2	ENSG00000117425	PTCH2						Bivalent_poised_promoter	0.0617496173865229			cg01913970	cg01913970				No
cg18202962_TC21	0.272583	0.297024	0.102743	0.375325	13.2591	1.69052e-22	2.87719e-19	40.7173	chr12	120389171	R	II		Unknow	OpenSea		Both	CG	Open Sea	ENST00000477404	chr12	120369440	120371688	2249	+	19730	ENSG00000239881	RPS27P25	transcribed_processed_pseudogene	chromosome	RPS27P25								Bivalent_poised_promoter	0.119597491125296			cg18202962					No
cg02825483_BC21	0.3661	0.230252	0.0361835	0.402283	13.2588	1.69221e-22	2.87719e-19	40.7163	chr7	143883024	R	II		Unknow	Shelf	chr7:143885032-143885517	Both	CG	North Shelf	ENST00000491908	chr7	143876159	143882905	6747	-	118	ENSG00000198420	TCAF1	protein_coding	chromosome	TCAF1	ENSG00000198420	TCAF1	PRAD_48541	3.28576286551917	Promoter	0.620758483033932	0.379241516966068	Bivalent_poised_promoter	0.0812646440941044			cg02825483	cg02825483				Yes
cg10314373_TC21	0.313414	0.320112	0.148195	0.461609	13.3078	1.71529e-22	2.9102e-19	40.7069	chr9	110048267	F	II	PALM2AKAP2	TSS1500	Shore	chr9:110048647-110048848	Both	CG	North Shore	ENST00000434623	chr9	110048598	110169909	121312	+	329	ENSG00000241978	AKAP2	protein_coding	chromosome	AKAP2	ENSG00000157654	PALM2-AKAP2						Bivalent_poised_promoter	0.135596299894375	PMD		cg10314373	cg10314373				Yes
cg22855900_BC11	0.292139	0.27526	0.041219	0.333358	13.2494	1.76379e-22	2.98503e-19	40.6756	chr5	73233835	R	I		Unknow	Shelf	chr5:73230376-73230670;chr5:73233272-73234149	Red	CG	Island	ENST00000511737	chr5	73173292	73175058	1767	+	60542	ENSG00000164325	TMEM174	protein_coding	chromosome	TMEM174								Bivalent_poised_promoter	0.13821057116003	PMD		cg22855900	cg22855900				Yes
cg27124205_TC21	0.346024	0.294862	0.111127	0.457151	13.249	1.76692e-22	2.98503e-19	40.6739	chr11	14422464	R	II		Unknow	OpenSea		Both	CG	Open Sea	ENST00000532088	chr11	14443440	14457886	14447	-	35420	ENSG00000129083	COPB1	protein_coding	chromosome	COPB1								Bivalent_poised_promoter	0.0713913604535047			cg27124205	cg27124205				Yes
cg24336398_TC21	0.270402	0.423592	0.291254	0.561656	13.2458	1.79144e-22	3.02003e-19	40.6603	chr9	136342325	F	II		Unknow	Island	chr9:136342324-136343066;chr9:136345259-136345505	Both	CG	Island	ENST00000354753	chr9	136334447	136359605	25159	+	7877	ENSG00000160360	GPSM1	protein_coding	chromosome	GPSM1	ENSG00000160360	GPSM1						Active_non-prostate_lineage_promoter	0.124363692507725			cg24336398	cg24336398				Yes
cg13090817_BC21	0.359126	0.259552	0.0827892	0.441915	13.245	1.79768e-22	3.02414e-19	40.6569	chr6	148761086	F	II		Unknow	OpenSea		Both	CG	Open Sea	ENST00000367463	chr6	148747328	149076990	329663	+	13757	ENSG00000111962	UST	protein_coding	chromosome	UST	ENSG00000111962	UST						Active_non-prostate_lineage_promoter	0.128688397535113	PMD		cg13090817	cg13090817				Yes
cg25172758_TC21	0.258144	0.303849	0.177353	0.435497	13.2444	1.80297e-22	3.02663e-19	40.654	chr20	33654932	R	II		Unknow	OpenSea		Both	CG	Open Sea	ENST00000477778	chr20	33657087	33659547	2461	-	4613	ENSG00000125967	NECAB3	protein_coding	chromosome	NECAB3								Active_non-prostate_lineage_promoter	0.0617495925099869			cg25172758					No
cg21741562_BC11	0.302178	0.238607	-0.00373318	0.298445	13.231	1.91152e-22	3.20207e-19	40.5965	chr3	87089237	R	I	LINC00506	TSS200	Island	chr3:87089075-87089396	Grn	CG	Island	ENST00000383698	chr3	86961906	86991119	29214	-	98117	ENSG00000206538	VGLL3	protein_coding	chromosome	VGLL3								Bivalent_poised_promoter	0.181846041791668	PMD	commonPMD	cg21741562	cg21741562				Yes
cg25386707_BC11	0.343859	0.266324	0.149126	0.492984	13.2236	1.97436e-22	3.30038e-19	40.5648	chr10	129950164	R	I		Unknow	OpenSea		Grn	CG	Open Sea	ENST00000368648	chr10	129835283	129963841	128559	-	13675	ENSG00000108001	EBF3	protein_coding	chromosome	EBF3	ENSG00000108001	EBF3						Bivalent_poised_promoter	0.183248202040753	PMD	commonPMD	cg25386707	cg25386707				Yes
cg14098245_BC21	0.339063	0.21692	0.126168	0.46523	13.2225	1.98425e-22	3.30994e-19	40.5598	chr9	110048514	F	II	PALM2AKAP2	TSS200	Shore	chr9:110048647-110048848	Both	CG	North Shore	ENST00000434623	chr9	110048598	110169909	121312	+	82	ENSG00000241978	AKAP2	protein_coding	chromosome	AKAP2	ENSG00000157654	PALM2-AKAP2	PRAD_57312	5.5856366098533	Promoter	0.69061876247505	0.30938123752495	Bivalent_poised_promoter	0.135596299894375	PMD		cg14098245					No
cg06800111_TC21	0.350242	0.803348	0.437995	0.788237	13.2209	1.99843e-22	3.31938e-19	40.5528	chr4	87122412	F	II		Unknow	OpenSea		Both	CG	Open Sea	ENST00000514970	chr4	87049652	87108312	58661	+	72759	ENSG00000172493	AFF1	protein_coding	chromosome	AFF1	ENSG00000172493	AFF1	PRAD_28446	5.17893581260451	Intron	0.415169660678643	0.584830339321357	Active_non-prostate_lineage_enhancer	0.0745489195845215			cg06800111					No
cg15816712_TC21	-0.412735	0.720583	1.09785	0.685117	-13.2204	2.00221e-22	3.31938e-19	40.551	chr8	71718393	R	II		Unknow	OpenSea		Both	CG	Open Sea	ENST00000518440	chr8	71842349	71842992	644	-	124597	ENSG00000178860	MSC	protein_coding	chromosome	MSC								Heterochromatin	0.205357378311634	PMD	commonPMD	cg15816712	cg15816712				Yes
cg12773866_BC21	-0.312604	0.689787	0.931723	0.619118	-13.2204	2.00246e-22	3.31938e-19	40.5509	chr2	126222061	F	II		Unknow	OpenSea		Both	CG	Open Sea	ENST00000259254	chr2	126655933	126696670	40738	+	433870	ENSG00000136732	GYPC	protein_coding	chromosome	GYPC								Heterochromatin	0.212294865502204	PMD	commonPMD	cg12773866	cg12773866				Yes
cg24676120_TC21	0.380515	0.481844	0.228679	0.609193	13.2195	2.01031e-22	3.32472e-19	40.547	chr12	102427779	F	II		Unknow	OpenSea		Both	CG	Open Sea	ENST00000481539	chr12	102402247	102415746	13500	-	12032	ENSG00000017427	IGF1	protein_coding	chromosome	IGF1	ENSG00000017427	IGF1						Active_non-prostate_lineage_promoter	0.171240319406474	PMD	commonPMD	cg24676120	cg24676120				No
cg14454227_BC21	0.373181	0.46061	0.162437	0.535617	13.2191	2.01405e-22	3.32472e-19	40.5452	chr3	120856174	F	II		Unknow	OpenSea		Both	CG	Open Sea	ENST00000273666	chr3	120908072	121424761	516690	+	51896	ENSG00000145087	STXBP5L	protein_coding	chromosome	STXBP5L								Repressed_chromatin	0.190018486999146	PMD	commonPMD	cg14454227	cg14454227				Yes
cg19888717_BC21	0.358145	0.237831	0.0345618	0.392707	13.2164	2.03775e-22	3.35687e-19	40.5337	chr14	94602098	R	II		Unknow	OpenSea		Both	CG	Open Sea	ENST00000393078	chr14	94612377	94624052	11676	+	10277	ENSG00000273259	SERPINA3	protein_coding	chromosome	SERPINA3	ENSG00000273259	SERPINA3	PRAD_81590	4.60042713615351	Intron	0.534930139720559	0.465069860279441	Active_non-prostate_lineage_enhancer	0.162542107036728	PMD	commonPMD	cg19888717					No
cg11314854_BC21	0.217842	0.643216	0.486547	0.704389	13.2154	2.04708e-22	3.36526e-19	40.5292	chr6	41255839	R	II		Unknow	OpenSea		Both	CG	Open Sea	ENST00000448827	chr6	41228339	41237100	8762	+	27499	ENSG00000188056	TREML4	protein_coding	chromosome	TREML4								Primed_non-prostate_lineage-specific_enhancer	0.143087322596167	PMD		cg11314854	cg11314854				Yes
cg14861481_BC21	0.369851	0.191962	-0.052072	0.317779	13.2114	2.08365e-22	3.40836e-19	40.5118	chr8	48556480	R	II		Unknow	Shore	chr8:48556123-48556435	Both	CG	South Shore	ENST00000523008	chr8	48713634	48729789	16156	-	173307	ENSG00000034239	EFCAB1	protein_coding	chromosome	EFCAB1			PRAD_50828	2.8568916828403	Exon	0.642714570858283	0.357285429141717	Bivalent_poised_promoter	0.153712611433391	PMD	commonPMD	cg14861481	cg14861481				Yes
cg00409917_TC11	0.345111	0.20535	-0.0134841	0.331627	13.2111	2.08615e-22	3.40836e-19	40.5106	chr6	29926902	R	I	HCG4B	Exon	Island	chr6:29926363-29927340	Grn	CG	Island	ENST00000396634	chr6	29941260	29945884	4625	+	14356	ENSG00000206503	HLA-A	protein_coding	chromosome	HLA-A			PRAD_38420	12.9134651414904	Distal	0.67065868263473	0.329341317365269	Active_non-prostate_lineage_promoter	0.243468358656041	PMD	commonPMD	cg00409917	cg00409917				No
cg00736201_TC21	-0.299064	0.687905	0.927831	0.628766	-13.2108	2.08897e-22	3.40836e-19	40.5093	chr12	108249490	F	II	WSCD2	Exon	OpenSea		Both	CG	Open Sea	ENST00000547185	chr12	108196195	108197184	990	+	53294	ENSG00000075035	WSCD2	protein_coding	chromosome	WSCD2	ENSG00000075035	WSCD2						Repressed_chromatin	0.189110264440691	PMD	commonPMD	cg00736201	cg00736201				Yes
cg17525385_TC21	-0.413269	0.498741	0.80319	0.389921	-13.2106	2.09047e-22	3.40836e-19	40.5086	chr5	167633957	R	II		Unknow	OpenSea		Both	CG	Open Sea	ENST00000520393	chr5	167573974	167993014	419041	+	59982	ENSG00000145934	TENM2	protein_coding	chromosome	TENM2	ENSG00000145934	TENM2						Heterochromatin	0.220371987883053	PMD	commonPMD	cg17525385	cg17525385				Yes
cg12739419_TC11	0.335746	0.305421	0.0699883	0.405734	13.2583	2.12612e-22	3.45823e-19	40.4959	chr7	116500539	R	I		Unknow	Shore	chr7:116499485-116500298	Grn	CG	South Shore	ENST00000495841	chr7	116500044	116506353	6310	+	494	ENSG00000105971	CAV2	protein_coding	chromosome	CAV2	ENSG00000105971	CAV2	PRAD_47583	6.29714311583281	3' UTR	0.526946107784431	0.473053892215569	Bivalent_poised_promoter	0.118807716029857			cg12739419	cg12739419				Yes
cg07972410_BC21	0.362439	0.650584	0.307213	0.669652	13.206	2.1328e-22	3.45823e-19	40.4889	chr10	22691112	R	II		Unknow	OpenSea		Both	CG	Open Sea	ENST00000605011	chr10	22642022	22691830	49809	-	716	ENSG00000150867	PIP4K2A	protein_coding	chromosome	PIP4K2A	ENSG00000150867	PIP4K2A						Heterochromatin	0.0689617688618817			cg07972410	cg07972410				Yes
cg27039691_TC21	-0.294614	0.68113	0.935789	0.641175	-13.2059	2.13412e-22	3.45823e-19	40.4883	chr3	14581540	R	II		Unknow	OpenSea		Both	CG	Open Sea	ENST00000619221	chr3	14489111	14542081	52971	-	39458	ENSG00000144596	GRIP2	protein_coding	chromosome	GRIP2								Repressed_chromatin	0.119868807075566			cg27039691	cg27039691				Yes
cg03428864_BC21	0.314269	0.251667	0.0715863	0.385855	13.2054	2.13855e-22	3.45835e-19	40.4862	chr3	25428434	R	II	RARB	5UTR	OpenSea		Both	CG	Open Sea	ENST00000330688	chr3	25428311	25597932	169622	+	122	ENSG00000077092	RARB	protein_coding	chromosome	RARB	ENSG00000077092	RARB	PRAD_20113	12.7587067957719	Promoter	0.520958083832335	0.479041916167665	Bivalent_poised_promoter	0.146138090684519	PMD		cg03428864	cg03428864	GH03J025425	Promoter/Enhancer	2.21861521744215	Yes
cg17355294_BC11	0.411195	0.313723	0.0175825	0.428777	13.2027	2.16432e-22	3.49291e-19	40.4745	chr19	50912842	F	I	KLK4	TSS1500	Island	chr19:50912746-50912993	Red	CG	Island	ENST00000324041	chr19	50906352	50910738	4387	-	2103	ENSG00000167749	KLK4	protein_coding	chromosome	KLK4								Bivalent_poised_enhancer	0.144100355403681	PMD		cg17355294	cg17355294				Yes
cg13708158_BC21	0.371231	0.253967	-0.0216143	0.349617	13.2003	2.18677e-22	3.52088e-19	40.4643	chr12	115599418	R	II		Unknow	OpenSea		Both	CG	Open Sea	ENST00000552023	chr12	115957906	115960532	2627	-	361112	ENSG00000123066	MED13L	protein_coding	chromosome	MED13L								Bivalent_poised_promoter	0.198464694120162	PMD	commonPMD	cg13708158	cg13708158				Yes
cg14820199_TC21	0.324847	0.197095	0.0660127	0.39086	13.1999	2.19061e-22	3.52088e-19	40.4626	chr4	11427791	F	II		Unknow	Island	chr4:11427790-11428009;chr4:11428611-11429632	Both	CG	Island	ENST00000514690	chr4	11399758	11428597	28840	-	804	ENSG00000002587	HS3ST1	protein_coding	chromosome	HS3ST1	ENSG00000002587	HS3ST1						Bivalent_poised_promoter	0.107857670817131			cg14820199	cg14820199				Yes
cg07279206_BC21	0.356834	0.209967	-0.0329764	0.323858	13.1995	2.19496e-22	3.52088e-19	40.4607	chr21	38926056	F	II		Unknow	OpenSea		Both	CG	Open Sea	ENST00000456966	chr21	38809636	38818646	9011	+	116419	ENSG00000157557	ETS2	protein_coding	chromosome	ETS2			PRAD_107326	3.48595107843463	Exon	0.532934131736527	0.467065868263473	Active_non-prostate_lineage_promoter	0.0911110092742515			cg07279206	cg07279206				Yes
cg19016332_TC21	0.253993	0.302271	0.127722	0.381715	13.1948	2.24065e-22	3.58656e-19	40.4404	chr1	179576159	R	II	NPHS2	TSS1500	Island	chr1:179575585-179576172	Both	CG	Island	ENST00000367616	chr1	179550539	179575952	25414	-	206	ENSG00000116218	NPHS2	protein_coding	chromosome	NPHS2								Bivalent_poised_promoter	0.149225392006361	PMD		cg19016332					No
cg25994907_BC21	-0.334426	0.74793	1.06082	0.726397	-13.194	2.24854e-22	3.58656e-19	40.437	chr1	158595027	R	II		Unknow	OpenSea		Both	CG	Open Sea	ENST00000361284	chr1	158606439	158607380	942	+	11410	ENSG00000198967	OR10Z1	protein_coding	chromosome	OR10Z1								Heterochromatin	0.21316137358106	PMD	commonPMD	cg25994907	cg25994907				Yes
cg08151731_TC21	0.268068	0.200259	0.0468264	0.314894	13.1936	2.25265e-22	3.58656e-19	40.4352	chr15	48646379	R	II	FBN1	TSS1500	Island	chr15:48644613-48646380	Both	CG	Island	ENST00000316623	chr15	48408306	48645849	237544	-	529	ENSG00000166147	FBN1	protein_coding	chromosome	FBN1								Bivalent_poised_promoter	0.153129095648312	PMD	commonPMD	cg08151731	cg08151731				Yes
cg02586610_BC21	0.328347	0.215206	0.0375514	0.365898	13.1934	2.25397e-22	3.58656e-19	40.4346	chr3	123026245	F	II		Unknow	Shore	chr3:123026336-123028139	Both	CG	North Shore	ENST00000421053	chr3	122943437	123027578	84142	-	1331	ENSG00000082684	SEMA5B	protein_coding	chromosome	SEMA5B	ENSG00000082684	SEMA5B						Bivalent_poised_promoter	0.107978269085526			cg02586610	cg02586610				Yes
cg05146057_TC21	0.427332	0.318671	0.0627123	0.490044	13.192	2.26831e-22	3.60216e-19	40.4284	chr1	211829771	R	II	LPGAT1	5UTR	Shore	chr1:211830089-211830938	Both	CG	North Shore	ENST00000366996	chr1	211749793	211830238	80446	-	465	ENSG00000123684	LPGAT1	protein_coding	chromosome	LPGAT1	ENSG00000123684	LPGAT1						Active_non-prostate_lineage_promoter	0.0887814109457809			cg05146057	cg05146057				Yes
cg16642281_BC21	0.371626	0.251347	0.0351226	0.406748	13.1843	2.34627e-22	3.71853e-19	40.3951	chr4	108113399	R	II		Unknow	OpenSea		Both	CG	Open Sea	ENST00000505379	chr4	108048169	108083413	35245	-	29985	ENSG00000138795	LEF1	protein_coding	chromosome	LEF1	ENSG00000138795	LEF1						Repressed_chromatin	0.167682281738419	PMD	commonPMD	cg16642281	cg16642281				Yes
cg16886987_TC21	0.32129	0.219338	-0.018379	0.302911	13.1811	2.37953e-22	3.76372e-19	40.3813	chr21	37006334	R	II	RIPPLY3	TSS1500	Island	chr21:37005637-37007137	Both	CG	Island	ENST00000490393	chr21	37006202	37019659	13458	+	131	ENSG00000183145	RIPPLY3	protein_coding	chromosome	RIPPLY3	ENSG00000183145	RIPPLY3						Bivalent_poised_promoter	0.0784657976658739			cg16886987	cg16886987				Yes
cg26420196_BC21	0.378767	0.26907	0.114318	0.493086	13.1739	2.45537e-22	3.873e-19	40.3505	chr13	113863092	R	II	GAS6-DT	TSS1500	Island	chr13:113862834-113864233	Both	CG	Island	ENST00000476291	chr13	113847677	113864015	16339	-	921	ENSG00000183087	GAS6	protein_coding	chromosome	GAS6	ENSG00000183087	GAS6	PRAD_78757	4.13761914351329	Intron	0.62874251497006	0.37125748502994	Bivalent_poised_promoter	0.163201983554881	PMD	commonPMD	cg26420196					No
cg12767259_TC21	-0.335277	0.691231	0.938334	0.603057	-13.2249	2.45837e-22	3.873e-19	40.3516	chr20	48365625	F	II		Unknow	OpenSea		Both	CG	Open Sea	ENST00000496915	chr20	48642113	48642738	626	-	277111	ENSG00000124126	PREX1	protein_coding	chromosome	PREX1								Repressed_chromatin	0.188407063175236	PMD	commonPMD	cg12767259	cg12767259				Yes
cg00561145_TC21	0.229955	0.214921	0.123991	0.353946	13.1671	2.5306e-22	3.97226e-19	40.3208	chr11	65873106	F	II	EFEMP2	TSS1500	Island	chr11:65872364-65873903	Both	CG	Island	ENST00000307998	chr11	65866447	65872906	6460	-	199	ENSG00000172638	EFEMP2	protein_coding	chromosome	EFEMP2	ENSG00000172638	EFEMP2						Bivalent_poised_promoter	0.101985303483699			cg00561145	cg00561145				Yes
cg26459819_BC11	0.307826	0.397312	0.225829	0.533655	13.167	2.53149e-22	3.97226e-19	40.3205	chr11	111298732	F	I	COLCA2	TSS1500	Island	chr11:111298579-111299703	Red	CG	Island	ENST00000528846	chr11	111298840	111308292	9453	+	106	ENSG00000214290	COLCA2	protein_coding	chromosome	COLCA2	ENSG00000214290	COLCA2						Bivalent_poised_promoter	0.137922037229333	PMD		cg26459819	cg26459819				Yes
cg19448822_TC21	0.293171	0.254244	0.0444926	0.337664	13.1665	2.53639e-22	3.97226e-19	40.3186	chr6	30006996	R	II	HLA-J	Exon	Island	chr6:30006443-30007592	Both	CG	Island	ENST00000495278	chr6	30006596	30009956	3361	+	399	ENSG00000204622	HLA-J	transcribed_unprocessed_pseudogene	chromosome	HLA-J								Bivalent_poised_promoter				cg19448822	cg19448822				Yes
cg07773769_TC21	0.270663	0.276145	0.155585	0.426247	13.1636	2.56883e-22	4.01516e-19	40.3061	chr3	52246313	F	II	PPM1M	5UTR	Shore	chr3:52245585-52246124	Both	CG	South Shore	ENST00000409502	chr3	52246209	52250597	4389	+	103	ENSG00000164088	PPM1M	protein_coding	chromosome	PPM1M	ENSG00000164088	PPM1M	PRAD_21349	2.52541145304674	Promoter	0.674650698602794	0.325349301397206	Active_non-prostate_lineage_promoter	0.0793022454852898			cg07773769	cg07773769				Yes
cg21021722_BC21	0.432676	0.354682	-0.0452494	0.387427	13.1607	2.60176e-22	4.05864e-19	40.2936	chr7	116272313	R	II		Unknow	OpenSea		Both	CG	Open Sea	ENST00000490906	chr7	116287380	116331776	44397	+	15065	ENSG00000105971	CAV2	protein_coding	chromosome	CAV2			PRAD_47578	7.96427412818078	Intron	0.421157684630739	0.578842315369261	Active_prostate_lineage-specific_enhancer	0.105212838350561			cg21021722	cg21021722				No
cg27146050_BC21	0.27148	0.286214	0.14089	0.41237	13.157	2.64483e-22	4.11773e-19	40.2774	chr19	46298300	F	II	HIF3A	TSS200	Shore	chr19:46296796-46297346	Both	CG	South Shore	ENST00000244303	chr19	46298390	46339909	41520	+	88	ENSG00000124440	HIF3A	protein_coding	chromosome	HIF3A	ENSG00000124440	HIF3A	PRAD_102091	2.37013404067494	Promoter	0.652694610778443	0.347305389221557	Bivalent_poised_promoter	0.153125053277926	PMD	commonPMD	cg27146050	cg27146050				Yes
cg14931854_BC11	0.396851	0.259801	-0.115925	0.280925	13.152	2.70388e-22	4.19706e-19	40.2557	chr6	42771229	F	I		Unknow	OpenSea		Red	CG	Open Sea	ENST00000314073	chr6	42782027	42868560	86534	+	10796	ENSG00000112624	GLTSCR1L	protein_coding	chromosome	GLTSCR1L	ENSG00000112624	GLTSCR1L	PRAD_39564	5.09316611868988	Intron	0.538922155688623	0.461077844311377	Active_non-prostate_lineage_promoter	0.0850618819378088			cg14931854	cg14931854				No
cg21694873_TC21	0.46453	0.403573	0.104912	0.569442	13.1518	2.70635e-22	4.19706e-19	40.2548	chr3	45410185	R	II		Unknow	OpenSea		Both	CG	Open Sea	ENST00000430399	chr3	45388619	45400353	11735	+	21565	ENSG00000011376	LARS2	protein_coding	chromosome	LARS2	ENSG00000011376	LARS2						Heterochromatin	0.0618089780615246			cg21694873	cg21694873				Yes
cg08478709_TC11	0.305058	0.161846	-0.0111051	0.293953	13.1424	2.82055e-22	4.36563e-19	40.2142	chr3	194058303	R	I		Unknow	Island	chr3:194058302-194058529	Red	CG	Island	ENST00000232424	chr3	194136145	194138732	2588	+	77840	ENSG00000114315	HES1	protein_coding	chromosome	HES1								Active_non-prostate_lineage_promoter	0.0763581829399317			cg08478709	cg08478709				Yes
cg10151085_TC21	0.323997	0.343504	0.202484	0.526481	13.1393	2.85911e-22	4.41671e-19	40.2008	chr12	54260306	F	II	CBX5	TSS1500	OpenSea		Both	CG	Open Sea	ENST00000439541	chr12	54240625	54259592	18968	-	713	ENSG00000094916	CBX5	protein_coding	chromosome	CBX5	ENSG00000094916	CBX5						Active_non-prostate_lineage_enhancer	0.0771546683171543			cg10151085	cg10151085				Yes
cg13194879_BC21	-0.336804	0.637057	0.931337	0.594533	-13.1381	2.8736e-22	4.43046e-19	40.1959	chr8	138726590	F	II		Unknow	OpenSea		Both	CG	Open Sea	ENST00000341807	chr8	138588235	138722193	133959	-	4396	ENSG00000169436	COL22A1	protein_coding	chromosome	COL22A1	ENSG00000169436	COL22A1						Bivalent_poised_enhancer	0.197546759013126	PMD	commonPMD	cg13194879					No
cg08819148_BC21	-0.323757	0.692677	0.90929	0.585533	-13.1306	2.97032e-22	4.57071e-19	40.1633	chr8	71848614	F	II		Unknow	OpenSea		Both	CG	Open Sea	ENST00000325509	chr8	71841549	71844468	2920	-	4145	ENSG00000178860	MSC	protein_coding	chromosome	MSC								Bivalent_poised_enhancer	0.184834464750971	PMD	commonPMD	cg08819148	cg08819148				Yes
cg22830113_BC11	0.385151	0.236689	-2.42183e-05	0.385127	13.1251	3.04234e-22	4.67249e-19	40.1398	chr2	127025592	R	I		Unknow	Shore	chr2:127025037-127025253;chr2:127025505-127025735	Red	CG	Island	ENST00000484253	chr2	127050408	127064810	14403	-	39216	ENSG00000136717	BIN1	protein_coding	chromosome	BIN1								Bivalent_poised_promoter	0.112352371098436			cg22830113	cg22830113				No
cg02749265_TC21	0.3523	0.392635	0.219511	0.571811	13.122	3.08465e-22	4.72831e-19	40.1262	chr10	75283788	R	II		Unknow	OpenSea		Both	CG	Open Sea	ENST00000491270	chr10	75235315	75236030	716	-	47757	ENSG00000165644	COMTD1	protein_coding	chromosome	COMTD1								Active_non-prostate_lineage_enhancer	0.086605862534895			cg02749265	cg02749265				Yes
cg13601435_BC11	0.320614	0.250439	0.0152336	0.335848	13.1722	3.09234e-22	4.7297e-19	40.1277	chr9	117745153	R	I		Unknow	Island	chr9:117744949-117745364	Red	CG	Island	ENST00000490685	chr9	117708197	117708979	783	+	36955	ENSG00000136869	TLR4	protein_coding	chromosome	TLR4								Bivalent_poised_promoter	0.220515460590397	PMD	commonPMD	cg13601435	cg13601435				No
cg07429188_TC21	0.294541	0.31178	0.163218	0.45776	13.1209	3.09989e-22	4.7297e-19	40.1214	chr16	57639377	F	II	ADGRG1	TSS200	OpenSea		Both	CG	Open Sea	ENST00000564729	chr16	57639412	57651299	11888	+	33	ENSG00000205336	GPR56	protein_coding	chromosome	GPR56	ENSG00000205336	GPR56	PRAD_88482	5.5120204620788	Promoter	0.564870259481038	0.435129740518962	Bivalent_poised_promoter	0.0950494927200815			cg07429188	cg07429188				Yes
cg01579535_TC11	0.327507	0.266508	0.165438	0.492946	13.1206	3.10342e-22	4.7297e-19	40.1202	chr12	54053508	F	I	HOXC4	TSS1500	Shore	chr12:54052092-54052329;chr12:54053960-54054252	Red	CG	North Shore	ENST00000430889	chr12	54053877	54056030	2154	+	367	ENSG00000198353	HOXC4	protein_coding	chromosome	HOXC4	ENSG00000198353	HOXC4						Bivalent_poised_promoter	0.164335865837829	PMD	commonPMD	cg01579535	cg01579535				Yes
cg20622056_BC21	0.326109	0.254301	0.113845	0.439954	13.1202	3.10955e-22	4.72996e-19	40.1183	chrX	70931284	F	II	SLC7A3	TSS200	Shore	chrX:70930825-70931152	Both	CG	South Shore	ENST00000298085	chrX	70925588	70931125	5538	-	158	ENSG00000165349	SLC7A3	protein_coding	chromosome	SLC7A3								Bivalent_poised_promoter				cg20622056	cg20622056				Yes
cg04251750_BC21	0.35191	0.304476	0.0175691	0.369479	13.1186	3.13073e-22	4.75307e-19	40.1116	chr5	71719383	R	II	CARTPT	Exon	Island	chr5:71719090-71719888	Both	CG	Island	ENST00000513096	chr5	71719579	71721048	1470	+	194	ENSG00000164326	CARTPT	protein_coding	chromosome	CARTPT	ENSG00000164326	CARTPT						Bivalent_poised_promoter	0.132908477298605	PMD		cg04251750	cg04251750				Yes
cg05309989_BC21	0.351597	0.270369	0.116514	0.468111	13.1167	3.15709e-22	4.78394e-19	40.1034	chr14	50061154	F	II		Unknow	OpenSea		Both	CG	Open Sea	ENST00000305273	chr14	50083651	50092643	8993	-	31487	ENSG00000168260	C14orf183	protein_coding	chromosome	C14orf183			PRAD_79759	4.0976285529951	Intron	0.489021956087824	0.510978043912176	Active_non-prostate_lineage_enhancer	0.0991879197759439			cg05309989	cg05309989				Yes
cg18011491_BC21	0.425883	0.391256	0.19029	0.616173	13.1162	3.1648e-22	4.78649e-19	40.101	chr12	104177657	R	II		Unknow	OpenSea		Both	CG	Open Sea	ENST00000525566	chr12	104215779	104350283	134505	+	38120	ENSG00000198431	TXNRD1	protein_coding	chromosome	TXNRD1			PRAD_74641	20.3835602599227	Distal	0.493013972055888	0.506986027944112	Active_prostate_lineage-specific_enhancer	0.0965383934474978			cg18011491					No
cg27165884_TC21	0.344291	0.256654	0.0853728	0.429664	13.1155	3.17335e-22	4.79029e-19	40.0983	chr10	97713328	F	II	MARVELD1	TSS1500	Island	chr10:97713327-97714907	Both	CG	Island	ENST00000451097	chr10	97713173	97717348	4176	+	154	ENSG00000155254	MARVELD1	protein_coding	chromosome	MARVELD1	ENSG00000155254	MARVELD1						Bivalent_poised_promoter	0.0848263857950551			cg27165884	cg27165884				Yes
cg16732616_BC11	0.436247	0.247608	-0.0255203	0.410727	13.1123	3.21857e-22	4.84934e-19	40.0844	chr1	50421110	F	I	DMRTA2	Exon	Shelf	chr1:50417325-50417754;chr1:50418556-50425799	Red	CG	Island	ENST00000418121	chr1	50417550	50421632	4083	-	520	ENSG00000142700	DMRTA2	protein_coding	chromosome	DMRTA2	ENSG00000142700	DMRTA2						Bivalent_poised_promoter	0.0664993947800499			cg16732616	cg16732616				Yes
cg27665143_TC21	0.363939	0.261862	0.101084	0.465024	13.1113	3.2324e-22	4.85195e-19	40.0802	chr12	54046340	F	II		Unknow	Shore	chr12:54046858-54047759	Both	CG	North Shore	ENST00000430889	chr12	54053877	54056030	2154	+	7535	ENSG00000198353	HOXC4	protein_coding	chromosome	HOXC4	ENSG00000198353	HOXC4						Repressed_chromatin	0.164335865837829	PMD	commonPMD	cg27665143	cg27665143				Yes
cg18825119_TC21	0.311223	0.422407	0.196276	0.507499	13.1113	3.23252e-22	4.85195e-19	40.0802	chr6	162728421	F	II	PRKN	TSS1500	Shore	chr6:162727344-162727985	Both	CG	South Shore	ENST00000542669	chr6	162727977	162892021	164045	+	443	ENSG00000112530	PACRG	protein_coding	chromosome	PACRG	ENSG00000112530	PACRG						Active_non-prostate_lineage_promoter	0.163145998237613	PMD	commonPMD	cg18825119	cg18825119				Yes
cg11686923_BC21	0.314476	0.272017	0.0932096	0.407686	13.1062	3.30709e-22	4.9545e-19	40.0578	chr11	63770001	R	II	ZFTA	TSS1500	Shore	chr11:63768180-63769963	Both	CG	South Shore	ENST00000433688	chr11	63759892	63768775	8884	-	1225	ENSG00000188070	C11orf95	protein_coding	chromosome	C11orf95								Active_non-prostate_lineage_promoter	0.0692278672503439			cg11686923	cg11686923				Yes
cg00076195_BC11	0.555053	0.292167	-0.0110181	0.544035	13.1563	3.31505e-22	4.95708e-19	40.0594	chr5	141513110	F	I		Unknow	Island	chr5:141512694-141513622	Red	CG	Island	ENST00000622836	chr5	141508070	141511527	3458	+	5039	ENSG00000240184	PCDHGC3	protein_coding	chromosome	PCDHGC3			PRAD_35262	4.31451367382467	Distal	0.522954091816367	0.477045908183633	Active_non-prostate_lineage_promoter	0.0608428593481492			cg00076195	cg00076195				No
cg04725603_BC21	0.386008	0.531762	0.209452	0.595461	13.1	3.39828e-22	5.07198e-19	40.031	chr8	140659549	F	II	PTK2	Exon	OpenSea		Both	CG	Open Sea	ENST00000523435	chr8	140659487	140663084	3598	-	3533	ENSG00000169398	PTK2	protein_coding	chromosome	PTK2	ENSG00000169398	PTK2						Primed_non-prostate_lineage-specific_enhancer	0.0805798043252068			cg04725603	cg04725603	GH08J140659	Enhancer	0.702306475401222	Yes
cg22538054_TC11	0.39817	0.275641	-0.0142506	0.383919	13.098	3.42809e-22	5.10688e-19	40.0224	chr12	95548212	R	I	USP44	5UTR	Island	chr12:95548130-95549203	Red	CG	Island	ENST00000537435	chr12	95518154	95548272	30119	-	58	ENSG00000136014	USP44	protein_coding	chromosome	USP44	ENSG00000136014	USP44						Bivalent_poised_promoter	0.101565014204006			cg22538054	cg22538054				No
cg10996258_BC21	0.473955	0.405722	-0.0799051	0.39405	13.0974	3.43703e-22	5.10963e-19	40.0199	chr14	38506047	F	II		Unknow	OpenSea		Both	CG	Open Sea	ENST00000342213	chr14	38254103	38256369	2267	-	249677	ENSG00000176435	CLEC14A	protein_coding	chromosome	CLEC14A								Heterochromatin	0.214677652308849	PMD	commonPMD	cg10996258	cg10996258				Yes
cg18818075_TC21	0.310292	0.323741	0.0625957	0.372887	13.0968	3.44559e-22	5.10963e-19	40.0174	chr6	44561128	R	II		Unknow	OpenSea		Both	CG	Open Sea	ENST00000371477	chr6	44387525	44450426	62902	+	173602	ENSG00000096401	CDC5L	protein_coding	chromosome	CDC5L								Bivalent_poised_promoter	0.154518255740826	PMD	commonPMD	cg18818075	cg18818075				Yes
cg16131203_BC21	0.273249	0.77508	0.557599	0.830849	13.0966	3.44924e-22	5.10963e-19	40.0164	chr11	129930397	R	II		Unknow	OpenSea		Both	CG	Open Sea	ENST00000533431	chr11	129902340	129942590	40251	-	12191	ENSG00000170325	PRDM10	protein_coding	chromosome	PRDM10	ENSG00000170325	PRDM10						Heterochromatin	0.0692984217775594			cg16131203	cg16131203				Yes
cg11825059_BC21	0.356572	0.434957	0.12014	0.476712	13.0961	3.45642e-22	5.11073e-19	40.0144	chr7	14836746	R	II		Unknow	OpenSea		Both	CG	Open Sea	ENST00000406247	chr7	14175973	14841347	665375	-	4599	ENSG00000136267	DGKB	protein_coding	chromosome	DGKB	ENSG00000136267	DGKB						Heterochromatin	0.218269860145462	PMD	commonPMD	cg11825059	cg11825059				Yes
cg06654691_TC11	0.34701	0.30225	0.0726265	0.419637	13.0944	3.48196e-22	5.13893e-19	40.0071	chr17	42673962	F	I	PLEKHH3	Exon	Shelf	chr17:42669917-42671555;chr17:42675957-42677325	Red	CG	North Shore	ENST00000592974	chr17	42673170	42674400	1231	-	436	ENSG00000068137	PLEKHH3	protein_coding	chromosome	PLEKHH3	ENSG00000068137	PLEKHH3						Bivalent_poised_promoter	0.0880692307465101			cg06654691	cg06654691				Yes
cg01500328_TC21	-0.364143	0.686053	0.970309	0.606166	-13.0939	3.49064e-22	5.14217e-19	40.0047	chr1	159195593	F	II		Unknow	OpenSea		Both	CG	Open Sea	ENST00000537147	chr1	159203307	159206498	3192	+	7712	ENSG00000213088	ACKR1	protein_coding	chromosome	ACKR1	ENSG00000162706	CADM3						Heterochromatin	0.190874798949519	PMD	commonPMD	cg01500328					No
cg04773180_TC21	-0.3225	0.665279	0.929211	0.606711	-13.0923	3.51452e-22	5.15961e-19	39.998	chr14	97120494	R	II		Unknow	OpenSea		Both	CG	Open Sea	ENST00000557090	chr14	96931367	96943580	12214	+	189126	ENSG00000258825	AL133168.3	processed_transcript	chromosome	AL133168.3								Repressed_chromatin	0.180734367124985	PMD	commonPMD	cg04773180	cg04773180				Yes
cg24012863_BC21	0.335292	0.45724	0.145654	0.480946	13.0923	3.51547e-22	5.15961e-19	39.9977	chr11	8719552	R	II		Unknow	OpenSea		Both	CG	Open Sea	ENST00000530991	chr11	8693353	8719143	25791	-	408	ENSG00000166444	ST5	protein_coding	chromosome	ST5	ENSG00000166444	ST5	PRAD_65128	3.65152572506078	Promoter	0.497005988023952	0.502994011976048	Active_non-prostate_lineage_enhancer	0.0732094679693036			cg24012863	cg24012863				Yes
cg04349438_TC21	0.425396	0.248439	-0.107821	0.317575	13.0909	3.53692e-22	5.18151e-19	39.9917	chr22	28443364	R	II	TTC28	Exon	OpenSea		Both	CG	Open Sea	ENST00000490475	chr22	28296214	28443073	146860	-	290	ENSG00000100154	TTC28	protein_coding	chromosome	TTC28	ENSG00000100154	TTC28						Active_non-prostate_lineage_promoter	0.148679063355542	PMD		cg04349438	cg04349438				Yes
cg00279790_BC21	0.323074	0.252225	0.0519682	0.375042	13.0899	3.55204e-22	5.19408e-19	39.9875	chr1	46448361	R	II		Unknow	Island	chr1:46448114-46448671	Both	CG	Island	ENST00000429784	chr1	46436145	46445521	9377	+	12215	ENSG00000232022	FAAHP1	transcribed_unprocessed_pseudogene	chromosome	FAAHP1								Bivalent_poised_promoter	0.131803263493604	PMD		cg00279790	cg00279790				Yes
cg24025012_TC21	0.360824	0.481331	0.298796	0.659619	13.0889	3.56791e-22	5.2077e-19	39.9832	chr3	171306918	R	II		Unknow	OpenSea		Both	CG	Open Sea	ENST00000468757	chr3	171157551	171225711	68161	-	81206	ENSG00000154310	TNIK	protein_coding	chromosome	TNIK	ENSG00000154310	TNIK						Active_non-prostate_lineage_enhancer	0.0758520173131175			cg24025012	cg24025012				Yes
cg18276016_TC21	0.384423	0.190953	-0.0696708	0.314752	13.0844	3.63976e-22	5.28915e-19	39.9636	chr1	156106549	R	II		Unknow	Island	chr1:156106460-156106680	Both	CG	Island	ENST00000515711	chr1	156106658	156114838	8181	+	107	ENSG00000160789	LMNA	protein_coding	chromosome	LMNA	ENSG00000160789	LMNA	PRAD_6978	51.8643237862049	Intron	0.656686626746507	0.343313373253493	Active_prostate_lineage-specific_promoter	0.091343759027807			cg18276016					No
cg15639684_BC21	0.393895	0.297934	0.0300343	0.423929	13.1343	3.64722e-22	5.28915e-19	39.9652	chr1	84998427	R	II	MCOLN2	TSS1500	Shore	chr1:84996902-84997752;chr1:84998201-84998484	Both	CG	Island	ENST00000370596	chr1	84999147	85133138	133992	+	718	ENSG00000162643	WDR63	protein_coding	chromosome	WDR63								Bivalent_poised_promoter	0.136123728359434	PMD		cg15639684	cg15639684	GH01J084997	Promoter/Enhancer	1.09516361825836	Yes
cg02532096_TC11	0.374528	0.280331	0.106219	0.480747	13.0833	3.6562e-22	5.28915e-19	39.9591	chr11	111540564	R	I	LAYN	TSS200	Island	chr11:111540207-111541474	Grn	CG	Island	ENST00000436913	chr11	111540508	111561745	21238	+	55	ENSG00000204381	LAYN	protein_coding	chromosome	LAYN	ENSG00000204381	LAYN	PRAD_69538	3.11209409083113	Promoter	0.712574850299401	0.287425149700599	Bivalent_poised_promoter	0.125268793572495	PMD		cg02532096	cg02532096				Yes
cg26333144_BC21	-0.397404	0.724915	1.03446	0.637057	-13.0833	3.65643e-22	5.28915e-19	39.9591	chr7	126667820	R	II		Unknow	OpenSea		Both	CG	Open Sea	ENST00000444921	chr7	126439119	126533905	94787	-	133914	ENSG00000179603	GRM8	protein_coding	chromosome	GRM8	ENSG00000179603	GRM8						Repressed_chromatin	0.240619762784393	PMD	commonPMD	cg26333144	cg26333144				Yes
cg12989128_BC11	0.331527	0.190743	0.0186414	0.350168	13.0832	3.65792e-22	5.28915e-19	39.9587	chr20	44247293	F	I	GDAP1L1	TSS200	OpenSea		Grn	CG	Open Sea	ENST00000616372	chr20	44247319	44279325	32007	+	24	ENSG00000124194	GDAP1L1	protein_coding	chromosome	GDAP1L1	ENSG00000124194	GDAP1L1						Bivalent_poised_promoter	0.13035452722051	PMD		cg12989128	cg12989128				Yes
cg17199325_TC21	0.302161	0.293303	0.0231687	0.325329	13.0829	3.66368e-22	5.28915e-19	39.9571	chr14	23352020	F	II	SLC22A17	5UTR	Island	chr14:23351878-23352897	Both	CG	Island	ENST00000206544	chr14	23346318	23352551	6234	-	529	ENSG00000092096	SLC22A17	protein_coding	chromosome	SLC22A17	ENSG00000092096	SLC22A17						Bivalent_poised_promoter	0.103472962262339			cg17199325	cg17199325				Yes
cg09333221_TC21	0.385022	0.373955	0.0932704	0.478292	13.0782	3.73967e-22	5.38905e-19	39.9369	chr7	30764584	R	II		Unknow	OpenSea		Both	CG	Open Sea	ENST00000265299	chr7	30771417	30892387	120971	+	6831	ENSG00000106125	FAM188B	protein_coding	chromosome	FAM188B	ENSG00000254959	INMT-FAM188B						Active_non-prostate_lineage_enhancer	0.109064896732767			cg09333221	cg09333221				Yes
cg22590761_BC21	0.266188	0.348668	0.165557	0.431745	13.0776	3.7495e-22	5.39343e-19	39.9344	chr15	73926580	R	II	LOXL1	5UTR	Island	chr15:73926355-73928032	Both	CG	Island	ENST00000261921	chr15	73926458	73952137	25680	+	121	ENSG00000129038	LOXL1	protein_coding	chromosome	LOXL1	ENSG00000129038	LOXL1	PRAD_84609	3.18618349561031	Promoter	0.676646706586826	0.323353293413174	Bivalent_poised_promoter	0.115037468904326			cg22590761	cg22590761				Yes
cg05388880_TC21	0.414893	0.477995	0.118628	0.533521	13.0764	3.76999e-22	5.41309e-19	39.929	chr4	182885928	F	II		Unknow	OpenSea		Both	CG	Open Sea	ENST00000513383	chr4	182911223	182915560	4338	-	29630	ENSG00000129187	DCTD	protein_coding	chromosome	DCTD								Heterochromatin	0.098144301380175			cg05388880	cg05388880				Yes
cg21203569_BC11	0.456599	0.277269	0.0485273	0.505126	13.0758	3.78029e-22	5.41808e-19	39.9263	chr11	47257814	F	I	NR1H3	TSS200	OpenSea		Red	CG	Open Sea	ENST00000461778	chr11	47257917	47261280	3364	+	101	ENSG00000025434	NR1H3	protein_coding	chromosome	NR1H3	ENSG00000025434	NR1H3	PRAD_66513	4.41952896368016	Promoter	0.614770459081836	0.385229540918164	Active_non-prostate_lineage_promoter	0.0766369528488023			cg21203569					No
cg09040078_BC21	0.399343	0.555731	0.241558	0.640901	13.0725	3.83426e-22	5.48553e-19	39.9124	chr16	23280155	F	II		Unknow	OpenSea		Both	CG	Open Sea	ENST00000569789	chr16	23278231	23352913	74683	+	1923	ENSG00000168447	SCNN1B	protein_coding	chromosome	SCNN1B	ENSG00000168447	SCNN1B						Active_non-prostate_lineage_enhancer	0.115395032465071			cg09040078					No
cg23206523_TC21	0.297147	0.584244	0.355136	0.652283	13.0718	3.84601e-22	5.49244e-19	39.9094	chr9	128845698	R	II	KYAT1	5UTR	OpenSea		Both	CG	Open Sea	ENST00000427720	chr9	128838275	128845408	7134	-	289	ENSG00000171097	CCBL1	protein_coding	chromosome	CCBL1	ENSG00000171097	CCBL1						Active_non-prostate_lineage_promoter	0.07451019337717			cg23206523	cg23206523				No
cg14711997_BC11	0.295534	0.476402	0.239613	0.535147	13.0695	3.88516e-22	5.5384e-19	39.8994	chr7	150955776	R	I	KCNH2	Exon	Shelf	chr7:150950903-150951791;chr7:150952441-150952871;chr7:150955719-150955992;chr7:150958020-150958555	Red	CG	Island	ENST00000330883	chr7	150944961	150955906	10946	-	128	ENSG00000055118	KCNH2	protein_coding	chromosome	KCNH2	ENSG00000055118	KCNH2						Bivalent_poised_promoter	0.122429672201659			cg14711997	cg14711997				Yes
cg23943304_BC21	0.350644	0.376015	0.0203507	0.370995	13.0635	3.98928e-22	5.67663e-19	39.8734	chr19	3408113	F	II		Unknow	Shelf	chr19:3404622-3405274	Both	CG	South Shelf	ENST00000588839	chr19	3410596	3425147	14552	+	2481	ENSG00000141905	NFIC	protein_coding	chromosome	NFIC	ENSG00000141905	NFIC	PRAD_98940	3.28576286551917	Intron	0.564870259481038	0.435129740518962	Active_non-prostate_lineage_promoter	0.0707135960908398			cg23943304					No
cg07052737_BC21	0.331298	0.635228	0.358775	0.690073	13.0552	4.13854e-22	5.87849e-19	39.8373	chr2	26001559	F	II		Unknow	OpenSea		Both	CG	Open Sea	ENST00000405914	chr2	25928753	25982749	53997	-	18809	ENSG00000084731	KIF3C	protein_coding	chromosome	KIF3C								Active_non-prostate_lineage_enhancer	0.0869472915328907			cg07052737	cg07052737				Yes
cg13011388_TC11	0.31652	0.237973	-0.0251049	0.291415	13.0482	4.26753e-22	6.05089e-19	39.8071	chr14	23365700	F	I	EFS	TSS1500	Island	chr14:23365226-23366738	Grn	CG	Island	ENST00000351354	chr14	23356656	23365752	9097	-	50	ENSG00000100842	EFS	protein_coding	chromosome	EFS	ENSG00000100842	EFS	PRAD_79039	11.3830718684113	5' UTR	0.758483033932136	0.241516966067864	Bivalent_poised_promoter	0.103472962262339			cg13011388	cg13011388				Yes
cg22750044_TC21	0.392889	0.307649	0.044473	0.437362	13.0471	4.28897e-22	6.07045e-19	39.8022	chrX	74422827	R	II		Unknow	Shore	chrX:74420063-74420943;chrX:74421875-74422176;chrX:74422659-74422931	Both	CG	Island	ENST00000587091	chrX	74421461	74533917	112457	+	1365	ENSG00000147100	SLC16A2	protein_coding	chromosome	SLC16A2	ENSG00000147100	SLC16A2						Bivalent_poised_promoter				cg22750044	cg22750044				Yes
cg05111603_BC21	0.406429	0.442531	0.196552	0.602981	13.046	4.30942e-22	6.08854e-19	39.7975	chr4	38211550	F	II		Unknow	OpenSea		Both	CG	Open Sea	ENST00000405444	chr4	38132707	38137402	4696	+	78842	ENSG00000065882	TBC1D1	protein_coding	chromosome	TBC1D1								Active_non-prostate_lineage_enhancer	0.0861639561012246			cg05111603	cg05111603				Yes
cg23615393_BC21	-0.311486	0.622992	0.88035	0.568865	-13.0446	4.33523e-22	6.11413e-19	39.7917	chr1	159713893	F	II	CRP	Exon	OpenSea		Both	CG	Open Sea	ENST00000473196	chr1	159712291	159713767	1477	-	125	ENSG00000132693	CRP	protein_coding	chromosome	CRP	ENSG00000132693	CRP						Heterochromatin	0.17450185292013	PMD	commonPMD	cg23615393	cg23615393				Yes
cg11712338_BC21	0.36587	0.667343	0.300029	0.665899	13.0433	4.36096e-22	6.13951e-19	39.7859	chr7	104973354	R	II		Unknow	OpenSea		Both	CG	Open Sea	ENST00000311117	chr7	105014179	105114085	99907	+	40823	ENSG00000005483	KMT2E	protein_coding	chromosome	KMT2E								Active_non-prostate_lineage_enhancer	0.0861584801783099			cg11712338	cg11712338				Yes
cg11859982_BC21	0.238575	0.371794	0.19309	0.431664	13.042	4.38558e-22	6.16324e-19	39.7803	chr7	128267476	R	II		Unknow	Shelf	chr7:128270807-128271234	Both	CG	North Shelf	ENST00000308868	chr7	128241284	128257628	16345	+	26191	ENSG00000174697	LEP	protein_coding	chromosome	LEP								Bivalent_poised_promoter	0.110957912992026			cg11859982	cg11859982				Yes
cg03796321_BC21	0.406584	0.224401	-0.0130561	0.393528	13.0358	4.50759e-22	6.32352e-19	39.7533	chr15	85619211	R	II	AKAP13	TSS1500	OpenSea		Both	CG	Open Sea	ENST00000560676	chr15	85619696	85727414	107719	+	483	ENSG00000170776	AKAP13	protein_coding	chromosome	AKAP13	ENSG00000170776	AKAP13	PRAD_85212	3.63840607560008	Promoter	0.42315369261477	0.57684630738523	Active_non-prostate_lineage_promoter	0.0723737348959834			cg03796321	cg03796321				Yes
cg02657832_TC21	0.261374	0.156572	-0.0098154	0.251559	13.0349	4.52484e-22	6.33652e-19	39.7496	chr2	200585910	R	II	AOX1	TSS200	Island	chr2:200585803-200586304	Both	CG	Island	ENST00000374700	chr2	200585868	200671495	85628	+	41	ENSG00000138356	AOX1	protein_coding	chromosome	AOX1	ENSG00000138356	AOX1	PRAD_17387	4.57260239028679	5' UTR	0.632734530938124	0.367265469061876	Bivalent_poised_promoter	0.0862196433476412			cg02657832	cg02657832				No
cg06503171_TC21	0.300934	0.21899	0.0507266	0.351661	13.0335	4.55323e-22	6.36487e-19	39.7434	chr3	134364444	F	II		Unknow	Shelf	chr3:134361548-134361754;chr3:134364018-134364359	Both	CG	South Shore	ENST00000505596	chr3	134371000	134371912	913	-	7466	ENSG00000114019	AMOTL2	protein_coding	chromosome	AMOTL2	ENSG00000114019	AMOTL2	PRAD_23839	12.2692684651121	Intron	0.688622754491018	0.311377245508982	Bivalent_poised_promoter	0.0879016312196899			cg06503171	cg06503171				Yes
cg07557630_TC21	0.329237	0.682486	0.355029	0.684266	13.0331	4.56112e-22	6.36487e-19	39.7417	chr5	34503075	R	II		Unknow	OpenSea		Both	CG	Open Sea	ENST00000265109	chr5	34656237	34832627	176391	+	153160	ENSG00000039560	RAI14	protein_coding	chromosome	RAI14								Active_non-prostate_lineage_enhancer	0.102605539275141			cg07557630	cg07557630				Yes
cg05030450_BC21	-0.370388	0.72963	1.0921	0.721712	-13.0304	4.61594e-22	6.43007e-19	39.73	chr5	168053848	R	II		Unknow	OpenSea		Both	CG	Open Sea	ENST00000518693	chr5	167934862	168047462	112601	+	118985	ENSG00000145934	TENM2	protein_coding	chromosome	TENM2	ENSG00000145934	TENM2						Heterochromatin	0.212423392059818	PMD	commonPMD	cg05030450	cg05030450				No
cg09109520_TC21	0.289129	0.306604	0.105569	0.394699	13.0284	4.6566e-22	6.47535e-19	39.7214	chr16	57639346	F	II	ADGRG1	TSS200	OpenSea		Both	CG	Open Sea	ENST00000564783	chr16	57639295	57650306	11012	+	50	ENSG00000205336	GPR56	protein_coding	chromosome	GPR56	ENSG00000205336	GPR56	PRAD_88482	5.5120204620788	Promoter	0.564870259481038	0.435129740518962	Bivalent_poised_promoter	0.0950494927200815			cg09109520	cg09109520				Yes
cg11856897_BC11	0.28778	0.200979	0.0320621	0.319842	13.0253	4.72173e-22	6.55444e-19	39.7077	chr1	47533327	F	I		Unknow	Island	chr1:47533238-47533555	Grn	CG	Island	ENST00000334793	chr1	47436017	47440691	4675	+	97309	ENSG00000186564	FOXD2	protein_coding	chromosome	FOXD2								Bivalent_poised_promoter	0.103990158080177			cg11856897	cg11856897				Yes
cg10850596_BC21	-0.351887	0.635628	0.914514	0.562628	-13.0244	4.73914e-22	6.56712e-19	39.7041	chr7	32160113	R	II		Unknow	OpenSea		Both	CG	Open Sea	ENST00000464881	chr7	31873332	32078010	204679	-	82102	ENSG00000154678	PDE1C	protein_coding	chromosome	PDE1C	ENSG00000154678	PDE1C						Repressed_chromatin	0.180671075805061	PMD	commonPMD	cg10850596					No
cg21887917_BC21	-0.317394	0.642753	0.87024	0.552845	-13.0141	4.95983e-22	6.86096e-19	39.6594	chr5	153783929	F	II		Unknow	OpenSea		Both	CG	Open Sea	ENST00000520966	chr5	153573228	153655865	82638	+	210700	ENSG00000155511	GRIA1	protein_coding	chromosome	GRIA1	ENSG00000155511	GRIA1						Heterochromatin	0.230892752170704	PMD	commonPMD	cg21887917	cg21887917				Yes
cg26624067_TC21	0.304579	0.256714	0.0111879	0.315766	13.0106	5.03726e-22	6.95596e-19	39.6441	chr5	71719386	R	II	CARTPT	Exon	Island	chr5:71719090-71719888	Both	CG	Island	ENST00000513096	chr5	71719579	71721048	1470	+	191	ENSG00000164326	CARTPT	protein_coding	chromosome	CARTPT	ENSG00000164326	CARTPT						Bivalent_poised_promoter	0.132908477298605	PMD		cg26624067					No
cg14190545_BC21	-0.338736	0.667285	0.910089	0.571353	-13.0097	5.0575e-22	6.97178e-19	39.6402	chr8	56540503	R	II		Unknow	OpenSea		Both	CG	Open Sea	ENST00000464216	chr8	56588385	56588787	403	+	47880	ENSG00000241431	RPL37P6	transcribed_processed_pseudogene	chromosome	RPL37P6								Repressed_chromatin	0.199129069761705	PMD	commonPMD	cg14190545	cg14190545				Yes
cg14785750_BC21	0.363221	0.280244	0.052789	0.41601	13.0082	5.08971e-22	7.00403e-19	39.6339	chr8	52254385	F	II	ST18	TSS200	OpenSea		Both	CG	Open Sea	ENST00000518545	chr8	52217772	52249412	31641	-	4972	ENSG00000147488	ST18	protein_coding	chromosome	ST18	ENSG00000147488	ST18						Heterochromatin	0.177516413875175	PMD	commonPMD	cg14785750	cg14785750				Yes
cg17588266_TC21	0.337174	0.214635	-0.0732032	0.263971	13.0057	5.14738e-22	7.07112e-19	39.6229	chr15	74365989	F	II	CYP11A1	5UTR	Island	chr15:74365697-74366233	Both	CG	Island	ENST00000569662	chr15	74345115	74366158	21044	-	167	ENSG00000140459	CYP11A1	protein_coding	chromosome	CYP11A1	ENSG00000140459	CYP11A1						Bivalent_poised_promoter	0.154589986025872	PMD	commonPMD	cg17588266					No
cg00321234_BC21	0.3537	0.406794	0.132141	0.485841	13.0025	5.22035e-22	7.1561e-19	39.609	chr4	140296451	F	II		Unknow	OpenSea		Both	CG	Open Sea	ENST00000394205	chr4	140257286	140382556	125271	+	39164	ENSG00000153130	SCOC	protein_coding	chromosome	SCOC	ENSG00000153130	SCOC						Active_non-prostate_lineage_promoter	0.112773001780122			cg00321234					No
cg09094393_BC21	0.375872	0.237434	0.0475572	0.423429	13.0022	5.22726e-22	7.1561e-19	39.6077	chr6	145815613	F	II	FBXO30	TSS1500	Shore	chr6:145814298-145815029;chr6:145815189-145815428	Both	CG	South Shore	ENST00000237281	chr6	145793502	145814753	21252	-	859	ENSG00000118496	FBXO30	protein_coding	chromosome	FBXO30								Active_non-prostate_lineage_promoter	0.0883102449934848			cg09094393	cg09094393				Yes
cg19156875_BC11	0.34368	0.253751	0.0324134	0.376094	13.0014	5.24443e-22	7.1585e-19	39.6045	chr17	45897080	F	I	MAPT-IT1	Exon	Island	chr17:45894044-45897674	Red	CG	Island	ENST00000446361	chr17	45894674	46028334	133661	+	2405	ENSG00000186868	MAPT	protein_coding	chromosome	MAPT	ENSG00000186868	MAPT						Bivalent_poised_promoter				cg19156875	cg19156875				Yes
cg10552807_BC21	0.32637	0.355249	0.0728648	0.399235	13.0013	5.24704e-22	7.1585e-19	39.604	chr1	65792366	F	II	PDE4B	TSS1500	Shore	chr1:65792757-65793235	Both	CG	North Shore	ENST00000329654	chr1	65792514	66374278	581765	+	146	ENSG00000184588	PDE4B	protein_coding	chromosome	PDE4B								Bivalent_poised_promoter	0.198491371262057	PMD	commonPMD	cg10552807	cg10552807				Yes
cg27448110_TC21	0.271678	0.257443	0.0951337	0.366812	12.9946	5.40388e-22	7.35749e-19	39.5751	chr7	157691955	R	II		Unknow	Island	chr7:157688558-157694027	Both	CG	Island	ENST00000494267	chr7	157415405	157416637	1233	+	276549	ENSG00000105993	DNAJB6	protein_coding	chromosome	DNAJB6	ENSG00000155093	PTPRN2						Bivalent_poised_promoter	0.189309416982569	PMD	commonPMD	cg27448110	cg27448110				Yes
cg01315572_BC21	0.338393	0.287257	0.110858	0.449251	12.994	5.41988e-22	7.35749e-19	39.5721	chr10	114631791	F	II		Unknow	Island	chr10:114631707-114632199	Both	CG	Island	ENST00000477638	chr10	114595002	114610717	15716	-	21073	ENSG00000099204	ABLIM1	protein_coding	chromosome	ABLIM1	ENSG00000099204	ABLIM1						Bivalent_poised_promoter	0.0834096697116914			cg01315572	cg01315572				Yes
cg14361409_BC11	0.305153	0.214351	-0.00316269	0.30199	12.9939	5.42069e-22	7.35749e-19	39.572	chr14	104117761	F	I	MIR203B	TSS1500	Island	chr14:104116699-104118237	Grn	CG	Island	ENST00000550583	chr14	104107230	104112588	5359	+	10530	ENSG00000166183	ASPG	protein_coding	chromosome	ASPG								Bivalent_poised_promoter	0.148580963572569	PMD		cg14361409	cg14361409				Yes
cg18652367_TC21	0.293299	0.167231	0.0122717	0.305571	12.9921	5.46552e-22	7.40567e-19	39.5639	chr5	180590689	F	II	SCGB3A1	Exon	Island	chr5:180590099-180592062	Both	CG	Island	ENST00000292641	chr5	180590103	180591540	1438	-	849	ENSG00000161055	SCGB3A1	protein_coding	chromosome	SCGB3A1	ENSG00000161055	SCGB3A1						Bivalent_poised_promoter	0.0680457832360711			cg18652367	cg18652367				Yes
cg24593970_BC21	-0.272434	0.720481	0.872674	0.600241	-12.9891	5.5376e-22	7.49055e-19	39.551	chr19	44859423	R	II		Unknow	OpenSea		Both	CG	Open Sea	ENST00000591581	chr19	44871853	44878938	7086	+	12428	ENSG00000130202	PVRL2	protein_coding	chromosome	PVRL2	ENSG00000130202	PVRL2	PRAD_101894	4.97285479245772	Intron	0.542914171656687	0.457085828343313	Active_prostate_lineage-specific_enhancer	0.109259415855028			cg24593970					No
cg15323528_TC21	0.313642	0.194138	0.121315	0.434957	12.9801	5.76192e-22	7.78073e-19	39.512	chr10	71396670	F	II	CDH23	TSS1500	Island	chr10:71396407-71398174	Both	CG	Island	ENST00000224721	chr10	71396934	71815947	419014	+	262	ENSG00000107736	CDH23	protein_coding	chromosome	CDH23								Bivalent_poised_promoter	0.0950623005586208			cg15323528	cg15323528				Yes
cg12722354_BC21	0.406257	0.338146	0.101197	0.507455	12.9786	5.80126e-22	7.82055e-19	39.5053	chr3	105938388	F	II		Unknow	OpenSea		Both	CG	Open Sea	ENST00000443752	chr3	105853414	105869552	16139	-	68835	ENSG00000114423	CBLB	protein_coding	chromosome	CBLB								Heterochromatin	0.115819055931924			cg12722354		GH03J105937	Enhancer	0.398293390204119	No
cg21096399_TC21	0.260498	0.287337	0.142519	0.403017	12.9754	5.8817e-22	7.91536e-19	39.4918	chr11	119317435	R	II	MCAM	TSS1500	Island	chr11:119316237-119317436;chr11:119320825-119321472	Both	CG	Island	ENST00000525555	chr11	119314870	119317130	2261	-	304	ENSG00000076706	MCAM	protein_coding	chromosome	MCAM	ENSG00000076706	MCAM						Bivalent_poised_promoter	0.106019758895109			cg21096399	cg21096399				Yes
cg25921502_TC21	-0.322178	0.6749	0.922834	0.600656	-12.9751	5.89153e-22	7.91536e-19	39.4901	chr10	49155851	F	II	TMEM273	3UTR	OpenSea		Both	CG	Open Sea	ENST00000488276	chr10	49155569	49166993	11425	-	11140	ENSG00000204161	C10orf128	protein_coding	chromosome	C10orf128	ENSG00000204161	C10orf128						Heterochromatin	0.170517238484707	PMD	commonPMD	cg25921502	cg25921502				Yes
cg17775994_BC21	-0.291277	0.730333	1.03202	0.740747	-12.9739	5.92078e-22	7.93694e-19	39.4852	chr20	12357419	R	II		Unknow	OpenSea		Both	CG	Open Sea	ENST00000473180	chr20	11921566	11923130	1565	+	435852	ENSG00000132640	BTBD3	protein_coding	chromosome	BTBD3								Primed_non-prostate_lineage-specific_enhancer	0.156672321910159	PMD	commonPMD	cg17775994	cg17775994				No
cg10215401_BC21	0.431284	0.486314	0.103353	0.534638	12.9737	5.92758e-22	7.93694e-19	39.4841	chr8	130046086	F	II		Unknow	OpenSea		Both	CG	Open Sea	ENST00000523993	chr8	129862250	130017129	154880	-	28956	ENSG00000153310	FAM49B	protein_coding	chromosome	FAM49B								Active_non-prostate_lineage_promoter	0.0689900071121852			cg10215401	cg10215401				Yes
cg15267873_BC21	0.353684	0.565398	0.289384	0.643068	12.9711	5.99523e-22	8.01401e-19	39.473	chr3	132448247	R	II		Unknow	OpenSea		Both	CG	Open Sea	ENST00000464766	chr3	132474256	132482289	8034	+	26007	ENSG00000138246	DNAJC13	protein_coding	chromosome	DNAJC13	ENSG00000138246	DNAJC13						Active_non-prostate_lineage_enhancer	0.0663091818614817			cg15267873	cg15267873				Yes
cg07475654_BC21	0.273544	0.175006	-0.0592602	0.214284	12.9698	6.02921e-22	8.04588e-19	39.4674	chr2	218286721	F	II	TMBIM1	5UTR	OpenSea		Both	CG	Open Sea	ENST00000444881	chr2	218274201	218286849	12649	-	126	ENSG00000135926	TMBIM1	protein_coding	chromosome	TMBIM1	ENSG00000127838;ENSG00000135926	PNKD;TMBIM1	PRAD_18010	5.73765444160122	5' UTR	0.574850299401198	0.425149700598802	Active_prostate_lineage-specific_promoter	0.0991098709787288			cg07475654	cg07475654				Yes
cg16164802_BC21	0.271404	0.184417	0.0740937	0.345498	12.9676	6.08948e-22	8.10985e-19	39.4576	chr6	29724031	R	II		Unknow	Island	chr6:29723329-29724316	Both	CG	Island	ENST00000429294	chr6	29724039	29726526	2488	+	6	ENSG00000204642	HLA-F	protein_coding	chromosome	HLA-F	ENSG00000204642	HLA-F	PRAD_38406	5.5856366098533	Exon	0.676646706586826	0.323353293413174	Bivalent_poised_promoter	0.530330085889911	PMD	commonPMD	cg16164802					No
cg05743220_BC21	-0.301551	0.670807	1.00096	0.699406	-12.9673	6.09757e-22	8.10985e-19	39.4563	chr17	74624021	F	II	CD300E	TSS1500	OpenSea		Both	CG	Open Sea	ENST00000392619	chr17	74609887	74623738	13852	-	282	ENSG00000186407	CD300E	protein_coding	chromosome	CD300E								Repressed_chromatin	0.16089066597051	PMD	commonPMD	cg05743220	cg05743220				No
cg24716879_TC11	0.351956	0.290249	0.0343692	0.386325	12.9649	6.16092e-22	8.16678e-19	39.4462	chr1	234970125	F	I		Unknow	OpenSea		Red	CG	Open Sea	ENST00000467767	chr1	235112025	235119899	7875	-	149772	ENSG00000173726	TOMM20	protein_coding	chromosome	TOMM20								Active_prostate_lineage-specific_promoter	0.0659316595488922			cg24716879	cg24716879				Yes
cg06102403_TC11	0.339576	0.230665	0.115704	0.45528	12.9649	6.16094e-22	8.16678e-19	39.4462	chr20	31870905	F	I	TTLL9	5UTR	Island	chr20:31870104-31870909	Grn	CG	Island	ENST00000375922	chr20	31870759	31944199	73441	+	145	ENSG00000131044	TTLL9	protein_coding	chromosome	TTLL9	ENSG00000131044	TTLL9						Bivalent_poised_promoter	0.124979968929075			cg06102403	cg06102403				Yes
cg17982054_TC21	0.484285	0.368363	0.0110998	0.495384	12.9591	6.32055e-22	8.36324e-19	39.421	chr8	115419930	R	II		Unknow	OpenSea		Both	CG	Open Sea	ENST00000518018	chr8	115414429	115492221	77793	-	72289	ENSG00000104447	TRPS1	protein_coding	chromosome	TRPS1	ENSG00000104447	TRPS1	PRAD_52727	2.55369882092411	Intron	0.359281437125749	0.640718562874252	Primed_prostate_lineage_enhancer	0.204330156426665	PMD	commonPMD	cg17982054	cg17982054				Yes
cg14640525_TC21	-0.332611	0.741825	0.988827	0.656216	-12.9588	6.33022e-22	8.36324e-19	39.4195	chr3	38835365	F	II		Unknow	OpenSea		Both	CG	Open Sea	ENST00000449082	chr3	38696802	38794010	97209	-	41354	ENSG00000185313	SCN10A	protein_coding	chromosome	SCN10A								Heterochromatin	0.161979508008466	PMD	commonPMD	cg14640525					No
cg09207613_BC21	0.235976	0.474981	0.301358	0.537334	12.9583	6.34408e-22	8.36764e-19	39.4174	chr1	153613025	F	II	S100A16	5UTR	OpenSea		Both	CG	Open Sea	ENST00000368706	chr1	153606886	153613083	6198	-	56	ENSG00000188643	S100A16	protein_coding	chromosome	S100A16	ENSG00000188643	S100A16	PRAD_6654	14.6159551211473	Promoter	0.648702594810379	0.351297405189621	Bivalent_poised_promoter	0.0907208802245299			cg09207613	cg09207613				Yes
cg26435178_TC11	0.284099	0.269322	0.118073	0.402171	12.9553	6.42828e-22	8.46462e-19	39.4044	chr10	72088700	R	I	SPOCK2	TSS200	Shore	chr10:72087048-72088475	Red	CG	South Shore	ENST00000373109	chr10	72059035	72088773	29739	-	71	ENSG00000107742	SPOCK2	protein_coding	chromosome	SPOCK2	ENSG00000107742	SPOCK2	PRAD_61791	10.9853644437531	Promoter	0.590818363273453	0.409181636726547	Bivalent_poised_promoter	0.0912824523468862			cg26435178	cg26435178				Yes
cg13123964_BC21	0.433395	0.255415	-0.108146	0.325249	12.9546	6.44766e-22	8.47609e-19	39.4014	chr8	38465720	R	II		Unknow	Shore	chr8:38466201-38466552;chr8:38467573-38468856	Both	CG	North Shore	ENST00000480571	chr8	38465514	38466196	683	-	474	ENSG00000077782	FGFR1	protein_coding	chromosome	FGFR1	ENSG00000077782	FGFR1						Bivalent_poised_promoter	0.124415396511941			cg13123964	cg13123964				Yes
cg13197661_BC21	-0.402689	0.581029	0.935549	0.53286	-12.9511	6.54767e-22	8.59333e-19	39.3863	chr8	138955433	R	II		Unknow	OpenSea		Both	CG	Open Sea	ENST00000484387	chr8	138878133	138914006	35874	-	41426	ENSG00000169436	COL22A1	protein_coding	chromosome	COL22A1								Repressed_chromatin	0.179177185348438	PMD	commonPMD	cg13197661					No
cg23204908_TC21	0.384078	0.415101	0.0936165	0.477695	12.9503	6.57122e-22	8.61001e-19	39.3828	chr11	9802638	R	II		Unknow	OpenSea		Both	CG	Open Sea	ENST00000525697	chr11	9808574	9810472	1899	-	7832	ENSG00000133812	SBF2	protein_coding	chromosome	SBF2	ENSG00000133812	SBF2						Active_non-prostate_lineage_enhancer	0.0961704457933066			cg23204908	cg23204908				Yes
cg16679007_TC21	0.330094	0.739303	0.412381	0.742475	12.9451	6.72512e-22	8.77771e-19	39.36	chr5	15551275	F	II		Unknow	OpenSea		Both	CG	Open Sea	ENST00000510662	chr5	15501438	15937219	435782	+	49836	ENSG00000183580	FBXL7	protein_coding	chromosome	FBXL7	ENSG00000183580	FBXL7						Heterochromatin	0.254932375199518	PMD	commonPMD	cg16679007	cg16679007				Yes
cg02619205_TC21	0.223666	0.216115	0.0501098	0.273776	12.945	6.72614e-22	8.77771e-19	39.3599	chr9	114394877	R	II	AKNA	TSS1500	Shelf	chr9:114397859-114398784	Both	CG	North Shelf	ENST00000307564	chr9	114334156	114394405	60250	-	471	ENSG00000106948	AKNA	protein_coding	chromosome	AKNA								Active_non-prostate_lineage_promoter	0.0705897827611191			cg02619205	cg02619205				Yes
cg18652900_BC11	0.358436	0.214607	-0.0572896	0.301146	12.9448	6.73237e-22	8.77771e-19	39.3589	chr19	15469634	F	I	PGLYRP2	Exon	Island	chr19:15469571-15470052;chr19:15471794-15472094	Red	CG	Island	ENST00000343625	chr19	15451624	15464571	12948	-	5062	ENSG00000105122	RASAL3	protein_coding	chromosome	RASAL3	ENSG00000161031	PGLYRP2						Bivalent_poised_promoter	0.113742816134453			cg18652900	cg18652900				Yes
cg14205239_TC21	-0.294325	0.749899	0.952883	0.658558	-12.9412	6.83982e-22	8.90318e-19	39.3434	chr20	24892314	F	II		Unknow	OpenSea		Both	CG	Open Sea	ENST00000480798	chr20	24949230	24959928	10699	+	56914	ENSG00000077984	CST7	protein_coding	chromosome	CST7								Repressed_chromatin	0.186339501424334	PMD	commonPMD	cg14205239	cg14205239				No
cg08325845_TC11	0.345438	0.316101	0.0923216	0.437759	12.9405	6.86227e-22	8.91778e-19	39.3402	chr6	30007109	R	I		Unknow	Island	chr6:30006443-30007592	Red	CG	Island	ENST00000495278	chr6	30006596	30009956	3361	+	512	ENSG00000204622	HLA-J	transcribed_unprocessed_pseudogene	chromosome	HLA-J								Bivalent_poised_promoter				cg08325845	cg08325845				Yes
cg01005439_BC21	0.342	0.20814	0.0721111	0.414111	12.9393	6.89964e-22	8.9517e-19	39.3348	chr16	67170107	F	II	NOL3	TSS1500	Shore	chr16:67170305-67170734	Both	CG	North Shore	ENST00000565560	chr16	67170154	67174848	4695	+	45	ENSG00000140939	NOL3	protein_coding	chromosome	NOL3								Bivalent_poised_promoter	0.0891668655277994			cg01005439	cg01005439				Yes
cg00222341_BC21	0.247277	0.272752	0.0920798	0.339357	12.9348	7.03648e-22	9.11434e-19	39.3155	chr15	83283161	F	II	BNC1	Exon	Shore	chr15:83283435-83285178	Both	CG	North Shore	ENST00000569704	chr15	83257344	83283319	25976	-	156	ENSG00000169594	BNC1	protein_coding	chromosome	BNC1	ENSG00000169594	BNC1						Bivalent_poised_promoter	0.19823694630043	PMD	commonPMD	cg00222341	cg00222341				Yes
cg05745631_BC11	0.360702	0.466454	0.151874	0.512576	12.9338	7.06837e-22	9.14074e-19	39.3111	chr6	30127401	F	I		Unknow	Island	chr6:30127396-30127833	Red	CG	Island	ENST00000396581	chr6	30136108	30148735	12628	+	8705	ENSG00000204614	TRIM40	protein_coding	chromosome	TRIM40			PRAD_38443	2.79751241650723	Distal	0.604790419161677	0.395209580838323	Bivalent_poised_promoter				cg05745631	cg05745631				Yes
cg24903373_TC21	0.293447	0.667961	0.389794	0.683242	12.9311	7.15375e-22	9.23611e-19	39.2993	chr20	3311864	R	II		Unknow	OpenSea		Both	CG	Open Sea	ENST00000619760	chr20	3295494	3316090	20597	-	4224	ENSG00000088854	C20orf194	protein_coding	chromosome	C20orf194	ENSG00000088854	C20orf194						Heterochromatin	0.142199153513125	PMD		cg24903373					No
cg06012495_BC21	0.342162	0.403211	0.0724249	0.414587	12.9289	7.22262e-22	9.30988e-19	39.2898	chr8	117956956	F	II		Unknow	OpenSea		Both	CG	Open Sea	ENST00000436216	chr8	117830237	118110414	280178	-	153456	ENSG00000182197	EXT1	protein_coding	chromosome	EXT1	ENSG00000182197	EXT1	PRAD_52788	5.06863226495364	Intron	0.441117764471058	0.558882235528942	Active_non-prostate_lineage_enhancer	0.0701905307336576			cg06012495	cg06012495	GH08J117954	Enhancer	1.49842212118898	Yes
cg20701471_BC21	-0.373659	0.722067	1.00645	0.632794	-12.9228	7.42056e-22	9.53175e-19	39.2633	chr8	61292681	F	II		Unknow	OpenSea		Both	CG	Open Sea	ENST00000325897	chr8	61287972	61501645	213674	+	4708	ENSG00000177182	CLVS1	protein_coding	chromosome	CLVS1	ENSG00000177182	CLVS1						Heterochromatin	0.182447267024962	PMD	commonPMD	cg20701471	cg20701471				Yes
cg17101165_BC21	0.317982	0.199247	0.0162789	0.334261	12.9226	7.42739e-22	9.53175e-19	39.2624	chr12	114698421	F	II		Unknow	Island	chr12:114698120-114698545;chr12:114700457-114700670	Both	CG	Island	ENST00000349155	chr12	114670254	114684164	13911	-	14256	ENSG00000135111	TBX3	protein_coding	chromosome	TBX3			PRAD_75192	3.83348598272299	Distal	0.574850299401198	0.425149700598802	Bivalent_poised_promoter	0.168949816796088	PMD	commonPMD	cg17101165	cg17101165				Yes
cg03684287_TC21	-0.335987	0.768451	1.06943	0.733439	-12.9225	7.43075e-22	9.53175e-19	39.2619	chr2	146143949	F	II		Unknow	OpenSea		Both	CG	Open Sea	ENST00000475115	chr2	144517351	144524583	7233	-	1619365	ENSG00000169554	ZEB2	protein_coding	chromosome	ZEB2								Heterochromatin	0.18820029437293	PMD	commonPMD	cg03684287	cg03684287				No
cg11155687_BC21	0.357114	0.281275	0.0743883	0.431502	12.9202	7.50632e-22	9.61314e-19	39.252	chr12	62631809	F	II		Unknow	Island	chr12:62631808-62632433	Both	CG	Island	ENST00000551214	chr12	62648574	62721020	72447	-	89209	ENSG00000111110	PPM1H	protein_coding	chromosome	PPM1H			PRAD_73426	4.1626457399712	Distal	0.62874251497006	0.37125748502994	Bivalent_poised_promoter	0.0767430948618456			cg11155687	cg11155687				Yes
cg13121337_TC21	-0.341618	0.658892	1.0198	0.678186	-12.914	7.7156e-22	9.86526e-19	39.2249	chr8	129415773	R	II		Unknow	OpenSea		Both	CG	Open Sea	ENST00000619643	chr8	129748197	129777587	29391	-	361812	ENSG00000147697	GSDMC	protein_coding	chromosome	GSDMC								Heterochromatin	0.203715069479317	PMD	commonPMD	cg13121337					No
cg21330423_TC11	0.422611	0.228282	-0.0744225	0.348188	12.9126	7.76335e-22	9.91036e-19	39.2189	chr6	30007291	F	I		Unknow	Island	chr6:30006443-30007592	Red	CG	Island	ENST00000495278	chr6	30006596	30009956	3361	+	694	ENSG00000204622	HLA-J	transcribed_unprocessed_pseudogene	chromosome	HLA-J								Bivalent_poised_promoter				cg21330423	cg21330423				Yes
cg06363129_BC21	0.429729	0.442137	0.10494	0.534668	12.9101	7.85035e-22	1.00053e-18	39.2079	chr7	16465977	F	II	SOSTDC1	TSS1500	OpenSea		Both	CG	Open Sea	ENST00000307068	chr7	16461481	16465849	4369	-	127	ENSG00000171243	SOSTDC1	protein_coding	chromosome	SOSTDC1	ENSG00000171243	SOSTDC1						Primed_prostate_lineage_enhancer	0.104541479171039			cg06363129	cg06363129				Yes
cg09357934_BC21	0.329168	0.494022	0.211991	0.54116	12.9076	7.93555e-22	1.0094e-18	39.1973	chr2	158795406	R	II	DAPL1	Exon	OpenSea		Both	CG	Open Sea	ENST00000619477	chr2	158795358	158862958	67601	+	47	ENSG00000163331	DAPL1	protein_coding	chromosome	DAPL1	ENSG00000163331	DAPL1						Bivalent_poised_promoter	0.110711749301003			cg09357934	cg09357934				No
cg18638914_BC11	0.31805	0.231602	0.0517326	0.369783	12.9073	7.94533e-22	1.0094e-18	39.1961	chr4	785780	F	I	CPLX1	3UTR	Shelf	chr4:781283-782175;chr4:784873-786804	Red	CG	Island	ENST00000620529	chr4	768189	770087	1899	+	17590	ENSG00000185619	PCGF3	protein_coding	chromosome	PCGF3	ENSG00000168993	CPLX1						Bivalent_poised_promoter	0.0903240744331677			cg18638914	cg18638914				Yes
cg17588518_BC21	0.346541	0.544398	0.287035	0.633576	12.9068	7.96366e-22	1.01011e-18	39.1938	chr12	49826080	F	II		Unknow	Shore	chr12:49827775-49828826	Both	CG	North Shore	ENST00000335999	chr12	49791146	49828425	37280	-	2343	ENSG00000167566	NCKAP5L	protein_coding	chromosome	NCKAP5L	ENSG00000167566	NCKAP5L						Active_non-prostate_lineage_promoter	0.105224329958784			cg17588518					No
cg15129506_TC21	0.325595	0.268986	0.0755355	0.401131	12.9044	8.04785e-22	1.01916e-18	39.1835	chr2	27735845	F	II		Unknow	Island	chr2:27735340-27735856	Both	CG	Island	ENST00000379666	chr2	27771717	27779734	8018	+	35870	ENSG00000243147	MRPL33	protein_coding	chromosome	MRPL33			PRAD_12123	11.4005530512851	Distal	0.692614770459082	0.307385229540918	Active_prostate_lineage-specific_promoter	0.0855267393356286			cg15129506	cg15129506				Yes
cg03936721_TC11	0.334585	0.273154	0.00808078	0.342666	12.9039	8.06866e-22	1.02017e-18	39.1809	chr17	44309051	R	I	RUNDC3A-AS1	TSS1500	Shore	chr17:44308442-44309025	Red	CG	South Shore	ENST00000612735	chr17	44308833	44316740	7908	+	217	ENSG00000108309	RUNDC3A	protein_coding	chromosome	RUNDC3A	ENSG00000108309	RUNDC3A						Bivalent_poised_promoter	0.117453917951317			cg03936721	cg03936721				Yes
cg23155911_TC21	0.330086	0.311694	0.066494	0.39658	12.9031	8.09659e-22	1.02207e-18	39.1775	chr5	126869317	R	II	MARCHF3	3UTR	OpenSea		Both	CG	Open Sea	ENST00000504239	chr5	126898873	126914990	16118	-	45671	ENSG00000173926	MARCH3	protein_coding	chromosome	MARCH3	ENSG00000173926	MARCH3						Bivalent_poised_promoter	0.0670244468482656			cg23155911	cg23155911	GH05J126868	Promoter/Enhancer	0.708906645967514	Yes
cg24082368_BC21	-0.360874	0.694464	0.969424	0.608549	-12.9021	8.13259e-22	1.02499e-18	39.1732	chr14	28263155	R	II		Unknow	OpenSea		Both	CG	Open Sea	ENST00000550043	chr14	28264390	28265974	1585	+	1233	ENSG00000197358	BNIP3P1	transcribed_processed_pseudogene	chromosome	BNIP3P1								Repressed_chromatin	0.202416448396306	PMD	commonPMD	cg24082368	cg24082368				Yes
cg16870222_TC21	-0.229115	0.684859	0.897486	0.668371	-12.9014	8.15756e-22	1.02651e-18	39.1702	chr1	34904316	F	II	DLGAP3	Exon	OpenSea		Both	CG	Open Sea	ENST00000235180	chr1	34865436	34905383	39948	-	1065	ENSG00000116544	DLGAP3	protein_coding	chromosome	DLGAP3	ENSG00000116544	DLGAP3						Bivalent_poised_enhancer	0.150680652047808	PMD	commonPMD	cg16870222	cg16870222				Yes
cg04128669_TC21	0.325267	0.450856	0.261401	0.586669	12.8977	8.28949e-22	1.04146e-18	39.1544	chr2	191202299	F	II		Unknow	OpenSea		Both	CG	Open Sea	ENST00000418908	chr2	191245185	191346274	101090	+	42884	ENSG00000128641	MYO1B	protein_coding	chromosome	MYO1B								Heterochromatin	0.110233259361618			cg04128669	cg04128669				Yes
cg27549325_TC21	0.27734	0.2159	0.125297	0.402637	12.8969	8.31954e-22	1.04358e-18	39.1508	chr20	25868275	R	II		Unknow	OpenSea		Both	CG	Open Sea	ENST00000582267	chr20	25775177	25868225	93049	-	49	ENSG00000175170	FAM182B	protein_coding	chromosome	FAM182B								Bivalent_poised_promoter	0.187822807390022	PMD	commonPMD	cg27549325	cg27549325				Yes
cg04502985_BC11	0.351679	0.191613	-0.0258989	0.32578	12.8948	8.3991e-22	1.0519e-18	39.1415	chr5	77972628	R	I		Unknow	Island	chr5:77972526-77972963	Grn	CG	Island	ENST00000522901	chr5	78002338	78039150	36813	-	66520	ENSG00000132842	AP3B1	protein_coding	chromosome	AP3B1								Bivalent_poised_promoter	0.146731410016951	PMD		cg04502985	cg04502985				Yes
cg17669536_BC21	-0.334885	0.636476	0.930834	0.595949	-12.8932	8.45761e-22	1.05756e-18	39.1346	chr20	61290649	R	II		Unknow	Shore	chr20:61289692-61290013	Both	CG	South Shore	ENST00000614565	chr20	61252426	61940617	688192	+	38222	ENSG00000179242	CDH4	protein_coding	chromosome	CDH4	ENSG00000179242	CDH4						Repressed_chromatin	0.183826353101282	PMD	commonPMD	cg17669536	cg17669536				Yes
cg26107476_TC21	0.345287	0.561918	0.293376	0.638663	12.8877	8.66718e-22	1.08206e-18	39.1106	chr1	202085770	F	II		Unknow	OpenSea		Both	CG	Open Sea	ENST00000367282	chr1	202122858	202133592	10735	+	37086	ENSG00000170075	GPR37L1	protein_coding	chromosome	GPR37L1			PRAD_8559	2.32608989244925	Distal	0.530938123752495	0.469061876247505	Active_non-prostate_lineage_promoter	0.0823339436791496			cg26107476					No
cg24233221_BC21	0.369628	0.284627	0.0664738	0.436102	12.8872	8.68555e-22	1.08265e-18	39.1085	chr19	17135797	R	II		Unknow	OpenSea		Both	CG	Open Sea	ENST00000593411	chr19	17102182	17103789	1608	+	33614	ENSG00000099331	MYO9B	protein_coding	chromosome	MYO9B	ENSG00000099331	MYO9B	PRAD_100292	8.80797264378547	Intron	0.564870259481038	0.435129740518962	Active_non-prostate_lineage_promoter	0.0519072256487253			cg24233221					No
cg16807089_TC21	0.396203	0.216663	-0.0759471	0.320256	12.8854	8.75399e-22	1.08947e-18	39.1008	chr7	143885406	F	II	TCAF1	TSS200	Island	chr7:143885032-143885517	Both	CG	Island	ENST00000485416	chr7	143876384	143885370	8987	-	35	ENSG00000198420	TCAF1	protein_coding	chromosome	TCAF1	ENSG00000198420	TCAF1						Bivalent_poised_promoter	0.0812646440941044			cg16807089	cg16807089				Yes
cg07227926_BC11	0.239419	0.153983	-0.0664432	0.172975	12.8846	8.78665e-22	1.09182e-18	39.0971	chr12	104215748	R	I	TXNRD1	TSS200	Island	chr12:104215619-104216394	Grn	CG	Island	ENST00000525566	chr12	104215779	104350283	134505	+	29	ENSG00000198431	TXNRD1	protein_coding	chromosome	TXNRD1			PRAD_74643	6.38593663409011	Promoter	0.624750499001996	0.375249500998004	Bivalent_poised_promoter	0.118633807166838			cg07227926	cg07227926				Yes
cg15236541_BC11	0.422355	0.244213	-0.0406641	0.381691	12.8835	8.82811e-22	1.09526e-18	39.0925	chrX	74422783	F	I		Unknow	Shore	chrX:74420063-74420943;chrX:74421875-74422176;chrX:74422659-74422931	Red	CG	Island	ENST00000587091	chrX	74421461	74533917	112457	+	1321	ENSG00000147100	SLC16A2	protein_coding	chromosome	SLC16A2	ENSG00000147100	SLC16A2						Bivalent_poised_promoter				cg15236541	cg15236541				No
cg15442738_BC21	0.296077	0.700926	0.391483	0.68756	12.882	8.88706e-22	1.10086e-18	39.0859	chr5	179866178	R	II		Unknow	OpenSea		Both	CG	Open Sea	ENST00000518085	chr5	179862066	179867028	4963	-	848	ENSG00000197226	TBC1D9B	protein_coding	chromosome	TBC1D9B	ENSG00000197226	TBC1D9B						Primed_non-prostate_lineage-specific_enhancer	0.0657760285131676			cg15442738					No
cg22325530_BC21	0.367323	0.222651	0.116512	0.483835	12.8811	8.92165e-22	1.10342e-18	39.0821	chr12	110689541	R	II	HVCN1	TSS1500	Island	chr12:110688806-110689542	Both	CG	Island	ENST00000548312	chr12	110627841	110689417	61577	-	123	ENSG00000122986	HVCN1	protein_coding	chromosome	HVCN1	ENSG00000122986	HVCN1						Bivalent_poised_promoter	0.108769917657129			cg22325530	cg22325530				Yes
cg02283485_BC11	0.293142	0.1719	-0.0320564	0.261086	12.8784	9.03168e-22	1.11529e-18	39.0701	chr10	79243263	R	I		Unknow	Island	chr10:79242278-79243930	Grn	CG	Island	ENST00000472035	chr10	79243669	79291085	47417	+	404	ENSG00000108175	ZMIZ1	protein_coding	chromosome	ZMIZ1	ENSG00000108175	ZMIZ1						Active_non-prostate_lineage_promoter	0.0815738328112662			cg02283485	cg02283485				Yes
cg16385724_BC21	-0.370521	0.546111	0.921235	0.550714	-12.8754	9.14903e-22	1.12631e-18	39.0574	chr5	167806932	F	II		Unknow	OpenSea		Both	CG	Open Sea	ENST00000517586	chr5	167821068	167952655	131588	+	14134	ENSG00000145934	TENM2	protein_coding	chromosome	TENM2	ENSG00000145934	TENM2						Heterochromatin	0.229353788366434	PMD	commonPMD	cg16385724	cg16385724				Yes
cg02837945_BC21	0.34002	0.503809	0.204084	0.544104	12.8754	9.14925e-22	1.12631e-18	39.0573	chr10	75208592	R	II		Unknow	Shore	chr10:75210234-75211244	Both	CG	North Shore	ENST00000298468	chr10	75210154	75230951	20798	+	1560	ENSG00000165637	VDAC2	protein_coding	chromosome	VDAC2			PRAD_61983	4.02548168225653	Distal	0.48502994011976	0.514970059880239	Active_non-prostate_lineage_enhancer	0.086605862534895			cg02837945	cg02837945				Yes
cg22732326_TC21	0.314164	0.804342	0.516371	0.830536	12.8733	9.23769e-22	1.13543e-18	39.0479	chr17	57587615	F	II		Unknow	OpenSea		Both	CG	Open Sea	ENST00000579466	chr17	57671474	57675056	3583	+	83857	ENSG00000153944	MSI2	protein_coding	chromosome	MSI2	ENSG00000153944	MSI2						Primed_non-prostate_lineage-specific_enhancer	0.0894452803777014			cg22732326					No
cg19228034_BC21	0.321356	0.403035	0.160032	0.481388	12.8728	9.25547e-22	1.13586e-18	39.046	chr7	93043498	F	II		Unknow	Island	chr7:93043475-93043702	Both	CG	Island	ENST00000446617	chr7	93102249	93117962	15714	-	74462	ENSG00000205413	SAMD9	protein_coding	chromosome	SAMD9								Bivalent_poised_promoter	0.161254237732647	PMD	commonPMD	cg19228034	cg19228034				Yes
cg13917475_TC21	-0.366871	0.523182	0.850907	0.484036	-12.87	9.37127e-22	1.1483e-18	39.0338	chr7	31811720	F	II		Unknow	OpenSea		Both	CG	Open Sea	ENST00000479980	chr7	31790171	31820919	30749	-	9197	ENSG00000154678	PDE1C	protein_coding	chromosome	PDE1C	ENSG00000154678	PDE1C						Active_non-prostate_lineage_enhancer	0.205335590202503	PMD	commonPMD	cg13917475	cg13917475				Yes
cg21013866_TC11	0.326863	0.22716	0.0306958	0.357559	12.8678	9.46301e-22	1.15775e-18	39.0242	chr14	23365776	R	I	EFS	TSS1500	Island	chr14:23365226-23366738	Grn	CG	Island	ENST00000351354	chr14	23356656	23365752	9097	-	23	ENSG00000100842	EFS	protein_coding	chromosome	EFS								Bivalent_poised_promoter	0.103472962262339			cg21013866	cg21013866				Yes
cg23019679_TC21	0.350065	0.563889	0.320238	0.670304	12.8663	9.52597e-22	1.16244e-18	39.0177	chr17	78775101	R	II		Unknow	OpenSea		Both	CG	Open Sea	ENST00000591455	chr17	78674048	78782272	108225	-	7169	ENSG00000108669	CYTH1	protein_coding	chromosome	CYTH1	ENSG00000108669	CYTH1	PRAD_95033	4.91410768311263	Intron	0.534930139720559	0.465069860279441	Active_non-prostate_lineage_promoter	0.0734139941317019			cg23019679					No
cg25482202_BC21	-0.334003	0.743644	1.01903	0.685023	-12.8662	9.53059e-22	1.16244e-18	39.0172	chr20	58750538	F	II		Unknow	OpenSea		Both	CG	Open Sea	ENST00000356091	chr20	58692613	58715844	23232	+	57924	ENSG00000215440	NPEPL1	protein_coding	chromosome	NPEPL1								Repressed_chromatin	0.169040703786006	PMD	commonPMD	cg25482202					No
cg02526439_TC21	-0.408887	0.743091	1.1569	0.748018	-12.8637	9.63689e-22	1.16799e-18	39.0063	chr8	88041199	R	II	MMP16	3UTR	OpenSea		Both	CG	Open Sea	ENST00000319675	chr8	87870743	87874068	3326	-	167130	ENSG00000176566	DCAF4L2	protein_coding	chromosome	DCAF4L2	ENSG00000156103	MMP16						Heterochromatin	0.24133381670223	PMD	commonPMD	cg02526439	cg02526439				Yes
cg03750144_BC21	0.299497	0.289331	0.122095	0.421592	12.8637	9.63768e-22	1.16799e-18	39.0062	chr2	130837579	R	II		Unknow	Island	chr2:130836942-130837729	Both	CG	Island	ENST00000409359	chr2	130837455	130947230	109776	+	123	ENSG00000136002	ARHGEF4	protein_coding	chromosome	ARHGEF4	ENSG00000136002	ARHGEF4						Bivalent_poised_promoter	0.1254210538651	PMD		cg03750144	cg03750144				Yes
cg02268171_TC21	0.236213	0.277132	0.136576	0.372789	12.8635	9.64612e-22	1.16799e-18	39.0053	chr13	23903471	R	II		Unknow	Island	chr13:23903287-23903914	Both	CG	Island	ENST00000382140	chr13	23891289	23902655	11367	-	815	ENSG00000205863	C1QTNF9B	protein_coding	chromosome	C1QTNF9B								Bivalent_poised_promoter	0.129255234038542	PMD		cg02268171	cg02268171				No
cg04813876_TC21	-0.363863	0.757885	0.96649	0.602627	-12.8635	9.64646e-22	1.16799e-18	39.0053	chr11	104093491	F	II		Unknow	OpenSea		Both	CG	Open Sea	ENST00000529268	chr11	103947684	104037026	89343	-	56464	ENSG00000170962	PDGFD	protein_coding	chromosome	PDGFD	ENSG00000170962	PDGFD						Heterochromatin	0.197482683891464	PMD	commonPMD	cg04813876	cg04813876				No
cg17191374_BC21	-0.348896	0.723481	1.08512	0.736223	-12.8634	9.64966e-22	1.16799e-18	39.005	chr3	137471380	F	II		Unknow	OpenSea		Both	CG	Open Sea	ENST00000306087	chr3	137764284	137766338	2055	+	292902	ENSG00000168875	SOX14	protein_coding	chromosome	SOX14								Heterochromatin	0.183768551312731	PMD	commonPMD	cg17191374	cg17191374				No
cg16574808_BC21	0.336236	0.217996	0.111264	0.447499	12.8627	9.67994e-22	1.16987e-18	39.0019	chr11	70568067	F	II		Unknow	OpenSea		Both	CG	Open Sea	ENST00000424924	chr11	70469435	70502859	33425	-	65207	ENSG00000162105	SHANK2	protein_coding	chromosome	SHANK2	ENSG00000162105	SHANK2						Active_non-prostate_lineage_promoter	0.125256003770255	PMD		cg16574808					No
cg05886720_BC21	0.377031	0.713034	0.347487	0.724518	12.8602	9.78604e-22	1.1809e-18	38.9912	chr17	73263142	F	II	CPSF4L	TSS1500	OpenSea		Both	CG	Open Sea	ENST00000397671	chr17	73249793	73262352	12560	-	789	ENSG00000187959	CPSF4L	protein_coding	chromosome	CPSF4L								Active_non-prostate_lineage_enhancer	0.0743378401638211			cg05886720	cg05886720				Yes
cg06215569_TC21	0.349159	0.248451	-0.0320294	0.317129	12.9079	9.81546e-22	1.18265e-18	38.9903	chr1	110068843	F	II		Unknow	Island	chr1:110067643-110070681	Both	CG	Island	ENST00000369792	chr1	110059994	110070700	10707	-	1855	ENSG00000156150	ALX3	protein_coding	chromosome	ALX3	ENSG00000143093;ENSG00000156150	STRIP1;ALX3						Bivalent_poised_promoter	0.0774773560022439			cg06215569	cg06215569	GH01J110068	Enhancer	0.642581603676595	Yes
cg06998282_TC21	0.490354	0.249906	-0.0425329	0.447821	12.8565	9.94999e-22	1.19704e-18	38.9749	chr8	119639158	R	II	ENPP2	TSS1500	OpenSea		Both	CG	Open Sea	ENST00000075322	chr8	119557521	119638839	81319	-	318	ENSG00000136960	ENPP2	protein_coding	chromosome	ENPP2	ENSG00000136960	ENPP2	PRAD_52847	3.02189130525627	Promoter	0.483033932135729	0.516966067864271	Active_non-prostate_lineage_promoter	0.167454620415648	PMD	commonPMD	cg06998282	cg06998282				Yes
cg08174890_BC21	-0.272912	0.733152	0.94825	0.675338	-12.8558	9.97799e-22	1.19748e-18	38.9721	chr4	9556456	R	II	MIR548I2	TSS200	OpenSea		Both	CG	Open Sea	ENST00000334879	chr4	9444534	9450514	5981	+	111921	ENSG00000186146	DEFB131	protein_coding	chromosome	DEFB131								Heterochromatin	0.200718094469283	PMD	commonPMD	cg08174890	cg08174890				Yes
cg23706586_TC21	-0.294218	0.627785	0.904821	0.610603	-12.8557	9.9838e-22	1.19748e-18	38.9715	chr20	61349454	R	II		Unknow	OpenSea		Both	CG	Open Sea	ENST00000614565	chr20	61252426	61940617	688192	+	97027	ENSG00000179242	CDH4	protein_coding	chromosome	CDH4	ENSG00000179242	CDH4						Repressed_chromatin	0.201748844445434	PMD	commonPMD	cg23706586	cg23706586				Yes
cg11987674_BC21	0.332495	0.252653	0.0550545	0.387549	12.8552	1.0004e-21	1.19809e-18	38.9695	chrX	107324687	F	II		Unknow	Shore	chrX:107324132-107324358	Both	CG	South Shore	ENST00000336387	chrX	107207148	107243364	36217	+	117538	ENSG00000080572	PIH1D3	protein_coding	chromosome	PIH1D3								Bivalent_poised_enhancer				cg11987674	cg11987674				Yes
cg03946955_BC21	0.27681	0.207444	0.108304	0.385114	12.8545	1.00349e-21	1.19857e-18	38.9665	chr1	156126510	F	II		Unknow	OpenSea		Both	CG	Open Sea	ENST00000504687	chr1	156126545	156134960	8416	+	33	ENSG00000160789	LMNA	protein_coding	chromosome	LMNA	ENSG00000160789	LMNA	PRAD_6993	18.102217063667	Promoter	0.612774451097804	0.387225548902196	Active_non-prostate_lineage_promoter	0.091343759027807			cg03946955	cg03946955				Yes
cg18356974_TC11	0.347806	0.284584	0.0134337	0.36124	12.8542	1.00515e-21	1.19857e-18	38.9649	chr7	129169259	F	I	TSPAN33	Exon	Island	chr7:129169248-129169552	Red	CG	Island	ENST00000498745	chr7	129168212	129169697	1486	+	1046	ENSG00000158457	TSPAN33	protein_coding	chromosome	TSPAN33	ENSG00000158457	TSPAN33						Bivalent_poised_promoter	0.13291907378028	PMD		cg18356974	cg18356974				Yes
cg11097717_TC21	0.274735	0.278075	0.140543	0.415278	12.8541	1.00532e-21	1.19857e-18	38.9647	chr2	190180909	R	II	C2orf88	5UTR	Island	chr2:190180253-190181103	Both	CG	Island	ENST00000443551	chr2	190180955	190200214	19260	+	44	ENSG00000187699	C2orf88	protein_coding	chromosome	C2orf88	ENSG00000187699	C2orf88	PRAD_17085	4.0421727261022	Promoter	0.768463073852295	0.231536926147705	Bivalent_poised_promoter	0.0722612394988733			cg11097717	cg11097717				Yes
cg07838272_TC11	0.280945	0.181816	0.0293401	0.310286	12.8507	1.02053e-21	1.21488e-18	38.9499	chr7	116524616	R	I	CAV1	TSS1500	Shore	chr7:116525377-116526424	Red	CG	North Shore	ENST00000341049	chr7	116524785	116561176	36392	+	167	ENSG00000105974	CAV1	protein_coding	chromosome	CAV1			PRAD_47584	5.50482852586125	Promoter	0.6187624750499	0.3812375249501	Bivalent_poised_promoter	0.118807716029857			cg07838272	cg07838272				Yes
cg00604840_TC21	0.405795	0.319047	0.0560594	0.461854	12.8503	1.0224e-21	1.21527e-18	38.9481	chr5	154850613	F	II	FAXDC2	TSS200	OpenSea		Both	CG	Open Sea	ENST00000520461	chr5	154834888	154850613	15726	-	0	ENSG00000170271	FAXDC2	protein_coding	chromosome	FAXDC2	ENSG00000170271	FAXDC2	PRAD_35926	7.92453486398631	Promoter	0.508982035928144	0.491017964071856	Active_non-prostate_lineage_promoter	0.0650422707389439			cg00604840	cg00604840				Yes
cg17205324_BC21	0.339079	0.279046	0.0829661	0.422045	12.8469	1.0381e-21	1.23209e-18	38.9332	chr14	23366386	R	II	EFS	TSS1500	Island	chr14:23365226-23366738	Both	CG	Island	ENST00000351354	chr14	23356656	23365752	9097	-	633	ENSG00000100842	EFS	protein_coding	chromosome	EFS			PRAD_79040	10.316058344456	Promoter	0.674650698602794	0.325349301397206	Bivalent_poised_promoter	0.103472962262339			cg17205324	cg17205324				Yes
cg04288257_BC21	0.35934	0.270346	0.0884339	0.447774	12.8465	1.03968e-21	1.23213e-18	38.9317	chr7	157568947	F	II	PTPRN2	Exon	Island	chr7:157568820-157569113	Both	CG	Island	ENST00000494267	chr7	157415405	157416637	1233	+	153541	ENSG00000105993	DNAJB6	protein_coding	chromosome	DNAJB6	ENSG00000155093	PTPRN2						Active_non-prostate_lineage_promoter	0.202886435116725	PMD	commonPMD	cg04288257	cg04288257				Yes
cg18923479_TC21	0.35471	0.695143	0.397451	0.752161	12.8446	1.04875e-21	1.24103e-18	38.9231	chr2	48546266	F	II		Unknow	OpenSea		Both	CG	Open Sea	ENST00000406226	chr2	48530186	48598513	68328	+	16079	ENSG00000243244	STON1	protein_coding	chromosome	STON1	ENSG00000243244;ENSG00000068781	STON1;STON1-GTF2A1L						Primed_non-prostate_lineage-specific_enhancer	0.0971659908803375			cg18923479	cg18923479				Yes
cg20859731_BC11	0.268548	0.352877	0.152777	0.421325	12.8425	1.05826e-21	1.25041e-18	38.9142	chr20	37598418	R	I		Unknow	Island	chr20:37598215-37598439	Red	CG	Island	ENST00000414542	chr20	37517418	37527931	10514	-	70486	ENSG00000166619	BLCAP	protein_coding	chromosome	BLCAP								Bivalent_poised_enhancer	0.117920430117508			cg20859731	cg20859731				Yes
cg06935438_TC21	0.392581	0.540429	0.26424	0.656821	12.8416	1.06283e-21	1.25394e-18	38.91	chr9	4116989	R	II		Unknow	Shore	chr9:4117825-4118594	Both	CG	North Shore	ENST00000473846	chr9	4118745	4145193	26449	-	28202	ENSG00000107249	GLIS3	protein_coding	chromosome	GLIS3	ENSG00000107249	GLIS3						Primed_non-prostate_lineage-specific_enhancer	0.102631092216695			cg06935438	cg06935438				Yes
cg01650776_TC21	0.261049	0.41474	0.290135	0.551184	12.84	1.07e-21	1.25952e-18	38.9034	chr7	151051431	R	II		Unknow	Shelf	chr7:151048915-151049294;chr7:151050889-151051432	Both	CG	Island	ENST00000490540	chr7	151051213	151052756	1544	+	217	ENSG00000213199	ASIC3	protein_coding	chromosome	ASIC3	ENSG00000213199	ASIC3	PRAD_48750	4.9848617047328	Promoter	0.724550898203593	0.275449101796407	Bivalent_poised_promoter	0.0837660336927218			cg01650776	cg01650776				Yes
cg13748469_TC21	0.347761	0.184926	0.0501498	0.397911	12.8399	1.07073e-21	1.25952e-18	38.9027	chr21	31560028	F	II	TIAM1-AS1	Exon	Shore	chr21:31557614-31559704	Both	CG	South Shore	ENST00000469412	chr21	31212631	31559977	347347	-	50	ENSG00000156299	TIAM1	protein_coding	chromosome	TIAM1			PRAD_106785	2.45711034686957	Promoter	0.550898203592814	0.449101796407186	Bivalent_poised_promoter	0.140634987732268	PMD		cg13748469	cg13748469				Yes
cg26168907_BC21	0.398937	0.331976	0.127426	0.526363	12.8391	1.07465e-21	1.26227e-18	38.8991	chr6	33009446	R	II		Unknow	Shore	chr6:33007907-33008149	Both	CG	South Shore	ENST00000450833	chr6	33006746	33009560	2815	-	112	ENSG00000204252	HLA-DOA	protein_coding	chromosome	HLA-DOA	ENSG00000204252	HLA-DOA	PRAD_38791	4.42461900791154	Distal	0.564870259481038	0.435129740518962	Bivalent_poised_promoter				cg26168907	cg26168907				Yes
cg00590761_BC21	0.344136	0.219822	0.134335	0.478471	12.8312	1.11283e-21	1.30518e-18	38.8648	chr1	54542646	F	II		Unknow	Island	chr1:54542031-54542775	Both	CG	Island	ENST00000481208	chr1	54542257	54610124	67868	+	388	ENSG00000162390	ACOT11	protein_coding	chromosome	ACOT11	ENSG00000162390	ACOT11						Bivalent_poised_promoter	0.0971650992701161			cg00590761	cg00590761				Yes
cg05068206_TC21	0.382308	0.345591	0.0563808	0.438689	12.8289	1.12436e-21	1.31676e-18	38.8547	chr6	30127418	F	II		Unknow	Island	chr6:30127396-30127833	Both	CG	Island	ENST00000396581	chr6	30136108	30148735	12628	+	8688	ENSG00000204614	TRIM40	protein_coding	chromosome	TRIM40			PRAD_38443	2.79751241650723	Distal	0.604790419161677	0.395209580838323	Bivalent_poised_promoter				cg05068206	cg05068206				Yes
cg11969176_TC21	-0.326844	0.611677	0.918373	0.591529	-12.8281	1.12824e-21	1.31935e-18	38.8513	chr20	24832201	F	II		Unknow	OpenSea		Both	CG	Open Sea	ENST00000480798	chr20	24949230	24959928	10699	+	117027	ENSG00000077984	CST7	protein_coding	chromosome	CST7								Repressed_chromatin	0.186339501424334	PMD	commonPMD	cg11969176	cg11969176				Yes
cg03248158_TC11	0.40337	0.274648	0.0790836	0.482454	12.8263	1.13702e-21	1.32767e-18	38.8436	chr4	121711763	F	I		Unknow	OpenSea		Grn	CG	Open Sea	ENST00000296511	chr4	121667955	121697113	29159	-	14649	ENSG00000164111	ANXA5	protein_coding	chromosome	ANXA5								Bivalent_poised_promoter	0.1427846586426	PMD		cg03248158	cg03248158	GH04J121710	Enhancer	1.50977970759274	Yes
cg14686949_BC21	-0.338365	0.714204	1.03515	0.696784	-12.8211	1.16365e-21	1.35677e-18	38.8209	chrX	151960609	R	II	MIR452	TSS1500	OpenSea		Both	CG	Open Sea	ENST00000462018	chrX	151955397	151957512	2116	-	3096	ENSG00000102287	GABRE	protein_coding	chromosome	GABRE	ENSG00000102287	GABRE						Heterochromatin				cg14686949	cg14686949				Yes
cg06612088_BC21	0.316975	0.229856	0.00808531	0.325061	12.8192	1.17366e-21	1.36643e-18	38.8125	chr5	11588904	R	II	CTNND2	5UTR	OpenSea		Both	CG	Open Sea	ENST00000504354	chr5	11346428	11588848	242421	-	55	ENSG00000169862	CTNND2	protein_coding	chromosome	CTNND2	ENSG00000169862	CTNND2						Heterochromatin	0.225170579756502	PMD	commonPMD	cg06612088	cg06612088				Yes
cg24190430_TC11	0.399965	0.233455	0.0215461	0.421511	12.8181	1.1793e-21	1.37068e-18	38.8078	chr7	100867175	F	I	MIR6875	TSS1500	Shore	chr7:100866136-100866524	Red	CG	South Shore	ENST00000200457	chr7	100867138	100873454	6317	+	36	ENSG00000087077	TRIP6	protein_coding	chromosome	TRIP6	ENSG00000087077	TRIP6	PRAD_46951	8.21401267263769	Promoter	0.648702594810379	0.351297405189621	Active_non-prostate_lineage_promoter	0.0952287553918464			cg24190430	cg24190430				Yes
cg25391231_TC21	-0.31205	0.631782	0.965946	0.653895	-12.8178	1.18076e-21	1.37068e-18	38.8065	chr8	129415755	F	II		Unknow	OpenSea		Both	CG	Open Sea	ENST00000619643	chr8	129748197	129777587	29391	-	361830	ENSG00000147697	GSDMC	protein_coding	chromosome	GSDMC								Heterochromatin	0.203715069479317	PMD	commonPMD	cg25391231	cg25391231				Yes
cg19006211_BC21	-0.324016	0.716656	0.949309	0.625293	-12.8162	1.18942e-21	1.37872e-18	38.7993	chr2	115426343	R	II		Unknow	OpenSea		Both	CG	Open Sea	ENST00000488208	chr2	115440872	115739765	298894	+	14527	ENSG00000175497	DPP10	protein_coding	chromosome	DPP10	ENSG00000175497	DPP10						Heterochromatin	0.243628672265817	PMD	commonPMD	cg19006211	cg19006211				Yes
cg13597626_BC21	0.302516	0.335663	0.188855	0.491371	12.8153	1.19408e-21	1.3821e-18	38.7955	chr9	35538947	R	II	RUSC2	5UTR	OpenSea		Both	CG	Open Sea	ENST00000468041	chr9	35538980	35547236	8257	+	31	ENSG00000198853	RUSC2	protein_coding	chromosome	RUSC2	ENSG00000198853	RUSC2						Active_non-prostate_lineage_promoter	0.0654186766968895			cg13597626					No
cg21907880_BC21	0.384663	0.654278	0.290693	0.675356	12.8147	1.19738e-21	1.38364e-18	38.7928	chr16	87375570	R	II		Unknow	OpenSea		Both	CG	Open Sea	ENST00000561664	chr16	87343746	87367508	23763	-	8061	ENSG00000103264	FBXO31	protein_coding	chromosome	FBXO31	ENSG00000103264	FBXO31						Primed_non-prostate_lineage-specific_enhancer	0.0759949382276332			cg21907880					No
cg19003815_BC21	0.337826	0.266727	0.0335403	0.371366	12.814	1.20094e-21	1.38364e-18	38.7899	chr3	25428423	R	II	RARB	5UTR	OpenSea		Both	CG	Open Sea	ENST00000330688	chr3	25428311	25597932	169622	+	111	ENSG00000077092	RARB	protein_coding	chromosome	RARB	ENSG00000077092	RARB	PRAD_20113	12.7587067957719	Promoter	0.520958083832335	0.479041916167665	Bivalent_poised_promoter	0.146138090684519	PMD		cg19003815	cg19003815	GH03J025425	Promoter/Enhancer	2.21861521744215	Yes
cg02680314_BC21	0.275139	0.346124	0.202967	0.478106	12.8135	1.20364e-21	1.38364e-18	38.7877	chr16	3047386	F	II		Unknow	Shore	chr16:3045599-3047032	Both	CG	South Shore	ENST00000570755	chr16	3047531	3056162	8632	+	143	ENSG00000008516	MMP25	protein_coding	chromosome	MMP25	ENSG00000008516	MMP25						Bivalent_poised_promoter	0.130015876847681	PMD		cg02680314	cg02680314				Yes
cg26624026_TC21	0.282608	0.197312	0.107398	0.390006	12.8135	1.20373e-21	1.38364e-18	38.7876	chr19	18305191	R	II		Unknow	OpenSea		Both	CG	Open Sea	ENST00000597776	chr19	18309751	18316259	6509	-	11066	ENSG00000130520	LSM4	protein_coding	chromosome	LSM4								Active_non-prostate_lineage_promoter	0.0833574514383639			cg26624026	cg26624026				Yes
cg15809890_BC21	-0.314992	0.716381	0.985268	0.670276	-12.8134	1.20412e-21	1.38364e-18	38.7873	chr10	131420747	F	II		Unknow	OpenSea		Both	CG	Open Sea	ENST00000368642	chr10	131092391	131311721	219331	-	109025	ENSG00000176769	TCERG1L	protein_coding	chromosome	TCERG1L								Repressed_chromatin	0.184950247034696	PMD	commonPMD	cg15809890					No
cg07473068_BC21	0.365767	0.498078	0.245384	0.611151	12.811	1.21669e-21	1.39606e-18	38.7771	chr4	184385279	R	II		Unknow	OpenSea		Both	CG	Open Sea	ENST00000505067	chr4	184389022	184418590	29569	-	33309	ENSG00000168310	IRF2	protein_coding	chromosome	IRF2								Active_non-prostate_lineage_enhancer	0.0681328301061772			cg07473068					No
cg26297099_TC21	-0.264881	0.668773	0.85427	0.589388	-12.8105	1.21959e-21	1.39721e-18	38.7747	chr22	36978704	R	II		Unknow	OpenSea		Both	CG	Open Sea	ENST00000442538	chr22	36991120	37002256	11137	-	23550	ENSG00000185264	TEX33	protein_coding	chromosome	TEX33								Primed_non-prostate_lineage-specific_enhancer	0.160668892891298	PMD	commonPMD	cg26297099					No
cg07347746_TC21	-0.35997	0.753833	0.995486	0.635516	-12.8102	1.22121e-21	1.39721e-18	38.7734	chr11	103871854	F	II		Unknow	OpenSea		Both	CG	Open Sea	ENST00000302259	chr11	104036580	104039188	2609	+	164724	ENSG00000170967	DDI1	protein_coding	chromosome	DDI1								Heterochromatin	0.19190628691783	PMD	commonPMD	cg07347746	cg07347746				Yes
cg15809488_BC21	0.285472	0.236541	0.112471	0.397943	12.8097	1.22402e-21	1.39841e-18	38.7711	chr3	25428622	R	II	RARB	5UTR	OpenSea		Both	CG	Open Sea	ENST00000489694	chr3	25428701	25462545	33845	+	77	ENSG00000077092	RARB	protein_coding	chromosome	RARB	ENSG00000077092	RARB	PRAD_20114	3.92509669267405	Promoter	0.439121756487026	0.560878243512974	Active_non-prostate_lineage_promoter	0.146138090684519	PMD		cg15809488	cg15809488				Yes
cg21534315_TC21	-0.26973	0.64078	0.841216	0.571486	-12.8092	1.22656e-21	1.3993e-18	38.7691	chr16	55919179	F	II		Unknow	OpenSea		Both	CG	Open Sea	ENST00000536025	chr16	55869619	55925426	55808	-	6245	ENSG00000159398	CES5A	protein_coding	chromosome	CES5A	ENSG00000159398	CES5A						Repressed_chromatin	0.178769813639659	PMD	commonPMD	cg21534315					No
cg18296036_TC21	0.303371	0.252891	0.101076	0.404447	12.8087	1.22945e-21	1.40058e-18	38.7668	chr7	150956027	R	II	KCNH2	TSS1500	Shelf	chr7:150952441-150952871;chr7:150955719-150955992;chr7:150958020-150958555	Both	CG	South Shore	ENST00000330883	chr7	150944961	150955906	10946	-	120	ENSG00000055118	KCNH2	protein_coding	chromosome	KCNH2	ENSG00000055118	KCNH2						Bivalent_poised_promoter	0.122429672201659			cg18296036	cg18296036	GH07J150953	Promoter/Enhancer	2.00360340007598	Yes
cg13102294_TC21	0.311614	0.297267	0.143702	0.455316	12.8082	1.23229e-21	1.4018e-18	38.7645	chr6	32153616	F	II	LOC100507547	Exon	Shelf	chr6:32150324-32150767;chr6:32154052-32154752	Both	CG	North Shore	ENST00000395523	chr6	32153577	32163678	10102	+	38	ENSG00000221988	PPT2	protein_coding	chromosome	PPT2	ENSG00000204314;ENSG00000221988	PRRT1;PPT2						Active_non-prostate_lineage_promoter				cg13102294	cg13102294				Yes
cg23207077_BC21	0.297182	0.313187	0.167405	0.464586	12.8056	1.24659e-21	1.41605e-18	38.7532	chr1	970608	F	II		Unknow	Shelf	chr1:958933-967274;chr1:970916-971158	Both	CG	North Shore	ENST00000491024	chr1	973512	975865	2354	+	2902	ENSG00000187583	PLEKHN1	protein_coding	chromosome	PLEKHN1	ENSG00000187583	PLEKHN1						Bivalent_poised_enhancer	0.126651340820149	PMD		cg23207077	cg23207077				Yes
cg26213453_TC21	0.310505	0.286099	0.109472	0.419977	12.8047	1.25146e-21	1.41954e-18	38.7493	chr15	88912629	R	II	MFGE8	5UTR	Shore	chr15:88912958-88913599	Both	CG	North Shore	ENST00000558029	chr15	88901551	88913362	11812	-	731	ENSG00000140545	MFGE8	protein_coding	chromosome	MFGE8	ENSG00000140545	MFGE8						Bivalent_poised_promoter	0.141101891292878	PMD		cg26213453	cg26213453				Yes
cg12911763_TC21	0.273369	0.236236	0.106455	0.379824	12.8039	1.25562e-21	1.42223e-18	38.7461	chr11	125263439	R	II		Unknow	OpenSea		Both	CG	Open Sea	ENST00000561115	chr11	125240073	125367882	127810	+	23365	ENSG00000165495	PKNOX2	protein_coding	chromosome	PKNOX2	ENSG00000165495	PKNOX2						Bivalent_poised_promoter	0.162638576415427	PMD	commonPMD	cg12911763	cg12911763				Yes
cg13751382_TC21	0.325103	0.201235	0.00748393	0.332587	12.8498	1.26693e-21	1.433e-18	38.7394	chr10	46556397	F	II	GPRIN2	5UTR	Island	chr10:46556321-46557169	Both	CG	Island	ENST00000374317	chr10	46549044	46555530	6487	-	866	ENSG00000204175	GPRIN2	protein_coding	chromosome	GPRIN2								Active_prostate_lineage-specific_promoter	0.0987070331339107			cg13751382	cg13751382				Yes
cg09777525_BC11	0.387943	0.282823	0.0839771	0.47192	12.8007	1.27364e-21	1.43751e-18	38.7321	chr17	76969626	R	I	LOC105371899	TSS1500	Shore	chr17:76969007-76969221	Red	CG	South Shore	ENST00000563153	chr17	76943948	76948896	4949	+	25677	ENSG00000167889	MGAT5B	protein_coding	chromosome	MGAT5B								Bivalent_poised_promoter	0.190443979708933	PMD	commonPMD	cg09777525	cg09777525	GH17J076968	Promoter/Enhancer	1.92849083800993	Yes
cg14441475_BC21	-0.310372	0.651647	0.918423	0.608051	-12.8006	1.27454e-21	1.43751e-18	38.7314	chr1	157523012	R	II		Unknow	OpenSea		Both	CG	Open Sea	ENST00000461387	chr1	157513378	157522794	9417	-	217	ENSG00000143297	FCRL5	protein_coding	chromosome	FCRL5	ENSG00000143297	FCRL5						Heterochromatin	0.177483835626881	PMD	commonPMD	cg14441475	cg14441475				Yes
cg12644923_BC21	-0.290593	0.610793	0.877755	0.587162	-12.7995	1.28046e-21	1.44214e-18	38.7268	chr11	7940532	F	II		Unknow	OpenSea		Both	CG	Open Sea	ENST00000360759	chr11	7938534	7939594	1061	-	937	ENSG00000170683	OR10A3	protein_coding	chromosome	OR10A3								Repressed_chromatin	0.103497482427416			cg12644923	cg12644923				Yes
cg03918605_TC11	0.365935	0.16206	-0.0221182	0.343816	12.8456	1.29051e-21	1.45139e-18	38.7232	chr12	95548305	R	I	USP44	TSS200	Island	chr12:95548130-95549203	Grn	CG	Island	ENST00000537435	chr12	95518154	95548272	30119	-	32	ENSG00000136014	USP44	protein_coding	chromosome	USP44	ENSG00000136014	USP44						Bivalent_poised_promoter	0.101565014204006			cg03918605	cg03918605				Yes
cg11143092_TC21	-0.377871	0.678081	0.939215	0.561344	-12.7969	1.29529e-21	1.45287e-18	38.7155	chr2	88348114	R	II		Unknow	Shelf	chr2:88350728-88351167	Both	CG	North Shelf	ENST00000428390	chr2	88446787	88452656	5870	-	104540	ENSG00000214336	FOXI3	protein_coding	chromosome	FOXI3								Repressed_chromatin	0.184506983597799	PMD	commonPMD	cg11143092	cg11143092				Yes
cg13161343_BC21	-0.317357	0.449076	0.702509	0.385152	-12.7969	1.29547e-21	1.45287e-18	38.7154	chr8	134400738	F	II		Unknow	OpenSea		Both	CG	Open Sea	ENST00000521673	chr8	134478222	134510182	31961	-	109442	ENSG00000066827	ZFAT	protein_coding	chromosome	ZFAT								Heterochromatin	0.147232115684478	PMD		cg13161343					No
cg25110734_TC21	0.343997	0.244532	0.0516721	0.395669	12.7887	1.34327e-21	1.50296e-18	38.6797	chr5	150156087	R	II	PDGFRB	TSS1500	OpenSea		Both	CG	Open Sea	ENST00000523456	chr5	150153411	150155872	2462	-	214	ENSG00000113721	PDGFRB	protein_coding	chromosome	PDGFRB								Bivalent_poised_promoter	0.104014306171737			cg25110734	cg25110734				Yes
cg03689403_TC21	0.371014	0.690501	0.347478	0.718492	12.7886	1.34393e-21	1.50296e-18	38.6792	chr12	89355600	F	II		Unknow	Shore	chr12:89351391-89354367	Both	CG	South Shore	ENST00000279488	chr12	89347232	89353271	6040	-	2328	ENSG00000139318	DUSP6	protein_coding	chromosome	DUSP6								Active_non-prostate_lineage_enhancer	0.0871376592162121			cg03689403	cg03689403				No
cg12178980_BC21	0.316755	0.193373	0.0562856	0.373041	12.788	1.34728e-21	1.50459e-18	38.6768	chr10	11164907	F	II	CELF2	5UTR	Shore	chr10:11165620-11166017	Both	CG	North Shore	ENST00000399850	chr10	11165030	11334358	169329	+	121	ENSG00000048740	CELF2	protein_coding	chromosome	CELF2	ENSG00000048740	CELF2						Bivalent_poised_promoter	0.229857725664153	PMD	commonPMD	cg12178980	cg12178980	GH10J011160	Promoter/Enhancer	2.55677693391923	Yes
cg01605931_TC21	0.339872	0.708124	0.363074	0.702946	12.7874	1.35094e-21	1.50656e-18	38.6741	chr2	158722942	R	II		Unknow	OpenSea		Both	CG	Open Sea	ENST00000495123	chr2	158662990	158669306	6317	+	59951	ENSG00000144283	PKP4	protein_coding	chromosome	PKP4								Bivalent_poised_promoter	0.110711749301003			cg01605931	cg01605931				No
cg08305551_TC11	0.362199	0.208494	0.114297	0.476497	12.7867	1.35538e-21	1.50939e-18	38.6709	chr19	12867797	R	I	MAST1	Exon	Island	chr19:12867545-12867971	Red	CG	Island	ENST00000589765	chr19	12774159	12872740	98582	-	4941	ENSG00000095066	HOOK2	protein_coding	chromosome	HOOK2	ENSG00000095066;ENSG00000105613	HOOK2;MAST1	PRAD_99848	3.32633629979771	Promoter	0.688622754491018	0.311377245508982	Bivalent_poised_promoter	0.119530544847429			cg08305551	cg08305551				Yes
cg14907769_TC11	0.328772	0.294604	0.00934928	0.338122	12.7852	1.36457e-21	1.5175e-18	38.6643	chr8	48556381	F	I		Unknow	Island	chr8:48556123-48556435	Red	CG	Island	ENST00000523008	chr8	48713634	48729789	16156	-	173406	ENSG00000034239	EFCAB1	protein_coding	chromosome	EFCAB1			PRAD_50828	2.8568916828403	Exon	0.642714570858283	0.357285429141717	Bivalent_poised_promoter	0.153712611433391	PMD	commonPMD	cg14907769	cg14907769				Yes
cg20399616_TC11	0.415796	0.262955	0.230908	0.646704	12.7811	1.38942e-21	1.54166e-18	38.6465	chr12	24903033	F	I	BCAT1	Exon	Island	chr12:24902665-24903312	Red	CG	Island	ENST00000539282	chr12	24817481	24903075	85595	-	40	ENSG00000060982	BCAT1	protein_coding	chromosome	BCAT1	ENSG00000060982	BCAT1						Bivalent_poised_promoter	0.149238569240749	PMD		cg20399616	cg20399616				Yes
cg09165441_TC11	0.377751	0.329742	0.0902451	0.467996	12.7807	1.39203e-21	1.54166e-18	38.6447	chr10	101284437	F	I		Unknow	Island	chr10:101284233-101284723	Grn	CG	Island	ENST00000370193	chr10	101226195	101229794	3600	-	54642	ENSG00000138136	LBX1	protein_coding	chromosome	LBX1								Bivalent_poised_promoter	0.141995046862166	PMD		cg09165441					No
cg22509480_TC21	-0.391846	0.609253	1.02779	0.635945	-12.7807	1.39212e-21	1.54166e-18	38.6446	chr8	129388530	R	II		Unknow	OpenSea		Both	CG	Open Sea	ENST00000619643	chr8	129748197	129777587	29391	-	389055	ENSG00000147697	GSDMC	protein_coding	chromosome	GSDMC								Repressed_chromatin	0.199978262308013	PMD	commonPMD	cg22509480	cg22509480				Yes
cg16309456_TC21	-0.282008	0.665313	0.898715	0.616707	-12.7795	1.39915e-21	1.54728e-18	38.6396	chr13	103425086	R	II	LINC01309	TSS200	OpenSea		Both	CG	Open Sea	ENST00000245312	chr13	103043998	103066846	22849	-	358239	ENSG00000125255	SLC10A2	protein_coding	chromosome	SLC10A2								Heterochromatin	0.190040041790033	PMD	commonPMD	cg16309456	cg16309456				Yes
cg00565561_BC21	0.310493	0.427526	0.187005	0.497498	12.7792	1.40113e-21	1.54732e-18	38.6383	chr3	41689021	F	II		Unknow	OpenSea		Both	CG	Open Sea	ENST00000460406	chr3	41800133	41854911	54779	-	165888	ENSG00000168038	ULK4	protein_coding	chromosome	ULK4	ENSG00000168038	ULK4	PRAD_20610	5.41312972066875	Intron	0.425149700598802	0.574850299401198	Active_non-prostate_lineage_enhancer	0.127472413490478	PMD		cg00565561	cg00565561				Yes
cg02813121_TC21	-0.3147	0.760785	0.965583	0.650883	-12.777	1.41491e-21	1.55889e-18	38.6286	chr1	153376435	F	II	S100A12	TSS1500	OpenSea		Both	CG	Open Sea	ENST00000368737	chr1	153373706	153375649	1944	-	785	ENSG00000163221	S100A12	protein_coding	chromosome	S100A12								Heterochromatin	0.167884278436433	PMD	commonPMD	cg02813121	cg02813121				Yes
cg00137516_TC21	-0.383063	0.696334	0.989306	0.606242	-12.7769	1.41553e-21	1.55889e-18	38.6282	chr1	238275876	F	II		Unknow	OpenSea		Both	CG	Open Sea	ENST00000604646	chr1	237943724	237945275	1552	-	330600	ENSG00000270188	MTRNR2L11	protein_coding	chromosome	MTRNR2L11								Repressed_chromatin	0.214826436662324	PMD	commonPMD	cg00137516					No
cg22187722_BC21	0.368389	0.191691	-0.0323396	0.336049	12.7753	1.42588e-21	1.56617e-18	38.621	chr7	29146349	F	II	CPVL	5UTR	OpenSea		Both	CG	Open Sea	ENST00000612187	chr7	29064149	29146465	82317	-	114	ENSG00000106066	CPVL	protein_coding	chromosome	CPVL	ENSG00000106066;ENSG00000106069	CPVL;CHN2						Bivalent_poised_promoter	0.114505407067672			cg22187722	cg22187722				Yes
cg19170015_TC11	0.289213	0.244267	0.0523034	0.341516	12.7752	1.42616e-21	1.56617e-18	38.6208	chr4	73868997	F	I	CXCL1	TSS1500	Shore	chr4:73869201-73869827	Grn	CG	North Shore	ENST00000509101	chr4	73869393	73870177	785	+	394	ENSG00000163739	CXCL1	protein_coding	chromosome	CXCL1								Bivalent_poised_promoter	0.147901518025841	PMD		cg19170015	cg19170015				Yes
cg23365135_TC21	0.309208	0.64355	0.342761	0.651969	12.7749	1.42806e-21	1.56617e-18	38.6195	chr7	486047	F	II		Unknow	OpenSea		Both	CG	Open Sea	ENST00000400761	chr7	498493	518508	20016	-	32459	ENSG00000197461	PDGFA	protein_coding	chromosome	PDGFA								Bivalent_poised_promoter	0.133683120859016	PMD		cg23365135	cg23365135				No
cg25299666_TC21	0.446154	0.189708	-0.184003	0.262151	12.7745	1.43061e-21	1.5668e-18	38.6178	chr22	28443105	R	II	TTC28	Exon	OpenSea		Both	CG	Open Sea	ENST00000490475	chr22	28296214	28443073	146860	-	31	ENSG00000100154	TTC28	protein_coding	chromosome	TTC28	ENSG00000100154	TTC28						Bivalent_poised_promoter	0.148679063355542	PMD		cg25299666	cg25299666				Yes
cg12733438_BC21	0.333167	0.488492	0.163034	0.496201	12.7737	1.43554e-21	1.57003e-18	38.6144	chr5	34503983	R	II		Unknow	OpenSea		Both	CG	Open Sea	ENST00000265109	chr5	34656237	34832627	176391	+	152252	ENSG00000039560	RAI14	protein_coding	chromosome	RAI14			PRAD_31826	4.74117074252645	Distal	0.475049900199601	0.524950099800399	Active_prostate_lineage-specific_enhancer	0.102605539275141			cg12733438	cg12733438				Yes
cg06223018_BC21	0.319224	0.787702	0.403001	0.722225	12.773	1.44044e-21	1.5711e-18	38.611	chr3	49519643	F	II		Unknow	OpenSea		Both	CG	Open Sea	ENST00000479935	chr3	49510224	49530911	20688	+	9418	ENSG00000173402	DAG1	protein_coding	chromosome	DAG1	ENSG00000173402	DAG1						Heterochromatin	0.108146709456			cg06223018	cg06223018				Yes
cg17579338_BC21	-0.321571	0.81322	1.0942	0.772628	-12.773	1.44047e-21	1.5711e-18	38.611	chr3	22475638	R	II		Unknow	OpenSea		Both	CG	Open Sea	ENST00000451497	chr3	22381945	22382929	985	+	93692	ENSG00000132967	HMGB1P5	transcribed_processed_pseudogene	chromosome	HMGB1P5								Heterochromatin	0.21566799720545	PMD	commonPMD	cg17579338	cg17579338				Yes
cg06577876_BC21	-0.45411	0.684659	1.05838	0.604273	-12.7721	1.44566e-21	1.5746e-18	38.6075	chr7	32296561	F	II		Unknow	Shore	chr7:32298371-32299113	Both	CG	North Shore	ENST00000396193	chr7	31751179	32299329	548151	-	2766	ENSG00000154678	PDE1C	protein_coding	chromosome	PDE1C	ENSG00000154678	PDE1C						Heterochromatin	0.169069975948955	PMD	commonPMD	cg06577876	cg06577876				Yes
cg05717402_BC21	0.341831	0.555526	0.289796	0.631627	12.7708	1.45428e-21	1.58181e-18	38.6016	chr3	157086117	R	II		Unknow	Shelf	chr3:157088899-157089280	Both	CG	North Shelf	ENST00000479052	chr3	157150128	157153628	3501	-	67509	ENSG00000163660	CCNL1	protein_coding	chromosome	CCNL1								Active_non-prostate_lineage_enhancer	0.134534229847951	PMD		cg05717402					No
cg00575851_TC11	0.32127	0.187471	-5.27756e-05	0.321217	12.7702	1.45822e-21	1.58274e-18	38.599	chrX	135098208	F	I	SMIM10L2B	3UTR	Island	chrX:135098181-135099096	Grn	CG	Island	ENST00000520964	chrX	135050940	135052196	1257	-	46011	ENSG00000203950	FAM127B	protein_coding	chromosome	FAM127B								Active_non-prostate_lineage_promoter				cg00575851	cg00575851	GH0XJ135097	Promoter/Enhancer	1.78945545538054	Yes
cg26459372_TC11	0.247468	0.339413	0.102752	0.35022	12.7701	1.45912e-21	1.58274e-18	38.5984	chr7	45574077	R	I	ADCY1	TSS1500	Island	chr7:45573787-45575262;chr7:45575475-45575905	Red	CG	Island	ENST00000432715	chr7	45574140	45664672	90533	+	61	ENSG00000164742	ADCY1	protein_coding	chromosome	ADCY1								Bivalent_poised_promoter	0.178494170335116	PMD	commonPMD	cg26459372	cg26459372				Yes
cg23225875_TC21	0.341419	0.477957	0.271273	0.612692	12.7687	1.46764e-21	1.58982e-18	38.5926	chr15	68640983	F	II	CORO2B	TSS1500	OpenSea		Both	CG	Open Sea	ENST00000543950	chr15	68631988	68727803	95816	+	8994	ENSG00000103647	CORO2B	protein_coding	chromosome	CORO2B	ENSG00000103647	CORO2B	PRAD_84277	5.86754016478566	Intron	0.600798403193613	0.399201596806387	Bivalent_poised_promoter	0.148821806158657	PMD		cg23225875	cg23225875				Yes
cg03570994_TC21	0.267765	0.350306	0.0892609	0.357026	12.7681	1.47153e-21	1.59186e-18	38.59	chr6	32153366	R	II	LOC100507547	Exon	Shelf	chr6:32148813-32149452;chr6:32150324-32150767;chr6:32154052-32154752	Both	CG	North Shore	ENST00000414204	chr6	32153441	32155978	2538	+	73	ENSG00000221988	PPT2	protein_coding	chromosome	PPT2	ENSG00000204314	PRRT1						Active_non-prostate_lineage_promoter				cg03570994	cg03570994				Yes
cg07833342_TC21	-0.338343	0.717546	0.959969	0.621626	-12.765	1.49229e-21	1.61211e-18	38.5763	chr20	5470280	F	II	LOC643406	TSS1500	OpenSea		Both	CG	Open Sea	ENST00000462080	chr20	5547341	5548381	1041	-	78099	ENSG00000125772	GPCPD1	protein_coding	chromosome	GPCPD1								Repressed_chromatin	0.15879827387094	PMD	commonPMD	cg07833342	cg07833342				Yes
cg17987728_BC21	-0.319422	0.555214	0.719487	0.400066	-12.7639	1.4998e-21	1.61802e-18	38.5713	chr1	2853906	F	II		Unknow	Shore	chr1:2855561-2856100	Both	CG	North Shore	ENST00000401094	chr1	2635976	2801721	165746	-	52184	ENSG00000215912	TTC34	protein_coding	chromosome	TTC34								Repressed_chromatin	0.171629116256286	PMD	commonPMD	cg17987728	cg17987728				No
cg19046175_BC21	-0.386685	0.679689	1.04014	0.653454	-12.7631	1.50497e-21	1.6214e-18	38.5679	chr5	167818964	F	II		Unknow	OpenSea		Both	CG	Open Sea	ENST00000517586	chr5	167821068	167952655	131588	+	2102	ENSG00000145934	TENM2	protein_coding	chromosome	TENM2	ENSG00000145934	TENM2						Heterochromatin	0.229353788366434	PMD	commonPMD	cg19046175	cg19046175				Yes
cg02590710_TC21	0.345611	0.385796	0.132498	0.478108	12.7596	1.52832e-21	1.64432e-18	38.5528	chrX	56232007	F	II	KLF8	TSS1500	Shore	chrX:56232518-56232726	Both	CG	North Shore	ENST00000374928	chrX	56232437	56287889	55453	+	428	ENSG00000102349	KLF8	protein_coding	chromosome	KLF8								Active_non-prostate_lineage_promoter				cg02590710	cg02590710				Yes
cg10021351_BC21	0.295232	0.498079	0.25666	0.551892	12.7578	1.54066e-21	1.65536e-18	38.5449	chr19	3404769	F	II		Unknow	Island	chr19:3404622-3405274	Both	CG	Island	ENST00000588839	chr19	3410596	3425147	14552	+	5825	ENSG00000141905	NFIC	protein_coding	chromosome	NFIC	ENSG00000141905	NFIC	PRAD_98938	22.703687099844	Intron	0.718562874251497	0.281437125748503	Active_non-prostate_lineage_promoter	0.0707135960908398			cg10021351	cg10021351				Yes
cg03028721_TC21	0.366521	0.257403	0.00192053	0.368441	12.7499	1.59563e-21	1.70962e-18	38.5104	chr6	121435657	F	II	GJA1	5UTR	OpenSea		Both	CG	Open Sea	ENST00000282561	chr6	121435692	121449727	14036	+	33	ENSG00000152661	GJA1	protein_coding	chromosome	GJA1			PRAD_41511	4.41573641174693	Promoter	0.447105788423154	0.552894211576846	Active_non-prostate_lineage_enhancer	0.135583570681617	PMD		cg03028721	cg03028721				Yes
cg08825929_TC21	0.375563	0.217582	0.0609485	0.436512	12.7498	1.59615e-21	1.70962e-18	38.5101	chr3	194058451	F	II		Unknow	Island	chr3:194058302-194058529	Both	CG	Island	ENST00000232424	chr3	194136145	194138732	2588	+	77692	ENSG00000114315	HES1	protein_coding	chromosome	HES1								Active_non-prostate_lineage_promoter	0.0763581829399317			cg08825929	cg08825929				Yes
cg18960629_BC21	0.374449	0.335244	0.114464	0.488913	12.7496	1.59762e-21	1.70962e-18	38.5092	chr17	38429209	R	II		Unknow	Island	chr17:38428173-38429210	Both	CG	Island	ENST00000620417	chr17	38428486	38510136	81651	+	722	ENSG00000275832	ARHGAP23	protein_coding	chromosome	ARHGAP23	ENSG00000275832	ARHGAP23	PRAD_92088	3.79251244657182	Intron	0.722554890219561	0.277445109780439	Bivalent_poised_promoter	0.0746283849036902			cg18960629	cg18960629				No
cg10310168_TC21	-0.388988	0.715618	1.08691	0.697926	-12.7474	1.61375e-21	1.72374e-18	38.4993	chr1	4316320	R	II		Unknow	OpenSea		Both	CG	Open Sea	ENST00000378190	chr1	4654732	4777794	123063	+	338410	ENSG00000196581	AJAP1	protein_coding	chromosome	AJAP1								Repressed_chromatin	0.198122046135641	PMD	commonPMD	cg10310168	cg10310168				Yes
cg13966149_BC21	0.336015	0.583789	0.202808	0.538822	12.7472	1.61516e-21	1.72374e-18	38.4985	chr9	95124896	R	II		Unknow	OpenSea		Both	CG	Open Sea	ENST00000464627	chr9	95107101	95126918	19818	-	2020	ENSG00000158169	FANCC	protein_coding	chromosome	FANCC	ENSG00000158169	FANCC						Active_prostate_lineage-specific_enhancer	0.0643445608610768			cg13966149					No
cg07732143_BC11	0.379005	0.206747	-0.0047315	0.374273	12.7467	1.61869e-21	1.72519e-18	38.4963	chr6	36839417	R	I	CPNE5	Exon	Island	chr6:36839105-36841032	Grn	CG	Island	ENST00000244751	chr6	36740778	36840002	99225	-	583	ENSG00000124772	CPNE5	protein_coding	chromosome	CPNE5	ENSG00000124772	CPNE5						Bivalent_poised_promoter	0.0800939977438043			cg07732143	cg07732143				Yes
cg12854143_BC21	0.335499	0.381182	0.235764	0.571263	12.7452	1.6292e-21	1.73264e-18	38.4899	chr1	54548062	F	II	ACOT11	TSS200	OpenSea		Both	CG	Open Sea	ENST00000498228	chr1	54548220	54598858	50639	+	156	ENSG00000162390	ACOT11	protein_coding	chromosome	ACOT11	ENSG00000162390	ACOT11	PRAD_4053	10.6747824786984	Promoter	0.642714570858283	0.357285429141717	Bivalent_poised_promoter	0.0971650992701161			cg12854143	cg12854143				Yes
cg17372361_TC21	0.342283	0.400774	0.10924	0.451523	12.7451	1.63004e-21	1.73264e-18	38.4894	chr14	61145420	R	II		Unknow	OpenSea		Both	CG	Open Sea	ENST00000555185	chr14	61187559	61530584	343026	+	42137	ENSG00000027075	PRKCH	protein_coding	chromosome	PRKCH								Active_non-prostate_lineage_enhancer	0.101283280523554			cg17372361	cg17372361				Yes
cg22959041_TC21	0.289906	0.307151	0.128758	0.418664	12.7427	1.64777e-21	1.74914e-18	38.4788	chr17	75785590	R	II	MIR4738	TSS1500	Shore	chr17:75784765-75785227	Both	CG	South Shore	ENST00000586607	chr17	75778576	75785486	6911	-	103	ENSG00000132475	H3F3B	protein_coding	chromosome	H3F3B	ENSG00000132475;ENSG00000132478	H3F3B;UNK	PRAD_94695	7.07136519205034	Promoter	0.518962075848303	0.481037924151697	Active_prostate_lineage-specific_promoter	0.0962124872039275			cg22959041					No
cg00677574_TC21	0.366284	0.261516	0.115121	0.481405	12.7407	1.66212e-21	1.76202e-18	38.4703	chr17	45143960	F	II	ACBD4	Exon	Shore	chr17:45144398-45145021;chr17:45147405-45150249	Both	CG	North Shore	ENST00000332499	chr17	45148502	45152101	3600	+	4540	ENSG00000186834	HEXIM1	protein_coding	chromosome	HEXIM1	ENSG00000181513	ACBD4	PRAD_92825	9.3957847840979	3' UTR	0.644710578842315	0.355289421157685	Active_non-prostate_lineage_promoter	0.0892407263525337			cg00677574	cg00677574				Yes
cg07269374_BC21	-0.30968	0.680208	0.950761	0.641081	-12.7403	1.66497e-21	1.76269e-18	38.4686	chr12	65782927	R	II		Unknow	OpenSea		Both	CG	Open Sea	ENST00000403681	chr12	65824131	65966295	142165	+	41202	ENSG00000149948	HMGA2	protein_coding	chromosome	HMGA2								Heterochromatin	0.173330189883455	PMD	commonPMD	cg07269374					No
cg13056495_TC21	0.357967	0.167739	0.0344578	0.392425	12.7391	1.67385e-21	1.76973e-18	38.4634	chr7	134458497	R	II		Unknow	Island	chr7:134458363-134459311	Both	CG	Island	ENST00000489022	chr7	134449055	134459129	10075	-	630	ENSG00000085662	AKR1B1	protein_coding	chromosome	AKR1B1	ENSG00000085662	AKR1B1	PRAD_48146	3.31597760551256	Intron	0.55688622754491	0.44311377245509	Bivalent_poised_promoter	0.122533534031983			cg13056495	cg13056495				Yes
cg03348397_BC21	0.334248	0.275383	0.0137822	0.34803	12.7368	1.69117e-21	1.78567e-18	38.4532	chr8	53877088	F	II		Unknow	Island	chr8:53877021-53878105;chr8:53879285-53882581	Both	CG	Island	ENST00000518286	chr8	53879884	53954142	74259	+	2794	ENSG00000147509	RGS20	protein_coding	chromosome	RGS20	ENSG00000147509	RGS20						Bivalent_poised_promoter	0.109430926250747			cg03348397	cg03348397				Yes
cg14781281_TC11	0.355614	0.258008	0.0369364	0.39255	12.7358	1.69882e-21	1.79136e-18	38.4488	chr6	30007091	R	I		Unknow	Island	chr6:30006443-30007592	Grn	CG	Island	ENST00000495278	chr6	30006596	30009956	3361	+	494	ENSG00000204622	HLA-J	transcribed_unprocessed_pseudogene	chromosome	HLA-J								Bivalent_poised_promoter				cg14781281	cg14781281				No
cg13108577_BC21	0.368053	0.472291	0.24777	0.615822	12.7348	1.70618e-21	1.79674e-18	38.4445	chr1	59198510	F	II		Unknow	OpenSea		Both	CG	Open Sea	ENST00000582567	chr1	59296638	59321712	25075	+	98126	ENSG00000172456	FGGY	protein_coding	chromosome	FGGY								Heterochromatin	0.0804514199466944			cg13108577	cg13108577				Yes
cg06677890_TC21	0.298818	0.542952	0.337483	0.636301	12.7337	1.71441e-21	1.80301e-18	38.4398	chr5	150507924	F	II	NDST1	TSS1500	OpenSea		Both	CG	Open Sea	ENST00000261797	chr5	150508112	150558211	50100	+	186	ENSG00000070614	NDST1	protein_coding	chromosome	NDST1	ENSG00000070614	NDST1						Active_non-prostate_lineage_promoter	0.0784357098876971			cg06677890	cg06677890				Yes
cg06084210_TC21	-0.344051	0.751119	1.03641	0.692362	-12.7333	1.71797e-21	1.80437e-18	38.4378	chr13	103101974	R	II		Unknow	OpenSea		Both	CG	Open Sea	ENST00000245312	chr13	103043998	103066846	22849	-	35127	ENSG00000125255	SLC10A2	protein_coding	chromosome	SLC10A2								Repressed_chromatin	0.184446807065579	PMD	commonPMD	cg06084210	cg06084210				No
cg16443143_TC21	-0.386114	0.749333	1.02627	0.640158	-12.7304	1.73957e-21	1.82464e-18	38.4255	chr3	191568531	R	II		Unknow	OpenSea		Both	CG	Open Sea	ENST00000518817	chr3	191461163	191461456	294	+	107367	ENSG00000253548	PYDC2	protein_coding	chromosome	PYDC2								Heterochromatin	0.146539669609653	PMD		cg16443143	cg16443143				No
cg21869199_BC21	0.24023	0.401126	0.261194	0.501424	12.7287	1.75267e-21	1.83595e-18	38.4181	chr16	85396489	F	II		Unknow	OpenSea		Both	CG	Open Sea	ENST00000405402	chr16	85611409	85673354	61946	+	214918	ENSG00000131149	GSE1	protein_coding	chromosome	GSE1								Bivalent_poised_promoter	0.122068274243889			cg21869199					No
cg08148891_BC21	0.289221	0.204408	0.011448	0.300669	12.7276	1.76161e-21	1.84289e-18	38.4131	chr11	13008762	F	II	RASSF10	TSS1500	Shore	chr11:13008783-13011037	Both	CG	North Shore	ENST00000529419	chr11	13009577	13012106	2530	+	813	ENSG00000189431	RASSF10	protein_coding	chromosome	RASSF10								Bivalent_poised_promoter	0.101710683417901			cg08148891	cg08148891				Yes
cg07236958_BC21	-0.358021	0.617341	0.842019	0.483998	-12.7229	1.79868e-21	1.87919e-18	38.3926	chr8	139612484	R	II	KCNK9	Exon	OpenSea		Both	CG	Open Sea	ENST00000519923	chr8	139612326	139616047	3722	-	3561	ENSG00000169427	KCNK9	protein_coding	chromosome	KCNK9	ENSG00000169427	KCNK9						Repressed_chromatin	0.172622646854283	PMD	commonPMD	cg07236958	cg07236958				Yes
cg25568066_BC11	0.342824	0.260498	0.0265875	0.369412	12.7203	1.81983e-21	1.89573e-18	38.3811	chr5	126869353	F	I	MARCHF3	3UTR	OpenSea		Grn	CG	Open Sea	ENST00000504239	chr5	126898873	126914990	16118	-	45635	ENSG00000173926	MARCH3	protein_coding	chromosome	MARCH3	ENSG00000173926	MARCH3						Bivalent_poised_promoter	0.0670244468482656			cg25568066	cg25568066	GH05J126868	Promoter/Enhancer	0.708906645967514	Yes
cg13978436_BC21	0.289211	0.229422	0.0384901	0.327701	12.7203	1.81997e-21	1.89573e-18	38.381	chr3	64685045	F	II	ADAMTS9-AS2	Exon	Shore	chr3:64685411-64688281	Both	CG	North Shore	ENST00000295903	chr3	64515813	64687679	171867	-	2632	ENSG00000163638	ADAMTS9	protein_coding	chromosome	ADAMTS9	ENSG00000163638	ADAMTS9	PRAD_21862	5.72061123918694	Promoter	0.526946107784431	0.473053892215569	Active_non-prostate_lineage_promoter	0.183439425434612	PMD	commonPMD	cg13978436	cg13978436				Yes
cg11155356_TC21	0.313997	0.659803	0.439557	0.753555	12.7201	1.82167e-21	1.89573e-18	38.3801	chr8	133102648	F	II	SLA	TSS200	OpenSea		Both	CG	Open Sea	ENST00000519341	chr8	133047908	133102663	54756	-	13	ENSG00000155926	SLA	protein_coding	chromosome	SLA	ENSG00000042832;ENSG00000155926	TG;SLA						Primed_non-prostate_lineage-specific_enhancer	0.140739937944175	PMD		cg11155356	cg11155356				Yes
cg21299882_TC21	0.326365	0.726101	0.446808	0.773173	12.7176	1.84134e-21	1.91369e-18	38.3696	chr18	63346818	F	II		Unknow	OpenSea		Both	CG	Open Sea	ENST00000589592	chr18	63331643	63346616	14974	-	201	ENSG00000119537	KDSR	protein_coding	chromosome	KDSR	ENSG00000119537	KDSR						Heterochromatin	0.0704455389296112			cg21299882	cg21299882	GH18J063345	Promoter/Enhancer	0.903729637551096	Yes
cg20142972_BC21	0.292233	0.33501	0.183588	0.475821	12.7168	1.84786e-21	1.91762e-18	38.3661	chr7	150955720	F	II	KCNH2	Exon	Shelf	chr7:150950903-150951791;chr7:150952441-150952871;chr7:150955719-150955992;chr7:150958020-150958555	Both	CG	Island	ENST00000330883	chr7	150944961	150955906	10946	-	184	ENSG00000055118	KCNH2	protein_coding	chromosome	KCNH2	ENSG00000055118	KCNH2						Bivalent_poised_promoter	0.122429672201659			cg20142972	cg20142972				Yes
cg22237200_BC11	0.33968	0.213123	0.0281754	0.367855	12.7637	1.84996e-21	1.91762e-18	38.3668	chr17	7651980	R	I		Unknow	Island	chr17:7650821-7652020	Red	CG	Island	ENST00000250111	chr17	7651112	7657768	6657	+	867	ENSG00000129244	ATP1B2	protein_coding	chromosome	ATP1B2	ENSG00000129244	ATP1B2						Bivalent_poised_promoter	0.100784009163996			cg22237200	cg22237200				Yes
cg19719391_TC21	0.315352	0.587817	0.316967	0.632319	12.7151	1.86251e-21	1.92812e-18	38.3583	chr4	26788293	R	II		Unknow	OpenSea		Both	CG	Open Sea	ENST00000494628	chr4	26857678	27002228	144551	+	69383	ENSG00000109689	STIM2	protein_coding	chromosome	STIM2			PRAD_27049	11.0336333866442	Distal	0.528942115768463	0.471057884231537	Active_non-prostate_lineage_promoter	0.0826452217564579			cg19719391	cg19719391				Yes
cg05359102_BC21	-0.307573	0.706871	0.915658	0.608085	-12.7131	1.87875e-21	1.94239e-18	38.3498	chr1	36769665	R	II		Unknow	OpenSea		Both	CG	Open Sea	ENST00000479620	chr1	36849948	36853687	3740	-	84020	ENSG00000163873	GRIK3	protein_coding	chromosome	GRIK3								Repressed_chromatin	0.186360860661551	PMD	commonPMD	cg05359102	cg05359102				Yes
cg21636140_TC21	0.317373	0.24726	0.107465	0.424838	12.7127	1.88225e-21	1.94349e-18	38.3479	chr16	67170166	R	II	NOL3	TSS1500	Shore	chr16:67170305-67170734;chr16:67174164-67174775	Both	CG	North Shore	ENST00000565560	chr16	67170154	67174848	4695	+	11	ENSG00000140939	NOL3	protein_coding	chromosome	NOL3	ENSG00000140939	NOL3						Bivalent_poised_promoter	0.0891668655277994			cg21636140					No
cg03530002_BC21	0.307662	0.429035	0.19777	0.505431	12.7122	1.88663e-21	1.94364e-18	38.3457	chr9	38026094	R	II		Unknow	OpenSea		Both	CG	Open Sea	ENST00000377707	chr9	37919134	38069211	150078	-	43115	ENSG00000107338	SHB	protein_coding	chromosome	SHB	ENSG00000255872;ENSG00000107338	RP11-613M10.9;SHB						Active_non-prostate_lineage_enhancer	0.0965073372892589			cg03530002	cg03530002				Yes
cg10535684_BC21	0.308463	0.401084	0.223202	0.531665	12.7121	1.8873e-21	1.94364e-18	38.3453	chr11	124717619	R	II		Unknow	Shore	chr11:124718187-124718535	Both	CG	North Shore	ENST00000525730	chr11	124669436	124695707	26272	-	21911	ENSG00000110013	SIAE	protein_coding	chromosome	SIAE								Bivalent_poised_enhancer	0.090988220755601			cg10535684	cg10535684				Yes
cg15866977_TC11	0.393933	0.214535	0.098655	0.492588	12.7096	1.90859e-21	1.96302e-18	38.3343	chr17	81961702	R	I	NOTUM	TSS1500	Island	chr17:81959410-81962146;chr17:81962653-81962880	Red	CG	Island	ENST00000425009	chr17	81956883	81961840	4958	-	136	ENSG00000185269	NOTUM	protein_coding	chromosome	NOTUM	ENSG00000185269	NOTUM						Bivalent_poised_promoter	0.103283768927988			cg15866977	cg15866977				Yes
cg20985269_BC21	-0.271541	0.704837	0.883506	0.611965	-12.7021	1.9729e-21	2.02429e-18	38.3017	chr1	158607019	F	II	OR10Z1	Exon	OpenSea		Both	CG	Open Sea	ENST00000361284	chr1	158606439	158607380	942	+	579	ENSG00000198967	OR10Z1	protein_coding	chromosome	OR10Z1	ENSG00000198967	OR10Z1						Repressed_chromatin	0.201003397321412	PMD	commonPMD	cg20985269	cg20985269				Yes
cg07837852_BC21	-0.327991	0.760518	1.02624	0.698245	-12.7021	1.97326e-21	2.02429e-18	38.3015	chr1	198938388	F	II	MIR181A1HG	TSS1500	OpenSea		Both	CG	Open Sea	ENST00000391970	chr1	198639288	198703346	64059	+	299099	ENSG00000081237	PTPRC	protein_coding	chromosome	PTPRC								Heterochromatin	0.172527308170104	PMD	commonPMD	cg07837852	cg07837852				No
cg24870391_TC21	-0.253583	0.495113	0.730467	0.476884	-12.7017	1.97605e-21	2.02454e-18	38.3001	chr17	34285656	F	II	CCL11	TSS200	OpenSea		Both	CG	Open Sea	ENST00000305869	chr17	34285668	34288334	2667	+	10	ENSG00000172156	CCL11	protein_coding	chromosome	CCL11								Repressed_chromatin	0.207202984300244	PMD	commonPMD	cg24870391	cg24870391				Yes
cg25088079_BC21	0.406913	0.400262	0.188901	0.595814	12.7014	1.97945e-21	2.02541e-18	38.2984	chr14	22428143	F	II		Unknow	OpenSea		Both	CG	Open Sea	ENST00000489532	chr14	22564907	22575089	10183	-	146944	ENSG00000129562	DAD1	protein_coding	chromosome	DAD1								Primed_non-prostate_lineage-specific_enhancer	0.150444823023519	PMD	commonPMD	cg25088079	cg25088079				Yes
cg12720670_BC21	0.319448	0.249742	0.148346	0.467793	12.7	1.99134e-21	2.03496e-18	38.2925	chr7	102045583	R	II		Unknow	OpenSea		Both	CG	Open Sea	ENST00000465461	chr7	102104353	102125778	21426	+	58768	ENSG00000257923	CUX1	protein_coding	chromosome	CUX1	ENSG00000257923	CUX1						Active_non-prostate_lineage_promoter	0.0521974834849716			cg12720670	cg12720670				Yes
cg16599983_BC21	-0.268065	0.605544	0.763058	0.494993	-12.6988	2.00164e-21	2.04285e-18	38.2875	chr6	32201192	F	II	NOTCH4	Exon	OpenSea		Both	CG	Open Sea	ENST00000375043	chr6	32190766	32195523	4758	-	5668	ENSG00000213654	GPSM3	protein_coding	chromosome	GPSM3	ENSG00000204301	NOTCH4						Bivalent_poised_enhancer				cg16599983	cg16599983				Yes
cg00792747_TC21	0.341555	0.793943	0.448449	0.790003	12.6983	2.00654e-21	2.04522e-18	38.2851	chr1	54365314	F	II		Unknow	OpenSea		Both	CG	Open Sea	ENST00000326956	chr1	54225432	54356818	131387	-	8495	ENSG00000157216	SSBP3	protein_coding	chromosome	SSBP3	ENSG00000157216	SSBP3	PRAD_4032	9.09687213623125	Intron	0.487025948103792	0.512974051896208	Primed_non-prostate_lineage-specific_enhancer	0.0697799416354131			cg00792747					No
cg13609645_BC21	0.358788	0.529407	0.298705	0.657493	12.698	2.00914e-21	2.04525e-18	38.2838	chr6	143234036	F	II		Unknow	OpenSea		Both	CG	Open Sea	ENST00000458219	chr6	143126250	143333445	207196	+	107785	ENSG00000146416	AIG1	protein_coding	chromosome	AIG1	ENSG00000146416	AIG1						Heterochromatin	0.0843256402164963			cg13609645	cg13609645				Yes
cg14065576_BC11	0.382729	0.213298	-0.0655816	0.317147	12.6969	2.01908e-21	2.05099e-18	38.2789	chr1	109668013	F	I	GSTM2	TSS200	Island	chr1:109667959-109668334	Red	CG	Island	ENST00000369831	chr1	109668022	109709549	41528	+	7	ENSG00000213366	GSTM2	protein_coding	chromosome	GSTM2	ENSG00000168765	GSTM4	PRAD_5608	10.1513013735925	Promoter	0.626746506986028	0.373253493013972	Bivalent_poised_promoter	0.0925241232285822			cg14065576	cg14065576				Yes
cg07663052_TC21	0.339102	0.439296	0.204931	0.544033	12.6967	2.02045e-21	2.05099e-18	38.2783	chr6	45613701	R	II		Unknow	OpenSea		Both	CG	Open Sea	ENST00000625924	chr6	45422577	45547305	124729	+	191123	ENSG00000124813	RUNX2	protein_coding	chromosome	RUNX2	ENSG00000124813	RUNX2	PRAD_39837	5.44483864146488	Intron	0.459081836327345	0.540918163672655	Active_non-prostate_lineage_enhancer	0.108688327698538			cg07663052	cg07663052				Yes
cg06494759_BC11	0.301556	0.242143	0.0934514	0.395008	12.6965	2.02253e-21	2.05099e-18	38.2773	chr5	43191896	F	I	NIM1K	TSS1500	Island	chr5:43191872-43193053	Red	CG	Island	ENST00000509362	chr5	43192071	43245330	53260	+	173	ENSG00000177453	NIM1K	protein_coding	chromosome	NIM1K	ENSG00000172262	ZNF131						Bivalent_poised_promoter	0.0676915856184361			cg06494759	cg06494759				Yes
cg07400877_BC21	0.286934	0.211148	0.00766993	0.294604	12.6958	2.02877e-21	2.05422e-18	38.2742	chr20	46811446	F	II		Unknow	Island	chr20:46811445-46811708	Both	CG	Island	ENST00000327619	chr20	46894624	47188844	294221	+	83176	ENSG00000064655	EYA2	protein_coding	chromosome	EYA2								Bivalent_poised_promoter	0.136063083089259	PMD		cg07400877	cg07400877				Yes
cg09545197_TC11	0.305602	0.165569	0.0445487	0.350151	12.6956	2.03089e-21	2.05422e-18	38.2732	chr1	110675136	R	I	KCNA3	TSS200	Island	chr1:110673622-110675675	Grn	CG	Island	ENST00000369769	chr1	110672465	110675033	2569	-	102	ENSG00000177272	KCNA3	protein_coding	chromosome	KCNA3								Bivalent_poised_promoter	0.174612354797078	PMD	commonPMD	cg09545197	cg09545197				Yes
cg17415451_TC11	0.363612	0.294522	0.0406155	0.404228	12.695	2.03588e-21	2.05664e-18	38.2708	chr5	11588937	R	I	CTNND2	5UTR	OpenSea		Red	CG	Open Sea	ENST00000511377	chr5	10972895	11589019	616125	-	80	ENSG00000169862	CTNND2	protein_coding	chromosome	CTNND2	ENSG00000169862	CTNND2						Heterochromatin	0.225170579756502	PMD	commonPMD	cg17415451	cg17415451				Yes
cg03654387_BC21	0.251601	0.816819	0.555979	0.80758	12.6944	2.04187e-21	2.06008e-18	38.2679	chr3	55524982	F	II		Unknow	OpenSea		Both	CG	Open Sea	ENST00000624674	chr3	55489155	55490539	1385	-	34442	ENSG00000114251	WNT5A	protein_coding	chromosome	WNT5A	ENSG00000187672	ERC2						Heterochromatin	0.15120076820871	PMD	commonPMD	cg03654387	cg03654387				Yes
cg17716765_TC21	0.289514	0.220384	-0.018801	0.270713	12.6911	2.07158e-21	2.0874e-18	38.2537	chr15	29115650	F	II		Unknow	Island	chr15:29115492-29116026;chr15:29113748-29114011	Both	CG	Island	ENST00000558358	chr15	29044324	29054675	10352	+	71325	ENSG00000034053	APBA2	protein_coding	chromosome	APBA2	ENSG00000034053	APBA2						Bivalent_poised_promoter				cg17716765	cg17716765				Yes
cg22867858_BC21	0.341521	0.785671	0.459458	0.800978	12.69	2.08155e-21	2.09479e-18	38.249	chr4	184328533	F	II		Unknow	OpenSea		Both	CG	Open Sea	ENST00000505067	chr4	184389022	184418590	29569	-	90055	ENSG00000168310	IRF2	protein_coding	chromosome	IRF2			PRAD_30647	5.34028482067536	Distal	0.489021956087824	0.510978043912176	Active_non-prostate_lineage_enhancer	0.0681328301061772			cg22867858	cg22867858				Yes
cg10734581_TC21	-0.293926	0.621472	0.910983	0.617057	-12.6892	2.08887e-21	2.09949e-18	38.2455	chr14	101053741	R	II	MIR134	TSS1500	OpenSea		Both	CG	Open Sea	ENST00000534062	chr14	100880655	100884847	4193	-	168893	ENSG00000254656	RTL1	protein_coding	chromosome	RTL1								Repressed_chromatin	0.210074644569978	PMD	commonPMD	cg10734581	cg10734581				Yes
cg02229625_BC21	0.412131	0.214596	-0.0366436	0.375488	12.6883	2.09721e-21	2.10521e-18	38.2416	chr1	243473761	R	II		Unknow	Shore	chr1:243474337-243474840	Both	CG	North Shore	ENST00000497459	chr1	243487815	243500089	12275	+	14052	ENSG00000054282	SDCCAG8	protein_coding	chromosome	SDCCAG8	ENSG00000054282	SDCCAG8						Active_non-prostate_lineage_promoter				cg02229625		GH01J243473	Enhancer	0.887644901071165	No
cg24351410_TC21	0.275378	0.182505	0.0106396	0.286017	12.6875	2.10473e-21	2.10828e-18	38.2381	chr1	58250361	F	II	DAB1	5UTR	Island	chr1:58249600-58250423	Both	CG	Island	ENST00000460671	chr1	58462552	58506199	43648	-	255836	ENSG00000162600	OMA1	protein_coding	chromosome	OMA1	ENSG00000173406	DAB1						Bivalent_poised_promoter	0.191490177367244	PMD	commonPMD	cg24351410	cg24351410				Yes
cg21361897_BC21	0.397559	0.256704	0.0125035	0.410063	12.6875	2.10558e-21	2.10828e-18	38.2377	chr1	201260058	R	II		Unknow	OpenSea		Both	CG	Open Sea	ENST00000367324	chr1	201283452	201332993	49542	+	23392	ENSG00000081277	PKP1	protein_coding	chromosome	PKP1			PRAD_8450	3.38973055922252	Distal	0.664670658682635	0.335329341317365	Bivalent_poised_promoter	0.114945995682436			cg21361897	cg21361897				Yes
cg04908077_TC21	0.408154	0.572858	0.215907	0.624061	12.6863	2.11652e-21	2.11656e-18	38.2326	chr3	150469551	R	II		Unknow	OpenSea		Both	CG	Open Sea	ENST00000492828	chr3	150423039	150423451	413	+	46511	ENSG00000196428	TSC22D2	protein_coding	chromosome	TSC22D2			PRAD_24280	7.06457189050754	Distal	0.489021956087824	0.510978043912176	Active_non-prostate_lineage_enhancer	0.0777893250196197			cg04908077	cg04908077				No
cg17435796_BC21	-0.366115	0.718829	1.09539	0.729275	-12.6854	2.1245e-21	2.12188e-18	38.2289	chr1	240869665	F	II		Unknow	OpenSea		Both	CG	Open Sea	ENST00000440928	chr1	240775515	240868795	93281	-	869	ENSG00000182901	RGS7	protein_coding	chromosome	RGS7	ENSG00000182901	RGS7						Repressed_chromatin	0.206917833477393	PMD	commonPMD	cg17435796	cg17435796				Yes
cg25465483_TC21	0.296139	0.491761	0.272686	0.568825	12.6841	2.13743e-21	2.13211e-18	38.2229	chr3	178715144	R	II		Unknow	OpenSea		Both	CG	Open Sea	ENST00000358316	chr3	178807338	178844428	37091	+	92192	ENSG00000197584	KCNMB2	protein_coding	chromosome	KCNMB2	ENSG00000197584	KCNMB2						Primed_non-prostate_lineage-specific_enhancer	0.134843865028059	PMD		cg25465483	cg25465483				Yes
cg02103843_TC21	-0.329397	0.597622	0.92718	0.597783	-12.683	2.14788e-21	2.13984e-18	38.2181	chr10	131679082	F	II		Unknow	Shelf	chr10:131676018-131676255	Both	CG	South Shelf	ENST00000455566	chr10	131900644	131959834	59191	+	221560	ENSG00000175470	PPP2R2D	protein_coding	chromosome	PPP2R2D								Repressed_chromatin	0.187210222417606	PMD	commonPMD	cg02103843	cg02103843				No
cg21063282_BC21	0.262195	0.186348	-0.00192909	0.260266	12.6822	2.1549e-21	2.14414e-18	38.2149	chr14	94769065	F	II	GSC	Exon	Island	chr14:94768275-94770232;chr14:94771285-94771874;chr14:94773038-94773342	Both	CG	Island	ENST00000238558	chr14	94768216	94770230	2015	-	1163	ENSG00000133937	GSC	protein_coding	chromosome	GSC	ENSG00000133937	GSC						Bivalent_poised_promoter	0.181732973377995	PMD	commonPMD	cg21063282	cg21063282				Yes
cg10819004_BC21	-0.349582	0.712456	0.984779	0.635196	-12.6818	2.15943e-21	2.14596e-18	38.2128	chr8	62490943	F	II		Unknow	OpenSea		Both	CG	Open Sea	ENST00000524201	chr8	62248963	62747042	498080	+	241979	ENSG00000185942	NKAIN3	protein_coding	chromosome	NKAIN3	ENSG00000185942	NKAIN3						Heterochromatin	0.172733310677757	PMD	commonPMD	cg10819004	cg10819004				Yes
cg02320356_TC21	-0.308284	0.612345	0.953083	0.644798	-12.6804	2.17222e-21	2.15472e-18	38.207	chr8	126224862	R	II		Unknow	OpenSea		Both	CG	Open Sea	ENST00000517458	chr8	126552815	126556419	3605	-	331555	ENSG00000168672	FAM84B	protein_coding	chromosome	FAM84B								Heterochromatin	0.187628392895611	PMD	commonPMD	cg02320356	cg02320356				No
cg16581308_TC21	-0.315312	0.703058	0.889498	0.574185	-12.6803	2.17367e-21	2.15472e-18	38.2064	chr4	16860457	F	II		Unknow	OpenSea		Both	CG	Open Sea	ENST00000513457	chr4	16588710	16826560	237851	-	33896	ENSG00000169744	LDB2	protein_coding	chromosome	LDB2	ENSG00000169744	LDB2						Heterochromatin	0.23185741110044	PMD	commonPMD	cg16581308	cg16581308				Yes
cg12768523_BC21	0.356894	0.378913	0.0700892	0.426984	12.6789	2.18708e-21	2.16531e-18	38.2003	chr4	168816073	R	II		Unknow	OpenSea		Both	CG	Open Sea	ENST00000393726	chr4	168832005	168913969	81965	+	15930	ENSG00000129116	PALLD	protein_coding	chromosome	PALLD	ENSG00000129116	PALLD	PRAD_30355	2.90708595131327	Intron	0.401197604790419	0.598802395209581	Active_non-prostate_lineage_enhancer	0.0636052376112733			cg12768523	cg12768523				Yes
cg03507534_BC21	0.342025	0.330517	0.160031	0.502056	12.6783	2.19303e-21	2.1685e-18	38.1977	chr1	36324336	F	II	EVA1B	TSS1500	Shore	chr1:36320899-36323801	Both	CG	South Shore	ENST00000270824	chr1	36322031	36324154	2124	-	181	ENSG00000142694	EVA1B	protein_coding	chromosome	EVA1B	ENSG00000214193	SH3D21						Active_non-prostate_lineage_promoter	0.0766313823139842			cg03507534	cg03507534				No
cg13251913_BC21	0.292502	0.363551	0.155427	0.447929	12.6768	2.2075e-21	2.17898e-18	38.1912	chr16	57639356	F	II	ADGRG1	TSS200	OpenSea		Both	CG	Open Sea	ENST00000564729	chr16	57639412	57651299	11888	+	54	ENSG00000205336	GPR56	protein_coding	chromosome	GPR56	ENSG00000205336	GPR56	PRAD_88482	5.5120204620788	Promoter	0.564870259481038	0.435129740518962	Bivalent_poised_promoter	0.0950494927200815			cg13251913	cg13251913				Yes
cg01495742_TC21	0.353377	0.734337	0.447588	0.800965	12.6765	2.21102e-21	2.17898e-18	38.1896	chr1	234564741	F	II		Unknow	OpenSea		Both	CG	Open Sea	ENST00000491430	chr1	234607231	234608094	864	-	43351	ENSG00000168264	IRF2BP2	protein_coding	chromosome	IRF2BP2			PRAD_10374	7.09089854720358	Distal	0.409181636726547	0.590818363273453	Primed_non-prostate_lineage-specific_enhancer	0.0696829862216245			cg01495742	cg01495742				Yes
cg21925598_TC21	0.344048	0.767666	0.417465	0.761512	12.7231	2.21186e-21	2.17898e-18	38.1911	chr18	63444960	F	II		Unknow	OpenSea		Both	CG	Open Sea	ENST00000238497	chr18	63389190	63422463	33274	-	22496	ENSG00000119541	VPS4B	protein_coding	chromosome	VPS4B			PRAD_97992	7.39923338923345	Distal	0.365269461077844	0.634730538922156	Heterochromatin	0.0930735680822805			cg21925598	cg21925598	GH18J063443	Enhancer	1.20876887637724	Yes
cg17965019_TC21	0.313781	0.244384	0.0217844	0.335566	12.6758	2.21791e-21	2.18223e-18	38.1866	chr6	27890767	R	II	H3C12	Exon	Island	chr6:27890388-27890786;chr6:27892875-27893140;chr6:27893539-27893817	Both	CG	Island	ENST00000359303	chr6	27890382	27890792	411	-	23	ENSG00000197153	HIST1H3J	protein_coding	chromosome	HIST1H3J	ENSG00000197153	HIST1H3J	PRAD_38302	4.26431859042484	Promoter	0.528942115768463	0.471057884231537	Bivalent_poised_promoter	0.0733589271820638			cg17965019	cg17965019				Yes
cg14455887_BC21	0.445859	0.47335	0.115916	0.561775	12.6743	2.23272e-21	2.19408e-18	38.18	chr5	66958646	F	II	MAST4	TSS1500	OpenSea		Both	CG	Open Sea	ENST00000405643	chr5	66958870	67167051	208182	+	222	ENSG00000069020	MAST4	protein_coding	chromosome	MAST4	ENSG00000069020	MAST4						Active_non-prostate_lineage_enhancer	0.127803024940981	PMD		cg14455887	cg14455887				Yes
cg17820459_TC21	0.300341	0.204047	0.036686	0.337027	12.6699	2.27648e-21	2.23432e-18	38.1609	chr5	151020970	F	II		Unknow	Shore	chr5:151020439-151020800	Both	CG	South Shore	ENST00000517973	chr5	151020606	151028166	7561	+	363	ENSG00000211445	GPX3	protein_coding	chromosome	GPX3	ENSG00000211445	GPX3						Active_non-prostate_lineage_promoter	0.0822972322514383			cg17820459	cg17820459				Yes
cg19997898_BC21	0.290186	0.668996	0.345644	0.63583	12.7158	2.28471e-21	2.23714e-18	38.1615	chr20	25293791	R	II		Unknow	OpenSea		Both	CG	Open Sea	ENST00000471359	chr20	25293901	25296636	2736	+	108	ENSG00000100994	PYGB	protein_coding	chromosome	PYGB	ENSG00000100994	PYGB	PRAD_104368	2.55369882092411	Promoter	0.578842315369261	0.421157684630739	Active_non-prostate_lineage_promoter	0.0716357245841837			cg19997898	cg19997898				Yes
cg20928875_BC21	0.388937	0.422242	0.0320257	0.420963	12.7158	2.28499e-21	2.23714e-18	38.1603	chr8	109294530	R	II		Unknow	OpenSea		Both	CG	Open Sea	ENST00000427660	chr8	109242675	109329934	87260	-	35402	ENSG00000120526	NUDCD1	protein_coding	chromosome	NUDCD1	ENSG00000120526	NUDCD1						Primed_prostate_lineage_enhancer	0.0677152734771472			cg20928875	cg20928875				Yes
cg12830291_BC21	0.382926	0.495936	0.0823384	0.465265	12.6688	2.28797e-21	2.2373e-18	38.156	chr14	80974095	R	II		Unknow	OpenSea		Both	CG	Open Sea	ENST00000554368	chr14	80945556	80959517	13962	-	14577	ENSG00000100629	CEP128	protein_coding	chromosome	CEP128	ENSG00000165409	TSHR						Heterochromatin	0.115545256588857			cg12830291	cg12830291				Yes
cg25714798_BC21	0.316149	0.741108	0.364136	0.680285	12.6682	2.29328e-21	2.23973e-18	38.1537	chr13	75507150	F	II		Unknow	OpenSea		Both	CG	Open Sea	ENST00000377636	chr13	75284672	75482114	197443	-	25035	ENSG00000136111	TBC1D4	protein_coding	chromosome	TBC1D4								Bivalent_poised_enhancer	0.0731025259304933			cg25714798	cg25714798				Yes
cg20849855_TC21	-0.265019	0.688124	0.876937	0.611918	-12.6674	2.30218e-21	2.24484e-18	38.1499	chr13	113437401	R	II		Unknow	OpenSea		Both	CG	Open Sea	ENST00000356501	chr13	113421940	113449142	27203	-	11739	ENSG00000153531	ADPRHL1	protein_coding	chromosome	ADPRHL1	ENSG00000153531	ADPRHL1	PRAD_78719	4.96167291662841	Intron	0.580838323353293	0.419161676646707	Active_non-prostate_lineage_promoter	0.0669264737592607			cg20849855	cg20849855				Yes
cg22715854_TC21	0.39667	0.69174	0.337032	0.733702	12.6669	2.30662e-21	2.24484e-18	38.148	chr1	50610645	F	II		Unknow	OpenSea		Both	CG	Open Sea	ENST00000472808	chr1	50539592	50606944	67353	-	3700	ENSG00000185104	FAF1	protein_coding	chromosome	FAF1	ENSG00000185104	FAF1						Heterochromatin	0.0610794388165017			cg22715854	cg22715854				No
cg08498787_BC21	0.357382	0.22474	-0.0237059	0.333676	12.6669	2.30699e-21	2.24484e-18	38.1478	chr11	57483307	R	II		Unknow	Island	chr11:57482473-57483375	Both	CG	Island	ENST00000533515	chr11	57491303	57499677	8375	-	16368	ENSG00000149150	SLC43A1	protein_coding	chromosome	SLC43A1								Bivalent_poised_promoter	0.105092645577886			cg08498787	cg08498787				Yes
cg08331313_BC21	0.343631	0.292437	0.123884	0.467515	12.6634	2.34343e-21	2.27751e-18	38.1324	chr5	151686899	F	II	CLMAT3	Exon	OpenSea		Both	CG	Open Sea	ENST00000538026	chr5	151666373	151686963	20591	-	62	ENSG00000113140	SPARC	protein_coding	chromosome	SPARC	ENSG00000113140	SPARC	PRAD_35861	3.82658730940002	Promoter	0.620758483033932	0.379241516966068	Bivalent_poised_promoter	0.135691901455526	PMD		cg08331313	cg08331313				No
cg01789934_BC21	-0.297747	0.753422	1.03202	0.734276	-12.6628	2.34979e-21	2.2809e-18	38.1297	chr1	198923390	R	II		Unknow	OpenSea		Both	CG	Open Sea	ENST00000391970	chr1	198639288	198703346	64059	+	284101	ENSG00000081237	PTPRC	protein_coding	chromosome	PTPRC								Active_non-prostate_lineage_enhancer	0.172527308170104	PMD	commonPMD	cg01789934					No
cg10852061_BC21	-0.291273	0.482412	0.711835	0.420561	-12.709	2.35429e-21	2.28128e-18	38.132	chr7	32330005	F	II		Unknow	OpenSea		Both	CG	Open Sea	ENST00000396193	chr7	31751179	32299329	548151	-	30675	ENSG00000154678	PDE1C	protein_coding	chromosome	PDE1C								Repressed_chromatin	0.171480598041364	PMD	commonPMD	cg10852061					No
cg00074590_BC21	-0.275629	0.649115	0.772988	0.497359	-12.6622	2.35593e-21	2.28128e-18	38.1272	chr1	3004285	F	II		Unknow	Shelf	chr1:3001801-3002189	Both	CG	South Shelf	ENST00000378404	chr1	3021483	3022903	1421	+	17196	ENSG00000169717	ACTRT2	protein_coding	chromosome	ACTRT2								Repressed_chromatin	0.207414112189107	PMD	commonPMD	cg00074590					No
cg21290800_TC21	0.284498	0.217479	0.0665205	0.351018	12.6616	2.36214e-21	2.28451e-18	38.1246	chr4	186144348	R	II	FAM149A	5UTR	Shore	chr4:186144604-186145306	Both	CG	North Shore	ENST00000513212	chr4	186144287	186151934	7648	+	60	ENSG00000109794	FAM149A	protein_coding	chromosome	FAM149A	ENSG00000109794	FAM149A	PRAD_30840	2.35338790794171	Promoter	0.542914171656687	0.457085828343313	Bivalent_poised_promoter	0.104029819440311			cg21290800	cg21290800				Yes
cg12783776_BC21	0.374148	0.286937	0.114367	0.488515	12.6611	2.36757e-21	2.28565e-18	38.1223	chr11	57598475	F	II		Unknow	OpenSea		Both	CG	Open Sea	ENST00000619430	chr11	57598271	57614581	16311	+	203	ENSG00000149131	SERPING1	protein_coding	chromosome	SERPING1	ENSG00000149131	SERPING1						Bivalent_poised_promoter	0.10922718320123			cg12783776	cg12783776				Yes
cg24360909_TC21	0.356789	0.44464	0.13257	0.489359	12.6609	2.36907e-21	2.28565e-18	38.1217	chr15	48897341	F	II		Unknow	OpenSea		Both	CG	Open Sea	ENST00000558295	chr15	48878136	48879459	1324	+	19204	ENSG00000255302	EID1	protein_coding	chromosome	EID1	ENSG00000185634	SHC4						Active_non-prostate_lineage_enhancer	0.12176028012685			cg24360909	cg24360909				Yes
cg16429748_BC21	0.368484	0.437922	0.0911107	0.459595	12.6577	2.40357e-21	2.31611e-18	38.1075	chr14	71703800	R	II		Unknow	OpenSea		Both	CG	Open Sea	ENST00000554874	chr14	71702312	71739367	37056	+	1487	ENSG00000197555	SIPA1L1	protein_coding	chromosome	SIPA1L1	ENSG00000197555	SIPA1L1						Heterochromatin	0.0934058992197901			cg16429748	cg16429748				Yes
cg02049405_TC11	0.340246	0.289966	0.0469156	0.387161	12.657	2.41106e-21	2.32052e-18	38.1044	chr6	30127488	F	I		Unknow	Island	chr6:30127396-30127833	Grn	CG	Island	ENST00000396581	chr6	30136108	30148735	12628	+	8618	ENSG00000204614	TRIM40	protein_coding	chromosome	TRIM40			PRAD_38443	2.79751241650723	Distal	0.604790419161677	0.395209580838323	Bivalent_poised_promoter				cg02049405	cg02049405				Yes
cg19939130_BC21	-0.347934	0.72298	1.01635	0.668416	-12.6555	2.42698e-21	2.33301e-18	38.098	chr1	159008678	F	II	IFI16	TSS1500	OpenSea		Both	CG	Open Sea	ENST00000447473	chr1	159008995	159016692	7698	+	315	ENSG00000163565	IFI16	protein_coding	chromosome	IFI16	ENSG00000163565	IFI16						Active_non-prostate_lineage_enhancer	0.154285197462651	PMD	commonPMD	cg19939130	cg19939130				Yes
cg01297721_BC11	0.312331	0.302922	0.108281	0.420612	12.6524	2.46116e-21	2.363e-18	38.0842	chr19	19262757	R	I	HAPLN4	Exon	Shelf	chr19:19257909-19258872;chr19:19260866-19261584;chr19:19262692-19262904	Grn	CG	Island	ENST00000291481	chr19	19255641	19262796	7156	-	37	ENSG00000187664	HAPLN4	protein_coding	chromosome	HAPLN4	ENSG00000187664	HAPLN4						Bivalent_poised_promoter	0.107444839211345			cg01297721	cg01297721				No
cg20024850_TC11	0.367594	0.167774	0.0275981	0.395192	12.6982	2.46937e-21	2.36802e-18	38.0827	chrX	139692209	R	I		Unknow	Island	chrX:139692098-139692514	Red	CG	Island	ENST00000520602	chrX	139581770	139692156	110387	-	52	ENSG00000101977	MCF2	protein_coding	chromosome	MCF2	ENSG00000101977	MCF2						Bivalent_poised_promoter				cg20024850	cg20024850				No
cg11685547_BC21	0.225686	0.252686	0.18903	0.414715	12.6512	2.47364e-21	2.36926e-18	38.0792	chr9	132579916	R	II		Unknow	Island	chr9:132579777-132583199	Both	CG	Island	ENST00000263610	chr9	132582185	132590266	8082	+	2267	ENSG00000125492	BARHL1	protein_coding	chromosome	BARHL1								Bivalent_poised_enhancer	0.143263733294373	PMD		cg11685547	cg11685547				Yes
cg14563260_BC21	0.280589	0.254287	0.0363002	0.316889	12.6457	2.53481e-21	2.42492e-18	38.0552	chr9	111039040	F	II	LPAR1	TSS1500	Island	chr9:111037633-111039095	Both	CG	Island	ENST00000441240	chr9	110941668	111038458	96791	-	581	ENSG00000198121	LPAR1	protein_coding	chromosome	LPAR1			PRAD_57345	3.33519348154136	Promoter	0.660678642714571	0.339321357285429	Bivalent_poised_promoter	0.122749846118034			cg14563260	cg14563260				Yes
cg06118609_BC21	-0.330349	0.661358	0.75592	0.425571	-12.6427	2.5695e-21	2.45515e-18	38.0418	chr11	7961159	F	II	NLRP10	Exon	OpenSea		Both	CG	Open Sea	ENST00000328600	chr11	7959424	7963657	4234	-	2496	ENSG00000182261	NLRP10	protein_coding	chromosome	NLRP10	ENSG00000182261	NLRP10						Repressed_chromatin	0.103497482427416			cg06118609	cg06118609				No
cg08244085_BC11	0.270619	0.363555	0.204928	0.475548	12.6418	2.57931e-21	2.46156e-18	38.0381	chr12	62631950	F	I		Unknow	Island	chr12:62631808-62632433	Red	CG	Island	ENST00000551214	chr12	62648574	62721020	72447	-	89068	ENSG00000111110	PPM1H	protein_coding	chromosome	PPM1H			PRAD_73426	4.1626457399712	Distal	0.62874251497006	0.37125748502994	Bivalent_poised_promoter	0.0767430948618456			cg08244085	cg08244085				No
cg16933386_BC21	0.241325	0.190426	0.0342368	0.275561	12.641	2.58904e-21	2.46788e-18	38.0344	chr10	123146495	R	II		Unknow	Shelf	chr10:123142391-123143101;chr10:123147767-123151519	Both	CG	North Shore	ENST00000339992	chr10	123148122	123150672	2551	+	1625	ENSG00000188816	HMX2	protein_coding	chromosome	HMX2								Bivalent_poised_promoter	0.0958086701192662			cg16933386	cg16933386				No
cg11236543_BC21	-0.309813	0.611831	0.820335	0.510522	-12.6403	2.59648e-21	2.472e-18	38.0316	chr21	26404943	F	II	CYYR1-AS1	TSS1500	OpenSea		Both	CG	Open Sea	ENST00000400043	chr21	26477971	26573176	95206	-	168231	ENSG00000166265	CYYR1	protein_coding	chromosome	CYYR1								Heterochromatin	0.194701176021662	PMD	commonPMD	cg11236543	cg11236543				Yes
cg03840647_TC21	0.2424	0.234957	0.0789178	0.321318	12.6388	2.614e-21	2.48571e-18	38.0249	chr14	36505763	R	II		Unknow	Shore	chr14:36503964-36504535;chr14:36505343-36506220;chr14:36508313-36508791	Both	CG	Island	ENST00000518987	chr14	36474678	36513506	38829	-	7741	ENSG00000229415	SFTA3	protein_coding	chromosome	SFTA3	ENSG00000229415	SFTA3						Bivalent_poised_promoter	0.145520462080787	PMD		cg03840647	cg03840647				Yes
cg08924203_TC21	0.364251	0.197051	0.00895835	0.373209	12.6377	2.62658e-21	2.49468e-18	38.0202	chr21	41426820	F	II		Unknow	Island	chr21:41426219-41426957	Both	CG	Island	ENST00000441677	chr21	41426241	41435964	9724	+	578	ENSG00000157601	MX1	protein_coding	chromosome	MX1	ENSG00000157601	MX1						Bivalent_poised_promoter	0.077080284220062			cg08924203	cg08924203				Yes
cg13997864_BC11	0.253454	0.103147	-0.0578468	0.195607	12.6372	2.63266e-21	2.49586e-18	38.0179	chr2	96325244	F	I	ITPRIPL1	TSS1500	Shelf	chr2:96321289-96321913;chr2:96325119-96325545	Grn	CG	Island	ENST00000420176	chr2	96325331	96327196	1866	+	85	ENSG00000198885	ITPRIPL1	protein_coding	chromosome	ITPRIPL1			PRAD_14345	2.33192252560039	Promoter	0.672654690618762	0.327345309381238	Bivalent_poised_promoter	0.0849670683106316			cg13997864					No
cg08860070_TC11	0.579471	0.273324	-0.0470268	0.532444	12.6371	2.63411e-21	2.49586e-18	38.0174	chr5	141513255	F	I		Unknow	Island	chr5:141512694-141513622	Red	CG	Island	ENST00000622836	chr5	141508070	141511527	3458	+	5184	ENSG00000240184	PCDHGC3	protein_coding	chromosome	PCDHGC3			PRAD_35262	4.31451367382467	Distal	0.522954091816367	0.477045908183633	Active_non-prostate_lineage_promoter	0.0608428593481492			cg08860070	cg08860070				No
cg15942185_TC21	0.380568	0.603961	0.21356	0.594129	12.6363	2.64338e-21	2.50166e-18	38.0139	chr7	130272647	R	II		Unknow	OpenSea		Both	CG	Open Sea	ENST00000222481	chr7	130266827	130289798	22972	+	5819	ENSG00000158516	CPA2	protein_coding	chromosome	CPA2	ENSG00000158516	CPA2						Bivalent_poised_promoter	0.112482050952297			cg15942185	cg15942185				Yes
cg24271671_BC21	0.3572	0.466463	0.256434	0.613634	12.6805	2.6698e-21	2.52365e-18	38.0059	chr19	18677983	F	II		Unknow	OpenSea		Both	CG	Open Sea	ENST00000321949	chr19	18683677	18777952	94276	+	5692	ENSG00000105662	CRTC1	protein_coding	chromosome	CRTC1			PRAD_100527	5.89046670485935	Distal	0.538922155688623	0.461077844311377	Bivalent_poised_promoter	0.0913143070383927			cg24271671					No
cg09038676_BC21	0.381476	0.229232	-0.0115302	0.369946	12.6337	2.67434e-21	2.52494e-18	38.0025	chr11	67584137	R	II	GSTP1	Exon	Island	chr11:67583457-67584482	Both	CG	Island	ENST00000398603	chr11	67583742	67586650	2909	+	394	ENSG00000084207	GSTP1	protein_coding	chromosome	GSTP1	ENSG00000084207	GSTP1						Bivalent_poised_promoter	0.129802838352055	PMD		cg09038676	cg09038676				No
cg25095613_TC21	0.228705	0.507168	0.315255	0.543959	12.6334	2.67777e-21	2.52518e-18	38.0012	chr20	25205633	R	II		Unknow	OpenSea		Both	CG	Open Sea	ENST00000447877	chr20	25207344	25225317	17974	+	1709	ENSG00000197586	ENTPD6	protein_coding	chromosome	ENTPD6	ENSG00000197586	ENTPD6						Active_non-prostate_lineage_promoter	0.0716357245841837			cg25095613					No
cg09918467_BC21	0.409742	0.626094	0.208681	0.618423	12.6327	2.68606e-21	2.52999e-18	37.9982	chr6	106496976	R	II		Unknow	OpenSea		Both	CG	Open Sea	ENST00000369066	chr6	106511855	106570451	58597	+	14877	ENSG00000112297	AIM1	protein_coding	chromosome	AIM1			PRAD_40964	4.77597150039795	Intron	0.489021956087824	0.510978043912176	Bivalent_poised_enhancer	0.0942170490931847			cg09918467		GH06J106496	Enhancer	0.464147944695441	No
cg06760830_TC21	0.336339	0.318244	0.123045	0.459384	12.6322	2.69185e-21	2.53243e-18	37.9961	chr1	46614000	R	II		Unknow	Shore	chr1:46612908-46613295;chr1:46616344-46616905	Both	CG	South Shore	ENST00000271139	chr1	46607719	46615133	7415	-	1131	ENSG00000142961	MOB3C	protein_coding	chromosome	MOB3C	ENSG00000079277;ENSG00000142961	MKNK1;MOB3C	PRAD_3724	3.73978974159413	5' UTR	0.572854291417166	0.427145708582834	Active_non-prostate_lineage_promoter	0.0710066559062008			cg06760830	cg06760830				Yes
cg11709405_BC21	0.360868	0.443072	0.211464	0.572332	12.6312	2.70413e-21	2.54098e-18	37.9916	chr1	24322908	F	II	GRHL3	TSS200	Shore	chr1:24321712-24322684	Both	CG	South Shore	ENST00000236255	chr1	24323040	24354488	31449	+	130	ENSG00000158055	GRHL3	protein_coding	chromosome	GRHL3	ENSG00000158055	GRHL3						Bivalent_poised_promoter	0.112174273320052			cg11709405	cg11709405	GH01J024316	Promoter/Enhancer	1.90072252969193	Yes
cg09965624_TC21	0.260326	0.271796	0.123058	0.383384	12.63	2.7182e-21	2.55118e-18	37.9865	chr6	111113904	R	II	SNORD166	Exon	OpenSea		Both	CG	Open Sea	ENST00000368851	chr6	111087578	111223020	135443	+	26325	ENSG00000112394	SLC16A10	protein_coding	chromosome	SLC16A10	ENSG00000112394	SLC16A10						Heterochromatin	0.122358270517372			cg09965624					No
cg17480760_BC11	0.324732	0.249308	0.0560171	0.380749	12.6749	2.73642e-21	2.56525e-18	37.9838	chr8	85438660	F	I	CA3	TSS200	Island	chr8:85438536-85438967	Red	CG	Island	ENST00000285381	chr8	85438827	85449040	10214	+	165	ENSG00000164879	CA3	protein_coding	chromosome	CA3	ENSG00000164879	CA3						Bivalent_poised_promoter	0.170087340122062	PMD	commonPMD	cg17480760	cg17480760				Yes
cg24577233_BC11	0.498647	0.345057	-0.00528456	0.493362	12.6745	2.7408e-21	2.56633e-18	37.9825	chr19	43580595	F	I	PINLYP	TSS200	OpenSea		Red	CG	Open Sea	ENST00000569031	chr19	43580638	43582098	1461	+	41	ENSG00000234465	PINLYP	protein_coding	chromosome	PINLYP	ENSG00000268361;ENSG00000234465	L34079.2;PINLYP	PRAD_101768	4.41758129533539	Promoter	0.600798403193613	0.399201596806387	Active_non-prostate_lineage_promoter	0.0886370467765832			cg24577233					No
cg07097417_BC21	0.379894	0.370412	0.0836773	0.463571	12.6275	2.74868e-21	2.57067e-18	37.9755	chr1	211829428	F	II	LPGAT1-AS1	TSS1500	Shore	chr1:211830089-211830938	Both	CG	North Shore	ENST00000366996	chr1	211749793	211830238	80446	-	808	ENSG00000123684	LPGAT1	protein_coding	chromosome	LPGAT1	ENSG00000123684	LPGAT1						Active_non-prostate_lineage_promoter	0.0887814109457809			cg07097417	cg07097417				Yes
cg15083233_TC21	0.388224	0.302636	0.014958	0.403182	12.6269	2.75611e-21	2.5709e-18	37.9729	chr9	110048122	R	II	PALM2AKAP2	TSS1500	Shore	chr9:110048647-110048848	Both	CG	North Shore	ENST00000434623	chr9	110048598	110169909	121312	+	474	ENSG00000241978	AKAP2	protein_coding	chromosome	AKAP2	ENSG00000157654	PALM2-AKAP2						Bivalent_poised_promoter	0.135596299894375	PMD		cg15083233	cg15083233				Yes
cg26479625_BC21	0.335144	0.271718	0.130589	0.465733	12.6268	2.75763e-21	2.5709e-18	37.9723	chr1	32201610	R	II		Unknow	Shore	chr1:32200630-32200859;chr1:32204968-32206284	Both	CG	South Shore	ENST00000483009	chr1	32201696	32205214	3519	+	84	ENSG00000160050	CCDC28B	protein_coding	chromosome	CCDC28B	ENSG00000160050	CCDC28B						Active_non-prostate_lineage_promoter	0.098575520361333			cg26479625	cg26479625				Yes
cg06248767_BC11	0.382847	0.309111	0.0626339	0.445481	12.673	2.75864e-21	2.5709e-18	37.9762	chr8	55939731	F	I		Unknow	OpenSea		Red	CG	Open Sea	ENST00000520050	chr8	55940234	55950748	10515	+	501	ENSG00000254087	LYN	protein_coding	chromosome	LYN	ENSG00000254087	LYN	PRAD_51002	4.93495482917087	Promoter	0.570858283433134	0.429141716566866	Active_non-prostate_lineage_promoter	0.0835057878187396			cg06248767	cg06248767				Yes
cg04273431_BC21	0.279523	0.477834	0.268991	0.548513	12.626	2.76773e-21	2.5739e-18	37.9687	chr6	30555438	R	II	PRR3	TSS1500	Shore	chr6:30555509-30555742;chr6:30555998-30557412	Both	CG	North Shore	ENST00000433809	chr6	30553360	30556088	2729	-	648	ENSG00000204590	GNL1	protein_coding	chromosome	GNL1	ENSG00000204590	GNL1	PRAD_38464	2.99109835279301	Exon	0.632734530938124	0.367265469061876	Active_non-prostate_lineage_promoter				cg04273431	cg04273431				Yes
cg17775621_BC21	0.298378	0.155194	0.025497	0.323875	12.6259	2.76834e-21	2.5739e-18	37.9685	chr10	11164875	F	II	CELF2	TSS1500	Shore	chr10:11165620-11166017	Both	CG	North Shore	ENST00000399850	chr10	11165030	11334358	169329	+	153	ENSG00000048740	CELF2	protein_coding	chromosome	CELF2	ENSG00000048740	CELF2						Bivalent_poised_promoter	0.229857725664153	PMD	commonPMD	cg17775621	cg17775621				Yes
cg18790787_TC21	-0.313673	0.729572	1.00769	0.694021	-12.6242	2.79002e-21	2.59102e-18	37.9608	chr2	117413114	R	II		Unknow	OpenSea		Both	CG	Open Sea	ENST00000263239	chr2	117814650	117832379	17730	+	401534	ENSG00000088205	DDX18	protein_coding	chromosome	DDX18								Heterochromatin	0.211417570347729	PMD	commonPMD	cg18790787	cg18790787				Yes
cg00105450_BC21	-0.358484	0.701472	0.955363	0.596878	-12.6235	2.79804e-21	2.59244e-18	37.958	chr1	4231415	R	II		Unknow	OpenSea		Both	CG	Open Sea	ENST00000361605	chr1	3889125	3900285	11161	-	331129	ENSG00000198912	C1orf174	protein_coding	chromosome	C1orf174								Repressed_chromatin	0.19206998176692	PMD	commonPMD	cg00105450					No
cg19462716_TC21	-0.30206	0.656179	0.88811	0.58605	-12.6235	2.79808e-21	2.59244e-18	37.958	chr14	48254711	F	II		Unknow	OpenSea		Both	CG	Open Sea	ENST00000399232	chr14	46840092	47674954	834863	-	579756	ENSG00000139915	MDGA2	protein_coding	chromosome	MDGA2								Heterochromatin	0.22692192676527	PMD	commonPMD	cg19462716					No
cg13634736_BC21	0.339734	0.295345	0.10993	0.449664	12.6214	2.82481e-21	2.61416e-18	37.9487	chr11	3160345	F	II		Unknow	Island	chr11:3160344-3160890	Both	CG	Island	ENST00000534157	chr11	3126483	3161393	34911	-	1046	ENSG00000021762	OSBPL5	protein_coding	chromosome	OSBPL5	ENSG00000021762	OSBPL5	PRAD_64898	6.19187428622003	Intron	0.622754491017964	0.377245508982036	Active_non-prostate_lineage_promoter	0.116847826169106			cg13634736	cg13634736				Yes
cg19423014_BC21	0.295446	0.172019	-0.000107921	0.295339	12.6204	2.83784e-21	2.62096e-18	37.9441	chr18	61892858	F	II	RNF152	5UTR	Shore	chr18:61893476-61894716	Both	CG	North Shore	ENST00000588064	chr18	61875005	61893734	18730	-	874	ENSG00000176641	RNF152	protein_coding	chromosome	RNF152	ENSG00000176641	RNF152	PRAD_97909	3.58695886262248	5' UTR	0.574850299401198	0.425149700598802	Bivalent_poised_promoter	0.118485951970708			cg19423014	cg19423014				Yes
cg05070518_TC21	0.295837	0.18408	0.00452534	0.300362	12.6203	2.83875e-21	2.62096e-18	37.9438	chr17	7652004	R	II		Unknow	Island	chr17:7650821-7652020	Both	CG	Island	ENST00000250111	chr17	7651112	7657768	6657	+	891	ENSG00000129244	ATP1B2	protein_coding	chromosome	ATP1B2	ENSG00000129244	ATP1B2						Bivalent_poised_promoter	0.100784009163996			cg05070518	cg05070518				Yes
cg11770080_TC11	0.286387	0.157828	0.0101403	0.296527	12.62	2.84258e-21	2.62144e-18	37.9425	chr5	79112356	R	I		Unknow	OpenSea		Grn	CG	Open Sea	ENST00000524080	chr5	79111809	79131484	19676	+	546	ENSG00000145692	BHMT	protein_coding	chromosome	BHMT	ENSG00000132837;ENSG00000145692	DMGDH;BHMT						Bivalent_poised_promoter	0.11978856507223			cg11770080	cg11770080				Yes
cg01517654_BC21	0.285825	0.287788	0.167606	0.453431	12.615	2.90574e-21	2.67658e-18	37.9209	chr12	54195980	F	II		Unknow	OpenSea		Both	CG	Open Sea	ENST00000508394	chr12	54181275	54188994	7720	-	6985	ENSG00000123415	SMUG1	protein_coding	chromosome	SMUG1								Bivalent_poised_promoter	0.129817395242163	PMD		cg01517654	cg01517654				Yes
cg24587305_BC21	0.324964	0.311193	0.133015	0.457979	12.6143	2.91586e-21	2.68003e-18	37.9174	chr9	38026425	R	II		Unknow	OpenSea		Both	CG	Open Sea	ENST00000377707	chr9	37919134	38069211	150078	-	42784	ENSG00000107338	SHB	protein_coding	chromosome	SHB	ENSG00000255872;ENSG00000107338	RP11-613M10.9;SHB						Active_non-prostate_lineage_enhancer	0.0965073372892589			cg24587305	cg24587305				Yes
cg24323759_BC21	0.323152	0.522246	0.23385	0.557001	12.6142	2.91624e-21	2.68003e-18	37.9173	chr11	64324983	R	II		Unknow	OpenSea		Both	CG	Open Sea	ENST00000347941	chr11	64318182	64321742	3561	+	6800	ENSG00000126432	PRDX5	protein_coding	chromosome	PRDX5			PRAD_67317	4.41573641174693	Distal	0.487025948103792	0.512974051896208	Active_prostate_lineage-specific_enhancer	0.101307519889439			cg24323759	cg24323759				Yes
cg01894657_BC21	-0.385011	0.725231	1.01811	0.633096	-12.6139	2.92041e-21	2.68076e-18	37.9159	chr1	208840929	R	II		Unknow	OpenSea		Both	CG	Open Sea	ENST00000367033	chr1	208022242	208244320	222079	-	596608	ENSG00000076356	PLXNA2	protein_coding	chromosome	PLXNA2								Heterochromatin	0.228001305165593	PMD	commonPMD	cg01894657					No
cg24679030_TC21	0.504903	0.426559	-0.0312941	0.473609	12.6128	2.93487e-21	2.68903e-18	37.9111	chr20	58082283	F	II		Unknow	OpenSea		Both	CG	Open Sea	ENST00000371168	chr20	58150904	58161150	10247	+	68619	ENSG00000124237	C20orf85	protein_coding	chromosome	C20orf85								Primed_prostate_lineage_enhancer	0.191660063067396	PMD	commonPMD	cg24679030	cg24679030	GH20J058081	Enhancer	0.576727049185274	Yes
cg19224560_BC21	0.288483	0.233868	0.116367	0.40485	12.6127	2.93619e-21	2.68903e-18	37.9106	chr13	113863320	F	II	GAS6-DT	TSS1500	Island	chr13:113862834-113864233	Both	CG	Island	ENST00000476291	chr13	113847677	113864015	16339	-	693	ENSG00000183087	GAS6	protein_coding	chromosome	GAS6	ENSG00000183087	GAS6						Bivalent_poised_promoter	0.163201983554881	PMD	commonPMD	cg19224560					No
cg22524657_BC11	0.435511	0.196859	-0.0355369	0.399974	12.6116	2.9512e-21	2.69966e-18	37.9056	chr1	47533491	F	I		Unknow	Island	chr1:47533238-47533555	Red	CG	Island	ENST00000334793	chr1	47436017	47440691	4675	+	97473	ENSG00000186564	FOXD2	protein_coding	chromosome	FOXD2								Bivalent_poised_promoter	0.103990158080177			cg22524657	cg22524657				No
cg13922160_BC21	0.421232	0.229897	0.0366183	0.457851	12.6112	2.95551e-21	2.7005e-18	37.9042	chr1	178371645	F	II		Unknow	OpenSea		Both	CG	Open Sea	ENST00000462775	chr1	178341471	178484147	142677	+	30173	ENSG00000075391	RASAL2	protein_coding	chromosome	RASAL2	ENSG00000075391	RASAL2						Active_non-prostate_lineage_promoter	0.0916737074197295			cg13922160	cg13922160	GH01J178371	Promoter/Enhancer	0.98603070367362	Yes
cg05961769_TC21	0.428017	0.587566	0.269108	0.697125	12.6091	2.98334e-21	2.72279e-18	37.8949	chr3	188348886	F	II		Unknow	OpenSea		Both	CG	Open Sea	ENST00000494233	chr3	188341663	188609279	267617	+	7222	ENSG00000145012	LPP	protein_coding	chromosome	LPP	ENSG00000145012	LPP						Active_non-prostate_lineage_enhancer	0.0663368044041923			cg05961769					No
cg19142740_TC21	0.323035	0.371609	0.21108	0.534115	12.6089	2.9869e-21	2.72291e-18	37.8938	chr19	43635171	R	II		Unknow	OpenSea		Both	CG	Open Sea	ENST00000222374	chr19	43622368	43639839	17472	-	4666	ENSG00000105767	CADM4	protein_coding	chromosome	CADM4	ENSG00000105767	CADM4						Bivalent_poised_promoter	0.107638530638454			cg19142740	cg19142740				Yes
cg19758391_TC21	0.329415	0.730462	0.407086	0.736501	12.6078	3.00082e-21	2.73246e-18	37.8892	chr16	18962412	R	II		Unknow	OpenSea		Both	CG	Open Sea	ENST00000569532	chr16	18983934	19059996	76063	+	21520	ENSG00000170537	TMC7	protein_coding	chromosome	TMC7			PRAD_87242	8.21401267263769	Distal	0.48502994011976	0.514970059880239	Active_non-prostate_lineage_promoter	0.102035706614955			cg19758391	cg19758391				Yes
cg27102138_TC21	-0.347942	0.745275	1.00476	0.656818	-12.6053	3.03428e-21	2.75735e-18	37.8783	chr3	137165270	R	II		Unknow	OpenSea		Both	CG	Open Sea	ENST00000329582	chr3	136957865	137011085	53221	+	207404	ENSG00000174564	IL20RB	protein_coding	chromosome	IL20RB								Heterochromatin	0.170017558012691	PMD	commonPMD	cg27102138	cg27102138				Yes
cg16444628_TC21	-0.303717	0.578329	0.800588	0.496871	-12.6051	3.03749e-21	2.75735e-18	37.8772	chr8	114682674	F	II		Unknow	OpenSea		Both	CG	Open Sea	ENST00000518018	chr8	115414429	115492221	77793	-	809545	ENSG00000104447	TRPS1	protein_coding	chromosome	TRPS1								Bivalent_poised_enhancer	0.205252347186489	PMD	commonPMD	cg16444628	cg16444628				Yes
cg06080793_TC21	0.25346	0.18878	0.0455955	0.299056	12.605	3.03857e-21	2.75735e-18	37.8769	chr6	1625222	F	II		Unknow	Island	chr6:1623950-1625233	Both	CG	Island	ENST00000467288	chr6	1623806	1625501	1696	-	277	ENSG00000112699	GMDS	protein_coding	chromosome	GMDS	ENSG00000112699	GMDS						Bivalent_poised_promoter	0.0634862442059986			cg06080793	cg06080793				Yes
cg24452181_BC11	0.362559	0.246382	0.032415	0.394974	12.6047	3.0424e-21	2.75767e-18	37.8757	chr19	48481061	F	I	CYTH2	Exon	Shore	chr19:48480305-48480918;chr19:48485053-48485268	Red	CG	South Shore	ENST00000600597	chr19	48479926	48480879	954	+	1134	ENSG00000105443	CYTH2	protein_coding	chromosome	CYTH2	ENSG00000105443	CYTH2	PRAD_102335	3.78306738558002	3' UTR	0.648702594810379	0.351297405189621	Active_non-prostate_lineage_promoter	0.0821263112806814			cg24452181	cg24452181				Yes
cg08693506_TC21	-0.280482	0.614297	0.792368	0.511886	-12.6034	3.06076e-21	2.77115e-18	37.8697	chr10	105534582	R	II		Unknow	OpenSea		Both	CG	Open Sea	ENST00000393176	chr10	105158928	105211250	52323	+	375653	ENSG00000156395	SORCS3	protein_coding	chromosome	SORCS3								Heterochromatin	0.247087468997766	PMD	commonPMD	cg08693506	cg08693506				Yes
cg18279382_TC21	0.243081	0.425136	0.206664	0.449746	12.6027	3.06955e-21	2.77594e-18	37.8669	chr12	124513037	R	II		Unknow	OpenSea		Both	CG	Open Sea	ENST00000420698	chr12	124419959	124518294	98336	-	5255	ENSG00000196498	NCOR2	protein_coding	chromosome	NCOR2	ENSG00000196498	NCOR2	PRAD_75872	8.83831639486466	Intron	0.616766467065868	0.383233532934132	Active_prostate_lineage-specific_promoter	0.0718480878303369			cg18279382					No
cg21618157_BC21	0.318001	0.449154	0.193585	0.511586	12.6022	3.07729e-21	2.77978e-18	37.8644	chr1	91737114	R	II		Unknow	OpenSea		Both	CG	Open Sea	ENST00000468996	chr1	91727777	91766432	38656	-	29316	ENSG00000069702	TGFBR3	protein_coding	chromosome	TGFBR3	ENSG00000069702	TGFBR3						Active_non-prostate_lineage_enhancer	0.0823937027249731			cg21618157	cg21618157				Yes
cg14781001_BC21	-0.339734	0.651452	0.91315	0.573416	-12.5996	3.11212e-21	2.80805e-18	37.8534	chr16	7430777	F	II		Unknow	OpenSea		Both	CG	Open Sea	ENST00000569889	chr16	7422778	7579785	157008	+	7998	ENSG00000078328	RBFOX1	protein_coding	chromosome	RBFOX1	ENSG00000078328	RBFOX1						Repressed_chromatin	0.20250685013905	PMD	commonPMD	cg14781001	cg14781001				Yes
cg24008544_TC11	0.368797	0.191101	-0.0641517	0.304646	12.5983	3.1313e-21	2.81902e-18	37.8473	chr17	43211880	F	I	TMEM106A	5UTR	Island	chr17:43211708-43212254	Red	CG	Island	ENST00000612339	chr17	43211875	43220041	8167	+	4	ENSG00000184988	TMEM106A	protein_coding	chromosome	TMEM106A	ENSG00000184988	TMEM106A	PRAD_92660	7.89838702030063	Promoter	0.586826347305389	0.413173652694611	Active_non-prostate_lineage_promoter	0.0865944831736231			cg24008544	cg24008544				Yes
cg07247214_BC21	-0.327512	0.612352	0.878485	0.550973	-12.5983	3.13138e-21	2.81902e-18	37.8473	chr4	154164365	R	II		Unknow	OpenSea		Both	CG	Open Sea	ENST00000623568	chr4	154255609	154284579	28971	-	120212	ENSG00000197410	DCHS2	protein_coding	chromosome	DCHS2								Heterochromatin	0.201550516313591	PMD	commonPMD	cg07247214					No
cg00224083_BC21	0.355819	0.245322	0.0847584	0.440577	12.5979	3.13604e-21	2.82002e-18	37.8458	chr4	138851981	R	II		Unknow	OpenSea		Both	CG	Open Sea	ENST00000280614	chr4	139015789	139045937	30149	+	163806	ENSG00000151014	CCRN4L	protein_coding	chromosome	CCRN4L								Heterochromatin	0.155072565915931	PMD	commonPMD	cg00224083	cg00224083				Yes
cg17282004_BC11	0.303505	0.387281	0.259418	0.562922	12.5931	3.20356e-21	2.87719e-18	37.8249	chr11	47593781	F	I		Unknow	Shelf	chr11:47589586-47590875;chr11:47594158-47594503	Red	CG	North Shore	ENST00000302514	chr11	47589664	47594659	4996	-	876	ENSG00000172247	C1QTNF4	protein_coding	chromosome	C1QTNF4	ENSG00000172247	C1QTNF4						Bivalent_poised_promoter	0.0719282472574329			cg17282004	cg17282004				No
cg01210399_BC21	0.318767	0.630672	0.302413	0.62118	12.5929	3.20687e-21	2.87719e-18	37.8239	chr1	84635170	F	II	LINC01555	TSS200	OpenSea		Both	CG	Open Sea	ENST00000603677	chr1	84649630	84690289	40660	-	55117	ENSG00000117155	SSX2IP	protein_coding	chromosome	SSX2IP								Heterochromatin	0.0640538685225427			cg01210399	cg01210399				Yes
cg14801374_TC21	0.323125	0.598701	0.404712	0.727837	12.5922	3.21722e-21	2.88322e-18	37.8207	chr12	89140831	R	II		Unknow	OpenSea		Both	CG	Open Sea	ENST00000547291	chr12	89349072	89351171	2100	-	210338	ENSG00000139318	DUSP6	protein_coding	chromosome	DUSP6								Heterochromatin	0.0979024252635311			cg14801374	cg14801374				Yes
cg26753037_BC11	0.218905	0.303135	0.166442	0.385347	12.6375	3.22802e-21	2.88963e-18	37.8195	chr1	54548018	R	I	ACOT11	TSS1500	OpenSea		Grn	CG	Open Sea	ENST00000498228	chr1	54548220	54598858	50639	+	200	ENSG00000162390	ACOT11	protein_coding	chromosome	ACOT11	ENSG00000162390	ACOT11	PRAD_4053	10.6747824786984	Promoter	0.642714570858283	0.357285429141717	Bivalent_poised_promoter	0.0971650992701161			cg26753037	cg26753037				No
cg08233811_BC21	0.292524	0.218216	-0.0441593	0.248365	12.5893	3.25883e-21	2.90665e-18	37.8081	chr6	21667102	R	II		Unknow	Shelf	chr6:21664276-21664947;chr6:21665484-21665800;chr6:21666208-21666631	Both	CG	South Shore	ENST00000244745	chr6	21592769	21598619	5851	+	74332	ENSG00000124766	SOX4	protein_coding	chromosome	SOX4								Bivalent_poised_promoter	0.10968995864267			cg08233811	cg08233811				Yes
cg11498967_TC21	0.340023	0.31368	0.035582	0.375605	12.5892	3.26037e-21	2.90665e-18	37.8076	chr1	230878641	F	II		Unknow	OpenSea		Both	CG	Open Sea	ENST00000470540	chr1	230837119	230869589	32471	-	9051	ENSG00000119280	C1orf198	protein_coding	chromosome	C1orf198								Active_non-prostate_lineage_enhancer	0.0902812174342625			cg11498967	cg11498967				Yes
cg05673079_TC21	-0.35785	0.684305	0.909495	0.551645	-12.5887	3.26719e-21	2.90665e-18	37.8055	chr10	108324902	R	II		Unknow	OpenSea		Both	CG	Open Sea	ENST00000263054	chr10	106573663	107164534	590872	-	1160367	ENSG00000108018	SORCS1	protein_coding	chromosome	SORCS1								Heterochromatin	0.214616234036219	PMD	commonPMD	cg05673079	cg05673079				Yes
cg12009710_BC21	0.332594	0.333815	0.14123	0.473824	12.5886	3.26903e-21	2.90665e-18	37.805	chr7	87218786	F	II		Unknow	Shore	chr7:87219595-87220708	Both	CG	North Shore	ENST00000423734	chr7	87197701	87219630	21930	-	842	ENSG00000135185	TMEM243	protein_coding	chromosome	TMEM243	ENSG00000135185	TMEM243						Active_non-prostate_lineage_promoter	0.124890733076844			cg12009710	cg12009710				Yes
cg18922524_TC21	0.289996	0.208042	0.10149	0.391486	12.5885	3.27034e-21	2.90665e-18	37.8046	chr12	54053352	F	II	HOXC4	TSS1500	Shore	chr12:54052092-54052329;chr12:54053960-54054252	Both	CG	North Shore	ENST00000430889	chr12	54053877	54056030	2154	+	523	ENSG00000198353	HOXC4	protein_coding	chromosome	HOXC4	ENSG00000198353	HOXC4						Bivalent_poised_promoter	0.164335865837829	PMD	commonPMD	cg18922524	cg18922524				Yes
cg06361405_BC21	0.391209	0.22964	0.00794939	0.399158	12.5883	3.27313e-21	2.90665e-18	37.8038	chr10	102674253	R	II	ARL3	3UTR	OpenSea		Both	CG	Open Sea	ENST00000479004	chr10	102655281	102657087	1807	+	18971	ENSG00000171206	TRIM8	protein_coding	chromosome	TRIM8	ENSG00000138175	ARL3	PRAD_63139	10.4978060476009	3' UTR	0.568862275449102	0.431137724550898	Active_non-prostate_lineage_promoter	0.0643261934933935			cg06361405	cg06361405				Yes
cg10616216_TC21	0.35412	0.498273	0.247574	0.601695	12.5883	3.2737e-21	2.90665e-18	37.8036	chr11	128451767	F	II		Unknow	Island	chr11:128451766-128452000	Both	CG	Island	ENST00000608978	chr11	128489470	128505394	15925	-	53625	ENSG00000134954	ETS1	protein_coding	chromosome	ETS1								Bivalent_poised_promoter	0.142640983071114	PMD		cg10616216	cg10616216				Yes
cg11521404_BC11	0.359589	0.185145	0.0132797	0.372869	12.5881	3.27631e-21	2.90665e-18	37.8028	chr13	20161393	F	I	GJA3	TSS1500	Island	chr13:20160738-20162018	Grn	CG	Island	ENST00000241125	chr13	20138255	20161049	22795	-	343	ENSG00000121743	GJA3	protein_coding	chromosome	GJA3								Bivalent_poised_promoter	0.113031819521385			cg11521404	cg11521404				Yes
cg17686999_BC21	-0.243695	0.629355	0.814939	0.571244	-12.5878	3.28103e-21	2.90758e-18	37.8014	chr12	57467516	F	II		Unknow	OpenSea		Both	CG	Open Sea	ENST00000528467	chr12	57463692	57472059	8368	+	3823	ENSG00000111087	GLI1	protein_coding	chromosome	GLI1	ENSG00000111087	GLI1						Repressed_chromatin	0.0891118494257834			cg17686999					No
cg08163199_BC11	0.403738	0.287997	0.0346951	0.438433	12.5849	3.32356e-21	2.93539e-18	37.7887	chr6	30007081	R	I		Unknow	Island	chr6:30006443-30007592	Red	CG	Island	ENST00000495278	chr6	30006596	30009956	3361	+	484	ENSG00000204622	HLA-J	transcribed_unprocessed_pseudogene	chromosome	HLA-J								Bivalent_poised_promoter				cg08163199	cg08163199				Yes
cg11983942_TC21	-0.269648	0.55677	0.767901	0.498253	-12.5847	3.32601e-21	2.93539e-18	37.788	chr11	133077039	R	II		Unknow	OpenSea		Both	CG	Open Sea	ENST00000374778	chr11	132420020	132943768	523749	-	133270	ENSG00000183715	OPCML	protein_coding	chromosome	OPCML	ENSG00000183715	OPCML						Repressed_chromatin	0.225475415147362	PMD	commonPMD	cg11983942	cg11983942				Yes
cg17472649_BC21	0.339053	0.704111	0.388623	0.727676	12.5847	3.32655e-21	2.93539e-18	37.7878	chr11	35814247	R	II	TRIM44	Exon	OpenSea		Both	CG	Open Sea	ENST00000532066	chr11	35724256	35806621	82366	+	89990	ENSG00000166326	TRIM44	protein_coding	chromosome	TRIM44	ENSG00000166326	TRIM44						Heterochromatin	0.127600324941017	PMD		cg17472649	cg17472649				Yes
cg24137543_BC21	0.311136	0.155884	0.0608108	0.371947	12.5846	3.32719e-21	2.93539e-18	37.7876	chr5	141514067	F	II		Unknow	Shore	chr5:141512694-141513622	Both	CG	South Shore	ENST00000622836	chr5	141508070	141511527	3458	+	5996	ENSG00000240184	PCDHGC3	protein_coding	chromosome	PCDHGC3			PRAD_35263	4.72285753196245	Distal	0.600798403193613	0.399201596806387	Active_non-prostate_lineage_promoter	0.0608428593481492			cg24137543	cg24137543				Yes
cg09296001_TC11	0.346834	0.255611	0.0455634	0.392397	12.5836	3.34273e-21	2.94582e-18	37.7831	chr7	128032511	F	I	LRRC4	TSS1500	Island	chr7:128031105-128032800	Red	CG	Island	ENST00000476782	chr7	128030357	128032107	1751	-	403	ENSG00000128594	LRRC4	protein_coding	chromosome	LRRC4	ENSG00000197157	SND1						Bivalent_poised_promoter	0.0745329992527472			cg09296001	cg09296001	GH07J128029	Promoter/Enhancer	1.90345409837055	Yes
cg06611109_TC21	-0.370689	0.689501	0.935113	0.564424	-12.5807	3.38553e-21	2.98024e-18	37.7705	chr3	147962695	R	II		Unknow	OpenSea		Both	CG	Open Sea	ENST00000481840	chr3	147507941	147509905	1965	+	454753	ENSG00000152977	ZIC1	protein_coding	chromosome	ZIC1								Heterochromatin	0.21119257645362	PMD	commonPMD	cg06611109	cg06611109				Yes
cg15296664_BC21	0.411508	0.692409	0.419387	0.830895	12.5803	3.39247e-21	2.98304e-18	37.7685	chr12	89354996	F	II		Unknow	Shore	chr12:89351391-89354367	Both	CG	South Shore	ENST00000279488	chr12	89347232	89353271	6040	-	1724	ENSG00000139318	DUSP6	protein_coding	chromosome	DUSP6								Active_non-prostate_lineage_promoter	0.0871376592162121			cg15296664	cg15296664				Yes
cg19595651_TC21	0.330205	0.774197	0.5063	0.836506	12.5783	3.42201e-21	3.00568e-18	37.76	chr14	63993019	F	II		Unknow	OpenSea		Both	CG	Open Sea	ENST00000555002	chr14	64062782	64226432	163651	+	69761	ENSG00000054654	SYNE2	protein_coding	chromosome	SYNE2	ENSG00000054654	SYNE2	PRAD_80279	2.65102154965986	Intron	0.483033932135729	0.516966067864271	Active_non-prostate_lineage_enhancer	0.0610929601856341			cg19595651					No
cg22352818_BC11	0.308615	0.201293	0.0416549	0.35027	12.5768	3.44491e-21	3.02246e-18	37.7534	chr2	96527552	F	I		Unknow	Island	chr2:96527240-96527788	Red	CG	Island	ENST00000357485	chr2	96536749	96552638	15890	+	9195	ENSG00000196843	ARID5A	protein_coding	chromosome	ARID5A								Bivalent_poised_promoter	0.103593611756966			cg22352818	cg22352818				Yes
cg17560015_BC11	0.251531	0.494104	0.271772	0.523303	12.5761	3.45623e-21	3.0289e-18	37.7502	chr8	143939081	R	I		Unknow	Shelf	chr8:143934740-143935239;chr8:143942249-143942748	Red	CG	North Shelf	ENST00000345136	chr8	143915147	143939590	24444	-	507	ENSG00000178209	PLEC	protein_coding	chromosome	PLEC	ENSG00000178209	PLEC	PRAD_54105	8.42258230524722	Intron	0.704590818363273	0.295409181636727	Active_non-prostate_lineage_promoter	0.0847729564704046			cg17560015	cg17560015				Yes
cg10824705_BC21	0.27133	0.231279	0.0704904	0.34182	12.5759	3.45989e-21	3.0289e-18	37.7492	chr2	148888155	F	II		Unknow	Island	chr2:148887967-148888265	Both	CG	Island	ENST00000435030	chr2	148875250	149026759	151510	+	12904	ENSG00000168280	KIF5C	protein_coding	chromosome	KIF5C	ENSG00000168280	KIF5C						Bivalent_poised_promoter	0.140788664440692	PMD		cg10824705	cg10824705				Yes
cg17444495_BC11	0.284384	0.150563	-0.0137302	0.270653	12.572	3.51952e-21	3.07771e-18	37.7324	chr2	190180903	R	I	C2orf88	5UTR	Island	chr2:190180253-190181103	Grn	CG	Island	ENST00000340623	chr2	190180863	190203484	22622	+	39	ENSG00000187699	C2orf88	protein_coding	chromosome	C2orf88	ENSG00000187699	C2orf88	PRAD_17085	4.0421727261022	Promoter	0.768463073852295	0.231536926147705	Bivalent_poised_promoter	0.0722612394988733			cg17444495	cg17444495				Yes
cg21923482_BC21	0.415424	0.364882	0.127339	0.542763	12.5717	3.52537e-21	3.07825e-18	37.7307	chr1	162943305	F	II		Unknow	OpenSea		Both	CG	Open Sea	ENST00000367912	chr1	162851316	162868815	17500	-	74489	ENSG00000185860	C1orf110	protein_coding	chromosome	C1orf110								Heterochromatin	0.148115985446625	PMD		cg21923482	cg21923482				Yes
cg24765668_BC21	-0.313011	0.633598	0.888497	0.575486	-12.5715	3.52789e-21	3.07825e-18	37.73	chr3	38800964	R	II		Unknow	OpenSea		Both	CG	Open Sea	ENST00000449082	chr3	38696802	38794010	97209	-	6953	ENSG00000185313	SCN10A	protein_coding	chromosome	SCN10A								Heterochromatin	0.161979508008466	PMD	commonPMD	cg24765668	cg24765668				Yes
cg11664987_TC21	0.272665	0.386036	0.232806	0.505471	12.5705	3.54417e-21	3.08906e-18	37.7255	chr1	37735451	F	II		Unknow	OpenSea		Both	CG	Open Sea	ENST00000540011	chr1	37722274	37752969	30696	-	17516	ENSG00000183317	EPHA10	protein_coding	chromosome	EPHA10	ENSG00000183317	EPHA10						Bivalent_poised_promoter	0.134747724859062	PMD		cg11664987	cg11664987				Yes
cg11334576_TC21	-0.287014	0.671043	0.892145	0.60513	-12.5674	3.59292e-21	3.12812e-18	37.7121	chr4	34261597	F	II		Unknow	OpenSea		Both	CG	Open Sea	ENST00000513032	chr4	36005365	36046034	40670	-	1784435	ENSG00000047365	ARAP2	protein_coding	chromosome	ARAP2								Repressed_chromatin	0.195229620509993	PMD	commonPMD	cg11334576	cg11334576				No
cg16489259_BC21	0.280227	0.301411	0.126184	0.40641	12.5653	3.62729e-21	3.15458e-18	37.7027	chr10	32149490	F	II		Unknow	OpenSea		Both	CG	Open Sea	ENST00000302418	chr10	32009010	32056431	47422	-	93058	ENSG00000170759	KIF5B	protein_coding	chromosome	KIF5B								Active_non-prostate_lineage_enhancer	0.100894369980427			cg16489259	cg16489259				Yes
cg23452969_BC21	0.333349	0.305327	0.168831	0.50218	12.5633	3.65846e-21	3.17821e-18	37.6943	chr11	62923710	R	II		Unknow	Island	chr11:62923502-62924016;chr11:62925901-62927300	Both	CG	Island	ENST00000543973	chr11	62909738	62921807	12070	-	1902	ENSG00000168539	CHRM1	protein_coding	chromosome	CHRM1								Bivalent_poised_promoter	0.146155420651989	PMD		cg23452969					No
cg18188717_TC21	0.396572	0.313958	0.0581437	0.454716	12.6088	3.66321e-21	3.17886e-18	37.6972	chr5	154850663	F	II	FAXDC2	TSS200	OpenSea		Both	CG	Open Sea	ENST00000520461	chr5	154834888	154850613	15726	-	49	ENSG00000170271	FAXDC2	protein_coding	chromosome	FAXDC2	ENSG00000170271	FAXDC2	PRAD_35926	7.92453486398631	Promoter	0.508982035928144	0.491017964071856	Active_non-prostate_lineage_promoter	0.0650422707389439			cg18188717	cg18188717				Yes
cg04380340_TC21	0.321974	0.170966	-0.039343	0.282631	12.5609	3.69807e-21	3.2056e-18	37.6837	chr2	200585783	F	II	AOX1	TSS1500	Shore	chr2:200585803-200586304	Both	CG	North Shore	ENST00000374700	chr2	200585868	200671495	85628	+	83	ENSG00000138356	AOX1	protein_coding	chromosome	AOX1			PRAD_17387	4.57260239028679	5' UTR	0.632734530938124	0.367265469061876	Bivalent_poised_promoter	0.0862196433476412			cg04380340	cg04380340				Yes
cg10872891_TC21	-0.37318	0.75372	1.07221	0.699033	-12.5601	3.71184e-21	3.21403e-18	37.68	chr7	32043293	F	II		Unknow	OpenSea		Both	CG	Open Sea	ENST00000396191	chr7	31753018	32070849	317832	-	27554	ENSG00000154678	PDE1C	protein_coding	chromosome	PDE1C	ENSG00000154678	PDE1C						Heterochromatin	0.194568387050878	PMD	commonPMD	cg10872891	cg10872891				Yes
cg10511346_BC21	0.45008	0.601571	0.286163	0.736243	12.5594	3.72386e-21	3.22093e-18	37.6768	chr11	96125638	R	II		Unknow	OpenSea		Both	CG	Open Sea	ENST00000618849	chr11	95978755	96093520	114766	-	32117	ENSG00000184384	MAML2	protein_coding	chromosome	MAML2	ENSG00000184384	MAML2	PRAD_69215	4.09144158674662	Intron	0.467065868263473	0.532934131736527	Active_non-prostate_lineage_enhancer	0.0780853699570375			cg10511346	cg10511346				Yes
cg18282455_TC21	0.277896	0.241219	0.106733	0.384628	12.5574	3.75648e-21	3.24561e-18	37.6683	chr13	36154972	F	II		Unknow	Island	chr13:36154825-36155130	Both	CG	Island	ENST00000379892	chr13	35849923	36131306	281384	-	23665	ENSG00000133083	DCLK1	protein_coding	chromosome	DCLK1								Bivalent_poised_promoter	0.205517416526682	PMD	commonPMD	cg18282455	cg18282455				Yes
cg19423196_TC21	0.353582	0.351617	0.0615045	0.415086	12.5562	3.77642e-21	3.25749e-18	37.6631	chr10	80289673	R	II	MAT1A	TSS200	OpenSea		Both	CG	Open Sea	ENST00000372213	chr10	80271820	80289684	17865	-	9	ENSG00000151224	MAT1A	protein_coding	chromosome	MAT1A	ENSG00000151224	MAT1A						Active_non-prostate_lineage_enhancer	0.140389464776257	PMD		cg19423196	cg19423196				Yes
cg03051129_TC21	-0.360921	0.67164	0.9493	0.58838	-12.5561	3.77844e-21	3.25749e-18	37.6625	chr14	97764182	R	II	LINC02312	TSS1500	OpenSea		Both	CG	Open Sea	ENST00000557090	chr14	96931367	96943580	12214	+	832814	ENSG00000258825	AL133168.3	processed_transcript	chromosome	AL133168.3								Heterochromatin	0.208349716221178	PMD	commonPMD	cg03051129	cg03051129				Yes
cg18347227_BC21	0.373877	0.47445	0.170138	0.544015	12.5549	3.79834e-21	3.27109e-18	37.6574	chr4	1644991	R	II		Unknow	Shore	chr4:1644159-1644597	Both	CG	South Shore	ENST00000489029	chr4	1617915	1655408	37494	-	10415	ENSG00000174137	FAM53A	protein_coding	chromosome	FAM53A	ENSG00000174137	FAM53A	PRAD_26220	3.83113360693898	Promoter	0.62874251497006	0.37125748502994	Bivalent_poised_enhancer	0.116070156949901			cg18347227	cg18347227				Yes
cg20353227_BC11	0.228812	0.542268	0.351481	0.580293	12.5532	3.82827e-21	3.2933e-18	37.6496	chr15	67138078	F	I	SMAD3	Exon	OpenSea		Red	CG	Open Sea	ENST00000439724	chr15	67138001	67190894	52894	+	76	ENSG00000166949	SMAD3	protein_coding	chromosome	SMAD3	ENSG00000166949	SMAD3						Active_non-prostate_lineage_promoter	0.0870767201889521			cg20353227	cg20353227				Yes
cg00743102_BC21	0.230033	0.517462	0.323812	0.553845	12.5522	3.84499e-21	3.30308e-18	37.6454	chr11	76756513	F	II		Unknow	OpenSea		Both	CG	Open Sea	ENST00000533752	chr11	76782251	76796068	13818	+	25736	ENSG00000182704	TSKU	protein_coding	chromosome	TSKU								Bivalent_poised_enhancer	0.0931586213854523			cg00743102	cg00743102				Yes
cg00351781_TC21	0.27835	0.668181	0.389719	0.668068	12.552	3.84796e-21	3.30308e-18	37.6446	chr17	17805693	F	II		Unknow	Shelf	chr17:17809597-17811069	Both	CG	North Shelf	ENST00000582514	chr17	17809282	17810689	1408	+	3587	ENSG00000108557	RAI1	protein_coding	chromosome	RAI1	ENSG00000108557	RAI1						Primed_non-prostate_lineage-specific_enhancer	0.0758098726616359			cg00351781	cg00351781				Yes
cg24541672_BC11	0.305198	0.809735	0.47814	0.783339	12.5516	3.85576e-21	3.3062e-18	37.6426	chr17	82613548	R	I		Unknow	Island	chr17:82613519-82613825	Red	CG	Island	ENST00000574694	chr17	82603637	82644662	41026	+	9910	ENSG00000141568	FOXK2	protein_coding	chromosome	FOXK2	ENSG00000141568	FOXK2	PRAD_95697	5.63418506693291	Intron	0.594810379241517	0.405189620758483	Active_non-prostate_lineage_promoter	0.0805132041585525			cg24541672	cg24541672				Yes
cg11028201_TC21	0.375979	0.342736	0.0643377	0.440316	12.5508	3.86888e-21	3.31387e-18	37.6393	chr4	41865545	R	II		Unknow	Island	chr4:41865368-41865569;chr4:41867157-41867442	Both	CG	Island	ENST00000504986	chr4	41935120	41960572	25453	+	69573	ENSG00000109133	TMEM33	protein_coding	chromosome	TMEM33								Bivalent_poised_enhancer	0.165938872847755	PMD	commonPMD	cg11028201	cg11028201				Yes
cg17577862_TC11	0.343654	0.222914	0.0458402	0.389494	12.5489	3.90181e-21	3.33516e-18	37.6309	chr21	43362451	R	I	LINC01679	TSS200	Island	chr21:43362368-43362721	Grn	CG	Island	ENST00000270162	chr21	43414515	43427128	12614	-	64675	ENSG00000142178	SIK1	protein_coding	chromosome	SIK1			PRAD_107798	10.9228458029504	Promoter	0.644710578842315	0.355289421157685	Bivalent_poised_promoter	0.0965605279943467			cg17577862	cg17577862				Yes
cg14287235_TC11	0.347818	0.243899	0.152819	0.500637	12.5945	3.90214e-21	3.33516e-18	37.6351	chr14	24335133	R	I	ADCY4	TSS200	Shelf	chr14:24332474-24332947;chr14:24333721-24333953;chr14:24334600-24335147	Red	CG	Island	ENST00000561138	chr14	24332802	24335071	2270	-	61	ENSG00000129467	ADCY4	protein_coding	chromosome	ADCY4	ENSG00000258973	RP11-934B9.3						Bivalent_poised_promoter	0.112002326036774			cg14287235	cg14287235	GH14J024333	Promoter/Enhancer	1.67158370605581	Yes
cg00626702_BC11	0.295787	0.549949	0.238586	0.534373	12.5474	3.92745e-21	3.35319e-18	37.6245	chr4	1645289	F	I		Unknow	Shore	chr4:1644159-1644597	Red	CG	South Shore	ENST00000489029	chr4	1617915	1655408	37494	-	10117	ENSG00000174137	FAM53A	protein_coding	chromosome	FAM53A	ENSG00000174137	FAM53A	PRAD_26220	3.83113360693898	Promoter	0.62874251497006	0.37125748502994	Bivalent_poised_promoter	0.116070156949901			cg00626702	cg00626702				Yes
cg02205823_BC21	-0.322155	0.648883	0.929755	0.6076	-12.5465	3.94347e-21	3.36225e-18	37.6205	chr1	240967045	R	II		Unknow	OpenSea		Both	CG	Open Sea	ENST00000440928	chr1	240775515	240868795	93281	-	98249	ENSG00000182901	RGS7	protein_coding	chromosome	RGS7	ENSG00000182901	RGS7						Heterochromatin	0.197382366571049	PMD	commonPMD	cg02205823					No
cg02273392_TC21	0.303419	0.178131	0.0833021	0.386721	12.5462	3.94933e-21	3.36225e-18	37.619	chr7	101127133	F	II	SERPINE1	5UTR	OpenSea		Both	CG	Open Sea	ENST00000223095	chr7	101127089	101139266	12178	+	43	ENSG00000106366	SERPINE1	protein_coding	chromosome	SERPINE1	ENSG00000106366	SERPINE1	PRAD_46999	6.28527788099529	Promoter	0.578842315369261	0.421157684630739	Bivalent_poised_promoter	0.115841346843774			cg02273392	cg02273392				Yes
cg22796507_BC11	0.352636	0.272003	0.0097007	0.362337	12.5917	3.95076e-21	3.36225e-18	37.6229	chr1	47417067	R	I	FOXE3	Exon	Island	chr1:47416224-47417393	Red	CG	Island	ENST00000335071	chr1	47416072	47418052	1981	+	994	ENSG00000186790	FOXE3	protein_coding	chromosome	FOXE3	ENSG00000186790	FOXE3						Bivalent_poised_promoter	0.125437152028795	PMD		cg22796507	cg22796507				Yes
cg04760071_TC21	0.295859	0.228766	0.0663212	0.36218	12.5455	3.96146e-21	3.36774e-18	37.616	chr6	38715206	F	II	DNAH8	TSS200	Island	chr6:38715173-38715489	Both	CG	Island	ENST00000327475	chr6	38715341	39030519	315179	+	133	ENSG00000124721	DNAH8	protein_coding	chromosome	DNAH8								Bivalent_poised_promoter	0.136698240799127	PMD		cg04760071	cg04760071				Yes
cg09790780_TC21	-0.359591	0.760252	0.97772	0.618129	-12.5428	4.01025e-21	3.40557e-18	37.604	chr16	7432012	F	II		Unknow	OpenSea		Both	CG	Open Sea	ENST00000569889	chr16	7422778	7579785	157008	+	9233	ENSG00000078328	RBFOX1	protein_coding	chromosome	RBFOX1	ENSG00000078328	RBFOX1						Repressed_chromatin	0.20250685013905	PMD	commonPMD	cg09790780	cg09790780				Yes
cg09000313_BC21	0.268569	0.224537	0.194844	0.463414	12.5416	4.03169e-21	3.42012e-18	37.5987	chr5	179793938	F	II	LTC4S	TSS200	Shore	chr5:179795607-179796824;chr5:179797732-179797985	Both	CG	North Shore	ENST00000292596	chr5	179793986	179796512	2527	+	46	ENSG00000213316	LTC4S	protein_coding	chromosome	LTC4S	ENSG00000161021	MAML1	PRAD_36785	8.76019657606487	Promoter	0.644710578842315	0.355289421157685	Active_non-prostate_lineage_promoter	0.0634668882050015			cg09000313					No
cg05349556_BC21	-0.329939	0.71002	0.911503	0.581564	-12.5372	4.11023e-21	3.48303e-18	37.5797	chr12	108159674	F	II		Unknow	OpenSea		Both	CG	Open Sea	ENST00000551734	chr12	108131781	108195583	63803	+	27892	ENSG00000075035	WSCD2	protein_coding	chromosome	WSCD2	ENSG00000075035	WSCD2						Repressed_chromatin	0.182348879708713	PMD	commonPMD	cg05349556	cg05349556				Yes
cg01583666_BC21	-0.328265	0.665344	0.916364	0.5881	-12.5352	4.14779e-21	3.50417e-18	37.5708	chr10	131816598	R	II		Unknow	OpenSea		Both	CG	Open Sea	ENST00000455566	chr10	131900644	131959834	59191	+	84044	ENSG00000175470	PPP2R2D	protein_coding	chromosome	PPP2R2D								Repressed_chromatin	0.176511751138268	PMD	commonPMD	cg01583666	cg01583666				Yes
cg01037637_TC21	0.27302	0.158993	0.0113046	0.284325	12.5349	4.15234e-21	3.50417e-18	37.5697	chr18	61893056	R	II	RNF152	TSS200	Shore	chr18:61893476-61894716	Both	CG	North Shore	ENST00000588064	chr18	61875005	61893734	18730	-	676	ENSG00000176641	RNF152	protein_coding	chromosome	RNF152	ENSG00000176641	RNF152	PRAD_97909	3.58695886262248	5' UTR	0.574850299401198	0.425149700598802	Bivalent_poised_promoter	0.118485951970708			cg01037637	cg01037637				Yes
cg16771702_BC21	0.390805	0.216462	0.103907	0.494712	12.5347	4.15668e-21	3.50417e-18	37.5687	chrX	9566518	F	II		Unknow	OpenSea		Both	CG	Open Sea	ENST00000452824	chrX	9534943	9684070	149128	+	31574	ENSG00000101849	TBL1X	protein_coding	chromosome	TBL1X	ENSG00000101849	TBL1X						Heterochromatin				cg16771702	cg16771702				Yes
cg08022244_BC21	0.315168	0.239032	0.0757586	0.390926	12.5802	4.15726e-21	3.50417e-18	37.5535	chr7	157569067	F	II		Unknow	Island	chr7:157568820-157569113	Both	CG	Island	ENST00000494267	chr7	157415405	157416637	1233	+	153661	ENSG00000105993	DNAJB6	protein_coding	chromosome	DNAJB6	ENSG00000155093	PTPRN2						Active_non-prostate_lineage_promoter	0.202886435116725	PMD	commonPMD	cg08022244	cg08022244				Yes
cg24646475_TC21	-0.326547	0.75028	0.974998	0.648451	-12.5344	4.16319e-21	3.50417e-18	37.5671	chr5	170809427	F	II		Unknow	OpenSea		Both	CG	Open Sea	ENST00000519598	chr5	170783747	170810076	26330	+	25679	ENSG00000094755	GABRP	protein_coding	chromosome	GABRP	ENSG00000094755	GABRP						Primed_non-prostate_lineage-specific_enhancer	0.148401848051353	PMD		cg24646475	cg24646475				Yes
cg15111462_BC21	0.377784	0.640303	0.25737	0.635154	12.5344	4.16338e-21	3.50417e-18	37.5671	chr10	61153987	R	II		Unknow	OpenSea		Both	CG	Open Sea	ENST00000357917	chr10	60869438	61001440	132003	-	152546	ENSG00000072422	RHOBTB1	protein_coding	chromosome	RHOBTB1								Heterochromatin	0.153004760112763	PMD	commonPMD	cg15111462					No
cg15016771_TC21	0.38762	0.321061	0.197714	0.585334	12.534	4.16965e-21	3.50417e-18	37.5656	chr2	234494574	F	II	ARL4C	3UTR	Shore	chr2:234495858-234497897	Both	CG	North Shore	ENST00000339728	chr2	234493041	234496600	3560	-	2024	ENSG00000188042	ARL4C	protein_coding	chromosome	ARL4C	ENSG00000188042	ARL4C						Active_non-prostate_lineage_enhancer	0.117562059388229			cg15016771	cg15016771				Yes
cg14696870_TC21	-0.360211	0.750292	1.02731	0.6671	-12.5339	4.17149e-21	3.50417e-18	37.5652	chr1	159289087	F	II		Unknow	OpenSea		Both	CG	Open Sea	ENST00000368115	chr1	159289714	159308224	18511	+	625	ENSG00000179639	FCER1A	protein_coding	chromosome	FCER1A								Heterochromatin	0.194629992970481	PMD	commonPMD	cg14696870	cg14696870				Yes
cg17202313_BC11	0.395001	0.196275	-0.034045	0.360956	12.5337	4.1749e-21	3.50417e-18	37.5644	chr3	181727201	R	I		Unknow	Island	chr3:181726621-181727212	Red	CG	Island	ENST00000325404	chr3	181711924	181714436	2513	+	15276	ENSG00000181449	SOX2	protein_coding	chromosome	SOX2								Bivalent_poised_promoter	0.147132974641437	PMD		cg17202313	cg17202313				Yes
cg01558785_TC21	-0.295	0.766945	1.06355	0.768552	-12.5307	4.23102e-21	3.54752e-18	37.5512	chr6	29670385	F	II	MOG	Exon	OpenSea		Both	CG	Open Sea	ENST00000488757	chr6	29672392	29677154	4763	-	6767	ENSG00000204644	ZFP57	protein_coding	chromosome	ZFP57	ENSG00000204655	MOG						Repressed_chromatin				cg01558785					No
cg04540442_TC11	-0.260071	0.809985	0.985457	0.725386	-12.5304	4.23759e-21	3.54929e-18	37.5497	chr12	34292874	F	I		Unknow	OpenSea		Red	CG	Open Sea	ENST00000538927	chr12	34022468	34029694	7227	+	270405	ENSG00000139133	ALG10	protein_coding	chromosome	ALG10								Repressed_chromatin	0.162376797931194	PMD	commonPMD	cg04540442	cg04540442				Yes
cg25587069_TC11	0.288949	0.205883	0.101022	0.389971	12.5282	4.27986e-21	3.57936e-18	37.54	chr5	151686923	F	I	CLMAT3	Exon	OpenSea		Grn	CG	Open Sea	ENST00000538026	chr5	151666373	151686963	20591	-	38	ENSG00000113140	SPARC	protein_coding	chromosome	SPARC	ENSG00000113140	SPARC	PRAD_35861	3.82658730940002	Promoter	0.620758483033932	0.379241516966068	Bivalent_poised_promoter	0.135691901455526	PMD		cg25587069	cg25587069				Yes
cg08864430_TC21	-0.353516	0.644115	0.995877	0.64236	-12.5735	4.28252e-21	3.57936e-18	37.5426	chr5	170312673	R	II	LOC100128059	Exon	OpenSea		Both	CG	Open Sea	ENST00000046794	chr5	170246237	170298227	51991	-	14445	ENSG00000043462	LCP2	protein_coding	chromosome	LCP2								Bivalent_poised_enhancer	0.175317103310612	PMD	commonPMD	cg08864430		GH05J170311	Promoter/Enhancer	1.57469799419826	No
cg14616251_TC21	0.288892	0.190599	0.0181983	0.30709	12.5247	4.34615e-21	3.62873e-18	37.5248	chr1	24322206	F	II	GRHL3	TSS1500	Island	chr1:24321712-24322684	Both	CG	Island	ENST00000236255	chr1	24323040	24354488	31449	+	832	ENSG00000158055	GRHL3	protein_coding	chromosome	GRHL3	ENSG00000158055	GRHL3	PRAD_2076	7.39821284839468	Promoter	0.626746506986028	0.373253493013972	Bivalent_poised_promoter	0.112174273320052			cg14616251	cg14616251				Yes
cg11200551_TC21	0.377542	0.426234	0.200317	0.577858	12.5219	4.40102e-21	3.66977e-18	37.5125	chr11	96045986	R	II		Unknow	OpenSea		Both	CG	Open Sea	ENST00000618849	chr11	95978755	96093520	114766	-	47532	ENSG00000184384	MAML2	protein_coding	chromosome	MAML2	ENSG00000184384	MAML2						Active_non-prostate_lineage_enhancer	0.0759133225609211			cg11200551	cg11200551				Yes
cg04086239_BC21	-0.359532	0.711365	0.944905	0.585373	-12.5217	4.40455e-21	3.66977e-18	37.5117	chr16	24055853	F	II		Unknow	OpenSea		Both	CG	Open Sea	ENST00000482000	chr16	24092790	24111321	18532	+	36935	ENSG00000166501	PRKCB	protein_coding	chromosome	PRKCB	ENSG00000166501	PRKCB						Repressed_chromatin	0.198855156910925	PMD	commonPMD	cg04086239	cg04086239				Yes
cg11916729_TC11	0.274971	0.194271	0.0317046	0.306675	12.5191	4.45616e-21	3.70727e-18	37.5002	chr5	180591564	R	I	SCGB3A1	TSS200	Island	chr5:180590099-180592062	Grn	CG	Island	ENST00000292641	chr5	180590103	180591540	1438	-	23	ENSG00000161055	SCGB3A1	protein_coding	chromosome	SCGB3A1								Bivalent_poised_promoter	0.0680457832360711			cg11916729	cg11916729				Yes
cg11295309_TC21	0.285003	0.364149	0.143108	0.428111	12.5188	4.46165e-21	3.70727e-18	37.499	chr6	111603192	F	II		Unknow	OpenSea		Both	CG	Open Sea	ENST00000392556	chr6	111558942	111601214	42273	-	1977	ENSG00000056972	TRAF3IP2	protein_coding	chromosome	TRAF3IP2	ENSG00000056972	TRAF3IP2						Active_non-prostate_lineage_promoter	0.0874012446727863			cg11295309	cg11295309				Yes
cg15847021_BC21	-0.347771	0.772945	1.07927	0.731499	-12.5188	4.46356e-21	3.70727e-18	37.4986	chr11	127098483	R	II	LOC101929473	Exon	OpenSea		Both	CG	Open Sea	ENST00000533026	chr11	126549284	127003460	454177	-	95022	ENSG00000149571	KIRREL3	protein_coding	chromosome	KIRREL3								Heterochromatin	0.210178199830136	PMD	commonPMD	cg15847021	cg15847021				Yes
cg13335775_BC21	0.368391	0.352895	0.119959	0.48835	12.5159	4.51989e-21	3.74451e-18	37.4863	chr12	97757908	F	II	PAFAH1B2P2	TSS1500	OpenSea		Both	CG	Open Sea	ENST00000550548	chr12	97730048	97756517	26470	-	1390	ENSG00000257501	RP11-1016B18.1	transcribed_processed_pseudogene	chromosome	RP11-1016B18.1								Active_non-prostate_lineage_enhancer	0.156071804329533	PMD	commonPMD	cg13335775	cg13335775				Yes
cg08222788_BC21	-0.418839	0.552357	0.892498	0.473659	-12.5158	4.52281e-21	3.74451e-18	37.4856	chr2	136997355	R	II		Unknow	OpenSea		Both	CG	Open Sea	ENST00000413152	chr2	136990892	137677717	686826	+	6462	ENSG00000144229	THSD7B	protein_coding	chromosome	THSD7B	ENSG00000144229	THSD7B						Heterochromatin	0.199913724509112	PMD	commonPMD	cg08222788	cg08222788				Yes
cg00256076_TC11	0.324388	0.146577	-0.0605566	0.263832	12.5157	4.5244e-21	3.74451e-18	37.4853	chr12	95548310	R	I	USP44	TSS200	Island	chr12:95548130-95549203	Grn	CG	Island	ENST00000537435	chr12	95518154	95548272	30119	-	37	ENSG00000136014	USP44	protein_coding	chromosome	USP44	ENSG00000136014	USP44						Bivalent_poised_promoter	0.101565014204006			cg00256076	cg00256076				Yes
cg25426302_TC21	0.329004	0.319295	0.0531528	0.382157	12.5156	4.52727e-21	3.74451e-18	37.4847	chr6	32153049	F	II	LOC100507547	Exon	Shelf	chr6:32148813-32149452;chr6:32150324-32150767;chr6:32154052-32154752	Both	CG	North Shore	ENST00000375150	chr6	32148359	32153083	4725	-	32	ENSG00000204314	PRRT1	protein_coding	chromosome	PRRT1	ENSG00000204314	PRRT1	PRAD_38722	2.85634717284428	5' UTR	0.477045908183633	0.522954091816367	Active_non-prostate_lineage_promoter				cg25426302	cg25426302				Yes
cg06780634_BC21	0.385415	0.735438	0.312546	0.697961	12.5134	4.57169e-21	3.77567e-18	37.4751	chr4	119070393	R	II		Unknow	OpenSea		Both	CG	Open Sea	ENST00000504178	chr4	119023471	119061247	37777	+	46921	ENSG00000172403	SYNPO2	protein_coding	chromosome	SYNPO2								Heterochromatin	0.118229499775167			cg06780634	cg06780634				Yes
cg01909551_BC11	0.206175	0.867132	0.647491	0.853665	12.5133	4.57445e-21	3.77567e-18	37.4745	chr3	52189935	R	I		Unknow	OpenSea		Red	CG	Open Sea	ENST00000469224	chr3	52198086	52214180	16095	+	8149	ENSG00000023330	ALAS1	protein_coding	chromosome	ALAS1								Active_non-prostate_lineage_promoter	0.0868426072718777			cg01909551	cg01909551				Yes
cg00631856_TC21	0.34747	0.60694	0.251322	0.598792	12.5117	4.60698e-21	3.79857e-18	37.4675	chr10	99914109	F	II	DNMBP	TSS200	OpenSea		Both	CG	Open Sea	ENST00000422692	chr10	99898197	99914082	15886	-	26	ENSG00000107554	DNMBP	protein_coding	chromosome	DNMBP	ENSG00000107554	DNMBP	PRAD_62935	4.02548168225653	Intron	0.546906187624751	0.453093812375249	Active_non-prostate_lineage_promoter	0.07221804530927			cg00631856	cg00631856				Yes
cg14434745_BC21	0.333021	0.743718	0.437067	0.770087	12.5552	4.64444e-21	3.82452e-18	37.4582	chr15	90212780	R	II		Unknow	OpenSea		Both	CG	Open Sea	ENST00000559074	chr15	90221750	90229660	7911	+	8968	ENSG00000185033	SEMA4B	protein_coding	chromosome	SEMA4B	ENSG00000185033	SEMA4B	PRAD_85460	14.6159551211473	Intron	0.562874251497006	0.437125748502994	Active_non-prostate_lineage_promoter	0.104651605080048			cg14434745	cg14434745				Yes
cg01179012_TC21	0.263644	0.224803	0.125291	0.388936	12.5097	4.64808e-21	3.82452e-18	37.4588	chr2	130837534	F	II		Unknow	Island	chr2:130836942-130837729	Both	CG	Island	ENST00000409359	chr2	130837455	130947230	109776	+	78	ENSG00000136002	ARHGEF4	protein_coding	chromosome	ARHGEF4	ENSG00000136002	ARHGEF4						Bivalent_poised_promoter	0.1254210538651	PMD		cg01179012	cg01179012				Yes
cg17407511_TC21	0.254517	0.270972	0.108933	0.363449	12.509	4.66228e-21	3.83223e-18	37.4558	chrX	38221111	F	II	SRPX	TSS1500	Shore	chrX:38220438-38220897	Both	CG	South Shore	ENST00000538295	chrX	38149336	38220924	71589	-	186	ENSG00000101955	SRPX	protein_coding	chromosome	SRPX	ENSG00000250349	RP5-972B16.2						Bivalent_poised_promoter				cg17407511	cg17407511				Yes
cg17606745_TC11	0.30503	0.184596	-0.022396	0.282634	12.5079	4.68504e-21	3.84695e-18	37.451	chr8	60909888	R	I		Unknow	Island	chr8:60909799-60910469	Red	CG	Island	ENST00000529472	chr8	60855093	60856887	1795	+	54794	ENSG00000171316	CHD7	protein_coding	chromosome	CHD7								Bivalent_poised_promoter	0.117562055946379			cg17606745	cg17606745				Yes
cg09085216_TC21	0.266176	0.262188	0.141276	0.407452	12.5074	4.69543e-21	3.8515e-18	37.4488	chr1	204359953	F	II	PLEKHA6	TSS200	OpenSea		Both	CG	Open Sea	ENST00000414478	chr1	204221221	204359916	138696	-	36	ENSG00000143850	PLEKHA6	protein_coding	chromosome	PLEKHA6	ENSG00000143850	PLEKHA6						Bivalent_poised_promoter	0.0863054676284095			cg09085216	cg09085216				Yes
cg01137366_BC21	0.299634	0.393369	0.167126	0.46676	12.5067	4.71065e-21	3.86e-18	37.4456	chr16	53086208	R	II		Unknow	OpenSea		Both	CG	Open Sea	ENST00000565832	chr16	53099160	53222755	123596	+	12950	ENSG00000177200	CHD9	protein_coding	chromosome	CHD9	ENSG00000177200	CHD9						Active_non-prostate_lineage_enhancer	0.0677505705536203			cg01137366	cg01137366				Yes
cg23274561_BC21	0.258575	0.228117	0.0751177	0.333693	12.5051	4.74347e-21	3.88289e-18	37.4388	chr1	156114480	F	II	LMNA	TSS1500	Shore	chr1:156114695-156115347	Both	CG	North Shore	ENST00000361308	chr1	156114670	156137764	23095	+	188	ENSG00000160789	LMNA	protein_coding	chromosome	LMNA	ENSG00000160789	LMNA	PRAD_6981	36.4043622125851	Promoter	0.590818363273453	0.409181636726547	Active_prostate_lineage-specific_promoter	0.091343759027807			cg23274561	cg23274561				Yes
cg21249376_BC11	0.339305	0.21787	0.0500463	0.389352	12.5049	4.74927e-21	3.88356e-18	37.4376	chr9	27528434	F	I		Unknow	Island	chr9:27528359-27528727;chr9:27528978-27529887	Grn	CG	Island	ENST00000262244	chr9	27325209	27529781	204573	-	1345	ENSG00000120162	MOB3B	protein_coding	chromosome	MOB3B	ENSG00000120162	MOB3B	PRAD_55034	5.90157201532954	Intron	0.62874251497006	0.37125748502994	Active_non-prostate_lineage_promoter	0.0862078326601975			cg21249376	cg21249376				Yes
cg01502668_BC21	-0.316685	0.720839	0.993444	0.676759	-12.5046	4.75408e-21	3.88356e-18	37.4366	chr1	159587932	F	II	APCS	Exon	OpenSea		Both	CG	Open Sea	ENST00000255040	chr1	159587825	159588865	1041	+	106	ENSG00000132703	APCS	protein_coding	chromosome	APCS	ENSG00000132703	APCS						Repressed_chromatin	0.19957668425175	PMD	commonPMD	cg01502668					No
cg25023372_BC21	0.309931	0.438264	0.21068	0.520611	12.5041	4.7661e-21	3.88938e-18	37.4341	chr20	17937337	R	II		Unknow	OpenSea		Both	CG	Open Sea	ENST00000491090	chr20	17941834	17947621	5788	-	10282	ENSG00000089006	SNX5	protein_coding	chromosome	SNX5								Active_non-prostate_lineage_promoter	0.0866879286176941			cg25023372					No
cg25605243_TC21	-0.23834	0.743664	0.953862	0.715522	-12.5036	4.77632e-21	3.89372e-18	37.432	chr15	27967821	R	II		Unknow	OpenSea		Both	CG	Open Sea	ENST00000431101	chr15	28018412	28099293	80882	-	131470	ENSG00000104044	OCA2	protein_coding	chromosome	OCA2	ENSG00000104044	OCA2						Repressed_chromatin	0.0494974746830583			cg25605243	cg25605243				Yes
cg14531576_BC21	-0.298931	0.735302	0.937995	0.639064	-12.5023	4.80409e-21	3.91235e-18	37.4263	chr1	186126625	R	II		Unknow	OpenSea		Both	CG	Open Sea	ENST00000475585	chr1	186153826	186172118	18293	+	27199	ENSG00000143341	HMCN1	protein_coding	chromosome	HMCN1	ENSG00000143341	HMCN1						Heterochromatin	0.199844965423586	PMD	commonPMD	cg14531576					No
cg15190502_BC21	-0.310251	0.680285	0.873374	0.563123	-12.5015	4.82026e-21	3.92149e-18	37.423	chr2	126684215	F	II		Unknow	OpenSea		Both	CG	Open Sea	ENST00000464053	chr2	126656189	126696667	40479	+	28025	ENSG00000136732	GYPC	protein_coding	chromosome	GYPC	ENSG00000136732	GYPC						Heterochromatin	0.211834493405452	PMD	commonPMD	cg15190502	cg15190502				Yes
cg05168015_TC21	0.373941	0.343873	0.179715	0.553656	12.4994	4.86545e-21	3.9542e-18	37.4138	chr5	172453457	R	II		Unknow	Shore	chr5:172454131-172454814	Both	CG	North Shore	ENST00000519643	chr5	172325181	172454358	129178	-	899	ENSG00000174705	SH3PXD2B	protein_coding	chromosome	SH3PXD2B	ENSG00000174705	SH3PXD2B	PRAD_36333	4.58637274592709	Intron	0.530938123752495	0.469061876247505	Active_non-prostate_lineage_promoter	0.0879466804265913			cg05168015	cg05168015				Yes
cg07180832_BC11	0.432348	0.241378	-0.0565288	0.375819	12.4992	4.87115e-21	3.95479e-18	37.4126	chr19	38975920	R	I	FBXO17	TSS200	Island	chr19:38975206-38976003	Red	CG	Island	ENST00000292852	chr19	38941401	38975910	34510	-	9	ENSG00000269190	FBXO17	protein_coding	chromosome	FBXO17								Bivalent_poised_promoter	0.117564967500423			cg07180832	cg07180832				Yes
cg12280718_BC21	0.307001	0.768354	0.445771	0.752772	12.4984	4.88727e-21	3.96344e-18	37.4094	chr15	77044232	R	II	TSPAN3	3UTR	OpenSea		Both	CG	Open Sea	ENST00000558870	chr15	77032317	77037332	5016	+	11914	ENSG00000140368	PSTPIP1	protein_coding	chromosome	PSTPIP1	ENSG00000140391	TSPAN3						Heterochromatin	0.0811425007349724			cg12280718	cg12280718				No
cg11429795_BC21	-0.434089	0.449403	1.01097	0.576884	-12.4982	4.89179e-21	3.96344e-18	37.4085	chr16	64413169	F	II		Unknow	OpenSea		Both	CG	Open Sea	ENST00000569095	chr16	64968434	64972949	4516	-	559778	ENSG00000140937	CDH11	protein_coding	chromosome	CDH11								Heterochromatin	0.21523979860036	PMD	commonPMD	cg11429795	cg11429795				No
cg21163444_BC21	0.228958	0.412818	0.299872	0.52883	12.4972	4.9143e-21	3.97762e-18	37.404	chr12	54371886	F	II		Unknow	Shelf	chr12:54369273-54369504;chr12:54370281-54370726	Both	CG	South Shore	ENST00000552382	chr12	54369878	54379189	9312	-	7301	ENSG00000161642	ZNF385A	protein_coding	chromosome	ZNF385A	ENSG00000161642	ZNF385A						Active_non-prostate_lineage_promoter	0.0950256596343941			cg21163444	cg21163444				Yes
cg25347109_BC21	-0.364904	0.716855	1.00557	0.640666	-12.4969	4.91998e-21	3.97816e-18	37.4028	chr20	48232016	R	II		Unknow	OpenSea		Both	CG	Open Sea	ENST00000496915	chr20	48642113	48642738	626	-	410720	ENSG00000124126	PREX1	protein_coding	chromosome	PREX1								Repressed_chromatin	0.178113215598655	PMD	commonPMD	cg25347109					No
cg00674864_BC11	0.384353	0.269315	0.0705487	0.454902	12.4967	4.92617e-21	3.97911e-18	37.4016	chr1	53061920	F	I	PODN	TSS1500	Shore	chr1:53061992-53063302	Grn	CG	North Shore	ENST00000395871	chr1	53062052	53085501	23450	+	130	ENSG00000174348	PODN	protein_coding	chromosome	PODN								Bivalent_poised_promoter	0.0837724986932049			cg00674864	cg00674864				Yes
cg06019168_BC21	-0.360229	0.725407	1.03507	0.67484	-12.4951	4.96051e-21	4.00278e-18	37.3948	chr6	155655469	F	II		Unknow	OpenSea		Both	CG	Open Sea	ENST00000159060	chr6	155395370	155455903	60534	-	199565	ENSG00000074771	NOX3	protein_coding	chromosome	NOX3								Heterochromatin	0.138600121822995	PMD		cg06019168	cg06019168				Yes
cg10022882_BC21	0.401749	0.662042	0.181734	0.583483	12.4947	4.96854e-21	4.00388e-18	37.3932	chr4	99252994	R	II		Unknow	OpenSea		Both	CG	Open Sea	ENST00000237653	chr4	99204722	99219537	14816	-	33456	ENSG00000172955	ADH6	protein_coding	chromosome	ADH6								Heterochromatin	0.154412151109658	PMD	commonPMD	cg10022882	cg10022882				Yes
cg10512203_BC21	0.321622	0.399864	0.16373	0.485352	12.4946	4.97196e-21	4.00388e-18	37.3925	chr1	40315233	F	II		Unknow	Shore	chr1:40315332-40315773;chr1:40316007-40316284;chr1:40316548-40317473	Both	CG	North Shore	ENST00000490132	chr1	40315240	40316035	796	-	800	ENSG00000049089	COL9A2	protein_coding	chromosome	COL9A2	ENSG00000049089	COL9A2	PRAD_3240	13.6071698913862	Promoter	0.650698602794411	0.349301397205589	Active_prostate_lineage-specific_promoter	0.0952909903617168			cg10512203					No
cg12544314_BC21	0.436638	0.57183	0.20783	0.644468	12.4919	5.03215e-21	4.04318e-18	37.3807	chr14	100471925	F	II		Unknow	OpenSea		Both	CG	Open Sea	ENST00000555865	chr14	100476474	100530007	53534	+	4547	ENSG00000176473	WDR25	protein_coding	chromosome	WDR25	ENSG00000176473	WDR25						Primed_non-prostate_lineage-specific_enhancer	0.0889912771547458			cg12544314	cg12544314	GH14J100470	Enhancer	1.07032182723803	Yes
cg00305281_BC21	0.264595	0.327366	0.218489	0.483084	12.4917	5.03577e-21	4.04318e-18	37.38	chr22	41920172	R	II		Unknow	Island	chr22:41919498-41920405	Both	CG	Island	ENST00000621082	chr22	41909554	41914667	5114	-	5504	ENSG00000234965	SHISA8	protein_coding	chromosome	SHISA8								Bivalent_poised_promoter	0.106285349592065			cg00305281	cg00305281				Yes
cg05923595_TC11	0.291181	0.317536	0.137863	0.429044	12.4917	5.03604e-21	4.04318e-18	37.3799	chr1	33082112	F	I	AZIN2	TSS200	Shore	chr1:33080923-33081642	Red	CG	South Shore	ENST00000373440	chr1	33082250	33101893	19644	+	136	ENSG00000142920	AZIN2	protein_coding	chromosome	AZIN2	ENSG00000142920	AZIN2						Active_non-prostate_lineage_promoter	0.0855475245934677			cg05923595					No
cg13273396_TC21	0.356154	0.241483	-0.0393015	0.316853	12.4892	5.09347e-21	4.08515e-18	37.3687	chr12	81078088	F	II	ACSS3	5UTR	Island	chr12:81077790-81078340	Both	CG	Island	ENST00000261206	chr12	81078057	81255466	177410	+	30	ENSG00000111058	ACSS3	protein_coding	chromosome	ACSS3	ENSG00000111058	ACSS3						Bivalent_poised_promoter	0.16403990027156	PMD	commonPMD	cg13273396	cg13273396				Yes
cg10136354_BC11	0.307452	0.218372	0.100795	0.408247	12.4867	5.15138e-21	4.12744e-18	37.3576	chr2	72924328	R	I	EMX1	Exon	Shelf	chr2:72915926-72921131;chr2:72924071-72924931	Red	CG	Island	ENST00000491023	chr2	72923414	72934364	10951	+	913	ENSG00000135638	EMX1	protein_coding	chromosome	EMX1	ENSG00000135638	EMX1						Bivalent_poised_promoter	0.0857731907990667			cg10136354	cg10136354				No
cg05302338_TC21	0.230703	0.294497	0.161081	0.391784	12.4862	5.16247e-21	4.13215e-18	37.3555	chr11	92226534	R	II		Unknow	Island	chr11:92224469-92226866	Both	CG	Island	ENST00000409404	chr11	92352096	92896452	544357	+	125560	ENSG00000165323	FAT3	protein_coding	chromosome	FAT3								Bivalent_poised_promoter	0.178920749492327	PMD	commonPMD	cg05302338	cg05302338				Yes
cg26149167_TC11	0.2881	0.212831	0.0489566	0.337057	12.4853	5.18277e-21	4.14422e-18	37.3516	chr19	16077079	R	I	TPM4	5UTR	Island	chr19:16075979-16077465	Red	CG	Island	ENST00000588410	chr19	16077021	16088066	11046	+	57	ENSG00000167460	TPM4	protein_coding	chromosome	TPM4	ENSG00000167460	TPM4	PRAD_100188	7.43655939463007	Promoter	0.736526946107784	0.263473053892216	Active_prostate_lineage-specific_promoter	0.108959866680035			cg26149167	cg26149167				Yes
cg23855505_BC11	0.345639	0.225425	0.0772034	0.422842	12.4839	5.21487e-21	4.1655e-18	37.3456	chr12	104458661	R	I		Unknow	Shore	chr12:104456475-104458617	Red	CG	South Shore	ENST00000546689	chr12	104457001	104602147	145147	+	1659	ENSG00000171310	CHST11	protein_coding	chromosome	CHST11	ENSG00000171310	CHST11	PRAD_74661	3.33519348154136	Intron	0.602794411177645	0.397205588822355	Bivalent_poised_promoter	0.153128814318919	PMD	commonPMD	cg23855505	cg23855505				Yes
cg20934839_BC21	-0.279128	0.742601	0.994964	0.715836	-12.4837	5.21987e-21	4.1655e-18	37.3446	chr4	158313765	F	II		Unknow	OpenSea		Both	CG	Open Sea	ENST00000460056	chr4	158315311	158652212	336902	+	1544	ENSG00000171509	RXFP1	protein_coding	chromosome	RXFP1								Repressed_chromatin	0.147598652722692	PMD		cg20934839	cg20934839				Yes
cg13331030_TC21	0.445523	0.437591	0.106631	0.552154	12.482	5.25844e-21	4.19085e-18	37.3374	chr9	625104	R	II		Unknow	OpenSea		Both	CG	Open Sea	ENST00000382293	chr9	706889	746103	39215	+	81783	ENSG00000107104	KANK1	protein_coding	chromosome	KANK1	ENSG00000107104	KANK1						Active_non-prostate_lineage_enhancer	0.0790408979868829			cg13331030					No
cg22176324_TC21	0.318049	0.232525	0.101457	0.419507	12.4819	5.2622e-21	4.19085e-18	37.3367	chr1	24322361	R	II	GRHL3	TSS1500	Island	chr1:24321712-24322684	Both	CG	Island	ENST00000236255	chr1	24323040	24354488	31449	+	677	ENSG00000158055	GRHL3	protein_coding	chromosome	GRHL3	ENSG00000158055	GRHL3	PRAD_2076	7.39821284839468	Promoter	0.626746506986028	0.373253493013972	Bivalent_poised_promoter	0.112174273320052			cg22176324	cg22176324	GH01J024316	Promoter/Enhancer	1.90072252969193	Yes
cg05921140_BC21	0.492702	0.466264	0.148497	0.641198	12.479	5.32968e-21	4.24034e-18	37.3241	chr3	129305533	F	II	HMCES	Exon	OpenSea		Both	CG	Open Sea	ENST00000333762	chr3	129314771	129316277	1507	-	10742	ENSG00000184897	H1FX	protein_coding	chromosome	H1FX	ENSG00000183624	HMCES						Active_non-prostate_lineage_enhancer	0.100142204697045			cg05921140	cg05921140				Yes
cg23174532_BC21	0.339274	0.233357	0.0325824	0.371856	12.4777	5.36128e-21	4.25888e-18	37.3183	chr18	3605221	F	II		Unknow	OpenSea		Both	CG	Open Sea	ENST00000486430	chr18	3727709	3729378	1670	-	124155	ENSG00000170579	DLGAP1	protein_coding	chromosome	DLGAP1	ENSG00000170579	DLGAP1						Active_non-prostate_lineage_enhancer	0.0817645452228201			cg23174532		GH18J003601	Promoter/Enhancer	2.49446974050676	No
cg24919023_BC21	-0.30243	0.582051	0.935917	0.633487	-12.4776	5.36371e-21	4.25888e-18	37.3179	chr20	4489166	R	II		Unknow	OpenSea		Both	CG	Open Sea	ENST00000379440	chr20	4686236	4701590	15355	+	197068	ENSG00000171867	PRNP	protein_coding	chromosome	PRNP								Repressed_chromatin	0.18366418540694	PMD	commonPMD	cg24919023					No
cg23697546_BC11	0.405342	0.21697	0.0913514	0.496693	12.477	5.37727e-21	4.26538e-18	37.3154	chr12	54030301	R	I	HOXC6	Exon	Shore	chr12:54029643-54029928;chr12:54030826-54031389;chr12:54033241-54034925	Red	CG	South Shore	ENST00000243108	chr12	54028358	54030823	2466	+	1942	ENSG00000197757	HOXC6	protein_coding	chromosome	HOXC6	ENSG00000273049;ENSG00000197757;ENSG00000198353	RP11-834C11.12;HOXC6;HOXC4						Bivalent_poised_enhancer	0.164335865837829	PMD	commonPMD	cg23697546	cg23697546				Yes
cg26973714_BC11	0.251873	0.168759	-0.0186199	0.233253	12.4764	5.39342e-21	4.27392e-18	37.3125	chr12	104215746	R	I	TXNRD1	TSS200	Island	chr12:104215619-104216394	Red	CG	Island	ENST00000525566	chr12	104215779	104350283	134505	+	31	ENSG00000198431	TXNRD1	protein_coding	chromosome	TXNRD1			PRAD_74643	6.38593663409011	Promoter	0.624750499001996	0.375249500998004	Bivalent_poised_promoter	0.118633807166838			cg26973714	cg26973714				Yes
cg09438854_BC21	0.202251	0.526635	0.307114	0.509365	12.4748	5.43028e-21	4.2956e-18	37.3058	chr6	36999212	R	II		Unknow	OpenSea		Both	CG	Open Sea	ENST00000274963	chr6	37005647	37029070	23424	+	6433	ENSG00000146192	FGD2	protein_coding	chromosome	FGD2			PRAD_39240	6.92356074266586	Distal	0.624750499001996	0.375249500998004	Active_non-prostate_lineage_promoter	0.0889575181370225			cg09438854					No
cg17092594_TC11	0.371562	0.181292	0.15951	0.531072	12.4748	5.43159e-21	4.2956e-18	37.3055	chr9	97853067	R	I	PTCSC2	Exon	Shelf	chr9:97848414-97849235;chr9:97851656-97852340;chr9:97852952-97855228	Red	CG	Island	ENST00000375123	chr9	97853254	97856715	3462	+	185	ENSG00000178919	FOXE1	protein_coding	chromosome	FOXE1								Bivalent_poised_promoter	0.144163511259393	PMD		cg17092594	cg17092594				No
cg12444166_BC21	0.316992	0.610214	0.310008	0.627	12.4727	5.48223e-21	4.33133e-18	37.2964	chr4	8357731	F	II		Unknow	OpenSea		Both	CG	Open Sea	ENST00000515797	chr4	8366712	8374167	7456	-	16434	ENSG00000087008	ACOX3	protein_coding	chromosome	ACOX3								Heterochromatin	0.141601596334722	PMD		cg12444166	cg12444166				Yes
cg00901051_TC21	0.301643	0.237228	0.0865966	0.38824	12.4721	5.49714e-21	4.3388e-18	37.2937	chr1	207959145	F	II		Unknow	Island	chr1:207958982-207959772	Both	CG	Island	ENST00000356522	chr1	207886539	207911402	24864	-	47742	ENSG00000174059	CD34	protein_coding	chromosome	CD34			PRAD_9177	4.25033904825271	Distal	0.720558882235529	0.279441117764471	Bivalent_poised_promoter	0.113553163942036			cg00901051	cg00901051				Yes
cg01941755_BC21	0.351622	0.308677	0.143493	0.495115	12.4707	5.53306e-21	4.35863e-18	37.2873	chr1	200035454	R	II		Unknow	Island	chr1:200035346-200035805;chr1:200039264-200039919	Both	CG	Island	ENST00000544748	chr1	200042825	200177420	134596	+	7369	ENSG00000116833	NR5A2	protein_coding	chromosome	NR5A2	ENSG00000116833	NR5A2						Bivalent_poised_promoter	0.132681701429963	PMD		cg01941755	cg01941755				Yes
cg04801529_BC21	0.28367	0.394071	0.204966	0.488636	12.4706	5.53381e-21	4.35863e-18	37.2872	chr3	42755725	R	II		Unknow	OpenSea		Both	CG	Open Sea	ENST00000435327	chr3	42749815	42773243	23429	-	17516	ENSG00000244607	CCDC13	protein_coding	chromosome	CCDC13	ENSG00000244607	CCDC13						Heterochromatin	0.0913358617618952			cg04801529					No
cg21380154_TC21	0.420839	0.354851	0.220934	0.641772	12.4704	5.53874e-21	4.35863e-18	37.2863	chr3	141383811	R	II	ZBTB38	TSS1500	OpenSea		Both	CG	Open Sea	ENST00000507722	chr3	141384810	141442744	57935	+	997	ENSG00000177311	ZBTB38	protein_coding	chromosome	ZBTB38	ENSG00000177311	ZBTB38						Active_prostate_lineage-specific_enhancer	0.083194248474463			cg21380154	cg21380154				No
cg19079769_BC21	0.36459	0.596232	0.322688	0.687278	12.4694	5.56371e-21	4.37395e-18	37.2819	chr2	38417954	F	II		Unknow	OpenSea		Both	CG	Open Sea	ENST00000406122	chr2	38295154	38377285	82132	-	40668	ENSG00000119787	ATL2	protein_coding	chromosome	ATL2								Heterochromatin	0.109594258572011			cg19079769	cg19079769				Yes
cg00500567_TC21	-0.296982	0.596915	0.882946	0.585964	-12.4657	5.65695e-21	4.44285e-18	37.2655	chr1	29350266	F	II	LINC01756	TSS200	OpenSea		Both	CG	Open Sea	ENST00000493601	chr1	29317760	29325298	7539	+	32505	ENSG00000060656	PTPRU	protein_coding	chromosome	PTPRU								Repressed_chromatin	0.151679169817358	PMD	commonPMD	cg00500567					No
cg10316474_BC21	0.322298	0.21525	0.0700219	0.39232	12.4654	5.66418e-21	4.44413e-18	37.2643	chr22	39014063	F	II	APOBEC3C	TSS200	OpenSea		Both	CG	Open Sea	ENST00000361441	chr22	39014083	39020352	6270	+	18	ENSG00000244509	APOBEC3C	protein_coding	chromosome	APOBEC3C			PRAD_109495	8.08215480741845	Promoter	0.584830339321357	0.415169660678643	Active_non-prostate_lineage_promoter	0.128381455353809	PMD		cg10316474	cg10316474				Yes
cg06841252_BC21	0.343988	0.429885	0.187063	0.531051	12.4645	5.6869e-21	4.45756e-18	37.2603	chr14	61145840	R	II		Unknow	OpenSea		Both	CG	Open Sea	ENST00000555185	chr14	61187559	61530584	343026	+	41717	ENSG00000027075	PRKCH	protein_coding	chromosome	PRKCH			PRAD_80158	8.50593343072874	Distal	0.421157684630739	0.578842315369261	Active_non-prostate_lineage_enhancer	0.101283280523554			cg06841252	cg06841252				Yes
cg04243822_BC21	0.365182	0.513343	0.231621	0.596802	12.4638	5.70633e-21	4.46313e-18	37.257	chr17	79034139	F	II	C1QTNF1	TSS200	OpenSea		Both	CG	Open Sea	ENST00000581774	chr17	79034185	79048247	14063	+	44	ENSG00000173918	C1QTNF1	protein_coding	chromosome	C1QTNF1	ENSG00000173918	C1QTNF1	PRAD_95096	3.18636342921229	5' UTR	0.614770459081836	0.385229540918164	Active_non-prostate_lineage_promoter	0.117803636858773			cg04243822	cg04243822				Yes
[truncated: 168,560 more rows]
