# Supplementary material for: Methylation reprogramming associated with aggressive prostate cancer and ancestral disparities
Source: Mol Syst Biol. 2025 Oct 7;21(12):1676–701. doi: 10.1038/s44320-025-00153-x (PMC12673094; doi:10.1038/s44320-025-00153-x)
Supplement: Supplementary file 24 — Data Set EV22 [file 44320_2025_153_MOESM24_ESM.xlsx]

## Sheet: Sheet1
Dataset EV22 DMRcate significant differentially methylated regions (DMRs) identified between African prostate tumour and non-tumour samples (FDR-adjusted p <0.05, |Δβ| ≥0.2, minimum 5 probes per DMR).

## Sheet: Dataset EV22
DMR	seqnames	start	end	width	strand	no.cpgs	min_smoothed_fdr	Stouffer	HMFDR	Fisher	maxdiff	meandiff	overlapping.genes
DMR_1	chr6	30006245	30008294	2050	*	24	0	3.40781e-249	2.14326e-17	3.60862e-255	0.422611	0.273475	HLA-J, ZNRD1ASP, AL671277.2
DMR_2	chr6	30126523	30128025	1503	*	24	0	3.1541e-286	1.05415e-17	1.74569e-289	0.413712	0.243044
DMR_3	chr3	25425746	25428622	2877	*	19	0	1.9235e-262	3.01418e-20	9.64918e-269	0.491408	0.307963	RARB
DMR_4	chr12	81076552	81079455	2904	*	19	0	9.33923e-190	6.54553e-18	2.40018e-217	0.408849	0.24962	ACSS3
DMR_5	chr7	134458229	134460572	2344	*	17	0	1.62544e-193	6.27792e-19	3.46125e-205	0.398859	0.239893	AKR1B1
DMR_6	chr2	200584909	200588049	3141	*	16	0	1.24215e-193	1.34017e-24	6.87905e-220	0.37906	0.232268	AOX1
DMR_7	chr2	190179755	190181159	1405	*	14	0	3.58705e-190	1.32919e-18	7.17771e-194	0.454203	0.292434	C2orf88
DMR_8	chr3	48594401	48596008	1608	*	14	6.8297e-300	4.39656e-179	3.82118e-20	5.85924e-180	0.358773	0.250595	COL7A1
DMR_9	chr12	89349109	89352331	3223	*	20	4.006e-299	1.88662e-159	1.09841e-19	1.05239e-193	0.502775	0.227056	AC024909.1, DUSP6
DMR_10	chr12	54052235	54054985	2751	*	26	2.14623e-292	3.64582e-189	4.67677e-18	7.30366e-204	0.347294	0.205946	HOXC4
DMR_11	chr16	31201222	31204130	2909	*	23	3.82037e-290	4.11799e-215	3.06384e-16	3.58032e-231	0.387163	0.205154	PYCARD-AS1, PYCARD
DMR_12	chrX	56231680	56233753	2074	*	16	7.18518e-285	2.70074e-177	4.55349e-17	4.11232e-186	0.463068	0.307393	KLF8
DMR_13	chr7	29145085	29147403	2319	*	18	1.87274e-274	1.16152e-140	4.83736e-18	2.02844e-168	0.436258	0.258472	AC004593.2, CHN2, CPVL
DMR_14	chr13	36296672	36298209	1538	*	14	2.69725e-273	3.68497e-183	2.27784e-17	1.98355e-179	0.379311	0.256926	CCDC169-SOHLH2, CCDC169
DMR_15	chr15	45128870	45131345	2476	*	18	5.89582e-268	2.39302e-209	1.51913e-16	4.48197e-204	0.461453	0.289491	DUOX1, DUOXA1
DMR_16	chr2	42792344	42793542	1199	*	13	4.90507e-262	2.0028e-184	7.77394e-17	1.61627e-177	0.364637	0.274059	HAAO
DMR_17	chr14	24334473	24336183	1711	*	12	5.35194e-260	9.94525e-113	1.38529e-19	6.05319e-138	0.391192	0.225129	ADCY4, AL096870.1, RIPK3
DMR_18	chr3	126178781	126181981	3201	*	21	1.73079e-250	5.52254e-162	5.76513e-16	2.45772e-183	0.40588	0.222776	ALDH1L1-AS2, ALDH1L1
DMR_19	chr17	75086583	75088883	2301	*	19	7.06165e-250	2.11582e-141	2.7855e-16	8.84188e-165	0.436694	0.213698	SLC16A5
DMR_20	chr4	16082624	16085522	2899	*	18	1.03362e-249	1.51357e-123	1.12858e-19	1.3256e-143	0.435353	0.207065	PROM1
DMR_21	chr17	40307103	40309258	2156	*	13	1.6295e-241	3.83558e-124	3.42733e-18	1.15055e-145	0.402478	0.24578	RARA
DMR_22	chr15	40768003	40770026	2024	*	13	3.82041e-241	3.82176e-137	1.31215e-17	2.73337e-151	0.431755	0.253148	C15orf62, DNAJC17
DMR_23	chr6	21664421	21667584	3164	*	14	6.98046e-240	2.23128e-149	5.41977e-20	1.85911e-160	0.373149	0.255776	CASC15
DMR_24	chr5	33891788	33892992	1205	*	11	2.96285e-238	4.21288e-136	3.82118e-20	4.28487e-139	0.46809	0.296677	ADAMTS12
DMR_25	chr19	38975181	38976795	1615	*	15	4.93404e-233	6.31137e-143	1.19551e-15	3.26983e-155	0.432348	0.237885	AC011455.8, FBXO17
DMR_26	chr2	53859717	53860415	699	*	12	4.64479e-231	1.25703e-145	2.69276e-16	3.79915e-145	0.272575	0.211069	ASB3, GPR75
DMR_27	chr14	23365140	23366838	1699	*	14	3.022e-228	4.2609e-170	1.27725e-16	3.96903e-169	0.339079	0.241607	EFS
DMR_28	chr5	151019582	151020970	1389	*	13	1.07047e-223	8.20269e-113	3.87557e-19	2.15333e-133	0.380413	0.226564	GPX3
DMR_29	chr12	89353640	89356045	2406	*	15	6.18218e-221	2.98534e-115	5.1874e-17	9.42115e-137	0.449275	0.220454	AC010201.3
DMR_30	chr6	26086343	26088584	2242	*	10	8.1059e-219	6.85182e-113	8.68881e-20	5.1015e-127	0.403567	0.266369	HFE
DMR_31	chr16	88650438	88652410	1973	*	14	1.25298e-217	1.15564e-137	5.89543e-17	1.02545e-144	0.543576	0.331953	CYBA, MVD
DMR_32	chr11	8717844	8722123	4280	*	13	1.18061e-216	1.33019e-133	1.40933e-20	1.41467e-150	0.372709	0.232624	DENND2B
DMR_33	chr1	66532880	66534250	1371	*	16	9.30386e-207	5.0257e-142	3.42191e-14	4.8483e-143	0.372427	0.24387	SGIP1
DMR_34	chr3	33659198	33660215	1018	*	12	3.36022e-205	4.81709e-133	2.87048e-15	4.29087e-134	0.418801	0.324382	CLASP2
DMR_35	chr22	28441159	28443679	2521	*	12	2.3829e-204	5.33534e-151	2.71482e-18	9.68349e-151	0.509059	0.329428	TTC28
DMR_36	chr5	141483925	141486335	2411	*	13	4.99331e-204	1.11593e-121	1.40834e-15	2.01435e-132	0.406751	0.219337	PCDHGA1, PCDHGA2, PCDHGA3, PCDHGB1, PCDHGA4, PCDHGB2, PCDHGA5, PCDHGB3, PCDHGA6, PCDHGA7, PCDHGB4, PCDHGA8, PCDHGB5, PCDHGA9, PCDHGB6, PCDHGA10, PCDHGB7, PCDHGA11, PCDHGA12, PCDHGC3, PCDHGC4
DMR_37	chr11	111540153	111541447	1295	*	11	1.30296e-202	3.62498e-136	8.32937e-17	1.71842e-134	0.374528	0.266183	LAYN
DMR_38	chr6	28399293	28400363	1071	*	11	2.03993e-202	3.14763e-118	2.11202e-16	2.78025e-126	0.461217	0.281795	ZSCAN12
DMR_39	chr11	74466046	74468163	2118	*	13	9.49087e-198	1.61103e-96	1.76895e-16	1.32665e-117	0.383513	0.214137	AP001372.1, KCNE3
DMR_40	chr16	67169060	67171468	2409	*	14	1.48134e-197	2.1549e-119	7.74911e-17	1.1243e-131	0.388483	0.242446	HSF4, NOL3
DMR_41	chr14	101021419	101027024	5606	*	40	4.29649e-195	0	1.26669e-14	0	-0.333206	-0.218463	MEG8, MIR379, MIR411, MIR299, MIR380, MIR1197, MIR323A, MIR758, MIR329-1
DMR_42	chr14	101052183	101056094	3912	*	24	1.26335e-194	5.50842e-226	1.30263e-17	2.5758e-220	-0.336862	-0.218389	MIR487A, MIR382, MIR134, MIR668, MIR485
DMR_43	chr6	44561028	44561420	393	*	6	4.01769e-194	1.77883e-106	2.47827e-21	4.26991e-105	0.397461	0.302671
DMR_44	chr13	113839641	113841102	1462	*	16	1.18358e-189	6.31137e-143	1.54638e-14	5.19109e-145	0.32163	0.228453	GAS6-AS1, GAS6
DMR_45	chr1	119327274	119328070	797	*	10	6.2977e-189	1.50931e-128	6.3085e-16	2.94246e-124	0.366197	0.279234	LINC01780, AL359915.1
DMR_46	chr8	48555271	48557215	1945	*	12	6.60864e-188	1.16058e-106	2.72361e-16	5.63285e-121	0.397616	0.25835	AC022915.2, AC026904.2
DMR_47	chr17	77318520	77323860	5341	*	26	1.09529e-187	1.65977e-217	3.28254e-15	2.03553e-211	0.38928	0.206002	SEPTIN9
DMR_48	chr17	43211483	43213075	1593	*	12	2.10923e-187	2.12436e-133	2.58873e-15	3.22656e-131	0.421123	0.303244	NBR1, TMEM106A
DMR_49	chr10	18260107	18261694	1588	*	13	1.50946e-186	6.19502e-129	3.85596e-16	8.09836e-129	0.353724	0.259445	CACNB2, AL390783.1
DMR_50	chr2	136990049	136991263	1215	*	9	2.38402e-185	3.554e-125	2.80453e-18	1.04495e-125	-0.34216	-0.261413	THSD7B
DMR_51	chr12	119803483	119804709	1227	*	10	6.24571e-178	6.6671e-131	6.47468e-19	2.83834e-127	0.365758	0.227837	CIT
DMR_52	chr12	62631710	62632705	996	*	7	4.11809e-177	3.15091e-114	1.53472e-17	2.25749e-110	0.357114	0.291379
DMR_53	chr7	27112964	27116443	3480	*	27	5.62472e-177	1.03504e-204	8.09997e-13	1.38019e-199	0.339172	0.22596	HOXA-AS2, HOXA3
DMR_54	chr4	3383939	3386267	2329	*	13	1.92537e-174	4.78734e-151	3.29237e-17	7.65479e-148	0.371704	0.245821	RGS12
DMR_55	chr19	51887557	51888847	1291	*	14	2.32308e-174	5.67042e-118	1.60812e-13	5.60447e-123	0.458143	0.297186	ZNF649-AS1, ZNF577
DMR_56	chr1	65002297	65003238	942	*	11	5.60432e-173	1.94745e-122	2.95526e-15	6.97059e-119	0.40469	0.259761	JAK1, LINC01359
DMR_57	chr19	46412094	46415090	2997	*	15	1.32954e-172	3.98581e-118	2.36262e-15	2.06696e-136	0.372589	0.202445	CCDC8
DMR_58	chr11	30582920	30585521	2602	*	12	1.50288e-172	4.96743e-83	2.21977e-17	3.47036e-103	0.406249	0.208061	MPPED2-AS1, MPPED2
DMR_59	chr1	40708587	40709527	941	*	9	2.4366e-172	2.00752e-105	2.20104e-16	3.97521e-109	0.423959	0.317696	NFYC
DMR_60	chr11	57426230	57428067	1838	*	14	2.88383e-172	6.98434e-94	2.71656e-15	1.68816e-111	0.467658	0.220362	SLC43A3
DMR_61	chr8	70069804	70072682	2879	*	19	5.09908e-172	2.12868e-154	1.44015e-15	4.41924e-155	0.322315	0.201661	PRDM14
DMR_62	chr7	128030517	128032985	2469	*	15	7.61456e-172	1.53874e-133	8.60325e-18	2.8541e-146	0.364523	0.22323	SND1, LRRC4
DMR_63	chr20	25032139	25034135	1997	*	12	4.98964e-171	4.12893e-123	1.53457e-14	3.47338e-126	0.373693	0.268846	ACSS1
DMR_64	chr2	227717357	227718375	1019	*	11	1.47451e-170	1.33996e-110	1.29601e-15	7.28288e-113	0.359843	0.203666	SLC19A3
DMR_65	chr7	16465469	16466896	1428	*	8	4.60309e-170	3.25817e-84	6.66422e-19	4.44686e-95	0.50881	0.276859	CRPPA, SOSTDC1
DMR_66	chr1	52601693	52603162	1470	*	13	1.66423e-169	3.45847e-114	4.65621e-14	4.67562e-117	0.353711	0.213632	GPX7
DMR_67	chr7	100865584	100868619	3036	*	18	4.7978e-169	2.53961e-168	1.56768e-16	1.03363e-170	0.403968	0.2145	SLC12A9, TRIP6, MIR6875
DMR_68	chr6	3230953	3232162	1210	*	11	3.00383e-168	3.35086e-117	4.8493e-15	1.03399e-114	0.400391	0.268383	PSMG4, TUBB2B
DMR_69	chrX	139691308	139692917	1610	*	11	3.37637e-167	1.61684e-83	4.86396e-16	4.26977e-99	0.367594	0.210662	MCF2
DMR_70	chr5	112736861	112738346	1486	*	18	2.06722e-164	1.70053e-114	1.77669e-11	2.56161e-121	0.412695	0.265925	APC
DMR_71	chr12	100355663	100357366	1704	*	11	1.11402e-163	4.2114e-107	5.28841e-16	6.10344e-109	0.362069	0.240523	SLC17A8
DMR_72	chr1	24322055	24323004	950	*	10	4.38428e-162	2.67028e-102	3.72387e-17	3.67972e-105	0.360868	0.247163	GRHL3
DMR_73	chr10	45419002	45419501	500	*	5	1.11679e-160	8.33826e-92	9.91821e-21	1.24366e-89	0.5235	0.419109	ALOX5
DMR_74	chr20	2799468	2801702	2235	*	14	7.6612e-160	2.27467e-141	7.07735e-17	3.49185e-138	0.333571	0.206959	CPXM1
DMR_75	chrX	155612092	155613729	1638	*	13	2.05542e-159	9.18511e-107	6.93901e-15	7.9488e-109	0.413116	0.239436	SPRY3, TMLHE
DMR_76	chr9	130199685	130201447	1763	*	9	1.11616e-158	1.54709e-118	4.48087e-16	2.77931e-114	0.405105	0.281793	NCS1
DMR_77	chr5	179792499	179794089	1591	*	11	1.87313e-157	1.28956e-96	9.42482e-19	1.67514e-103	0.423567	0.234383	LTC4S
DMR_78	chr4	23888583	23891266	2684	*	14	6.13845e-154	5.88772e-150	1.29014e-16	6.17067e-149	0.463052	0.249103	PPARGC1A
DMR_79	chr7	99557972	99559436	1465	*	19	1.73256e-153	1.71835e-142	3.08734e-11	1.45736e-135	0.360619	0.208437	ZNF655, AC005020.2, FAM200A
DMR_80	chr17	35373211	35374757	1547	*	13	2.73968e-153	1.95002e-88	3.3024e-16	2.94862e-103	0.36236	0.209423	SLFN11
DMR_81	chr1	200034214	200037119	2906	*	13	1.1212e-151	2.26362e-140	3.3632e-14	1.92235e-134	0.351622	0.243849	NR5A2
DMR_82	chr17	73261841	73263142	1302	*	10	1.39213e-151	1.71101e-102	3.23568e-17	2.52757e-104	0.390316	0.231766	CPSF4L
DMR_83	chr5	66958091	66960885	2795	*	10	3.32761e-151	5.43571e-86	4.37508e-17	3.02912e-99	0.445859	0.274783	MAST4
DMR_84	chr2	85412878	85415292	2415	*	14	3.33222e-151	4.22287e-118	9.24968e-15	2.61655e-124	0.391916	0.225071	CAPG
DMR_85	chr11	46344869	46347255	2387	*	11	4.96605e-151	2.3696e-117	2.60439e-16	6.48518e-122	0.346191	0.227884	DGKZ
DMR_86	chr9	2156196	2158492	2297	*	12	1.16275e-150	2.77803e-97	2.10566e-14	1.00854e-111	0.407577	0.250436	SMARCA2
DMR_87	chr12	123761285	123763497	2213	*	14	3.77227e-150	2.55526e-99	1.17429e-14	1.27317e-106	0.386418	0.234402	ATP6V0A2, DNAH10
DMR_88	chr1	169427468	169428312	845	*	10	2.14688e-147	2.28677e-60	4.78023e-17	4.85022e-84	0.418149	0.218246	CCDC181
DMR_89	chr11	33540957	33543036	2080	*	11	2.76029e-146	2.16661e-110	4.1261e-16	5.97879e-110	-0.307518	-0.236227	KIAA1549L
DMR_90	chr16	57371163	57374197	3035	*	11	7.7358e-146	3.86374e-108	1.46026e-16	5.24996e-118	0.311453	0.206863	CX3CL1
DMR_91	chr9	110047715	110048674	960	*	7	9.56557e-145	5.95325e-84	6.98007e-18	1.94805e-87	0.412508	0.310295	PALM2AKAP2
DMR_92	chr14	94517526	94518418	893	*	8	1.53747e-143	2.76738e-96	2.41341e-16	2.79328e-94	0.376527	0.273179	SERPINA12
DMR_93	chr3	44583583	44585368	1786	*	9	6.95095e-143	6.38766e-96	3.48944e-16	1.16756e-97	0.419048	0.272901	ZKSCAN7, ZNF660, ZNF197, ZKSCAN7-AS1
DMR_94	chr3	139538387	139541084	2698	*	17	1.6997e-142	1.49138e-110	2.96924e-13	2.27614e-117	0.349484	0.206488	AC046134.2, RBP1
DMR_95	chr14	24171686	24173149	1464	*	13	5.79454e-142	7.4649e-124	1.43969e-12	2.46667e-118	0.29621	0.216213	REC8
DMR_96	chr6	30752030	30752714	685	*	9	6.38351e-142	1.36368e-105	8.57858e-15	1.96577e-101	0.32204	0.272093	HCG20
DMR_97	chr1	158420475	158421329	855	*	6	2.64514e-141	1.05201e-92	2.5604e-18	2.12036e-90	-0.360456	-0.298995	OR10K2
DMR_98	chr14	71585013	71587443	2431	*	10	1.98679e-140	4.09985e-54	8.0321e-17	8.86224e-79	0.430418	0.212034	SIPA1L1, AC004974.1
DMR_99	chr21	43361304	43363245	1942	*	12	1.07549e-139	4.04754e-86	2.78805e-15	3.01094e-98	0.353151	0.211112	LINC01679
DMR_100	chr4	154163886	154166361	2476	*	7	3.15584e-139	3.65948e-109	7.17267e-18	6.69523e-107	-0.367952	-0.323902	AC079298.3
DMR_101	chr17	43530167	43531888	1722	*	9	4.62087e-138	8.59387e-103	1.62966e-14	9.12296e-101	0.337966	0.267376	DHX8, ETV4
DMR_102	chr17	28985837	28986481	645	*	7	2.79751e-137	1.82262e-89	2.29918e-17	4.3623e-88	0.271735	0.216062	PIPOX, SEZ6
DMR_103	chr6	116369173	116371759	2587	*	10	4.35886e-137	2.6001e-78	4.39516e-16	1.41496e-89	0.465989	0.231728	DSE
DMR_104	chr17	53822025	53823173	1149	*	11	6.46846e-136	3.76418e-109	4.57296e-14	1.07366e-104	-0.329069	-0.218145	KIF2B, AC034268.2
DMR_105	chr19	12867546	12868732	1187	*	8	1.22789e-135	1.59097e-70	5.40995e-18	3.37623e-82	0.362199	0.213206	MAST1, HOOK2
DMR_106	chr9	127122034	127124376	2343	*	10	2.19517e-135	6.9016e-89	7.95319e-16	2.25573e-98	0.394861	0.229164	RALGPS1, ANGPTL2
DMR_107	chr3	42089864	42091499	1636	*	10	3.20648e-131	9.76265e-62	5.82353e-16	7.03492e-79	0.431143	0.208557	TRAK1
DMR_108	chrX	74420596	74423050	2455	*	12	1.82771e-130	5.32668e-80	8.66439e-18	1.22371e-96	0.422355	0.209904	SLC16A2
DMR_109	chr17	47872311	47872936	626	*	7	4.89705e-129	8.97163e-88	9.91427e-16	3.66835e-85	0.330344	0.234555
DMR_110	chr8	119638503	119639971	1469	*	10	1.33596e-128	2.58226e-80	1.25729e-16	1.01748e-85	0.490354	0.275906	ENPP2
DMR_111	chr8	90984773	90986190	1418	*	9	5.58493e-128	1.16985e-80	6.4245e-21	7.25297e-85	0.321325	0.234881	C8orf88
DMR_112	chr5	73812271	73813772	1502	*	9	2.85534e-127	4.58609e-78	3.99743e-15	8.12078e-86	0.331818	0.209078	ARHGEF28
DMR_113	chr1	152876971	152878516	1546	*	7	1.47902e-126	8.73897e-92	4.21989e-17	5.42544e-90	-0.304436	-0.247061	SMCP
DMR_114	chr2	27734976	27736384	1409	*	8	5.47166e-126	1.86645e-81	1.37026e-15	3.85474e-83	0.325595	0.200091
DMR_115	chr7	54888236	54889775	1540	*	8	1.93024e-125	1.59298e-44	1.1446e-16	2.7255e-69	0.420406	0.223574
DMR_116	chr5	154850613	154851610	998	*	7	2.83353e-124	1.25506e-68	3.40643e-16	2.21908e-74	0.440736	0.298865	FAXDC2
DMR_117	chr7	97731714	97733393	1680	*	11	3.63561e-124	2.45194e-71	6.84966e-16	4.01814e-81	0.380115	0.211588	TAC1
DMR_118	chr1	109667399	109668303	905	*	7	4.6517e-124	1.11393e-79	2.53595e-17	3.14844e-80	0.382729	0.287331	GSTM4, GSTM2
DMR_119	chr11	70155648	70156725	1078	*	10	2.65986e-123	2.72179e-97	3.10702e-13	1.34306e-93	0.309372	0.238499	ANO1
DMR_120	chr1	153310685	153312114	1430	*	7	1.93842e-122	2.18843e-91	5.8268e-16	4.15665e-88	-0.326785	-0.276962	PGLYRP3
DMR_121	chr11	70826260	70828140	1881	*	10	6.13155e-122	5.08141e-85	1.04759e-13	1.81174e-87	0.326913	0.235755	SHANK2
DMR_122	chr13	96994087	96994830	744	*	10	1.19175e-121	5.93315e-95	7.25565e-15	2.50479e-91	0.351968	0.271314	OXGR1
DMR_123	chr11	5509314	5510711	1398	*	7	5.45707e-121	7.47365e-94	4.62452e-17	9.74148e-91	-0.301007	-0.254589	AC104389.5, UBQLN3
DMR_124	chr5	150506623	150508225	1603	*	7	2.03276e-120	1.50969e-92	2.6789e-17	1.32723e-90	0.316016	0.222892	NDST1
DMR_125	chr2	235534173	235537566	3394	*	13	3.54452e-120	3.27539e-65	6.97507e-14	3.71739e-82	0.468669	0.217972	AGAP1
DMR_126	chr9	95082280	95086491	4212	*	17	5.17054e-120	4.84905e-109	8.29362e-15	7.1589e-113	0.397503	0.22816	AOPEP, MIR23B, MIR27B, MIR24-1, MIR3074
DMR_127	chrX	49166113	49167276	1164	*	8	5.24382e-120	7.14344e-93	5.83146e-15	2.35657e-89	0.380341	0.305497	MAGIX
DMR_128	chr8	67746002	67747093	1092	*	8	1.49462e-119	7.96223e-84	6.93625e-16	3.69667e-82	0.33755	0.265373	CPA6
DMR_129	chr11	7939564	7940532	969	*	6	2.65677e-119	3.80739e-84	4.86385e-18	3.75698e-83	-0.344668	-0.272629	OR10A3
DMR_130	chr1	198983067	198983525	459	*	8	6.08491e-119	2.61243e-83	7.94686e-15	6.07061e-82	-0.249162	-0.201657	AC096631.1
DMR_131	chr11	5440721	5442700	1980	*	8	7.93494e-119	2.39993e-108	1.49644e-17	8.21409e-105	-0.336878	-0.276815	HBG2, AC104389.5, HBE1, OR51B5, OR51I1
DMR_132	chr3	116444847	116446096	1250	*	13	1.25745e-118	3.47448e-97	2.21482e-11	4.11713e-93	0.272113	0.204068	LSAMP
DMR_133	chr8	142304821	142305904	1084	*	7	2.75744e-118	1.23215e-89	4.08088e-15	5.11585e-86	0.34501	0.28137	TSNARE1
DMR_134	chr3	58536333	58537922	1590	*	7	2.93967e-118	1.11008e-80	1.70596e-16	1.0122e-79	0.297314	0.211746	ACOX2
DMR_135	chr17	34355751	34356462	712	*	7	9.80865e-118	4.66925e-77	1.66437e-17	2.90093e-77	-0.369612	-0.256899
DMR_136	chr9	130191834	130194000	2167	*	8	3.30844e-117	9.68643e-80	3.1519e-16	3.38066e-87	0.399372	0.238781	NCS1
DMR_137	chr4	5708131	5709634	1504	*	12	4.69769e-117	3.40141e-81	1.58727e-12	1.25843e-85	0.426352	0.24469	EVC2
DMR_138	chrX	102650909	102652326	1418	*	7	5.24102e-117	4.10723e-97	1.88129e-15	1.94442e-93	0.418677	0.320825	ARMCX5-GPRASP2, GPRASP1, AL035427.1
DMR_139	chr4	87528773	87531929	3157	*	11	6.79573e-117	3.06835e-110	3.62919e-16	2.13006e-116	0.394187	0.261549	SPARCL1
DMR_140	chr8	56540503	56541619	1117	*	5	2.49937e-116	2.99444e-73	4.23656e-18	6.59752e-74	-0.399713	-0.314809	AC012349.1, LINC00968
DMR_141	chr8	143958936	143959575	640	*	5	2.89297e-116	6.35131e-77	2.40887e-16	2.23764e-74	0.369891	0.314483	PLEC
DMR_142	chr4	154391277	154392420	1144	*	6	2.98694e-116	2.20774e-79	5.8944e-18	1.93673e-77	-0.348861	-0.308045	DCHS2
DMR_143	chr1	170729366	170730332	967	*	7	3.45463e-116	1.19891e-78	3.14831e-16	8.47497e-78	-0.368787	-0.262448	PRRX1
DMR_144	chr21	45409685	45411369	1685	*	9	5.43385e-116	7.03221e-84	1.71417e-14	5.00908e-84	0.330131	0.213999	COL18A1, COL18A1-AS2
DMR_145	chr15	71545896	71547759	1864	*	8	1.17946e-115	3.54203e-90	1.46978e-15	3.21615e-89	0.336302	0.278321	THSD4, AC108861.1
DMR_146	chr8	120123901	120126078	2178	*	10	1.20503e-114	1.18203e-79	1.21966e-13	2.54066e-84	0.300702	0.20698	COL14A1
DMR_147	chrX	101549051	101551897	2847	*	10	1.2963e-114	3.37471e-74	2.9047e-17	1.3694e-84	0.443772	0.209558	ARMCX1
DMR_148	chr1	209651293	209654292	3000	*	12	1.36105e-114	6.27959e-119	1.84998e-14	1.17569e-117	0.354856	0.243115	LAMB3
DMR_149	chr11	35616850	35619179	2330	*	11	2.95023e-114	1.46354e-67	1.25726e-13	2.33955e-78	0.388234	0.219378	FJX1
DMR_150	chr16	81530556	81532831	2276	*	10	7.83841e-114	1.16479e-76	1.0094e-13	5.71678e-87	0.373976	0.23861	CMIP
DMR_151	chr7	143885215	143886106	892	*	9	2.18314e-113	6.0517e-57	1.60231e-16	1.31346e-68	0.396203	0.222733	TCAF1
DMR_152	chr2	29113990	29116940	2951	*	17	1.03541e-112	5.0542e-68	1.25463e-12	6.4961e-84	0.440153	0.204043	CLIP4
DMR_153	chr17	19744660	19746756	2097	*	11	1.41288e-112	1.25058e-72	1.06629e-13	1.53398e-82	0.34797	0.223656	ALDH3A1
DMR_154	chr3	11582052	11583686	1635	*	10	1.5881e-112	9.85502e-102	1.2001e-13	4.79748e-98	0.326913	0.239139	VGLL4
DMR_155	chr17	82838817	82841791	2975	*	15	1.72482e-112	2.95879e-78	2.38719e-13	5.91796e-85	0.321144	0.210337	TBCD, ZNF750
DMR_156	chr7	157568348	157569402	1055	*	7	4.17653e-112	8.69016e-81	1.65261e-14	3.06878e-78	0.35934	0.305268	PTPRN2
DMR_157	chr19	16075434	16077464	2031	*	10	4.63547e-112	1.51759e-69	2.19226e-15	2.90907e-84	0.418321	0.209453	TPM4, AC008894.3
DMR_158	chr12	109110959	109112064	1106	*	7	1.96643e-111	1.11512e-72	2.55216e-14	3.31776e-74	0.383888	0.279721	UNG, AC007637.1
DMR_159	chr7	100509316	100509590	275	*	5	2.01361e-111	6.82587e-74	1.81333e-16	1.48719e-71	0.387472	0.355575	AC069281.1
DMR_160	chr3	154428021	154429082	1062	*	8	2.62665e-111	3.66972e-85	7.70238e-16	2.53296e-82	0.340626	0.226354	GPR149
DMR_161	chr20	52103792	52106390	2599	*	12	5.49385e-111	3.24532e-93	3.95408e-17	1.18073e-95	0.371913	0.236748	ZFP64
DMR_162	chr11	26993926	26994444	519	*	8	8.62383e-111	3.69074e-81	4.66185e-15	2.1337e-78	0.347024	0.25867	FIBIN
DMR_163	chr3	129305063	129305869	807	*	5	9.35787e-111	1.31149e-49	4.25612e-17	3.95328e-63	0.492702	0.30502	HMCES
DMR_164	chr1	159587156	159588722	1567	*	8	3.79027e-110	7.84228e-84	9.03796e-18	1.81616e-85	-0.339063	-0.24143	APCS
DMR_165	chr1	31373057	31374026	970	*	11	1.37739e-109	3.66054e-88	4.09039e-15	8.8679e-86	0.322612	0.239127	FABP3
DMR_166	chr15	42457138	42458264	1127	*	7	1.44596e-109	3.26627e-72	2.36481e-15	2.09438e-72	0.396604	0.296575	ZNF106
DMR_167	chr8	144274739	144275028	290	*	6	1.58522e-109	6.24695e-76	1.16821e-16	2.05129e-73	0.372442	0.305177	BOP1
DMR_168	chr15	101469590	101470723	1134	*	6	2.61938e-109	1.68997e-73	7.56704e-16	2.59914e-72	0.395453	0.286174	PCSK6
DMR_169	chr11	88097396	88099443	2048	*	8	2.68941e-109	9.31322e-92	1.85428e-15	1.5069e-90	-0.308685	-0.257903	AP005436.2, AP005436.1
DMR_170	chr1	29349955	29351541	1587	*	7	5.66528e-109	7.81041e-75	3.19131e-19	7.30148e-77	-0.338925	-0.230527	LINC01756
DMR_171	chr7	65269203	65269854	652	*	7	1.1952e-108	6.12311e-80	1.11318e-14	5.48797e-77	0.276408	0.206841	AC104073.4
DMR_172	chr19	43579536	43581375	1840	*	8	1.83433e-108	1.71352e-69	1.21493e-15	3.04562e-74	0.498647	0.223519	PINLYP, XRCC1, L34079.1
DMR_173	chr5	179378557	179380736	2180	*	8	2.69299e-108	2.45293e-80	1.85677e-17	1.92704e-81	-0.372391	-0.237024	AC109479.3, AC109479.1
DMR_174	chr3	64267858	64268436	579	*	7	2.77718e-108	1.41503e-73	2.7699e-16	1.01248e-72	0.332022	0.255141	PRICKLE2
DMR_175	chr5	150154934	150156388	1455	*	6	4.96407e-108	1.4945e-51	1.57212e-18	1.88414e-60	0.368993	0.250669	PDGFRB
DMR_176	chr20	17692663	17693934	1272	*	8	2.78051e-107	9.73124e-48	8.65753e-16	6.09113e-63	0.414366	0.210564	BANF2
DMR_177	chr14	64941762	64943761	2000	*	10	3.94605e-107	4.97872e-86	2.70109e-14	9.91062e-87	0.331668	0.21809	CHURC1, CHURC1-FNTB, GPX2
DMR_178	chr3	47008390	47010056	1667	*	6	1.40977e-106	8.45248e-57	2.41387e-19	2.47676e-65	0.403965	0.271802	NBEAL2
DMR_179	chr6	25217677	25219099	1423	*	8	2.337e-106	5.85353e-63	5.31987e-16	3.35478e-69	0.426903	0.229514	AL590084.2, CMAHP
DMR_180	chr1	970608	971738	1131	*	6	2.4686e-106	1.30786e-77	2.70186e-17	3.01763e-75	0.297182	0.222036	PLEKHN1
DMR_181	chr10	123843351	123844223	873	*	5	3.29305e-106	1.23881e-71	2.17082e-16	2.21503e-69	-0.359099	-0.307804	CPXM2
DMR_182	chr1	153000841	153002295	1455	*	5	3.80354e-106	3.35808e-77	3.49475e-17	6.88576e-75	-0.352349	-0.329564	SPRR3
DMR_183	chr5	141512200	141515317	3118	*	9	4.32774e-105	2.74247e-69	2.42506e-18	6.54581e-80	0.579471	0.220144	PCDHGA1, PCDHGA2, PCDHGA3, PCDHGB1, PCDHGA4, PCDHGB2, PCDHGA5, PCDHGB3, PCDHGA6, PCDHGA7, PCDHGB4, PCDHGA8, PCDHGB5, PCDHGA9, PCDHGB6, PCDHGA10, PCDHGB7, PCDHGA11, PCDHGA12, PCDHGC3, PCDHGC4, PCDHGC5, DIAPH1
DMR_184	chr10	91887234	91888100	867	*	5	7.50033e-105	4.97198e-68	8.41863e-18	4.57909e-67	0.304387	0.22815
DMR_185	chr18	34592026	34593263	1238	*	11	9.45865e-105	1.63529e-52	1.66313e-13	1.42173e-68	0.423061	0.216731	DTNA
DMR_186	chrX	104013002	104014137	1136	*	11	1.09285e-104	1.42105e-72	2.55101e-13	1.3297e-76	-0.355493	-0.218944	H2BW1
DMR_187	chr20	32858377	32859275	899	*	7	2.17803e-104	1.84522e-60	1.83543e-16	1.7683e-66	0.427082	0.233834	AL035071.1, EFCAB8
DMR_188	chr8	55938945	55940786	1842	*	8	5.14668e-104	9.98948e-49	5.24285e-16	1.9026e-63	0.382847	0.209158	LYN
DMR_189	chr1	159288355	159290178	1824	*	7	6.31072e-104	2.47895e-90	3.11969e-17	3.91778e-88	-0.360211	-0.270547	FCER1A
DMR_190	chr1	207957868	207959442	1575	*	6	1.38694e-103	1.50547e-58	3.31813e-17	1.07921e-65	0.448234	0.269934	LINC02767
DMR_191	chr9	97852597	97854325	1729	*	8	1.41921e-103	1.23594e-74	2.24864e-17	4.06529e-75	0.371562	0.2229	FOXE1, PTCSC2
DMR_192	chr8	129414641	129416117	1477	*	6	1.79549e-103	2.99956e-82	1.08125e-17	4.62048e-81	-0.400926	-0.30891	AC011257.1, CCDC26
DMR_193	chr11	7848119	7849493	1375	*	7	2.96664e-103	2.79049e-78	1.86484e-14	7.45593e-76	-0.336456	-0.2538	OR5E1P, AC044810.3, AC044810.2
DMR_194	chr1	101722351	101723850	1500	*	7	3.52134e-103	2.30727e-83	3.41568e-17	1.47908e-81	-0.290697	-0.242039	LINC01709
DMR_195	chr17	969522	970854	1333	*	8	4.53298e-103	2.25118e-63	1.69733e-14	7.11109e-66	0.358335	0.218956	NXN
DMR_196	chr1	5479541	5481784	2244	*	10	4.99268e-103	6.82379e-99	1.7879e-14	3.10988e-95	-0.341342	-0.218129	Z98259.3, Z98259.2
DMR_197	chr16	67149822	67151624	1803	*	12	1.21736e-102	3.87589e-70	4.85949e-11	4.62306e-76	0.421395	0.205739	B3GNT9
DMR_198	chr4	56504856	56506245	1390	*	10	6.67856e-102	2.45375e-56	5.12029e-16	1.02756e-69	0.440319	0.260736	ARL9
DMR_199	chr1	200893598	200896816	3219	*	12	6.73593e-102	1.4116e-87	2.65868e-14	7.22256e-93	0.331334	0.216183	INAVA
DMR_200	chr7	143284257	143285302	1046	*	7	7.63081e-102	3.35198e-76	4.1852e-14	3.20766e-73	0.316858	0.21653	TMEM139, TMEM139-AS1
DMR_201	chr17	62670032	62670496	465	*	6	1.19143e-101	2.99444e-73	6.07802e-14	2.5304e-70	0.312506	0.265068	MRC2
DMR_202	chr8	56121371	56122422	1052	*	6	5.52318e-101	8.74964e-73	1.86276e-16	1.78896e-70	-0.312314	-0.273923
DMR_203	chr11	122116028	122116557	530	*	8	6.47794e-101	8.68516e-77	1.28713e-15	3.24137e-74	-0.415249	-0.340192	MIR100HG, BLID
DMR_204	chr1	152717234	152719282	2049	*	7	8.66112e-101	1.90856e-81	5.3016e-17	6.57739e-82	-0.316991	-0.254551
DMR_205	chr9	101486644	101487654	1011	*	10	1.80415e-100	1.17483e-82	1.201e-11	1.79803e-78	0.292346	0.227495	PGAP4
DMR_206	chr19	46295612	46298385	2774	*	10	2.04837e-100	5.37104e-97	1.71497e-17	7.3463e-99	0.359773	0.230085	HIF3A
DMR_207	chr6	157235693	157236962	1270	*	5	2.39938e-100	2.20525e-72	1.13747e-18	2.1498e-71	0.361289	0.25663
DMR_208	chr11	119691711	119694640	2930	*	8	3.96427e-100	2.11607e-100	1.47489e-14	9.43868e-97	0.334831	0.22444	NECTIN1
DMR_209	chr10	131674915	131676530	1616	*	9	5.40647e-100	5.59774e-68	1.13891e-13	9.97367e-70	-0.361178	-0.259252
DMR_210	chr1	158700334	158701915	1582	*	6	1.96279e-99	2.20641e-73	7.38637e-17	1.30166e-71	-0.319525	-0.250769	OR6K2
DMR_211	chr16	55956021	55957014	994	*	6	7.41409e-99	4.26143e-56	1.7363e-16	3.32492e-59	-0.320559	-0.229473	CES5A
DMR_212	chr1	157700430	157702284	1855	*	9	2.89882e-98	3.80712e-76	6.8746e-15	7.74493e-87	-0.351705	-0.251552	FCRL3
DMR_213	chr1	6385572	6386735	1164	*	11	3.1678e-98	1.0506e-69	8.27067e-16	1.94442e-71	0.421402	0.205108	ACOT7
DMR_214	chr1	157819656	157820977	1322	*	8	4.35916e-98	3.56349e-74	2.59873e-16	1.17889e-73	-0.317302	-0.224979	FCRL1
DMR_215	chr20	50320663	50323118	2456	*	7	7.27374e-98	2.08138e-74	5.85757e-16	5.56907e-77	0.295663	0.206374	LINC01271
DMR_216	chr5	171450536	171451242	707	*	6	8.61767e-98	2.01704e-56	4.68146e-17	1.01417e-61	0.465922	0.255719	FGF18
DMR_217	chr15	85618749	85620157	1409	*	7	9.84303e-98	9.31882e-45	7.04303e-18	3.12399e-57	0.488705	0.259777	AKAP13, AC087286.2
DMR_218	chr6	157148116	157149077	962	*	7	1.00647e-97	2.33646e-56	7.03124e-15	1.28289e-64	0.352159	0.234602	ARID1B
DMR_219	chr1	166070207	166070681	475	*	5	2.48891e-97	7.26983e-67	4.31155e-16	1.03314e-64	-0.33119	-0.281553	FAM78B
DMR_220	chrX	139642468	139643596	1129	*	6	2.62613e-97	1.71995e-53	4.66391e-17	3.40001e-61	0.393109	0.243206	MCF2
DMR_221	chr17	17741030	17742444	1415	*	6	3.40746e-97	3.86011e-60	2.10745e-16	1.55142e-63	0.463157	0.2466	RAI1
DMR_222	chr11	123885607	123886624	1018	*	6	8.28258e-97	5.86042e-71	9.81237e-16	1.24924e-68	-0.347459	-0.267482	TMEM225
DMR_223	chr17	82613352	82613941	590	*	6	2.17367e-96	1.2966e-68	4.21857e-15	1.83764e-66	0.384853	0.295285	FOXK2
DMR_224	chr1	162822302	162822823	522	*	6	3.60133e-96	4.83335e-71	3.79047e-13	4.41699e-68	0.330757	0.288516
DMR_225	chr1	177029039	177029898	860	*	5	3.90746e-96	9.41779e-70	2.24385e-15	1.86305e-67	-0.350005	-0.296243	ASTN1, MIR488
DMR_226	chr7	76423696	76424939	1244	*	5	2.22833e-95	8.06794e-54	1.86276e-16	1.19457e-58	0.317799	0.206377	ZP3
DMR_227	chr1	174799447	174800410	964	*	5	4.47751e-95	3.95176e-69	4.43892e-17	5.02217e-67	0.44474	0.350293	RABGAP1L
DMR_228	chr2	17517976	17519254	1279	*	10	8.07125e-95	2.48601e-57	1.07059e-11	1.7683e-66	0.330549	0.215639	RAD51AP2
DMR_229	chr6	32254715	32255559	845	*	6	8.13451e-95	6.75514e-63	3.75131e-15	8.32822e-63	0.453513	0.301955	TSBP1-AS1
DMR_230	chr20	62149610	62150540	931	*	6	9.17056e-95	9.37509e-65	3.02188e-15	1.25049e-63	0.384031	0.273327	SS18L1
DMR_231	chr16	7430387	7432012	1626	*	5	1.26239e-94	3.4729e-75	2.3544e-18	2.12253e-74	-0.359591	-0.300372	RBFOX1, AC007222.1
DMR_232	chr4	73867959	73869202	1244	*	6	2.08239e-94	7.03529e-55	2.42276e-15	1.47641e-59	0.33678	0.232958
DMR_233	chr6	43737987	43739854	1868	*	8	2.76695e-94	2.01224e-82	6.67896e-16	3.88239e-82	0.355412	0.224313
DMR_234	chr8	93699890	93701116	1227	*	10	4.33168e-94	2.70698e-72	1.1246e-14	1.20031e-79	0.383596	0.232739	CIBAR1, LINC00535
DMR_235	chr20	46810470	46811707	1238	*	6	6.90693e-94	6.26848e-56	3.37998e-15	4.22324e-61	0.306053	0.213592
DMR_236	chr8	38785553	38786328	776	*	5	9.45597e-94	1.21078e-65	9.8625e-15	2.2789e-63	0.371628	0.292011	TACC1
DMR_237	chr17	82847538	82848559	1022	*	5	1.05835e-93	3.86015e-44	1.66815e-16	9.35583e-56	0.434515	0.315648	TBCD
DMR_238	chr16	3793231	3793431	201	*	5	1.64892e-93	3.3639e-65	1.47235e-14	7.95025e-63	0.352683	0.297646	CREBBP
DMR_239	chr14	36503999	36506197	2199	*	10	2.24157e-93	5.46013e-95	5.80653e-16	9.54826e-94	0.370549	0.233323	AL132857.1, SFTA3, SFTA3
DMR_240	chr7	118214226	118214711	486	*	6	2.25423e-93	2.66183e-66	3.97111e-15	2.33387e-64	0.266282	0.227458	ANKRD7
DMR_241	chr17	74623417	74624135	719	*	9	6.35571e-93	4.61452e-59	2.48408e-18	2.72794e-63	-0.355425	-0.227776	CD300E
DMR_242	chr8	72936222	72937679	1458	*	6	7.92828e-93	2.24447e-78	3.92387e-15	1.7544e-75	-0.399249	-0.308186	KCNB2
DMR_243	chr1	153202023	153203607	1585	*	6	1.40401e-92	4.24857e-80	8.45187e-17	3.31005e-78	-0.334727	-0.297461	LELP1
DMR_244	chr4	3388257	3390376	2120	*	8	1.70224e-92	7.78543e-72	1.33929e-16	1.80779e-71	0.325772	0.214255	RGS12
DMR_245	chr12	64824239	64826372	2134	*	15	5.42888e-92	5.53924e-69	1.28038e-15	8.15938e-72	0.292145	0.214292	TBC1D30, AC078815.1, AC025262.3
DMR_246	chr14	91113345	91115864	2520	*	16	7.02168e-92	1.38308e-94	3.58437e-09	1.61473e-89	0.256932	0.211755	DGLUCY
DMR_247	chr18	10374593	10375089	497	*	5	9.30026e-92	2.10512e-66	2.15636e-14	6.21052e-64	0.387595	0.332254
DMR_248	chr12	118190138	118191681	1544	*	6	1.77648e-91	7.84344e-42	8.51549e-16	8.35279e-55	0.418161	0.246924	TAOK3
DMR_249	chr6	31715274	31715575	302	*	6	1.89059e-91	2.1555e-62	8.2966e-14	2.26247e-60	0.283704	0.209173	LY6G6F-LY6G6D, LY6G6D
DMR_250	chr2	23532095	23533635	1541	*	7	2.00321e-91	4.11556e-79	1.89583e-13	1.03534e-75	0.377735	0.277767	KLHL29
DMR_251	chr8	139617116	139619026	1911	*	7	6.82518e-91	1.62856e-65	1.41916e-16	5.93874e-67	-0.403411	-0.258574	KCNK9
DMR_252	chr5	170312621	170315409	2789	*	7	1.58598e-90	3.05114e-68	2.17881e-19	1.72124e-70	-0.353516	-0.208149	LINC01366, AC034199.1
DMR_253	chr7	91556871	91558333	1463	*	6	1.60593e-90	2.89607e-65	3.27595e-14	5.60679e-65	0.329078	0.283908
DMR_254	chr1	235930648	235933923	3276	*	7	3.39541e-90	3.40138e-61	3.42593e-19	7.02277e-69	0.389656	0.231023
DMR_255	chr12	109877667	109879513	1847	*	8	6.59645e-90	4.26117e-77	3.52105e-15	2.90093e-77	0.313189	0.226442	GLTP
DMR_256	chr2	234437692	234438298	607	*	7	1.20199e-89	1.10885e-64	8.53893e-15	1.39677e-63	0.305393	0.235392
DMR_257	chrX	24646957	24648682	1726	*	11	2.16543e-89	9.03615e-69	2.51532e-13	1.15695e-70	0.394837	0.286155	PCYT1B
DMR_258	chr11	104036534	104037848	1315	*	8	2.3861e-89	5.42629e-70	1.94962e-13	3.22992e-70	-0.297774	-0.209126	DDI1, PDGFD
DMR_259	chr1	34754623	34755238	616	*	7	2.63502e-89	5.18263e-68	3.88157e-12	1.99248e-65	0.254551	0.208943	GJB5, SMIM12
DMR_260	chr20	61498295	61499464	1170	*	7	2.77489e-89	6.92823e-68	6.20589e-15	2.01451e-66	-0.449191	-0.310249	CDH4
DMR_261	chr6	155216461	155217021	561	*	8	3.3443e-89	1.43209e-53	6.91025e-13	1.73972e-63	0.304463	0.207115	TIAM2
DMR_262	chr5	139668154	139669199	1046	*	9	3.62548e-89	3.91493e-60	1.9586e-13	4.18056e-65	0.274846	0.201355	CXXC5
DMR_263	chr17	34284271	34285780	1510	*	6	4.42326e-89	1.78495e-73	2.76619e-17	6.38806e-73	-0.36507	-0.272401	CCL11
DMR_264	chrX	119999737	120001117	1381	*	8	1.02323e-88	6.91938e-75	1.30746e-12	1.59334e-71	0.329515	0.256591	RHOXF1P1, RHOXF1P2
DMR_265	chr21	43757657	43758826	1170	*	5	1.08385e-88	1.01367e-69	6.13348e-16	1.82326e-67	0.385526	0.326818	PDXK
DMR_266	chr11	103894706	103895546	841	*	5	1.19748e-88	2.71907e-58	6.49891e-17	2.18354e-57	-0.325932	-0.261264	AP002989.1
DMR_267	chr4	154612632	154614066	1435	*	6	3.14995e-88	4.18439e-66	3.92387e-15	3.43306e-65	-0.328199	-0.243371	FGG
DMR_268	chr17	34318109	34320690	2582	*	8	3.85223e-88	2.45293e-80	2.62009e-15	6.42389e-80	-0.30875	-0.239423	CCL8
DMR_269	chr4	82753449	82754687	1239	*	7	5.55938e-88	2.49542e-59	4.47009e-15	1.64725e-61	0.32344	0.201253	SCD5
DMR_270	chr11	5343446	5344522	1077	*	6	6.24335e-88	6.45478e-67	4.90196e-16	3.24192e-65	-0.32019	-0.296364	HBG2, AC104389.5, HBE1, OR51B5
DMR_271	chr10	123857681	123859835	2155	*	7	6.76041e-88	7.428e-70	1.9818e-18	8.2306e-79	-0.363667	-0.253832	CPXM2
DMR_272	chr7	34656842	34658576	1735	*	8	7.12256e-88	2.38409e-62	2.26964e-18	3.91744e-65	-0.331572	-0.212747	NPSR1, NPSR1-AS1
DMR_273	chr11	124014466	124015434	969	*	5	8.72823e-88	8.92399e-40	1.38529e-19	2.62939e-47	-0.360863	-0.219206	OR10G4
DMR_274	chr20	31367456	31368782	1327	*	6	1.30441e-87	4.59658e-75	7.20653e-17	1.06876e-72	-0.308798	-0.260838	DEFB118
DMR_275	chr4	22996465	22997476	1012	*	5	3.11542e-87	4.62079e-59	3.99748e-16	1.52444e-58	-0.29919	-0.222977	AC097512.1
DMR_276	chr19	45876505	45877136	632	*	5	3.34697e-87	5.53884e-60	1.74817e-16	1.35046e-58	0.462273	0.314192
DMR_277	chr4	41865398	41867594	2197	*	9	4.24729e-87	3.98547e-79	3.29237e-17	2.19017e-90	0.375979	0.219599
DMR_278	chr7	91643488	91644492	1005	*	6	4.33124e-87	6.03563e-32	7.22246e-16	1.57702e-50	0.35475	0.220623	AC000058.1
DMR_279	chr8	87874034	87874296	263	*	8	7.18329e-87	1.38206e-56	2.25239e-14	1.72275e-59	-0.38444	-0.220466
DMR_280	chr13	33610526	33611509	984	*	9	1.86149e-86	8.72046e-74	7.31617e-12	7.02989e-70	0.344089	0.303108	AL161719.1, AL139383.1
DMR_281	chr1	111515257	111516128	872	*	5	2.08358e-86	5.0479e-42	2.07853e-17	1.88014e-51	0.372796	0.202777	TMIGD3
DMR_282	chr5	83682551	83686245	3695	*	12	2.40329e-86	5.48805e-109	8.26627e-15	3.45017e-112	-0.349799	-0.222447	RN7SKP295, HAPLN1
DMR_283	chr11	62499570	62500474	905	*	6	3.44211e-86	5.62024e-58	6.68587e-15	8.99244e-58	0.333353	0.227931	AHNAK
DMR_284	chr5	167753928	167754840	913	*	7	6.63551e-86	6.80672e-70	1.38043e-13	2.12587e-67	-0.431808	-0.270995	TENM2
DMR_285	chr1	166154827	166156034	1208	*	5	8.25546e-86	1.50048e-56	2.04361e-15	2.68678e-57	-0.350196	-0.238308	FAM78B, AL596087.3
DMR_286	chr7	53811510	53812981	1472	*	9	9.77762e-86	1.48591e-65	5.54729e-13	1.20234e-65	-0.314483	-0.210887	LINC01446
DMR_287	chrX	151955777	151957636	1860	*	6	1.04665e-85	3.72139e-76	8.08692e-19	3.39211e-77	-0.359503	-0.27996	GABRE
DMR_288	chr8	73419433	73421354	1922	*	10	1.22612e-85	5.41979e-85	1.21654e-13	7.4129e-83	0.351581	0.24265	STAU2-AS1, STAU2
DMR_289	chr11	7963426	7964750	1325	*	7	1.51055e-85	2.21141e-65	7.63179e-15	2.72082e-64	-0.289589	-0.231988	NLRP10
DMR_290	chr5	75611308	75612300	993	*	6	1.97554e-85	1.54023e-57	5.52376e-15	7.94206e-59	0.377814	0.234167	ANKDD1B
DMR_291	chr20	10295175	10297640	2466	*	6	5.7602e-85	1.19089e-65	2.13564e-19	7.28114e-66	-0.371798	-0.25145	SNAP25, SNAP25-AS1
DMR_292	chr11	63768858	63770001	1144	*	5	6.6737e-85	1.6157e-42	1.26343e-16	3.46298e-52	0.314476	0.212999
DMR_293	chr16	1789113	1790004	892	*	6	7.03604e-85	1.36808e-57	1.66591e-14	9.92037e-58	0.268035	0.212025	NUBP2, SPSB3
DMR_294	chr6	38714731	38715410	680	*	7	7.37941e-85	9.87011e-60	1.24191e-14	1.76448e-59	0.298282	0.222844	DNAH8, AL391415.1
DMR_295	chr9	123114855	123116628	1774	*	6	8.61873e-85	4.81471e-41	6.85381e-15	3.90498e-52	0.371047	0.227355	MIR600HG, STRBP
DMR_296	chrX	40061890	40063992	2103	*	8	1.42703e-84	1.78105e-52	3.59655e-15	3.21773e-62	0.424181	0.236389	BCOR
DMR_297	chr12	128398073	128398728	656	*	6	1.91942e-84	2.42382e-57	1.45322e-15	2.03909e-57	-0.314637	-0.252106	TMEM132C
DMR_298	chrX	151733845	151734775	931	*	5	1.94927e-84	3.49521e-49	2.31128e-16	1.10684e-52	-0.341389	-0.244135
DMR_299	chr11	44319289	44320627	1339	*	6	2.76088e-84	4.35026e-59	1.1753e-13	7.7604e-59	0.315764	0.233486
DMR_300	chr6	168384640	168386390	1751	*	8	3.37812e-84	4.55481e-69	6.08416e-15	3.97713e-70	0.319259	0.231087
DMR_301	chr15	72271071	72273126	2056	*	11	3.45329e-84	1.58418e-68	6.30916e-12	1.77326e-75	0.408593	0.209046	PARP6, AC009690.3
DMR_302	chr14	97762990	97764182	1193	*	5	7.73306e-84	1.98707e-55	3.43326e-18	4.90251e-57	-0.376093	-0.272133	LINC02312
DMR_303	chr8	130934270	130935354	1085	*	5	8.33225e-84	1.29141e-62	9.70744e-17	1.62877e-61	-0.373455	-0.266288	ADCY8
DMR_304	chr5	5033650	5034617	968	*	5	2.09562e-83	3.75677e-58	3.48944e-16	9.399e-57	-0.37181	-0.270956	LINC01020, AC010451.1
DMR_305	chr3	194057207	194058484	1278	*	8	2.29655e-83	4.30093e-37	3.5169e-16	4.61169e-51	0.375563	0.201231	LINC02028
DMR_306	chr12	53217615	53218950	1336	*	5	5.93722e-83	9.70555e-38	1.04138e-15	8.70975e-46	0.387883	0.215166	RARG
DMR_307	chr17	78158699	78159985	1287	*	6	6.47406e-83	1.78588e-43	6.39918e-15	3.16447e-53	0.31706	0.20385	C17orf99, EIF5AP2
DMR_308	chr16	53090545	53092220	1676	*	5	1.45474e-82	8.35967e-51	7.97033e-16	3.47456e-56	0.355079	0.240937	CHD9
DMR_309	chr6	55326746	55327540	795	*	5	1.52039e-82	2.69449e-59	5.78631e-16	7.38529e-58	-0.323412	-0.2903	GFRAL
DMR_310	chrX	152392451	152395511	3061	*	9	2.09464e-82	1.26565e-75	6.82014e-16	1.65068e-77	-0.357536	-0.246639	GABRA3, MIR767, MIR105-2
DMR_311	chr20	22420436	22420879	444	*	5	7.27877e-82	6.15163e-58	1.33912e-14	6.30467e-56	-0.281264	-0.242388	AL133464.1
DMR_312	chr12	52519747	52521862	2116	*	10	1.52012e-81	3.80511e-82	3.7881e-12	2.453e-78	0.394136	0.248997	KRT5
DMR_313	chr17	57810787	57812054	1268	*	5	1.5688e-81	1.63757e-41	2.28364e-15	3.35484e-51	0.325433	0.229987	AC015845.2
DMR_314	chrX	74534735	74537183	2449	*	13	1.79627e-81	7.82221e-76	1.94939e-13	5.97715e-76	0.44107	0.234605
DMR_315	chr7	91265399	91267257	1859	*	6	1.82502e-81	1.15061e-38	4.99931e-17	1.46727e-48	0.399733	0.206937	FZD1
DMR_316	chr4	22712656	22714146	1491	*	6	1.93676e-81	2.01908e-67	4.37405e-14	5.26665e-65	-0.313176	-0.24909	GBA3
DMR_317	chr11	59442085	59443958	1874	*	5	2.158e-81	9.93383e-57	7.03388e-17	1.58906e-58	-0.324205	-0.246838	OR5A1
DMR_318	chr15	68806923	68807866	944	*	6	3.79621e-81	9.71308e-59	2.90168e-14	1.23539e-57	0.427852	0.243288	ANP32A
DMR_319	chr15	93861697	93863018	1322	*	6	5.40322e-81	8.81947e-63	1.19535e-15	1.36929e-61	-0.308377	-0.249139	LINC02207, LINC01579
DMR_320	chr8	60865206	60865729	524	*	5	5.98197e-81	4.66376e-53	9.23318e-15	2.49887e-53	0.385349	0.267465	CHD7
DMR_321	chr1	158352741	158355464	2724	*	8	9.97354e-81	1.063e-81	2.24565e-18	1.98832e-83	-0.344308	-0.224213	CD1E
DMR_322	chr22	42430928	42433828	2901	*	13	1.05458e-80	3.68776e-95	4.57019e-12	1.13084e-93	0.298572	0.202207	NFAM1
DMR_323	chr5	34502683	34504460	1778	*	5	1.39047e-80	3.12131e-60	8.91299e-18	1.70351e-65	0.38699	0.264879
DMR_324	chr22	37324655	37325264	610	*	5	2.69106e-80	2.6486e-57	3.81841e-14	9.05925e-56	0.266056	0.218868
DMR_325	chr17	82339252	82339449	198	*	5	2.82762e-80	4.16322e-58	1.25745e-13	6.74595e-56	0.313167	0.249706
DMR_326	chr14	22427930	22429210	1281	*	5	3.08305e-80	4.1663e-38	2.43059e-17	3.89196e-46	0.406913	0.23745	AC244502.1
DMR_327	chr11	126652019	126653239	1221	*	6	4.85025e-80	2.40196e-52	1.08146e-14	2.65313e-54	-0.311935	-0.235727	AP001783.1, KIRREL3
DMR_328	chr2	108942139	108943796	1658	*	7	5.8772e-80	8.31741e-53	2.5272e-14	2.66635e-56	0.370446	0.249031	EDAR
DMR_329	chr11	66685496	66688068	2573	*	7	1.50177e-79	2.3452e-53	6.97597e-16	5.86256e-61	0.355552	0.206124	SPTBN2
DMR_330	chr8	87973393	87974370	978	*	5	2.6952e-79	2.70869e-51	3.02302e-15	3.14761e-52	-0.397135	-0.300944	AC037450.1
DMR_331	chr5	159094539	159097889	3351	*	12	4.21737e-79	9.92494e-99	1.37791e-12	3.30589e-96	0.305956	0.243408	EBF1
DMR_332	chr10	28906044	28907342	1299	*	5	8.81796e-79	5.31631e-41	2.28855e-16	2.98473e-48	0.359836	0.246824	LINC01517
DMR_333	chr12	110344838	110346374	1537	*	6	1.35151e-78	4.703e-57	8.78707e-15	2.87519e-58	0.30585	0.243618	ATP2A2
DMR_334	chr10	7666277	7668009	1733	*	6	1.50059e-78	7.9144e-54	1.51067e-16	2.58962e-56	0.37109	0.216423	ITIH5
DMR_335	chr15	67967986	67968796	811	*	5	1.74379e-78	9.12154e-50	5.95439e-16	2.35756e-51	0.334548	0.241177
DMR_336	chr3	181718855	181720540	1686	*	8	3.30847e-78	1.4019e-61	3.54713e-15	7.07754e-64	0.405009	0.222685	SOX2-OT
DMR_337	chr16	49373275	49374086	812	*	5	4.40838e-78	1.4401e-52	5.33786e-16	2.40698e-52	-0.273	-0.225102	C16orf78
DMR_338	chr14	23512285	23513320	1036	*	5	9.18134e-78	1.69539e-56	1.30076e-13	8.03885e-55	0.344247	0.250929	ZFHX2-AS1
DMR_339	chrX	101417749	101418814	1066	*	9	1.05576e-77	2.58216e-51	5.51702e-11	6.4041e-56	0.413964	0.278131	ARMCX4
DMR_340	chrX	27463032	27463441	410	*	5	1.1762e-77	1.85682e-56	7.39911e-15	1.46819e-54	-0.32332	-0.256522	PPP4R3C
DMR_341	chr7	158495138	158496112	975	*	5	2.40741e-77	1.87128e-58	1.02385e-14	2.07311e-56	0.300646	0.256022	PTPRN2
DMR_342	chr15	64700152	64701132	981	*	5	2.67224e-77	3.60618e-56	2.16548e-15	7.27419e-55	0.445605	0.29531	OAZ2
DMR_343	chr17	12973910	12974637	728	*	5	3.14095e-77	1.12224e-48	2.25916e-15	5.51578e-51	0.362703	0.230114	ARHGAP44
DMR_344	chr16	86387491	86388363	873	*	6	8.92516e-77	7.52595e-51	5.60875e-15	6.30937e-52	-0.313294	-0.235044
DMR_345	chr11	60055254	60057068	1815	*	10	1.19258e-76	8.48907e-77	4.7007e-15	1.10779e-75	-0.3122	-0.220856	MS4A3
DMR_346	chr12	46830866	46832670	1805	*	10	2.2718e-76	5.21912e-64	5.04986e-14	2.58659e-70	0.363901	0.20275	AC008014.1, SLC38A4
DMR_347	chr16	65176684	65177096	413	*	6	2.53303e-76	4.35396e-55	1.96923e-16	4.98272e-54	-0.35011	-0.253688	LINC02126
DMR_348	chr8	106447170	106447940	771	*	10	3.07149e-76	1.82857e-59	2.44082e-14	1.07142e-58	-0.318185	-0.2138	OXR1
DMR_349	chr16	27718314	27719289	976	*	7	3.38431e-76	6.63562e-62	2.92069e-12	1.07396e-59	0.279728	0.217355	KATNIP, AC016597.1
DMR_350	chr16	23492356	23494522	2167	*	7	5.35786e-76	6.27967e-84	2.94794e-15	1.58592e-82	0.387797	0.28355	GGA2
DMR_351	chr19	54473125	54474216	1092	*	5	9.55179e-76	6.75254e-52	1.28957e-14	1.3884e-51	0.293578	0.219128	CDC42EP5
DMR_352	chr16	6889403	6891408	2006	*	5	1.40539e-75	3.38879e-45	1.32122e-16	1.34895e-56	-0.389857	-0.264548	RBFOX1
DMR_353	chr20	37294593	37297188	2596	*	11	1.80967e-75	8.54324e-59	1.16964e-13	2.40627e-63	0.385197	0.207874	MANBAL
DMR_354	chr20	31440087	31441090	1004	*	8	2.46502e-75	1.52805e-54	2.9589e-11	9.45089e-56	-0.280714	-0.210763	DEFB123
DMR_355	chr6	29926273	29927427	1155	*	8	3.10905e-75	7.95802e-55	1.02962e-14	1.74424e-55	0.389326	0.278003	HLA-K, HCG4B
DMR_356	chr4	16626893	16628210	1318	*	7	5.09182e-75	1.12976e-60	3.99852e-12	1.51637e-59	-0.326106	-0.258438	LDB2
DMR_357	chr16	1135381	1136286	906	*	7	5.30538e-75	5.44405e-51	5.49961e-12	8.04111e-54	0.383036	0.224156
DMR_358	chr5	4639588	4640624	1037	*	6	5.56478e-75	1.24143e-45	1.8483e-16	1.83317e-48	-0.328613	-0.218805	AC106799.2
DMR_359	chr10	25819603	25821221	1619	*	5	5.65014e-75	2.07032e-57	2.9047e-17	3.05196e-56	-0.335779	-0.284306
DMR_360	chr16	9444992	9446474	1483	*	6	6.20883e-75	3.27506e-66	4.34589e-14	9.22571e-64	-0.330575	-0.293974	AC012178.1, LINC01195
DMR_361	chr11	64137801	64138632	832	*	5	6.23862e-75	1.18952e-45	1.80294e-15	2.28393e-48	0.384024	0.259633	MACROD1
DMR_362	chr19	40613372	40615000	1629	*	8	6.68631e-75	4.11239e-74	1.13971e-14	1.80026e-71	0.285754	0.213114	LTBP4
DMR_363	chrX	138710777	138712334	1558	*	13	7.94954e-75	1.60087e-79	6.3957e-11	4.78928e-75	0.302994	0.235545	FGF13-AS1, FGF13
DMR_364	chr3	87088750	87089550	801	*	7	8.59841e-75	1.93053e-36	2.9489e-13	4.14523e-48	0.372636	0.201014	LINC00506
DMR_365	chr2	23331416	23332880	1465	*	5	1.3661e-74	5.02516e-44	6.06225e-17	5.16611e-49	-0.309815	-0.214422	AC012506.1
DMR_366	chrX	104039686	104041287	1602	*	10	2.27785e-74	5.70014e-65	1.65229e-12	6.74663e-63	-0.296804	-0.203934	H2BW2
DMR_367	chr1	44819542	44820390	849	*	6	2.58306e-74	6.43466e-59	1.37997e-12	1.22566e-56	0.306594	0.247785	PTCH2, RNU5E-6P
DMR_368	chr1	152824631	152826679	2049	*	6	4.9812e-74	2.74193e-61	1.65691e-17	5.32124e-60	-0.312661	-0.238789
DMR_369	chr10	69337571	69337979	409	*	6	5.20549e-74	6.14253e-54	1.35498e-13	6.04338e-53	0.406816	0.240556	HK1
DMR_370	chr8	38552347	38554190	1844	*	6	6.54002e-74	5.48644e-61	1.46338e-16	9.88253e-61	0.300246	0.259971	C8orf86, AC069120.1
DMR_371	chr22	37749508	37751774	2267	*	7	8.4314e-74	6.47366e-87	9.73518e-16	2.70038e-85	0.353978	0.228826	TRIOBP
DMR_372	chr14	27611772	27612599	828	*	5	9.04006e-74	1.39075e-50	7.03388e-17	8.4647e-51	-0.314117	-0.234499	LINC00645, AL390334.1
DMR_373	chr14	36787953	36788640	688	*	6	1.1006e-73	2.11641e-51	5.32197e-14	1.54177e-51	0.383331	0.266359	SLC25A21
DMR_374	chr9	93346037	93346599	563	*	6	1.95185e-73	1.73238e-50	1.49351e-12	2.82848e-51	0.398516	0.278561	C9orf129
DMR_375	chr8	117133745	117135324	1580	*	10	1.98617e-73	5.44125e-71	9.30817e-12	7.86501e-69	-0.35394	-0.243775	SLC30A8
DMR_376	chr8	36094422	36096218	1797	*	6	3.93975e-73	3.02003e-60	1.35524e-15	5.02507e-60	-0.308572	-0.238168	AC124290.1, AC124290.2
DMR_377	chr1	6599145	6600343	1199	*	7	5.41521e-73	1.16035e-59	1.12999e-11	2.55491e-57	0.278407	0.233586	KLHL21
DMR_378	chr4	184383831	184386850	3020	*	7	5.53308e-73	8.34606e-62	3.8844e-17	2.9525e-68	0.450993	0.234893
DMR_379	chr11	124184544	124185616	1073	*	7	7.38272e-73	3.84374e-56	3.42807e-13	3.36978e-56	-0.310507	-0.214936	OR10D3
DMR_380	chr7	32160113	32163681	3569	*	8	8.2666e-73	6.76443e-80	1.36413e-18	4.57998e-87	-0.355681	-0.270118	PDE1C
DMR_381	chr19	41627760	41628455	696	*	5	1.35116e-72	4.0491e-55	2.47929e-14	3.74444e-53	-0.273594	-0.209442
DMR_382	chr1	152841797	152843692	1896	*	8	2.05171e-72	7.41582e-67	2.17984e-12	1.60341e-64	-0.315551	-0.242449	LCE6A
DMR_383	chr22	42275198	42276253	1056	*	5	3.04303e-72	1.94273e-40	3.18142e-15	9.11622e-49	0.315989	0.203802	OGFRP1, TCF20
DMR_384	chr11	5322781	5325326	2546	*	10	3.09169e-72	1.51552e-71	4.35299e-15	1.27393e-71	-0.323118	-0.21512	HBG2, AC104389.5, HBE1, OR51B5, OR51B2
DMR_385	chr17	10036578	10037778	1201	*	9	3.96679e-72	2.0987e-67	3.98775e-13	1.12146e-64	-0.334569	-0.249258	GAS7
DMR_386	chr8	128817581	128819689	2109	*	8	4.54906e-72	6.16169e-70	2.95385e-16	2.94978e-69	-0.330793	-0.255732	CCDC26
DMR_387	chr15	89665508	89666095	588	*	6	4.74667e-72	1.10338e-55	6.27521e-14	1.6304e-53	0.326728	0.231215	PLIN1
DMR_388	chr19	14828448	14829569	1122	*	5	8.75222e-72	8.06574e-57	1.00142e-13	1.26246e-54	-0.303079	-0.28023	OR7C1, OR7A5
DMR_389	chr2	56234710	56236374	1665	*	6	9.06919e-72	6.15811e-65	3.8035e-16	7.01851e-65	-0.31588	-0.227865	AC007744.1, CCDC85A, RNA5SP93
DMR_390	chr1	152968669	152970830	2162	*	7	1.18247e-71	4.38992e-69	4.06272e-15	2.48227e-68	-0.320489	-0.251483	SPRR4
DMR_391	chr1	159195593	159198228	2636	*	7	1.57578e-71	4.11872e-69	1.51735e-18	1.28965e-70	-0.364143	-0.200764	CADM3, CADM3-AS1
DMR_392	chr6	37783145	37784525	1381	*	7	2.08166e-71	2.10899e-60	4.647e-13	3.47189e-58	0.329962	0.24226
DMR_393	chr7	31686558	31687298	741	*	6	2.93204e-71	3.01083e-44	2.44221e-14	5.92391e-47	-0.369742	-0.230554	PPP1R17
DMR_394	chrX	151958795	151960609	1815	*	6	3.07857e-71	5.485e-53	2.86551e-18	1.6925e-62	-0.367995	-0.2314	GABRE, MIR452
DMR_395	chr10	116057335	116058998	1664	*	7	4.38925e-71	7.39177e-66	4.49023e-17	2.72129e-67	-0.347353	-0.232285	GFRA1
DMR_396	chr4	174217337	174218853	1517	*	9	5.35388e-71	1.60142e-64	1.77689e-12	1.06532e-61	0.325166	0.20845	LINC02268
DMR_397	chr16	8295809	8298338	2530	*	10	7.91879e-71	3.44585e-73	1.34802e-13	5.10975e-74	-0.290439	-0.213795
DMR_398	chr21	26404586	26406090	1505	*	5	8.24857e-71	2.1105e-53	1.42164e-16	1.65814e-53	-0.347294	-0.24737	AP001596.1, CYYR1-AS1
DMR_399	chr4	41873176	41873858	683	*	6	9.08265e-71	5.16095e-50	1.76432e-14	1.03086e-49	0.281473	0.218154	LINC00682
DMR_400	chr6	152400979	152402287	1309	*	5	1.46441e-70	3.63135e-56	1.88414e-18	1.74424e-55	-0.297921	-0.232982	SYNE1
DMR_401	chr18	57427542	57428654	1113	*	6	3.46094e-70	6.52196e-50	4.01521e-15	1.14074e-49	0.308264	0.203755	AC090340.1
DMR_402	chr7	79455977	79458629	2653	*	5	3.7204e-70	1.91993e-64	6.50907e-17	8.33365e-64	-0.350398	-0.298232	MAGI2-AS3
DMR_403	chr11	133845181	133846443	1263	*	5	6.00976e-70	4.28964e-50	1.21439e-16	1.71255e-52	-0.326846	-0.260646	SPATA19
DMR_404	chr12	3752401	3753644	1244	*	15	6.05331e-70	9.94975e-53	6.46074e-09	1.72187e-55	0.398359	0.231672	AC006207.1, CRACR2A
DMR_405	chr7	2508503	2509396	894	*	5	9.16143e-70	3.63946e-55	6.31657e-14	1.2722e-53	0.266264	0.200298
DMR_406	chr2	216657535	216659708	2174	*	7	1.00083e-69	1.32061e-55	3.26783e-13	5.19408e-57	0.267932	0.214272	IGFBP2
DMR_407	chr10	110834203	110834965	763	*	5	3.43474e-69	1.20047e-45	1.08741e-15	3.31522e-46	0.296317	0.204908	RBM20
DMR_408	chr1	38027216	38028340	1125	*	5	3.70874e-69	2.01507e-54	4.27157e-14	3.4661e-53	0.359192	0.229119
DMR_409	chr16	81621085	81622045	961	*	6	4.6801e-69	5.28621e-50	8.2305e-13	7.50863e-50	0.313969	0.200153	CMIP
DMR_410	chr12	126441262	126442379	1118	*	7	5.09481e-69	3.72375e-55	5.64144e-13	2.95873e-54	-0.296966	-0.247888	LINC02347
DMR_411	chr12	108696514	108697832	1319	*	5	7.15523e-69	1.39948e-56	3.51258e-14	4.17052e-55	0.35737	0.281796	CORO1C
DMR_412	chr17	82836056	82836793	738	*	5	9.63658e-69	1.09134e-40	4.98485e-13	2.0426e-45	0.5236	0.345548	TBCD, ZNF750
DMR_413	chr12	120361529	120362263	735	*	6	1.19406e-68	1.01099e-51	9.09205e-12	8.72334e-51	0.312269	0.211399	MSI1
DMR_414	chr3	120284445	120285544	1100	*	6	1.41332e-68	1.89525e-40	6.06003e-16	1.41417e-44	0.36537	0.20173	GPR156
DMR_415	chr17	51046615	51047209	595	*	5	1.57533e-68	6.99846e-53	5.66142e-12	1.44435e-50	0.369901	0.263512	AC005920.2, SPAG9
DMR_416	chr1	2081748	2083189	1442	*	7	2.23873e-68	2.32032e-54	5.15613e-14	1.4828e-53	-0.329618	-0.217605	PRKCZ
DMR_417	chr15	37110287	37111041	755	*	8	2.3008e-68	1.04391e-59	8.7425e-11	1.24567e-56	0.263361	0.210494
DMR_418	chr11	5388640	5391220	2581	*	6	2.8107e-68	5.59924e-52	3.75947e-15	1.71542e-54	-0.31614	-0.240566	OR51M1, HBG2, AC104389.5, HBE1, OR51B5
DMR_419	chr10	10958880	10960099	1220	*	6	3.04046e-68	1.86106e-53	1.87705e-13	5.88225e-52	-0.318903	-0.205981	CELF2
DMR_420	chr12	27553218	27555670	2453	*	6	3.0874e-68	2.09774e-45	2.08519e-16	7.62178e-53	0.425901	0.23089	PPFIBP1
DMR_421	chr12	95648363	95649687	1325	*	5	3.77029e-68	4.95768e-39	5.8134e-17	4.63262e-45	0.372729	0.21089	PGAM1P5
DMR_422	chr10	52755391	52756873	1483	*	5	4.64727e-68	5.48113e-59	1.1475e-14	7.30197e-57	-0.335789	-0.291269	LNCAROD
DMR_423	chr11	123904481	123906314	1834	*	6	9.40023e-68	4.85366e-51	3.58463e-19	1.21699e-56	-0.344622	-0.230371	OR8D4
DMR_424	chr21	18486639	18487874	1236	*	5	1.19916e-67	1.36781e-55	1.18194e-13	1.02906e-53	-0.320978	-0.267709
DMR_425	chr15	32716914	32717330	417	*	5	1.31601e-67	2.79864e-51	1.01261e-12	3.78501e-49	0.451471	0.317819	AC090877.2
DMR_426	chr3	126752445	126754247	1803	*	7	1.40263e-67	4.41907e-54	3.03154e-16	2.35126e-58	0.37616	0.209676	CHCHD6
DMR_427	chr20	5445732	5446442	711	*	6	1.51853e-67	1.6438e-42	5.08773e-16	1.16497e-44	-0.311881	-0.20866	AL121757.2, AL121757.1, LINC00658
DMR_428	chr4	183796893	183798776	1884	*	7	1.56326e-67	1.33337e-55	1.6711e-16	1.69654e-58	0.34916	0.233115	STOX2
DMR_429	chr19	48479680	48481061	1382	*	5	4.39525e-67	2.97331e-38	1.20486e-14	1.63404e-45	0.362559	0.240489	CYTH2
DMR_430	chr11	7889631	7890897	1267	*	5	7.45871e-67	3.2656e-52	1.84209e-13	8.96291e-51	-0.312954	-0.2443	AC044810.2
DMR_431	chr9	136601684	136602467	784	*	5	8.94392e-67	2.1608e-49	1.83096e-13	3.46033e-48	0.377301	0.283664
DMR_432	chr12	95740040	95740537	498	*	5	1.12658e-66	2.46192e-51	1.05684e-12	3.29595e-49	0.349546	0.302112	NTN4
DMR_433	chr4	156986449	156987154	706	*	5	1.29237e-66	1.77397e-51	2.49003e-13	1.4163e-49	-0.270652	-0.230737	RPPH1-3P
DMR_434	chr11	7825608	7827338	1731	*	5	1.37819e-66	1.61351e-45	2.60717e-15	8.42998e-47	-0.349413	-0.268258	AC044810.3, AC044810.2, OR5P3
DMR_435	chr7	21945034	21946468	1435	*	11	1.40341e-66	4.32646e-57	2.83326e-08	6.09813e-55	0.368829	0.213632	CDCA7L
DMR_436	chrX	115233533	115235028	1496	*	13	1.78346e-66	1.20289e-52	4.75988e-09	1.51563e-54	0.290026	0.204314	LRCH2
DMR_437	chr1	14732145	14734228	2084	*	5	2.05224e-66	1.60448e-34	1.64951e-14	1.89338e-42	0.330747	0.207955	KAZN
DMR_438	chr11	67371401	67372436	1036	*	5	2.65004e-66	1.34175e-48	4.34607e-13	2.6859e-47	0.30312	0.218433	RAD9A, AP003419.1, CLCF1
DMR_439	chr1	220887018	220888495	1478	*	6	2.87046e-66	5.42884e-56	1.34748e-14	4.43546e-55	0.328041	0.233011
DMR_440	chr4	57065133	57066341	1209	*	7	9.69031e-66	7.31983e-52	1.68383e-13	1.99268e-51	-0.310096	-0.200174	IGFBP7
DMR_441	chr22	25112709	25115021	2313	*	7	1.08302e-65	1.18327e-68	2.65025e-14	5.59095e-66	0.326514	0.237525	KIAA1671
DMR_442	chr5	152004043	152006627	2585	*	9	1.25599e-65	7.18676e-68	2.03542e-14	1.24348e-69	-0.361902	-0.216539	LINC01933
DMR_443	chr3	122324254	122325325	1072	*	6	1.57808e-65	1.02045e-38	2.42081e-13	4.7875e-44	0.335239	0.229357	CSTA
DMR_444	chr15	90211050	90213546	2497	*	6	1.83623e-65	6.23753e-47	2.50531e-16	1.52115e-48	0.391533	0.20211	SEMA4B
DMR_445	chr20	46897974	46899877	1904	*	6	2.02518e-65	5.8339e-67	1.60216e-14	2.58714e-64	0.342126	0.295678	EYA2
DMR_446	chr17	7922837	7923999	1163	*	7	6.60425e-65	1.60104e-44	1.06793e-10	1.11307e-47	0.343782	0.213593	KCNAB3
DMR_447	chr20	31412760	31413894	1135	*	7	7.12756e-65	6.18022e-49	1.29049e-12	8.64171e-49	-0.285067	-0.206244	DEFB121
DMR_448	chr8	122862797	122863927	1131	*	5	8.6199e-65	1.09088e-55	4.65116e-14	7.30756e-54	0.368079	0.272518	ZHX2
DMR_449	chr19	2525233	2525636	404	*	5	8.65378e-65	2.15274e-46	1.24089e-12	1.30991e-45	0.301639	0.205573	GNG7
DMR_450	chr10	124624859	124627416	2558	*	8	9.11914e-65	9.4563e-67	6.20252e-13	1.2796e-64	0.298927	0.201814	AC068896.1, FAM53B
DMR_451	chr3	154430164	154430871	708	*	5	1.77331e-64	1.56422e-27	1.98585e-13	6.48296e-37	0.320895	0.201444	GPR149
DMR_452	chr1	159535225	159537372	2148	*	7	3.84168e-64	1.59827e-72	2.55961e-16	1.05736e-72	-0.319222	-0.221709	OR10J5
DMR_453	chr10	100659452	100659860	409	*	6	4.96249e-64	2.49377e-43	4.52877e-14	2.8293e-46	0.333497	0.245285
DMR_454	chrX	152117908	152119240	1333	*	6	5.82958e-64	3.45419e-48	5.90523e-15	4.20027e-48	-0.321823	-0.224107	MAGEA10-MAGEA5
DMR_455	chr7	102933658	102934523	866	*	5	6.16928e-64	1.28428e-44	8.8762e-14	5.87342e-45	0.367161	0.275232	LRRC17, FBXL13
DMR_456	chr12	126689708	126691339	1632	*	8	7.87247e-64	1.26683e-52	3.38276e-14	1.34621e-52	-0.34196	-0.201942	LINC02824, AC006065.4, AC006065.3
DMR_457	chr8	125951263	125952307	1045	*	5	3.45179e-63	1.04255e-46	6.15552e-14	1.22254e-46	-0.30525	-0.246399	AC016074.2, LINC00861, SOD1P3
DMR_458	chr6	53627763	53629199	1437	*	5	5.28572e-63	4.82325e-62	2.43596e-16	1.03536e-61	0.418851	0.286315	LINC01564
DMR_459	chr2	27715204	27715897	694	*	5	9.77203e-63	2.61816e-44	2.93157e-14	6.91662e-44	0.30519	0.207196	LINC01460
DMR_460	chr2	56090443	56091663	1221	*	5	1.22401e-62	4.57072e-51	1.71969e-14	5.75574e-50	-0.329117	-0.237712	AC011306.1
DMR_461	chr5	157179561	157181107	1547	*	8	1.37944e-62	8.06589e-55	3.57928e-10	1.54671e-53	-0.296907	-0.215805	ITK
DMR_462	chr2	79633094	79634517	1424	*	5	2.8434e-62	5.22715e-52	1.13777e-15	3.01797e-51	-0.283474	-0.216949	CTNNA2
DMR_463	chr8	132561117	132561826	710	*	5	3.29705e-62	8.12252e-48	8.69215e-13	5.49147e-46	-0.376347	-0.302701	HPYR1
DMR_464	chr15	97874042	97874984	943	*	5	4.69019e-62	1.39374e-44	3.58926e-14	1.49476e-44	-0.311262	-0.251289	LINC00923
DMR_465	chr5	4970540	4971528	989	*	5	5.40156e-62	3.08247e-45	7.03912e-14	1.77809e-44	-0.32026	-0.264797
DMR_466	chr14	47343116	47343989	874	*	6	6.20564e-62	7.05978e-46	2.66092e-13	1.33298e-45	-0.286292	-0.203863	MDGA2
DMR_467	chr18	10702002	10702427	426	*	5	7.75886e-62	3.31377e-45	4.60968e-14	1.24764e-44	-0.270876	-0.209216	PIEZO2
DMR_468	chr6	168456137	168457398	1262	*	6	7.81706e-62	7.2765e-37	8.93078e-13	6.04202e-42	0.400173	0.256957	SMOC2
DMR_469	chr11	123943456	123944495	1040	*	5	9.49066e-62	1.00063e-37	3.84947e-14	5.43086e-42	-0.367433	-0.237562	OR6T1
DMR_470	chr13	102366202	102368055	1854	*	7	1.16856e-61	1.1109e-48	6.24174e-14	3.1276e-51	-0.321625	-0.226882	FGF14-AS1, FGF14, FGF14-IT1
DMR_471	chr6	44660823	44663357	2535	*	7	1.5286e-61	6.10412e-50	7.78148e-15	5.12914e-59	0.463576	0.237401
DMR_472	chr1	9835470	9837112	1643	*	5	1.95842e-61	8.72305e-60	5.51221e-15	1.013e-57	0.2942	0.234868
DMR_473	chr1	158330943	158332950	2008	*	6	1.9896e-61	4.02257e-50	5.95717e-14	2.03774e-49	-0.315333	-0.223296	CD1B
DMR_474	chr3	196141769	196143138	1370	*	6	4.23873e-61	2.12457e-36	7.33327e-14	2.04435e-41	0.4499	0.222789	LINC00885
DMR_475	chr8	56390660	56391309	650	*	5	4.63524e-61	2.41628e-36	1.57102e-12	1.78957e-41	-0.310712	-0.207512	SDR16C6P
DMR_476	chr2	103873372	103874680	1309	*	5	4.91803e-61	4.50514e-43	2.64732e-18	5.35442e-47	-0.351577	-0.233606	LINC01965, AC013727.2
DMR_477	chr1	153149727	153152349	2623	*	7	6.71255e-61	1.07742e-56	1.22041e-13	1.03536e-61	-0.325525	-0.239397	SPRR2G
DMR_478	chr7	6673046	6675202	2157	*	7	9.61941e-61	5.19332e-62	2.4533e-14	1.8805e-64	-0.361618	-0.215884	AC073343.2, AC073343.1
DMR_479	chr1	152756724	152758641	1918	*	6	1.76256e-60	1.11937e-40	1.87765e-14	1.27504e-46	-0.29885	-0.202821
DMR_480	chr3	197393742	197395269	1528	*	5	3.7368e-60	1.47518e-29	2.30594e-13	1.41426e-36	0.340439	0.202398
DMR_481	chr10	131410223	131411548	1326	*	5	3.78755e-60	3.41269e-41	6.36914e-16	4.69314e-42	-0.35275	-0.244752
DMR_482	chr1	157925703	157926610	908	*	5	5.2567e-60	1.19481e-49	2.06853e-15	5.64376e-49	-0.335438	-0.232915	AL139010.1
DMR_483	chr10	124619465	124619993	529	*	5	6.22164e-60	1.96657e-47	1.66829e-12	1.90658e-45	0.311954	0.241629	AC068896.1, FAM53B
DMR_484	chr4	86357820	86361205	3386	*	12	6.29303e-60	3.1421e-49	7.37614e-10	6.52811e-56	0.31598	0.201131	MAPK10
DMR_485	chr1	59673675	59675163	1489	*	5	7.847e-60	9.26027e-57	3.63437e-14	7.31318e-55	0.360411	0.285856	FGGY
DMR_486	chr17	5514353	5516116	1764	*	7	3.15449e-59	2.14407e-59	8.62923e-13	2.56832e-57	-0.299342	-0.201905	NLRP1
DMR_487	chr6	50820090	50822176	2087	*	9	4.18123e-59	8.12032e-68	2.12591e-12	7.28152e-66	0.284895	0.216996	TFAP2B
DMR_488	chr16	87924675	87925750	1076	*	5	6.06526e-59	4.82025e-29	1.85855e-14	7.1105e-37	0.369196	0.217392	CA5A
DMR_489	chr7	100802401	100803560	1160	*	5	1.07011e-58	2.06752e-42	3.07521e-14	4.77393e-42	0.277623	0.218183	EPHB4
DMR_490	chr7	78939285	78939924	640	*	5	1.13406e-58	4.74463e-36	2.37224e-16	1.14331e-37	-0.324763	-0.217394	MAGI2-AS1, MAGI2
DMR_491	chr17	42653710	42654175	466	*	5	1.27436e-58	2.03697e-45	2.27757e-12	9.39467e-44	0.362413	0.267024
DMR_492	chr12	4812904	4814363	1460	*	7	1.65072e-58	1.00315e-56	1.68069e-13	8.29825e-56	-0.327926	-0.22157	GALNT8, KCNA6, AC005833.2
DMR_493	chr11	133436604	133438177	1574	*	6	3.41627e-58	8.57249e-48	1.7294e-12	1.63201e-47	-0.328785	-0.263709	OPCML
DMR_494	chr19	3521012	3521452	441	*	5	3.46133e-58	3.86228e-43	7.96811e-12	4.91422e-42	0.326738	0.244042	FZR1, AC005787.1
DMR_495	chr19	15469199	15469889	691	*	5	3.83096e-58	4.57482e-34	3.08884e-12	4.8939e-40	0.358436	0.228443	PGLYRP2
DMR_496	chr6	161033736	161034997	1262	*	5	4.0838e-58	1.73129e-30	5.51221e-15	3.14671e-38	0.357791	0.204424	MAP3K4
DMR_497	chr1	63620862	63621956	1095	*	5	5.71821e-58	3.62059e-33	2.85656e-12	7.87699e-39	0.29317	0.227433	PGM1
DMR_498	chr11	55967983	55969947	1965	*	5	9.82246e-58	3.38894e-42	2.6164e-15	2.91621e-43	-0.338921	-0.22338	OR10AG1
DMR_499	chrX	151697455	151699338	1884	*	5	1.26675e-57	4.39641e-44	7.05957e-17	1.80999e-46	-0.357837	-0.27685	PRRG3
DMR_500	chr17	64779595	64782295	2701	*	8	1.60006e-57	2.60537e-45	2.11444e-13	1.46997e-57	0.41684	0.235713	MIR6080, ARHGAP27P1-BPTFP1-KPNA2P3, PLEKHM1P1
DMR_501	chr5	1015686	1016653	968	*	5	1.61165e-57	3.3921e-44	1.87286e-11	5.70519e-43	0.361749	0.260165	NKD2
DMR_502	chr8	54329380	54330621	1242	*	6	2.47056e-57	1.5037e-51	2.19046e-13	8.31814e-50	-0.315144	-0.243848
DMR_503	chr13	101488426	101489811	1386	*	7	2.67397e-57	2.98201e-41	2.42137e-13	4.65093e-44	-0.312145	-0.202024	ITGBL1
DMR_504	chr5	139677082	139677911	830	*	5	2.79336e-57	1.44876e-41	2.72408e-12	1.92986e-41	0.293911	0.231633	CXXC5
DMR_505	chr1	180167752	180169636	1885	*	6	2.99731e-57	2.98268e-51	5.14403e-12	2.16484e-49	0.301225	0.204165	QSOX1
DMR_506	chr4	140567810	140569274	1465	*	8	6.95165e-57	1.67503e-49	6.50408e-14	2.80778e-51	0.301202	0.215598	UCP1
DMR_507	chr15	93412893	93416122	3230	*	9	8.40471e-57	1.0875e-66	7.80597e-13	4.25423e-65	-0.277394	-0.21812	AC091078.1
DMR_508	chr1	159438289	159440212	1924	*	6	1.14898e-56	1.27148e-60	1.3886e-16	1.02166e-60	-0.346721	-0.249821	OR10J1, AL513323.1
DMR_509	chr8	34009076	34010037	962	*	5	2.87416e-56	2.86992e-45	8.02522e-13	3.07932e-44	-0.304203	-0.245814	AF279873.3, AF279873.4
DMR_510	chr10	114337081	114338128	1048	*	5	2.96177e-56	7.21386e-50	1.85737e-13	1.22777e-48	0.323064	0.220768	AFAP1L2
DMR_511	chr11	128914598	128915353	756	*	5	3.3938e-56	8.23534e-45	1.09692e-11	5.72406e-43	0.281794	0.235958	KCNJ5
DMR_512	chr15	101127324	101128474	1151	*	5	4.65999e-56	9.10478e-44	9.35044e-13	1.62817e-42	0.29764	0.222969
DMR_513	chr1	4570445	4571521	1077	*	5	7.58558e-56	1.83891e-36	5.72438e-15	3.26806e-38	-0.272071	-0.209716	LINC01646
DMR_514	chr11	123479001	123481828	2828	*	7	7.7303e-56	2.03493e-68	3.53261e-13	6.6864e-66	-0.2897	-0.227888	GRAMD1B
DMR_515	chr5	41112100	41113297	1198	*	5	7.9198e-56	3.2027e-47	1.71048e-12	9.75893e-46	-0.328348	-0.267809
DMR_516	chr16	9969698	9972039	2342	*	6	9.18001e-56	1.22983e-56	3.40052e-15	5.36962e-57	-0.295733	-0.237496	GRIN2A
DMR_517	chr1	2811380	2816926	5547	*	12	2.24865e-55	5.6272e-97	1.36199e-14	3.42291e-97	-0.300836	-0.201787	AL592464.3, AL592464.2, AL592464.1
DMR_518	chr12	47813000	47814079	1080	*	5	4.51036e-55	4.34589e-30	2.56765e-14	2.71187e-37	0.328611	0.203505	HDAC7
DMR_519	chr1	152697426	152699231	1806	*	6	4.69806e-55	5.55499e-55	1.14695e-13	2.05729e-58	-0.369593	-0.256236	LCE2A
DMR_520	chr9	95044115	95046624	2510	*	6	5.9142e-55	2.67839e-47	2.73209e-14	2.62241e-49	0.329751	0.228795	AOPEP
DMR_521	chr10	8593568	8594887	1320	*	6	7.23238e-55	2.11775e-41	1.71056e-11	3.52659e-41	0.329162	0.250658
DMR_522	chr1	43068125	43069379	1255	*	6	8.35347e-55	1.87149e-35	1.3901e-10	2.87543e-40	0.28557	0.21022
DMR_523	chr2	88885092	88885898	807	*	5	1.01375e-54	7.72618e-47	4.90412e-12	5.27073e-45	-0.311369	-0.261221	IGKV4-1
DMR_524	chr1	167121381	167121924	544	*	7	1.42435e-54	7.72446e-47	3.72428e-09	2.39503e-44	0.286015	0.223853	STYXL2, GPA33
DMR_525	chr7	143345319	143345997	679	*	6	1.42553e-54	3.53517e-36	1.44227e-11	1.2646e-39	0.318767	0.202964	CLCN1
DMR_526	chr12	48197751	48199035	1285	*	9	1.57332e-54	3.15978e-41	2.79924e-10	5.3973e-43	0.368802	0.201036	AC024257.3
DMR_527	chr7	31512545	31513954	1410	*	7	1.72577e-54	4.30622e-37	4.3265e-13	6.95341e-39	-0.319635	-0.208978
DMR_528	chr8	55142361	55144049	1689	*	7	1.78898e-54	2.60341e-47	3.58217e-13	1.38764e-47	-0.353834	-0.215325	XKR4
DMR_529	chr18	55422241	55423389	1149	*	5	2.46504e-54	1.72935e-24	1.45421e-13	2.25547e-32	0.401892	0.209508	TCF4
DMR_530	chr8	101109170	101109908	739	*	5	2.48092e-54	4.48616e-39	7.5763e-14	3.81376e-40	0.287406	0.21618
DMR_531	chr12	120761680	120762297	618	*	5	2.50288e-54	4.89325e-42	3.34561e-11	2.59892e-40	0.316566	0.258342
DMR_532	chr2	218164781	218166917	2137	*	6	3.28461e-54	3.77301e-44	1.13602e-14	7.14966e-46	-0.35212	-0.207964	CXCR1
DMR_533	chr16	85082556	85082907	352	*	5	3.59499e-54	1.16824e-41	1.98123e-12	1.91091e-40	0.306474	0.218335	KIAA0513
DMR_534	chr10	101284234	101285193	960	*	5	4.13653e-54	9.07141e-38	4.08448e-14	8.78256e-40	0.377751	0.227509
DMR_535	chr13	111282730	111283724	995	*	8	4.49664e-54	1.49022e-31	6.46515e-13	3.14919e-36	0.377085	0.211009	ARHGEF7
DMR_536	chr20	24502383	24503529	1147	*	6	5.45782e-54	9.22042e-37	2.29301e-12	1.23171e-38	-0.318157	-0.232385	SYNDIG1
DMR_537	chr3	52317171	52317947	777	*	6	7.09926e-54	2.10536e-36	6.9388e-12	5.19899e-39	0.351666	0.211189	DNAH1
DMR_538	chrX	142205308	142206076	769	*	5	1.1113e-53	4.36979e-43	1.29374e-11	2.56655e-41	-0.249623	-0.215553	AL031073.2
DMR_539	chr5	134070851	134071518	668	*	5	1.24573e-53	5.39728e-43	6.56613e-13	6.18586e-42	0.274277	0.200928
DMR_540	chr15	101178405	101180709	2305	*	6	2.75464e-53	3.30346e-44	3.94259e-14	7.40387e-47	0.380745	0.223255	CHSY1
DMR_541	chr4	94995819	94996335	517	*	5	3.66781e-53	5.12386e-44	1.73096e-10	6.8731e-42	0.361818	0.200279	BMPR1B
DMR_542	chrX	115968570	115969966	1397	*	7	4.26296e-53	1.51521e-47	1.35581e-10	9.31288e-46	0.300375	0.231155	DANT2
DMR_543	chr1	159076601	159077387	787	*	7	4.67893e-53	3.83197e-42	2.81766e-13	1.06853e-41	-0.284569	-0.20341	AIM2
DMR_544	chr20	31406286	31407562	1277	*	7	9.9229e-53	2.30866e-56	6.49763e-14	2.84058e-55	-0.301654	-0.21308	DEFB121
DMR_545	chr2	146143949	146145603	1655	*	5	1.71074e-52	8.49935e-38	7.3905e-17	2.57616e-39	-0.335987	-0.213131	RNU7-2P
DMR_546	chr2	237396784	237398699	1916	*	6	1.89821e-52	1.96084e-57	1.27046e-11	8.2503e-55	-0.286481	-0.247808	COL6A3
DMR_547	chr14	97206693	97207728	1036	*	5	2.40109e-52	2.82922e-32	7.23261e-17	2.61488e-36	-0.391723	-0.227278	AL158800.1
DMR_548	chr11	22362351	22362824	474	*	5	2.98774e-52	5.56129e-34	4.94517e-15	5.19359e-36	-0.305983	-0.200372	SLC17A6
DMR_549	chr22	49091531	49091808	278	*	5	3.03172e-52	2.39179e-40	2.62911e-11	1.29677e-38	-0.264316	-0.220565
DMR_550	chr10	85604559	85605248	690	*	5	3.46134e-52	5.43718e-42	8.15817e-13	2.18269e-41	-0.32026	-0.237818	GRID1-AS1, GRID1
DMR_551	chr10	24254432	24255364	933	*	5	4.52493e-52	1.84838e-34	9.63147e-12	5.41688e-37	0.322108	0.215513	KIAA1217, AC063961.1
DMR_552	chr11	2674471	2676297	1827	*	5	5.98976e-52	2.90464e-46	8.72165e-14	4.98347e-45	0.28984	0.206698	KCNQ1, AC021424.4, KCNQ1OT1
DMR_553	chr10	86138871	86139465	595	*	5	9.17665e-52	1.06633e-38	1.33959e-12	3.8039e-38	-0.272728	-0.200814	GRID1
DMR_554	chr16	53043753	53045579	1827	*	6	9.38016e-52	9.11426e-50	8.89314e-13	1.01922e-48	0.318167	0.228152	AC007906.2
DMR_555	chr8	87733429	87735191	1763	*	5	1.90982e-51	9.42122e-39	9.30496e-17	7.44203e-40	-0.35022	-0.253657	AF121898.1
DMR_556	chr22	42959672	42961122	1451	*	7	2.47677e-51	6.06231e-35	5.1328e-13	7.12966e-36	0.376526	0.219482	PACSIN2
DMR_557	chr1	174964341	174965708	1368	*	5	2.97798e-51	1.055e-36	1.03692e-12	4.90192e-37	0.3428	0.232989	RABGAP1L
DMR_558	chr3	35710886	35712308	1423	*	6	3.5047e-51	3.82165e-42	1.11268e-13	4.54806e-41	-0.335174	-0.210906	ARPP21
DMR_559	chr6	152628340	152629731	1392	*	7	4.79589e-51	2.2289e-49	8.62373e-14	1.20887e-48	-0.343481	-0.204783	SYNE1
DMR_560	chr12	126735523	126737236	1714	*	6	5.21167e-51	3.85783e-50	9.53741e-14	2.75905e-49	-0.240279	-0.209823	LINC00943, LINC00944
DMR_561	chr19	14149775	14150435	661	*	5	5.73412e-51	7.80164e-40	1.6529e-12	2.42698e-38	0.38057	0.295601	AC022098.1, ADGRL1
DMR_562	chr1	19360131	19362013	1883	*	5	6.46176e-51	3.35648e-42	1.27367e-14	4.70718e-42	0.309208	0.250743	CAPZB
DMR_563	chr11	93536618	93538511	1894	*	7	1.026e-50	5.29581e-45	6.69384e-11	4.57559e-47	0.340741	0.241081	SMCO4
DMR_564	chr3	46574019	46574522	504	*	6	1.11541e-50	1.28872e-41	1.89252e-10	3.19179e-40	0.304528	0.243859	LRRC2
DMR_565	chr6	42771229	42772049	821	*	5	1.15805e-50	7.28315e-32	5.25075e-14	8.39521e-35	0.396851	0.250155	BICRAL
DMR_566	chr20	24144502	24145267	766	*	5	1.52293e-50	1.05654e-42	2.95071e-11	8.24836e-41	-0.274089	-0.240353	LINC01721
DMR_567	chr1	169106766	169107827	1062	*	5	1.74206e-50	9.71355e-27	1.49202e-12	3.32519e-32	0.441556	0.227209	ATP1B1
DMR_568	chr16	620800	622991	2192	*	7	2.52492e-50	1.35812e-40	3.39983e-12	1.33993e-45	0.394738	0.203408	RAB40C
DMR_569	chr16	55874958	55876821	1864	*	7	2.56266e-50	4.85366e-51	3.6111e-17	3.68608e-57	-0.301026	-0.203877	CES5A
DMR_570	chr11	56137770	56138940	1171	*	5	2.68741e-50	1.92729e-42	6.64674e-14	2.33505e-42	-0.401972	-0.282132	OR8J3
DMR_571	chr6	16302195	16302938	744	*	5	4.95495e-50	2.30473e-39	5.12872e-12	2.36209e-38	0.321183	0.238732	ATXN1
DMR_572	chr13	101398668	101400410	1743	*	5	5.76509e-50	1.5087e-46	5.90523e-15	3.68397e-47	-0.320239	-0.242702	NALCN
DMR_573	chr18	78684565	78686707	2143	*	6	1.01958e-49	2.09527e-39	3.88801e-12	2.02751e-40	-0.354906	-0.224874
DMR_574	chr10	124545236	124545998	763	*	5	1.40471e-49	3.90136e-39	7.51754e-11	4.45756e-38	0.307637	0.244844	LHPP
DMR_575	chr12	97756527	97757908	1382	*	5	1.55086e-49	5.35596e-43	6.38977e-16	2.48608e-48	0.368391	0.230676	PAFAH1B2P2
DMR_576	chr5	41057879	41059152	1274	*	5	1.69426e-49	8.42299e-43	4.35607e-12	2.71363e-41	-0.305402	-0.242745	MROH2B
DMR_577	chr12	129848848	129852720	3873	*	7	2.33993e-49	1.02535e-46	1.29874e-13	2.06545e-51	-0.313615	-0.236478	TMEM132D, AC055717.1
DMR_578	chr8	70034656	70035205	550	*	5	4.0326e-49	7.09331e-40	2.54982e-11	3.12652e-38	0.295476	0.222239
DMR_579	chr11	103944133	103945927	1795	*	5	5.00751e-49	1.08228e-40	8.51404e-15	3.32942e-44	-0.298125	-0.203699	AP003043.1, PDGFD
DMR_580	chr1	3230341	3232246	1906	*	7	5.02459e-49	6.114e-48	2.67929e-10	3.52841e-46	-0.290173	-0.226345	PRDM16
DMR_581	chr15	92170350	92172993	2644	*	6	5.29515e-49	1.66933e-48	4.9623e-14	6.48346e-47	-0.306217	-0.230976	SLCO3A1, AC116903.2, AC116903.1
DMR_582	chr20	1657911	1659901	1991	*	7	5.35182e-49	9.36647e-47	1.61224e-13	6.18546e-46	-0.346623	-0.225764
DMR_583	chr6	31717653	31717798	146	*	6	9.21636e-49	3.67531e-42	1.03337e-08	1.25094e-39	0.231124	0.207768	LY6G6F-LY6G6D, LY6G6D
DMR_584	chr11	124424011	124426175	2165	*	7	1.27048e-48	9.17227e-51	1.09874e-10	2.33862e-48	-0.253552	-0.202315	OR8B4
DMR_585	chr1	158288293	158291765	3473	*	7	1.42682e-48	1.31577e-61	9.48372e-14	1.18702e-60	-0.32462	-0.251813	CD1C
DMR_586	chrX	145993261	145998048	4788	*	11	1.46161e-48	7.62747e-85	2.65317e-16	8.92232e-88	-0.377863	-0.242186	MIR890, MIR888, MIR892A, MIR892B
DMR_587	chr11	124441043	124441619	577	*	5	1.64272e-48	2.75064e-35	5.46239e-13	4.13417e-35	-0.281227	-0.213753	OR8B8
DMR_588	chr19	45553451	45554040	590	*	5	2.0954e-48	2.13814e-36	1.3654e-10	3.69509e-36	0.35778	0.238368	OPA3
DMR_589	chr5	139413698	139415625	1928	*	5	3.18899e-48	6.11527e-37	2.47442e-15	9.86254e-42	0.348721	0.21587	DNAJC18
DMR_590	chr12	9115783	9117146	1364	*	9	3.38621e-48	5.19872e-40	1.06638e-09	9.3965e-40	-0.449686	-0.239792	A2M
DMR_591	chr11	41052480	41055020	2541	*	7	3.51652e-48	5.27644e-60	5.51629e-15	4.77268e-61	-0.324772	-0.227005	LRRC4C
DMR_592	chr20	50171822	50172639	818	*	5	3.73775e-48	5.19935e-34	2.91573e-12	4.87933e-35	0.34232	0.24293	LINC01273
DMR_593	chr9	128911726	128912646	921	*	5	7.56502e-48	7.49027e-33	2.90168e-14	3.19677e-36	0.393544	0.200807	LRRC8A
DMR_594	chr15	91649202	91650118	917	*	5	1.20482e-47	5.30763e-34	5.54368e-12	3.5339e-35	-0.270527	-0.209512
DMR_595	chrX	136780802	136781621	820	*	10	1.47493e-47	1.21962e-44	6.1728e-07	1.61373e-41	0.330629	0.201851	ARHGEF6
DMR_596	chr22	45604559	45605652	1094	*	5	2.06113e-47	2.16954e-38	5.51461e-16	7.70946e-39	0.349229	0.215568	LINC01589
DMR_597	chr10	30783842	30785503	1662	*	6	2.73865e-47	3.64959e-44	2.328e-12	5.23573e-43	0.336158	0.224542
DMR_598	chr17	5557554	5560145	2592	*	8	2.7714e-47	4.71435e-52	1.84908e-10	7.92481e-50	-0.265488	-0.201898	NLRP1
DMR_599	chr9	134843828	134845645	1818	*	5	3.53291e-47	1.43298e-35	1.17313e-14	1.95254e-40	-0.310679	-0.204746	COL5A1
DMR_600	chr9	124657430	124659375	1946	*	6	6.12024e-47	1.97321e-33	1.22198e-10	2.38101e-38	0.413661	0.256451	MIR181A2HG, NR6A1
DMR_601	chr7	50317537	50319339	1803	*	6	6.29236e-47	5.58052e-46	4.45871e-12	6.29042e-44	-0.334793	-0.262473	IKZF1
DMR_602	chr17	1782877	1784054	1178	*	6	6.95668e-47	3.09743e-38	5.88115e-14	8.0133e-38	0.324085	0.202005	SMYD4
DMR_603	chr10	48913849	48915299	1451	*	5	2.01798e-46	1.70665e-44	1.17243e-10	2.24153e-42	-0.294014	-0.240496	WDFY4, AC060234.3, LRRC18
DMR_604	chr19	4607045	4607358	314	*	6	2.05688e-46	9.2454e-40	1.27256e-09	9.61399e-38	0.301935	0.208155
DMR_605	chr12	48296666	48297253	588	*	6	3.33839e-46	3.39122e-39	7.97358e-10	3.02896e-37	0.356687	0.238505
DMR_606	chr5	141397777	141398889	1113	*	5	5.07856e-46	6.19827e-33	7.24653e-13	2.99317e-34	0.302838	0.224269	PCDHGA1, PCDHGA2, PCDHGA3, PCDHGB1, PCDHGA4, PCDHGB2, PCDHGA5, PCDHGB3, PCDHGA6, PCDHGA7, PCDHGB4, PCDHGA8, PCDHGB5
DMR_607	chr6	132131313	132133883	2571	*	7	8.22458e-46	1.48613e-47	1.24012e-13	1.19015e-52	-0.352885	-0.239669	LINC01013, AL021408.2
DMR_608	chr12	97275630	97276605	976	*	6	1.32232e-45	2.74338e-41	3.2174e-09	4.68392e-39	0.245627	0.202	LINC02409
DMR_609	chr17	10468675	10470774	2100	*	7	4.34987e-45	4.02224e-50	2.05176e-13	1.10425e-49	-0.328414	-0.217262	AC005323.2, MYHAS, MYH4
DMR_610	chr13	112231112	112231908	797	*	5	4.89462e-45	1.12999e-32	1.49135e-11	5.27255e-33	-0.296964	-0.20637
DMR_611	chr11	5505882	5507985	2104	*	6	1.43651e-44	3.75811e-46	5.08293e-13	8.41031e-45	-0.288745	-0.2216	AC104389.5, UBQLN3
DMR_612	chr1	234655807	234659025	3219	*	6	1.54238e-44	7.31421e-53	3.42635e-14	1.69534e-52	0.291272	0.210742	AL160408.1
DMR_613	chr11	5301746	5303146	1401	*	5	1.58237e-44	1.41749e-41	5.23837e-15	1.14692e-41	-0.296708	-0.234519	HBG2, AC104389.5, HBE1, OR51B4
DMR_614	chr11	5401214	5402970	1757	*	5	2.86886e-44	3.20816e-53	1.45764e-14	1.60297e-51	-0.277511	-0.246945	OR51J1, HBG2, AC104389.5, HBE1, OR51B5
DMR_615	chr16	49335633	49337135	1503	*	5	2.94563e-44	6.44039e-47	1.68e-12	4.45771e-45	-0.24965	-0.2173	AC007614.1
DMR_616	chr14	100814713	100817733	3021	*	7	3.2875e-44	1.84182e-63	9.37473e-13	3.71874e-62	-0.259991	-0.207927	MEG3, AL117190.5
DMR_617	chr22	49243459	49245818	2360	*	5	3.69822e-44	5.4676e-45	9.65777e-14	2.19126e-44	-0.296115	-0.22164
DMR_618	chr1	152661917	152663786	1870	*	5	4.48536e-44	8.57417e-47	5.01464e-17	5.86957e-47	-0.334269	-0.257	LCE2D
DMR_619	chr12	130704835	130707166	2332	*	9	7.24564e-44	1.16563e-52	6.9365e-12	1.40369e-50	-0.290868	-0.201147	RIMBP2
DMR_620	chr11	38646688	38648656	1969	*	6	1.75235e-43	4.68734e-55	5.18848e-13	2.19883e-54	-0.429932	-0.266573	LINC01493
DMR_621	chr1	241144629	241145515	887	*	5	1.80857e-43	3.35921e-37	2.24344e-13	9.28005e-38	-0.292571	-0.226353	RGS7
DMR_622	chr17	33534168	33534992	825	*	5	2.2869e-43	4.56166e-35	9.03969e-11	4.90683e-34	-0.264392	-0.205831	AC011824.3, ASIC2
DMR_623	chr2	54672750	54673918	1169	*	6	3.51349e-43	2.4684e-41	1.15769e-09	4.50946e-40	0.340502	0.282852	AC093110.1
DMR_624	chr1	153012681	153013988	1308	*	5	4.67651e-43	8.72713e-34	3.2269e-13	2.53384e-34	-0.286075	-0.203182
DMR_625	chr14	26413184	26414165	982	*	6	5.11356e-43	3.66028e-38	1.03442e-09	2.97694e-36	-0.252979	-0.204165
DMR_626	chr17	887388	888084	697	*	6	5.272e-43	6.74576e-34	1.42686e-10	1.80381e-33	0.32453	0.20758	NXN
DMR_627	chr20	6863726	6864138	413	*	5	6.0671e-43	2.48366e-25	8.65259e-16	3.57507e-28	-0.362931	-0.2038
DMR_628	chr16	85360392	85361853	1462	*	5	9.92656e-43	2.85335e-38	3.1165e-10	1.11509e-36	0.342379	0.229024	GSE1
DMR_629	chr11	104897966	104899122	1157	*	6	2.09437e-42	1.04375e-35	1.79912e-09	2.673e-34	-0.396808	-0.232649	CASP12
DMR_630	chr1	90533270	90534855	1586	*	5	3.60918e-42	5.50973e-42	9.48236e-11	1.36863e-40	-0.233691	-0.214162	LINC02787
DMR_631	chr7	254019	254404	386	*	5	3.61871e-42	6.20357e-34	8.38933e-10	3.96719e-33	0.261567	0.222457	FAM20C
DMR_632	chr12	5367829	5369116	1288	*	6	4.07079e-42	3.08107e-41	7.20549e-12	8.02952e-40	-0.343281	-0.213277	AC006206.2
DMR_633	chr12	26226323	26227059	737	*	5	4.16485e-42	2.26881e-32	6.51864e-11	5.29223e-32	0.277556	0.205904	SSPN, AC022509.2
DMR_634	chr10	43857837	43859398	1562	*	5	5.77853e-42	1.37771e-39	3.83106e-12	2.98566e-39	-0.331574	-0.236585	LINC00840
DMR_635	chr20	61664088	61665808	1721	*	5	6.89746e-42	1.17066e-45	1.65041e-12	9.93302e-44	-0.316188	-0.257907	CDH4
DMR_636	chr12	102961159	102962282	1124	*	8	1.02021e-41	1.00739e-34	2.57284e-11	1.87361e-35	0.326959	0.204981
DMR_637	chr1	158830145	158831481	1337	*	5	1.3302e-41	1.65229e-37	1.53168e-13	1.35164e-37	-0.307356	-0.227447	MNDA
DMR_638	chr1	152565904	152568125	2222	*	5	2.01759e-41	1.36268e-46	3.9384e-16	1.23285e-47	-0.335572	-0.264658	LCE3E
DMR_639	chr12	131000006	131002297	2292	*	9	3.71396e-41	4.51986e-52	1.95967e-10	2.99342e-51	-0.352223	-0.208871	ADGRD1
DMR_640	chr13	22061734	22063804	2071	*	5	3.90827e-41	3.98089e-35	8.14398e-14	9.31568e-35	-0.321999	-0.214655	LINC00540
DMR_641	chr22	45536996	45538636	1641	*	5	4.42145e-41	6.73196e-46	1.79655e-12	2.96592e-44	0.316285	0.210862	FBLN1
DMR_642	chr1	2428020	2428635	616	*	5	5.65948e-41	9.90025e-33	1.67598e-10	5.63791e-32	0.31677	0.217526	PLCH2
DMR_643	chr1	158718985	158719473	489	*	5	6.04178e-41	9.17095e-35	2.06228e-09	5.09357e-33	-0.239901	-0.203827	OR6K3
DMR_644	chr11	105823368	105824565	1198	*	5	6.22472e-41	5.67613e-42	8.6954e-13	1.78947e-41	-0.32011	-0.229504	GRIA4
DMR_645	chr11	64378651	64379350	700	*	5	1.06327e-40	6.17585e-27	2.92615e-09	6.74206e-29	0.399956	0.220842
DMR_646	chrX	32888372	32890696	2325	*	5	1.07182e-40	2.94984e-39	2.32453e-14	5.94986e-39	-0.342842	-0.251674	DMD
DMR_647	chr8	126382739	126383941	1203	*	5	1.19259e-40	9.10565e-36	1.90004e-10	2.83867e-34	-0.292343	-0.222061
DMR_648	chr12	128605604	128607762	2159	*	5	2.22196e-40	2.40918e-51	1.27276e-13	3.70412e-50	-0.312266	-0.264206	TMEM132C
DMR_649	chr10	2096989	2098162	1174	*	5	6.57677e-40	6.68979e-38	4.13007e-12	2.8951e-37	-0.325885	-0.207398
DMR_650	chr17	33874560	33876178	1619	*	5	7.5402e-40	1.83993e-43	8.8193e-12	8.67561e-42	-0.296218	-0.238989	ASIC2, AC024610.2
DMR_651	chr10	130441237	130441594	358	*	5	9.82662e-40	1.23379e-31	2.2526e-12	3.1944e-31	-0.365402	-0.241412	LINC02646
DMR_652	chr7	31085326	31086917	1592	*	6	1.50426e-39	1.37955e-43	1.33308e-12	4.2516e-42	-0.271578	-0.217936	ADCYAP1R1
DMR_653	chr2	2730293	2732372	2080	*	6	1.52818e-39	2.99451e-43	6.75068e-14	1.91947e-45	-0.266239	-0.210987	AC011995.2, AC018685.1
DMR_654	chr1	87211541	87212729	1189	*	6	1.98309e-39	3.98429e-38	1.29663e-08	8.03772e-36	-0.259545	-0.215726	LINC02801
DMR_655	chr4	154502360	154504239	1880	*	6	2.44943e-39	2.00117e-39	4.02408e-14	1.86565e-41	-0.361983	-0.202428
DMR_656	chr21	37207828	37209070	1243	*	5	2.54722e-39	8.2464e-35	1.12386e-10	1.57055e-33	0.237828	0.204241	DSCR9
DMR_657	chr8	106058969	106060979	2011	*	5	2.96534e-39	4.79874e-34	2.05098e-13	1.23834e-34	-0.321175	-0.212316	ZFPM2-AS1
DMR_658	chr10	127548137	127549265	1129	*	5	3.13208e-39	1.45731e-36	7.36275e-12	2.24159e-35	-0.290786	-0.20624
DMR_659	chr7	93483007	93484979	1973	*	6	3.6486e-39	1.07957e-43	5.08229e-11	4.53311e-42	-0.323925	-0.244871	CALCR, MIR489
DMR_660	chr6	160679090	160679640	551	*	5	1.58637e-38	1.33569e-30	2.59232e-10	5.56272e-30	0.360164	0.203432
DMR_661	chr6	168156959	168158823	1865	*	7	2.16912e-38	1.12328e-47	2.45348e-10	1.25669e-45	0.373431	0.226742
DMR_662	chr12	5564752	5566144	1393	*	5	3.82402e-38	6.02573e-40	2.18773e-10	5.15968e-38	-0.260749	-0.225776	ANO2
DMR_663	chr2	104731770	104734230	2461	*	6	3.97952e-38	8.36358e-47	3.28872e-13	3.22451e-49	-0.332344	-0.220414	SNORA72
DMR_664	chr7	70727151	70729616	2466	*	6	4.04052e-38	7.54119e-40	1.15214e-13	5.59022e-43	0.329308	0.221747	AUTS2
DMR_665	chr2	239358281	239358599	319	*	5	8.45117e-38	3.00485e-32	1.20401e-08	1.21507e-30	-0.276174	-0.221149	HDAC4
DMR_666	chr18	78499898	78500974	1077	*	5	1.10519e-37	7.65158e-31	1.07095e-10	1.32068e-30	-0.296206	-0.218134
DMR_667	chr7	117791865	117794581	2717	*	6	1.61442e-37	2.27912e-42	2.84307e-11	3.71029e-42	-0.274247	-0.215208	CTTNBP2
DMR_668	chr12	130420301	130423414	3114	*	10	2.31213e-37	6.17494e-44	1.19384e-08	2.86106e-47	-0.310119	-0.200893	RIMBP2, AC063926.1
DMR_669	chr12	4115749	4119523	3775	*	6	6.10524e-37	7.87613e-56	1.58564e-14	2.83806e-56	-0.317235	-0.20753	AC007207.1
DMR_670	chr11	7220863	7222869	2007	*	6	8.38171e-37	7.19581e-45	1.74278e-10	5.79719e-43	-0.316167	-0.24923
DMR_671	chr8	132447208	132448425	1218	*	7	1.13817e-36	4.10249e-33	1.75968e-10	1.01295e-32	-0.331515	-0.213946	KCNQ3
DMR_672	chr1	240823212	240824554	1343	*	6	6.70733e-36	1.18946e-39	4.41354e-11	4.50151e-38	-0.26812	-0.208364	RGS7, RFKP1
DMR_673	chr11	48262697	48264218	1522	*	5	2.52224e-35	5.61884e-38	6.0315e-12	1.37362e-36	-0.22833	-0.202499	OR4X1
DMR_674	chr5	153898551	153901392	2842	*	5	2.54627e-35	2.20339e-44	2.94566e-12	1.68761e-42	-0.313894	-0.247854	LINC01861
DMR_675	chr5	17436262	17436632	371	*	5	5.37683e-35	5.01002e-31	1.83151e-08	2.35929e-29	0.284325	0.219665	LINC02217
DMR_676	chr3	194296692	194297382	691	*	6	1.1878e-34	1.16033e-31	6.10953e-08	8.76499e-30	0.270208	0.208691	LINC00887
DMR_677	chr5	175683606	175685796	2191	*	5	1.35922e-34	1.14257e-42	2.8913e-14	6.44196e-43	-0.262959	-0.205629	HRH2
DMR_678	chr22	48890972	48892782	1811	*	5	3.18847e-34	1.0718e-34	1.61374e-10	4.2897e-34	-0.323201	-0.239145	LINC01310
DMR_679	chr8	71356747	71357508	762	*	6	5.21036e-34	9.31318e-25	9.28519e-11	4.12711e-26	-0.333037	-0.202414	EYA1
DMR_680	chr21	16069633	16071173	1541	*	6	5.76425e-34	8.21747e-26	6.09732e-10	7.65902e-30	0.383769	0.20905	MIR99AHG
DMR_681	chr10	2070341	2071922	1582	*	5	9.09708e-34	1.98972e-39	1.7716e-11	7.35579e-38	-0.29659	-0.237825	AL441943.1
DMR_682	chr12	130473130	130474669	1540	*	6	9.68832e-34	1.25534e-31	4.65143e-10	3.27614e-31	-0.298375	-0.209227	RIMBP2
DMR_683	chr19	13026828	13028975	2148	*	5	1.15974e-33	9.59787e-42	1.84503e-12	2.03017e-41	0.30761	0.226615	NFIX
DMR_684	chr9	95102132	95105882	3751	*	7	1.42508e-33	2.89358e-56	1.94232e-12	2.62333e-54	0.316653	0.213511	FANCC
DMR_685	chr12	14961299	14962455	1157	*	8	1.61162e-33	2.18395e-29	9.61342e-07	2.42571e-28	0.335408	0.206675	ARHGDIB
DMR_686	chr11	5267514	5271599	4086	*	8	2.19527e-33	2.61025e-58	1.98263e-12	8.25332e-57	-0.290947	-0.211277	HBG2, AC104389.5, HBE1
DMR_687	chr17	6654401	6655496	1096	*	5	3.48384e-33	1.75386e-30	3.20225e-08	7.83855e-29	0.29247	0.230981	C17orf100, MIR4520-2, AC004706.1, MIR4520-1
DMR_688	chr1	160672587	160673185	599	*	5	1.21637e-32	1.20507e-26	6.04308e-09	4.41552e-26	-0.281347	-0.201758	AL121985.1
DMR_689	chr1	3193313	3195344	2032	*	5	4.70202e-32	5.07319e-35	3.74048e-10	1.99646e-33	-0.228189	-0.202961	PRDM16
DMR_690	chrX	26215272	26216858	1587	*	6	3.32073e-30	1.1571e-29	1.34458e-08	1.20891e-28	-0.24529	-0.20746	MAGEB5
DMR_691	chr8	138722200	138723281	1082	*	5	5.43515e-30	2.63581e-28	6.3624e-09	2.27947e-27	-0.252614	-0.204515	COL22A1
DMR_692	chr20	22560991	22562216	1226	*	6	6.98143e-30	8.73857e-32	7.09786e-09	4.27458e-31	-0.33361	-0.261363	LINC00261
DMR_693	chr1	209431033	209432404	1372	*	7	8.92975e-30	2.06938e-32	1.43669e-10	2.12913e-31	0.367691	0.236707	MIR205HG, MIR205
DMR_694	chr18	9987700	9989107	1408	*	5	9.13087e-30	1.06702e-20	1.93858e-09	3.7168e-24	0.312203	0.201861
DMR_695	chr7	504888	505287	400	*	5	9.16717e-30	1.50011e-26	6.80027e-07	9.65731e-25	0.307218	0.217124	PDGFA
DMR_696	chrX	109403341	109405480	2140	*	6	2.08937e-29	2.82742e-30	3.00091e-12	2.01178e-30	-0.308211	-0.206754	GUCY2F
DMR_697	chr1	176552057	176553369	1313	*	5	3.84357e-29	2.75082e-27	3.03287e-08	4.1302e-26	0.341198	0.21521	PAPPA2
DMR_698	chr8	85837912	85840290	2379	*	6	1.25041e-27	1.62361e-33	7.52014e-09	4.09489e-32	-0.337357	-0.220516	AC100801.1
DMR_699	chr12	130198780	130199094	315	*	5	6.6542e-27	3.08797e-25	6.21881e-07	1.68979e-23	-0.271279	-0.22448
DMR_700	chr7	50275657	50277050	1394	*	5	1.89134e-25	1.04185e-22	8.59851e-10	1.59548e-26	-0.321304	-0.209345
DMR_701	chr8	59186306	59188897	2592	*	5	9.97037e-25	6.96092e-29	2.61377e-12	1.35404e-30	-0.3186	-0.232163
DMR_702	chr17	304619	305254	636	*	5	3.54122e-24	2.9005e-22	2.90386e-07	4.91352e-21	0.272903	0.234493	RPH3AL
DMR_703	chr14	72562424	72563958	1535	*	5	2.66374e-23	3.19278e-25	5.69307e-08	1.38735e-24	-0.317071	-0.207192	RGS6, AC004828.1
DMR_704	chr7	130940714	130941800	1087	*	5	4.53254e-23	8.59099e-21	1.53127e-07	5.20266e-20	0.255373	0.209073	AC016831.6, LINC-PINT
DMR_705	chr11	123474410	123476649	2240	*	5	4.87885e-23	4.23616e-31	1.1068e-08	2.1018e-29	-0.250096	-0.220908	GRAMD1B
DMR_706	chr18	78877503	78880314	2812	*	5	7.17842e-20	1.53059e-32	1.03679e-10	3.6585e-31	-0.296578	-0.219397
DMR_707	chr7	38317207	38318083	877	*	5	6.98869e-19	1.13887e-17	1.01994e-06	8.92009e-17	-0.250244	-0.206842	TRGV9
