# Supplementary material for: Methylation reprogramming associated with aggressive prostate cancer and ancestral disparities
Source: Mol Syst Biol. 2025 Oct 7;21(12):1676–701. doi: 10.1038/s44320-025-00153-x (PMC12673094; doi:10.1038/s44320-025-00153-x)
Supplement: Supplementary file 25 — Data Set EV23 [file 44320_2025_153_MOESM25_ESM.xlsx]

## Sheet: Sheet1
Dataset EV23 Significant differentially methylated region (DMR)-related CpG positions identified between African prostate tumour and non-tumour samples (FDR-adjusted p <0.05, |Δβ| ≥0.2, minimum 5 probes per DMR).

## Sheet: Dataset EV23
CpG	CHR	MAPINFO	Strand	Type	gene	feature	cgi	UCSC_Islands_Name	Color	Context	CGI.Relation	tx_id	tx_chr	tx_start	tx_end	tx_width	tx_strand	distTxStart	gene_id	nearest.gene	gene_biotype	seq_coord_system	symbol	gene_id_in	gene_in	ATAC_name	ATAC_score	ATAC_annotation	ATAC_percentGC	ATAC_percentAT	Pom_ChromatinState	pmd_Score	pmd_MD	pmd_Type	EPICv2_Name	EPICv1_Loci	GHid	GH_regulatory_element_type	GH_enhancer_score	validated
cg23207077_BC21	chr1	970608	F	II		Unknow	Shelf	chr1:958933-967274;chr1:970916-971158	Both	CG	North Shore	ENST00000491024	chr1	973512	975865	2354	+	2902	ENSG00000187583	PLEKHN1	protein_coding	chromosome	PLEKHN1	ENSG00000187583	PLEKHN1						Bivalent_poised_enhancer	0.126651340820149	PMD		cg23207077	cg23207077				No
cg24396605_BC21	chr1	970742	R	II	PLEKHN1	Exon	Shelf	chr1:958933-967274;chr1:970916-971158	Both	CG	North Shore	ENST00000491024	chr1	973512	975865	2354	+	2768	ENSG00000187583	PLEKHN1	protein_coding	chromosome	PLEKHN1	ENSG00000187583	PLEKHN1						Bivalent_poised_enhancer	0.126651340820149	PMD		cg24396605	cg24396605				No
cg22381068_TC21	chr1	970983	R	II	PLEKHN1	Exon	Shelf	chr1:958933-967274;chr1:970916-971158	Both	CG	Island	ENST00000491024	chr1	973512	975865	2354	+	2527	ENSG00000187583	PLEKHN1	protein_coding	chromosome	PLEKHN1	ENSG00000187583	PLEKHN1						Bivalent_poised_enhancer	0.126651340820149	PMD		cg22381068	cg22381068				No
cg22481263_TC11	chr1	971113	F	I	PLEKHN1	Exon	Shelf	chr1:958933-967274;chr1:970916-971158	Grn	CG	Island	ENST00000491024	chr1	973512	975865	2354	+	2397	ENSG00000187583	PLEKHN1	protein_coding	chromosome	PLEKHN1	ENSG00000187583	PLEKHN1						Bivalent_poised_enhancer	0.126651340820149	PMD		cg22481263					No
cg04865998_TC11	chr1	971585	R	I		Unknow	Shore	chr1:970916-971158	Red	CG	South Shore	ENST00000491024	chr1	973512	975865	2354	+	1925	ENSG00000187583	PLEKHN1	protein_coding	chromosome	PLEKHN1	ENSG00000187583	PLEKHN1	PRAD_35	12.1812227901184	Exon	0.674650698602794	0.325349301397206	Bivalent_poised_enhancer	0.126651340820149	PMD		cg04865998	cg04865998				No
cg07195057_BC21	chr1	971738	R	II		Unknow	Shore	chr1:970916-971158	Both	CG	South Shore	ENST00000491024	chr1	973512	975865	2354	+	1772	ENSG00000187583	PLEKHN1	protein_coding	chromosome	PLEKHN1	ENSG00000187583	PLEKHN1						Bivalent_poised_enhancer	0.126651340820149	PMD		cg07195057	cg07195057				No
cg00049576_BC21	chr1	2081748	F	II		Unknow	OpenSea		Both	CG	Open Sea	ENST00000496325	chr1	2075244	2150863	75620	+	6503	ENSG00000067606	PRKCZ	protein_coding	chromosome	PRKCZ	ENSG00000067606	PRKCZ						Bivalent_poised_promoter	0.116885167099852			cg00049576					No
cg07375700_TC21	chr1	2082068	R	II		Unknow	OpenSea		Both	CG	Open Sea	ENST00000496325	chr1	2075244	2150863	75620	+	6823	ENSG00000067606	PRKCZ	protein_coding	chromosome	PRKCZ	ENSG00000067606	PRKCZ	PRAD_232	15.9223671744182	Promoter	0.548902195608782	0.451097804391218	Active_prostate_lineage-specific_promoter	0.116885167099852			cg07375700	cg07375700				Yes
cg22174681_BC21	chr1	2082491	F	II		Unknow	OpenSea		Both	CG	Open Sea	ENST00000496325	chr1	2075244	2150863	75620	+	7246	ENSG00000067606	PRKCZ	protein_coding	chromosome	PRKCZ	ENSG00000067606	PRKCZ	PRAD_232	15.9223671744182	Promoter	0.548902195608782	0.451097804391218	Active_prostate_lineage-specific_promoter	0.116885167099852			cg22174681	cg22174681				Yes
cg23820589_BC21	chr1	2082805	F	II		Unknow	OpenSea		Both	CG	Open Sea	ENST00000496325	chr1	2075244	2150863	75620	+	7560	ENSG00000067606	PRKCZ	protein_coding	chromosome	PRKCZ	ENSG00000067606	PRKCZ	PRAD_233	4.84588152680898	Intron	0.602794411177645	0.397205588822355	Bivalent_poised_promoter	0.116885167099852			cg23820589	cg23820589				Yes
cg02361803_TC11	chr1	2082932	R	I		Unknow	OpenSea		Grn	CG	Open Sea	ENST00000496325	chr1	2075244	2150863	75620	+	7687	ENSG00000067606	PRKCZ	protein_coding	chromosome	PRKCZ	ENSG00000067606	PRKCZ	PRAD_233	4.84588152680898	Intron	0.602794411177645	0.397205588822355	Bivalent_poised_promoter	0.116885167099852			cg02361803					No
cg25304754_TC21	chr1	2083108	R	II		Unknow	OpenSea		Both	CG	Open Sea	ENST00000496325	chr1	2075244	2150863	75620	+	7863	ENSG00000067606	PRKCZ	protein_coding	chromosome	PRKCZ	ENSG00000067606	PRKCZ	PRAD_233	4.84588152680898	Intron	0.602794411177645	0.397205588822355	Bivalent_poised_promoter	0.116885167099852			cg25304754	cg25304754				Yes
cg12085265_TC21	chr1	2083189	F	II		Unknow	OpenSea		Both	CG	Open Sea	ENST00000496325	chr1	2075244	2150863	75620	+	7944	ENSG00000067606	PRKCZ	protein_coding	chromosome	PRKCZ	ENSG00000067606	PRKCZ	PRAD_233	4.84588152680898	Intron	0.602794411177645	0.397205588822355	Bivalent_poised_promoter	0.116885167099852			cg12085265	cg12085265				Yes
cg01354137_BC21	chr1	2428020	F	II		Unknow	Shore	chr1:2428487-2428728	Both	CG	North Shore	ENST00000609981	chr1	2425980	2479804	53825	+	2039	ENSG00000149527	PLCH2	protein_coding	chromosome	PLCH2	ENSG00000149527	PLCH2						Bivalent_poised_promoter	0.120541392344918			cg01354137	cg01354137				No
cg20491328_BC21	chr1	2428488	F	II		Unknow	Island	chr1:2428487-2428728	Both	CG	Island	ENST00000609981	chr1	2425980	2479804	53825	+	2507	ENSG00000149527	PLCH2	protein_coding	chromosome	PLCH2	ENSG00000149527	PLCH2	PRAD_312	9.9480253780262	Intron	0.694610778443114	0.305389221556886	Bivalent_poised_promoter	0.120541392344918			cg20491328	cg20491328				No
cg12715395_BC11	chr1	2428529	R	I		Unknow	Island	chr1:2428487-2428728	Red	CG	Island	ENST00000609981	chr1	2425980	2479804	53825	+	2548	ENSG00000149527	PLCH2	protein_coding	chromosome	PLCH2	ENSG00000149527	PLCH2	PRAD_312	9.9480253780262	Intron	0.694610778443114	0.305389221556886	Bivalent_poised_promoter	0.120541392344918			cg12715395	cg12715395				No
cg22502001_TC11	chr1	2428579	R	I		Unknow	Island	chr1:2428487-2428728	Red	CG	Island	ENST00000609981	chr1	2425980	2479804	53825	+	2598	ENSG00000149527	PLCH2	protein_coding	chromosome	PLCH2	ENSG00000149527	PLCH2	PRAD_312	9.9480253780262	Intron	0.694610778443114	0.305389221556886	Bivalent_poised_promoter	0.120541392344918			cg22502001	cg22502001				No
cg06749803_BC11	chr1	2428635	F	I		Unknow	Island	chr1:2428487-2428728	Red	CG	Island	ENST00000609981	chr1	2425980	2479804	53825	+	2654	ENSG00000149527	PLCH2	protein_coding	chromosome	PLCH2	ENSG00000149527	PLCH2	PRAD_312	9.9480253780262	Intron	0.694610778443114	0.305389221556886	Bivalent_poised_promoter	0.120541392344918			cg06749803	cg06749803				No
cg24312874_BC21	chr1	2811380	F	II		Unknow	OpenSea		Both	CG	Open Sea	ENST00000401094	chr1	2635976	2801721	165746	-	9658	ENSG00000215912	TTC34	protein_coding	chromosome	TTC34								Repressed_chromatin	0.171629116256286	PMD	commonPMD	cg24312874	cg24312874				No
cg00069906_BC21	chr1	2812368	R	II		Unknow	OpenSea		Both	CG	Open Sea	ENST00000401094	chr1	2635976	2801721	165746	-	10646	ENSG00000215912	TTC34	protein_coding	chromosome	TTC34								Repressed_chromatin	0.171629116256286	PMD	commonPMD	cg00069906					No
cg21474628_TC21	chr1	2812865	F	II		Unknow	OpenSea		Both	CG	Open Sea	ENST00000401094	chr1	2635976	2801721	165746	-	11143	ENSG00000215912	TTC34	protein_coding	chromosome	TTC34								Repressed_chromatin	0.171629116256286	PMD	commonPMD	cg21474628	cg21474628				No
cg00069937_BC21	chr1	2813425	R	II		Unknow	OpenSea		Both	CG	Open Sea	ENST00000401094	chr1	2635976	2801721	165746	-	11703	ENSG00000215912	TTC34	protein_coding	chromosome	TTC34								Bivalent_poised_enhancer	0.171629116256286	PMD	commonPMD	cg00069937					No
cg18796349_TC21	chr1	2813855	F	II		Unknow	OpenSea		Both	CG	Open Sea	ENST00000401094	chr1	2635976	2801721	165746	-	12133	ENSG00000215912	TTC34	protein_coding	chromosome	TTC34								Repressed_chromatin	0.171629116256286	PMD	commonPMD	cg18796349					No
cg01004918_BC21	chr1	2814805	F	II		Unknow	OpenSea		Both	CG	Open Sea	ENST00000401094	chr1	2635976	2801721	165746	-	13083	ENSG00000215912	TTC34	protein_coding	chromosome	TTC34								Repressed_chromatin	0.171629116256286	PMD	commonPMD	cg01004918	cg01004918				No
cg21608943_TC21	chr1	2815010	F	II		Unknow	OpenSea		Both	CG	Open Sea	ENST00000401094	chr1	2635976	2801721	165746	-	13288	ENSG00000215912	TTC34	protein_coding	chromosome	TTC34								Repressed_chromatin	0.171629116256286	PMD	commonPMD	cg21608943	cg21608943				No
cg22608641_TC21	chr1	2815047	F	II		Unknow	OpenSea		Both	CG	Open Sea	ENST00000401094	chr1	2635976	2801721	165746	-	13325	ENSG00000215912	TTC34	protein_coding	chromosome	TTC34								Repressed_chromatin	0.171629116256286	PMD	commonPMD	cg22608641	cg22608641				No
cg04287755_TC21	chr1	2815801	R	II		Unknow	OpenSea		Both	CG	Open Sea	ENST00000401094	chr1	2635976	2801721	165746	-	14079	ENSG00000215912	TTC34	protein_coding	chromosome	TTC34								Repressed_chromatin	0.171629116256286	PMD	commonPMD	cg04287755	cg04287755				No
cg10570102_TC21	chr1	2815890	F	II		Unknow	OpenSea		Both	CG	Open Sea	ENST00000401094	chr1	2635976	2801721	165746	-	14168	ENSG00000215912	TTC34	protein_coding	chromosome	TTC34								Repressed_chromatin	0.171629116256286	PMD	commonPMD	cg10570102	cg10570102				No
cg23930554_BC21	chr1	2816496	F	II		Unknow	OpenSea		Both	CG	Open Sea	ENST00000401094	chr1	2635976	2801721	165746	-	14774	ENSG00000215912	TTC34	protein_coding	chromosome	TTC34								Repressed_chromatin	0.171629116256286	PMD	commonPMD	cg23930554	cg23930554				No
cg08624093_TC11	chr1	2816926	R	I		Unknow	OpenSea		Red	CG	Open Sea	ENST00000401094	chr1	2635976	2801721	165746	-	15204	ENSG00000215912	TTC34	protein_coding	chromosome	TTC34								Repressed_chromatin	0.171629116256286	PMD	commonPMD	cg08624093	cg08624093				No
cg00080090_BC21	chr1	3193313	R	II		Unknow	Shore	chr1:3194583-3195345	Both	CG	North Shore	ENST00000512462	chr1	3237931	3433925	195995	+	44616	ENSG00000142611	PRDM16	protein_coding	chromosome	PRDM16	ENSG00000142611	PRDM16						Repressed_chromatin	0.204764641058539	PMD	commonPMD	cg00080090					No
cg11222503_TC21	chr1	3194251	F	II		Unknow	Shore	chr1:3194583-3195345	Both	CG	North Shore	ENST00000512462	chr1	3237931	3433925	195995	+	43678	ENSG00000142611	PRDM16	protein_coding	chromosome	PRDM16	ENSG00000142611	PRDM16						Repressed_chromatin	0.204764641058539	PMD	commonPMD	cg11222503	cg11222503				No
cg12635191_TC11	chr1	3195080	F	I		Unknow	Island	chr1:3194583-3195345	Red	CG	Island	ENST00000512462	chr1	3237931	3433925	195995	+	42849	ENSG00000142611	PRDM16	protein_coding	chromosome	PRDM16	ENSG00000142611	PRDM16						Repressed_chromatin	0.204764641058539	PMD	commonPMD	cg12635191	cg12635191				No
cg14169886_TC21	chr1	3195285	R	II		Unknow	Island	chr1:3194583-3195345	Both	CG	Island	ENST00000512462	chr1	3237931	3433925	195995	+	42644	ENSG00000142611	PRDM16	protein_coding	chromosome	PRDM16	ENSG00000142611	PRDM16						Repressed_chromatin	0.204764641058539	PMD	commonPMD	cg14169886	cg14169886	GH01J003195	Enhancer	0.320466645209204	No
cg09335331_BC21	chr1	3195344	R	II		Unknow	Island	chr1:3194583-3195345	Both	CG	Island	ENST00000512462	chr1	3237931	3433925	195995	+	42585	ENSG00000142611	PRDM16	protein_coding	chromosome	PRDM16	ENSG00000142611	PRDM16						Repressed_chromatin	0.204764641058539	PMD	commonPMD	cg09335331	cg09335331	GH01J003195	Enhancer	0.320466645209204	No
cg06099439_TC21	chr1	3230341	R	II		Unknow	Shore	chr1:3231281-3231517	Both	CG	North Shore	ENST00000512462	chr1	3237931	3433925	195995	+	7588	ENSG00000142611	PRDM16	protein_coding	chromosome	PRDM16	ENSG00000142611	PRDM16						Repressed_chromatin	0.231536106830214	PMD	commonPMD	cg06099439	cg06099439				No
cg00030466_BC11	chr1	3231327	F	I		Unknow	Island	chr1:3231281-3231517	Red	CG	Island	ENST00000512462	chr1	3237931	3433925	195995	+	6602	ENSG00000142611	PRDM16	protein_coding	chromosome	PRDM16	ENSG00000142611	PRDM16						Repressed_chromatin	0.231536106830214	PMD	commonPMD	cg00030466	cg00030466				No
cg24641193_BC21	chr1	3231377	F	II		Unknow	Island	chr1:3231281-3231517	Both	CG	Island	ENST00000512462	chr1	3237931	3433925	195995	+	6552	ENSG00000142611	PRDM16	protein_coding	chromosome	PRDM16	ENSG00000142611	PRDM16						Repressed_chromatin	0.231536106830214	PMD	commonPMD	cg24641193	cg24641193				No
cg07956247_TC11	chr1	3231441	R	I		Unknow	Island	chr1:3231281-3231517	Red	CG	Island	ENST00000512462	chr1	3237931	3433925	195995	+	6488	ENSG00000142611	PRDM16	protein_coding	chromosome	PRDM16	ENSG00000142611	PRDM16						Repressed_chromatin	0.231536106830214	PMD	commonPMD	cg07956247	cg07956247				No
cg14969646_BC21	chr1	3231793	R	II		Unknow	Shore	chr1:3231281-3231517	Both	CG	South Shore	ENST00000512462	chr1	3237931	3433925	195995	+	6136	ENSG00000142611	PRDM16	protein_coding	chromosome	PRDM16	ENSG00000142611	PRDM16						Repressed_chromatin	0.231536106830214	PMD	commonPMD	cg14969646	cg14969646				No
cg15939114_BC21	chr1	3232041	F	II		Unknow	Shore	chr1:3231281-3231517	Both	CG	South Shore	ENST00000512462	chr1	3237931	3433925	195995	+	5888	ENSG00000142611	PRDM16	protein_coding	chromosome	PRDM16	ENSG00000142611	PRDM16						Repressed_chromatin	0.231536106830214	PMD	commonPMD	cg15939114	cg15939114				No
cg05628625_BC21	chr1	3232246	F	II		Unknow	Shore	chr1:3231281-3231517	Both	CG	South Shore	ENST00000512462	chr1	3237931	3433925	195995	+	5683	ENSG00000142611	PRDM16	protein_coding	chromosome	PRDM16	ENSG00000142611	PRDM16						Repressed_chromatin	0.231536106830214	PMD	commonPMD	cg05628625	cg05628625				No
cg06257023_TC21	chr1	4570445	F	II	LINC01646	TSS1500	OpenSea		Both	CG	Open Sea	ENST00000378190	chr1	4654732	4777794	123063	+	84285	ENSG00000196581	AJAP1	protein_coding	chromosome	AJAP1								Repressed_chromatin	0.186681547741099	PMD	commonPMD	cg06257023					No
cg14177339_BC21	chr1	4570828	F	II	LINC01646	TSS1500	OpenSea		Both	CG	Open Sea	ENST00000378190	chr1	4654732	4777794	123063	+	83902	ENSG00000196581	AJAP1	protein_coding	chromosome	AJAP1								Repressed_chromatin	0.186681547741099	PMD	commonPMD	cg14177339	cg14177339				No
cg19015856_TC21	chr1	4571282	F	II	LINC01646	TSS1500	OpenSea		Both	CG	Open Sea	ENST00000378190	chr1	4654732	4777794	123063	+	83448	ENSG00000196581	AJAP1	protein_coding	chromosome	AJAP1								Repressed_chromatin	0.186681547741099	PMD	commonPMD	cg19015856	cg19015856				No
cg00109452_TC21	chr1	4571373	F	II	LINC01646	TSS200	OpenSea		Both	CG	Open Sea	ENST00000378190	chr1	4654732	4777794	123063	+	83357	ENSG00000196581	AJAP1	protein_coding	chromosome	AJAP1								Repressed_chromatin	0.186681547741099	PMD	commonPMD	cg00109452					No
cg05152961_TC21	chr1	4571521	R	II	LINC01646	Exon	OpenSea		Both	CG	Open Sea	ENST00000378190	chr1	4654732	4777794	123063	+	83209	ENSG00000196581	AJAP1	protein_coding	chromosome	AJAP1								Repressed_chromatin	0.186681547741099	PMD	commonPMD	cg05152961	cg05152961				No
cg12836116_TC21	chr1	5479541	F	II		Unknow	OpenSea		Both	CG	Open Sea	ENST00000378111	chr1	5991466	6100175	108710	+	511923	ENSG00000069424	KCNAB2	protein_coding	chromosome	KCNAB2								Repressed_chromatin	0.207949926115803	PMD	commonPMD	cg12836116	cg12836116				No
cg26612418_TC21	chr1	5479898	R	II		Unknow	OpenSea		Both	CG	Open Sea	ENST00000378111	chr1	5991466	6100175	108710	+	511566	ENSG00000069424	KCNAB2	protein_coding	chromosome	KCNAB2								Repressed_chromatin	0.207949926115803	PMD	commonPMD	cg26612418	cg26612418				No
cg00397103_TC21	chr1	5479948	F	II		Unknow	OpenSea		Both	CG	Open Sea	ENST00000378111	chr1	5991466	6100175	108710	+	511516	ENSG00000069424	KCNAB2	protein_coding	chromosome	KCNAB2								Repressed_chromatin	0.207949926115803	PMD	commonPMD	cg00397103	cg00397103				No
cg25065518_BC21	chr1	5480075	F	II		Unknow	OpenSea		Both	CG	Open Sea	ENST00000378111	chr1	5991466	6100175	108710	+	511389	ENSG00000069424	KCNAB2	protein_coding	chromosome	KCNAB2								Repressed_chromatin	0.207949926115803	PMD	commonPMD	cg25065518	cg25065518				No
cg12527097_TC21	chr1	5480441	R	II		Unknow	OpenSea		Both	CG	Open Sea	ENST00000378111	chr1	5991466	6100175	108710	+	511023	ENSG00000069424	KCNAB2	protein_coding	chromosome	KCNAB2								Repressed_chromatin	0.207949926115803	PMD	commonPMD	cg12527097	cg12527097				No
cg16173186_TC21	chr1	5480505	F	II		Unknow	OpenSea		Both	CG	Open Sea	ENST00000378111	chr1	5991466	6100175	108710	+	510959	ENSG00000069424	KCNAB2	protein_coding	chromosome	KCNAB2								Repressed_chromatin	0.207949926115803	PMD	commonPMD	cg16173186	cg16173186				No
cg25341687_BC21	chr1	5480542	R	II		Unknow	OpenSea		Both	CG	Open Sea	ENST00000378111	chr1	5991466	6100175	108710	+	510922	ENSG00000069424	KCNAB2	protein_coding	chromosome	KCNAB2								Repressed_chromatin	0.207949926115803	PMD	commonPMD	cg25341687	cg25341687				No
cg12040210_BC11	chr1	5480818	F	I		Unknow	OpenSea		Red	CG	Open Sea	ENST00000378111	chr1	5991466	6100175	108710	+	510646	ENSG00000069424	KCNAB2	protein_coding	chromosome	KCNAB2								Repressed_chromatin	0.207949926115803	PMD	commonPMD	cg12040210	cg12040210				No
cg06371555_TC21	chr1	5480890	R	II		Unknow	OpenSea		Both	CG	Open Sea	ENST00000378111	chr1	5991466	6100175	108710	+	510574	ENSG00000069424	KCNAB2	protein_coding	chromosome	KCNAB2								Repressed_chromatin	0.207949926115803	PMD	commonPMD	cg06371555	cg06371555				No
cg22439317_TC21	chr1	5481784	R	II		Unknow	OpenSea		Both	CG	Open Sea	ENST00000378111	chr1	5991466	6100175	108710	+	509680	ENSG00000069424	KCNAB2	protein_coding	chromosome	KCNAB2								Repressed_chromatin	0.207949926115803	PMD	commonPMD	cg22439317	cg22439317				No
cg16429975_BC21	chr1	6385572	R	II	ACOT7	Exon	OpenSea		Both	CG	Open Sea	ENST00000377855	chr1	6264273	6385813	121541	-	239	ENSG00000097021	ACOT7	protein_coding	chromosome	ACOT7	ENSG00000097021	ACOT7						Active_non-prostate_lineage_promoter	0.0737944069701072			cg16429975	cg16429975				No
cg23095988_BC21	chr1	6385744	F	II	ACOT7	Exon	OpenSea		Both	CG	Open Sea	ENST00000377855	chr1	6264273	6385813	121541	-	67	ENSG00000097021	ACOT7	protein_coding	chromosome	ACOT7	ENSG00000097021	ACOT7	PRAD_516	4.32117477343248	Promoter	0.6187624750499	0.3812375249501	Active_non-prostate_lineage_promoter	0.0737944069701072			cg23095988	cg23095988				No
cg20414935_TC21	chr1	6385812	F	II	ACOT7	TSS200	OpenSea		Both	CG	Open Sea	ENST00000377855	chr1	6264273	6385813	121541	-	0	ENSG00000097021	ACOT7	protein_coding	chromosome	ACOT7	ENSG00000097021	ACOT7	PRAD_516	4.32117477343248	Promoter	0.6187624750499	0.3812375249501	Active_non-prostate_lineage_promoter	0.0737944069701072			cg20414935					No
cg10163234_BC21	chr1	6385841	R	II	ACOT7	TSS200	OpenSea		Both	CG	Open Sea	ENST00000377855	chr1	6264273	6385813	121541	-	27	ENSG00000097021	ACOT7	protein_coding	chromosome	ACOT7	ENSG00000097021	ACOT7	PRAD_516	4.32117477343248	Promoter	0.6187624750499	0.3812375249501	Active_non-prostate_lineage_promoter	0.0737944069701072			cg10163234	cg10163234				No
cg19056927_BC21	chr1	6385849	R	II	ACOT7	TSS200	OpenSea		Both	CG	Open Sea	ENST00000377855	chr1	6264273	6385813	121541	-	35	ENSG00000097021	ACOT7	protein_coding	chromosome	ACOT7	ENSG00000097021	ACOT7	PRAD_516	4.32117477343248	Promoter	0.6187624750499	0.3812375249501	Active_non-prostate_lineage_promoter	0.0737944069701072			cg19056927	cg19056927				No
cg25855436_TC21	chr1	6385915	F	II	ACOT7	TSS200	OpenSea		Both	CG	Open Sea	ENST00000377855	chr1	6264273	6385813	121541	-	101	ENSG00000097021	ACOT7	protein_coding	chromosome	ACOT7	ENSG00000097021	ACOT7	PRAD_516	4.32117477343248	Promoter	0.6187624750499	0.3812375249501	Active_non-prostate_lineage_promoter	0.0737944069701072			cg25855436	cg25855436				No
cg00425213_BC21	chr1	6386035	R	II	ACOT7	TSS1500	OpenSea		Both	CG	Open Sea	ENST00000377855	chr1	6264273	6385813	121541	-	221	ENSG00000097021	ACOT7	protein_coding	chromosome	ACOT7	ENSG00000097021	ACOT7	PRAD_516	4.32117477343248	Promoter	0.6187624750499	0.3812375249501	Active_non-prostate_lineage_promoter	0.0737944069701072			cg00425213	cg00425213				No
cg00777636_TC11	chr1	6386156	R	I	ACOT7	TSS1500	OpenSea		Red	CG	Open Sea	ENST00000377855	chr1	6264273	6385813	121541	-	342	ENSG00000097021	ACOT7	protein_coding	chromosome	ACOT7	ENSG00000097021	ACOT7	PRAD_516	4.32117477343248	Promoter	0.6187624750499	0.3812375249501	Active_non-prostate_lineage_promoter	0.0737944069701072			cg00777636	cg00777636				No
cg02328793_TC11	chr1	6386174	R	I	ACOT7	TSS1500	OpenSea		Red	CG	Open Sea	ENST00000377855	chr1	6264273	6385813	121541	-	360	ENSG00000097021	ACOT7	protein_coding	chromosome	ACOT7	ENSG00000097021	ACOT7	PRAD_516	4.32117477343248	Promoter	0.6187624750499	0.3812375249501	Active_non-prostate_lineage_promoter	0.0737944069701072			cg02328793	cg02328793				No
cg10770046_BC21	chr1	6386727	F	II	ACOT7	TSS1500	OpenSea		Both	CG	Open Sea	ENST00000377855	chr1	6264273	6385813	121541	-	913	ENSG00000097021	ACOT7	protein_coding	chromosome	ACOT7	ENSG00000097021	ACOT7						Heterochromatin	0.0737944069701072			cg10770046	cg10770046				No
cg02726752_BC21	chr1	6386735	F	II	ACOT7	TSS1500	OpenSea		Both	CG	Open Sea	ENST00000377855	chr1	6264273	6385813	121541	-	921	ENSG00000097021	ACOT7	protein_coding	chromosome	ACOT7	ENSG00000097021	ACOT7						Heterochromatin	0.0737944069701072			cg02726752	cg02726752				No
cg09265619_BC11	chr1	6599145	R	I	KLHL21	Exon	Island	chr1:6599065-6599445;chr1:6601716-6603784	Red	CG	Island	ENST00000496707	chr1	6593381	6599816	6436	-	669	ENSG00000162413	KLHL21	protein_coding	chromosome	KLHL21	ENSG00000162413	KLHL21						Active_non-prostate_lineage_promoter	0.0805882957232517			cg09265619	cg09265619				No
cg00103568_TC21	chr1	6599206	F	II	KLHL21	Exon	Island	chr1:6599065-6599445;chr1:6601716-6603784	Both	CG	Island	ENST00000496707	chr1	6593381	6599816	6436	-	608	ENSG00000162413	KLHL21	protein_coding	chromosome	KLHL21	ENSG00000162413	KLHL21						Active_non-prostate_lineage_promoter	0.0805882957232517			cg00103568	cg00103568				No
cg21899939_TC21	chr1	6599293	F	II	KLHL21	Exon	Island	chr1:6599065-6599445;chr1:6601716-6603784	Both	CG	Island	ENST00000496707	chr1	6593381	6599816	6436	-	521	ENSG00000162413	KLHL21	protein_coding	chromosome	KLHL21	ENSG00000162413	KLHL21	PRAD_548	4.92884059390268	Intron	0.610778443113772	0.389221556886228	Active_non-prostate_lineage_promoter	0.0805882957232517			cg21899939	cg21899939				No
cg14823363_TC21	chr1	6599306	F	II	KLHL21	Exon	Island	chr1:6599065-6599445;chr1:6601716-6603784	Both	CG	Island	ENST00000496707	chr1	6593381	6599816	6436	-	508	ENSG00000162413	KLHL21	protein_coding	chromosome	KLHL21	ENSG00000162413	KLHL21	PRAD_548	4.92884059390268	Intron	0.610778443113772	0.389221556886228	Active_non-prostate_lineage_promoter	0.0805882957232517			cg14823363	cg14823363				No
cg16686458_BC21	chr1	6599462	R	II		Unknow	Shore	chr1:6599065-6599445;chr1:6601716-6603784	Both	CG	South Shore	ENST00000496707	chr1	6593381	6599816	6436	-	352	ENSG00000162413	KLHL21	protein_coding	chromosome	KLHL21	ENSG00000162413	KLHL21	PRAD_548	4.92884059390268	Intron	0.610778443113772	0.389221556886228	Active_non-prostate_lineage_promoter	0.0805882957232517			cg16686458	cg16686458				No
cg09599979_TC21	chr1	6599940	R	II		Unknow	Shore	chr1:6599065-6599445;chr1:6601716-6603784	Both	CG	South Shore	ENST00000496707	chr1	6593381	6599816	6436	-	123	ENSG00000162413	KLHL21	protein_coding	chromosome	KLHL21	ENSG00000162413	KLHL21						Active_non-prostate_lineage_promoter	0.0805882957232517			cg09599979	cg09599979				No
cg01881062_TC21	chr1	6600343	R	II		Unknow	Shore	chr1:6599065-6599445;chr1:6601716-6603784	Both	CG	South Shore	ENST00000496707	chr1	6593381	6599816	6436	-	526	ENSG00000162413	KLHL21	protein_coding	chromosome	KLHL21	ENSG00000162413	KLHL21	PRAD_549	3.87551863580941	Promoter	0.512974051896208	0.487025948103792	Active_non-prostate_lineage_promoter	0.0682383744497971			cg01881062	cg01881062				No
cg00200129_BC21	chr1	9835470	R	II		Unknow	OpenSea		Both	CG	Open Sea	ENST00000623863	chr1	9827610	9828258	649	-	7211	ENSG00000280113	AL357140.1	protein_coding	chromosome	AL357140.1								Active_non-prostate_lineage_promoter	0.0681311772939813			cg00200129					No
cg14037769_BC21	chr1	9835741	R	II		Unknow	OpenSea		Both	CG	Open Sea	ENST00000623863	chr1	9827610	9828258	649	-	7482	ENSG00000280113	AL357140.1	protein_coding	chromosome	AL357140.1								Active_non-prostate_lineage_promoter	0.0681311772939813			cg14037769	cg14037769				No
cg20488341_TC21	chr1	9836251	F	II		Unknow	OpenSea		Both	CG	Open Sea	ENST00000623863	chr1	9827610	9828258	649	-	7992	ENSG00000280113	AL357140.1	protein_coding	chromosome	AL357140.1								Active_prostate_lineage-specific_promoter	0.0681311772939813			cg20488341	cg20488341				No
cg00200151_BC21	chr1	9836664	R	II		Unknow	OpenSea		Both	CG	Open Sea	ENST00000623863	chr1	9827610	9828258	649	-	8405	ENSG00000280113	AL357140.1	protein_coding	chromosome	AL357140.1			PRAD_831	12.2951760556598	Distal	0.588822355289421	0.411177644710579	Active_non-prostate_lineage_promoter	0.0681311772939813			cg00200151					No
cg13361909_BC21	chr1	9837112	F	II		Unknow	OpenSea		Both	CG	Open Sea	ENST00000623863	chr1	9827610	9828258	649	-	8853	ENSG00000280113	AL357140.1	protein_coding	chromosome	AL357140.1								Active_non-prostate_lineage_enhancer	0.0681311772939813			cg13361909	cg13361909				No
cg22386492_TC21	chr1	14732145	F	II		Unknow	OpenSea		Both	CG	Open Sea	ENST00000503743	chr1	14598717	15065797	467081	+	133427	ENSG00000189337	KAZN	protein_coding	chromosome	KAZN	ENSG00000189337	KAZN						Bivalent_poised_enhancer	0.149778544362372	PMD		cg22386492	cg22386492	GH01J014731	Enhancer	1.39292596151904	No
cg26261148_BC21	chr1	14733131	R	II		Unknow	OpenSea		Both	CG	Open Sea	ENST00000503743	chr1	14598717	15065797	467081	+	134413	ENSG00000189337	KAZN	protein_coding	chromosome	KAZN	ENSG00000189337	KAZN	PRAD_1216	3.45028700517144	Intron	0.475049900199601	0.524950099800399	Bivalent_poised_enhancer	0.149778544362372	PMD		cg26261148	cg26261148	GH01J014731	Enhancer	1.39292596151904	No
cg01017257_BC21	chr1	14733242	R	II		Unknow	OpenSea		Both	CG	Open Sea	ENST00000503743	chr1	14598717	15065797	467081	+	134524	ENSG00000189337	KAZN	protein_coding	chromosome	KAZN	ENSG00000189337	KAZN	PRAD_1216	3.45028700517144	Intron	0.475049900199601	0.524950099800399	Bivalent_poised_enhancer	0.149778544362372	PMD		cg01017257	cg01017257	GH01J014731	Enhancer	1.39292596151904	No
cg00271588_BC21	chr1	14733496	F	II		Unknow	OpenSea		Both	CG	Open Sea	ENST00000503743	chr1	14598717	15065797	467081	+	134778	ENSG00000189337	KAZN	protein_coding	chromosome	KAZN	ENSG00000189337	KAZN						Bivalent_poised_promoter	0.149778544362372	PMD		cg00271588		GH01J014731	Enhancer	1.39292596151904	No
cg09137204_TC21	chr1	14734228	F	II		Unknow	OpenSea		Both	CG	Open Sea	ENST00000503743	chr1	14598717	15065797	467081	+	135510	ENSG00000189337	KAZN	protein_coding	chromosome	KAZN	ENSG00000189337	KAZN						Repressed_chromatin	0.149778544362372	PMD		cg09137204	cg09137204	GH01J014731	Enhancer	1.39292596151904	No
cg00345812_BC21	chr1	19360131	F	II		Unknow	OpenSea		Both	CG	Open Sea	ENST00000457768	chr1	19357445	19385797	28353	-	25664	ENSG00000077549	CAPZB	protein_coding	chromosome	CAPZB	ENSG00000077549	CAPZB						Active_non-prostate_lineage_promoter	0.076967067378203			cg00345812					No
cg12763668_BC11	chr1	19360763	R	I		Unknow	OpenSea		Red	CG	Open Sea	ENST00000457768	chr1	19357445	19385797	28353	-	25032	ENSG00000077549	CAPZB	protein_coding	chromosome	CAPZB	ENSG00000077549	CAPZB						Active_non-prostate_lineage_enhancer	0.076967067378203			cg12763668					No
cg15781526_BC21	chr1	19361556	R	II		Unknow	OpenSea		Both	CG	Open Sea	ENST00000457768	chr1	19357445	19385797	28353	-	24239	ENSG00000077549	CAPZB	protein_coding	chromosome	CAPZB	ENSG00000077549	CAPZB	PRAD_1639	7.96427412818078	Intron	0.50499001996008	0.49500998003992	Active_prostate_lineage-specific_enhancer	0.076967067378203			cg15781526	cg15781526				No
cg07905985_TC21	chr1	19361562	R	II		Unknow	OpenSea		Both	CG	Open Sea	ENST00000457768	chr1	19357445	19385797	28353	-	24233	ENSG00000077549	CAPZB	protein_coding	chromosome	CAPZB	ENSG00000077549	CAPZB	PRAD_1639	7.96427412818078	Intron	0.50499001996008	0.49500998003992	Active_prostate_lineage-specific_enhancer	0.076967067378203			cg07905985	cg07905985				No
cg00345850_TC21	chr1	19362013	F	II		Unknow	OpenSea		Both	CG	Open Sea	ENST00000457768	chr1	19357445	19385797	28353	-	23782	ENSG00000077549	CAPZB	protein_coding	chromosome	CAPZB	ENSG00000077549	CAPZB	PRAD_1640	3.49394873998073	Intron	0.44311377245509	0.55688622754491	Active_prostate_lineage-specific_enhancer	0.076967067378203			cg00345850					No
cg01231985_BC11	chr1	24322055	F	I	GRHL3	TSS1500	Island	chr1:24321712-24322684	Grn	CG	Island	ENST00000236255	chr1	24323040	24354488	31449	+	983	ENSG00000158055	GRHL3	protein_coding	chromosome	GRHL3	ENSG00000158055	GRHL3						Bivalent_poised_promoter	0.112174273320052			cg01231985	cg01231985	GH01J024316	Promoter/Enhancer	1.90072252969193	Yes
cg01590970_BC11	chr1	24322061	F	I	GRHL3	TSS1500	Island	chr1:24321712-24322684	Red	CG	Island	ENST00000236255	chr1	24323040	24354488	31449	+	977	ENSG00000158055	GRHL3	protein_coding	chromosome	GRHL3	ENSG00000158055	GRHL3						Bivalent_poised_promoter	0.112174273320052			cg01590970	cg01590970	GH01J024316	Promoter/Enhancer	1.90072252969193	Yes
cg10337902_TC11	chr1	24322106	R	I	GRHL3	TSS1500	Island	chr1:24321712-24322684	Grn	CG	Island	ENST00000236255	chr1	24323040	24354488	31449	+	932	ENSG00000158055	GRHL3	protein_coding	chromosome	GRHL3	ENSG00000158055	GRHL3						Bivalent_poised_promoter	0.112174273320052			cg10337902	cg10337902	GH01J024316	Promoter/Enhancer	1.90072252969193	Yes
cg14616251_TC21	chr1	24322206	F	II	GRHL3	TSS1500	Island	chr1:24321712-24322684	Both	CG	Island	ENST00000236255	chr1	24323040	24354488	31449	+	832	ENSG00000158055	GRHL3	protein_coding	chromosome	GRHL3	ENSG00000158055	GRHL3	PRAD_2076	7.39821284839468	Promoter	0.626746506986028	0.373253493013972	Bivalent_poised_promoter	0.112174273320052			cg14616251	cg14616251	GH01J024316	Promoter/Enhancer	1.90072252969193	Yes
cg22176324_TC21	chr1	24322361	R	II	GRHL3	TSS1500	Island	chr1:24321712-24322684	Both	CG	Island	ENST00000236255	chr1	24323040	24354488	31449	+	677	ENSG00000158055	GRHL3	protein_coding	chromosome	GRHL3	ENSG00000158055	GRHL3	PRAD_2076	7.39821284839468	Promoter	0.626746506986028	0.373253493013972	Bivalent_poised_promoter	0.112174273320052			cg22176324	cg22176324	GH01J024316	Promoter/Enhancer	1.90072252969193	Yes
cg05036846_BC21	chr1	24322494	R	II	GRHL3	TSS1500	Island	chr1:24321712-24322684	Both	CG	Island	ENST00000236255	chr1	24323040	24354488	31449	+	544	ENSG00000158055	GRHL3	protein_coding	chromosome	GRHL3	ENSG00000158055	GRHL3	PRAD_2076	7.39821284839468	Promoter	0.626746506986028	0.373253493013972	Bivalent_poised_promoter	0.112174273320052			cg05036846	cg05036846	GH01J024316	Promoter/Enhancer	1.90072252969193	Yes
cg11709405_BC21	chr1	24322908	F	II	GRHL3	TSS200	Shore	chr1:24321712-24322684	Both	CG	South Shore	ENST00000236255	chr1	24323040	24354488	31449	+	130	ENSG00000158055	GRHL3	protein_coding	chromosome	GRHL3	ENSG00000158055	GRHL3						Bivalent_poised_promoter	0.112174273320052			cg11709405	cg11709405	GH01J024316	Promoter/Enhancer	1.90072252969193	Yes
cg08223291_BC21	chr1	24322952	R	II	GRHL3	TSS200	Shore	chr1:24321712-24322684	Both	CG	South Shore	ENST00000236255	chr1	24323040	24354488	31449	+	86	ENSG00000158055	GRHL3	protein_coding	chromosome	GRHL3	ENSG00000158055	GRHL3						Active_non-prostate_lineage_promoter	0.112174273320052			cg08223291	cg08223291	GH01J024316	Promoter/Enhancer	1.90072252969193	Yes
cg08774410_TC21	chr1	24322973	F	II	GRHL3	TSS200	Shore	chr1:24321712-24322684	Both	CG	South Shore	ENST00000236255	chr1	24323040	24354488	31449	+	65	ENSG00000158055	GRHL3	protein_coding	chromosome	GRHL3	ENSG00000158055	GRHL3						Active_non-prostate_lineage_promoter	0.112174273320052			cg08774410	cg08774410	GH01J024316	Promoter/Enhancer	1.90072252969193	Yes
cg13987674_TC21	chr1	24323004	R	II	GRHL3	TSS200	Shore	chr1:24321712-24322684	Both	CG	South Shore	ENST00000236255	chr1	24323040	24354488	31449	+	34	ENSG00000158055	GRHL3	protein_coding	chromosome	GRHL3	ENSG00000158055	GRHL3						Active_non-prostate_lineage_promoter	0.112174273320052			cg13987674	cg13987674	GH01J024316	Promoter/Enhancer	1.90072252969193	Yes
cg23955860_TC21	chr1	29349955	R	II	LINC01756	Exon	OpenSea		Both	CG	Open Sea	ENST00000493601	chr1	29317760	29325298	7539	+	32194	ENSG00000060656	PTPRU	protein_coding	chromosome	PTPRU								Repressed_chromatin	0.151679169817358	PMD	commonPMD	cg23955860	cg23955860				Yes
cg07423997_BC21	chr1	29350031	F	II	LINC01756	Exon	OpenSea		Both	CG	Open Sea	ENST00000493601	chr1	29317760	29325298	7539	+	32270	ENSG00000060656	PTPRU	protein_coding	chromosome	PTPRU								Repressed_chromatin	0.151679169817358	PMD	commonPMD	cg07423997	cg07423997				Yes
cg00500567_TC21	chr1	29350266	F	II	LINC01756	TSS200	OpenSea		Both	CG	Open Sea	ENST00000493601	chr1	29317760	29325298	7539	+	32505	ENSG00000060656	PTPRU	protein_coding	chromosome	PTPRU								Repressed_chromatin	0.151679169817358	PMD	commonPMD	cg00500567					No
cg19850329_TC21	chr1	29350690	F	II	LINC01756	TSS1500	OpenSea		Both	CG	Open Sea	ENST00000493601	chr1	29317760	29325298	7539	+	32929	ENSG00000060656	PTPRU	protein_coding	chromosome	PTPRU								Repressed_chromatin	0.151679169817358	PMD	commonPMD	cg19850329	cg19850329				Yes
cg16601047_TC21	chr1	29350770	R	II	LINC01756	TSS1500	OpenSea		Both	CG	Open Sea	ENST00000493601	chr1	29317760	29325298	7539	+	33009	ENSG00000060656	PTPRU	protein_coding	chromosome	PTPRU								Repressed_chromatin	0.151679169817358	PMD	commonPMD	cg16601047	cg16601047				Yes
cg22709487_TC21	chr1	29351324	R	II	LINC01756	TSS1500	OpenSea		Both	CG	Open Sea	ENST00000493601	chr1	29317760	29325298	7539	+	33563	ENSG00000060656	PTPRU	protein_coding	chromosome	PTPRU								Repressed_chromatin	0.151679169817358	PMD	commonPMD	cg22709487	cg22709487				No
cg00500578_TC21	chr1	29351541	R	II	LINC01756	TSS1500	OpenSea		Both	CG	Open Sea	ENST00000493601	chr1	29317760	29325298	7539	+	33780	ENSG00000060656	PTPRU	protein_coding	chromosome	PTPRU								Repressed_chromatin	0.151679169817358	PMD	commonPMD	cg00500578					No
cg08877374_BC21	chr1	31373057	F	II	FABP3	Exon	OpenSea		Both	CG	Open Sea	ENST00000373713	chr1	31365625	31373076	7452	-	17	ENSG00000121769	FABP3	protein_coding	chromosome	FABP3	ENSG00000121769	FABP3						Active_non-prostate_lineage_promoter	0.0771449010029506			cg08877374	cg08877374				Yes
cg14407437_TC21	chr1	31373076	R	II	FABP3	Exon	OpenSea		Both	CG	Open Sea	ENST00000373713	chr1	31365625	31373076	7452	-	0	ENSG00000121769	FABP3	protein_coding	chromosome	FABP3	ENSG00000121769	FABP3						Active_non-prostate_lineage_promoter	0.0771449010029506			cg14407437	cg14407437				Yes
cg07345934_TC11	chr1	31373096	R	I	FABP3	TSS200	OpenSea		Red	CG	Open Sea	ENST00000373713	chr1	31365625	31373076	7452	-	19	ENSG00000121769	FABP3	protein_coding	chromosome	FABP3	ENSG00000121769	FABP3						Active_non-prostate_lineage_promoter	0.0771449010029506			cg07345934	cg07345934				Yes
cg18368411_BC11	chr1	31373112	R	I	FABP3	TSS200	OpenSea		Red	CG	Open Sea	ENST00000373713	chr1	31365625	31373076	7452	-	35	ENSG00000121769	FABP3	protein_coding	chromosome	FABP3	ENSG00000121769	FABP3						Active_non-prostate_lineage_promoter	0.0771449010029506			cg18368411	cg18368411				Yes
cg15833534_BC21	chr1	31373138	R	II	FABP3	TSS200	OpenSea		Both	CG	Open Sea	ENST00000373713	chr1	31365625	31373076	7452	-	61	ENSG00000121769	FABP3	protein_coding	chromosome	FABP3	ENSG00000121769	FABP3						Active_non-prostate_lineage_promoter	0.0771449010029506			cg15833534	cg15833534				Yes
cg19316148_BC21	chr1	31373242	R	II	FABP3	TSS200	OpenSea		Both	CG	Open Sea	ENST00000373713	chr1	31365625	31373076	7452	-	165	ENSG00000121769	FABP3	protein_coding	chromosome	FABP3	ENSG00000121769	FABP3						Active_non-prostate_lineage_promoter	0.0771449010029506			cg19316148	cg19316148				Yes
cg20318096_BC21	chr1	31373263	R	II	FABP3	TSS200	OpenSea		Both	CG	Open Sea	ENST00000373713	chr1	31365625	31373076	7452	-	186	ENSG00000121769	FABP3	protein_coding	chromosome	FABP3	ENSG00000121769	FABP3						Active_non-prostate_lineage_promoter	0.0771449010029506			cg20318096	cg20318096				Yes
cg07110043_BC21	chr1	31373550	F	II	FABP3	TSS1500	OpenSea		Both	CG	Open Sea	ENST00000373713	chr1	31365625	31373076	7452	-	473	ENSG00000121769	FABP3	protein_coding	chromosome	FABP3	ENSG00000121769	FABP3	PRAD_2623	2.88029594917941	Promoter	0.608782435129741	0.391217564870259	Active_non-prostate_lineage_promoter	0.0771449010029506			cg07110043	cg07110043				Yes
cg24539573_BC21	chr1	31373695	R	II	FABP3	TSS1500	OpenSea		Both	CG	Open Sea	ENST00000373713	chr1	31365625	31373076	7452	-	618	ENSG00000121769	FABP3	protein_coding	chromosome	FABP3	ENSG00000121769	FABP3	PRAD_2623	2.88029594917941	Promoter	0.608782435129741	0.391217564870259	Active_non-prostate_lineage_promoter	0.0771449010029506			cg24539573	cg24539573				Yes
cg05226707_BC11	chr1	31373852	R	I	FABP3	TSS1500	OpenSea		Red	CG	Open Sea	ENST00000373713	chr1	31365625	31373076	7452	-	775	ENSG00000121769	FABP3	protein_coding	chromosome	FABP3	ENSG00000121769	FABP3	PRAD_2623	2.88029594917941	Promoter	0.608782435129741	0.391217564870259	Active_non-prostate_lineage_promoter	0.0771449010029506			cg05226707	cg05226707				No
cg01414687_BC11	chr1	31374026	R	I	FABP3	TSS1500	OpenSea		Red	CG	Open Sea	ENST00000373713	chr1	31365625	31373076	7452	-	949	ENSG00000121769	FABP3	protein_coding	chromosome	FABP3	ENSG00000121769	FABP3						Active_non-prostate_lineage_promoter	0.0771449010029506			cg01414687	cg01414687				Yes
cg00648558_BC21	chr1	34754623	R	II	GJB5	TSS1500	OpenSea		Both	CG	Open Sea	ENST00000338513	chr1	34755047	34758512	3466	+	422	ENSG00000189280	GJB5	protein_coding	chromosome	GJB5	ENSG00000163866	SMIM12						Active_non-prostate_lineage_enhancer	0.127345495187362	PMD		cg00648558	cg00648558				No
cg02861541_BC21	chr1	34754650	R	II	GJB5	TSS1500	OpenSea		Both	CG	Open Sea	ENST00000338513	chr1	34755047	34758512	3466	+	395	ENSG00000189280	GJB5	protein_coding	chromosome	GJB5	ENSG00000163866	SMIM12						Active_non-prostate_lineage_enhancer	0.127345495187362	PMD		cg02861541					No
cg08612871_BC21	chr1	34754733	F	II	GJB5	TSS1500	OpenSea		Both	CG	Open Sea	ENST00000338513	chr1	34755047	34758512	3466	+	312	ENSG00000189280	GJB5	protein_coding	chromosome	GJB5	ENSG00000163866	SMIM12						Active_non-prostate_lineage_enhancer	0.127345495187362	PMD		cg08612871	cg08612871				No
cg25373430_TC21	chr1	34754930	F	II	GJB5	TSS200	OpenSea		Both	CG	Open Sea	ENST00000338513	chr1	34755047	34758512	3466	+	115	ENSG00000189280	GJB5	protein_coding	chromosome	GJB5	ENSG00000163866	SMIM12						Bivalent_poised_promoter	0.127345495187362	PMD		cg25373430	cg25373430				No
cg25732104_TC21	chr1	34755109	R	II	GJB5	5UTR	OpenSea		Both	CG	Open Sea	ENST00000338513	chr1	34755047	34758512	3466	+	61	ENSG00000189280	GJB5	protein_coding	chromosome	GJB5	ENSG00000163866;ENSG00000189280	SMIM12;GJB5						Bivalent_poised_promoter	0.127345495187362	PMD		cg25732104	cg25732104				No
cg01333788_BC21	chr1	34755213	F	II		Unknow	OpenSea		Both	CG	Open Sea	ENST00000338513	chr1	34755047	34758512	3466	+	165	ENSG00000189280	GJB5	protein_coding	chromosome	GJB5	ENSG00000163866;ENSG00000189280	SMIM12;GJB5	PRAD_2870	25.3375425044964	Intron	0.632734530938124	0.367265469061876	Bivalent_poised_promoter	0.127345495187362	PMD		cg01333788	cg01333788				No
cg27632959_TC21	chr1	34755238	F	II		Unknow	OpenSea		Both	CG	Open Sea	ENST00000338513	chr1	34755047	34758512	3466	+	190	ENSG00000189280	GJB5	protein_coding	chromosome	GJB5	ENSG00000163866;ENSG00000189280	SMIM12;GJB5	PRAD_2870	25.3375425044964	Intron	0.632734530938124	0.367265469061876	Bivalent_poised_promoter	0.127345495187362	PMD		cg27632959	cg27632959				No
cg00610570_BC21	chr1	38027216	R	II		Unknow	OpenSea		Both	CG	Open Sea	ENST00000488453	chr1	38016583	38023801	7219	+	10632	ENSG00000183520	UTP11L	protein_coding	chromosome	UTP11L			PRAD_3067	11.0534081707756	Distal	0.600798403193613	0.399201596806387	Active_non-prostate_lineage_promoter	0.115533814413918			cg00610570					No
cg24033742_BC21	chr1	38027359	F	II		Unknow	OpenSea		Both	CG	Open Sea	ENST00000488453	chr1	38016583	38023801	7219	+	10775	ENSG00000183520	UTP11L	protein_coding	chromosome	UTP11L			PRAD_3067	11.0534081707756	Distal	0.600798403193613	0.399201596806387	Active_non-prostate_lineage_promoter	0.115533814413918			cg24033742	cg24033742				No
cg16781877_BC21	chr1	38027879	F	II		Unknow	OpenSea		Both	CG	Open Sea	ENST00000488453	chr1	38016583	38023801	7219	+	11295	ENSG00000183520	UTP11L	protein_coding	chromosome	UTP11L								Active_non-prostate_lineage_enhancer	0.115533814413918			cg16781877	cg16781877				No
cg00610585_BC21	chr1	38027951	F	II		Unknow	OpenSea		Both	CG	Open Sea	ENST00000488453	chr1	38016583	38023801	7219	+	11367	ENSG00000183520	UTP11L	protein_coding	chromosome	UTP11L								Bivalent_poised_enhancer	0.115533814413918			cg00610585					No
cg00610591_BC21	chr1	38028340	F	II		Unknow	OpenSea		Both	CG	Open Sea	ENST00000488453	chr1	38016583	38023801	7219	+	11756	ENSG00000183520	UTP11L	protein_coding	chromosome	UTP11L								Bivalent_poised_enhancer	0.115533814413918			cg00610591					No
cg18529415_BC21	chr1	40708587	F	II	NFYC	TSS1500	OpenSea		Both	CG	Open Sea	ENST00000372652	chr1	40709357	40771603	62247	+	768	ENSG00000066136	NFYC	protein_coding	chromosome	NFYC	ENSG00000066136	NFYC						Active_non-prostate_lineage_enhancer	0.0696170636319578			cg18529415	cg18529415				No
cg13727362_BC21	chr1	40708899	F	II	NFYC	TSS1500	OpenSea		Both	CG	Open Sea	ENST00000372652	chr1	40709357	40771603	62247	+	456	ENSG00000066136	NFYC	protein_coding	chromosome	NFYC	ENSG00000066136	NFYC						Active_non-prostate_lineage_enhancer	0.0696170636319578			cg13727362	cg13727362				No
cg16167741_TC21	chr1	40709121	F	II	NFYC	TSS1500	OpenSea		Both	CG	Open Sea	ENST00000372652	chr1	40709357	40771603	62247	+	234	ENSG00000066136	NFYC	protein_coding	chromosome	NFYC	ENSG00000066136	NFYC	PRAD_3263	21.3643346267008	Promoter	0.457085828343313	0.542914171656687	Active_prostate_lineage-specific_enhancer	0.0696170636319578			cg16167741	cg16167741				No
cg23934465_BC21	chr1	40709221	R	II	NFYC	TSS200	OpenSea		Both	CG	Open Sea	ENST00000372652	chr1	40709357	40771603	62247	+	134	ENSG00000066136	NFYC	protein_coding	chromosome	NFYC	ENSG00000066136	NFYC	PRAD_3263	21.3643346267008	Promoter	0.457085828343313	0.542914171656687	Active_prostate_lineage-specific_promoter	0.0696170636319578			cg23934465	cg23934465				No
cg01573554_BC21	chr1	40709235	R	II	NFYC	TSS200	OpenSea		Both	CG	Open Sea	ENST00000372652	chr1	40709357	40771603	62247	+	120	ENSG00000066136	NFYC	protein_coding	chromosome	NFYC	ENSG00000066136	NFYC	PRAD_3263	21.3643346267008	Promoter	0.457085828343313	0.542914171656687	Active_prostate_lineage-specific_promoter	0.0696170636319578			cg01573554	cg01573554				No
cg05036839_BC21	chr1	40709255	F	II	NFYC	TSS200	OpenSea		Both	CG	Open Sea	ENST00000372652	chr1	40709357	40771603	62247	+	100	ENSG00000066136	NFYC	protein_coding	chromosome	NFYC	ENSG00000066136	NFYC	PRAD_3263	21.3643346267008	Promoter	0.457085828343313	0.542914171656687	Active_prostate_lineage-specific_promoter	0.0696170636319578			cg05036839	cg05036839				No
cg08873209_BC21	chr1	40709376	R	II	NFYC	5UTR	OpenSea		Both	CG	Open Sea	ENST00000372652	chr1	40709357	40771603	62247	+	18	ENSG00000066136	NFYC	protein_coding	chromosome	NFYC	ENSG00000066136	NFYC	PRAD_3263	21.3643346267008	Promoter	0.457085828343313	0.542914171656687	Active_prostate_lineage-specific_promoter	0.0696170636319578			cg08873209	cg08873209				No
cg24248329_BC21	chr1	40709460	R	II	NFYC	5UTR	OpenSea		Both	CG	Open Sea	ENST00000372651	chr1	40709543	40770940	61398	+	81	ENSG00000066136	NFYC	protein_coding	chromosome	NFYC	ENSG00000066136	NFYC	PRAD_3263	21.3643346267008	Promoter	0.457085828343313	0.542914171656687	Active_prostate_lineage-specific_promoter	0.0696170636319578			cg24248329	cg24248329				No
cg08417097_BC21	chr1	40709527	F	II	NFYC	5UTR	OpenSea		Both	CG	Open Sea	ENST00000372651	chr1	40709543	40770940	61398	+	14	ENSG00000066136	NFYC	protein_coding	chromosome	NFYC	ENSG00000066136	NFYC						Active_prostate_lineage-specific_promoter	0.0696170636319578			cg08417097	cg08417097				No
cg02584756_TC11	chr1	43068125	F	I		Unknow	Shore	chr1:43068219-43068663	Red	CG	North Shore	ENST00000410048	chr1	43145153	43156396	11244	+	77026	ENSG00000186973	FAM183A	protein_coding	chromosome	FAM183A								Bivalent_poised_promoter	0.125845144155326	PMD		cg02584756	cg02584756				No
cg14207654_BC11	chr1	43068242	F	I		Unknow	Island	chr1:43068219-43068663	Red	CG	Island	ENST00000410048	chr1	43145153	43156396	11244	+	76909	ENSG00000186973	FAM183A	protein_coding	chromosome	FAM183A								Bivalent_poised_promoter	0.125845144155326	PMD		cg14207654					No
cg10511249_BC11	chr1	43068284	R	I		Unknow	Island	chr1:43068219-43068663	Grn	CG	Island	ENST00000410048	chr1	43145153	43156396	11244	+	76867	ENSG00000186973	FAM183A	protein_coding	chromosome	FAM183A								Bivalent_poised_promoter	0.125845144155326	PMD		cg10511249	cg10511249				No
cg18153322_BC21	chr1	43068474	R	II		Unknow	Island	chr1:43068219-43068663	Both	CG	Island	ENST00000410048	chr1	43145153	43156396	11244	+	76677	ENSG00000186973	FAM183A	protein_coding	chromosome	FAM183A								Bivalent_poised_promoter	0.125845144155326	PMD		cg18153322	cg18153322				No
cg02431672_BC21	chr1	43068653	F	II		Unknow	Island	chr1:43068219-43068663	Both	CG	Island	ENST00000410048	chr1	43145153	43156396	11244	+	76498	ENSG00000186973	FAM183A	protein_coding	chromosome	FAM183A								Bivalent_poised_promoter	0.125845144155326	PMD		cg02431672	cg02431672				No
cg05753629_TC21	chr1	43069379	F	II		Unknow	Shore	chr1:43068219-43068663	Both	CG	South Shore	ENST00000410048	chr1	43145153	43156396	11244	+	75772	ENSG00000186973	FAM183A	protein_coding	chromosome	FAM183A								Bivalent_poised_enhancer	0.125845144155326	PMD		cg05753629					No
cg00694342_TC21	chr1	44819542	F	II		Unknow	OpenSea		Both	CG	Open Sea	ENST00000438067	chr1	44819844	44823260	3417	-	3716	ENSG00000117425	PTCH2	protein_coding	chromosome	PTCH2			PRAD_3588	5.9720051843408	Distal	0.445109780439122	0.554890219560878	Active_non-prostate_lineage_promoter	0.0617496173865229			cg00694342					No
cg01904295_TC21	chr1	44820069	R	II	PTCH2	3UTR	OpenSea		Both	CG	Open Sea	ENST00000438067	chr1	44819844	44823260	3417	-	3189	ENSG00000117425	PTCH2	protein_coding	chromosome	PTCH2	ENSG00000117425	PTCH2	PRAD_3589	10.6132487612701	3' UTR	0.574850299401198	0.425149700598802	Active_prostate_lineage-specific_promoter	0.0617496173865229			cg01904295	cg01904295				No
cg12860356_BC21	chr1	44820076	R	II	PTCH2	3UTR	OpenSea		Both	CG	Open Sea	ENST00000438067	chr1	44819844	44823260	3417	-	3182	ENSG00000117425	PTCH2	protein_coding	chromosome	PTCH2	ENSG00000117425	PTCH2	PRAD_3589	10.6132487612701	3' UTR	0.574850299401198	0.425149700598802	Active_prostate_lineage-specific_promoter	0.0617496173865229			cg12860356	cg12860356				No
cg09065413_TC21	chr1	44820149	F	II	PTCH2	3UTR	OpenSea		Both	CG	Open Sea	ENST00000438067	chr1	44819844	44823260	3417	-	3109	ENSG00000117425	PTCH2	protein_coding	chromosome	PTCH2	ENSG00000117425	PTCH2	PRAD_3589	10.6132487612701	3' UTR	0.574850299401198	0.425149700598802	Bivalent_poised_promoter	0.0617496173865229			cg09065413	cg09065413				No
cg27292588_TC21	chr1	44820220	F	II	PTCH2	3UTR	OpenSea		Both	CG	Open Sea	ENST00000438067	chr1	44819844	44823260	3417	-	3038	ENSG00000117425	PTCH2	protein_coding	chromosome	PTCH2	ENSG00000117425	PTCH2	PRAD_3589	10.6132487612701	3' UTR	0.574850299401198	0.425149700598802	Bivalent_poised_promoter	0.0617496173865229			cg27292588	cg27292588				No
cg00329697_BC11	chr1	44820390	F	I	PTCH2	3UTR	OpenSea		Red	CG	Open Sea	ENST00000438067	chr1	44819844	44823260	3417	-	2868	ENSG00000117425	PTCH2	protein_coding	chromosome	PTCH2	ENSG00000117425	PTCH2	PRAD_3589	10.6132487612701	3' UTR	0.574850299401198	0.425149700598802	Bivalent_poised_promoter	0.0617496173865229			cg00329697	cg00329697				No
cg01400822_BC21	chr1	52601693	F	II	GPX7	TSS1500	Shore	chr1:52602208-52602936	Both	CG	North Shore	ENST00000361314	chr1	52602372	52609051	6680	+	677	ENSG00000116157	GPX7	protein_coding	chromosome	GPX7								Active_non-prostate_lineage_promoter	0.0973286412160123			cg01400822	cg01400822				Yes
cg18087326_TC21	chr1	52601965	F	II	GPX7	TSS1500	Shore	chr1:52602208-52602936	Both	CG	North Shore	ENST00000361314	chr1	52602372	52609051	6680	+	405	ENSG00000116157	GPX7	protein_coding	chromosome	GPX7								Active_non-prostate_lineage_promoter	0.0973286412160123			cg18087326	cg18087326				Yes
cg01436716_BC21	chr1	52601971	F	II	GPX7	TSS1500	Shore	chr1:52602208-52602936	Both	CG	North Shore	ENST00000361314	chr1	52602372	52609051	6680	+	399	ENSG00000116157	GPX7	protein_coding	chromosome	GPX7								Active_non-prostate_lineage_promoter	0.0973286412160123			cg01436716	cg01436716				Yes
cg12640469_TC21	chr1	52602045	R	II	GPX7	TSS1500	Shore	chr1:52602208-52602936	Both	CG	North Shore	ENST00000361314	chr1	52602372	52609051	6680	+	325	ENSG00000116157	GPX7	protein_coding	chromosome	GPX7								Active_non-prostate_lineage_promoter	0.0973286412160123			cg12640469					No
cg26251270_BC21	chr1	52602160	R	II	GPX7	TSS1500	Shore	chr1:52602208-52602936	Both	CG	North Shore	ENST00000361314	chr1	52602372	52609051	6680	+	210	ENSG00000116157	GPX7	protein_coding	chromosome	GPX7								Bivalent_poised_promoter	0.0973286412160123			cg26251270	cg26251270				No
cg22129364_BC21	chr1	52602222	F	II	GPX7	TSS200	Island	chr1:52602208-52602936	Both	CG	Island	ENST00000361314	chr1	52602372	52609051	6680	+	148	ENSG00000116157	GPX7	protein_coding	chromosome	GPX7								Bivalent_poised_promoter	0.0973286412160123			cg22129364	cg22129364				Yes
cg06612871_BC21	chr1	52602261	F	II	GPX7	TSS200	Island	chr1:52602208-52602936	Both	CG	Island	ENST00000361314	chr1	52602372	52609051	6680	+	109	ENSG00000116157	GPX7	protein_coding	chromosome	GPX7								Bivalent_poised_promoter	0.0973286412160123			cg06612871	cg06612871				Yes
cg19833985_TC21	chr1	52602272	F	II	GPX7	TSS200	Island	chr1:52602208-52602936	Both	CG	Island	ENST00000361314	chr1	52602372	52609051	6680	+	98	ENSG00000116157	GPX7	protein_coding	chromosome	GPX7								Bivalent_poised_promoter	0.0973286412160123			cg19833985	cg19833985				Yes
cg20950465_TC11	chr1	52602509	F	I	GPX7	Exon	Island	chr1:52602208-52602936	Red	CG	Island	ENST00000459779	chr1	52602400	52607408	5009	+	108	ENSG00000116157	GPX7	protein_coding	chromosome	GPX7	ENSG00000116157	GPX7						Bivalent_poised_promoter	0.0973286412160123			cg20950465	cg20950465				Yes
cg16557944_TC21	chr1	52602525	F	II	GPX7	Exon	Island	chr1:52602208-52602936	Both	CG	Island	ENST00000459779	chr1	52602400	52607408	5009	+	124	ENSG00000116157	GPX7	protein_coding	chromosome	GPX7	ENSG00000116157	GPX7						Bivalent_poised_promoter	0.0973286412160123			cg16557944	cg16557944				Yes
cg23272399_BC11	chr1	52602907	F	I		Unknow	Island	chr1:52602208-52602936	Red	CG	Island	ENST00000459779	chr1	52602400	52607408	5009	+	506	ENSG00000116157	GPX7	protein_coding	chromosome	GPX7	ENSG00000116157	GPX7						Bivalent_poised_promoter	0.0973286412160123			cg23272399	cg23272399				Yes
cg02453146_TC21	chr1	52602915	F	II		Unknow	Island	chr1:52602208-52602936	Both	CG	Island	ENST00000459779	chr1	52602400	52607408	5009	+	514	ENSG00000116157	GPX7	protein_coding	chromosome	GPX7	ENSG00000116157	GPX7						Bivalent_poised_promoter	0.0973286412160123			cg02453146	cg02453146				Yes
cg09161043_BC21	chr1	52603162	R	II		Unknow	Shore	chr1:52602208-52602936	Both	CG	South Shore	ENST00000459779	chr1	52602400	52607408	5009	+	761	ENSG00000116157	GPX7	protein_coding	chromosome	GPX7	ENSG00000116157	GPX7						Active_non-prostate_lineage_promoter	0.0973286412160123			cg09161043	cg09161043				Yes
cg10051022_BC21	chr1	59673675	F	II		Unknow	OpenSea		Both	CG	Open Sea	ENST00000471169	chr1	59673686	59762727	89042	+	9	ENSG00000172456	FGGY	protein_coding	chromosome	FGGY	ENSG00000172456	FGGY						Active_non-prostate_lineage_promoter	0.0624387729881836			cg10051022	cg10051022	GH01J059671	Promoter/Enhancer	1.86503201807778	No
cg00835858_BC21	chr1	59674073	F	II	FGGY	Exon	OpenSea		Both	CG	Open Sea	ENST00000471169	chr1	59673686	59762727	89042	+	386	ENSG00000172456	FGGY	protein_coding	chromosome	FGGY	ENSG00000172456	FGGY	PRAD_4269	16.7672668889076	Intron	0.542914171656687	0.457085828343313	Active_prostate_lineage-specific_promoter	0.0624387729881836			cg00835858		GH01J059671	Promoter/Enhancer	1.86503201807778	No
cg03448068_TC21	chr1	59674778	R	II		Unknow	OpenSea		Both	CG	Open Sea	ENST00000471169	chr1	59673686	59762727	89042	+	1091	ENSG00000172456	FGGY	protein_coding	chromosome	FGGY	ENSG00000172456	FGGY	PRAD_4270	3.16931260137625	Intron	0.379241516966068	0.620758483033932	Active_non-prostate_lineage_enhancer	0.0624387729881836			cg03448068	cg03448068	GH01J059671	Promoter/Enhancer	1.86503201807778	No
cg09970021_BC21	chr1	59674991	F	II		Unknow	OpenSea		Both	CG	Open Sea	ENST00000471169	chr1	59673686	59762727	89042	+	1304	ENSG00000172456	FGGY	protein_coding	chromosome	FGGY	ENSG00000172456	FGGY						Active_non-prostate_lineage_enhancer	0.0624387729881836			cg09970021	cg09970021	GH01J059671	Promoter/Enhancer	1.86503201807778	No
cg00835865_BC21	chr1	59675163	F	II		Unknow	OpenSea		Both	CG	Open Sea	ENST00000471169	chr1	59673686	59762727	89042	+	1476	ENSG00000172456	FGGY	protein_coding	chromosome	FGGY	ENSG00000172456	FGGY						Active_non-prostate_lineage_enhancer	0.0624387729881836			cg00835865		GH01J059671	Promoter/Enhancer	1.86503201807778	No
cg25064458_TC21	chr1	63620862	R	II		Unknow	OpenSea		Both	CG	Open Sea	ENST00000371083	chr1	63623093	63660221	37129	+	2229	ENSG00000079739	PGM1	protein_coding	chromosome	PGM1	ENSG00000079739	PGM1						Heterochromatin	0.0737577997085505			cg25064458	cg25064458				No
cg01641012_BC21	chr1	63621779	R	II	PGM1	TSS1500	OpenSea		Both	CG	Open Sea	ENST00000371083	chr1	63623093	63660221	37129	+	1312	ENSG00000079739	PGM1	protein_coding	chromosome	PGM1	ENSG00000079739	PGM1						Primed_non-prostate_lineage-specific_enhancer	0.0737577997085505			cg01641012	cg01641012				No
cg19080261_BC21	chr1	63621896	F	II	PGM1	TSS1500	OpenSea		Both	CG	Open Sea	ENST00000371083	chr1	63623093	63660221	37129	+	1195	ENSG00000079739	PGM1	protein_coding	chromosome	PGM1	ENSG00000079739	PGM1						Primed_non-prostate_lineage-specific_enhancer	0.0737577997085505			cg19080261	cg19080261				No
cg03186331_BC21	chr1	63621906	R	II	PGM1	TSS1500	OpenSea		Both	CG	Open Sea	ENST00000371083	chr1	63623093	63660221	37129	+	1185	ENSG00000079739	PGM1	protein_coding	chromosome	PGM1	ENSG00000079739	PGM1						Primed_non-prostate_lineage-specific_enhancer	0.0737577997085505			cg03186331	cg03186331				No
cg19668500_TC21	chr1	63621956	F	II	PGM1	TSS1500	OpenSea		Both	CG	Open Sea	ENST00000371083	chr1	63623093	63660221	37129	+	1135	ENSG00000079739	PGM1	protein_coding	chromosome	PGM1	ENSG00000079739	PGM1						Primed_non-prostate_lineage-specific_enhancer	0.0737577997085505			cg19668500	cg19668500				No
cg06748470_BC11	chr1	65002297	R	I		Unknow	Shore	chr1:65002589-65003145	Red	CG	North Shore	ENST00000342505	chr1	64833229	64966504	133276	-	35792	ENSG00000162434	JAK1	protein_coding	chromosome	JAK1								Active_non-prostate_lineage_promoter	0.078912747836361			cg06748470	cg06748470				Yes
cg09774749_BC21	chr1	65002308	R	II		Unknow	Shore	chr1:65002589-65003145	Both	CG	North Shore	ENST00000342505	chr1	64833229	64966504	133276	-	35803	ENSG00000162434	JAK1	protein_coding	chromosome	JAK1								Active_non-prostate_lineage_promoter	0.078912747836361			cg09774749	cg09774749				Yes
cg15208832_TC21	chr1	65002314	R	II		Unknow	Shore	chr1:65002589-65003145	Both	CG	North Shore	ENST00000342505	chr1	64833229	64966504	133276	-	35809	ENSG00000162434	JAK1	protein_coding	chromosome	JAK1								Active_non-prostate_lineage_promoter	0.078912747836361			cg15208832	cg15208832				Yes
cg00600454_BC21	chr1	65002334	R	II	LINC01359	Exon	Shore	chr1:65002589-65003145	Both	CG	North Shore	ENST00000342505	chr1	64833229	64966504	133276	-	35829	ENSG00000162434	JAK1	protein_coding	chromosome	JAK1								Active_non-prostate_lineage_promoter	0.078912747836361			cg00600454	cg00600454				Yes
cg05522023_BC21	chr1	65002580	F	II	LINC01359	TSS200	Shore	chr1:65002589-65003145	Both	CG	North Shore	ENST00000342505	chr1	64833229	64966504	133276	-	36075	ENSG00000162434	JAK1	protein_coding	chromosome	JAK1			PRAD_4448	5.75669885190869	Promoter	0.620758483033932	0.379241516966068	Bivalent_poised_promoter	0.078912747836361			cg05522023	cg05522023				Yes
cg14792081_TC11	chr1	65002777	R	I	LINC01359	TSS1500	Island	chr1:65002589-65003145	Red	CG	Island	ENST00000342505	chr1	64833229	64966504	133276	-	36272	ENSG00000162434	JAK1	protein_coding	chromosome	JAK1			PRAD_4448	5.75669885190869	Promoter	0.620758483033932	0.379241516966068	Bivalent_poised_promoter	0.078912747836361			cg14792081	cg14792081				Yes
cg15583014_TC11	chr1	65002976	F	I	LINC01359	TSS1500	Island	chr1:65002589-65003145	Grn	CG	Island	ENST00000342505	chr1	64833229	64966504	133276	-	36471	ENSG00000162434	JAK1	protein_coding	chromosome	JAK1								Bivalent_poised_promoter	0.078912747836361			cg15583014	cg15583014				Yes
cg13379827_BC11	chr1	65003099	R	I	LINC01359	TSS1500	Island	chr1:65002589-65003145	Red	CG	Island	ENST00000342505	chr1	64833229	64966504	133276	-	36594	ENSG00000162434	JAK1	protein_coding	chromosome	JAK1								Bivalent_poised_promoter	0.078912747836361			cg13379827	cg13379827				Yes
cg00455424_BC11	chr1	65003132	R	I	LINC01359	TSS1500	Island	chr1:65002589-65003145	Red	CG	Island	ENST00000342505	chr1	64833229	64966504	133276	-	36627	ENSG00000162434	JAK1	protein_coding	chromosome	JAK1								Active_non-prostate_lineage_promoter	0.078912747836361			cg00455424	cg00455424				Yes
cg11989330_TC21	chr1	65003144	R	II	LINC01359	TSS1500	Island	chr1:65002589-65003145	Both	CG	Island	ENST00000342505	chr1	64833229	64966504	133276	-	36639	ENSG00000162434	JAK1	protein_coding	chromosome	JAK1								Active_non-prostate_lineage_promoter	0.078912747836361			cg11989330	cg11989330				Yes
cg13853591_BC21	chr1	65003238	R	II	LINC01359	TSS1500	Shore	chr1:65002589-65003145	Both	CG	South Shore	ENST00000342505	chr1	64833229	64966504	133276	-	36733	ENSG00000162434	JAK1	protein_coding	chromosome	JAK1								Active_non-prostate_lineage_promoter	0.078912747836361			cg13853591	cg13853591				Yes
cg21604450_TC21	chr1	66532880	F	II	SGIP1	TSS1500	Shore	chr1:66533045-66533377	Both	CG	North Shore	ENST00000237247	chr1	66533383	66744374	210992	+	501	ENSG00000118473	SGIP1	protein_coding	chromosome	SGIP1								Bivalent_poised_promoter	0.18308416668252	PMD	commonPMD	cg21604450	cg21604450	GH01J066532	Promoter/Enhancer	1.80040908717844	Yes
cg16001682_BC21	chr1	66533061	R	II	SGIP1	TSS1500	Island	chr1:66533045-66533377	Both	CG	Island	ENST00000237247	chr1	66533383	66744374	210992	+	320	ENSG00000118473	SGIP1	protein_coding	chromosome	SGIP1								Bivalent_poised_promoter	0.18308416668252	PMD	commonPMD	cg16001682	cg16001682	GH01J066532	Promoter/Enhancer	1.80040908717844	Yes
cg00460049_TC21	chr1	66533123	F	II	SGIP1	TSS1500	Island	chr1:66533045-66533377	Both	CG	Island	ENST00000237247	chr1	66533383	66744374	210992	+	258	ENSG00000118473	SGIP1	protein_coding	chromosome	SGIP1								Bivalent_poised_promoter	0.18308416668252	PMD	commonPMD	cg00460049		GH01J066532	Promoter/Enhancer	1.80040908717844	No
cg14610403_BC21	chr1	66533129	F	II	SGIP1	TSS1500	Island	chr1:66533045-66533377	Both	CG	Island	ENST00000237247	chr1	66533383	66744374	210992	+	252	ENSG00000118473	SGIP1	protein_coding	chromosome	SGIP1								Bivalent_poised_promoter	0.18308416668252	PMD	commonPMD	cg14610403	cg14610403	GH01J066532	Promoter/Enhancer	1.80040908717844	Yes
cg17692242_BC21	chr1	66533355	R	II	SGIP1	TSS1500	Island	chr1:66533045-66533377	Both	CG	Island	ENST00000237247	chr1	66533383	66744374	210992	+	26	ENSG00000118473	SGIP1	protein_coding	chromosome	SGIP1								Bivalent_poised_promoter	0.18308416668252	PMD	commonPMD	cg17692242	cg17692242	GH01J066532	Promoter/Enhancer	1.80040908717844	Yes
cg17162576_TC21	chr1	66533376	R	II	SGIP1	5UTR	Island	chr1:66533045-66533377	Both	CG	Island	ENST00000237247	chr1	66533383	66744374	210992	+	5	ENSG00000118473	SGIP1	protein_coding	chromosome	SGIP1								Bivalent_poised_promoter	0.18308416668252	PMD	commonPMD	cg17162576	cg17162576	GH01J066532	Promoter/Enhancer	1.80040908717844	Yes
cg03685124_BC21	chr1	66533465	F	II	SGIP1	TSS1500	Shore	chr1:66533045-66533377	Both	CG	South Shore	ENST00000237247	chr1	66533383	66744374	210992	+	81	ENSG00000118473	SGIP1	protein_coding	chromosome	SGIP1	ENSG00000118473	SGIP1						Bivalent_poised_promoter	0.18308416668252	PMD	commonPMD	cg03685124	cg03685124	GH01J066532	Promoter/Enhancer	1.80040908717844	Yes
cg25976504_TC21	chr1	66533488	R	II	SGIP1	TSS1500	Shore	chr1:66533045-66533377	Both	CG	South Shore	ENST00000371039	chr1	66533592	66745085	211494	+	102	ENSG00000118473	SGIP1	protein_coding	chromosome	SGIP1	ENSG00000118473	SGIP1						Bivalent_poised_promoter	0.18308416668252	PMD	commonPMD	cg25976504	cg25976504	GH01J066532	Promoter/Enhancer	1.80040908717844	Yes
cg13052034_TC11	chr1	66533555	F	I	SGIP1	TSS1500	Shore	chr1:66533045-66533377	Red	CG	South Shore	ENST00000371039	chr1	66533592	66745085	211494	+	35	ENSG00000118473	SGIP1	protein_coding	chromosome	SGIP1	ENSG00000118473	SGIP1						Bivalent_poised_promoter	0.18308416668252	PMD	commonPMD	cg13052034	cg13052034	GH01J066532	Promoter/Enhancer	1.80040908717844	No
cg00920348_BC21	chr1	66533621	R	II	SGIP1	5UTR	Shore	chr1:66533045-66533377	Both	CG	South Shore	ENST00000424320	chr1	66533615	66679742	146128	+	5	ENSG00000118473	SGIP1	protein_coding	chromosome	SGIP1	ENSG00000118473	SGIP1						Bivalent_poised_promoter	0.18308416668252	PMD	commonPMD	cg00920348	cg00920348	GH01J066532	Promoter/Enhancer	1.80040908717844	Yes
cg27558095_TC21	chr1	66533905	F	II	SGIP1	5UTR	Shore	chr1:66533045-66533377	Both	CG	South Shore	ENST00000468286	chr1	66534156	66677096	142941	+	249	ENSG00000118473	SGIP1	protein_coding	chromosome	SGIP1	ENSG00000118473	SGIP1						Bivalent_poised_promoter	0.18308416668252	PMD	commonPMD	cg27558095	cg27558095	GH01J066532	Promoter/Enhancer	1.80040908717844	Yes
cg00089915_BC21	chr1	66534001	R	II	SGIP1	TSS200	Shore	chr1:66533045-66533377	Both	CG	South Shore	ENST00000468286	chr1	66534156	66677096	142941	+	153	ENSG00000118473	SGIP1	protein_coding	chromosome	SGIP1	ENSG00000118473	SGIP1						Bivalent_poised_promoter	0.18308416668252	PMD	commonPMD	cg00089915	cg00089915	GH01J066532	Promoter/Enhancer	1.80040908717844	Yes
cg02641990_TC11	chr1	66534102	F	I	SGIP1	TSS200	Shore	chr1:66533045-66533377	Grn	CG	South Shore	ENST00000468286	chr1	66534156	66677096	142941	+	52	ENSG00000118473	SGIP1	protein_coding	chromosome	SGIP1	ENSG00000118473	SGIP1						Bivalent_poised_promoter	0.18308416668252	PMD	commonPMD	cg02641990	cg02641990	GH01J066532	Promoter/Enhancer	1.80040908717844	Yes
cg25203031_BC11	chr1	66534130	F	I	SGIP1	TSS200	Shore	chr1:66533045-66533377	Red	CG	South Shore	ENST00000468286	chr1	66534156	66677096	142941	+	24	ENSG00000118473	SGIP1	protein_coding	chromosome	SGIP1	ENSG00000118473	SGIP1						Bivalent_poised_promoter	0.18308416668252	PMD	commonPMD	cg25203031	cg25203031	GH01J066532	Promoter/Enhancer	1.80040908717844	Yes
cg19406367_TC21	chr1	66534246	F	II	SGIP1	5UTR	Shore	chr1:66533045-66533377	Both	CG	South Shore	ENST00000371037	chr1	66534282	66748299	214018	+	34	ENSG00000118473	SGIP1	protein_coding	chromosome	SGIP1	ENSG00000118473	SGIP1						Bivalent_poised_promoter	0.18308416668252	PMD	commonPMD	cg19406367	cg19406367	GH01J066532	Promoter/Enhancer	1.80040908717844	Yes
cg25942611_TC21	chr1	66534250	F	II	SGIP1	5UTR	Shore	chr1:66533045-66533377	Both	CG	South Shore	ENST00000371037	chr1	66534282	66748299	214018	+	30	ENSG00000118473	SGIP1	protein_coding	chromosome	SGIP1	ENSG00000118473	SGIP1						Bivalent_poised_promoter	0.18308416668252	PMD	commonPMD	cg25942611	cg25942611	GH01J066532	Promoter/Enhancer	1.80040908717844	Yes
cg07642404_BC21	chr1	87211541	F	II	LINC02801	TSS1500	OpenSea		Both	CG	Open Sea	ENST00000370544	chr1	87328468	87348923	20456	+	116925	ENSG00000143013	LMO4	protein_coding	chromosome	LMO4								Heterochromatin	0.14600973119044	PMD		cg07642404	cg07642404				No
cg16144533_BC21	chr1	87211881	F	II	LINC02801	TSS1500	OpenSea		Both	CG	Open Sea	ENST00000370544	chr1	87328468	87348923	20456	+	116585	ENSG00000143013	LMO4	protein_coding	chromosome	LMO4								Heterochromatin	0.14600973119044	PMD		cg16144533	cg16144533				No
cg26733345_TC21	chr1	87212098	F	II	LINC02801	TSS1500	OpenSea		Both	CG	Open Sea	ENST00000370544	chr1	87328468	87348923	20456	+	116368	ENSG00000143013	LMO4	protein_coding	chromosome	LMO4								Heterochromatin	0.14600973119044	PMD		cg26733345	cg26733345				No
cg24652552_BC21	chr1	87212244	R	II	LINC02801	TSS1500	OpenSea		Both	CG	Open Sea	ENST00000370544	chr1	87328468	87348923	20456	+	116222	ENSG00000143013	LMO4	protein_coding	chromosome	LMO4								Heterochromatin	0.14600973119044	PMD		cg24652552	cg24652552				No
cg21674021_TC21	chr1	87212645	F	II	LINC02801	TSS200	OpenSea		Both	CG	Open Sea	ENST00000370544	chr1	87328468	87348923	20456	+	115821	ENSG00000143013	LMO4	protein_coding	chromosome	LMO4								Heterochromatin	0.14600973119044	PMD		cg21674021	cg21674021				No
cg01359707_TC21	chr1	87212729	R	II	LINC02801	Exon	OpenSea		Both	CG	Open Sea	ENST00000370544	chr1	87328468	87348923	20456	+	115737	ENSG00000143013	LMO4	protein_coding	chromosome	LMO4								Heterochromatin	0.14600973119044	PMD		cg01359707	cg01359707				No
cg08605453_BC21	chr1	90533270	R	II		Unknow	OpenSea		Both	CG	Open Sea	ENST00000370445	chr1	90711539	90717237	5699	-	183965	ENSG00000143032	BARHL2	protein_coding	chromosome	BARHL2								Heterochromatin	0.157366256019122	PMD	commonPMD	cg08605453	cg08605453				No
cg22038090_TC21	chr1	90533578	F	II		Unknow	OpenSea		Both	CG	Open Sea	ENST00000370445	chr1	90711539	90717237	5699	-	183657	ENSG00000143032	BARHL2	protein_coding	chromosome	BARHL2								Heterochromatin	0.157366256019122	PMD	commonPMD	cg22038090	cg22038090				No
cg00911264_BC21	chr1	90533602	F	II		Unknow	OpenSea		Both	CG	Open Sea	ENST00000370445	chr1	90711539	90717237	5699	-	183633	ENSG00000143032	BARHL2	protein_coding	chromosome	BARHL2								Heterochromatin	0.157366256019122	PMD	commonPMD	cg00911264	cg00911264				No
cg14362105_TC21	chr1	90534491	F	II		Unknow	OpenSea		Both	CG	Open Sea	ENST00000370445	chr1	90711539	90717237	5699	-	182744	ENSG00000143032	BARHL2	protein_coding	chromosome	BARHL2								Heterochromatin	0.157366256019122	PMD	commonPMD	cg14362105	cg14362105				No
cg10887280_TC21	chr1	90534855	R	II		Unknow	OpenSea		Both	CG	Open Sea	ENST00000370445	chr1	90711539	90717237	5699	-	182380	ENSG00000143032	BARHL2	protein_coding	chromosome	BARHL2								Heterochromatin	0.157366256019122	PMD	commonPMD	cg10887280	cg10887280				No
cg25076062_BC21	chr1	101722351	R	II		Unknow	OpenSea		Both	CG	Open Sea	ENST00000536598	chr1	101803486	101837029	33544	-	114676	ENSG00000118733	OLFM3	protein_coding	chromosome	OLFM3								Heterochromatin	0.215226166325559	PMD	commonPMD	cg25076062	cg25076062				No
cg12685711_BC21	chr1	101722694	F	II		Unknow	OpenSea		Both	CG	Open Sea	ENST00000536598	chr1	101803486	101837029	33544	-	114333	ENSG00000118733	OLFM3	protein_coding	chromosome	OLFM3								Heterochromatin	0.215226166325559	PMD	commonPMD	cg12685711	cg12685711				No
cg01132517_BC21	chr1	101722950	R	II		Unknow	OpenSea		Both	CG	Open Sea	ENST00000536598	chr1	101803486	101837029	33544	-	114077	ENSG00000118733	OLFM3	protein_coding	chromosome	OLFM3								Heterochromatin	0.215226166325559	PMD	commonPMD	cg01132517					No
cg16395562_BC21	chr1	101723613	R	II		Unknow	OpenSea		Both	CG	Open Sea	ENST00000536598	chr1	101803486	101837029	33544	-	113414	ENSG00000118733	OLFM3	protein_coding	chromosome	OLFM3								Heterochromatin	0.215226166325559	PMD	commonPMD	cg16395562	cg16395562				No
cg21253060_TC21	chr1	101723623	R	II		Unknow	OpenSea		Both	CG	Open Sea	ENST00000536598	chr1	101803486	101837029	33544	-	113404	ENSG00000118733	OLFM3	protein_coding	chromosome	OLFM3								Heterochromatin	0.215226166325559	PMD	commonPMD	cg21253060	cg21253060				No
cg09104057_TC21	chr1	101723708	R	II		Unknow	OpenSea		Both	CG	Open Sea	ENST00000536598	chr1	101803486	101837029	33544	-	113319	ENSG00000118733	OLFM3	protein_coding	chromosome	OLFM3								Heterochromatin	0.215226166325559	PMD	commonPMD	cg09104057	cg09104057				No
cg25217053_BC21	chr1	101723850	R	II		Unknow	OpenSea		Both	CG	Open Sea	ENST00000536598	chr1	101803486	101837029	33544	-	113177	ENSG00000118733	OLFM3	protein_coding	chromosome	OLFM3								Heterochromatin	0.215226166325559	PMD	commonPMD	cg25217053	cg25217053				No
cg01667178_TC21	chr1	109667399	F	II	GSTM2	TSS1500	Shore	chr1:109667959-109668334	Both	CG	North Shore	ENST00000369831	chr1	109668022	109709549	41528	+	621	ENSG00000213366	GSTM2	protein_coding	chromosome	GSTM2	ENSG00000168765	GSTM4						Active_non-prostate_lineage_enhancer	0.0925241232285822			cg01667178	cg01667178				Yes
cg12647497_BC21	chr1	109667643	F	II	GSTM2	TSS1500	Shore	chr1:109667959-109668334	Both	CG	North Shore	ENST00000369831	chr1	109668022	109709549	41528	+	377	ENSG00000213366	GSTM2	protein_coding	chromosome	GSTM2	ENSG00000168765	GSTM4						Active_non-prostate_lineage_enhancer	0.0925241232285822			cg12647497	cg12647497				Yes
cg13734661_BC21	chr1	109667873	F	II	GSTM2	TSS200	Shore	chr1:109667959-109668334	Both	CG	North Shore	ENST00000369831	chr1	109668022	109709549	41528	+	147	ENSG00000213366	GSTM2	protein_coding	chromosome	GSTM2	ENSG00000168765	GSTM4	PRAD_5608	10.1513013735925	Promoter	0.626746506986028	0.373253493013972	Active_non-prostate_lineage_promoter	0.0925241232285822			cg13734661	cg13734661				Yes
cg14065576_BC11	chr1	109668013	F	I	GSTM2	TSS200	Island	chr1:109667959-109668334	Red	CG	Island	ENST00000369831	chr1	109668022	109709549	41528	+	7	ENSG00000213366	GSTM2	protein_coding	chromosome	GSTM2	ENSG00000168765	GSTM4	PRAD_5608	10.1513013735925	Promoter	0.626746506986028	0.373253493013972	Bivalent_poised_promoter	0.0925241232285822			cg14065576	cg14065576				Yes
cg02337836_TC11	chr1	109668019	F	I	GSTM2	TSS200	Island	chr1:109667959-109668334	Grn	CG	Island	ENST00000369831	chr1	109668022	109709549	41528	+	1	ENSG00000213366	GSTM2	protein_coding	chromosome	GSTM2	ENSG00000168765	GSTM4	PRAD_5608	10.1513013735925	Promoter	0.626746506986028	0.373253493013972	Bivalent_poised_promoter	0.0925241232285822			cg02337836	cg02337836				Yes
cg03070194_BC21	chr1	109668062	R	II	GSTM2	5UTR	Island	chr1:109667959-109668334	Both	CG	Island	ENST00000241337	chr1	109668066	109675286	7221	+	2	ENSG00000213366	GSTM2	protein_coding	chromosome	GSTM2	ENSG00000168765;ENSG00000213366	GSTM4;GSTM2	PRAD_5608	10.1513013735925	Promoter	0.626746506986028	0.373253493013972	Bivalent_poised_promoter	0.0925241232285822			cg03070194	cg03070194				Yes
cg03942855_BC21	chr1	109668303	F	II		Unknow	Island	chr1:109667959-109668334	Both	CG	Island	ENST00000369829	chr1	109668092	109673525	5434	+	210	ENSG00000213366	GSTM2	protein_coding	chromosome	GSTM2	ENSG00000168765;ENSG00000213366	GSTM4;GSTM2						Bivalent_poised_promoter	0.0925241232285822			cg03942855	cg03942855				Yes
cg10376161_BC21	chr1	111515257	F	II		Unknow	Shore	chr1:111515562-111515968	Both	CG	North Shore	ENST00000241356	chr1	111499429	111503760	4332	-	11496	ENSG00000121933	ADORA3	protein_coding	chromosome	ADORA3	ENSG00000121933	ADORA3						Active_non-prostate_lineage_promoter	0.11995231261827			cg10376161	cg10376161				Yes
cg08256939_TC21	chr1	111515614	R	II		Unknow	Island	chr1:111515562-111515968	Both	CG	Island	ENST00000241356	chr1	111499429	111503760	4332	-	11853	ENSG00000121933	ADORA3	protein_coding	chromosome	ADORA3	ENSG00000121933	ADORA3						Bivalent_poised_promoter	0.11995231261827			cg08256939	cg08256939				Yes
cg11574975_BC11	chr1	111515682	F	I		Unknow	Island	chr1:111515562-111515968	Red	CG	Island	ENST00000241356	chr1	111499429	111503760	4332	-	11921	ENSG00000121933	ADORA3	protein_coding	chromosome	ADORA3	ENSG00000121933	ADORA3						Bivalent_poised_promoter	0.11995231261827			cg11574975	cg11574975				Yes
cg07314829_BC21	chr1	111515775	R	II		Unknow	Island	chr1:111515562-111515968	Both	CG	Island	ENST00000241356	chr1	111499429	111503760	4332	-	12014	ENSG00000121933	ADORA3	protein_coding	chromosome	ADORA3	ENSG00000121933	ADORA3						Bivalent_poised_promoter	0.11995231261827			cg07314829	cg07314829				Yes
cg00543976_TC21	chr1	111516128	R	II		Unknow	Shore	chr1:111515562-111515968	Both	CG	South Shore	ENST00000241356	chr1	111499429	111503760	4332	-	12367	ENSG00000121933	ADORA3	protein_coding	chromosome	ADORA3	ENSG00000121933	ADORA3	PRAD_5719	4.27804658442152	Intron	0.578842315369261	0.421157684630739	Bivalent_poised_promoter	0.11995231261827			cg00543976	cg00543976				Yes
cg21837207_TC21	chr1	119327274	R	II	LINC01780	TSS1500	Shore	chr1:119327603-119327912	Both	CG	North Shore	ENST00000457318	chr1	119368779	119386694	17916	+	41503	ENSG00000116882	HAO2	protein_coding	chromosome	HAO2								Bivalent_poised_promoter	0.122176449929993			cg21837207	cg21837207				Yes
cg14181008_TC21	chr1	119327406	R	II	LINC01780	TSS1500	Shore	chr1:119327603-119327912	Both	CG	North Shore	ENST00000457318	chr1	119368779	119386694	17916	+	41371	ENSG00000116882	HAO2	protein_coding	chromosome	HAO2			PRAD_6083	2.52105937673274	Distal	0.616766467065868	0.383233532934132	Bivalent_poised_promoter	0.122176449929993			cg14181008	cg14181008				Yes
cg01663821_BC21	chr1	119327470	R	II	LINC01780	TSS1500	Shore	chr1:119327603-119327912	Both	CG	North Shore	ENST00000457318	chr1	119368779	119386694	17916	+	41307	ENSG00000116882	HAO2	protein_coding	chromosome	HAO2			PRAD_6083	2.52105937673274	Distal	0.616766467065868	0.383233532934132	Bivalent_poised_promoter	0.122176449929993			cg01663821	cg01663821				Yes
cg01269852_TC21	chr1	119327501	R	II	LINC01780	TSS1500	Shore	chr1:119327603-119327912	Both	CG	North Shore	ENST00000457318	chr1	119368779	119386694	17916	+	41276	ENSG00000116882	HAO2	protein_coding	chromosome	HAO2			PRAD_6083	2.52105937673274	Distal	0.616766467065868	0.383233532934132	Bivalent_poised_promoter	0.122176449929993			cg01269852					No
cg22230604_TC21	chr1	119327664	R	II	LINC01780	TSS1500	Island	chr1:119327603-119327912	Both	CG	Island	ENST00000457318	chr1	119368779	119386694	17916	+	41113	ENSG00000116882	HAO2	protein_coding	chromosome	HAO2			PRAD_6083	2.52105937673274	Distal	0.616766467065868	0.383233532934132	Bivalent_poised_promoter	0.122176449929993			cg22230604	cg22230604				Yes
cg23609985_BC11	chr1	119327716	F	I	LINC01780	TSS1500	Island	chr1:119327603-119327912	Red	CG	Island	ENST00000457318	chr1	119368779	119386694	17916	+	41061	ENSG00000116882	HAO2	protein_coding	chromosome	HAO2			PRAD_6083	2.52105937673274	Distal	0.616766467065868	0.383233532934132	Bivalent_poised_promoter	0.122176449929993			cg23609985	cg23609985				Yes
cg04784699_BC21	chr1	119327855	R	II	LINC01780	TSS1500	Island	chr1:119327603-119327912	Both	CG	Island	ENST00000457318	chr1	119368779	119386694	17916	+	40922	ENSG00000116882	HAO2	protein_coding	chromosome	HAO2			PRAD_6083	2.52105937673274	Distal	0.616766467065868	0.383233532934132	Bivalent_poised_promoter	0.122176449929993			cg04784699					No
cg01085347_BC11	chr1	119328043	R	I	LINC01780	TSS1500	Shore	chr1:119327603-119327912	Red	CG	South Shore	ENST00000457318	chr1	119368779	119386694	17916	+	40734	ENSG00000116882	HAO2	protein_coding	chromosome	HAO2								Primed_non-prostate_lineage-specific_enhancer	0.122176449929993			cg01085347	cg01085347				Yes
cg26506316_BC21	chr1	119328059	R	II	LINC01780	TSS200	Shore	chr1:119327603-119327912	Both	CG	South Shore	ENST00000457318	chr1	119368779	119386694	17916	+	40718	ENSG00000116882	HAO2	protein_coding	chromosome	HAO2								Primed_non-prostate_lineage-specific_enhancer	0.122176449929993			cg26506316	cg26506316				Yes
cg01269877_BC11	chr1	119328070	F	I	LINC01780	TSS200	Shore	chr1:119327603-119327912	Grn	CG	South Shore	ENST00000457318	chr1	119368779	119386694	17916	+	40707	ENSG00000116882	HAO2	protein_coding	chromosome	HAO2								Primed_non-prostate_lineage-specific_enhancer	0.122176449929993			cg01269877					No
cg23724738_TC21	chr1	152565904	F	II	LCE3E	3UTR	OpenSea		Both	CG	Open Sea	ENST00000368789	chr1	152565654	152566772	1119	-	866	ENSG00000185966	LCE3E	protein_coding	chromosome	LCE3E	ENSG00000244057;ENSG00000185966	LCE3C;LCE3E						Repressed_chromatin	0.16391245708088	PMD	commonPMD	cg23724738	cg23724738				No
cg24000437_BC21	chr1	152566381	F	II		Unknow	OpenSea		Both	CG	Open Sea	ENST00000368789	chr1	152565654	152566772	1119	-	389	ENSG00000185966	LCE3E	protein_coding	chromosome	LCE3E	ENSG00000244057;ENSG00000185966	LCE3C;LCE3E						Repressed_chromatin	0.16391245708088	PMD	commonPMD	cg24000437	cg24000437				No
cg20232307_TC21	chr1	152567277	R	II	LCE3E	TSS1500	OpenSea		Both	CG	Open Sea	ENST00000368789	chr1	152565654	152566772	1119	-	504	ENSG00000185966	LCE3E	protein_coding	chromosome	LCE3E	ENSG00000244057	LCE3C						Heterochromatin	0.16391245708088	PMD	commonPMD	cg20232307	cg20232307				No
cg24384181_TC21	chr1	152568108	F	II	LCE3E	TSS1500	OpenSea		Both	CG	Open Sea	ENST00000368789	chr1	152565654	152566772	1119	-	1335	ENSG00000185966	LCE3E	protein_coding	chromosome	LCE3E	ENSG00000244057	LCE3C						Heterochromatin	0.16391245708088	PMD	commonPMD	cg24384181	cg24384181				No
cg04093458_TC21	chr1	152568125	F	II	LCE3E	TSS1500	OpenSea		Both	CG	Open Sea	ENST00000368789	chr1	152565654	152566772	1119	-	1352	ENSG00000185966	LCE3E	protein_coding	chromosome	LCE3E	ENSG00000244057	LCE3C						Heterochromatin	0.16391245708088	PMD	commonPMD	cg04093458	cg04093458				No
cg21988207_BC21	chr1	152661917	F	II	LCE2D	TSS1500	OpenSea		Both	CG	Open Sea	ENST00000368784	chr1	152663396	152664659	1264	+	1477	ENSG00000187223	LCE2D	protein_coding	chromosome	LCE2D								Heterochromatin	0.174050914692124	PMD	commonPMD	cg21988207	cg21988207				Yes
cg22044308_TC21	chr1	152662750	F	II	LCE2D	TSS1500	OpenSea		Both	CG	Open Sea	ENST00000368784	chr1	152663396	152664659	1264	+	644	ENSG00000187223	LCE2D	protein_coding	chromosome	LCE2D								Heterochromatin	0.174050914692124	PMD	commonPMD	cg22044308	cg22044308				Yes
cg00204728_BC21	chr1	152662763	F	II	LCE2D	TSS1500	OpenSea		Both	CG	Open Sea	ENST00000368784	chr1	152663396	152664659	1264	+	631	ENSG00000187223	LCE2D	protein_coding	chromosome	LCE2D								Heterochromatin	0.174050914692124	PMD	commonPMD	cg00204728	cg00204728				Yes
cg21312148_BC21	chr1	152663598	F	II		Unknow	OpenSea		Both	CG	Open Sea	ENST00000368784	chr1	152663396	152664659	1264	+	201	ENSG00000187223	LCE2D	protein_coding	chromosome	LCE2D	ENSG00000187223	LCE2D						Repressed_chromatin	0.174050914692124	PMD	commonPMD	cg21312148	cg21312148				Yes
cg25686513_BC21	chr1	152663786	F	II		Unknow	OpenSea		Both	CG	Open Sea	ENST00000368784	chr1	152663396	152664659	1264	+	389	ENSG00000187223	LCE2D	protein_coding	chromosome	LCE2D	ENSG00000187223	LCE2D						Repressed_chromatin	0.174050914692124	PMD	commonPMD	cg25686513	cg25686513				Yes
cg26318277_TC21	chr1	152697426	F	II	LCE2A	TSS1500	OpenSea		Both	CG	Open Sea	ENST00000368779	chr1	152698364	152699442	1079	+	936	ENSG00000187173	LCE2A	protein_coding	chromosome	LCE2A								Heterochromatin	0.174050914692124	PMD	commonPMD	cg26318277	cg26318277				Yes
cg22616525_BC21	chr1	152697509	F	II	LCE2A	TSS1500	OpenSea		Both	CG	Open Sea	ENST00000368779	chr1	152698364	152699442	1079	+	853	ENSG00000187173	LCE2A	protein_coding	chromosome	LCE2A								Heterochromatin	0.174050914692124	PMD	commonPMD	cg22616525	cg22616525				Yes
cg13974761_TC21	chr1	152698122	F	II	LCE2A	TSS1500	OpenSea		Both	CG	Open Sea	ENST00000368779	chr1	152698364	152699442	1079	+	240	ENSG00000187173	LCE2A	protein_coding	chromosome	LCE2A								Repressed_chromatin	0.174050914692124	PMD	commonPMD	cg13974761	cg13974761				Yes
cg13697387_BC21	chr1	152698367	F	II	LCE2A	5UTR	OpenSea		Both	CG	Open Sea	ENST00000368779	chr1	152698364	152699442	1079	+	2	ENSG00000187173	LCE2A	protein_coding	chromosome	LCE2A	ENSG00000187173	LCE2A						Repressed_chromatin	0.174050914692124	PMD	commonPMD	cg13697387	cg13697387				Yes
cg08166767_TC21	chr1	152698872	F	II		Unknow	OpenSea		Both	CG	Open Sea	ENST00000368779	chr1	152698364	152699442	1079	+	507	ENSG00000187173	LCE2A	protein_coding	chromosome	LCE2A	ENSG00000187173	LCE2A						Repressed_chromatin	0.174050914692124	PMD	commonPMD	cg08166767	cg08166767				Yes
cg16354520_TC21	chr1	152699231	R	II	LCE2A	Exon	OpenSea		Both	CG	Open Sea	ENST00000368779	chr1	152698364	152699442	1079	+	866	ENSG00000187173	LCE2A	protein_coding	chromosome	LCE2A	ENSG00000187173	LCE2A						Repressed_chromatin	0.174050914692124	PMD	commonPMD	cg16354520	cg16354520				Yes
cg21347427_BC21	chr1	152717234	F	II		Unknow	OpenSea		Both	CG	Open Sea	ENST00000368775	chr1	152719522	152720470	949	+	2286	ENSG00000198854	C1orf68	protein_coding	chromosome	C1orf68								Heterochromatin	0.180368886344864	PMD	commonPMD	cg21347427	cg21347427				Yes
cg09347941_BC21	chr1	152717820	F	II		Unknow	OpenSea		Both	CG	Open Sea	ENST00000368775	chr1	152719522	152720470	949	+	1700	ENSG00000198854	C1orf68	protein_coding	chromosome	C1orf68								Heterochromatin	0.180368886344864	PMD	commonPMD	cg09347941	cg09347941				Yes
cg13927088_TC21	chr1	152718649	F	II	C1orf68	TSS1500	OpenSea		Both	CG	Open Sea	ENST00000368775	chr1	152719522	152720470	949	+	871	ENSG00000198854	C1orf68	protein_coding	chromosome	C1orf68								Heterochromatin	0.180368886344864	PMD	commonPMD	cg13927088	cg13927088				Yes
cg17307214_TC21	chr1	152718724	R	II	C1orf68	TSS1500	OpenSea		Both	CG	Open Sea	ENST00000368775	chr1	152719522	152720470	949	+	796	ENSG00000198854	C1orf68	protein_coding	chromosome	C1orf68								Repressed_chromatin	0.180368886344864	PMD	commonPMD	cg17307214	cg17307214				Yes
cg04755954_TC21	chr1	152718821	R	II	C1orf68	TSS1500	OpenSea		Both	CG	Open Sea	ENST00000368775	chr1	152719522	152720470	949	+	699	ENSG00000198854	C1orf68	protein_coding	chromosome	C1orf68								Repressed_chromatin	0.180368886344864	PMD	commonPMD	cg04755954	cg04755954				Yes
cg02825296_BC21	chr1	152719007	R	II	C1orf68	TSS1500	OpenSea		Both	CG	Open Sea	ENST00000368775	chr1	152719522	152720470	949	+	513	ENSG00000198854	C1orf68	protein_coding	chromosome	C1orf68								Repressed_chromatin	0.180368886344864	PMD	commonPMD	cg02825296	cg02825296				Yes
cg26420391_TC21	chr1	152719282	R	II	C1orf68	TSS1500	OpenSea		Both	CG	Open Sea	ENST00000368775	chr1	152719522	152720470	949	+	238	ENSG00000198854	C1orf68	protein_coding	chromosome	C1orf68								Repressed_chromatin	0.180368886344864	PMD	commonPMD	cg26420391	cg26420391				Yes
cg18199386_BC21	chr1	152756724	R	II	KPRP	TSS1500	OpenSea		Both	CG	Open Sea	ENST00000606109	chr1	152759561	152762052	2492	+	2835	ENSG00000203786	KPRP	protein_coding	chromosome	KPRP	ENSG00000196734	LCE1B						Heterochromatin	0.180368886344864	PMD	commonPMD	cg18199386	cg18199386				No
cg11137145_BC21	chr1	152757551	R	II	KPRP	TSS1500	OpenSea		Both	CG	Open Sea	ENST00000606109	chr1	152759561	152762052	2492	+	2008	ENSG00000203786	KPRP	protein_coding	chromosome	KPRP	ENSG00000196734	LCE1B						Repressed_chromatin	0.180368886344864	PMD	commonPMD	cg11137145	cg11137145				No
cg11950860_TC21	chr1	152757755	R	II	KPRP	TSS1500	OpenSea		Both	CG	Open Sea	ENST00000606109	chr1	152759561	152762052	2492	+	1804	ENSG00000203786	KPRP	protein_coding	chromosome	KPRP	ENSG00000196734	LCE1B						Repressed_chromatin	0.180368886344864	PMD	commonPMD	cg11950860					No
cg02762169_TC21	chr1	152757934	R	II	KPRP	TSS200	OpenSea		Both	CG	Open Sea	ENST00000606109	chr1	152759561	152762052	2492	+	1625	ENSG00000203786	KPRP	protein_coding	chromosome	KPRP	ENSG00000196734	LCE1B						Repressed_chromatin	0.180368886344864	PMD	commonPMD	cg02762169	cg02762169				No
cg00242098_BC21	chr1	152758242	R	II		Unknow	OpenSea		Both	CG	Open Sea	ENST00000606109	chr1	152759561	152762052	2492	+	1317	ENSG00000203786	KPRP	protein_coding	chromosome	KPRP	ENSG00000196734	LCE1B						Repressed_chromatin	0.180368886344864	PMD	commonPMD	cg00242098	cg00242098				No
cg26939283_TC21	chr1	152758641	R	II		Unknow	OpenSea		Both	CG	Open Sea	ENST00000606109	chr1	152759561	152762052	2492	+	918	ENSG00000203786	KPRP	protein_coding	chromosome	KPRP	ENSG00000196734	LCE1B						Repressed_chromatin	0.180368886344864	PMD	commonPMD	cg26939283	cg26939283				No
cg13160355_BC21	chr1	152824631	F	II		Unknow	OpenSea		Both	CG	Open Sea	ENST00000335123	chr1	152827473	152827894	422	+	2840	ENSG00000186844	LCE1A	protein_coding	chromosome	LCE1A								Heterochromatin	0.176836868838898	PMD	commonPMD	cg13160355	cg13160355				No
cg03919649_TC21	chr1	152825610	R	II		Unknow	OpenSea		Both	CG	Open Sea	ENST00000335123	chr1	152827473	152827894	422	+	1861	ENSG00000186844	LCE1A	protein_coding	chromosome	LCE1A								Repressed_chromatin	0.176836868838898	PMD	commonPMD	cg03919649	cg03919649				No
cg26363477_TC21	chr1	152825875	R	II		Unknow	OpenSea		Both	CG	Open Sea	ENST00000335123	chr1	152827473	152827894	422	+	1596	ENSG00000186844	LCE1A	protein_coding	chromosome	LCE1A								Repressed_chromatin	0.176836868838898	PMD	commonPMD	cg26363477	cg26363477				No
cg16762532_BC21	chr1	152826392	F	II	LCE1A	TSS1500	OpenSea		Both	CG	Open Sea	ENST00000335123	chr1	152827473	152827894	422	+	1079	ENSG00000186844	LCE1A	protein_coding	chromosome	LCE1A								Repressed_chromatin	0.176836868838898	PMD	commonPMD	cg16762532	cg16762532				No
cg01975957_BC21	chr1	152826436	R	II	LCE1A	TSS1500	OpenSea		Both	CG	Open Sea	ENST00000335123	chr1	152827473	152827894	422	+	1035	ENSG00000186844	LCE1A	protein_coding	chromosome	LCE1A								Repressed_chromatin	0.176836868838898	PMD	commonPMD	cg01975957	cg01975957				No
cg11906334_BC21	chr1	152826679	F	II	LCE1A	TSS1500	OpenSea		Both	CG	Open Sea	ENST00000335123	chr1	152827473	152827894	422	+	792	ENSG00000186844	LCE1A	protein_coding	chromosome	LCE1A								Repressed_chromatin	0.176836868838898	PMD	commonPMD	cg11906334	cg11906334				No
cg09417355_BC21	chr1	152841797	F	II	LCE6A	TSS1500	OpenSea		Both	CG	Open Sea	ENST00000431011	chr1	152842868	152843983	1116	+	1069	ENSG00000235942	LCE6A	protein_coding	chromosome	LCE6A								Heterochromatin	0.176836868838898	PMD	commonPMD	cg09417355	cg09417355				Yes
cg16265542_BC21	chr1	152842355	R	II	LCE6A	TSS1500	OpenSea		Both	CG	Open Sea	ENST00000431011	chr1	152842868	152843983	1116	+	511	ENSG00000235942	LCE6A	protein_coding	chromosome	LCE6A								Heterochromatin	0.176836868838898	PMD	commonPMD	cg16265542	cg16265542				Yes
cg11514575_TC21	chr1	152842462	F	II	LCE6A	TSS1500	OpenSea		Both	CG	Open Sea	ENST00000431011	chr1	152842868	152843983	1116	+	404	ENSG00000235942	LCE6A	protein_coding	chromosome	LCE6A								Heterochromatin	0.176836868838898	PMD	commonPMD	cg11514575	cg11514575				Yes
cg26531371_TC21	chr1	152842592	F	II	LCE6A	TSS1500	OpenSea		Both	CG	Open Sea	ENST00000431011	chr1	152842868	152843983	1116	+	274	ENSG00000235942	LCE6A	protein_coding	chromosome	LCE6A								Repressed_chromatin	0.176836868838898	PMD	commonPMD	cg26531371	cg26531371				Yes
cg08101739_BC21	chr1	152842682	R	II	LCE6A	TSS200	OpenSea		Both	CG	Open Sea	ENST00000431011	chr1	152842868	152843983	1116	+	184	ENSG00000235942	LCE6A	protein_coding	chromosome	LCE6A								Repressed_chromatin	0.176836868838898	PMD	commonPMD	cg08101739	cg08101739				No
cg00998782_BC21	chr1	152842983	F	II	LCE6A	5UTR	OpenSea		Both	CG	Open Sea	ENST00000431011	chr1	152842868	152843983	1116	+	114	ENSG00000235942	LCE6A	protein_coding	chromosome	LCE6A	ENSG00000235942	LCE6A						Heterochromatin	0.176836868838898	PMD	commonPMD	cg00998782	cg00998782				Yes
cg13366738_BC21	chr1	152843367	F	II		Unknow	OpenSea		Both	CG	Open Sea	ENST00000431011	chr1	152842868	152843983	1116	+	498	ENSG00000235942	LCE6A	protein_coding	chromosome	LCE6A	ENSG00000235942	LCE6A						Repressed_chromatin	0.176836868838898	PMD	commonPMD	cg13366738	cg13366738				Yes
cg23624133_TC21	chr1	152843692	R	II	LCE6A	Exon	OpenSea		Both	CG	Open Sea	ENST00000431011	chr1	152842868	152843983	1116	+	823	ENSG00000235942	LCE6A	protein_coding	chromosome	LCE6A	ENSG00000235942	LCE6A						Repressed_chromatin	0.176836868838898	PMD	commonPMD	cg23624133	cg23624133				Yes
cg21008900_BC21	chr1	152876971	F	II	SMCP	TSS1500	OpenSea		Both	CG	Open Sea	ENST00000368765	chr1	152878317	152885047	6731	+	1344	ENSG00000163206	SMCP	protein_coding	chromosome	SMCP								Heterochromatin	0.176836868838898	PMD	commonPMD	cg21008900	cg21008900				Yes
cg21948655_BC21	chr1	152877262	R	II	SMCP	TSS1500	OpenSea		Both	CG	Open Sea	ENST00000368765	chr1	152878317	152885047	6731	+	1053	ENSG00000163206	SMCP	protein_coding	chromosome	SMCP								Heterochromatin	0.176836868838898	PMD	commonPMD	cg21948655	cg21948655				Yes
cg23191324_BC11	chr1	152877293	R	I	SMCP	TSS1500	OpenSea		Red	CG	Open Sea	ENST00000368765	chr1	152878317	152885047	6731	+	1022	ENSG00000163206	SMCP	protein_coding	chromosome	SMCP								Heterochromatin	0.176836868838898	PMD	commonPMD	cg23191324	cg23191324				Yes
cg24617567_BC21	chr1	152877297	F	II	SMCP	TSS1500	OpenSea		Both	CG	Open Sea	ENST00000368765	chr1	152878317	152885047	6731	+	1018	ENSG00000163206	SMCP	protein_coding	chromosome	SMCP								Heterochromatin	0.176836868838898	PMD	commonPMD	cg24617567	cg24617567				Yes
cg09552123_BC21	chr1	152877307	F	II	SMCP	TSS1500	OpenSea		Both	CG	Open Sea	ENST00000368765	chr1	152878317	152885047	6731	+	1008	ENSG00000163206	SMCP	protein_coding	chromosome	SMCP								Heterochromatin	0.176836868838898	PMD	commonPMD	cg09552123	cg09552123				Yes
cg13575682_TC21	chr1	152878222	R	II	SMCP	TSS200	OpenSea		Both	CG	Open Sea	ENST00000368765	chr1	152878317	152885047	6731	+	93	ENSG00000163206	SMCP	protein_coding	chromosome	SMCP								Heterochromatin	0.176836868838898	PMD	commonPMD	cg13575682	cg13575682				Yes
cg09542291_TC21	chr1	152878516	R	II		Unknow	OpenSea		Both	CG	Open Sea	ENST00000368765	chr1	152878317	152885047	6731	+	198	ENSG00000163206	SMCP	protein_coding	chromosome	SMCP	ENSG00000163206	SMCP						Heterochromatin	0.176836868838898	PMD	commonPMD	cg09542291	cg09542291				No
cg05066693_BC21	chr1	152968669	F	II		Unknow	OpenSea		Both	CG	Open Sea	ENST00000328051	chr1	152970666	152972574	1909	+	1995	ENSG00000184148	SPRR4	protein_coding	chromosome	SPRR4								Heterochromatin	0.193893768102263	PMD	commonPMD	cg05066693	cg05066693				No
cg02060465_TC21	chr1	152969251	R	II	SPRR4	TSS1500	OpenSea		Both	CG	Open Sea	ENST00000328051	chr1	152970666	152972574	1909	+	1413	ENSG00000184148	SPRR4	protein_coding	chromosome	SPRR4								Repressed_chromatin	0.193893768102263	PMD	commonPMD	cg02060465	cg02060465				Yes
cg08948808_BC21	chr1	152969527	F	II	SPRR4	TSS1500	OpenSea		Both	CG	Open Sea	ENST00000328051	chr1	152970666	152972574	1909	+	1137	ENSG00000184148	SPRR4	protein_coding	chromosome	SPRR4								Repressed_chromatin	0.193893768102263	PMD	commonPMD	cg08948808	cg08948808				Yes
cg11066776_TC21	chr1	152969925	F	II	SPRR4	TSS1500	OpenSea		Both	CG	Open Sea	ENST00000328051	chr1	152970666	152972574	1909	+	739	ENSG00000184148	SPRR4	protein_coding	chromosome	SPRR4								Repressed_chromatin	0.193893768102263	PMD	commonPMD	cg11066776	cg11066776				Yes
cg01680961_TC21	chr1	152970687	F	II	SPRR4	5UTR	OpenSea		Both	CG	Open Sea	ENST00000328051	chr1	152970666	152972574	1909	+	20	ENSG00000184148	SPRR4	protein_coding	chromosome	SPRR4	ENSG00000184148	SPRR4						Repressed_chromatin	0.193893768102263	PMD	commonPMD	cg01680961	cg01680961				Yes
cg08763351_BC21	chr1	152970734	F	II		Unknow	OpenSea		Both	CG	Open Sea	ENST00000328051	chr1	152970666	152972574	1909	+	67	ENSG00000184148	SPRR4	protein_coding	chromosome	SPRR4	ENSG00000184148	SPRR4						Heterochromatin	0.193893768102263	PMD	commonPMD	cg08763351	cg08763351				Yes
cg19602452_TC21	chr1	152970830	F	II		Unknow	OpenSea		Both	CG	Open Sea	ENST00000328051	chr1	152970666	152972574	1909	+	163	ENSG00000184148	SPRR4	protein_coding	chromosome	SPRR4	ENSG00000184148	SPRR4						Heterochromatin	0.193893768102263	PMD	commonPMD	cg19602452	cg19602452				Yes
cg01424239_TC21	chr1	153000841	F	II	SPRR3	TSS1500	OpenSea		Both	CG	Open Sea	ENST00000331860	chr1	153001747	153003855	2109	+	904	ENSG00000163209	SPRR3	protein_coding	chromosome	SPRR3								Primed_non-prostate_lineage-specific_enhancer	0.19048520336541	PMD	commonPMD	cg01424239					No
cg24667326_TC21	chr1	153001244	F	II	SPRR3	TSS1500	OpenSea		Both	CG	Open Sea	ENST00000331860	chr1	153001747	153003855	2109	+	501	ENSG00000163209	SPRR3	protein_coding	chromosome	SPRR3								Primed_non-prostate_lineage-specific_enhancer	0.19048520336541	PMD	commonPMD	cg24667326	cg24667326				Yes
cg04138756_TC21	chr1	153001373	F	II	SPRR3	TSS1500	OpenSea		Both	CG	Open Sea	ENST00000331860	chr1	153001747	153003855	2109	+	372	ENSG00000163209	SPRR3	protein_coding	chromosome	SPRR3								Primed_non-prostate_lineage-specific_enhancer	0.19048520336541	PMD	commonPMD	cg04138756	cg04138756				Yes
cg25856811_BC21	chr1	153001481	F	II	SPRR3	TSS1500	OpenSea		Both	CG	Open Sea	ENST00000331860	chr1	153001747	153003855	2109	+	264	ENSG00000163209	SPRR3	protein_coding	chromosome	SPRR3								Primed_non-prostate_lineage-specific_enhancer	0.19048520336541	PMD	commonPMD	cg25856811	cg25856811				Yes
cg21543102_TC21	chr1	153002295	R	II		Unknow	OpenSea		Both	CG	Open Sea	ENST00000295367	chr1	153001771	153003856	2086	+	523	ENSG00000163209	SPRR3	protein_coding	chromosome	SPRR3	ENSG00000163209	SPRR3						Repressed_chromatin	0.19048520336541	PMD	commonPMD	cg21543102	cg21543102				Yes
cg23117709_BC21	chr1	153012681	F	II		Unknow	OpenSea		Both	CG	Open Sea	ENST00000295367	chr1	153001771	153003856	2086	+	10909	ENSG00000163209	SPRR3	protein_coding	chromosome	SPRR3								Heterochromatin	0.19048520336541	PMD	commonPMD	cg23117709	cg23117709				No
cg02570660_BC21	chr1	153012765	F	II		Unknow	OpenSea		Both	CG	Open Sea	ENST00000295367	chr1	153001771	153003856	2086	+	10993	ENSG00000163209	SPRR3	protein_coding	chromosome	SPRR3								Heterochromatin	0.19048520336541	PMD	commonPMD	cg02570660	cg02570660				No
cg09872582_TC21	chr1	153013025	F	II		Unknow	OpenSea		Both	CG	Open Sea	ENST00000295367	chr1	153001771	153003856	2086	+	11253	ENSG00000163209	SPRR3	protein_coding	chromosome	SPRR3								Heterochromatin	0.19048520336541	PMD	commonPMD	cg09872582	cg09872582				No
cg05250615_BC21	chr1	153013979	F	II		Unknow	OpenSea		Both	CG	Open Sea	ENST00000295367	chr1	153001771	153003856	2086	+	12207	ENSG00000163209	SPRR3	protein_coding	chromosome	SPRR3								Heterochromatin	0.19048520336541	PMD	commonPMD	cg05250615	cg05250615				No
cg19740217_BC21	chr1	153013988	F	II		Unknow	OpenSea		Both	CG	Open Sea	ENST00000295367	chr1	153001771	153003856	2086	+	12216	ENSG00000163209	SPRR3	protein_coding	chromosome	SPRR3								Heterochromatin	0.19048520336541	PMD	commonPMD	cg19740217	cg19740217				No
cg03969260_TC21	chr1	153149727	F	II	SPRR2G	3UTR	OpenSea		Both	CG	Open Sea	ENST00000368748	chr1	153149582	153150869	1288	-	1140	ENSG00000159516	SPRR2G	protein_coding	chromosome	SPRR2G	ENSG00000159516	SPRR2G						Repressed_chromatin	0.184932508646673	PMD	commonPMD	cg03969260	cg03969260				No
cg22567305_TC21	chr1	153150308	R	II		Unknow	OpenSea		Both	CG	Open Sea	ENST00000368748	chr1	153149582	153150869	1288	-	559	ENSG00000159516	SPRR2G	protein_coding	chromosome	SPRR2G	ENSG00000159516	SPRR2G						Heterochromatin	0.184932508646673	PMD	commonPMD	cg22567305	cg22567305				No
cg11267802_TC21	chr1	153151117	F	II	SPRR2G	TSS1500	OpenSea		Both	CG	Open Sea	ENST00000368748	chr1	153149582	153150869	1288	-	247	ENSG00000159516	SPRR2G	protein_coding	chromosome	SPRR2G								Heterochromatin	0.184932508646673	PMD	commonPMD	cg11267802	cg11267802				Yes
cg09581452_BC21	chr1	153151779	R	II	SPRR2G	TSS1500	OpenSea		Both	CG	Open Sea	ENST00000368748	chr1	153149582	153150869	1288	-	909	ENSG00000159516	SPRR2G	protein_coding	chromosome	SPRR2G								Heterochromatin	0.184932508646673	PMD	commonPMD	cg09581452	cg09581452				Yes
cg12112007_TC21	chr1	153151872	F	II	SPRR2G	TSS1500	OpenSea		Both	CG	Open Sea	ENST00000368748	chr1	153149582	153150869	1288	-	1002	ENSG00000159516	SPRR2G	protein_coding	chromosome	SPRR2G								Heterochromatin	0.184932508646673	PMD	commonPMD	cg12112007	cg12112007				Yes
cg02746334_BC21	chr1	153152320	R	II	SPRR2G	TSS1500	OpenSea		Both	CG	Open Sea	ENST00000368748	chr1	153149582	153150869	1288	-	1450	ENSG00000159516	SPRR2G	protein_coding	chromosome	SPRR2G								Heterochromatin	0.184932508646673	PMD	commonPMD	cg02746334	cg02746334				Yes
cg20141817_TC21	chr1	153152349	F	II	SPRR2G	TSS1500	OpenSea		Both	CG	Open Sea	ENST00000368748	chr1	153149582	153150869	1288	-	1479	ENSG00000159516	SPRR2G	protein_coding	chromosome	SPRR2G								Heterochromatin	0.184932508646673	PMD	commonPMD	cg20141817	cg20141817				Yes
cg01425233_TC21	chr1	153202023	F	II	LELP1	TSS1500	OpenSea		Both	CG	Open Sea	ENST00000368747	chr1	153203443	153205120	1678	+	1418	ENSG00000203784	LELP1	protein_coding	chromosome	LELP1								Heterochromatin	0.165444672134789	PMD	commonPMD	cg01425233					No
cg06804411_BC21	chr1	153202178	F	II	LELP1	TSS1500	OpenSea		Both	CG	Open Sea	ENST00000368747	chr1	153203443	153205120	1678	+	1263	ENSG00000203784	LELP1	protein_coding	chromosome	LELP1								Heterochromatin	0.165444672134789	PMD	commonPMD	cg06804411	cg06804411				Yes
cg02303399_BC21	chr1	153202772	R	II	LELP1	TSS1500	OpenSea		Both	CG	Open Sea	ENST00000368747	chr1	153203443	153205120	1678	+	669	ENSG00000203784	LELP1	protein_coding	chromosome	LELP1								Repressed_chromatin	0.165444672134789	PMD	commonPMD	cg02303399	cg02303399				Yes
cg23219336_BC21	chr1	153202786	F	II	LELP1	TSS1500	OpenSea		Both	CG	Open Sea	ENST00000368747	chr1	153203443	153205120	1678	+	655	ENSG00000203784	LELP1	protein_coding	chromosome	LELP1								Repressed_chromatin	0.165444672134789	PMD	commonPMD	cg23219336	cg23219336				Yes
cg00298977_BC21	chr1	153203366	F	II	LELP1	TSS200	OpenSea		Both	CG	Open Sea	ENST00000368747	chr1	153203443	153205120	1678	+	75	ENSG00000203784	LELP1	protein_coding	chromosome	LELP1								Repressed_chromatin	0.165444672134789	PMD	commonPMD	cg00298977					No
cg02886578_BC21	chr1	153203607	R	II		Unknow	OpenSea		Both	CG	Open Sea	ENST00000368747	chr1	153203443	153205120	1678	+	163	ENSG00000203784	LELP1	protein_coding	chromosome	LELP1	ENSG00000203784	LELP1						Heterochromatin	0.165444672134789	PMD	commonPMD	cg02886578	cg02886578				Yes
cg22702025_TC21	chr1	153310685	F	II	PGLYRP3	Exon	OpenSea		Both	CG	Open Sea	ENST00000290722	chr1	153297862	153310718	12857	-	31	ENSG00000159527	PGLYRP3	protein_coding	chromosome	PGLYRP3	ENSG00000159527	PGLYRP3						Repressed_chromatin	0.167884278436433	PMD	commonPMD	cg22702025	cg22702025				Yes
cg10083103_BC21	chr1	153310906	F	II		Unknow	OpenSea		Both	CG	Open Sea	ENST00000290722	chr1	153297862	153310718	12857	-	187	ENSG00000159527	PGLYRP3	protein_coding	chromosome	PGLYRP3								Repressed_chromatin	0.167884278436433	PMD	commonPMD	cg10083103	cg10083103				Yes
cg03222483_TC21	chr1	153311152	F	II		Unknow	OpenSea		Both	CG	Open Sea	ENST00000290722	chr1	153297862	153310718	12857	-	433	ENSG00000159527	PGLYRP3	protein_coding	chromosome	PGLYRP3								Heterochromatin	0.167884278436433	PMD	commonPMD	cg03222483	cg03222483				No
cg08244156_TC21	chr1	153311236	F	II		Unknow	OpenSea		Both	CG	Open Sea	ENST00000290722	chr1	153297862	153310718	12857	-	517	ENSG00000159527	PGLYRP3	protein_coding	chromosome	PGLYRP3								Heterochromatin	0.167884278436433	PMD	commonPMD	cg08244156	cg08244156				Yes
cg09448880_BC21	chr1	153311365	F	II		Unknow	OpenSea		Both	CG	Open Sea	ENST00000290722	chr1	153297862	153310718	12857	-	646	ENSG00000159527	PGLYRP3	protein_coding	chromosome	PGLYRP3								Heterochromatin	0.167884278436433	PMD	commonPMD	cg09448880	cg09448880				Yes
cg06275635_BC21	chr1	153311518	F	II		Unknow	OpenSea		Both	CG	Open Sea	ENST00000290722	chr1	153297862	153310718	12857	-	799	ENSG00000159527	PGLYRP3	protein_coding	chromosome	PGLYRP3								Heterochromatin	0.167884278436433	PMD	commonPMD	cg06275635	cg06275635				Yes
cg21843015_TC21	chr1	153312114	F	II		Unknow	OpenSea		Both	CG	Open Sea	ENST00000290722	chr1	153297862	153310718	12857	-	1395	ENSG00000159527	PGLYRP3	protein_coding	chromosome	PGLYRP3								Heterochromatin	0.167884278436433	PMD	commonPMD	cg21843015	cg21843015				Yes
cg25259754_BC21	chr1	157700430	F	II		Unknow	OpenSea		Both	CG	Open Sea	ENST00000480682	chr1	157676481	157700730	24250	-	298	ENSG00000160856	FCRL3	protein_coding	chromosome	FCRL3	ENSG00000160856	FCRL3						Active_non-prostate_lineage_enhancer	0.202773688769422	PMD	commonPMD	cg25259754	cg25259754				Yes
cg17134153_TC21	chr1	157700538	R	II	FCRL3	Exon	OpenSea		Both	CG	Open Sea	ENST00000480682	chr1	157676481	157700730	24250	-	190	ENSG00000160856	FCRL3	protein_coding	chromosome	FCRL3	ENSG00000160856	FCRL3						Active_non-prostate_lineage_enhancer	0.202773688769422	PMD	commonPMD	cg17134153	cg17134153				Yes
cg08786003_BC21	chr1	157700920	F	II	FCRL3	TSS200	OpenSea		Both	CG	Open Sea	ENST00000368184	chr1	157676482	157700857	24376	-	62	ENSG00000160856	FCRL3	protein_coding	chromosome	FCRL3								Heterochromatin	0.202773688769422	PMD	commonPMD	cg08786003	cg08786003				Yes
cg19602479_BC21	chr1	157701079	F	II	FCRL3	TSS1500	OpenSea		Both	CG	Open Sea	ENST00000368184	chr1	157676482	157700857	24376	-	221	ENSG00000160856	FCRL3	protein_coding	chromosome	FCRL3								Heterochromatin	0.202773688769422	PMD	commonPMD	cg19602479	cg19602479				No
cg21721331_BC21	chr1	157701087	F	II	FCRL3	TSS1500	OpenSea		Both	CG	Open Sea	ENST00000368184	chr1	157676482	157700857	24376	-	229	ENSG00000160856	FCRL3	protein_coding	chromosome	FCRL3								Heterochromatin	0.202773688769422	PMD	commonPMD	cg21721331	cg21721331				Yes
cg04429688_TC21	chr1	157701387	F	II	FCRL3	TSS1500	OpenSea		Both	CG	Open Sea	ENST00000368184	chr1	157676482	157700857	24376	-	529	ENSG00000160856	FCRL3	protein_coding	chromosome	FCRL3								Heterochromatin	0.202773688769422	PMD	commonPMD	cg04429688	cg04429688				Yes
cg05384663_TC21	chr1	157701596	R	II	FCRL3	TSS1500	OpenSea		Both	CG	Open Sea	ENST00000368184	chr1	157676482	157700857	24376	-	738	ENSG00000160856	FCRL3	protein_coding	chromosome	FCRL3								Heterochromatin	0.202773688769422	PMD	commonPMD	cg05384663	cg05384663				Yes
cg15202552_BC21	chr1	157701969	R	II	FCRL3	TSS1500	OpenSea		Both	CG	Open Sea	ENST00000368184	chr1	157676482	157700857	24376	-	1111	ENSG00000160856	FCRL3	protein_coding	chromosome	FCRL3								Heterochromatin	0.202773688769422	PMD	commonPMD	cg15202552	cg15202552				Yes
cg24881910_BC21	chr1	157702284	F	II		Unknow	OpenSea		Both	CG	Open Sea	ENST00000368184	chr1	157676482	157700857	24376	-	1426	ENSG00000160856	FCRL3	protein_coding	chromosome	FCRL3								Heterochromatin	0.202773688769422	PMD	commonPMD	cg24881910	cg24881910				Yes
cg01490646_BC21	chr1	157819656	R	II		Unknow	OpenSea		Both	CG	Open Sea	ENST00000491942	chr1	157795855	157820060	24206	-	402	ENSG00000163534	FCRL1	protein_coding	chromosome	FCRL1	ENSG00000163534	FCRL1						Heterochromatin	0.205613546161461	PMD	commonPMD	cg01490646					No
cg09340639_BC21	chr1	157819872	F	II		Unknow	OpenSea		Both	CG	Open Sea	ENST00000491942	chr1	157795855	157820060	24206	-	186	ENSG00000163534	FCRL1	protein_coding	chromosome	FCRL1	ENSG00000163534	FCRL1						Heterochromatin	0.205613546161461	PMD	commonPMD	cg09340639	cg09340639				Yes
cg15779950_BC21	chr1	157820102	R	II	FCRL1	Exon	OpenSea		Both	CG	Open Sea	ENST00000368176	chr1	157794861	157820105	25245	-	1	ENSG00000163534	FCRL1	protein_coding	chromosome	FCRL1	ENSG00000163534	FCRL1						Heterochromatin	0.205613546161461	PMD	commonPMD	cg15779950	cg15779950				Yes
cg05766896_BC21	chr1	157820143	R	II	FCRL1	TSS200	OpenSea		Both	CG	Open Sea	ENST00000368176	chr1	157794861	157820105	25245	-	37	ENSG00000163534	FCRL1	protein_coding	chromosome	FCRL1								Heterochromatin	0.205613546161461	PMD	commonPMD	cg05766896	cg05766896				Yes
cg01490648_TC21	chr1	157820570	R	II	FCRL1	TSS1500	OpenSea		Both	CG	Open Sea	ENST00000368176	chr1	157794861	157820105	25245	-	464	ENSG00000163534	FCRL1	protein_coding	chromosome	FCRL1								Heterochromatin	0.205613546161461	PMD	commonPMD	cg01490648					No
cg24344394_TC21	chr1	157820644	F	II	FCRL1	TSS1500	OpenSea		Both	CG	Open Sea	ENST00000368176	chr1	157794861	157820105	25245	-	538	ENSG00000163534	FCRL1	protein_coding	chromosome	FCRL1								Heterochromatin	0.205613546161461	PMD	commonPMD	cg24344394	cg24344394				Yes
cg22515937_BC21	chr1	157820709	R	II	FCRL1	TSS1500	OpenSea		Both	CG	Open Sea	ENST00000368176	chr1	157794861	157820105	25245	-	603	ENSG00000163534	FCRL1	protein_coding	chromosome	FCRL1								Heterochromatin	0.205613546161461	PMD	commonPMD	cg22515937	cg22515937				Yes
cg18707136_TC21	chr1	157820977	R	II	FCRL1	TSS1500	OpenSea		Both	CG	Open Sea	ENST00000368176	chr1	157794861	157820105	25245	-	871	ENSG00000163534	FCRL1	protein_coding	chromosome	FCRL1								Heterochromatin	0.205613546161461	PMD	commonPMD	cg18707136	cg18707136				Yes
cg12299264_BC21	chr1	157925703	F	II	LOC105371458	TSS1500	OpenSea		Both	CG	Open Sea	ENST00000452528	chr1	157925974	157949071	23098	+	269	ENSG00000236957	RP11-451O13.1	transcribed_unprocessed_pseudogene	chromosome	RP11-451O13.1								Repressed_chromatin	0.180618373061002	PMD	commonPMD	cg12299264	cg12299264				No
cg22507887_TC11	chr1	157925710	F	I	LOC105371458	TSS1500	OpenSea		Red	CG	Open Sea	ENST00000452528	chr1	157925974	157949071	23098	+	262	ENSG00000236957	RP11-451O13.1	transcribed_unprocessed_pseudogene	chromosome	RP11-451O13.1								Repressed_chromatin	0.180618373061002	PMD	commonPMD	cg22507887	cg22507887				Yes
cg25024214_BC21	chr1	157925806	R	II	LOC105371458	TSS200	OpenSea		Both	CG	Open Sea	ENST00000452528	chr1	157925974	157949071	23098	+	166	ENSG00000236957	RP11-451O13.1	transcribed_unprocessed_pseudogene	chromosome	RP11-451O13.1								Repressed_chromatin	0.180618373061002	PMD	commonPMD	cg25024214					No
cg26114457_TC21	chr1	157925859	R	II	LOC105371458	TSS200	OpenSea		Both	CG	Open Sea	ENST00000452528	chr1	157925974	157949071	23098	+	113	ENSG00000236957	RP11-451O13.1	transcribed_unprocessed_pseudogene	chromosome	RP11-451O13.1								Repressed_chromatin	0.180618373061002	PMD	commonPMD	cg26114457	cg26114457				Yes
cg25028404_BC21	chr1	157926610	R	II		Unknow	OpenSea		Both	CG	Open Sea	ENST00000452528	chr1	157925974	157949071	23098	+	635	ENSG00000236957	RP11-451O13.1	transcribed_unprocessed_pseudogene	chromosome	RP11-451O13.1								Repressed_chromatin	0.180618373061002	PMD	commonPMD	cg25028404	cg25028404				Yes
cg04592527_TC21	chr1	158288293	F	II		Unknow	OpenSea		Both	CG	Open Sea	ENST00000368170	chr1	158289786	158293630	3845	+	1491	ENSG00000158481	CD1C	protein_coding	chromosome	CD1C								Heterochromatin	0.200408536124976	PMD	commonPMD	cg04592527	cg04592527				No
cg27534912_BC21	chr1	158289012	F	II	CD1C	TSS1500	OpenSea		Both	CG	Open Sea	ENST00000368170	chr1	158289786	158293630	3845	+	772	ENSG00000158481	CD1C	protein_coding	chromosome	CD1C								Heterochromatin	0.200408536124976	PMD	commonPMD	cg27534912	cg27534912				No
cg16993682_BC21	chr1	158289478	R	II	CD1C	TSS1500	OpenSea		Both	CG	Open Sea	ENST00000368170	chr1	158289786	158293630	3845	+	306	ENSG00000158481	CD1C	protein_coding	chromosome	CD1C								Heterochromatin	0.200408536124976	PMD	commonPMD	cg16993682	cg16993682				No
cg07548313_TC21	chr1	158290136	F	II		Unknow	OpenSea		Both	CG	Open Sea	ENST00000368170	chr1	158289786	158293630	3845	+	349	ENSG00000158481	CD1C	protein_coding	chromosome	CD1C	ENSG00000158481	CD1C						Heterochromatin	0.200408536124976	PMD	commonPMD	cg07548313	cg07548313				No
cg01494708_BC21	chr1	158290472	R	II		Unknow	OpenSea		Both	CG	Open Sea	ENST00000368170	chr1	158289786	158293630	3845	+	685	ENSG00000158481	CD1C	protein_coding	chromosome	CD1C	ENSG00000158481	CD1C						Heterochromatin	0.200408536124976	PMD	commonPMD	cg01494708					No
cg09149672_BC21	chr1	158291361	R	II	CD1C	Exon	OpenSea		Both	CG	Open Sea	ENST00000443761	chr1	158291270	158293617	2348	+	90	ENSG00000158481	CD1C	protein_coding	chromosome	CD1C	ENSG00000158481	CD1C						Heterochromatin	0.200408536124976	PMD	commonPMD	cg09149672	cg09149672				No
cg18972751_BC21	chr1	158291765	F	II		Unknow	OpenSea		Both	CG	Open Sea	ENST00000443761	chr1	158291270	158293617	2348	+	494	ENSG00000158481	CD1C	protein_coding	chromosome	CD1C	ENSG00000158481	CD1C						Heterochromatin	0.200408536124976	PMD	commonPMD	cg18972751	cg18972751				No
cg15952487_TC21	chr1	158330943	F	II	CD1B	Exon	OpenSea		Both	CG	Open Sea	ENST00000451207	chr1	158327951	158331025	3075	-	80	ENSG00000158485	CD1B	protein_coding	chromosome	CD1B	ENSG00000158485	CD1B						Heterochromatin	0.211342370182441	PMD	commonPMD	cg15952487	cg15952487	GH01J158327	Enhancer	0.700935162989711	Yes
cg21224778_BC21	chr1	158331049	R	II	CD1B	Exon	OpenSea		Both	CG	Open Sea	ENST00000451207	chr1	158327951	158331025	3075	-	23	ENSG00000158485	CD1B	protein_coding	chromosome	CD1B	ENSG00000158485	CD1B						Heterochromatin	0.211342370182441	PMD	commonPMD	cg21224778	cg21224778				Yes
cg04574507_TC21	chr1	158331248	R	II		Unknow	OpenSea		Both	CG	Open Sea	ENST00000451207	chr1	158327951	158331025	3075	-	222	ENSG00000158485	CD1B	protein_coding	chromosome	CD1B	ENSG00000158485	CD1B						Heterochromatin	0.211342370182441	PMD	commonPMD	cg04574507	cg04574507				Yes
cg02478603_BC21	chr1	158331661	F	II	CD1B	TSS200	OpenSea		Both	CG	Open Sea	ENST00000368168	chr1	158327951	158331531	3581	-	129	ENSG00000158485	CD1B	protein_coding	chromosome	CD1B								Heterochromatin	0.211342370182441	PMD	commonPMD	cg02478603	cg02478603				Yes
cg05142233_TC21	chr1	158332338	F	II	CD1B	TSS1500	OpenSea		Both	CG	Open Sea	ENST00000368168	chr1	158327951	158331531	3581	-	806	ENSG00000158485	CD1B	protein_coding	chromosome	CD1B								Heterochromatin	0.211342370182441	PMD	commonPMD	cg05142233	cg05142233				Yes
cg12546793_TC21	chr1	158332950	R	II	CD1B	TSS1500	OpenSea		Both	CG	Open Sea	ENST00000368168	chr1	158327951	158331531	3581	-	1418	ENSG00000158485	CD1B	protein_coding	chromosome	CD1B								Heterochromatin	0.211342370182441	PMD	commonPMD	cg12546793	cg12546793				No
cg10951643_TC21	chr1	158352741	R	II	CD1E	TSS1500	OpenSea		Both	CG	Open Sea	ENST00000444681	chr1	158353696	158357553	3858	+	953	ENSG00000158488	CD1E	protein_coding	chromosome	CD1E								Heterochromatin	0.211342370182441	PMD	commonPMD	cg10951643	cg10951643				Yes
cg10976626_TC21	chr1	158353051	R	II	CD1E	TSS1500	OpenSea		Both	CG	Open Sea	ENST00000444681	chr1	158353696	158357553	3858	+	643	ENSG00000158488	CD1E	protein_coding	chromosome	CD1E								Heterochromatin	0.211342370182441	PMD	commonPMD	cg10976626	cg10976626				Yes
cg09478478_BC21	chr1	158353055	R	II	CD1E	TSS1500	OpenSea		Both	CG	Open Sea	ENST00000444681	chr1	158353696	158357553	3858	+	639	ENSG00000158488	CD1E	protein_coding	chromosome	CD1E								Heterochromatin	0.211342370182441	PMD	commonPMD	cg09478478	cg09478478				Yes
cg03701795_BC21	chr1	158353692	F	II	CD1E	TSS1500	OpenSea		Both	CG	Open Sea	ENST00000444681	chr1	158353696	158357553	3858	+	2	ENSG00000158488	CD1E	protein_coding	chromosome	CD1E								Repressed_chromatin	0.211342370182441	PMD	commonPMD	cg03701795	cg03701795				Yes
cg03863352_TC21	chr1	158354012	F	II	CD1E	Exon	OpenSea		Both	CG	Open Sea	ENST00000368161	chr1	158353989	158357522	3534	+	22	ENSG00000158488	CD1E	protein_coding	chromosome	CD1E	ENSG00000158488	CD1E						Repressed_chromatin	0.211342370182441	PMD	commonPMD	cg03863352	cg03863352				Yes
cg12200412_BC21	chr1	158354541	F	II	CD1E	Exon	OpenSea		Both	CG	Open Sea	ENST00000464822	chr1	158354180	158355338	1159	+	360	ENSG00000158488	CD1E	protein_coding	chromosome	CD1E	ENSG00000158488	CD1E						Repressed_chromatin	0.211342370182441	PMD	commonPMD	cg12200412	cg12200412				Yes
cg26014409_TC21	chr1	158354681	F	II		Unknow	OpenSea		Both	CG	Open Sea	ENST00000464822	chr1	158354180	158355338	1159	+	500	ENSG00000158488	CD1E	protein_coding	chromosome	CD1E	ENSG00000158488	CD1E						Repressed_chromatin	0.211342370182441	PMD	commonPMD	cg26014409	cg26014409				Yes
cg09664215_TC21	chr1	158355464	F	II	CD1E	Exon	OpenSea		Both	CG	Open Sea	ENST00000368162	chr1	158355894	158357497	1604	+	428	ENSG00000158488	CD1E	protein_coding	chromosome	CD1E	ENSG00000158488	CD1E						Repressed_chromatin	0.211342370182441	PMD	commonPMD	cg09664215	cg09664215				Yes
cg01495537_BC21	chr1	158420475	R	II	OR10K2	Exon	OpenSea		Both	CG	Open Sea	ENST00000314902	chr1	158419928	158420866	939	-	389	ENSG00000180708	OR10K2	protein_coding	chromosome	OR10K2	ENSG00000180708	OR10K2						Repressed_chromatin	0.212438141923228	PMD	commonPMD	cg01495537					No
cg11916257_BC21	chr1	158420502	R	II	OR10K2	Exon	OpenSea		Both	CG	Open Sea	ENST00000314902	chr1	158419928	158420866	939	-	362	ENSG00000180708	OR10K2	protein_coding	chromosome	OR10K2	ENSG00000180708	OR10K2						Repressed_chromatin	0.212438141923228	PMD	commonPMD	cg11916257	cg11916257				Yes
cg26151206_TC21	chr1	158420859	R	II	OR10K2	Exon	OpenSea		Both	CG	Open Sea	ENST00000314902	chr1	158419928	158420866	939	-	5	ENSG00000180708	OR10K2	protein_coding	chromosome	OR10K2	ENSG00000180708	OR10K2						Heterochromatin	0.212438141923228	PMD	commonPMD	cg26151206	cg26151206				Yes
cg27235829_BC21	chr1	158420969	F	II		Unknow	OpenSea		Both	CG	Open Sea	ENST00000314902	chr1	158419928	158420866	939	-	102	ENSG00000180708	OR10K2	protein_coding	chromosome	OR10K2								Heterochromatin	0.212438141923228	PMD	commonPMD	cg27235829	cg27235829				Yes
cg08400475_BC21	chr1	158421052	F	II		Unknow	OpenSea		Both	CG	Open Sea	ENST00000314902	chr1	158419928	158420866	939	-	185	ENSG00000180708	OR10K2	protein_coding	chromosome	OR10K2								Heterochromatin	0.212438141923228	PMD	commonPMD	cg08400475	cg08400475				Yes
cg01733284_BC21	chr1	158421329	F	II		Unknow	OpenSea		Both	CG	Open Sea	ENST00000314902	chr1	158419928	158420866	939	-	462	ENSG00000180708	OR10K2	protein_coding	chromosome	OR10K2								Heterochromatin	0.212438141923228	PMD	commonPMD	cg01733284	cg01733284				Yes
cg00119186_BC21	chr1	158700334	F	II	OR6K2	Exon	OpenSea		Both	CG	Open Sea	ENST00000359610	chr1	158699678	158700652	975	-	316	ENSG00000196171	OR6K2	protein_coding	chromosome	OR6K2	ENSG00000196171	OR6K2						Heterochromatin	0.21170771161906	PMD	commonPMD	cg00119186	cg00119186				Yes
cg03002968_BC21	chr1	158700607	R	II	OR6K2	Exon	OpenSea		Both	CG	Open Sea	ENST00000359610	chr1	158699678	158700652	975	-	43	ENSG00000196171	OR6K2	protein_coding	chromosome	OR6K2	ENSG00000196171	OR6K2						Heterochromatin	0.21170771161906	PMD	commonPMD	cg03002968	cg03002968				Yes
cg01496963_TC21	chr1	158700749	R	II	OR6K2	TSS200	OpenSea		Both	CG	Open Sea	ENST00000359610	chr1	158699678	158700652	975	-	96	ENSG00000196171	OR6K2	protein_coding	chromosome	OR6K2								Heterochromatin	0.21170771161906	PMD	commonPMD	cg01496963					No
cg02245566_BC21	chr1	158700827	R	II	OR6K2	TSS200	OpenSea		Both	CG	Open Sea	ENST00000359610	chr1	158699678	158700652	975	-	174	ENSG00000196171	OR6K2	protein_coding	chromosome	OR6K2								Heterochromatin	0.21170771161906	PMD	commonPMD	cg02245566	cg02245566				Yes
cg10909088_TC21	chr1	158701086	R	II	OR6K2	TSS1500	OpenSea		Both	CG	Open Sea	ENST00000359610	chr1	158699678	158700652	975	-	433	ENSG00000196171	OR6K2	protein_coding	chromosome	OR6K2								Heterochromatin	0.21170771161906	PMD	commonPMD	cg10909088	cg10909088				Yes
cg18453528_BC21	chr1	158701915	F	II	OR6K2	TSS1500	OpenSea		Both	CG	Open Sea	ENST00000359610	chr1	158699678	158700652	975	-	1262	ENSG00000196171	OR6K2	protein_coding	chromosome	OR6K2								Heterochromatin	0.21170771161906	PMD	commonPMD	cg18453528	cg18453528				Yes
cg08918576_BC21	chr1	158718985	F	II		Unknow	OpenSea		Both	CG	Open Sea	ENST00000368146	chr1	158717168	158718163	996	-	821	ENSG00000203757	OR6K3	protein_coding	chromosome	OR6K3								Heterochromatin	0.21170771161906	PMD	commonPMD	cg08918576	cg08918576				No
cg12811284_BC21	chr1	158719014	F	II		Unknow	OpenSea		Both	CG	Open Sea	ENST00000368146	chr1	158717168	158718163	996	-	850	ENSG00000203757	OR6K3	protein_coding	chromosome	OR6K3								Heterochromatin	0.21170771161906	PMD	commonPMD	cg12811284	cg12811284				No
cg05369553_BC21	chr1	158719136	F	II		Unknow	OpenSea		Both	CG	Open Sea	ENST00000368146	chr1	158717168	158718163	996	-	972	ENSG00000203757	OR6K3	protein_coding	chromosome	OR6K3								Heterochromatin	0.21170771161906	PMD	commonPMD	cg05369553	cg05369553				No
cg09318068_BC21	chr1	158719351	F	II		Unknow	OpenSea		Both	CG	Open Sea	ENST00000368146	chr1	158717168	158718163	996	-	1187	ENSG00000203757	OR6K3	protein_coding	chromosome	OR6K3								Heterochromatin	0.21170771161906	PMD	commonPMD	cg09318068					No
cg00920395_BC21	chr1	158719473	F	II		Unknow	OpenSea		Both	CG	Open Sea	ENST00000368146	chr1	158717168	158718163	996	-	1309	ENSG00000203757	OR6K3	protein_coding	chromosome	OR6K3								Heterochromatin	0.21170771161906	PMD	commonPMD	cg00920395	cg00920395				No
cg25119415_BC21	chr1	158830145	F	II	MNDA	TSS1500	OpenSea		Both	CG	Open Sea	ENST00000368141	chr1	158831317	158849504	18188	+	1170	ENSG00000163563	MNDA	protein_coding	chromosome	MNDA								Heterochromatin	0.194459126323673	PMD	commonPMD	cg25119415	cg25119415	GH01J158829	Promoter/Enhancer	1.30188525816494	No
cg05304729_BC21	chr1	158830234	F	II	MNDA	TSS1500	OpenSea		Both	CG	Open Sea	ENST00000368141	chr1	158831317	158849504	18188	+	1081	ENSG00000163563	MNDA	protein_coding	chromosome	MNDA								Heterochromatin	0.194459126323673	PMD	commonPMD	cg05304729	cg05304729	GH01J158829	Promoter/Enhancer	1.30188525816494	No
cg26237275_BC21	chr1	158831090	F	II	MNDA	TSS1500	OpenSea		Both	CG	Open Sea	ENST00000368141	chr1	158831317	158849504	18188	+	225	ENSG00000163563	MNDA	protein_coding	chromosome	MNDA								Active_non-prostate_lineage_enhancer	0.194459126323673	PMD	commonPMD	cg26237275	cg26237275	GH01J158829	Promoter/Enhancer	1.30188525816494	No
cg16279948_BC21	chr1	158831294	F	II	MNDA	TSS200	OpenSea		Both	CG	Open Sea	ENST00000368141	chr1	158831317	158849504	18188	+	21	ENSG00000163563	MNDA	protein_coding	chromosome	MNDA								Active_non-prostate_lineage_enhancer	0.194459126323673	PMD	commonPMD	cg16279948	cg16279948	GH01J158829	Promoter/Enhancer	1.30188525816494	No
cg21433495_BC21	chr1	158831481	R	II	MNDA	5UTR	OpenSea		Both	CG	Open Sea	ENST00000491210	chr1	158831351	158842723	11373	+	129	ENSG00000163563	MNDA	protein_coding	chromosome	MNDA	ENSG00000163563	MNDA						Active_non-prostate_lineage_enhancer	0.194459126323673	PMD	commonPMD	cg21433495	cg21433495	GH01J158829	Promoter/Enhancer	1.30188525816494	No
cg11003133_BC21	chr1	159076601	F	II		Unknow	OpenSea		Both	CG	Open Sea	ENST00000612470	chr1	159062485	159076855	14371	-	252	ENSG00000163568	AIM2	protein_coding	chromosome	AIM2	ENSG00000163568	AIM2						Active_non-prostate_lineage_enhancer	0.154285197462651	PMD	commonPMD	cg11003133	cg11003133				No
cg27541604_TC21	chr1	159076661	F	II	AIM2	5UTR	OpenSea		Both	CG	Open Sea	ENST00000612470	chr1	159062485	159076855	14371	-	192	ENSG00000163568	AIM2	protein_coding	chromosome	AIM2	ENSG00000163568	AIM2						Active_non-prostate_lineage_enhancer	0.154285197462651	PMD	commonPMD	cg27541604	cg27541604				No
cg00490406_BC21	chr1	159076983	R	II	AIM2	TSS1500	OpenSea		Both	CG	Open Sea	ENST00000368130	chr1	159062484	159076901	14418	-	81	ENSG00000163568	AIM2	protein_coding	chromosome	AIM2	ENSG00000163568	AIM2						Active_non-prostate_lineage_enhancer	0.154285197462651	PMD	commonPMD	cg00490406	cg00490406				No
cg10636246_BC21	chr1	159077183	R	II	AIM2	TSS1500	OpenSea		Both	CG	Open Sea	ENST00000368130	chr1	159062484	159076901	14418	-	281	ENSG00000163568	AIM2	protein_coding	chromosome	AIM2	ENSG00000163568	AIM2						Active_non-prostate_lineage_enhancer	0.154285197462651	PMD	commonPMD	cg10636246	cg10636246				No
cg07195224_TC21	chr1	159077244	R	II	AIM2	TSS1500	OpenSea		Both	CG	Open Sea	ENST00000368130	chr1	159062484	159076901	14418	-	342	ENSG00000163568	AIM2	protein_coding	chromosome	AIM2	ENSG00000163568	AIM2						Active_non-prostate_lineage_enhancer	0.154285197462651	PMD	commonPMD	cg07195224	cg07195224				No
cg17515347_TC21	chr1	159077373	F	II	AIM2	TSS1500	OpenSea		Both	CG	Open Sea	ENST00000368130	chr1	159062484	159076901	14418	-	471	ENSG00000163568	AIM2	protein_coding	chromosome	AIM2	ENSG00000163568	AIM2						Active_non-prostate_lineage_enhancer	0.154285197462651	PMD	commonPMD	cg17515347	cg17515347				No
cg24145401_BC21	chr1	159077387	F	II	AIM2	TSS1500	OpenSea		Both	CG	Open Sea	ENST00000368130	chr1	159062484	159076901	14418	-	485	ENSG00000163568	AIM2	protein_coding	chromosome	AIM2	ENSG00000163568	AIM2						Active_non-prostate_lineage_enhancer	0.154285197462651	PMD	commonPMD	cg24145401	cg24145401				No
cg01500328_TC21	chr1	159195593	F	II		Unknow	OpenSea		Both	CG	Open Sea	ENST00000537147	chr1	159203307	159206498	3192	+	7712	ENSG00000213088	ACKR1	protein_coding	chromosome	ACKR1	ENSG00000162706	CADM3						Heterochromatin	0.190874798949519	PMD	commonPMD	cg01500328					No
cg21532811_TC21	chr1	159195894	F	II		Unknow	OpenSea		Both	CG	Open Sea	ENST00000537147	chr1	159203307	159206498	3192	+	7411	ENSG00000213088	ACKR1	protein_coding	chromosome	ACKR1	ENSG00000162706	CADM3						Heterochromatin	0.190874798949519	PMD	commonPMD	cg21532811	cg21532811				No
cg13809146_BC21	chr1	159196720	R	II	CADM3-AS1	Exon	OpenSea		Both	CG	Open Sea	ENST00000537147	chr1	159203307	159206498	3192	+	6585	ENSG00000213088	ACKR1	protein_coding	chromosome	ACKR1	ENSG00000162706	CADM3						Repressed_chromatin	0.190874798949519	PMD	commonPMD	cg13809146	cg13809146				No
cg15549910_BC21	chr1	159196742	F	II	CADM3-AS1	Exon	OpenSea		Both	CG	Open Sea	ENST00000537147	chr1	159203307	159206498	3192	+	6563	ENSG00000213088	ACKR1	protein_coding	chromosome	ACKR1	ENSG00000162706	CADM3						Repressed_chromatin	0.190874798949519	PMD	commonPMD	cg15549910	cg15549910				No
cg01500344_BC21	chr1	159197243	F	II	CADM3-AS1	Exon	OpenSea		Both	CG	Open Sea	ENST00000537147	chr1	159203307	159206498	3192	+	6062	ENSG00000213088	ACKR1	protein_coding	chromosome	ACKR1	ENSG00000162706	CADM3						Repressed_chromatin	0.190874798949519	PMD	commonPMD	cg01500344					No
cg25254926_BC21	chr1	159197395	F	II	CADM3-AS1	Exon	OpenSea		Both	CG	Open Sea	ENST00000537147	chr1	159203307	159206498	3192	+	5910	ENSG00000213088	ACKR1	protein_coding	chromosome	ACKR1	ENSG00000162706	CADM3						Repressed_chromatin	0.190874798949519	PMD	commonPMD	cg25254926	cg25254926				No
cg01500354_TC21	chr1	159198228	R	II		Unknow	OpenSea		Both	CG	Open Sea	ENST00000537147	chr1	159203307	159206498	3192	+	5077	ENSG00000213088	ACKR1	protein_coding	chromosome	ACKR1	ENSG00000162706	CADM3	PRAD_7130	3.21922470400273	Exon	0.512974051896208	0.487025948103792	Repressed_chromatin	0.190874798949519	PMD	commonPMD	cg01500354					No
cg09581644_TC21	chr1	159288355	F	II		Unknow	OpenSea		Both	CG	Open Sea	ENST00000368115	chr1	159289714	159308224	18511	+	1357	ENSG00000179639	FCER1A	protein_coding	chromosome	FCER1A								Heterochromatin	0.194629992970481	PMD	commonPMD	cg09581644	cg09581644				Yes
cg08256145_TC21	chr1	159288540	R	II		Unknow	OpenSea		Both	CG	Open Sea	ENST00000368115	chr1	159289714	159308224	18511	+	1172	ENSG00000179639	FCER1A	protein_coding	chromosome	FCER1A								Heterochromatin	0.194629992970481	PMD	commonPMD	cg08256145	cg08256145				Yes
cg21133374_BC21	chr1	159288922	R	II		Unknow	OpenSea		Both	CG	Open Sea	ENST00000368115	chr1	159289714	159308224	18511	+	790	ENSG00000179639	FCER1A	protein_coding	chromosome	FCER1A								Heterochromatin	0.194629992970481	PMD	commonPMD	cg21133374	cg21133374				Yes
cg14696870_TC21	chr1	159289087	F	II		Unknow	OpenSea		Both	CG	Open Sea	ENST00000368115	chr1	159289714	159308224	18511	+	625	ENSG00000179639	FCER1A	protein_coding	chromosome	FCER1A								Heterochromatin	0.194629992970481	PMD	commonPMD	cg14696870	cg14696870				Yes
cg15501751_BC21	chr1	159289162	R	II		Unknow	OpenSea		Both	CG	Open Sea	ENST00000368115	chr1	159289714	159308224	18511	+	550	ENSG00000179639	FCER1A	protein_coding	chromosome	FCER1A								Heterochromatin	0.194629992970481	PMD	commonPMD	cg15501751	cg15501751				Yes
cg03129764_BC21	chr1	159289744	F	II	FCER1A	5UTR	OpenSea		Both	CG	Open Sea	ENST00000368115	chr1	159289714	159308224	18511	+	29	ENSG00000179639	FCER1A	protein_coding	chromosome	FCER1A	ENSG00000179639	FCER1A						Heterochromatin	0.194629992970481	PMD	commonPMD	cg03129764	cg03129764				Yes
cg04877695_BC21	chr1	159290178	F	II		Unknow	OpenSea		Both	CG	Open Sea	ENST00000368115	chr1	159289714	159308224	18511	+	463	ENSG00000179639	FCER1A	protein_coding	chromosome	FCER1A	ENSG00000179639	FCER1A						Heterochromatin	0.194629992970481	PMD	commonPMD	cg04877695	cg04877695				Yes
cg23689219_TC21	chr1	159438289	R	II	OR10J1	TSS1500	OpenSea		Both	CG	Open Sea	ENST00000423932	chr1	159439722	159440811	1090	+	1431	ENSG00000196184	OR10J1	protein_coding	chromosome	OR10J1								Heterochromatin	0.208624913080253	PMD	commonPMD	cg23689219	cg23689219				Yes
cg24994494_TC21	chr1	159438382	F	II	OR10J1	TSS1500	OpenSea		Both	CG	Open Sea	ENST00000423932	chr1	159439722	159440811	1090	+	1338	ENSG00000196184	OR10J1	protein_coding	chromosome	OR10J1								Heterochromatin	0.208624913080253	PMD	commonPMD	cg24994494	cg24994494				Yes
cg06406347_BC21	chr1	159439058	R	II	OR10J1	TSS1500	OpenSea		Both	CG	Open Sea	ENST00000423932	chr1	159439722	159440811	1090	+	662	ENSG00000196184	OR10J1	protein_coding	chromosome	OR10J1								Heterochromatin	0.208624913080253	PMD	commonPMD	cg06406347	cg06406347				Yes
cg15700197_BC21	chr1	159439417	R	II	OR10J1	TSS1500	OpenSea		Both	CG	Open Sea	ENST00000423932	chr1	159439722	159440811	1090	+	303	ENSG00000196184	OR10J1	protein_coding	chromosome	OR10J1								Heterochromatin	0.208624913080253	PMD	commonPMD	cg15700197	cg15700197				Yes
cg25076881_BC21	chr1	159440046	F	II	OR10J1	Exon	OpenSea		Both	CG	Open Sea	ENST00000423932	chr1	159439722	159440811	1090	+	323	ENSG00000196184	OR10J1	protein_coding	chromosome	OR10J1	ENSG00000196184	OR10J1						Heterochromatin	0.208624913080253	PMD	commonPMD	cg25076881	cg25076881				Yes
cg19402335_BC21	chr1	159440212	F	II	OR10J1	Exon	OpenSea		Both	CG	Open Sea	ENST00000423932	chr1	159439722	159440811	1090	+	489	ENSG00000196184	OR10J1	protein_coding	chromosome	OR10J1	ENSG00000196184	OR10J1						Heterochromatin	0.208624913080253	PMD	commonPMD	cg19402335	cg19402335				Yes
cg27527345_TC21	chr1	159535225	F	II	OR10J5	Exon	OpenSea		Both	CG	Open Sea	ENST00000334857	chr1	159535078	159536007	930	-	780	ENSG00000184155	OR10J5	protein_coding	chromosome	OR10J5	ENSG00000184155	OR10J5						Heterochromatin	0.19957668425175	PMD	commonPMD	cg27527345	cg27527345				No
cg01502369_BC21	chr1	159535643	R	II	OR10J5	Exon	OpenSea		Both	CG	Open Sea	ENST00000334857	chr1	159535078	159536007	930	-	362	ENSG00000184155	OR10J5	protein_coding	chromosome	OR10J5	ENSG00000184155	OR10J5						Heterochromatin	0.19957668425175	PMD	commonPMD	cg01502369					No
cg12068949_TC21	chr1	159536243	R	II	OR10J5	TSS1500	OpenSea		Both	CG	Open Sea	ENST00000334857	chr1	159535078	159536007	930	-	235	ENSG00000184155	OR10J5	protein_coding	chromosome	OR10J5								Heterochromatin	0.19957668425175	PMD	commonPMD	cg12068949	cg12068949				Yes
cg15015426_BC21	chr1	159536769	R	II	OR10J5	TSS1500	OpenSea		Both	CG	Open Sea	ENST00000334857	chr1	159535078	159536007	930	-	761	ENSG00000184155	OR10J5	protein_coding	chromosome	OR10J5								Heterochromatin	0.19957668425175	PMD	commonPMD	cg15015426	cg15015426				Yes
cg07037019_TC21	chr1	159536831	R	II	OR10J5	TSS1500	OpenSea		Both	CG	Open Sea	ENST00000334857	chr1	159535078	159536007	930	-	823	ENSG00000184155	OR10J5	protein_coding	chromosome	OR10J5								Heterochromatin	0.19957668425175	PMD	commonPMD	cg07037019	cg07037019				Yes
cg06251978_TC21	chr1	159537288	F	II	OR10J5	TSS1500	OpenSea		Both	CG	Open Sea	ENST00000334857	chr1	159535078	159536007	930	-	1280	ENSG00000184155	OR10J5	protein_coding	chromosome	OR10J5								Heterochromatin	0.19957668425175	PMD	commonPMD	cg06251978	cg06251978				Yes
cg26043322_BC21	chr1	159537372	F	II	OR10J5	TSS1500	OpenSea		Both	CG	Open Sea	ENST00000334857	chr1	159535078	159536007	930	-	1364	ENSG00000184155	OR10J5	protein_coding	chromosome	OR10J5								Heterochromatin	0.19957668425175	PMD	commonPMD	cg26043322	cg26043322				Yes
cg00844378_TC21	chr1	159587156	R	II	APCS	TSS1500	OpenSea		Both	CG	Open Sea	ENST00000255040	chr1	159587825	159588865	1041	+	667	ENSG00000132703	APCS	protein_coding	chromosome	APCS								Heterochromatin	0.19957668425175	PMD	commonPMD	cg00844378	cg00844378				Yes
cg05919685_TC21	chr1	159587207	R	II	APCS	TSS1500	OpenSea		Both	CG	Open Sea	ENST00000255040	chr1	159587825	159588865	1041	+	616	ENSG00000132703	APCS	protein_coding	chromosome	APCS								Heterochromatin	0.19957668425175	PMD	commonPMD	cg05919685	cg05919685				Yes
cg13968061_TC21	chr1	159587467	R	II	APCS	TSS1500	OpenSea		Both	CG	Open Sea	ENST00000255040	chr1	159587825	159588865	1041	+	356	ENSG00000132703	APCS	protein_coding	chromosome	APCS								Repressed_chromatin	0.19957668425175	PMD	commonPMD	cg13968061	cg13968061				Yes
cg17304798_TC21	chr1	159587718	R	II	APCS	TSS200	OpenSea		Both	CG	Open Sea	ENST00000255040	chr1	159587825	159588865	1041	+	105	ENSG00000132703	APCS	protein_coding	chromosome	APCS								Repressed_chromatin	0.19957668425175	PMD	commonPMD	cg17304798	cg17304798				Yes
cg03856044_TC21	chr1	159587842	F	II	APCS	5UTR	OpenSea		Both	CG	Open Sea	ENST00000255040	chr1	159587825	159588865	1041	+	16	ENSG00000132703	APCS	protein_coding	chromosome	APCS	ENSG00000132703	APCS						Repressed_chromatin	0.19957668425175	PMD	commonPMD	cg03856044	cg03856044				Yes
cg01502668_BC21	chr1	159587932	F	II	APCS	Exon	OpenSea		Both	CG	Open Sea	ENST00000255040	chr1	159587825	159588865	1041	+	106	ENSG00000132703	APCS	protein_coding	chromosome	APCS	ENSG00000132703	APCS						Repressed_chromatin	0.19957668425175	PMD	commonPMD	cg01502668					No
cg26353877_BC21	chr1	159588096	F	II		Unknow	OpenSea		Both	CG	Open Sea	ENST00000255040	chr1	159587825	159588865	1041	+	270	ENSG00000132703	APCS	protein_coding	chromosome	APCS	ENSG00000132703	APCS						Repressed_chromatin	0.19957668425175	PMD	commonPMD	cg26353877					No
cg21291134_BC21	chr1	159588722	R	II	APCS	Exon	OpenSea		Both	CG	Open Sea	ENST00000255040	chr1	159587825	159588865	1041	+	896	ENSG00000132703	APCS	protein_coding	chromosome	APCS	ENSG00000132703	APCS						Heterochromatin	0.19957668425175	PMD	commonPMD	cg21291134	cg21291134				Yes
cg19552548_BC21	chr1	160672587	F	II		Unknow	OpenSea		Both	CG	Open Sea	ENST00000235739	chr1	160610179	160647295	37117	-	25291	ENSG00000117090	SLAMF1	protein_coding	chromosome	SLAMF1								Heterochromatin	0.150280056895899	PMD	commonPMD	cg19552548	cg19552548				No
cg08658021_TC21	chr1	160672667	F	II		Unknow	OpenSea		Both	CG	Open Sea	ENST00000235739	chr1	160610179	160647295	37117	-	25371	ENSG00000117090	SLAMF1	protein_coding	chromosome	SLAMF1								Active_non-prostate_lineage_enhancer	0.150280056895899	PMD	commonPMD	cg08658021					No
cg26537640_BC21	chr1	160672925	F	II		Unknow	OpenSea		Both	CG	Open Sea	ENST00000235739	chr1	160610179	160647295	37117	-	25629	ENSG00000117090	SLAMF1	protein_coding	chromosome	SLAMF1								Active_non-prostate_lineage_enhancer	0.150280056895899	PMD	commonPMD	cg26537640	cg26537640				No
cg14148107_BC21	chr1	160673154	F	II		Unknow	OpenSea		Both	CG	Open Sea	ENST00000235739	chr1	160610179	160647295	37117	-	25858	ENSG00000117090	SLAMF1	protein_coding	chromosome	SLAMF1								Active_non-prostate_lineage_enhancer	0.150280056895899	PMD	commonPMD	cg14148107	cg14148107				No
cg01926319_TC21	chr1	160673185	F	II		Unknow	OpenSea		Both	CG	Open Sea	ENST00000235739	chr1	160610179	160647295	37117	-	25889	ENSG00000117090	SLAMF1	protein_coding	chromosome	SLAMF1								Active_non-prostate_lineage_enhancer	0.150280056895899	PMD	commonPMD	cg01926319	cg01926319				No
cg09820101_BC21	chr1	162822302	F	II		Unknow	Shore	chr1:162822386-162822784	Both	CG	North Shore	ENST00000484251	chr1	162797186	162799937	2752	+	25115	ENSG00000132196	HSD17B7	protein_coding	chromosome	HSD17B7								Bivalent_poised_promoter	0.120039306459843			cg09820101	cg09820101				Yes
cg17133668_BC21	chr1	162822387	F	II		Unknow	Island	chr1:162822386-162822784	Both	CG	Island	ENST00000484251	chr1	162797186	162799937	2752	+	25200	ENSG00000132196	HSD17B7	protein_coding	chromosome	HSD17B7								Bivalent_poised_promoter	0.120039306459843			cg17133668	cg17133668				Yes
cg10588211_TC21	chr1	162822456	F	II		Unknow	Island	chr1:162822386-162822784	Both	CG	Island	ENST00000484251	chr1	162797186	162799937	2752	+	25269	ENSG00000132196	HSD17B7	protein_coding	chromosome	HSD17B7								Bivalent_poised_promoter	0.120039306459843			cg10588211	cg10588211				Yes
cg08713212_TC11	chr1	162822579	F	I		Unknow	Island	chr1:162822386-162822784	Red	CG	Island	ENST00000484251	chr1	162797186	162799937	2752	+	25392	ENSG00000132196	HSD17B7	protein_coding	chromosome	HSD17B7								Bivalent_poised_promoter	0.120039306459843			cg08713212	cg08713212				Yes
cg12406726_BC21	chr1	162822778	R	II		Unknow	Island	chr1:162822386-162822784	Both	CG	Island	ENST00000484251	chr1	162797186	162799937	2752	+	25591	ENSG00000132196	HSD17B7	protein_coding	chromosome	HSD17B7								Bivalent_poised_promoter	0.120039306459843			cg12406726	cg12406726				Yes
cg14252661_BC21	chr1	162822823	R	II		Unknow	Shore	chr1:162822386-162822784	Both	CG	South Shore	ENST00000484251	chr1	162797186	162799937	2752	+	25636	ENSG00000132196	HSD17B7	protein_coding	chromosome	HSD17B7								Bivalent_poised_promoter	0.120039306459843			cg14252661	cg14252661				Yes
cg21908886_TC21	chr1	166070207	R	II	FAM78B	3UTR	OpenSea		Both	CG	Open Sea	ENST00000354422	chr1	166070019	166166715	96697	-	96506	ENSG00000188859	FAM78B	protein_coding	chromosome	FAM78B	ENSG00000188859	FAM78B						Primed_non-prostate_lineage-specific_enhancer	0.204910015995578	PMD	commonPMD	cg21908886	cg21908886				Yes
cg27519145_BC21	chr1	166070398	R	II	FAM78B	Exon	OpenSea		Both	CG	Open Sea	ENST00000354422	chr1	166070019	166166715	96697	-	96315	ENSG00000188859	FAM78B	protein_coding	chromosome	FAM78B	ENSG00000188859	FAM78B						Primed_non-prostate_lineage-specific_enhancer	0.204910015995578	PMD	commonPMD	cg27519145	cg27519145				Yes
cg03421657_BC21	chr1	166070517	F	II	FAM78B	Exon	OpenSea		Both	CG	Open Sea	ENST00000354422	chr1	166070019	166166715	96697	-	96196	ENSG00000188859	FAM78B	protein_coding	chromosome	FAM78B	ENSG00000188859	FAM78B						Primed_non-prostate_lineage-specific_enhancer	0.204910015995578	PMD	commonPMD	cg03421657	cg03421657				Yes
cg02456804_BC21	chr1	166070621	R	II	FAM78B	Exon	OpenSea		Both	CG	Open Sea	ENST00000354422	chr1	166070019	166166715	96697	-	96092	ENSG00000188859	FAM78B	protein_coding	chromosome	FAM78B	ENSG00000188859	FAM78B						Heterochromatin	0.204910015995578	PMD	commonPMD	cg02456804	cg02456804				Yes
cg11407681_BC21	chr1	166070681	F	II	FAM78B	Exon	OpenSea		Both	CG	Open Sea	ENST00000354422	chr1	166070019	166166715	96697	-	96032	ENSG00000188859	FAM78B	protein_coding	chromosome	FAM78B	ENSG00000188859	FAM78B						Heterochromatin	0.204910015995578	PMD	commonPMD	cg11407681	cg11407681				Yes
cg16746864_BC21	chr1	166154827	F	II	MIR921	TSS200	OpenSea		Both	CG	Open Sea	ENST00000354422	chr1	166070019	166166715	96697	-	11886	ENSG00000188859	FAM78B	protein_coding	chromosome	FAM78B	ENSG00000188859	FAM78B						Heterochromatin	0.186603206144484	PMD	commonPMD	cg16746864	cg16746864				Yes
cg24428232_BC21	chr1	166155182	F	II	MIR921	TSS1500	OpenSea		Both	CG	Open Sea	ENST00000354422	chr1	166070019	166166715	96697	-	11531	ENSG00000188859	FAM78B	protein_coding	chromosome	FAM78B	ENSG00000188859	FAM78B						Heterochromatin	0.186603206144484	PMD	commonPMD	cg24428232	cg24428232				Yes
cg06928021_BC21	chr1	166155511	R	II	MIR921	TSS1500	OpenSea		Both	CG	Open Sea	ENST00000354422	chr1	166070019	166166715	96697	-	11202	ENSG00000188859	FAM78B	protein_coding	chromosome	FAM78B	ENSG00000188859	FAM78B						Heterochromatin	0.186603206144484	PMD	commonPMD	cg06928021	cg06928021				Yes
cg24554839_BC21	chr1	166155666	R	II	MIR921	TSS1500	OpenSea		Both	CG	Open Sea	ENST00000354422	chr1	166070019	166166715	96697	-	11047	ENSG00000188859	FAM78B	protein_coding	chromosome	FAM78B	ENSG00000188859	FAM78B						Heterochromatin	0.186603206144484	PMD	commonPMD	cg24554839	cg24554839				Yes
cg17323982_BC21	chr1	166156034	F	II	MIR921	TSS1500	OpenSea		Both	CG	Open Sea	ENST00000354422	chr1	166070019	166166715	96697	-	10679	ENSG00000188859	FAM78B	protein_coding	chromosome	FAM78B	ENSG00000188859	FAM78B						Repressed_chromatin	0.186603206144484	PMD	commonPMD	cg17323982	cg17323982				No
cg04138112_TC11	chr1	167121381	F	I		Unknow	Island	chr1:167121338-167121773	Red	CG	Island	ENST00000485151	chr1	167125919	167129125	3207	+	4536	ENSG00000198842	DUSP27	protein_coding	chromosome	DUSP27	ENSG00000198842	DUSP27						Bivalent_poised_promoter	0.114389049976176			cg04138112	cg04138112				Yes
cg17104258_TC11	chr1	167121409	F	I		Unknow	Island	chr1:167121338-167121773	Grn	CG	Island	ENST00000485151	chr1	167125919	167129125	3207	+	4508	ENSG00000198842	DUSP27	protein_coding	chromosome	DUSP27	ENSG00000198842	DUSP27	PRAD_7496	4.92884059390268	Intron	0.658682634730539	0.341317365269461	Bivalent_poised_promoter	0.114389049976176			cg17104258	cg17104258				Yes
cg11236550_TC21	chr1	167121520	R	II		Unknow	Island	chr1:167121338-167121773	Both	CG	Island	ENST00000485151	chr1	167125919	167129125	3207	+	4397	ENSG00000198842	DUSP27	protein_coding	chromosome	DUSP27	ENSG00000198842	DUSP27	PRAD_7496	4.92884059390268	Intron	0.658682634730539	0.341317365269461	Bivalent_poised_promoter	0.114389049976176			cg11236550	cg11236550				Yes
cg19622662_TC21	chr1	167121735	F	II		Unknow	Island	chr1:167121338-167121773	Both	CG	Island	ENST00000485151	chr1	167125919	167129125	3207	+	4182	ENSG00000198842	DUSP27	protein_coding	chromosome	DUSP27	ENSG00000198842	DUSP27	PRAD_7496	4.92884059390268	Intron	0.658682634730539	0.341317365269461	Bivalent_poised_promoter	0.114389049976176			cg19622662	cg19622662				Yes
cg17801546_BC21	chr1	167121737	F	II		Unknow	Island	chr1:167121338-167121773	Both	CG	Island	ENST00000485151	chr1	167125919	167129125	3207	+	4180	ENSG00000198842	DUSP27	protein_coding	chromosome	DUSP27	ENSG00000198842	DUSP27	PRAD_7496	4.92884059390268	Intron	0.658682634730539	0.341317365269461	Bivalent_poised_promoter	0.114389049976176			cg17801546	cg17801546				Yes
cg26904049_TC21	chr1	167121857	R	II		Unknow	Shore	chr1:167121338-167121773	Both	CG	South Shore	ENST00000485151	chr1	167125919	167129125	3207	+	4060	ENSG00000198842	DUSP27	protein_coding	chromosome	DUSP27	ENSG00000198842	DUSP27	PRAD_7496	4.92884059390268	Intron	0.658682634730539	0.341317365269461	Bivalent_poised_promoter	0.114389049976176			cg26904049	cg26904049				Yes
cg26904049_TC22	chr1	167121857	R	II		Unknow	Shore	chr1:167121338-167121773	Both	CG	South Shore	ENST00000485151	chr1	167125919	167129125	3207	+	4060	ENSG00000198842	DUSP27	protein_coding	chromosome	DUSP27	ENSG00000198842	DUSP27	PRAD_7496	4.92884059390268	Intron	0.658682634730539	0.341317365269461	Bivalent_poised_promoter	0.114389049976176			cg26904049	cg26904049				No
cg05969378_TC21	chr1	167121924	F	II		Unknow	Shore	chr1:167121338-167121773	Both	CG	South Shore	ENST00000485151	chr1	167125919	167129125	3207	+	3993	ENSG00000198842	DUSP27	protein_coding	chromosome	DUSP27	ENSG00000198842	DUSP27						Bivalent_poised_promoter	0.114389049976176			cg05969378	cg05969378				Yes
cg18159230_TC11	chr1	169106766	F	I	ATP1B1	5UTR	Island	chr1:169105528-169107173	Grn	CG	Island	ENST00000367815	chr1	169106323	169132019	25697	+	442	ENSG00000143153	ATP1B1	protein_coding	chromosome	ATP1B1	ENSG00000143153	ATP1B1						Active_prostate_lineage-specific_promoter	0.0938690122256899			cg18159230	cg18159230				No
cg08785155_TC21	chr1	169107150	R	II		Unknow	Island	chr1:169105528-169107173	Both	CG	Island	ENST00000494797	chr1	169107907	169127399	19493	+	755	ENSG00000143153	ATP1B1	protein_coding	chromosome	ATP1B1	ENSG00000143153	ATP1B1	PRAD_7587	7.00641959073259	Intron	0.640718562874252	0.359281437125749	Active_prostate_lineage-specific_promoter	0.0938690122256899			cg08785155	cg08785155				No
cg16747659_BC21	chr1	169107716	F	II		Unknow	Shore	chr1:169105528-169107173	Both	CG	South Shore	ENST00000494797	chr1	169107907	169127399	19493	+	189	ENSG00000143153	ATP1B1	protein_coding	chromosome	ATP1B1	ENSG00000143153	ATP1B1						Active_non-prostate_lineage_promoter	0.0938690122256899			cg16747659	cg16747659				No
cg17789859_BC21	chr1	169107747	F	II		Unknow	Shore	chr1:169105528-169107173	Both	CG	South Shore	ENST00000494797	chr1	169107907	169127399	19493	+	158	ENSG00000143153	ATP1B1	protein_coding	chromosome	ATP1B1	ENSG00000143153	ATP1B1						Active_non-prostate_lineage_promoter	0.0938690122256899			cg17789859	cg17789859				No
cg17818559_TC21	chr1	169107827	R	II		Unknow	Shore	chr1:169105528-169107173	Both	CG	South Shore	ENST00000494797	chr1	169107907	169127399	19493	+	78	ENSG00000143153	ATP1B1	protein_coding	chromosome	ATP1B1	ENSG00000143153	ATP1B1						Active_non-prostate_lineage_promoter	0.0938690122256899			cg17818559	cg17818559				No
cg00002719_BC11	chr1	169427468	R	I	CCDC181	5UTR	Island	chr1:169427383-169427631	Red	CG	Island	ENST00000367805	chr1	169394870	169427474	32605	-	4	ENSG00000117477	CCDC181	protein_coding	chromosome	CCDC181	ENSG00000117477	CCDC181						Bivalent_poised_promoter	0.103124041506198			cg00002719	cg00002719				Yes
cg08104202_TC11	chr1	169427474	R	I	CCDC181	5UTR	Island	chr1:169427383-169427631	Grn	CG	Island	ENST00000367805	chr1	169394870	169427474	32605	-	0	ENSG00000117477	CCDC181	protein_coding	chromosome	CCDC181	ENSG00000117477	CCDC181						Bivalent_poised_promoter	0.103124041506198			cg08104202	cg08104202				No
cg23818870_TC21	chr1	169427547	R	II	CCDC181	TSS200	Island	chr1:169427383-169427631	Both	CG	Island	ENST00000491570	chr1	169418786	169427474	8689	-	72	ENSG00000117477	CCDC181	protein_coding	chromosome	CCDC181	ENSG00000117477	CCDC181						Bivalent_poised_promoter	0.103124041506198			cg23818870	cg23818870				Yes
cg16998150_TC11	chr1	169427596	F	I	CCDC181	TSS200	Island	chr1:169427383-169427631	Grn	CG	Island	ENST00000491570	chr1	169418786	169427474	8689	-	121	ENSG00000117477	CCDC181	protein_coding	chromosome	CCDC181	ENSG00000117477	CCDC181						Bivalent_poised_promoter	0.103124041506198			cg16998150	cg16998150				Yes
cg08047907_TC21	chr1	169427620	F	II	CCDC181	TSS200	Island	chr1:169427383-169427631	Both	CG	Island	ENST00000491570	chr1	169418786	169427474	8689	-	145	ENSG00000117477	CCDC181	protein_coding	chromosome	CCDC181	ENSG00000117477	CCDC181						Bivalent_poised_promoter	0.103124041506198			cg08047907	cg08047907				Yes
cg24808280_BC11	chr1	169427630	F	I	CCDC181	TSS200	Island	chr1:169427383-169427631	Grn	CG	Island	ENST00000491570	chr1	169418786	169427474	8689	-	155	ENSG00000117477	CCDC181	protein_coding	chromosome	CCDC181	ENSG00000117477	CCDC181						Bivalent_poised_promoter	0.103124041506198			cg24808280	cg24808280				Yes
cg14826711_BC21	chr1	169427671	F	II	CCDC181	TSS200	Shore	chr1:169427383-169427631	Both	CG	South Shore	ENST00000491570	chr1	169418786	169427474	8689	-	196	ENSG00000117477	CCDC181	protein_coding	chromosome	CCDC181	ENSG00000117477	CCDC181						Bivalent_poised_promoter	0.103124041506198			cg14826711	cg14826711				Yes
cg20780850_BC21	chr1	169428079	R	II	CCDC181	TSS1500	Shore	chr1:169427383-169427631	Both	CG	South Shore	ENST00000491570	chr1	169418786	169427474	8689	-	604	ENSG00000117477	CCDC181	protein_coding	chromosome	CCDC181	ENSG00000117477	CCDC181						Heterochromatin	0.103124041506198			cg20780850	cg20780850				Yes
cg09942007_TC21	chr1	169428298	R	II	CCDC181	TSS1500	Shore	chr1:169427383-169427631	Both	CG	South Shore	ENST00000491570	chr1	169418786	169427474	8689	-	823	ENSG00000117477	CCDC181	protein_coding	chromosome	CCDC181	ENSG00000117477	CCDC181						Heterochromatin	0.103124041506198			cg09942007	cg09942007				Yes
cg12460071_BC21	chr1	169428312	R	II	CCDC181	TSS1500	Shore	chr1:169427383-169427631	Both	CG	South Shore	ENST00000491570	chr1	169418786	169427474	8689	-	837	ENSG00000117477	CCDC181	protein_coding	chromosome	CCDC181	ENSG00000117477	CCDC181						Heterochromatin	0.103124041506198			cg12460071	cg12460071				Yes
cg19370043_TC21	chr1	170729366	R	II		Unknow	OpenSea		Both	CG	Open Sea	ENST00000485529	chr1	170730206	170736233	6028	+	838	ENSG00000116132	PRRX1	protein_coding	chromosome	PRRX1	ENSG00000116132	PRRX1						Heterochromatin	0.206564144515404	PMD	commonPMD	cg19370043	cg19370043				Yes
cg01594097_TC21	chr1	170729943	F	II		Unknow	OpenSea		Both	CG	Open Sea	ENST00000485529	chr1	170730206	170736233	6028	+	261	ENSG00000116132	PRRX1	protein_coding	chromosome	PRRX1	ENSG00000116132	PRRX1						Heterochromatin	0.206564144515404	PMD	commonPMD	cg01594097					No
cg09771880_TC21	chr1	170729950	F	II		Unknow	OpenSea		Both	CG	Open Sea	ENST00000485529	chr1	170730206	170736233	6028	+	254	ENSG00000116132	PRRX1	protein_coding	chromosome	PRRX1	ENSG00000116132	PRRX1						Heterochromatin	0.206564144515404	PMD	commonPMD	cg09771880	cg09771880				Yes
cg20492338_BC21	chr1	170730204	R	II		Unknow	OpenSea		Both	CG	Open Sea	ENST00000485529	chr1	170730206	170736233	6028	+	0	ENSG00000116132	PRRX1	protein_coding	chromosome	PRRX1	ENSG00000116132	PRRX1						Heterochromatin	0.206564144515404	PMD	commonPMD	cg20492338	cg20492338				Yes
cg01656651_TC21	chr1	170730282	F	II	PRRX1	Exon	OpenSea		Both	CG	Open Sea	ENST00000485529	chr1	170730206	170736233	6028	+	75	ENSG00000116132	PRRX1	protein_coding	chromosome	PRRX1	ENSG00000116132	PRRX1						Heterochromatin	0.206564144515404	PMD	commonPMD	cg01656651	cg01656651				Yes
cg26939043_BC21	chr1	170730307	R	II	PRRX1	Exon	OpenSea		Both	CG	Open Sea	ENST00000485529	chr1	170730206	170736233	6028	+	100	ENSG00000116132	PRRX1	protein_coding	chromosome	PRRX1	ENSG00000116132	PRRX1						Heterochromatin	0.206564144515404	PMD	commonPMD	cg26939043	cg26939043				Yes
cg21195480_TC21	chr1	170730332	F	II	PRRX1	Exon	OpenSea		Both	CG	Open Sea	ENST00000496573	chr1	170730446	170736233	5788	+	112	ENSG00000116132	PRRX1	protein_coding	chromosome	PRRX1	ENSG00000116132	PRRX1						Heterochromatin	0.206564144515404	PMD	commonPMD	cg21195480	cg21195480				Yes
cg23395404_TC21	chr1	174799447	R	II	RABGAP1L	TSS1500	OpenSea		Both	CG	Open Sea	ENST00000489615	chr1	174799932	174995308	195377	+	483	ENSG00000152061	RABGAP1L	protein_coding	chromosome	RABGAP1L	ENSG00000152061	RABGAP1L	PRAD_7754	5.44221798491593	Promoter	0.493013972055888	0.506986027944112	Active_non-prostate_lineage_enhancer	0.0873250523375304			cg23395404	cg23395404				No
cg00238533_TC21	chr1	174799518	R	II	RABGAP1L	TSS1500	OpenSea		Both	CG	Open Sea	ENST00000489615	chr1	174799932	174995308	195377	+	412	ENSG00000152061	RABGAP1L	protein_coding	chromosome	RABGAP1L	ENSG00000152061	RABGAP1L	PRAD_7754	5.44221798491593	Promoter	0.493013972055888	0.506986027944112	Active_non-prostate_lineage_promoter	0.0873250523375304			cg00238533	cg00238533				No
cg01622374_TC21	chr1	174799753	R	II	RABGAP1L	5UTR	OpenSea		Both	CG	Open Sea	ENST00000489615	chr1	174799932	174995308	195377	+	177	ENSG00000152061	RABGAP1L	protein_coding	chromosome	RABGAP1L	ENSG00000152061	RABGAP1L	PRAD_7754	5.44221798491593	Promoter	0.493013972055888	0.506986027944112	Active_prostate_lineage-specific_promoter	0.0873250523375304			cg01622374					No
cg14599154_BC11	chr1	174799837	F	I	RABGAP1L	5UTR	OpenSea		Red	CG	Open Sea	ENST00000489615	chr1	174799932	174995308	195377	+	93	ENSG00000152061	RABGAP1L	protein_coding	chromosome	RABGAP1L	ENSG00000152061	RABGAP1L	PRAD_7754	5.44221798491593	Promoter	0.493013972055888	0.506986027944112	Active_prostate_lineage-specific_promoter	0.0873250523375304			cg14599154	cg14599154				No
cg02958263_BC21	chr1	174800410	F	II	RABGAP1L	Exon	OpenSea		Both	CG	Open Sea	ENST00000489615	chr1	174799932	174995308	195377	+	477	ENSG00000152061	RABGAP1L	protein_coding	chromosome	RABGAP1L	ENSG00000152061	RABGAP1L						Active_non-prostate_lineage_promoter	0.080806981554267			cg02958263	cg02958263				No
cg02131510_TC21	chr1	174964341	F	II	RABGAP1L	TSS1500	OpenSea		Both	CG	Open Sea	ENST00000367688	chr1	174964768	174990485	25718	+	425	ENSG00000152061	RABGAP1L	protein_coding	chromosome	RABGAP1L	ENSG00000152061	RABGAP1L						Active_non-prostate_lineage_enhancer	0.0771594315447679			cg02131510	cg02131510	GH01J174963	Promoter/Enhancer	1.54142820763939	No
cg07272288_BC21	chr1	174964353	F	II	RABGAP1L	TSS1500	OpenSea		Both	CG	Open Sea	ENST00000367688	chr1	174964768	174990485	25718	+	413	ENSG00000152061	RABGAP1L	protein_coding	chromosome	RABGAP1L	ENSG00000152061	RABGAP1L						Active_non-prostate_lineage_enhancer	0.0771594315447679			cg07272288	cg07272288	GH01J174963	Promoter/Enhancer	1.54142820763939	No
cg17516247_BC21	chr1	174964437	F	II	RABGAP1L	TSS1500	OpenSea		Both	CG	Open Sea	ENST00000367688	chr1	174964768	174990485	25718	+	329	ENSG00000152061	RABGAP1L	protein_coding	chromosome	RABGAP1L	ENSG00000152061	RABGAP1L	PRAD_7759	4.72285753196245	Promoter	0.393213572854291	0.606786427145709	Active_non-prostate_lineage_enhancer	0.0771594315447679			cg17516247	cg17516247	GH01J174963	Promoter/Enhancer	1.54142820763939	No
cg17516247_BC22	chr1	174964437	F	II	RABGAP1L	TSS1500	OpenSea		Both	CG	Open Sea	ENST00000367688	chr1	174964768	174990485	25718	+	329	ENSG00000152061	RABGAP1L	protein_coding	chromosome	RABGAP1L	ENSG00000152061	RABGAP1L	PRAD_7759	4.72285753196245	Promoter	0.393213572854291	0.606786427145709	Active_non-prostate_lineage_enhancer	0.0771594315447679			cg17516247	cg17516247	GH01J174963	Promoter/Enhancer	1.54142820763939	No
cg17516247_BC23	chr1	174964437	F	II	RABGAP1L	TSS1500	OpenSea		Both	CG	Open Sea	ENST00000367688	chr1	174964768	174990485	25718	+	329	ENSG00000152061	RABGAP1L	protein_coding	chromosome	RABGAP1L	ENSG00000152061	RABGAP1L	PRAD_7759	4.72285753196245	Promoter	0.393213572854291	0.606786427145709	Active_non-prostate_lineage_enhancer	0.0771594315447679			cg17516247	cg17516247	GH01J174963	Promoter/Enhancer	1.54142820763939	No
cg15794184_BC21	chr1	174964795	R	II	RABGAP1L	5UTR	OpenSea		Both	CG	Open Sea	ENST00000367688	chr1	174964768	174990485	25718	+	26	ENSG00000152061	RABGAP1L	protein_coding	chromosome	RABGAP1L	ENSG00000152061	RABGAP1L	PRAD_7759	4.72285753196245	Promoter	0.393213572854291	0.606786427145709	Active_non-prostate_lineage_enhancer	0.0771594315447679			cg15794184	cg15794184	GH01J174963	Promoter/Enhancer	1.54142820763939	No
cg17379926_BC21	chr1	174965708	F	II		Unknow	OpenSea		Both	CG	Open Sea	ENST00000485114	chr1	174964959	174993880	28922	+	748	ENSG00000152061	RABGAP1L	protein_coding	chromosome	RABGAP1L	ENSG00000152061	RABGAP1L						Active_prostate_lineage-specific_enhancer	0.0771594315447679			cg17379926	cg17379926	GH01J174963	Promoter/Enhancer	1.54142820763939	No
cg17885794_BC21	chr1	176552057	F	II		Unknow	OpenSea		Both	CG	Open Sea	ENST00000486075	chr1	176553488	176555736	2249	+	1429	ENSG00000116183	PAPPA2	protein_coding	chromosome	PAPPA2	ENSG00000116183	PAPPA2						Repressed_chromatin	0.188591390457879	PMD	commonPMD	cg17885794	cg17885794				No
cg21165513_TC21	chr1	176553044	F	II		Unknow	OpenSea		Both	CG	Open Sea	ENST00000486075	chr1	176553488	176555736	2249	+	442	ENSG00000116183	PAPPA2	protein_coding	chromosome	PAPPA2	ENSG00000116183	PAPPA2						Repressed_chromatin	0.188591390457879	PMD	commonPMD	cg21165513	cg21165513				No
cg00038038_TC21	chr1	176553182	F	II		Unknow	OpenSea		Both	CG	Open Sea	ENST00000486075	chr1	176553488	176555736	2249	+	304	ENSG00000116183	PAPPA2	protein_coding	chromosome	PAPPA2	ENSG00000116183	PAPPA2						Repressed_chromatin	0.188591390457879	PMD	commonPMD	cg00038038	cg00038038				No
cg25546992_BC21	chr1	176553352	F	II		Unknow	OpenSea		Both	CG	Open Sea	ENST00000486075	chr1	176553488	176555736	2249	+	134	ENSG00000116183	PAPPA2	protein_coding	chromosome	PAPPA2	ENSG00000116183	PAPPA2						Repressed_chromatin	0.188591390457879	PMD	commonPMD	cg25546992	cg25546992				No
cg08927643_TC21	chr1	176553369	F	II		Unknow	OpenSea		Both	CG	Open Sea	ENST00000486075	chr1	176553488	176555736	2249	+	117	ENSG00000116183	PAPPA2	protein_coding	chromosome	PAPPA2	ENSG00000116183	PAPPA2						Repressed_chromatin	0.188591390457879	PMD	commonPMD	cg08927643	cg08927643				No
cg01638775_BC21	chr1	177029039	F	II		Unknow	OpenSea		Both	CG	Open Sea	ENST00000473640	chr1	176976053	177032550	56498	-	3509	ENSG00000152092	ASTN1	protein_coding	chromosome	ASTN1	ENSG00000152092	ASTN1						Repressed_chromatin	0.23295908867016	PMD	commonPMD	cg01638775					No
cg16084482_BC11	chr1	177029642	R	I	ASTN1	Exon	OpenSea		Red	CG	Open Sea	ENST00000473640	chr1	176976053	177032550	56498	-	2906	ENSG00000152092	ASTN1	protein_coding	chromosome	ASTN1	ENSG00000152092	ASTN1						Repressed_chromatin	0.23295908867016	PMD	commonPMD	cg16084482	cg16084482				No
cg12033297_TC21	chr1	177029665	R	II	ASTN1	Exon	OpenSea		Both	CG	Open Sea	ENST00000473640	chr1	176976053	177032550	56498	-	2883	ENSG00000152092	ASTN1	protein_coding	chromosome	ASTN1	ENSG00000152092	ASTN1						Heterochromatin	0.23295908867016	PMD	commonPMD	cg12033297	cg12033297				No
cg09024791_TC21	chr1	177029733	R	II	ASTN1	Exon	OpenSea		Both	CG	Open Sea	ENST00000473640	chr1	176976053	177032550	56498	-	2815	ENSG00000152092	ASTN1	protein_coding	chromosome	ASTN1	ENSG00000152092	ASTN1						Heterochromatin	0.23295908867016	PMD	commonPMD	cg09024791	cg09024791				No
cg20323571_BC21	chr1	177029898	R	II	MIR488	TSS1500	OpenSea		Both	CG	Open Sea	ENST00000473640	chr1	176976053	177032550	56498	-	2650	ENSG00000152092	ASTN1	protein_coding	chromosome	ASTN1	ENSG00000152092	ASTN1						Heterochromatin	0.23295908867016	PMD	commonPMD	cg20323571	cg20323571				No
cg23626387_BC21	chr1	180167752	F	II		Unknow	OpenSea		Both	CG	Open Sea	ENST00000367600	chr1	180154897	180198034	43138	+	12854	ENSG00000116260	QSOX1	protein_coding	chromosome	QSOX1	ENSG00000116260	QSOX1	PRAD_7916	9.73468308257166	Intron	0.49500998003992	0.50499001996008	Active_prostate_lineage-specific_enhancer	0.0897128893639886			cg23626387	cg23626387				No
cg08220278_BC21	chr1	180168210	R	II		Unknow	OpenSea		Both	CG	Open Sea	ENST00000367600	chr1	180154897	180198034	43138	+	13312	ENSG00000116260	QSOX1	protein_coding	chromosome	QSOX1	ENSG00000116260	QSOX1	PRAD_7917	20.9644492123887	Intron	0.652694610778443	0.347305389221557	Bivalent_poised_promoter	0.0897128893639886			cg08220278	cg08220278				No
cg22913259_BC21	chr1	180168321	R	II		Unknow	OpenSea		Both	CG	Open Sea	ENST00000367600	chr1	180154897	180198034	43138	+	13423	ENSG00000116260	QSOX1	protein_coding	chromosome	QSOX1	ENSG00000116260	QSOX1	PRAD_7917	20.9644492123887	Intron	0.652694610778443	0.347305389221557	Bivalent_poised_promoter	0.0897128893639886			cg22913259	cg22913259				No
cg10023454_TC21	chr1	180168783	F	II		Unknow	OpenSea		Both	CG	Open Sea	ENST00000367600	chr1	180154897	180198034	43138	+	13885	ENSG00000116260	QSOX1	protein_coding	chromosome	QSOX1	ENSG00000116260	QSOX1						Active_non-prostate_lineage_promoter	0.0897128893639886			cg10023454	cg10023454				No
cg10689617_BC21	chr1	180169271	F	II		Unknow	OpenSea		Both	CG	Open Sea	ENST00000367600	chr1	180154897	180198034	43138	+	14373	ENSG00000116260	QSOX1	protein_coding	chromosome	QSOX1	ENSG00000116260	QSOX1	PRAD_7918	8.54759634620084	Intron	0.596806387225549	0.403193612774451	Bivalent_poised_enhancer	0.0897128893639886			cg10689617	cg10689617				No
cg24311933_BC21	chr1	180169636	F	II		Unknow	OpenSea		Both	CG	Open Sea	ENST00000367600	chr1	180154897	180198034	43138	+	14738	ENSG00000116260	QSOX1	protein_coding	chromosome	QSOX1	ENSG00000116260	QSOX1						Bivalent_poised_enhancer	0.0897128893639886			cg24311933	cg24311933				No
cg00028250_TC21	chr1	198983067	F	II		Unknow	OpenSea		Both	CG	Open Sea	ENST00000391970	chr1	198639288	198703346	64059	+	343778	ENSG00000081237	PTPRC	protein_coding	chromosome	PTPRC								Heterochromatin	0.172527308170104	PMD	commonPMD	cg00028250	cg00028250				No
cg20735550_BC21	chr1	198983120	R	II		Unknow	OpenSea		Both	CG	Open Sea	ENST00000391970	chr1	198639288	198703346	64059	+	343831	ENSG00000081237	PTPRC	protein_coding	chromosome	PTPRC								Heterochromatin	0.172527308170104	PMD	commonPMD	cg20735550	cg20735550				No
cg23802680_BC21	chr1	198983138	R	II		Unknow	OpenSea		Both	CG	Open Sea	ENST00000391970	chr1	198639288	198703346	64059	+	343849	ENSG00000081237	PTPRC	protein_coding	chromosome	PTPRC								Heterochromatin	0.172527308170104	PMD	commonPMD	cg23802680	cg23802680				No
cg22678123_BC21	chr1	198983244	F	II		Unknow	OpenSea		Both	CG	Open Sea	ENST00000391970	chr1	198639288	198703346	64059	+	343955	ENSG00000081237	PTPRC	protein_coding	chromosome	PTPRC								Heterochromatin	0.172527308170104	PMD	commonPMD	cg22678123	cg22678123				No
cg02061774_TC21	chr1	198983394	F	II		Unknow	OpenSea		Both	CG	Open Sea	ENST00000391970	chr1	198639288	198703346	64059	+	344105	ENSG00000081237	PTPRC	protein_coding	chromosome	PTPRC								Heterochromatin	0.172527308170104	PMD	commonPMD	cg02061774	cg02061774				No
cg23587268_BC21	chr1	198983442	F	II		Unknow	OpenSea		Both	CG	Open Sea	ENST00000391970	chr1	198639288	198703346	64059	+	344153	ENSG00000081237	PTPRC	protein_coding	chromosome	PTPRC								Heterochromatin	0.172527308170104	PMD	commonPMD	cg23587268	cg23587268				No
cg04844150_TC21	chr1	198983508	F	II		Unknow	OpenSea		Both	CG	Open Sea	ENST00000391970	chr1	198639288	198703346	64059	+	344219	ENSG00000081237	PTPRC	protein_coding	chromosome	PTPRC								Heterochromatin	0.172527308170104	PMD	commonPMD	cg04844150	cg04844150				No
cg02039606_BC21	chr1	198983525	F	II		Unknow	OpenSea		Both	CG	Open Sea	ENST00000391970	chr1	198639288	198703346	64059	+	344236	ENSG00000081237	PTPRC	protein_coding	chromosome	PTPRC								Heterochromatin	0.172527308170104	PMD	commonPMD	cg02039606	cg02039606				No
cg15198094_BC21	chr1	200034214	F	II		Unknow	Shore	chr1:200035346-200035805	Both	CG	North Shore	ENST00000447034	chr1	200027883	200039769	11887	+	6330	ENSG00000116833	NR5A2	protein_coding	chromosome	NR5A2	ENSG00000116833	NR5A2						Repressed_chromatin	0.132681701429963	PMD		cg15198094	cg15198094				Yes
cg15062377_TC21	chr1	200035077	R	II		Unknow	Shore	chr1:200035346-200035805	Both	CG	North Shore	ENST00000447034	chr1	200027883	200039769	11887	+	7193	ENSG00000116833	NR5A2	protein_coding	chromosome	NR5A2	ENSG00000116833	NR5A2						Bivalent_poised_enhancer	0.132681701429963	PMD		cg15062377	cg15062377				Yes
cg16046444_BC21	chr1	200035137	R	II		Unknow	Shore	chr1:200035346-200035805	Both	CG	North Shore	ENST00000447034	chr1	200027883	200039769	11887	+	7253	ENSG00000116833	NR5A2	protein_coding	chromosome	NR5A2	ENSG00000116833	NR5A2						Bivalent_poised_enhancer	0.132681701429963	PMD		cg16046444	cg16046444				Yes
cg16103959_TC21	chr1	200035401	F	II		Unknow	Island	chr1:200035346-200035805;chr1:200039264-200039919	Both	CG	Island	ENST00000544748	chr1	200042825	200177420	134596	+	7422	ENSG00000116833	NR5A2	protein_coding	chromosome	NR5A2	ENSG00000116833	NR5A2						Bivalent_poised_promoter	0.132681701429963	PMD		cg16103959	cg16103959				Yes
cg01941755_BC21	chr1	200035454	R	II		Unknow	Island	chr1:200035346-200035805;chr1:200039264-200039919	Both	CG	Island	ENST00000544748	chr1	200042825	200177420	134596	+	7369	ENSG00000116833	NR5A2	protein_coding	chromosome	NR5A2	ENSG00000116833	NR5A2						Bivalent_poised_promoter	0.132681701429963	PMD		cg01941755	cg01941755				Yes
cg02779944_BC21	chr1	200035456	R	II		Unknow	Island	chr1:200035346-200035805;chr1:200039264-200039919	Both	CG	Island	ENST00000544748	chr1	200042825	200177420	134596	+	7367	ENSG00000116833	NR5A2	protein_coding	chromosome	NR5A2	ENSG00000116833	NR5A2						Bivalent_poised_promoter	0.132681701429963	PMD		cg02779944	cg02779944				Yes
cg15130541_TC21	chr1	200035509	F	II		Unknow	Island	chr1:200035346-200035805;chr1:200039264-200039919	Both	CG	Island	ENST00000544748	chr1	200042825	200177420	134596	+	7314	ENSG00000116833	NR5A2	protein_coding	chromosome	NR5A2	ENSG00000116833	NR5A2						Bivalent_poised_promoter	0.132681701429963	PMD		cg15130541	cg15130541				Yes
cg12730323_BC21	chr1	200035629	F	II		Unknow	Island	chr1:200035346-200035805;chr1:200039264-200039919	Both	CG	Island	ENST00000544748	chr1	200042825	200177420	134596	+	7194	ENSG00000116833	NR5A2	protein_coding	chromosome	NR5A2	ENSG00000116833	NR5A2						Bivalent_poised_promoter	0.132681701429963	PMD		cg12730323	cg12730323				Yes
cg07208853_TC21	chr1	200036091	F	II		Unknow	Shore	chr1:200035346-200035805;chr1:200039264-200039919	Both	CG	South Shore	ENST00000544748	chr1	200042825	200177420	134596	+	6732	ENSG00000116833	NR5A2	protein_coding	chromosome	NR5A2	ENSG00000116833	NR5A2						Bivalent_poised_enhancer	0.132681701429963	PMD		cg07208853	cg07208853				Yes
cg24553673_BC21	chr1	200036325	R	II		Unknow	Shore	chr1:200035346-200035805;chr1:200039264-200039919	Both	CG	South Shore	ENST00000544748	chr1	200042825	200177420	134596	+	6498	ENSG00000116833	NR5A2	protein_coding	chromosome	NR5A2	ENSG00000116833	NR5A2						Bivalent_poised_enhancer	0.132681701429963	PMD		cg24553673	cg24553673				Yes
cg19713947_TC21	chr1	200036507	F	II		Unknow	Shore	chr1:200035346-200035805;chr1:200039264-200039919	Both	CG	South Shore	ENST00000544748	chr1	200042825	200177420	134596	+	6316	ENSG00000116833	NR5A2	protein_coding	chromosome	NR5A2	ENSG00000116833	NR5A2						Bivalent_poised_enhancer	0.132681701429963	PMD		cg19713947	cg19713947				Yes
cg07926895_BC21	chr1	200036705	F	II		Unknow	Shore	chr1:200035346-200035805;chr1:200039264-200039919;chr1:200040679-200040908	Both	CG	South Shore	ENST00000544748	chr1	200042825	200177420	134596	+	6118	ENSG00000116833	NR5A2	protein_coding	chromosome	NR5A2	ENSG00000116833	NR5A2						Bivalent_poised_enhancer	0.132681701429963	PMD		cg07926895	cg07926895				Yes
cg13229857_BC21	chr1	200037119	R	II		Unknow	Shore	chr1:200035346-200035805;chr1:200039264-200039919;chr1:200040679-200040908	Both	CG	South Shore	ENST00000544748	chr1	200042825	200177420	134596	+	5704	ENSG00000116833	NR5A2	protein_coding	chromosome	NR5A2	ENSG00000116833	NR5A2						Bivalent_poised_enhancer	0.132681701429963	PMD		cg13229857	cg13229857				Yes
cg03978041_TC21	chr1	200893598	F	II	INAVA	TSS1500	Shelf	chr1:200890948-200891448	Both	CG	South Shelf	ENST00000413687	chr1	200894821	200913728	18908	+	1221	ENSG00000163362	C1orf106	protein_coding	chromosome	C1orf106	ENSG00000163362	C1orf106	PRAD_8423	3.12493522266829	Intron	0.584830339321357	0.415169660678643	Bivalent_poised_promoter	0.0655009784868108			cg03978041	cg03978041				No
cg04133293_TC21	chr1	200894043	F	II	INAVA	TSS1500	Shelf	chr1:200890948-200891448	Both	CG	South Shelf	ENST00000413687	chr1	200894821	200913728	18908	+	776	ENSG00000163362	C1orf106	protein_coding	chromosome	C1orf106	ENSG00000163362	C1orf106						Bivalent_poised_enhancer	0.0655009784868108			cg04133293	cg04133293				No
cg01806256_BC21	chr1	200894262	F	II	INAVA	TSS1500	Shelf	chr1:200890948-200891448	Both	CG	South Shelf	ENST00000413687	chr1	200894821	200913728	18908	+	557	ENSG00000163362	C1orf106	protein_coding	chromosome	C1orf106	ENSG00000163362	C1orf106						Primed_non-prostate_lineage-specific_enhancer	0.0655009784868108			cg01806256					No
cg11150074_TC21	chr1	200894431	F	II	INAVA	TSS1500	Shelf	chr1:200890948-200891448	Both	CG	South Shelf	ENST00000413687	chr1	200894821	200913728	18908	+	388	ENSG00000163362	C1orf106	protein_coding	chromosome	C1orf106	ENSG00000163362	C1orf106						Active_non-prostate_lineage_enhancer	0.0655009784868108			cg11150074	cg11150074				No
cg13419869_TC21	chr1	200894558	F	II	INAVA	TSS1500	Shelf	chr1:200890948-200891448	Both	CG	South Shelf	ENST00000413687	chr1	200894821	200913728	18908	+	261	ENSG00000163362	C1orf106	protein_coding	chromosome	C1orf106	ENSG00000163362	C1orf106						Active_non-prostate_lineage_enhancer	0.0655009784868108			cg13419869					No
cg11055398_TC11	chr1	200894817	F	I	INAVA	TSS200	Shelf	chr1:200890948-200891448	Red	CG	South Shelf	ENST00000413687	chr1	200894821	200913728	18908	+	2	ENSG00000163362	C1orf106	protein_coding	chromosome	C1orf106	ENSG00000163362	C1orf106	PRAD_8424	9.94793907637772	Promoter	0.604790419161677	0.395209580838323	Bivalent_poised_promoter	0.0655009784868108			cg11055398	cg11055398				No
cg27090861_TC21	chr1	200895011	R	II	INAVA	5UTR	Shelf	chr1:200890948-200891448	Both	CG	South Shelf	ENST00000413687	chr1	200894821	200913728	18908	+	189	ENSG00000163362	C1orf106	protein_coding	chromosome	C1orf106	ENSG00000163362	C1orf106	PRAD_8424	9.94793907637772	Promoter	0.604790419161677	0.395209580838323	Bivalent_poised_promoter	0.0655009784868108			cg27090861	cg27090861				No
cg16257559_TC21	chr1	200895095	F	II		Unknow	Shelf	chr1:200890948-200891448	Both	CG	South Shelf	ENST00000413687	chr1	200894821	200913728	18908	+	273	ENSG00000163362	C1orf106	protein_coding	chromosome	C1orf106	ENSG00000163362	C1orf106	PRAD_8424	9.94793907637772	Promoter	0.604790419161677	0.395209580838323	Bivalent_poised_promoter	0.0655009784868108			cg16257559	cg16257559				No
cg01806275_TC21	chr1	200895679	F	II		Unknow	OpenSea		Both	CG	Open Sea	ENST00000413687	chr1	200894821	200913728	18908	+	857	ENSG00000163362	C1orf106	protein_coding	chromosome	C1orf106	ENSG00000163362	C1orf106						Bivalent_poised_promoter	0.0655009784868108			cg01806275					No
cg18019070_BC21	chr1	200896208	F	II		Unknow	OpenSea		Both	CG	Open Sea	ENST00000413687	chr1	200894821	200913728	18908	+	1386	ENSG00000163362	C1orf106	protein_coding	chromosome	C1orf106	ENSG00000163362	C1orf106						Bivalent_poised_promoter	0.0655009784868108			cg18019070	cg18019070				No
cg01957515_BC21	chr1	200896473	R	II		Unknow	OpenSea		Both	CG	Open Sea	ENST00000413687	chr1	200894821	200913728	18908	+	1651	ENSG00000163362	C1orf106	protein_coding	chromosome	C1orf106	ENSG00000163362	C1orf106						Bivalent_poised_enhancer	0.0655009784868108			cg01957515	cg01957515				No
cg01806290_BC21	chr1	200896816	F	II		Unknow	OpenSea		Both	CG	Open Sea	ENST00000413687	chr1	200894821	200913728	18908	+	1994	ENSG00000163362	C1orf106	protein_coding	chromosome	C1orf106	ENSG00000163362	C1orf106	PRAD_8425	14.6159551211473	Intron	0.590818363273453	0.409181636726547	Bivalent_poised_promoter	0.0655009784868108			cg01806290					No
cg00475456_BC21	chr1	207957868	R	II	LINC02767	TSS1500	Shore	chr1:207958982-207959772	Both	CG	North Shore	ENST00000356522	chr1	207886539	207911402	24864	-	46465	ENSG00000174059	CD34	protein_coding	chromosome	CD34								Heterochromatin	0.113553163942036			cg00475456	cg00475456				No
cg27526649_TC21	chr1	207958659	F	II	LINC02767	TSS1500	Shore	chr1:207958982-207959772	Both	CG	North Shore	ENST00000356522	chr1	207886539	207911402	24864	-	47256	ENSG00000174059	CD34	protein_coding	chromosome	CD34								Active_non-prostate_lineage_promoter	0.113553163942036			cg27526649	cg27526649				Yes
cg13298199_BC11	chr1	207959043	F	I	LINC02767	Exon	Island	chr1:207958982-207959772	Red	CG	Island	ENST00000356522	chr1	207886539	207911402	24864	-	47640	ENSG00000174059	CD34	protein_coding	chromosome	CD34			PRAD_9177	4.25033904825271	Distal	0.720558882235529	0.279441117764471	Bivalent_poised_promoter	0.113553163942036			cg13298199	cg13298199				Yes
cg00901051_TC21	chr1	207959145	F	II		Unknow	Island	chr1:207958982-207959772	Both	CG	Island	ENST00000356522	chr1	207886539	207911402	24864	-	47742	ENSG00000174059	CD34	protein_coding	chromosome	CD34			PRAD_9177	4.25033904825271	Distal	0.720558882235529	0.279441117764471	Bivalent_poised_promoter	0.113553163942036			cg00901051	cg00901051				Yes
cg10236452_BC11	chr1	207959245	R	I		Unknow	Island	chr1:207958982-207959772	Grn	CG	Island	ENST00000356522	chr1	207886539	207911402	24864	-	47842	ENSG00000174059	CD34	protein_coding	chromosome	CD34			PRAD_9177	4.25033904825271	Distal	0.720558882235529	0.279441117764471	Bivalent_poised_promoter	0.113553163942036			cg10236452	cg10236452				No
cg10210594_TC11	chr1	207959442	R	I		Unknow	Island	chr1:207958982-207959772;chr1:207963321-207963838	Red	CG	Island	ENST00000356522	chr1	207886539	207911402	24864	-	48039	ENSG00000174059	CD34	protein_coding	chromosome	CD34			PRAD_9177	4.25033904825271	Distal	0.720558882235529	0.279441117764471	Bivalent_poised_promoter	0.113553163942036			cg10210594	cg10210594				Yes
cg27261597_BC21	chr1	209431033	F	II	MIR205	TSS1500	OpenSea		Both	CG	Open Sea	ENST00000009105	chr1	209583717	209613938	30222	+	152682	ENSG00000008118	CAMK1G	protein_coding	chromosome	CAMK1G			PRAD_9224	8.12566640474552	Promoter	0.48502994011976	0.514970059880239	Active_non-prostate_lineage_promoter	0.168493197378865	PMD	commonPMD	cg27261597	cg27261597				No
cg05922993_BC21	chr1	209431052	R	II	MIR205	TSS1500	OpenSea		Both	CG	Open Sea	ENST00000009105	chr1	209583717	209613938	30222	+	152663	ENSG00000008118	CAMK1G	protein_coding	chromosome	CAMK1G			PRAD_9224	8.12566640474552	Promoter	0.48502994011976	0.514970059880239	Active_non-prostate_lineage_promoter	0.168493197378865	PMD	commonPMD	cg05922993	cg05922993				No
cg01334432_BC21	chr1	209431238	R	II	MIR205	TSS1500	OpenSea		Both	CG	Open Sea	ENST00000009105	chr1	209583717	209613938	30222	+	152477	ENSG00000008118	CAMK1G	protein_coding	chromosome	CAMK1G			PRAD_9224	8.12566640474552	Promoter	0.48502994011976	0.514970059880239	Active_non-prostate_lineage_promoter	0.168493197378865	PMD	commonPMD	cg01334432	cg01334432				No
cg12386297_TC21	chr1	209431878	F	II	MIR205	TSS1500	OpenSea		Both	CG	Open Sea	ENST00000009105	chr1	209583717	209613938	30222	+	151837	ENSG00000008118	CAMK1G	protein_coding	chromosome	CAMK1G								Bivalent_poised_promoter	0.168493197378865	PMD	commonPMD	cg12386297	cg12386297				No
cg12386297_TC22	chr1	209431878	F	II	MIR205	TSS1500	OpenSea		Both	CG	Open Sea	ENST00000009105	chr1	209583717	209613938	30222	+	151837	ENSG00000008118	CAMK1G	protein_coding	chromosome	CAMK1G								Bivalent_poised_promoter	0.168493197378865	PMD	commonPMD	cg12386297	cg12386297				No
cg12386297_TC23	chr1	209431878	F	II	MIR205	TSS1500	OpenSea		Both	CG	Open Sea	ENST00000009105	chr1	209583717	209613938	30222	+	151837	ENSG00000008118	CAMK1G	protein_coding	chromosome	CAMK1G								Bivalent_poised_promoter	0.168493197378865	PMD	commonPMD	cg12386297	cg12386297				No
cg17848546_TC21	chr1	209431959	R	II	MIR205	TSS200	OpenSea		Both	CG	Open Sea	ENST00000009105	chr1	209583717	209613938	30222	+	151756	ENSG00000008118	CAMK1G	protein_coding	chromosome	CAMK1G								Bivalent_poised_promoter	0.168493197378865	PMD	commonPMD	cg17848546	cg17848546				No
cg03794445_BC21	chr1	209432056	R	II	MIR205	TSS200	OpenSea		Both	CG	Open Sea	ENST00000009105	chr1	209583717	209613938	30222	+	151659	ENSG00000008118	CAMK1G	protein_coding	chromosome	CAMK1G								Bivalent_poised_promoter	0.168493197378865	PMD	commonPMD	cg03794445	cg03794445				No
cg15115728_TC11	chr1	209432404	R	I	MIR205HG	Exon	OpenSea		Grn	CG	Open Sea	ENST00000009105	chr1	209583717	209613938	30222	+	151311	ENSG00000008118	CAMK1G	protein_coding	chromosome	CAMK1G								Bivalent_poised_promoter	0.168493197378865	PMD	commonPMD	cg15115728					No
cg26374621_BC21	chr1	209651293	R	II	LAMB3	Exon	OpenSea		Both	CG	Open Sea	ENST00000391911	chr1	209614875	209651334	36460	-	39	ENSG00000196878	LAMB3	protein_coding	chromosome	LAMB3	ENSG00000196878	LAMB3	PRAD_9237	7.42296509587518	Promoter	0.558882235528942	0.441117764471058	Active_non-prostate_lineage_promoter	0.0843472265997604			cg26374621	cg26374621				No
cg01900799_TC21	chr1	209651422	R	II	LAMB3	TSS200	OpenSea		Both	CG	Open Sea	ENST00000415782	chr1	209634447	209651394	16948	-	27	ENSG00000196878	LAMB3	protein_coding	chromosome	LAMB3	ENSG00000196878	LAMB3	PRAD_9237	7.42296509587518	Promoter	0.558882235528942	0.441117764471058	Active_non-prostate_lineage_promoter	0.0843472265997604			cg01900799					No
cg25981106_BC21	chr1	209651452	R	II	LAMB3	TSS200	OpenSea		Both	CG	Open Sea	ENST00000415782	chr1	209634447	209651394	16948	-	57	ENSG00000196878	LAMB3	protein_coding	chromosome	LAMB3	ENSG00000196878	LAMB3	PRAD_9237	7.42296509587518	Promoter	0.558882235528942	0.441117764471058	Active_non-prostate_lineage_promoter	0.0843472265997604			cg25981106	cg25981106				No
cg26107033_TC21	chr1	209652327	R	II	LAMB3	5UTR	OpenSea		Both	CG	Open Sea	ENST00000367030	chr1	209614977	209652329	37353	-	0	ENSG00000196878	LAMB3	protein_coding	chromosome	LAMB3	ENSG00000196878	LAMB3	PRAD_9238	16.0439867757899	Promoter	0.588822355289421	0.411177644710579	Active_non-prostate_lineage_promoter	0.0843472265997604			cg26107033	cg26107033				No
cg22502856_BC21	chr1	209652333	R	II	LAMB3	TSS1500	OpenSea		Both	CG	Open Sea	ENST00000367030	chr1	209614977	209652329	37353	-	3	ENSG00000196878	LAMB3	protein_coding	chromosome	LAMB3	ENSG00000196878	LAMB3	PRAD_9238	16.0439867757899	Promoter	0.588822355289421	0.411177644710579	Active_non-prostate_lineage_promoter	0.0843472265997604			cg22502856	cg22502856				No
cg03977657_TC21	chr1	209652402	F	II	LAMB3	5UTR	OpenSea		Both	CG	Open Sea	ENST00000356082	chr1	209614870	209652466	37597	-	62	ENSG00000196878	LAMB3	protein_coding	chromosome	LAMB3	ENSG00000196878	LAMB3	PRAD_9238	16.0439867757899	Promoter	0.588822355289421	0.411177644710579	Active_non-prostate_lineage_promoter	0.0843472265997604			cg03977657	cg03977657				No
cg01580568_TC21	chr1	209652511	R	II	LAMB3	TSS1500	OpenSea		Both	CG	Open Sea	ENST00000356082	chr1	209614870	209652466	37597	-	44	ENSG00000196878	LAMB3	protein_coding	chromosome	LAMB3			PRAD_9238	16.0439867757899	Promoter	0.588822355289421	0.411177644710579	Active_non-prostate_lineage_promoter	0.0843472265997604			cg01580568	cg01580568				No
cg07072052_BC21	chr1	209652533	F	II	LAMB3	TSS1500	OpenSea		Both	CG	Open Sea	ENST00000356082	chr1	209614870	209652466	37597	-	66	ENSG00000196878	LAMB3	protein_coding	chromosome	LAMB3			PRAD_9238	16.0439867757899	Promoter	0.588822355289421	0.411177644710579	Active_non-prostate_lineage_promoter	0.0843472265997604			cg07072052	cg07072052				No
cg26749203_BC21	chr1	209653211	F	II	LAMB3	TSS1500	OpenSea		Both	CG	Open Sea	ENST00000356082	chr1	209614870	209652466	37597	-	744	ENSG00000196878	LAMB3	protein_coding	chromosome	LAMB3			PRAD_9239	29.7216930875956	Promoter	0.530938123752495	0.469061876247505	Active_prostate_lineage-specific_enhancer	0.0843472265997604			cg26749203					No
cg03967293_BC21	chr1	209653518	F	II	LAMB3	TSS1500	OpenSea		Both	CG	Open Sea	ENST00000356082	chr1	209614870	209652466	37597	-	1051	ENSG00000196878	LAMB3	protein_coding	chromosome	LAMB3								Active_prostate_lineage-specific_enhancer	0.0843472265997604			cg03967293	cg03967293				No
cg14586941_TC21	chr1	209653710	R	II	LAMB3	TSS1500	OpenSea		Both	CG	Open Sea	ENST00000356082	chr1	209614870	209652466	37597	-	1243	ENSG00000196878	LAMB3	protein_coding	chromosome	LAMB3								Active_non-prostate_lineage_enhancer	0.0843472265997604			cg14586941	cg14586941				No
cg00769408_TC21	chr1	209654292	F	II		Unknow	OpenSea		Both	CG	Open Sea	ENST00000356082	chr1	209614870	209652466	37597	-	1825	ENSG00000196878	LAMB3	protein_coding	chromosome	LAMB3			PRAD_9240	2.8958098888436	Distal	0.538922155688623	0.461077844311377	Active_non-prostate_lineage_enhancer	0.0843472265997604			cg00769408	cg00769408				No
cg07722657_BC21	chr1	220887018	R	II		Unknow	Shelf	chr1:220884121-220884870;chr1:220887508-220887729	Both	CG	North Shore	ENST00000427693	chr1	220881069	220884493	3425	+	5948	ENSG00000136630	HLX	protein_coding	chromosome	HLX								Repressed_chromatin	0.129488000750311	PMD		cg07722657	cg07722657				No
cg23603194_TC21	chr1	220887411	F	II		Unknow	Shelf	chr1:220884121-220884870;chr1:220887508-220887729	Both	CG	North Shore	ENST00000427693	chr1	220881069	220884493	3425	+	6341	ENSG00000136630	HLX	protein_coding	chromosome	HLX								Bivalent_poised_enhancer	0.129488000750311	PMD		cg23603194					No
cg21395577_BC21	chr1	220887509	F	II		Unknow	Shelf	chr1:220884121-220884870;chr1:220887508-220887729	Both	CG	Island	ENST00000427693	chr1	220881069	220884493	3425	+	6439	ENSG00000136630	HLX	protein_coding	chromosome	HLX								Bivalent_poised_promoter	0.129488000750311	PMD		cg21395577	cg21395577				No
cg26917694_BC21	chr1	220887716	R	II		Unknow	Shelf	chr1:220884121-220884870;chr1:220887508-220887729;chr1:220891547-220892258	Both	CG	Island	ENST00000427693	chr1	220881069	220884493	3425	+	6646	ENSG00000136630	HLX	protein_coding	chromosome	HLX								Bivalent_poised_promoter	0.129488000750311	PMD		cg26917694	cg26917694				No
cg27272235_TC21	chr1	220887728	R	II		Unknow	Shelf	chr1:220884121-220884870;chr1:220887508-220887729;chr1:220891547-220892258	Both	CG	Island	ENST00000427693	chr1	220881069	220884493	3425	+	6658	ENSG00000136630	HLX	protein_coding	chromosome	HLX								Bivalent_poised_promoter	0.129488000750311	PMD		cg27272235	cg27272235				No
cg06951677_TC21	chr1	220888495	F	II		Unknow	Shelf	chr1:220884121-220884870;chr1:220887508-220887729;chr1:220891547-220892258	Both	CG	South Shore	ENST00000427693	chr1	220881069	220884493	3425	+	7425	ENSG00000136630	HLX	protein_coding	chromosome	HLX								Repressed_chromatin	0.129488000750311	PMD		cg06951677	cg06951677				No
cg08553585_BC21	chr1	234655807	R	II		Unknow	OpenSea		Both	CG	Open Sea	ENST00000366609	chr1	234604269	234609525	5257	-	46281	ENSG00000168264	IRF2BP2	protein_coding	chromosome	IRF2BP2								Active_non-prostate_lineage_enhancer	0.0728296395721799			cg08553585	cg08553585				No
cg10881749_TC21	chr1	234656644	F	II		Unknow	OpenSea		Both	CG	Open Sea	ENST00000366609	chr1	234604269	234609525	5257	-	47118	ENSG00000168264	IRF2BP2	protein_coding	chromosome	IRF2BP2								Active_non-prostate_lineage_enhancer	0.0728296395721799			cg10881749	cg10881749				No
cg02109988_BC21	chr1	234657006	R	II		Unknow	OpenSea		Both	CG	Open Sea	ENST00000366609	chr1	234604269	234609525	5257	-	47480	ENSG00000168264	IRF2BP2	protein_coding	chromosome	IRF2BP2								Active_non-prostate_lineage_enhancer	0.0728296395721799			cg02109988	cg02109988				No
cg13777730_BC21	chr1	234657554	R	II		Unknow	OpenSea		Both	CG	Open Sea	ENST00000366609	chr1	234604269	234609525	5257	-	48028	ENSG00000168264	IRF2BP2	protein_coding	chromosome	IRF2BP2			PRAD_10400	20.688497450772	Intron	0.481037924151697	0.518962075848303	Active_non-prostate_lineage_enhancer	0.0728296395721799			cg13777730	cg13777730				No
cg12343619_TC21	chr1	234658300	R	II		Unknow	OpenSea		Both	CG	Open Sea	ENST00000366609	chr1	234604269	234609525	5257	-	48774	ENSG00000168264	IRF2BP2	protein_coding	chromosome	IRF2BP2								Active_non-prostate_lineage_enhancer	0.0728296395721799			cg12343619	cg12343619				No
cg10673890_BC21	chr1	234659025	R	II		Unknow	OpenSea		Both	CG	Open Sea	ENST00000366609	chr1	234604269	234609525	5257	-	49499	ENSG00000168264	IRF2BP2	protein_coding	chromosome	IRF2BP2								Heterochromatin	0.0728296395721799			cg10673890	cg10673890				No
cg02157410_TC21	chr1	235930648	R	II		Unknow	OpenSea		Both	CG	Open Sea	ENST00000465349	chr1	235791573	235883640	92068	-	47007	ENSG00000143669	LYST	protein_coding	chromosome	LYST			PRAD_10520	4.86811371780226	Distal	0.413173652694611	0.586826347305389	Active_prostate_lineage-specific_enhancer	0.104660272706651			cg02157410					No
cg18140642_TC21	chr1	235931505	R	II		Unknow	OpenSea		Both	CG	Open Sea	ENST00000465349	chr1	235791573	235883640	92068	-	47864	ENSG00000143669	LYST	protein_coding	chromosome	LYST								Primed_non-prostate_lineage-specific_enhancer	0.104660272706651			cg18140642	cg18140642				No
cg06853503_BC21	chr1	235931536	R	II		Unknow	OpenSea		Both	CG	Open Sea	ENST00000465349	chr1	235791573	235883640	92068	-	47895	ENSG00000143669	LYST	protein_coding	chromosome	LYST								Primed_non-prostate_lineage-specific_enhancer	0.104660272706651			cg06853503	cg06853503				No
cg13292942_BC21	chr1	235932153	F	II		Unknow	OpenSea		Both	CG	Open Sea	ENST00000465349	chr1	235791573	235883640	92068	-	48512	ENSG00000143669	LYST	protein_coding	chromosome	LYST			PRAD_10521	8.19274853065004	Distal	0.508982035928144	0.491017964071856	Primed_non-prostate_lineage-specific_enhancer	0.104660272706651			cg13292942	cg13292942				No
cg13283046_BC21	chr1	235932714	R	II		Unknow	OpenSea		Both	CG	Open Sea	ENST00000465349	chr1	235791573	235883640	92068	-	49073	ENSG00000143669	LYST	protein_coding	chromosome	LYST								Active_non-prostate_lineage_enhancer	0.104660272706651			cg13283046	cg13283046				No
cg10236780_TC21	chr1	235933428	R	II		Unknow	OpenSea		Both	CG	Open Sea	ENST00000465349	chr1	235791573	235883640	92068	-	49787	ENSG00000143669	LYST	protein_coding	chromosome	LYST			PRAD_10522	3.82853968339246	Distal	0.463073852295409	0.536926147704591	Active_non-prostate_lineage_enhancer	0.104660272706651			cg10236780	cg10236780				No
cg02157458_BC21	chr1	235933923	F	II		Unknow	OpenSea		Both	CG	Open Sea	ENST00000465349	chr1	235791573	235883640	92068	-	50282	ENSG00000143669	LYST	protein_coding	chromosome	LYST								Heterochromatin	0.104660272706651			cg02157458					No
cg09509553_BC21	chr1	240823212	F	II		Unknow	Shore	chr1:240823354-240823609	Both	CG	North Shore	ENST00000440928	chr1	240775515	240868795	93281	-	45581	ENSG00000182901	RGS7	protein_coding	chromosome	RGS7	ENSG00000182901	RGS7						Heterochromatin	0.206917833477393	PMD	commonPMD	cg09509553	cg09509553				No
cg12903174_BC21	chr1	240823355	F	II		Unknow	Island	chr1:240823354-240823609	Both	CG	Island	ENST00000440928	chr1	240775515	240868795	93281	-	45438	ENSG00000182901	RGS7	protein_coding	chromosome	RGS7	ENSG00000182901	RGS7						Bivalent_poised_enhancer	0.206917833477393	PMD	commonPMD	cg12903174	cg12903174				No
cg01712692_TC11	chr1	240823408	R	I		Unknow	Island	chr1:240823354-240823609	Red	CG	Island	ENST00000440928	chr1	240775515	240868795	93281	-	45385	ENSG00000182901	RGS7	protein_coding	chromosome	RGS7	ENSG00000182901	RGS7						Bivalent_poised_enhancer	0.206917833477393	PMD	commonPMD	cg01712692	cg01712692				No
cg17480466_TC21	chr1	240823448	F	II		Unknow	Island	chr1:240823354-240823609	Both	CG	Island	ENST00000440928	chr1	240775515	240868795	93281	-	45345	ENSG00000182901	RGS7	protein_coding	chromosome	RGS7	ENSG00000182901	RGS7						Bivalent_poised_enhancer	0.206917833477393	PMD	commonPMD	cg17480466	cg17480466				No
cg15701713_BC21	chr1	240823598	R	II		Unknow	Island	chr1:240823354-240823609	Both	CG	Island	ENST00000440928	chr1	240775515	240868795	93281	-	45195	ENSG00000182901	RGS7	protein_coding	chromosome	RGS7	ENSG00000182901	RGS7						Bivalent_poised_enhancer	0.206917833477393	PMD	commonPMD	cg15701713	cg15701713				No
cg02204544_BC21	chr1	240824554	F	II		Unknow	Shore	chr1:240823354-240823609	Both	CG	South Shore	ENST00000440928	chr1	240775515	240868795	93281	-	44239	ENSG00000182901	RGS7	protein_coding	chromosome	RGS7	ENSG00000182901	RGS7						Repressed_chromatin	0.206917833477393	PMD	commonPMD	cg02204544					No
cg19065299_BC21	chr1	241144629	F	II		Unknow	OpenSea		Both	CG	Open Sea	ENST00000446183	chr1	240775514	241098764	323251	-	45864	ENSG00000182901	RGS7	protein_coding	chromosome	RGS7	ENSG00000182901	RGS7						Heterochromatin	0.20875101764143	PMD	commonPMD	cg19065299	cg19065299				No
cg02447476_BC21	chr1	241144712	R	II		Unknow	OpenSea		Both	CG	Open Sea	ENST00000446183	chr1	240775514	241098764	323251	-	45947	ENSG00000182901	RGS7	protein_coding	chromosome	RGS7	ENSG00000182901	RGS7						Repressed_chromatin	0.20875101764143	PMD	commonPMD	cg02447476	cg02447476				No
cg22384217_TC21	chr1	241144737	R	II		Unknow	OpenSea		Both	CG	Open Sea	ENST00000446183	chr1	240775514	241098764	323251	-	45972	ENSG00000182901	RGS7	protein_coding	chromosome	RGS7	ENSG00000182901	RGS7						Repressed_chromatin	0.20875101764143	PMD	commonPMD	cg22384217	cg22384217				No
cg04324644_BC21	chr1	241144875	R	II		Unknow	OpenSea		Both	CG	Open Sea	ENST00000446183	chr1	240775514	241098764	323251	-	46110	ENSG00000182901	RGS7	protein_coding	chromosome	RGS7	ENSG00000182901	RGS7						Repressed_chromatin	0.20875101764143	PMD	commonPMD	cg04324644	cg04324644				No
cg00146225_BC21	chr1	241145515	F	II		Unknow	OpenSea		Both	CG	Open Sea	ENST00000446183	chr1	240775514	241098764	323251	-	46750	ENSG00000182901	RGS7	protein_coding	chromosome	RGS7	ENSG00000182901	RGS7						Repressed_chromatin	0.20875101764143	PMD	commonPMD	cg00146225	cg00146225				No
cg02377589_BC21	chr2	2730293	F	II		Unknow	OpenSea		Both	CG	Open Sea	ENST00000460585	chr2	2303483	2331260	27778	-	399032	ENSG00000186487	MYT1L	protein_coding	chromosome	MYT1L								Repressed_chromatin	0.209778563895655	PMD	commonPMD	cg02377589	cg02377589				No
cg21115806_BC21	chr2	2731077	F	II		Unknow	OpenSea		Both	CG	Open Sea	ENST00000460585	chr2	2303483	2331260	27778	-	399816	ENSG00000186487	MYT1L	protein_coding	chromosome	MYT1L								Bivalent_poised_enhancer	0.209778563895655	PMD	commonPMD	cg21115806	cg21115806				No
cg10385813_TC21	chr2	2731123	R	II		Unknow	OpenSea		Both	CG	Open Sea	ENST00000460585	chr2	2303483	2331260	27778	-	399862	ENSG00000186487	MYT1L	protein_coding	chromosome	MYT1L								Bivalent_poised_enhancer	0.209778563895655	PMD	commonPMD	cg10385813	cg10385813				No
cg02333247_BC21	chr2	2731561	R	II		Unknow	OpenSea		Both	CG	Open Sea	ENST00000460585	chr2	2303483	2331260	27778	-	400300	ENSG00000186487	MYT1L	protein_coding	chromosome	MYT1L								Bivalent_poised_enhancer	0.209778563895655	PMD	commonPMD	cg02333247					No
cg25000021_BC11	chr2	2732197	R	I		Unknow	OpenSea		Red	CG	Open Sea	ENST00000460585	chr2	2303483	2331260	27778	-	400936	ENSG00000186487	MYT1L	protein_coding	chromosome	MYT1L								Repressed_chromatin	0.209778563895655	PMD	commonPMD	cg25000021	cg25000021				No
cg06546469_BC21	chr2	2732372	R	II		Unknow	OpenSea		Both	CG	Open Sea	ENST00000460585	chr2	2303483	2331260	27778	-	401111	ENSG00000186487	MYT1L	protein_coding	chromosome	MYT1L								Repressed_chromatin	0.209778563895655	PMD	commonPMD	cg06546469	cg06546469				No
cg07709606_BC21	chr2	17517976	R	II	RAD51AP2	Exon	OpenSea		Both	CG	Open Sea	ENST00000399080	chr2	17510584	17518439	7856	-	461	ENSG00000214842	RAD51AP2	protein_coding	chromosome	RAD51AP2	ENSG00000214842	RAD51AP2						Bivalent_poised_promoter	0.119726715232326			cg07709606	cg07709606				Yes
cg26119367_BC21	chr2	17518353	F	II	RAD51AP2	Exon	OpenSea		Both	CG	Open Sea	ENST00000399080	chr2	17510584	17518439	7856	-	84	ENSG00000214842	RAD51AP2	protein_coding	chromosome	RAD51AP2	ENSG00000214842	RAD51AP2	PRAD_11624	9.51255087290862	Distal	0.580838323353293	0.419161676646707	Bivalent_poised_promoter	0.119726715232326			cg26119367	cg26119367				Yes
cg03002352_TC21	chr2	17518421	R	II	RAD51AP2	Exon	OpenSea		Both	CG	Open Sea	ENST00000399080	chr2	17510584	17518439	7856	-	16	ENSG00000214842	RAD51AP2	protein_coding	chromosome	RAD51AP2	ENSG00000214842	RAD51AP2	PRAD_11624	9.51255087290862	Distal	0.580838323353293	0.419161676646707	Bivalent_poised_promoter	0.119726715232326			cg03002352	cg03002352				Yes
cg21642176_TC11	chr2	17518473	R	I	RAD51AP2	TSS200	OpenSea		Grn	CG	Open Sea	ENST00000399080	chr2	17510584	17518439	7856	-	33	ENSG00000214842	RAD51AP2	protein_coding	chromosome	RAD51AP2			PRAD_11624	9.51255087290862	Distal	0.580838323353293	0.419161676646707	Bivalent_poised_promoter	0.119726715232326			cg21642176	cg21642176				Yes
cg04804377_BC11	chr2	17518479	R	I	RAD51AP2	TSS200	OpenSea		Red	CG	Open Sea	ENST00000399080	chr2	17510584	17518439	7856	-	39	ENSG00000214842	RAD51AP2	protein_coding	chromosome	RAD51AP2			PRAD_11624	9.51255087290862	Distal	0.580838323353293	0.419161676646707	Bivalent_poised_promoter	0.119726715232326			cg04804377	cg04804377				Yes
cg10167837_BC21	chr2	17518495	R	II	RAD51AP2	TSS200	OpenSea		Both	CG	Open Sea	ENST00000399080	chr2	17510584	17518439	7856	-	55	ENSG00000214842	RAD51AP2	protein_coding	chromosome	RAD51AP2			PRAD_11624	9.51255087290862	Distal	0.580838323353293	0.419161676646707	Bivalent_poised_promoter	0.119726715232326			cg10167837	cg10167837				Yes
cg25565383_BC21	chr2	17518506	R	II	RAD51AP2	TSS200	OpenSea		Both	CG	Open Sea	ENST00000399080	chr2	17510584	17518439	7856	-	66	ENSG00000214842	RAD51AP2	protein_coding	chromosome	RAD51AP2			PRAD_11624	9.51255087290862	Distal	0.580838323353293	0.419161676646707	Bivalent_poised_promoter	0.119726715232326			cg25565383	cg25565383				Yes
cg15124757_TC21	chr2	17518637	R	II	RAD51AP2	TSS200	OpenSea		Both	CG	Open Sea	ENST00000399080	chr2	17510584	17518439	7856	-	197	ENSG00000214842	RAD51AP2	protein_coding	chromosome	RAD51AP2			PRAD_11624	9.51255087290862	Distal	0.580838323353293	0.419161676646707	Bivalent_poised_promoter	0.119726715232326			cg15124757	cg15124757				Yes
cg20313628_BC21	chr2	17518957	F	II	RAD51AP2	TSS1500	OpenSea		Both	CG	Open Sea	ENST00000399080	chr2	17510584	17518439	7856	-	517	ENSG00000214842	RAD51AP2	protein_coding	chromosome	RAD51AP2								Primed_prostate_lineage_enhancer	0.119726715232326			cg20313628	cg20313628				Yes
cg24572108_BC21	chr2	17519254	R	II	RAD51AP2	TSS1500	OpenSea		Both	CG	Open Sea	ENST00000399080	chr2	17510584	17518439	7856	-	814	ENSG00000214842	RAD51AP2	protein_coding	chromosome	RAD51AP2								Primed_prostate_lineage_enhancer	0.119726715232326			cg24572108	cg24572108				Yes
cg03928083_BC21	chr2	23331416	F	II		Unknow	OpenSea		Both	CG	Open Sea	ENST00000486442	chr2	23385217	23708606	323390	+	53799	ENSG00000119771	KLHL29	protein_coding	chromosome	KLHL29								Repressed_chromatin	0.135027220768968	PMD		cg03928083	cg03928083				No
cg08215951_BC21	chr2	23332145	F	II		Unknow	OpenSea		Both	CG	Open Sea	ENST00000486442	chr2	23385217	23708606	323390	+	53070	ENSG00000119771	KLHL29	protein_coding	chromosome	KLHL29								Repressed_chromatin	0.135027220768968	PMD		cg08215951	cg08215951				No
cg10422971_TC21	chr2	23332166	R	II		Unknow	OpenSea		Both	CG	Open Sea	ENST00000486442	chr2	23385217	23708606	323390	+	53049	ENSG00000119771	KLHL29	protein_coding	chromosome	KLHL29								Repressed_chromatin	0.135027220768968	PMD		cg10422971	cg10422971				No
cg22532630_BC21	chr2	23332436	F	II		Unknow	OpenSea		Both	CG	Open Sea	ENST00000486442	chr2	23385217	23708606	323390	+	52779	ENSG00000119771	KLHL29	protein_coding	chromosome	KLHL29								Repressed_chromatin	0.135027220768968	PMD		cg22532630	cg22532630				No
cg01142964_TC21	chr2	23332880	F	II		Unknow	OpenSea		Both	CG	Open Sea	ENST00000486442	chr2	23385217	23708606	323390	+	52335	ENSG00000119771	KLHL29	protein_coding	chromosome	KLHL29								Repressed_chromatin	0.135027220768968	PMD		cg01142964	cg01142964				No
cg02537240_BC21	chr2	23532095	R	II		Unknow	OpenSea		Both	CG	Open Sea	ENST00000288548	chr2	23642392	23697932	55541	+	110295	ENSG00000119771	KLHL29	protein_coding	chromosome	KLHL29	ENSG00000119771	KLHL29						Active_non-prostate_lineage_enhancer	0.100852768650384			cg02537240					No
cg01837846_TC21	chr2	23532473	R	II		Unknow	OpenSea		Both	CG	Open Sea	ENST00000288548	chr2	23642392	23697932	55541	+	109917	ENSG00000119771	KLHL29	protein_coding	chromosome	KLHL29	ENSG00000119771	KLHL29						Active_non-prostate_lineage_promoter	0.100852768650384			cg01837846	cg01837846				No
cg02537258_BC21	chr2	23532982	R	II		Unknow	OpenSea		Both	CG	Open Sea	ENST00000288548	chr2	23642392	23697932	55541	+	109408	ENSG00000119771	KLHL29	protein_coding	chromosome	KLHL29	ENSG00000119771	KLHL29						Active_non-prostate_lineage_promoter	0.100852768650384			cg02537258					No
cg13961295_BC21	chr2	23533093	F	II		Unknow	OpenSea		Both	CG	Open Sea	ENST00000288548	chr2	23642392	23697932	55541	+	109297	ENSG00000119771	KLHL29	protein_coding	chromosome	KLHL29	ENSG00000119771	KLHL29						Active_non-prostate_lineage_promoter	0.100852768650384			cg13961295	cg13961295				No
cg02537260_BC21	chr2	23533116	F	II		Unknow	OpenSea		Both	CG	Open Sea	ENST00000288548	chr2	23642392	23697932	55541	+	109274	ENSG00000119771	KLHL29	protein_coding	chromosome	KLHL29	ENSG00000119771	KLHL29						Active_non-prostate_lineage_promoter	0.100852768650384			cg02537260					No
cg02537264_BC21	chr2	23533453	F	II		Unknow	OpenSea		Both	CG	Open Sea	ENST00000288548	chr2	23642392	23697932	55541	+	108937	ENSG00000119771	KLHL29	protein_coding	chromosome	KLHL29	ENSG00000119771	KLHL29						Active_non-prostate_lineage_promoter	0.100852768650384			cg02537264					No
cg02537272_BC21	chr2	23533635	F	II		Unknow	OpenSea		Both	CG	Open Sea	ENST00000288548	chr2	23642392	23697932	55541	+	108755	ENSG00000119771	KLHL29	protein_coding	chromosome	KLHL29	ENSG00000119771	KLHL29						Active_non-prostate_lineage_promoter	0.100852768650384			cg02537272					No
cg18346576_BC21	chr2	27715204	F	II	LOC105374378	TSS1500	Shore	chr2:27715473-27715754	Both	CG	North Shore	ENST00000613517	chr2	27663915	27677297	13383	+	51288	ENSG00000163798	SLC4A1AP	protein_coding	chromosome	SLC4A1AP								Bivalent_poised_promoter	0.0855267393356286			cg18346576	cg18346576				No
cg05639068_BC21	chr2	27715245	F	II	LOC105374378	TSS1500	Shore	chr2:27715473-27715754	Both	CG	North Shore	ENST00000613517	chr2	27663915	27677297	13383	+	51329	ENSG00000163798	SLC4A1AP	protein_coding	chromosome	SLC4A1AP								Bivalent_poised_promoter	0.0855267393356286			cg05639068	cg05639068				No
cg03383158_TC21	chr2	27715425	F	II	LOC105374378	TSS1500	Shore	chr2:27715473-27715754	Both	CG	North Shore	ENST00000613517	chr2	27663915	27677297	13383	+	51509	ENSG00000163798	SLC4A1AP	protein_coding	chromosome	SLC4A1AP								Bivalent_poised_promoter	0.0855267393356286			cg03383158	cg03383158				No
cg23107161_BC11	chr2	27715504	F	I	LOC105374378	TSS1500	Island	chr2:27715473-27715754	Red	CG	Island	ENST00000613517	chr2	27663915	27677297	13383	+	51588	ENSG00000163798	SLC4A1AP	protein_coding	chromosome	SLC4A1AP								Bivalent_poised_promoter	0.0855267393356286			cg23107161	cg23107161				No
cg16062621_TC11	chr2	27715897	R	I	LOC105374378	TSS1500	Shore	chr2:27715473-27715754	Red	CG	South Shore	ENST00000613517	chr2	27663915	27677297	13383	+	51981	ENSG00000163798	SLC4A1AP	protein_coding	chromosome	SLC4A1AP								Bivalent_poised_promoter	0.0855267393356286			cg16062621	cg16062621				No
cg00965795_BC21	chr2	27734976	F	II		Unknow	Shore	chr2:27735340-27735856	Both	CG	North Shore	ENST00000379666	chr2	27771717	27779734	8018	+	36739	ENSG00000243147	MRPL33	protein_coding	chromosome	MRPL33								Active_non-prostate_lineage_enhancer	0.0855267393356286			cg00965795	cg00965795				Yes
cg01020696_BC21	chr2	27735275	F	II		Unknow	Shore	chr2:27735340-27735856	Both	CG	North Shore	ENST00000379666	chr2	27771717	27779734	8018	+	36440	ENSG00000243147	MRPL33	protein_coding	chromosome	MRPL33								Active_non-prostate_lineage_promoter	0.0855267393356286			cg01020696	cg01020696				Yes
cg12606409_TC21	chr2	27735403	R	II		Unknow	Island	chr2:27735340-27735856	Both	CG	Island	ENST00000379666	chr2	27771717	27779734	8018	+	36312	ENSG00000243147	MRPL33	protein_coding	chromosome	MRPL33								Active_non-prostate_lineage_promoter	0.0855267393356286			cg12606409	cg12606409				Yes
cg14145593_BC11	chr2	27735746	F	I		Unknow	Island	chr2:27735340-27735856	Grn	CG	Island	ENST00000379666	chr2	27771717	27779734	8018	+	35969	ENSG00000243147	MRPL33	protein_coding	chromosome	MRPL33			PRAD_12123	11.4005530512851	Distal	0.692614770459082	0.307385229540918	Active_prostate_lineage-specific_promoter	0.0855267393356286			cg14145593					No
cg15129506_TC21	chr2	27735845	F	II		Unknow	Island	chr2:27735340-27735856	Both	CG	Island	ENST00000379666	chr2	27771717	27779734	8018	+	35870	ENSG00000243147	MRPL33	protein_coding	chromosome	MRPL33			PRAD_12123	11.4005530512851	Distal	0.692614770459082	0.307385229540918	Active_prostate_lineage-specific_promoter	0.0855267393356286			cg15129506	cg15129506				Yes
cg02596592_TC21	chr2	27735886	R	II		Unknow	Shore	chr2:27735340-27735856	Both	CG	South Shore	ENST00000379666	chr2	27771717	27779734	8018	+	35829	ENSG00000243147	MRPL33	protein_coding	chromosome	MRPL33			PRAD_12123	11.4005530512851	Distal	0.692614770459082	0.307385229540918	Active_prostate_lineage-specific_promoter	0.0855267393356286			cg02596592					No
cg06566627_TC21	chr2	27736030	R	II		Unknow	Shore	chr2:27735340-27735856	Both	CG	South Shore	ENST00000379666	chr2	27771717	27779734	8018	+	35685	ENSG00000243147	MRPL33	protein_coding	chromosome	MRPL33								Active_non-prostate_lineage_promoter	0.0855267393356286			cg06566627					No
cg09885756_BC21	chr2	27736384	R	II		Unknow	Shore	chr2:27735340-27735856	Both	CG	South Shore	ENST00000379666	chr2	27771717	27779734	8018	+	35331	ENSG00000243147	MRPL33	protein_coding	chromosome	MRPL33								Active_non-prostate_lineage_enhancer	0.0855267393356286			cg09885756	cg09885756				Yes
cg21836015_TC21	chr2	29113990	R	II	CLIP4	TSS1500	Shore	chr2:29115117-29116043	Both	CG	North Shore	ENST00000404424	chr2	29113996	29181923	67928	+	4	ENSG00000115295	CLIP4	protein_coding	chromosome	CLIP4	ENSG00000115295	CLIP4	PRAD_12230	3.83113360693898	Promoter	0.44311377245509	0.55688622754491	Primed_non-prostate_lineage-specific_enhancer	0.138867600841039	PMD		cg21836015	cg21836015				No
cg15747402_BC21	chr2	29114731	R	II	CLIP4	TSS1500	Shore	chr2:29115117-29116043	Both	CG	North Shore	ENST00000320081	chr2	29115426	29183813	68388	+	693	ENSG00000115295	CLIP4	protein_coding	chromosome	CLIP4	ENSG00000115295	CLIP4						Active_non-prostate_lineage_enhancer	0.138867600841039	PMD		cg15747402	cg15747402				Yes
cg05819240_TC21	chr2	29114733	R	II	CLIP4	TSS1500	Shore	chr2:29115117-29116043	Both	CG	North Shore	ENST00000320081	chr2	29115426	29183813	68388	+	691	ENSG00000115295	CLIP4	protein_coding	chromosome	CLIP4	ENSG00000115295	CLIP4						Active_non-prostate_lineage_enhancer	0.138867600841039	PMD		cg05819240	cg05819240				Yes
cg01777397_TC21	chr2	29115080	F	II	CLIP4	Exon	Shore	chr2:29115117-29116043	Both	CG	North Shore	ENST00000320081	chr2	29115426	29183813	68388	+	344	ENSG00000115295	CLIP4	protein_coding	chromosome	CLIP4	ENSG00000115295	CLIP4						Bivalent_poised_promoter	0.138867600841039	PMD		cg01777397	cg01777397				Yes
cg07285673_TC21	chr2	29115118	F	II	CLIP4	Exon	Island	chr2:29115117-29116043	Both	CG	Island	ENST00000320081	chr2	29115426	29183813	68388	+	306	ENSG00000115295	CLIP4	protein_coding	chromosome	CLIP4	ENSG00000115295	CLIP4						Bivalent_poised_promoter	0.138867600841039	PMD		cg07285673	cg07285673				Yes
cg09695033_TC21	chr2	29115122	F	II	CLIP4	Exon	Island	chr2:29115117-29116043	Both	CG	Island	ENST00000320081	chr2	29115426	29183813	68388	+	302	ENSG00000115295	CLIP4	protein_coding	chromosome	CLIP4	ENSG00000115295	CLIP4						Bivalent_poised_promoter	0.138867600841039	PMD		cg09695033	cg09695033				Yes
cg06333058_BC11	chr2	29115211	F	I	CLIP4	TSS1500	Island	chr2:29115117-29116043	Grn	CG	Island	ENST00000320081	chr2	29115426	29183813	68388	+	213	ENSG00000115295	CLIP4	protein_coding	chromosome	CLIP4	ENSG00000115295	CLIP4						Bivalent_poised_promoter	0.138867600841039	PMD		cg06333058	cg06333058				No
cg25737323_BC11	chr2	29115234	F	I	CLIP4	TSS200	Island	chr2:29115117-29116043	Red	CG	Island	ENST00000320081	chr2	29115426	29183813	68388	+	190	ENSG00000115295	CLIP4	protein_coding	chromosome	CLIP4	ENSG00000115295	CLIP4	PRAD_12231	7.51152439409205	Promoter	0.81437125748503	0.18562874251497	Bivalent_poised_promoter	0.138867600841039	PMD		cg25737323	cg25737323				Yes
cg23428985_TC11	chr2	29115247	F	I	CLIP4	TSS200	Island	chr2:29115117-29116043	Red	CG	Island	ENST00000320081	chr2	29115426	29183813	68388	+	177	ENSG00000115295	CLIP4	protein_coding	chromosome	CLIP4	ENSG00000115295	CLIP4	PRAD_12231	7.51152439409205	Promoter	0.81437125748503	0.18562874251497	Bivalent_poised_promoter	0.138867600841039	PMD		cg23428985	cg23428985				No
cg23255835_TC11	chr2	29115255	F	I	CLIP4	TSS200	Island	chr2:29115117-29116043	Red	CG	Island	ENST00000320081	chr2	29115426	29183813	68388	+	169	ENSG00000115295	CLIP4	protein_coding	chromosome	CLIP4	ENSG00000115295	CLIP4	PRAD_12231	7.51152439409205	Promoter	0.81437125748503	0.18562874251497	Bivalent_poised_promoter	0.138867600841039	PMD		cg23255835	cg23255835				Yes
cg03135351_TC11	chr2	29115392	F	I	CLIP4	TSS200	Island	chr2:29115117-29116043	Grn	CG	Island	ENST00000320081	chr2	29115426	29183813	68388	+	32	ENSG00000115295	CLIP4	protein_coding	chromosome	CLIP4	ENSG00000115295	CLIP4	PRAD_12231	7.51152439409205	Promoter	0.81437125748503	0.18562874251497	Bivalent_poised_promoter	0.138867600841039	PMD		cg03135351	cg03135351				Yes
cg08808128_TC11	chr2	29115566	F	I	CLIP4	5UTR	Island	chr2:29115117-29116043	Red	CG	Island	ENST00000320081	chr2	29115426	29183813	68388	+	139	ENSG00000115295	CLIP4	protein_coding	chromosome	CLIP4	ENSG00000115295	CLIP4	PRAD_12231	7.51152439409205	Promoter	0.81437125748503	0.18562874251497	Bivalent_poised_promoter	0.138867600841039	PMD		cg08808128	cg08808128				No
cg02774855_BC11	chr2	29115770	F	I		Unknow	Island	chr2:29115117-29116043	Red	CG	Island	ENST00000320081	chr2	29115426	29183813	68388	+	343	ENSG00000115295	CLIP4	protein_coding	chromosome	CLIP4	ENSG00000115295	CLIP4						Bivalent_poised_promoter	0.138867600841039	PMD		cg02774855	cg02774855				No
cg21972382_BC21	chr2	29116210	R	II		Unknow	Shore	chr2:29115117-29116043	Both	CG	South Shore	ENST00000320081	chr2	29115426	29183813	68388	+	783	ENSG00000115295	CLIP4	protein_coding	chromosome	CLIP4	ENSG00000115295	CLIP4	PRAD_12232	3.98485881430974	Intron	0.49500998003992	0.50499001996008	Active_prostate_lineage-specific_promoter	0.138867600841039	PMD		cg21972382	cg21972382				Yes
cg05038216_TC21	chr2	29116225	R	II		Unknow	Shore	chr2:29115117-29116043	Both	CG	South Shore	ENST00000320081	chr2	29115426	29183813	68388	+	798	ENSG00000115295	CLIP4	protein_coding	chromosome	CLIP4	ENSG00000115295	CLIP4	PRAD_12232	3.98485881430974	Intron	0.49500998003992	0.50499001996008	Active_prostate_lineage-specific_promoter	0.138867600841039	PMD		cg05038216	cg05038216				Yes
cg26052635_BC21	chr2	29116441	F	II		Unknow	Shore	chr2:29115117-29116043	Both	CG	South Shore	ENST00000320081	chr2	29115426	29183813	68388	+	1014	ENSG00000115295	CLIP4	protein_coding	chromosome	CLIP4	ENSG00000115295	CLIP4	PRAD_12232	3.98485881430974	Intron	0.49500998003992	0.50499001996008	Active_prostate_lineage-specific_promoter	0.138867600841039	PMD		cg26052635	cg26052635				No
cg10701198_BC21	chr2	29116940	F	II		Unknow	Shore	chr2:29115117-29116043	Both	CG	South Shore	ENST00000449202	chr2	29118195	29135662	17468	+	1253	ENSG00000115295	CLIP4	protein_coding	chromosome	CLIP4	ENSG00000115295	CLIP4						Active_non-prostate_lineage_enhancer	0.138867600841039	PMD		cg10701198	cg10701198				No
cg09256201_BC21	chr2	42792344	R	II		Unknow	Shore	chr2:42792525-42793369	Both	CG	North Shore	ENST00000431905	chr2	42769711	42792572	22862	-	226	ENSG00000162882	HAAO	protein_coding	chromosome	HAAO	ENSG00000162882	HAAO						Bivalent_poised_promoter	0.076117728997251			cg09256201	cg09256201				Yes
cg20289949_TC21	chr2	42792474	F	II	HAAO	Exon	Shore	chr2:42792525-42793369	Both	CG	North Shore	ENST00000431905	chr2	42769711	42792572	22862	-	96	ENSG00000162882	HAAO	protein_coding	chromosome	HAAO	ENSG00000162882	HAAO						Bivalent_poised_promoter	0.076117728997251			cg20289949	cg20289949				Yes
cg26907578_TC11	chr2	42792603	R	I	HAAO	TSS200	Island	chr2:42792525-42793369	Red	CG	Island	ENST00000294973	chr2	42767089	42792592	25504	-	10	ENSG00000162882	HAAO	protein_coding	chromosome	HAAO			PRAD_12689	5.55981541069563	Promoter	0.704590818363273	0.295409181636727	Bivalent_poised_promoter	0.076117728997251			cg26907578	cg26907578				Yes
cg09368936_TC11	chr2	42792679	R	I	HAAO	TSS200	Island	chr2:42792525-42793369	Grn	CG	Island	ENST00000294973	chr2	42767089	42792592	25504	-	86	ENSG00000162882	HAAO	protein_coding	chromosome	HAAO			PRAD_12689	5.55981541069563	Promoter	0.704590818363273	0.295409181636727	Bivalent_poised_promoter	0.076117728997251			cg09368936					No
cg08421126_TC21	chr2	42792714	F	II	HAAO	TSS200	Island	chr2:42792525-42793369	Both	CG	Island	ENST00000294973	chr2	42767089	42792592	25504	-	121	ENSG00000162882	HAAO	protein_coding	chromosome	HAAO			PRAD_12689	5.55981541069563	Promoter	0.704590818363273	0.295409181636727	Bivalent_poised_promoter	0.076117728997251			cg08421126	cg08421126				Yes
cg02731619_BC11	chr2	42792717	F	I	HAAO	TSS200	Island	chr2:42792525-42793369	Grn	CG	Island	ENST00000294973	chr2	42767089	42792592	25504	-	124	ENSG00000162882	HAAO	protein_coding	chromosome	HAAO			PRAD_12689	5.55981541069563	Promoter	0.704590818363273	0.295409181636727	Bivalent_poised_promoter	0.076117728997251			cg02731619					No
cg26360792_BC11	chr2	42792857	R	I	HAAO	TSS1500	Island	chr2:42792525-42793369	Grn	CG	Island	ENST00000294973	chr2	42767089	42792592	25504	-	264	ENSG00000162882	HAAO	protein_coding	chromosome	HAAO			PRAD_12689	5.55981541069563	Promoter	0.704590818363273	0.295409181636727	Bivalent_poised_promoter	0.076117728997251			cg26360792	cg26360792				Yes
cg27299406_BC11	chr2	42792873	R	I	HAAO	TSS1500	Island	chr2:42792525-42793369	Red	CG	Island	ENST00000294973	chr2	42767089	42792592	25504	-	280	ENSG00000162882	HAAO	protein_coding	chromosome	HAAO			PRAD_12689	5.55981541069563	Promoter	0.704590818363273	0.295409181636727	Bivalent_poised_promoter	0.076117728997251			cg27299406	cg27299406				Yes
cg09480054_TC21	chr2	42792989	F	II	HAAO	TSS1500	Island	chr2:42792525-42793369	Both	CG	Island	ENST00000294973	chr2	42767089	42792592	25504	-	396	ENSG00000162882	HAAO	protein_coding	chromosome	HAAO			PRAD_12689	5.55981541069563	Promoter	0.704590818363273	0.295409181636727	Bivalent_poised_promoter	0.076117728997251			cg09480054	cg09480054				Yes
cg01561916_BC21	chr2	42793029	F	II	HAAO	TSS1500	Island	chr2:42792525-42793369	Both	CG	Island	ENST00000294973	chr2	42767089	42792592	25504	-	436	ENSG00000162882	HAAO	protein_coding	chromosome	HAAO			PRAD_12689	5.55981541069563	Promoter	0.704590818363273	0.295409181636727	Bivalent_poised_promoter	0.076117728997251			cg01561916	cg01561916				Yes
cg17246140_TC11	chr2	42793124	R	I	HAAO	TSS1500	Island	chr2:42792525-42793369	Grn	CG	Island	ENST00000294973	chr2	42767089	42792592	25504	-	531	ENSG00000162882	HAAO	protein_coding	chromosome	HAAO								Bivalent_poised_promoter	0.076117728997251			cg17246140	cg17246140				Yes
cg05986933_TC21	chr2	42793317	R	II	HAAO	TSS1500	Island	chr2:42792525-42793369	Both	CG	Island	ENST00000294973	chr2	42767089	42792592	25504	-	724	ENSG00000162882	HAAO	protein_coding	chromosome	HAAO								Bivalent_poised_promoter	0.076117728997251			cg05986933	cg05986933				Yes
cg06913600_BC21	chr2	42793542	R	II	HAAO	TSS1500	Shore	chr2:42792525-42793369	Both	CG	South Shore	ENST00000294973	chr2	42767089	42792592	25504	-	949	ENSG00000162882	HAAO	protein_coding	chromosome	HAAO								Bivalent_poised_promoter	0.076117728997251			cg06913600	cg06913600				Yes
cg19592277_BC11	chr2	53859717	F	I		Unknow	Island	chr2:53859639-53860129	Red	CG	Island	ENST00000459916	chr2	53750915	53859920	109006	-	201	ENSG00000270898	GPR75-ASB3	protein_coding	chromosome	GPR75-ASB3	ENSG00000270898;ENSG00000119737	GPR75-ASB3;GPR75						Active_non-prostate_lineage_promoter	0.0658333028762221			cg19592277	cg19592277				No
cg01876338_BC21	chr2	53859871	R	II	GPR75	5UTR	Island	chr2:53859639-53860129	Both	CG	Island	ENST00000459916	chr2	53750915	53859920	109006	-	47	ENSG00000270898	GPR75-ASB3	protein_coding	chromosome	GPR75-ASB3	ENSG00000270898;ENSG00000119737	GPR75-ASB3;GPR75	PRAD_13098	3.18618349561031	Promoter	0.706586826347305	0.293413173652695	Active_non-prostate_lineage_promoter	0.0658333028762221			cg01876338	cg01876338				No
cg14832904_TC21	chr2	53859891	R	II	GPR75	5UTR	Island	chr2:53859639-53860129	Both	CG	Island	ENST00000459916	chr2	53750915	53859920	109006	-	27	ENSG00000270898	GPR75-ASB3	protein_coding	chromosome	GPR75-ASB3	ENSG00000270898;ENSG00000119737	GPR75-ASB3;GPR75	PRAD_13098	3.18618349561031	Promoter	0.706586826347305	0.293413173652695	Active_non-prostate_lineage_promoter	0.0658333028762221			cg14832904					No
cg19961545_TC11	chr2	53859929	F	I	GPR75	5UTR	Island	chr2:53859639-53860129	Grn	CG	Island	ENST00000459916	chr2	53750915	53859920	109006	-	8	ENSG00000270898	GPR75-ASB3	protein_coding	chromosome	GPR75-ASB3	ENSG00000270898;ENSG00000119737	GPR75-ASB3;GPR75	PRAD_13098	3.18618349561031	Promoter	0.706586826347305	0.293413173652695	Active_non-prostate_lineage_promoter	0.0658333028762221			cg19961545	cg19961545				No
cg05414908_TC11	chr2	53860036	R	I	GPR75	TSS200	Island	chr2:53859639-53860129	Grn	CG	Island	ENST00000352846	chr2	53670319	53860033	189715	-	2	ENSG00000270898	GPR75-ASB3	protein_coding	chromosome	GPR75-ASB3	ENSG00000270898	GPR75-ASB3	PRAD_13098	3.18618349561031	Promoter	0.706586826347305	0.293413173652695	Active_non-prostate_lineage_promoter	0.0658333028762221			cg05414908	cg05414908				No
cg08611810_BC11	chr2	53860041	R	I	GPR75	TSS200	Island	chr2:53859639-53860129	Red	CG	Island	ENST00000352846	chr2	53670319	53860033	189715	-	7	ENSG00000270898	GPR75-ASB3	protein_coding	chromosome	GPR75-ASB3	ENSG00000270898	GPR75-ASB3	PRAD_13098	3.18618349561031	Promoter	0.706586826347305	0.293413173652695	Active_non-prostate_lineage_promoter	0.0658333028762221			cg08611810	cg08611810				No
cg19878627_BC11	chr2	53860047	R	I	GPR75	TSS200	Island	chr2:53859639-53860129	Grn	CG	Island	ENST00000352846	chr2	53670319	53860033	189715	-	13	ENSG00000270898	GPR75-ASB3	protein_coding	chromosome	GPR75-ASB3	ENSG00000270898	GPR75-ASB3	PRAD_13098	3.18618349561031	Promoter	0.706586826347305	0.293413173652695	Active_non-prostate_lineage_promoter	0.0658333028762221			cg19878627	cg19878627				No
cg13356253_TC11	chr2	53860052	R	I	GPR75	TSS200	Island	chr2:53859639-53860129	Red	CG	Island	ENST00000352846	chr2	53670319	53860033	189715	-	18	ENSG00000270898	GPR75-ASB3	protein_coding	chromosome	GPR75-ASB3	ENSG00000270898	GPR75-ASB3	PRAD_13098	3.18618349561031	Promoter	0.706586826347305	0.293413173652695	Active_non-prostate_lineage_promoter	0.0658333028762221			cg13356253	cg13356253				No
cg12451530_BC11	chr2	53860072	R	I	GPR75	TSS200	Island	chr2:53859639-53860129	Red	CG	Island	ENST00000352846	chr2	53670319	53860033	189715	-	38	ENSG00000270898	GPR75-ASB3	protein_coding	chromosome	GPR75-ASB3	ENSG00000270898	GPR75-ASB3	PRAD_13098	3.18618349561031	Promoter	0.706586826347305	0.293413173652695	Active_non-prostate_lineage_promoter	0.0658333028762221			cg12451530	cg12451530				No
cg19664945_TC21	chr2	53860206	F	II	GPR75	TSS1500	Shore	chr2:53859639-53860129	Both	CG	South Shore	ENST00000406625	chr2	53670293	53860160	189868	-	45	ENSG00000270898	GPR75-ASB3	protein_coding	chromosome	GPR75-ASB3			PRAD_13098	3.18618349561031	Promoter	0.706586826347305	0.293413173652695	Active_non-prostate_lineage_promoter	0.0658333028762221			cg19664945	cg19664945				No
cg25102471_BC21	chr2	53860412	R	II	GPR75	TSS1500	Shore	chr2:53859639-53860129	Both	CG	South Shore	ENST00000406625	chr2	53670293	53860160	189868	-	251	ENSG00000270898	GPR75-ASB3	protein_coding	chromosome	GPR75-ASB3								Active_non-prostate_lineage_promoter	0.0658333028762221			cg25102471	cg25102471				No
cg11939825_BC21	chr2	53860415	F	II	GPR75	TSS1500	Shore	chr2:53859639-53860129	Both	CG	South Shore	ENST00000406625	chr2	53670293	53860160	189868	-	254	ENSG00000270898	GPR75-ASB3	protein_coding	chromosome	GPR75-ASB3								Active_non-prostate_lineage_promoter	0.0658333028762221			cg11939825	cg11939825				No
cg16920712_BC21	chr2	54672750	F	II		Unknow	OpenSea		Both	CG	Open Sea	ENST00000491655	chr2	54723665	54816862	93198	+	50913	ENSG00000214595	EML6	protein_coding	chromosome	EML6								Active_non-prostate_lineage_enhancer	0.094051674338444			cg16920712	cg16920712				No
cg16198930_BC21	chr2	54673206	F	II		Unknow	OpenSea		Both	CG	Open Sea	ENST00000491655	chr2	54723665	54816862	93198	+	50457	ENSG00000214595	EML6	protein_coding	chromosome	EML6			PRAD_13154	2.32608989244925	Intron	0.407185628742515	0.592814371257485	Active_non-prostate_lineage_enhancer	0.094051674338444			cg16198930	cg16198930				No
cg04678916_TC21	chr2	54673773	F	II		Unknow	OpenSea		Both	CG	Open Sea	ENST00000491655	chr2	54723665	54816862	93198	+	49890	ENSG00000214595	EML6	protein_coding	chromosome	EML6			PRAD_13155	7.42296509587518	Intron	0.526946107784431	0.473053892215569	Active_non-prostate_lineage_promoter	0.094051674338444			cg04678916	cg04678916				No
cg20341504_TC11	chr2	54673861	R	I		Unknow	OpenSea		Red	CG	Open Sea	ENST00000491655	chr2	54723665	54816862	93198	+	49802	ENSG00000214595	EML6	protein_coding	chromosome	EML6			PRAD_13155	7.42296509587518	Intron	0.526946107784431	0.473053892215569	Active_non-prostate_lineage_promoter	0.094051674338444			cg20341504	cg20341504				No
cg02834696_BC21	chr2	54673911	F	II		Unknow	OpenSea		Both	CG	Open Sea	ENST00000491655	chr2	54723665	54816862	93198	+	49752	ENSG00000214595	EML6	protein_coding	chromosome	EML6			PRAD_13155	7.42296509587518	Intron	0.526946107784431	0.473053892215569	Active_non-prostate_lineage_promoter	0.094051674338444			cg02834696					No
cg14919082_BC21	chr2	54673918	F	II		Unknow	OpenSea		Both	CG	Open Sea	ENST00000491655	chr2	54723665	54816862	93198	+	49745	ENSG00000214595	EML6	protein_coding	chromosome	EML6			PRAD_13155	7.42296509587518	Intron	0.526946107784431	0.473053892215569	Active_non-prostate_lineage_promoter	0.094051674338444			cg14919082	cg14919082				No
cg01815259_BC21	chr2	56090443	R	II	LINC01813	TSS200	OpenSea		Both	CG	Open Sea	ENST00000607540	chr2	56147630	56386171	238542	+	57185	ENSG00000271894	RP11-482H16.1	processed_transcript	chromosome	RP11-482H16.1								Heterochromatin	0.165041107464432	PMD	commonPMD	cg01815259	cg01815259				No
cg02847932_TC21	chr2	56090568	F	II	LINC01813	TSS200	OpenSea		Both	CG	Open Sea	ENST00000607540	chr2	56147630	56386171	238542	+	57060	ENSG00000271894	RP11-482H16.1	processed_transcript	chromosome	RP11-482H16.1								Heterochromatin	0.165041107464432	PMD	commonPMD	cg02847932					No
cg09453685_BC21	chr2	56091303	F	II	LINC01813	TSS1500	OpenSea		Both	CG	Open Sea	ENST00000607540	chr2	56147630	56386171	238542	+	56325	ENSG00000271894	RP11-482H16.1	processed_transcript	chromosome	RP11-482H16.1								Heterochromatin	0.165041107464432	PMD	commonPMD	cg09453685	cg09453685				No
cg18391442_BC21	chr2	56091479	R	II	LINC01813	TSS1500	OpenSea		Both	CG	Open Sea	ENST00000607540	chr2	56147630	56386171	238542	+	56149	ENSG00000271894	RP11-482H16.1	processed_transcript	chromosome	RP11-482H16.1								Heterochromatin	0.165041107464432	PMD	commonPMD	cg18391442	cg18391442				No
cg23204603_BC21	chr2	56091663	F	II	LINC01813	TSS1500	OpenSea		Both	CG	Open Sea	ENST00000607540	chr2	56147630	56386171	238542	+	55965	ENSG00000271894	RP11-482H16.1	processed_transcript	chromosome	RP11-482H16.1								Heterochromatin	0.165041107464432	PMD	commonPMD	cg23204603	cg23204603				No
cg08486180_TC21	chr2	56234710	F	II		Unknow	OpenSea		Both	CG	Open Sea	ENST00000407595	chr2	56184123	56386173	202051	+	50586	ENSG00000055813	CCDC85A	protein_coding	chromosome	CCDC85A	ENSG00000055813	CCDC85A						Heterochromatin	0.213680098632176	PMD	commonPMD	cg08486180	cg08486180				No
cg04067803_BC21	chr2	56235376	F	II		Unknow	OpenSea		Both	CG	Open Sea	ENST00000407595	chr2	56184123	56386173	202051	+	51252	ENSG00000055813	CCDC85A	protein_coding	chromosome	CCDC85A	ENSG00000055813	CCDC85A						Heterochromatin	0.213680098632176	PMD	commonPMD	cg04067803	cg04067803				No
cg03832328_BC21	chr2	56235393	F	II		Unknow	OpenSea		Both	CG	Open Sea	ENST00000407595	chr2	56184123	56386173	202051	+	51269	ENSG00000055813	CCDC85A	protein_coding	chromosome	CCDC85A	ENSG00000055813	CCDC85A						Heterochromatin	0.213680098632176	PMD	commonPMD	cg03832328	cg03832328				No
cg25413219_TC21	chr2	56235575	R	II		Unknow	OpenSea		Both	CG	Open Sea	ENST00000407595	chr2	56184123	56386173	202051	+	51451	ENSG00000055813	CCDC85A	protein_coding	chromosome	CCDC85A	ENSG00000055813	CCDC85A						Heterochromatin	0.213680098632176	PMD	commonPMD	cg25413219	cg25413219				No
cg10679103_BC21	chr2	56236055	R	II		Unknow	OpenSea		Both	CG	Open Sea	ENST00000407595	chr2	56184123	56386173	202051	+	51931	ENSG00000055813	CCDC85A	protein_coding	chromosome	CCDC85A	ENSG00000055813	CCDC85A						Heterochromatin	0.213680098632176	PMD	commonPMD	cg10679103	cg10679103				No
cg08889917_TC21	chr2	56236374	R	II		Unknow	OpenSea		Both	CG	Open Sea	ENST00000407595	chr2	56184123	56386173	202051	+	52250	ENSG00000055813	CCDC85A	protein_coding	chromosome	CCDC85A	ENSG00000055813	CCDC85A						Heterochromatin	0.213680098632176	PMD	commonPMD	cg08889917	cg08889917				No
cg11355457_BC21	chr2	79633094	F	II		Unknow	OpenSea		Both	CG	Open Sea	ENST00000409266	chr2	79634541	79687729	53189	+	1445	ENSG00000066032	CTNNA2	protein_coding	chromosome	CTNNA2	ENSG00000066032	CTNNA2						Heterochromatin	0.240475684568452	PMD	commonPMD	cg11355457	cg11355457				No
cg05203015_TC21	chr2	79633837	R	II		Unknow	OpenSea		Both	CG	Open Sea	ENST00000409266	chr2	79634541	79687729	53189	+	702	ENSG00000066032	CTNNA2	protein_coding	chromosome	CTNNA2	ENSG00000066032	CTNNA2						Heterochromatin	0.240475684568452	PMD	commonPMD	cg05203015	cg05203015				No
cg07313980_TC21	chr2	79634461	F	II		Unknow	OpenSea		Both	CG	Open Sea	ENST00000409266	chr2	79634541	79687729	53189	+	78	ENSG00000066032	CTNNA2	protein_coding	chromosome	CTNNA2	ENSG00000066032	CTNNA2						Heterochromatin	0.240475684568452	PMD	commonPMD	cg07313980	cg07313980				No
cg14768930_TC21	chr2	79634481	F	II		Unknow	OpenSea		Both	CG	Open Sea	ENST00000409266	chr2	79634541	79687729	53189	+	58	ENSG00000066032	CTNNA2	protein_coding	chromosome	CTNNA2	ENSG00000066032	CTNNA2						Heterochromatin	0.240475684568452	PMD	commonPMD	cg14768930	cg14768930				No
cg22547026_TC21	chr2	79634517	F	II		Unknow	OpenSea		Both	CG	Open Sea	ENST00000409266	chr2	79634541	79687729	53189	+	22	ENSG00000066032	CTNNA2	protein_coding	chromosome	CTNNA2	ENSG00000066032	CTNNA2						Heterochromatin	0.240475684568452	PMD	commonPMD	cg22547026	cg22547026				No
cg03718845_BC21	chr2	85412878	R	II		Unknow	Shore	chr2:85413846-85414136	Both	CG	North Shore	ENST00000415012	chr2	85401172	85413213	12042	-	333	ENSG00000042493	CAPG	protein_coding	chromosome	CAPG	ENSG00000042493	CAPG	PRAD_14107	4.13761914351329	Intron	0.48502994011976	0.514970059880239	Active_non-prostate_lineage_enhancer	0.100329492225021			cg03718845	cg03718845				Yes
cg00077880_TC21	chr2	85413317	F	II		Unknow	Shore	chr2:85413846-85414136	Both	CG	North Shore	ENST00000415012	chr2	85401172	85413213	12042	-	103	ENSG00000042493	CAPG	protein_coding	chromosome	CAPG	ENSG00000042493	CAPG	PRAD_14107	4.13761914351329	Intron	0.48502994011976	0.514970059880239	Bivalent_poised_promoter	0.100329492225021			cg00077880					No
cg09337254_BC21	chr2	85413639	R	II		Unknow	Shore	chr2:85413846-85414136	Both	CG	North Shore	ENST00000479651	chr2	85402138	85413974	11837	-	333	ENSG00000042493	CAPG	protein_coding	chromosome	CAPG	ENSG00000042493	CAPG						Bivalent_poised_promoter	0.100329492225021			cg09337254	cg09337254				Yes
cg16437908_TC21	chr2	85413687	F	II		Unknow	Shore	chr2:85413846-85414136	Both	CG	North Shore	ENST00000479651	chr2	85402138	85413974	11837	-	285	ENSG00000042493	CAPG	protein_coding	chromosome	CAPG	ENSG00000042493	CAPG						Bivalent_poised_promoter	0.100329492225021			cg16437908	cg16437908				Yes
cg16838838_TC11	chr2	85413900	R	I		Unknow	Island	chr2:85413846-85414136	Grn	CG	Island	ENST00000479651	chr2	85402138	85413974	11837	-	72	ENSG00000042493	CAPG	protein_coding	chromosome	CAPG	ENSG00000042493	CAPG	PRAD_14108	11.1652061337587	Promoter	0.654690618762475	0.345309381237525	Bivalent_poised_promoter	0.100329492225021			cg16838838	cg16838838				Yes
cg21654383_BC11	chr2	85413953	R	I		Unknow	Island	chr2:85413846-85414136	Red	CG	Island	ENST00000479651	chr2	85402138	85413974	11837	-	19	ENSG00000042493	CAPG	protein_coding	chromosome	CAPG	ENSG00000042493	CAPG	PRAD_14108	11.1652061337587	Promoter	0.654690618762475	0.345309381237525	Bivalent_poised_promoter	0.100329492225021			cg21654383	cg21654383				Yes
cg07245678_BC21	chr2	85414131	F	II	CAPG	TSS200	Island	chr2:85413846-85414136	Both	CG	Island	ENST00000409724	chr2	85394893	85414074	19182	-	56	ENSG00000042493	CAPG	protein_coding	chromosome	CAPG	ENSG00000042493	CAPG	PRAD_14108	11.1652061337587	Promoter	0.654690618762475	0.345309381237525	Bivalent_poised_promoter	0.100329492225021			cg07245678					No
cg13217878_TC21	chr2	85414213	R	II	CAPG	TSS200	Shore	chr2:85413846-85414136	Both	CG	South Shore	ENST00000409724	chr2	85394893	85414074	19182	-	138	ENSG00000042493	CAPG	protein_coding	chromosome	CAPG	ENSG00000042493	CAPG	PRAD_14108	11.1652061337587	Promoter	0.654690618762475	0.345309381237525	Bivalent_poised_promoter	0.100329492225021			cg13217878	cg13217878				Yes
cg16794227_BC21	chr2	85414245	R	II	CAPG	TSS1500	Shore	chr2:85413846-85414136;chr2:85418220-85418756	Both	CG	South Shore	ENST00000409724	chr2	85394893	85414074	19182	-	170	ENSG00000042493	CAPG	protein_coding	chromosome	CAPG	ENSG00000042493	CAPG	PRAD_14108	11.1652061337587	Promoter	0.654690618762475	0.345309381237525	Bivalent_poised_promoter	0.100329492225021			cg16794227	cg16794227				Yes
cg01948944_TC21	chr2	85414256	R	II	CAPG	TSS1500	Shore	chr2:85413846-85414136;chr2:85418220-85418756	Both	CG	South Shore	ENST00000409724	chr2	85394893	85414074	19182	-	181	ENSG00000042493	CAPG	protein_coding	chromosome	CAPG	ENSG00000042493	CAPG	PRAD_14108	11.1652061337587	Promoter	0.654690618762475	0.345309381237525	Bivalent_poised_promoter	0.100329492225021			cg01948944	cg01948944				Yes
cg20207544_BC21	chr2	85414315	F	II	CAPG	TSS1500	Shore	chr2:85413846-85414136;chr2:85418220-85418756	Both	CG	South Shore	ENST00000409724	chr2	85394893	85414074	19182	-	240	ENSG00000042493	CAPG	protein_coding	chromosome	CAPG	ENSG00000042493	CAPG						Bivalent_poised_promoter	0.100329492225021			cg20207544	cg20207544				Yes
cg21647532_BC21	chr2	85414862	F	II	CAPG	TSS1500	Shore	chr2:85413846-85414136;chr2:85418220-85418756	Both	CG	South Shore	ENST00000409724	chr2	85394893	85414074	19182	-	787	ENSG00000042493	CAPG	protein_coding	chromosome	CAPG	ENSG00000042493	CAPG						Active_non-prostate_lineage_enhancer	0.100329492225021			cg21647532	cg21647532				Yes
cg18845187_BC21	chr2	85415263	R	II	CAPG	TSS1500	Shore	chr2:85413846-85414136;chr2:85418220-85418756	Both	CG	South Shore	ENST00000409724	chr2	85394893	85414074	19182	-	1188	ENSG00000042493	CAPG	protein_coding	chromosome	CAPG	ENSG00000042493	CAPG						Primed_non-prostate_lineage-specific_enhancer	0.100329492225021			cg18845187	cg18845187				No
cg12225712_TC21	chr2	85415292	R	II	CAPG	TSS1500	Shore	chr2:85413846-85414136;chr2:85418220-85418756	Both	CG	South Shore	ENST00000409724	chr2	85394893	85414074	19182	-	1217	ENSG00000042493	CAPG	protein_coding	chromosome	CAPG	ENSG00000042493	CAPG						Primed_non-prostate_lineage-specific_enhancer	0.100329492225021			cg12225712	cg12225712				No
cg13984556_BC21	chr2	88885092	R	II		Unknow	OpenSea		Both	CG	Open Sea	ENST00000443770	chr2	88765943	88773568	7626	+	119148	ENSG00000230006	ANKRD36BP2	transcribed_unprocessed_pseudogene	chromosome	ANKRD36BP2								Heterochromatin	0.165178021819156	PMD	commonPMD	cg13984556	cg13984556				Yes
cg24919465_TC21	chr2	88885126	R	II		Unknow	OpenSea		Both	CG	Open Sea	ENST00000443770	chr2	88765943	88773568	7626	+	119182	ENSG00000230006	ANKRD36BP2	transcribed_unprocessed_pseudogene	chromosome	ANKRD36BP2								Heterochromatin	0.165178021819156	PMD	commonPMD	cg24919465	cg24919465				Yes
cg13874643_BC21	chr2	88885249	R	II		Unknow	OpenSea		Both	CG	Open Sea	ENST00000443770	chr2	88765943	88773568	7626	+	119305	ENSG00000230006	ANKRD36BP2	transcribed_unprocessed_pseudogene	chromosome	ANKRD36BP2								Heterochromatin	0.165178021819156	PMD	commonPMD	cg13874643	cg13874643				Yes
cg14647217_BC21	chr2	88885261	F	II		Unknow	OpenSea		Both	CG	Open Sea	ENST00000443770	chr2	88765943	88773568	7626	+	119317	ENSG00000230006	ANKRD36BP2	transcribed_unprocessed_pseudogene	chromosome	ANKRD36BP2								Heterochromatin	0.165178021819156	PMD	commonPMD	cg14647217	cg14647217				Yes
cg25364191_TC21	chr2	88885898	R	II		Unknow	OpenSea		Both	CG	Open Sea	ENST00000443770	chr2	88765943	88773568	7626	+	119954	ENSG00000230006	ANKRD36BP2	transcribed_unprocessed_pseudogene	chromosome	ANKRD36BP2								Repressed_chromatin	0.165178021819156	PMD	commonPMD	cg25364191	cg25364191				Yes
cg02585230_BC21	chr2	103873372	R	II		Unknow	OpenSea		Both	CG	Open Sea	ENST00000361360	chr2	104855511	104860471	4961	+	982137	ENSG00000198914	POU3F3	protein_coding	chromosome	POU3F3								Heterochromatin	0.226809244091999	PMD	commonPMD	cg02585230	cg02585230				Yes
cg06741530_TC21	chr2	103874057	R	II		Unknow	OpenSea		Both	CG	Open Sea	ENST00000361360	chr2	104855511	104860471	4961	+	981452	ENSG00000198914	POU3F3	protein_coding	chromosome	POU3F3								Heterochromatin	0.226809244091999	PMD	commonPMD	cg06741530	cg06741530				Yes
cg12187500_TC21	chr2	103874119	R	II		Unknow	OpenSea		Both	CG	Open Sea	ENST00000361360	chr2	104855511	104860471	4961	+	981390	ENSG00000198914	POU3F3	protein_coding	chromosome	POU3F3								Heterochromatin	0.226809244091999	PMD	commonPMD	cg12187500	cg12187500				Yes
cg15661709_TC21	chr2	103874317	F	II		Unknow	OpenSea		Both	CG	Open Sea	ENST00000361360	chr2	104855511	104860471	4961	+	981192	ENSG00000198914	POU3F3	protein_coding	chromosome	POU3F3								Heterochromatin	0.226809244091999	PMD	commonPMD	cg15661709	cg15661709				Yes
cg02555533_BC21	chr2	103874680	R	II		Unknow	OpenSea		Both	CG	Open Sea	ENST00000361360	chr2	104855511	104860471	4961	+	980829	ENSG00000198914	POU3F3	protein_coding	chromosome	POU3F3								Heterochromatin	0.226809244091999	PMD	commonPMD	cg02555533	cg02555533				Yes
cg21921628_BC21	chr2	104731770	R	II		Unknow	OpenSea		Both	CG	Open Sea	ENST00000361360	chr2	104855511	104860471	4961	+	123739	ENSG00000198914	POU3F3	protein_coding	chromosome	POU3F3								Heterochromatin	0.213300001760503	PMD	commonPMD	cg21921628	cg21921628				No
cg08826461_TC21	chr2	104731835	F	II		Unknow	OpenSea		Both	CG	Open Sea	ENST00000361360	chr2	104855511	104860471	4961	+	123674	ENSG00000198914	POU3F3	protein_coding	chromosome	POU3F3								Heterochromatin	0.213300001760503	PMD	commonPMD	cg08826461	cg08826461				No
cg10472537_TC21	chr2	104732342	F	II		Unknow	OpenSea		Both	CG	Open Sea	ENST00000361360	chr2	104855511	104860471	4961	+	123167	ENSG00000198914	POU3F3	protein_coding	chromosome	POU3F3								Primed_prostate_lineage_enhancer	0.213300001760503	PMD	commonPMD	cg10472537	cg10472537				No
cg20463564_TC21	chr2	104733119	R	II		Unknow	OpenSea		Both	CG	Open Sea	ENST00000361360	chr2	104855511	104860471	4961	+	122390	ENSG00000198914	POU3F3	protein_coding	chromosome	POU3F3								Heterochromatin	0.213300001760503	PMD	commonPMD	cg20463564	cg20463564				No
cg01901421_BC21	chr2	104733743	R	II		Unknow	OpenSea		Both	CG	Open Sea	ENST00000361360	chr2	104855511	104860471	4961	+	121766	ENSG00000198914	POU3F3	protein_coding	chromosome	POU3F3								Repressed_chromatin	0.213300001760503	PMD	commonPMD	cg01901421	cg01901421				No
cg13939092_BC21	chr2	104734230	F	II		Unknow	OpenSea		Both	CG	Open Sea	ENST00000361360	chr2	104855511	104860471	4961	+	121279	ENSG00000198914	POU3F3	protein_coding	chromosome	POU3F3								Repressed_chromatin	0.213300001760503	PMD	commonPMD	cg13939092	cg13939092				No
cg02668075_TC21	chr2	108942139	F	II		Unknow	Shore	chr2:108942509-108942730	Both	CG	North Shore	ENST00000409271	chr2	108894471	108989269	94799	-	47128	ENSG00000135960	EDAR	protein_coding	chromosome	EDAR	ENSG00000135960	EDAR						Bivalent_poised_enhancer	0.0952426903022052			cg02668075	cg02668075				No
cg10594245_BC21	chr2	108942510	F	II		Unknow	Island	chr2:108942509-108942730	Both	CG	Island	ENST00000409271	chr2	108894471	108989269	94799	-	46757	ENSG00000135960	EDAR	protein_coding	chromosome	EDAR	ENSG00000135960	EDAR						Bivalent_poised_promoter	0.0952426903022052			cg10594245	cg10594245				No
cg15775779_BC21	chr2	108942729	R	II		Unknow	Island	chr2:108942509-108942730	Both	CG	Island	ENST00000409271	chr2	108894471	108989269	94799	-	46538	ENSG00000135960	EDAR	protein_coding	chromosome	EDAR	ENSG00000135960	EDAR						Bivalent_poised_promoter	0.0952426903022052			cg15775779	cg15775779				No
cg06495401_TC21	chr2	108942956	F	II		Unknow	Shore	chr2:108942509-108942730	Both	CG	South Shore	ENST00000409271	chr2	108894471	108989269	94799	-	46311	ENSG00000135960	EDAR	protein_coding	chromosome	EDAR	ENSG00000135960	EDAR	PRAD_14956	9.1923349662289	Intron	0.483033932135729	0.516966067864271	Active_prostate_lineage-specific_enhancer	0.0952426903022052			cg06495401					No
cg02565132_BC11	chr2	108943017	F	I		Unknow	Shore	chr2:108942509-108942730	Grn	CG	South Shore	ENST00000409271	chr2	108894471	108989269	94799	-	46250	ENSG00000135960	EDAR	protein_coding	chromosome	EDAR	ENSG00000135960	EDAR	PRAD_14956	9.1923349662289	Intron	0.483033932135729	0.516966067864271	Active_prostate_lineage-specific_enhancer	0.0952426903022052			cg02565132					No
cg27302614_BC21	chr2	108943278	F	II		Unknow	Shore	chr2:108942509-108942730	Both	CG	South Shore	ENST00000409271	chr2	108894471	108989269	94799	-	45989	ENSG00000135960	EDAR	protein_coding	chromosome	EDAR	ENSG00000135960	EDAR	PRAD_14956	9.1923349662289	Intron	0.483033932135729	0.516966067864271	Active_prostate_lineage-specific_enhancer	0.0952426903022052			cg27302614	cg27302614				No
cg03300628_TC21	chr2	108943796	F	II		Unknow	Shore	chr2:108942509-108942730	Both	CG	South Shore	ENST00000409271	chr2	108894471	108989269	94799	-	45471	ENSG00000135960	EDAR	protein_coding	chromosome	EDAR	ENSG00000135960	EDAR	PRAD_14957	4.41573641174693	Intron	0.526946107784431	0.473053892215569	Active_non-prostate_lineage_promoter	0.0952426903022052			cg03300628					No
cg22510067_TC21	chr2	136990049	R	II		Unknow	OpenSea		Both	CG	Open Sea	ENST00000413152	chr2	136990892	137677717	686826	+	841	ENSG00000144229	THSD7B	protein_coding	chromosome	THSD7B	ENSG00000144229	THSD7B						Heterochromatin	0.199913724509112	PMD	commonPMD	cg22510067	cg22510067				Yes
cg08084967_TC21	chr2	136990149	R	II		Unknow	OpenSea		Both	CG	Open Sea	ENST00000413152	chr2	136990892	137677717	686826	+	741	ENSG00000144229	THSD7B	protein_coding	chromosome	THSD7B	ENSG00000144229	THSD7B						Heterochromatin	0.199913724509112	PMD	commonPMD	cg08084967	cg08084967				Yes
cg08967662_BC21	chr2	136990179	R	II		Unknow	OpenSea		Both	CG	Open Sea	ENST00000413152	chr2	136990892	137677717	686826	+	711	ENSG00000144229	THSD7B	protein_coding	chromosome	THSD7B	ENSG00000144229	THSD7B						Heterochromatin	0.199913724509112	PMD	commonPMD	cg08967662	cg08967662				Yes
cg25714147_BC21	chr2	136990412	F	II		Unknow	OpenSea		Both	CG	Open Sea	ENST00000413152	chr2	136990892	137677717	686826	+	478	ENSG00000144229	THSD7B	protein_coding	chromosome	THSD7B	ENSG00000144229	THSD7B						Heterochromatin	0.199913724509112	PMD	commonPMD	cg25714147	cg25714147				Yes
cg07412043_BC21	chr2	136990796	R	II		Unknow	OpenSea		Both	CG	Open Sea	ENST00000413152	chr2	136990892	137677717	686826	+	94	ENSG00000144229	THSD7B	protein_coding	chromosome	THSD7B	ENSG00000144229	THSD7B						Heterochromatin	0.199913724509112	PMD	commonPMD	cg07412043	cg07412043				Yes
cg15750500_BC21	chr2	136990812	F	II		Unknow	OpenSea		Both	CG	Open Sea	ENST00000413152	chr2	136990892	137677717	686826	+	78	ENSG00000144229	THSD7B	protein_coding	chromosome	THSD7B	ENSG00000144229	THSD7B						Heterochromatin	0.199913724509112	PMD	commonPMD	cg15750500	cg15750500				Yes
cg06848148_TC21	chr2	136990885	R	II		Unknow	OpenSea		Both	CG	Open Sea	ENST00000413152	chr2	136990892	137677717	686826	+	5	ENSG00000144229	THSD7B	protein_coding	chromosome	THSD7B	ENSG00000144229	THSD7B						Heterochromatin	0.199913724509112	PMD	commonPMD	cg06848148	cg06848148				Yes
cg08231096_BC21	chr2	136990890	R	II		Unknow	OpenSea		Both	CG	Open Sea	ENST00000413152	chr2	136990892	137677717	686826	+	0	ENSG00000144229	THSD7B	protein_coding	chromosome	THSD7B	ENSG00000144229	THSD7B						Heterochromatin	0.199913724509112	PMD	commonPMD	cg08231096	cg08231096				Yes
cg11746464_BC21	chr2	136991263	R	II		Unknow	OpenSea		Both	CG	Open Sea	ENST00000413152	chr2	136990892	137677717	686826	+	370	ENSG00000144229	THSD7B	protein_coding	chromosome	THSD7B	ENSG00000144229	THSD7B						Heterochromatin	0.199913724509112	PMD	commonPMD	cg11746464	cg11746464				Yes
cg03684287_TC21	chr2	146143949	F	II		Unknow	OpenSea		Both	CG	Open Sea	ENST00000475115	chr2	144517351	144524583	7233	-	1619365	ENSG00000169554	ZEB2	protein_coding	chromosome	ZEB2								Heterochromatin	0.18820029437293	PMD	commonPMD	cg03684287	cg03684287				No
cg22831205_BC21	chr2	146144071	R	II		Unknow	OpenSea		Both	CG	Open Sea	ENST00000475115	chr2	144517351	144524583	7233	-	1619487	ENSG00000169554	ZEB2	protein_coding	chromosome	ZEB2								Heterochromatin	0.18820029437293	PMD	commonPMD	cg22831205	cg22831205				No
cg26019712_BC21	chr2	146144379	R	II		Unknow	OpenSea		Both	CG	Open Sea	ENST00000475115	chr2	144517351	144524583	7233	-	1619795	ENSG00000169554	ZEB2	protein_coding	chromosome	ZEB2								Heterochromatin	0.18820029437293	PMD	commonPMD	cg26019712	cg26019712				No
cg18055897_TC21	chr2	146145020	R	II		Unknow	OpenSea		Both	CG	Open Sea	ENST00000475115	chr2	144517351	144524583	7233	-	1620436	ENSG00000169554	ZEB2	protein_coding	chromosome	ZEB2								Heterochromatin	0.18820029437293	PMD	commonPMD	cg18055897	cg18055897				No
cg02073483_BC21	chr2	146145603	R	II		Unknow	OpenSea		Both	CG	Open Sea	ENST00000475115	chr2	144517351	144524583	7233	-	1621019	ENSG00000169554	ZEB2	protein_coding	chromosome	ZEB2								Heterochromatin	0.18820029437293	PMD	commonPMD	cg02073483	cg02073483				No
cg04391205_BC21	chr2	190179755	R	II	C2orf88	TSS1500	Shore	chr2:190180253-190181103	Both	CG	North Shore	ENST00000409870	chr2	190180482	190200209	19728	+	725	ENSG00000187699	C2orf88	protein_coding	chromosome	C2orf88	ENSG00000187699	C2orf88						Repressed_chromatin	0.0722612394988733			cg04391205	cg04391205				Yes
cg13185953_BC21	chr2	190179856	F	II	C2orf88	TSS1500	Shore	chr2:190180253-190181103	Both	CG	North Shore	ENST00000409870	chr2	190180482	190200209	19728	+	624	ENSG00000187699	C2orf88	protein_coding	chromosome	C2orf88	ENSG00000187699	C2orf88						Repressed_chromatin	0.0722612394988733			cg13185953	cg13185953				Yes
cg05969591_TC21	chr2	190180189	R	II	C2orf88	TSS1500	Shore	chr2:190180253-190181103	Both	CG	North Shore	ENST00000409870	chr2	190180482	190200209	19728	+	291	ENSG00000187699	C2orf88	protein_coding	chromosome	C2orf88	ENSG00000187699	C2orf88	PRAD_17084	2.49993594117384	Promoter	0.614770459081836	0.385229540918164	Bivalent_poised_promoter	0.0722612394988733			cg05969591					No
cg11448068_BC11	chr2	190180300	R	I	C2orf88	TSS1500	Island	chr2:190180253-190181103	Grn	CG	Island	ENST00000409870	chr2	190180482	190200209	19728	+	180	ENSG00000187699	C2orf88	protein_coding	chromosome	C2orf88	ENSG00000187699	C2orf88	PRAD_17084	2.49993594117384	Promoter	0.614770459081836	0.385229540918164	Bivalent_poised_promoter	0.0722612394988733			cg11448068	cg11448068				Yes
cg04710629_BC11	chr2	190180316	R	I	C2orf88	TSS1500	Island	chr2:190180253-190181103	Grn	CG	Island	ENST00000409870	chr2	190180482	190200209	19728	+	164	ENSG00000187699	C2orf88	protein_coding	chromosome	C2orf88	ENSG00000187699	C2orf88	PRAD_17084	2.49993594117384	Promoter	0.614770459081836	0.385229540918164	Bivalent_poised_promoter	0.0722612394988733			cg04710629	cg04710629				Yes
cg04675986_BC11	chr2	190180459	F	I	C2orf88	TSS1500	Island	chr2:190180253-190181103	Red	CG	Island	ENST00000409870	chr2	190180482	190200209	19728	+	21	ENSG00000187699	C2orf88	protein_coding	chromosome	C2orf88	ENSG00000187699	C2orf88	PRAD_17084	2.49993594117384	Promoter	0.614770459081836	0.385229540918164	Bivalent_poised_promoter	0.0722612394988733			cg04675986	cg04675986				Yes
cg08350814_BC11	chr2	190180583	F	I	C2orf88	TSS1500	Island	chr2:190180253-190181103	Red	CG	Island	ENST00000409870	chr2	190180482	190200209	19728	+	100	ENSG00000187699	C2orf88	protein_coding	chromosome	C2orf88	ENSG00000187699	C2orf88						Bivalent_poised_promoter	0.0722612394988733			cg08350814	cg08350814				No
cg06532037_TC11	chr2	190180704	F	I	C2orf88	TSS200	Island	chr2:190180253-190181103	Grn	CG	Island	ENST00000340623	chr2	190180863	190203484	22622	+	157	ENSG00000187699	C2orf88	protein_coding	chromosome	C2orf88	ENSG00000187699	C2orf88	PRAD_17085	4.0421727261022	Promoter	0.768463073852295	0.231536926147705	Bivalent_poised_promoter	0.0722612394988733			cg06532037	cg06532037				Yes
cg02941781_TC11	chr2	190180837	R	I	C2orf88	TSS200	Island	chr2:190180253-190181103	Grn	CG	Island	ENST00000340623	chr2	190180863	190203484	22622	+	24	ENSG00000187699	C2orf88	protein_coding	chromosome	C2orf88	ENSG00000187699	C2orf88	PRAD_17085	4.0421727261022	Promoter	0.768463073852295	0.231536926147705	Bivalent_poised_promoter	0.0722612394988733			cg02941781	cg02941781				Yes
cg17444495_BC11	chr2	190180903	R	I	C2orf88	5UTR	Island	chr2:190180253-190181103	Grn	CG	Island	ENST00000340623	chr2	190180863	190203484	22622	+	39	ENSG00000187699	C2orf88	protein_coding	chromosome	C2orf88	ENSG00000187699	C2orf88	PRAD_17085	4.0421727261022	Promoter	0.768463073852295	0.231536926147705	Bivalent_poised_promoter	0.0722612394988733			cg17444495	cg17444495				Yes
cg11097717_TC21	chr2	190180909	R	II	C2orf88	5UTR	Island	chr2:190180253-190181103	Both	CG	Island	ENST00000443551	chr2	190180955	190200214	19260	+	44	ENSG00000187699	C2orf88	protein_coding	chromosome	C2orf88	ENSG00000187699	C2orf88	PRAD_17085	4.0421727261022	Promoter	0.768463073852295	0.231536926147705	Bivalent_poised_promoter	0.0722612394988733			cg11097717	cg11097717				Yes
cg15313226_BC11	chr2	190180942	R	I	C2orf88	5UTR	Island	chr2:190180253-190181103	Red	CG	Island	ENST00000443551	chr2	190180955	190200214	19260	+	11	ENSG00000187699	C2orf88	protein_coding	chromosome	C2orf88	ENSG00000187699	C2orf88	PRAD_17085	4.0421727261022	Promoter	0.768463073852295	0.231536926147705	Bivalent_poised_promoter	0.0722612394988733			cg15313226	cg15313226				Yes
cg19906093_BC11	chr2	190180971	R	I	C2orf88	5UTR	Island	chr2:190180253-190181103	Red	CG	Island	ENST00000443551	chr2	190180955	190200214	19260	+	15	ENSG00000187699	C2orf88	protein_coding	chromosome	C2orf88	ENSG00000187699	C2orf88	PRAD_17085	4.0421727261022	Promoter	0.768463073852295	0.231536926147705	Bivalent_poised_promoter	0.0722612394988733			cg19906093	cg19906093				Yes
cg22003435_BC21	chr2	190181159	R	II		Unknow	Shore	chr2:190180253-190181103	Both	CG	South Shore	ENST00000443551	chr2	190180955	190200214	19260	+	203	ENSG00000187699	C2orf88	protein_coding	chromosome	C2orf88	ENSG00000187699	C2orf88						Bivalent_poised_promoter	0.0722612394988733			cg22003435	cg22003435				Yes
cg01907206_TC21	chr2	200584909	F	II	AOX1	TSS1500	Shore	chr2:200585803-200586304	Both	CG	North Shore	ENST00000374700	chr2	200585868	200671495	85628	+	957	ENSG00000138356	AOX1	protein_coding	chromosome	AOX1								Heterochromatin	0.0862196433476412			cg01907206	cg01907206				Yes
cg01217071_BC21	chr2	200585600	R	II	AOX1	TSS1500	Shore	chr2:200585803-200586304	Both	CG	North Shore	ENST00000374700	chr2	200585868	200671495	85628	+	266	ENSG00000138356	AOX1	protein_coding	chromosome	AOX1								Active_non-prostate_lineage_enhancer	0.0862196433476412			cg01217071	cg01217071				Yes
cg04380340_TC21	chr2	200585783	F	II	AOX1	TSS1500	Shore	chr2:200585803-200586304	Both	CG	North Shore	ENST00000374700	chr2	200585868	200671495	85628	+	83	ENSG00000138356	AOX1	protein_coding	chromosome	AOX1			PRAD_17387	4.57260239028679	5' UTR	0.632734530938124	0.367265469061876	Bivalent_poised_promoter	0.0862196433476412			cg04380340	cg04380340				Yes
cg13000082_TC21	chr2	200585804	F	II	AOX1	TSS1500	Island	chr2:200585803-200586304	Both	CG	Island	ENST00000374700	chr2	200585868	200671495	85628	+	62	ENSG00000138356	AOX1	protein_coding	chromosome	AOX1			PRAD_17387	4.57260239028679	5' UTR	0.632734530938124	0.367265469061876	Bivalent_poised_promoter	0.0862196433476412			cg13000082	cg13000082				Yes
cg24569637_TC11	chr2	200585837	R	I	AOX1	TSS200	Island	chr2:200585803-200586304	Red	CG	Island	ENST00000374700	chr2	200585868	200671495	85628	+	29	ENSG00000138356	AOX1	protein_coding	chromosome	AOX1			PRAD_17387	4.57260239028679	5' UTR	0.632734530938124	0.367265469061876	Bivalent_poised_promoter	0.0862196433476412			cg24569637	cg24569637				Yes
cg08266417_TC11	chr2	200585852	R	I	AOX1	TSS200	Island	chr2:200585803-200586304	Red	CG	Island	ENST00000374700	chr2	200585868	200671495	85628	+	14	ENSG00000138356	AOX1	protein_coding	chromosome	AOX1			PRAD_17387	4.57260239028679	5' UTR	0.632734530938124	0.367265469061876	Bivalent_poised_promoter	0.0862196433476412			cg08266417	cg08266417				Yes
cg09729613_BC11	chr2	200585878	F	I	AOX1	TSS200	Island	chr2:200585803-200586304	Grn	CG	Island	ENST00000374700	chr2	200585868	200671495	85628	+	9	ENSG00000138356	AOX1	protein_coding	chromosome	AOX1	ENSG00000138356	AOX1	PRAD_17387	4.57260239028679	5' UTR	0.632734530938124	0.367265469061876	Bivalent_poised_promoter	0.0862196433476412			cg09729613	cg09729613				Yes
cg08952506_BC21	chr2	200585887	R	II	AOX1	TSS200	Island	chr2:200585803-200586304	Both	CG	Island	ENST00000374700	chr2	200585868	200671495	85628	+	18	ENSG00000138356	AOX1	protein_coding	chromosome	AOX1	ENSG00000138356	AOX1	PRAD_17387	4.57260239028679	5' UTR	0.632734530938124	0.367265469061876	Bivalent_poised_promoter	0.0862196433476412			cg08952506	cg08952506				Yes
cg02657832_TC21	chr2	200585910	R	II	AOX1	TSS200	Island	chr2:200585803-200586304	Both	CG	Island	ENST00000374700	chr2	200585868	200671495	85628	+	41	ENSG00000138356	AOX1	protein_coding	chromosome	AOX1	ENSG00000138356	AOX1	PRAD_17387	4.57260239028679	5' UTR	0.632734530938124	0.367265469061876	Bivalent_poised_promoter	0.0862196433476412			cg02657832	cg02657832				Yes
cg02144933_BC21	chr2	200585967	F	II	AOX1	TSS200	Island	chr2:200585803-200586304	Both	CG	Island	ENST00000374700	chr2	200585868	200671495	85628	+	98	ENSG00000138356	AOX1	protein_coding	chromosome	AOX1	ENSG00000138356	AOX1	PRAD_17387	4.57260239028679	5' UTR	0.632734530938124	0.367265469061876	Bivalent_poised_promoter	0.0862196433476412			cg02144933	cg02144933				Yes
cg12627583_TC21	chr2	200586008	F	II	AOX1	TSS200	Island	chr2:200585803-200586304	Both	CG	Island	ENST00000374700	chr2	200585868	200671495	85628	+	139	ENSG00000138356	AOX1	protein_coding	chromosome	AOX1	ENSG00000138356	AOX1	PRAD_17387	4.57260239028679	5' UTR	0.632734530938124	0.367265469061876	Bivalent_poised_promoter	0.0862196433476412			cg12627583	cg12627583				Yes
cg14383422_BC11	chr2	200586239	R	I		Unknow	Island	chr2:200585803-200586304	Red	CG	Island	ENST00000374700	chr2	200585868	200671495	85628	+	370	ENSG00000138356	AOX1	protein_coding	chromosome	AOX1	ENSG00000138356	AOX1						Bivalent_poised_promoter	0.0862196433476412			cg14383422	cg14383422				Yes
cg27547291_TC21	chr2	200586303	F	II		Unknow	Island	chr2:200585803-200586304	Both	CG	Island	ENST00000374700	chr2	200585868	200671495	85628	+	434	ENSG00000138356	AOX1	protein_coding	chromosome	AOX1	ENSG00000138356	AOX1						Bivalent_poised_promoter	0.0862196433476412			cg27547291	cg27547291				Yes
cg22953017_TC21	chr2	200586580	F	II		Unknow	Shore	chr2:200585803-200586304	Both	CG	South Shore	ENST00000374700	chr2	200585868	200671495	85628	+	711	ENSG00000138356	AOX1	protein_coding	chromosome	AOX1	ENSG00000138356	AOX1						Active_non-prostate_lineage_promoter	0.0862196433476412			cg22953017	cg22953017				Yes
cg12182106_BC21	chr2	200587353	F	II		Unknow	Shore	chr2:200585803-200586304	Both	CG	South Shore	ENST00000454629	chr2	200588174	200603297	15124	+	819	ENSG00000138356	AOX1	protein_coding	chromosome	AOX1	ENSG00000138356	AOX1						Active_non-prostate_lineage_promoter	0.0862196433476412			cg12182106					No
cg22536515_BC21	chr2	200588049	R	II		Unknow	Shore	chr2:200585803-200586304	Both	CG	South Shore	ENST00000454629	chr2	200588174	200603297	15124	+	123	ENSG00000138356	AOX1	protein_coding	chromosome	AOX1	ENSG00000138356	AOX1						Primed_non-prostate_lineage-specific_enhancer	0.0862196433476412			cg22536515	cg22536515				No
cg18208522_BC21	chr2	216657535	F	II		Unknow	OpenSea		Both	CG	Open Sea	ENST00000456764	chr2	216659618	216664285	4668	+	2081	ENSG00000115457	IGFBP2	protein_coding	chromosome	IGFBP2	ENSG00000115457	IGFBP2						Active_non-prostate_lineage_promoter	0.110024477679274			cg18208522	cg18208522	GH02J216656	Promoter/Enhancer	1.15916588489807	No
cg13220299_BC21	chr2	216658220	R	II	IGFBP2	TSS1500	OpenSea		Both	CG	Open Sea	ENST00000456764	chr2	216659618	216664285	4668	+	1396	ENSG00000115457	IGFBP2	protein_coding	chromosome	IGFBP2	ENSG00000115457	IGFBP2	PRAD_17907	3.685636167809	Intron	0.451097804391218	0.548902195608782	Active_prostate_lineage-specific_enhancer	0.110024477679274			cg13220299	cg13220299	GH02J216656	Promoter/Enhancer	1.15916588489807	No
cg03149532_BC21	chr2	216658979	R	II	IGFBP2	TSS1500	OpenSea		Both	CG	Open Sea	ENST00000456764	chr2	216659618	216664285	4668	+	637	ENSG00000115457	IGFBP2	protein_coding	chromosome	IGFBP2	ENSG00000115457	IGFBP2						Active_non-prostate_lineage_enhancer	0.110024477679274			cg03149532	cg03149532	GH02J216656	Promoter/Enhancer	1.15916588489807	No
cg23151191_BC21	chr2	216659502	F	II	IGFBP2	TSS200	OpenSea		Both	CG	Open Sea	ENST00000456764	chr2	216659618	216664285	4668	+	114	ENSG00000115457	IGFBP2	protein_coding	chromosome	IGFBP2	ENSG00000115457	IGFBP2	PRAD_17908	4.16851414043419	Promoter	0.516966067864271	0.483033932135729	Active_non-prostate_lineage_promoter	0.110024477679274			cg23151191	cg23151191	GH02J216656	Promoter/Enhancer	1.15916588489807	No
cg00759022_BC21	chr2	216659562	F	II	IGFBP2	TSS200	OpenSea		Both	CG	Open Sea	ENST00000456764	chr2	216659618	216664285	4668	+	54	ENSG00000115457	IGFBP2	protein_coding	chromosome	IGFBP2	ENSG00000115457	IGFBP2	PRAD_17908	4.16851414043419	Promoter	0.516966067864271	0.483033932135729	Active_non-prostate_lineage_promoter	0.110024477679274			cg00759022	cg00759022	GH02J216656	Promoter/Enhancer	1.15916588489807	No
cg18927314_BC21	chr2	216659566	F	II	IGFBP2	TSS200	OpenSea		Both	CG	Open Sea	ENST00000456764	chr2	216659618	216664285	4668	+	50	ENSG00000115457	IGFBP2	protein_coding	chromosome	IGFBP2	ENSG00000115457	IGFBP2	PRAD_17908	4.16851414043419	Promoter	0.516966067864271	0.483033932135729	Active_non-prostate_lineage_promoter	0.110024477679274			cg18927314	cg18927314	GH02J216656	Promoter/Enhancer	1.15916588489807	No
cg19339726_BC21	chr2	216659708	R	II	IGFBP2	5UTR	OpenSea		Both	CG	Open Sea	ENST00000456764	chr2	216659618	216664285	4668	+	89	ENSG00000115457	IGFBP2	protein_coding	chromosome	IGFBP2	ENSG00000115457	IGFBP2	PRAD_17908	4.16851414043419	Promoter	0.516966067864271	0.483033932135729	Active_non-prostate_lineage_promoter	0.110024477679274			cg19339726	cg19339726	GH02J216656	Promoter/Enhancer	1.15916588489807	No
cg09975547_BC21	chr2	218164781	F	II	CXCR1	Exon	OpenSea		Both	CG	Open Sea	ENST00000295683	chr2	218162845	218166995	4151	-	2212	ENSG00000163464	CXCR1	protein_coding	chromosome	CXCR1	ENSG00000163464	CXCR1						Repressed_chromatin	0.152541659791262	PMD	commonPMD	cg09975547					No
cg13048967_TC21	chr2	218165400	F	II		Unknow	OpenSea		Both	CG	Open Sea	ENST00000295683	chr2	218162845	218166995	4151	-	1593	ENSG00000163464	CXCR1	protein_coding	chromosome	CXCR1	ENSG00000163464	CXCR1						Heterochromatin	0.152541659791262	PMD	commonPMD	cg13048967	cg13048967				No
cg15768138_TC21	chr2	218166029	R	II		Unknow	OpenSea		Both	CG	Open Sea	ENST00000295683	chr2	218162845	218166995	4151	-	964	ENSG00000163464	CXCR1	protein_coding	chromosome	CXCR1	ENSG00000163464	CXCR1						Repressed_chromatin	0.152541659791262	PMD	commonPMD	cg15768138	cg15768138				No
cg15908708_BC21	chr2	218166107	F	II		Unknow	OpenSea		Both	CG	Open Sea	ENST00000295683	chr2	218162845	218166995	4151	-	886	ENSG00000163464	CXCR1	protein_coding	chromosome	CXCR1	ENSG00000163464	CXCR1						Repressed_chromatin	0.152541659791262	PMD	commonPMD	cg15908708	cg15908708				No
cg13519373_TC21	chr2	218166175	F	II		Unknow	OpenSea		Both	CG	Open Sea	ENST00000295683	chr2	218162845	218166995	4151	-	818	ENSG00000163464	CXCR1	protein_coding	chromosome	CXCR1	ENSG00000163464	CXCR1						Repressed_chromatin	0.152541659791262	PMD	commonPMD	cg13519373	cg13519373				No
cg20025658_BC21	chr2	218166917	R	II	CXCR1	5UTR	OpenSea		Both	CG	Open Sea	ENST00000295683	chr2	218162845	218166995	4151	-	76	ENSG00000163464	CXCR1	protein_coding	chromosome	CXCR1	ENSG00000163464	CXCR1						Heterochromatin	0.152541659791262	PMD	commonPMD	cg20025658	cg20025658				No
cg03894284_BC21	chr2	227717357	F	II		Unknow	Shore	chr2:227717769-227718105	Both	CG	North Shore	ENST00000409456	chr2	227699553	227718001	18449	-	642	ENSG00000135917	SLC19A3	protein_coding	chromosome	SLC19A3	ENSG00000135917	SLC19A3						Repressed_chromatin	0.0989098443503351			cg03894284	cg03894284				Yes
cg13466956_BC21	chr2	227717685	R	II		Unknow	Shore	chr2:227717769-227718105	Both	CG	North Shore	ENST00000409456	chr2	227699553	227718001	18449	-	314	ENSG00000135917	SLC19A3	protein_coding	chromosome	SLC19A3	ENSG00000135917	SLC19A3						Bivalent_poised_promoter	0.0989098443503351			cg13466956	cg13466956				Yes
cg25713185_TC21	chr2	227717770	F	II		Unknow	Island	chr2:227717769-227718105	Both	CG	Island	ENST00000409456	chr2	227699553	227718001	18449	-	229	ENSG00000135917	SLC19A3	protein_coding	chromosome	SLC19A3	ENSG00000135917	SLC19A3						Bivalent_poised_promoter	0.0989098443503351			cg25713185	cg25713185				Yes
cg07417745_TC21	chr2	227717772	F	II		Unknow	Island	chr2:227717769-227718105	Both	CG	Island	ENST00000409456	chr2	227699553	227718001	18449	-	227	ENSG00000135917	SLC19A3	protein_coding	chromosome	SLC19A3	ENSG00000135917	SLC19A3						Bivalent_poised_promoter	0.0989098443503351			cg07417745	cg07417745				Yes
cg23122109_TC11	chr2	227717972	F	I	SLC19A3	5UTR	Island	chr2:227717769-227718105	Grn	CG	Island	ENST00000409456	chr2	227699553	227718001	18449	-	27	ENSG00000135917	SLC19A3	protein_coding	chromosome	SLC19A3	ENSG00000135917	SLC19A3	PRAD_18408	8.64568266124264	Promoter	0.55688622754491	0.44311377245509	Bivalent_poised_promoter	0.0989098443503351			cg23122109	cg23122109				Yes
cg20440901_TC11	chr2	227718042	R	I	SLC19A3	TSS200	Island	chr2:227717769-227718105	Grn	CG	Island	ENST00000258403	chr2	227685855	227718012	32158	-	29	ENSG00000135917	SLC19A3	protein_coding	chromosome	SLC19A3			PRAD_18408	8.64568266124264	Promoter	0.55688622754491	0.44311377245509	Bivalent_poised_promoter	0.0989098443503351			cg20440901	cg20440901				Yes
cg05844583_BC11	chr2	227718073	R	I	SLC19A3	TSS200	Island	chr2:227717769-227718105	Red	CG	Island	ENST00000258403	chr2	227685855	227718012	32158	-	60	ENSG00000135917	SLC19A3	protein_coding	chromosome	SLC19A3			PRAD_18408	8.64568266124264	Promoter	0.55688622754491	0.44311377245509	Bivalent_poised_promoter	0.0989098443503351			cg05844583	cg05844583				No
cg02562740_BC11	chr2	227718081	R	I	SLC19A3	TSS200	Island	chr2:227717769-227718105	Red	CG	Island	ENST00000258403	chr2	227685855	227718012	32158	-	68	ENSG00000135917	SLC19A3	protein_coding	chromosome	SLC19A3			PRAD_18408	8.64568266124264	Promoter	0.55688622754491	0.44311377245509	Bivalent_poised_promoter	0.0989098443503351			cg02562740	cg02562740				No
cg01142776_BC21	chr2	227718100	R	II	SLC19A3	TSS200	Island	chr2:227717769-227718105	Both	CG	Island	ENST00000258403	chr2	227685855	227718012	32158	-	87	ENSG00000135917	SLC19A3	protein_coding	chromosome	SLC19A3			PRAD_18408	8.64568266124264	Promoter	0.55688622754491	0.44311377245509	Bivalent_poised_promoter	0.0989098443503351			cg01142776	cg01142776				Yes
cg19850080_TC21	chr2	227718104	R	II	SLC19A3	TSS200	Island	chr2:227717769-227718105	Both	CG	Island	ENST00000258403	chr2	227685855	227718012	32158	-	91	ENSG00000135917	SLC19A3	protein_coding	chromosome	SLC19A3			PRAD_18408	8.64568266124264	Promoter	0.55688622754491	0.44311377245509	Bivalent_poised_promoter	0.0989098443503351			cg19850080	cg19850080				Yes
cg04234164_BC21	chr2	227718375	F	II	SLC19A3	TSS1500	Shore	chr2:227717769-227718105	Both	CG	South Shore	ENST00000258403	chr2	227685855	227718012	32158	-	362	ENSG00000135917	SLC19A3	protein_coding	chromosome	SLC19A3								Active_non-prostate_lineage_enhancer	0.0989098443503351			cg04234164					No
cg00465206_BC21	chr2	234437692	F	II		Unknow	OpenSea		Both	CG	Open Sea	ENST00000339728	chr2	234493041	234496600	3560	-	58906	ENSG00000188042	ARL4C	protein_coding	chromosome	ARL4C								Repressed_chromatin	0.117562059388229			cg00465206	cg00465206				No
cg07094228_BC21	chr2	234437985	F	II		Unknow	OpenSea		Both	CG	Open Sea	ENST00000339728	chr2	234493041	234496600	3560	-	58613	ENSG00000188042	ARL4C	protein_coding	chromosome	ARL4C			PRAD_18726	2.71683128588298	Distal	0.524950099800399	0.475049900199601	Bivalent_poised_enhancer	0.117562059388229			cg07094228	cg07094228				No
cg07909518_TC21	chr2	234438038	R	II		Unknow	OpenSea		Both	CG	Open Sea	ENST00000339728	chr2	234493041	234496600	3560	-	58560	ENSG00000188042	ARL4C	protein_coding	chromosome	ARL4C			PRAD_18726	2.71683128588298	Distal	0.524950099800399	0.475049900199601	Bivalent_poised_enhancer	0.117562059388229			cg07909518	cg07909518				No
cg04310982_BC21	chr2	234438073	R	II		Unknow	OpenSea		Both	CG	Open Sea	ENST00000339728	chr2	234493041	234496600	3560	-	58525	ENSG00000188042	ARL4C	protein_coding	chromosome	ARL4C			PRAD_18726	2.71683128588298	Distal	0.524950099800399	0.475049900199601	Bivalent_poised_enhancer	0.117562059388229			cg04310982					No
cg19897698_TC21	chr2	234438138	F	II		Unknow	OpenSea		Both	CG	Open Sea	ENST00000339728	chr2	234493041	234496600	3560	-	58460	ENSG00000188042	ARL4C	protein_coding	chromosome	ARL4C			PRAD_18726	2.71683128588298	Distal	0.524950099800399	0.475049900199601	Bivalent_poised_enhancer	0.117562059388229			cg19897698	cg19897698				No
cg04310984_TC21	chr2	234438235	R	II		Unknow	OpenSea		Both	CG	Open Sea	ENST00000339728	chr2	234493041	234496600	3560	-	58363	ENSG00000188042	ARL4C	protein_coding	chromosome	ARL4C			PRAD_18726	2.71683128588298	Distal	0.524950099800399	0.475049900199601	Bivalent_poised_promoter	0.117562059388229			cg04310984					No
cg24884214_BC21	chr2	234438298	F	II		Unknow	OpenSea		Both	CG	Open Sea	ENST00000339728	chr2	234493041	234496600	3560	-	58300	ENSG00000188042	ARL4C	protein_coding	chromosome	ARL4C			PRAD_18726	2.71683128588298	Distal	0.524950099800399	0.475049900199601	Bivalent_poised_promoter	0.117562059388229			cg24884214	cg24884214				No
cg15365028_BC11	chr2	235534173	F	I		Unknow	Shore	chr2:235535171-235535381	Red	CG	North Shore	ENST00000402604	chr2	235524324	235744811	220488	+	9848	ENSG00000157985	AGAP1	protein_coding	chromosome	AGAP1	ENSG00000157985	AGAP1						Primed_non-prostate_lineage-specific_enhancer	0.0892017531921983			cg15365028	cg15365028				No
cg23551605_TC21	chr2	235534298	R	II		Unknow	Shore	chr2:235535171-235535381	Both	CG	North Shore	ENST00000402604	chr2	235524324	235744811	220488	+	9973	ENSG00000157985	AGAP1	protein_coding	chromosome	AGAP1	ENSG00000157985	AGAP1						Primed_non-prostate_lineage-specific_enhancer	0.0892017531921983			cg23551605	cg23551605				No
cg04048740_BC21	chr2	235534355	R	II		Unknow	Shore	chr2:235535171-235535381	Both	CG	North Shore	ENST00000402604	chr2	235524324	235744811	220488	+	10030	ENSG00000157985	AGAP1	protein_coding	chromosome	AGAP1	ENSG00000157985	AGAP1						Primed_non-prostate_lineage-specific_enhancer	0.0892017531921983			cg04048740	cg04048740				No
cg26182780_TC21	chr2	235534795	F	II		Unknow	Shore	chr2:235535171-235535381	Both	CG	North Shore	ENST00000402604	chr2	235524324	235744811	220488	+	10470	ENSG00000157985	AGAP1	protein_coding	chromosome	AGAP1	ENSG00000157985	AGAP1						Primed_non-prostate_lineage-specific_enhancer	0.0892017531921983			cg26182780	cg26182780				No
cg06430772_BC21	chr2	235534864	F	II		Unknow	Shore	chr2:235535171-235535381	Both	CG	North Shore	ENST00000402604	chr2	235524324	235744811	220488	+	10539	ENSG00000157985	AGAP1	protein_coding	chromosome	AGAP1	ENSG00000157985	AGAP1						Primed_non-prostate_lineage-specific_enhancer	0.0892017531921983			cg06430772	cg06430772				No
cg01080600_TC21	chr2	235535129	F	II		Unknow	Shore	chr2:235535171-235535381	Both	CG	North Shore	ENST00000402604	chr2	235524324	235744811	220488	+	10804	ENSG00000157985	AGAP1	protein_coding	chromosome	AGAP1	ENSG00000157985	AGAP1						Active_non-prostate_lineage_promoter	0.0892017531921983			cg01080600	cg01080600				No
cg25161429_BC11	chr2	235535288	R	I		Unknow	Island	chr2:235535171-235535381	Grn	CG	Island	ENST00000402604	chr2	235524324	235744811	220488	+	10963	ENSG00000157985	AGAP1	protein_coding	chromosome	AGAP1	ENSG00000157985	AGAP1						Active_non-prostate_lineage_promoter	0.0892017531921983			cg25161429	cg25161429				No
cg04288241_BC11	chr2	235535558	F	I		Unknow	Shore	chr2:235535171-235535381	Red	CG	South Shore	ENST00000402604	chr2	235524324	235744811	220488	+	11233	ENSG00000157985	AGAP1	protein_coding	chromosome	AGAP1	ENSG00000157985	AGAP1						Active_non-prostate_lineage_promoter	0.0892017531921983			cg04288241	cg04288241				No
cg23622616_TC21	chr2	235535615	F	II		Unknow	Shore	chr2:235535171-235535381	Both	CG	South Shore	ENST00000402604	chr2	235524324	235744811	220488	+	11290	ENSG00000157985	AGAP1	protein_coding	chromosome	AGAP1	ENSG00000157985	AGAP1						Active_non-prostate_lineage_promoter	0.0892017531921983			cg23622616	cg23622616				No
cg17945789_BC11	chr2	235535640	F	I		Unknow	Shore	chr2:235535171-235535381	Red	CG	South Shore	ENST00000402604	chr2	235524324	235744811	220488	+	11315	ENSG00000157985	AGAP1	protein_coding	chromosome	AGAP1	ENSG00000157985	AGAP1						Active_non-prostate_lineage_promoter	0.0892017531921983			cg17945789	cg17945789				No
cg04325097_BC21	chr2	235535763	F	II		Unknow	Shore	chr2:235535171-235535381	Both	CG	South Shore	ENST00000402604	chr2	235524324	235744811	220488	+	11438	ENSG00000157985	AGAP1	protein_coding	chromosome	AGAP1	ENSG00000157985	AGAP1						Active_non-prostate_lineage_promoter	0.0892017531921983			cg04325097					No
cg16114962_TC21	chr2	235536729	R	II		Unknow	Shore	chr2:235535171-235535381	Both	CG	South Shore	ENST00000402604	chr2	235524324	235744811	220488	+	12404	ENSG00000157985	AGAP1	protein_coding	chromosome	AGAP1	ENSG00000157985	AGAP1						Primed_non-prostate_lineage-specific_enhancer	0.0892017531921983			cg16114962	cg16114962				No
cg21268469_BC21	chr2	235537566	F	II		Unknow	Shelf	chr2:235535171-235535381	Both	CG	South Shelf	ENST00000402604	chr2	235524324	235744811	220488	+	13241	ENSG00000157985	AGAP1	protein_coding	chromosome	AGAP1	ENSG00000157985	AGAP1						Active_non-prostate_lineage_enhancer	0.0892017531921983			cg21268469	cg21268469				No
cg03384959_BC21	chr2	237396784	R	II	COL6A3	Exon	OpenSea		Both	CG	Open Sea	ENST00000409809	chr2	237324774	237396817	72044	-	31	ENSG00000163359	COL6A3	protein_coding	chromosome	COL6A3	ENSG00000163359	COL6A3						Repressed_chromatin	0.164669040776164	PMD	commonPMD	cg03384959	cg03384959				No
cg02157766_BC21	chr2	237396929	R	II		Unknow	OpenSea		Both	CG	Open Sea	ENST00000409809	chr2	237324774	237396817	72044	-	111	ENSG00000163359	COL6A3	protein_coding	chromosome	COL6A3	ENSG00000163359	COL6A3						Repressed_chromatin	0.164669040776164	PMD	commonPMD	cg02157766	cg02157766				No
cg08190112_TC21	chr2	237397905	F	II		Unknow	OpenSea		Both	CG	Open Sea	ENST00000409809	chr2	237324774	237396817	72044	-	1087	ENSG00000163359	COL6A3	protein_coding	chromosome	COL6A3	ENSG00000163359	COL6A3						Repressed_chromatin	0.164669040776164	PMD	commonPMD	cg08190112	cg08190112				No
cg08261446_BC21	chr2	237398295	R	II		Unknow	OpenSea		Both	CG	Open Sea	ENST00000409809	chr2	237324774	237396817	72044	-	1477	ENSG00000163359	COL6A3	protein_coding	chromosome	COL6A3	ENSG00000163359	COL6A3						Repressed_chromatin	0.164669040776164	PMD	commonPMD	cg08261446	cg08261446				No
cg04232044_TC21	chr2	237398297	R	II		Unknow	OpenSea		Both	CG	Open Sea	ENST00000409809	chr2	237324774	237396817	72044	-	1479	ENSG00000163359	COL6A3	protein_coding	chromosome	COL6A3	ENSG00000163359	COL6A3						Repressed_chromatin	0.164669040776164	PMD	commonPMD	cg04232044	cg04232044				No
cg14288066_BC21	chr2	237398699	R	II		Unknow	OpenSea		Both	CG	Open Sea	ENST00000409809	chr2	237324774	237396817	72044	-	1881	ENSG00000163359	COL6A3	protein_coding	chromosome	COL6A3	ENSG00000163359	COL6A3						Heterochromatin	0.164669040776164	PMD	commonPMD	cg14288066	cg14288066				No
cg07222900_TC21	chr2	239358281	R	II		Unknow	OpenSea		Both	CG	Open Sea	ENST00000345617	chr2	239048168	239400949	352782	-	42666	ENSG00000068024	HDAC4	protein_coding	chromosome	HDAC4	ENSG00000068024	HDAC4	PRAD_19072	6.92627747819899	Intron	0.48502994011976	0.514970059880239	Active_prostate_lineage-specific_enhancer	0.0703993393780696			cg07222900	cg07222900				No
cg10629128_BC21	chr2	239358343	F	II		Unknow	OpenSea		Both	CG	Open Sea	ENST00000345617	chr2	239048168	239400949	352782	-	42604	ENSG00000068024	HDAC4	protein_coding	chromosome	HDAC4	ENSG00000068024	HDAC4	PRAD_19072	6.92627747819899	Intron	0.48502994011976	0.514970059880239	Active_prostate_lineage-specific_promoter	0.0703993393780696			cg10629128	cg10629128				No
cg09322899_TC21	chr2	239358522	F	II		Unknow	OpenSea		Both	CG	Open Sea	ENST00000345617	chr2	239048168	239400949	352782	-	42425	ENSG00000068024	HDAC4	protein_coding	chromosome	HDAC4	ENSG00000068024	HDAC4	PRAD_19072	6.92627747819899	Intron	0.48502994011976	0.514970059880239	Active_prostate_lineage-specific_enhancer	0.0703993393780696			cg09322899	cg09322899				No
cg15637254_BC21	chr2	239358562	F	II		Unknow	OpenSea		Both	CG	Open Sea	ENST00000345617	chr2	239048168	239400949	352782	-	42385	ENSG00000068024	HDAC4	protein_coding	chromosome	HDAC4	ENSG00000068024	HDAC4						Active_prostate_lineage-specific_enhancer	0.0703993393780696			cg15637254	cg15637254				No
cg05736906_TC21	chr2	239358599	R	II		Unknow	OpenSea		Both	CG	Open Sea	ENST00000345617	chr2	239048168	239400949	352782	-	42348	ENSG00000068024	HDAC4	protein_coding	chromosome	HDAC4	ENSG00000068024	HDAC4						Active_prostate_lineage-specific_enhancer	0.0703993393780696			cg05736906	cg05736906				No
cg18809126_TC21	chr3	11582052	R	II		Unknow	OpenSea		Both	CG	Open Sea	ENST00000451674	chr3	11558343	11582391	24049	-	337	ENSG00000144560	VGLL4	protein_coding	chromosome	VGLL4	ENSG00000144560	VGLL4						Active_non-prostate_lineage_promoter	0.0708823780984188			cg18809126	cg18809126				Yes
cg03370106_BC21	chr3	11582326	F	II	VGLL4	Exon	OpenSea		Both	CG	Open Sea	ENST00000451674	chr3	11558343	11582391	24049	-	63	ENSG00000144560	VGLL4	protein_coding	chromosome	VGLL4	ENSG00000144560	VGLL4	PRAD_19659	3.41298387818382	Promoter	0.477045908183633	0.522954091816367	Active_non-prostate_lineage_promoter	0.0708823780984188			cg03370106	cg03370106				Yes
cg03370106_BC22	chr3	11582326	F	II	VGLL4	Exon	OpenSea		Both	CG	Open Sea	ENST00000451674	chr3	11558343	11582391	24049	-	63	ENSG00000144560	VGLL4	protein_coding	chromosome	VGLL4	ENSG00000144560	VGLL4	PRAD_19659	3.41298387818382	Promoter	0.477045908183633	0.522954091816367	Active_non-prostate_lineage_promoter	0.0708823780984188			cg03370106	cg03370106				No
cg03370106_BC23	chr3	11582326	F	II	VGLL4	Exon	OpenSea		Both	CG	Open Sea	ENST00000451674	chr3	11558343	11582391	24049	-	63	ENSG00000144560	VGLL4	protein_coding	chromosome	VGLL4	ENSG00000144560	VGLL4	PRAD_19659	3.41298387818382	Promoter	0.477045908183633	0.522954091816367	Active_non-prostate_lineage_promoter	0.0708823780984188			cg03370106	cg03370106				No
cg03370106_BC24	chr3	11582326	F	II	VGLL4	Exon	OpenSea		Both	CG	Open Sea	ENST00000451674	chr3	11558343	11582391	24049	-	63	ENSG00000144560	VGLL4	protein_coding	chromosome	VGLL4	ENSG00000144560	VGLL4	PRAD_19659	3.41298387818382	Promoter	0.477045908183633	0.522954091816367	Active_non-prostate_lineage_promoter	0.0708823780984188			cg03370106	cg03370106				No
cg04546243_TC21	chr3	11582395	F	II	VGLL4	TSS200	OpenSea		Both	CG	Open Sea	ENST00000451674	chr3	11558343	11582391	24049	-	3	ENSG00000144560	VGLL4	protein_coding	chromosome	VGLL4	ENSG00000144560	VGLL4	PRAD_19659	3.41298387818382	Promoter	0.477045908183633	0.522954091816367	Active_non-prostate_lineage_promoter	0.0708823780984188			cg04546243					No
cg18096987_BC21	chr3	11582399	F	II	VGLL4	TSS200	OpenSea		Both	CG	Open Sea	ENST00000451674	chr3	11558343	11582391	24049	-	7	ENSG00000144560	VGLL4	protein_coding	chromosome	VGLL4	ENSG00000144560	VGLL4	PRAD_19659	3.41298387818382	Promoter	0.477045908183633	0.522954091816367	Active_non-prostate_lineage_promoter	0.0708823780984188			cg18096987	cg18096987				Yes
cg04546244_TC21	chr3	11582438	R	II	VGLL4	TSS200	OpenSea		Both	CG	Open Sea	ENST00000451674	chr3	11558343	11582391	24049	-	46	ENSG00000144560	VGLL4	protein_coding	chromosome	VGLL4	ENSG00000144560	VGLL4	PRAD_19659	3.41298387818382	Promoter	0.477045908183633	0.522954091816367	Active_non-prostate_lineage_promoter	0.0708823780984188			cg04546244					No
cg07330114_BC21	chr3	11582549	R	II	VGLL4	TSS200	OpenSea		Both	CG	Open Sea	ENST00000451674	chr3	11558343	11582391	24049	-	157	ENSG00000144560	VGLL4	protein_coding	chromosome	VGLL4	ENSG00000144560	VGLL4	PRAD_19659	3.41298387818382	Promoter	0.477045908183633	0.522954091816367	Active_non-prostate_lineage_promoter	0.0708823780984188			cg07330114	cg07330114				Yes
cg07330114_BC22	chr3	11582549	R	II	VGLL4	TSS200	OpenSea		Both	CG	Open Sea	ENST00000451674	chr3	11558343	11582391	24049	-	157	ENSG00000144560	VGLL4	protein_coding	chromosome	VGLL4	ENSG00000144560	VGLL4	PRAD_19659	3.41298387818382	Promoter	0.477045908183633	0.522954091816367	Active_non-prostate_lineage_promoter	0.0708823780984188			cg07330114	cg07330114				No
cg07330114_BC23	chr3	11582549	R	II	VGLL4	TSS200	OpenSea		Both	CG	Open Sea	ENST00000451674	chr3	11558343	11582391	24049	-	157	ENSG00000144560	VGLL4	protein_coding	chromosome	VGLL4	ENSG00000144560	VGLL4	PRAD_19659	3.41298387818382	Promoter	0.477045908183633	0.522954091816367	Active_non-prostate_lineage_promoter	0.0708823780984188			cg07330114	cg07330114				No
cg07330114_BC24	chr3	11582549	R	II	VGLL4	TSS200	OpenSea		Both	CG	Open Sea	ENST00000451674	chr3	11558343	11582391	24049	-	157	ENSG00000144560	VGLL4	protein_coding	chromosome	VGLL4	ENSG00000144560	VGLL4	PRAD_19659	3.41298387818382	Promoter	0.477045908183633	0.522954091816367	Active_non-prostate_lineage_promoter	0.0708823780984188			cg07330114	cg07330114				No
cg07330114_BC25	chr3	11582549	R	II	VGLL4	TSS200	OpenSea		Both	CG	Open Sea	ENST00000451674	chr3	11558343	11582391	24049	-	157	ENSG00000144560	VGLL4	protein_coding	chromosome	VGLL4	ENSG00000144560	VGLL4	PRAD_19659	3.41298387818382	Promoter	0.477045908183633	0.522954091816367	Active_non-prostate_lineage_promoter	0.0708823780984188			cg07330114	cg07330114				No
cg26794999_BC21	chr3	11582556	R	II	VGLL4	TSS200	OpenSea		Both	CG	Open Sea	ENST00000451674	chr3	11558343	11582391	24049	-	164	ENSG00000144560	VGLL4	protein_coding	chromosome	VGLL4	ENSG00000144560	VGLL4	PRAD_19659	3.41298387818382	Promoter	0.477045908183633	0.522954091816367	Active_non-prostate_lineage_promoter	0.0708823780984188			cg26794999	cg26794999				Yes
cg00296038_BC21	chr3	11583059	F	II	VGLL4	TSS1500	OpenSea		Both	CG	Open Sea	ENST00000451674	chr3	11558343	11582391	24049	-	667	ENSG00000144560	VGLL4	protein_coding	chromosome	VGLL4	ENSG00000144560	VGLL4						Active_non-prostate_lineage_promoter	0.0708823780984188			cg00296038	cg00296038				Yes
cg19778015_TC21	chr3	11583680	R	II	VGLL4	TSS1500	OpenSea		Both	CG	Open Sea	ENST00000451674	chr3	11558343	11582391	24049	-	1288	ENSG00000144560	VGLL4	protein_coding	chromosome	VGLL4	ENSG00000144560	VGLL4						Active_non-prostate_lineage_promoter	0.0708823780984188			cg19778015	cg19778015				Yes
cg20287910_TC21	chr3	11583686	R	II	VGLL4	TSS1500	OpenSea		Both	CG	Open Sea	ENST00000451674	chr3	11558343	11582391	24049	-	1294	ENSG00000144560	VGLL4	protein_coding	chromosome	VGLL4	ENSG00000144560	VGLL4						Active_non-prostate_lineage_promoter	0.0708823780984188			cg20287910	cg20287910				Yes
cg18651663_BC21	chr3	25425746	R	II		Unknow	OpenSea		Both	CG	Open Sea	ENST00000437042	chr3	25428263	25597932	169670	+	2515	ENSG00000077092	RARB	protein_coding	chromosome	RARB	ENSG00000077092	RARB						Heterochromatin	0.146138090684519	PMD		cg18651663	cg18651663				No
cg05789881_TC21	chr3	25426043	R	II		Unknow	OpenSea		Both	CG	Open Sea	ENST00000437042	chr3	25428263	25597932	169670	+	2218	ENSG00000077092	RARB	protein_coding	chromosome	RARB	ENSG00000077092	RARB						Heterochromatin	0.146138090684519	PMD		cg05789881	cg05789881	GH03J025425	Promoter/Enhancer	2.21861521744215	No
cg21902772_TC21	chr3	25426833	F	II	RARB	TSS1500	OpenSea		Both	CG	Open Sea	ENST00000437042	chr3	25428263	25597932	169670	+	1428	ENSG00000077092	RARB	protein_coding	chromosome	RARB	ENSG00000077092	RARB						Active_non-prostate_lineage_enhancer	0.146138090684519	PMD		cg21902772	cg21902772	GH03J025425	Promoter/Enhancer	2.21861521744215	Yes
cg00371702_TC21	chr3	25427634	R	II	RARB	TSS1500	OpenSea		Both	CG	Open Sea	ENST00000437042	chr3	25428263	25597932	169670	+	627	ENSG00000077092	RARB	protein_coding	chromosome	RARB	ENSG00000077092	RARB						Active_non-prostate_lineage_promoter	0.146138090684519	PMD		cg00371702	cg00371702	GH03J025425	Promoter/Enhancer	2.21861521744215	Yes
cg00758229_BC21	chr3	25427657	R	II	RARB	TSS1500	OpenSea		Both	CG	Open Sea	ENST00000437042	chr3	25428263	25597932	169670	+	604	ENSG00000077092	RARB	protein_coding	chromosome	RARB	ENSG00000077092	RARB						Active_non-prostate_lineage_promoter	0.146138090684519	PMD		cg00758229	cg00758229	GH03J025425	Promoter/Enhancer	2.21861521744215	No
cg18094781_TC11	chr3	25427939	R	I	RARB	TSS1500	OpenSea		Red	CG	Open Sea	ENST00000437042	chr3	25428263	25597932	169670	+	322	ENSG00000077092	RARB	protein_coding	chromosome	RARB	ENSG00000077092	RARB	PRAD_20113	12.7587067957719	Promoter	0.520958083832335	0.479041916167665	Bivalent_poised_promoter	0.146138090684519	PMD		cg18094781	cg18094781	GH03J025425	Promoter/Enhancer	2.21861521744215	Yes
cg12479047_BC11	chr3	25428082	R	I	RARB	TSS200	OpenSea		Grn	CG	Open Sea	ENST00000437042	chr3	25428263	25597932	169670	+	179	ENSG00000077092	RARB	protein_coding	chromosome	RARB	ENSG00000077092	RARB	PRAD_20113	12.7587067957719	Promoter	0.520958083832335	0.479041916167665	Bivalent_poised_promoter	0.146138090684519	PMD		cg12479047	cg12479047	GH03J025425	Promoter/Enhancer	2.21861521744215	Yes
cg10712623_BC21	chr3	25428086	R	II	RARB	TSS200	OpenSea		Both	CG	Open Sea	ENST00000437042	chr3	25428263	25597932	169670	+	175	ENSG00000077092	RARB	protein_coding	chromosome	RARB	ENSG00000077092	RARB	PRAD_20113	12.7587067957719	Promoter	0.520958083832335	0.479041916167665	Bivalent_poised_promoter	0.146138090684519	PMD		cg10712623	cg10712623	GH03J025425	Promoter/Enhancer	2.21861521744215	Yes
cg06720425_TC21	chr3	25428203	R	II	RARB	TSS200	OpenSea		Both	CG	Open Sea	ENST00000437042	chr3	25428263	25597932	169670	+	58	ENSG00000077092	RARB	protein_coding	chromosome	RARB	ENSG00000077092	RARB	PRAD_20113	12.7587067957719	Promoter	0.520958083832335	0.479041916167665	Bivalent_poised_promoter	0.146138090684519	PMD		cg06720425	cg06720425	GH03J025425	Promoter/Enhancer	2.21861521744215	Yes
cg03481274_BC21	chr3	25428217	F	II	RARB	TSS200	OpenSea		Both	CG	Open Sea	ENST00000437042	chr3	25428263	25597932	169670	+	44	ENSG00000077092	RARB	protein_coding	chromosome	RARB	ENSG00000077092	RARB	PRAD_20113	12.7587067957719	Promoter	0.520958083832335	0.479041916167665	Bivalent_poised_promoter	0.146138090684519	PMD		cg03481274	cg03481274	GH03J025425	Promoter/Enhancer	2.21861521744215	No
cg02499249_TC21	chr3	25428229	F	II	RARB	TSS200	OpenSea		Both	CG	Open Sea	ENST00000437042	chr3	25428263	25597932	169670	+	32	ENSG00000077092	RARB	protein_coding	chromosome	RARB	ENSG00000077092	RARB	PRAD_20113	12.7587067957719	Promoter	0.520958083832335	0.479041916167665	Bivalent_poised_promoter	0.146138090684519	PMD		cg02499249	cg02499249	GH03J025425	Promoter/Enhancer	2.21861521744215	Yes
cg24396624_BC21	chr3	25428369	F	II	RARB	5UTR	OpenSea		Both	CG	Open Sea	ENST00000330688	chr3	25428311	25597932	169622	+	57	ENSG00000077092	RARB	protein_coding	chromosome	RARB	ENSG00000077092	RARB	PRAD_20113	12.7587067957719	Promoter	0.520958083832335	0.479041916167665	Bivalent_poised_promoter	0.146138090684519	PMD		cg24396624	cg24396624	GH03J025425	Promoter/Enhancer	2.21861521744215	Yes
cg26786980_BC11	chr3	25428381	F	I	RARB	5UTR	OpenSea		Red	CG	Open Sea	ENST00000330688	chr3	25428311	25597932	169622	+	69	ENSG00000077092	RARB	protein_coding	chromosome	RARB	ENSG00000077092	RARB	PRAD_20113	12.7587067957719	Promoter	0.520958083832335	0.479041916167665	Bivalent_poised_promoter	0.146138090684519	PMD		cg26786980	cg26786980	GH03J025425	Promoter/Enhancer	2.21861521744215	Yes
cg19003815_BC21	chr3	25428423	R	II	RARB	5UTR	OpenSea		Both	CG	Open Sea	ENST00000330688	chr3	25428311	25597932	169622	+	111	ENSG00000077092	RARB	protein_coding	chromosome	RARB	ENSG00000077092	RARB	PRAD_20113	12.7587067957719	Promoter	0.520958083832335	0.479041916167665	Bivalent_poised_promoter	0.146138090684519	PMD		cg19003815	cg19003815	GH03J025425	Promoter/Enhancer	2.21861521744215	Yes
cg27486427_BC21	chr3	25428428	R	II	RARB	5UTR	OpenSea		Both	CG	Open Sea	ENST00000330688	chr3	25428311	25597932	169622	+	116	ENSG00000077092	RARB	protein_coding	chromosome	RARB	ENSG00000077092	RARB	PRAD_20113	12.7587067957719	Promoter	0.520958083832335	0.479041916167665	Bivalent_poised_promoter	0.146138090684519	PMD		cg27486427		GH03J025425	Promoter/Enhancer	2.21861521744215	No
cg03428864_BC21	chr3	25428434	R	II	RARB	5UTR	OpenSea		Both	CG	Open Sea	ENST00000330688	chr3	25428311	25597932	169622	+	122	ENSG00000077092	RARB	protein_coding	chromosome	RARB	ENSG00000077092	RARB	PRAD_20113	12.7587067957719	Promoter	0.520958083832335	0.479041916167665	Bivalent_poised_promoter	0.146138090684519	PMD		cg03428864	cg03428864	GH03J025425	Promoter/Enhancer	2.21861521744215	Yes
cg16927871_TC21	chr3	25428500	R	II	RARB	5UTR	OpenSea		Both	CG	Open Sea	ENST00000330688	chr3	25428311	25597932	169622	+	188	ENSG00000077092	RARB	protein_coding	chromosome	RARB	ENSG00000077092	RARB						Bivalent_poised_promoter	0.146138090684519	PMD		cg16927871	cg16927871	GH03J025425	Promoter/Enhancer	2.21861521744215	Yes
cg23712344_BC21	chr3	25428594	R	II	RARB	5UTR	OpenSea		Both	CG	Open Sea	ENST00000489694	chr3	25428701	25462545	33845	+	105	ENSG00000077092	RARB	protein_coding	chromosome	RARB	ENSG00000077092	RARB	PRAD_20114	3.92509669267405	Promoter	0.439121756487026	0.560878243512974	Active_non-prostate_lineage_promoter	0.146138090684519	PMD		cg23712344		GH03J025425	Promoter/Enhancer	2.21861521744215	No
cg15809488_BC21	chr3	25428622	R	II	RARB	5UTR	OpenSea		Both	CG	Open Sea	ENST00000489694	chr3	25428701	25462545	33845	+	77	ENSG00000077092	RARB	protein_coding	chromosome	RARB	ENSG00000077092	RARB	PRAD_20114	3.92509669267405	Promoter	0.439121756487026	0.560878243512974	Active_non-prostate_lineage_promoter	0.146138090684519	PMD		cg15809488	cg15809488	GH03J025425	Promoter/Enhancer	2.21861521744215	Yes
cg04730511_BC21	chr3	33659198	F	II	CLASP2	TSS200	OpenSea		Both	CG	Open Sea	ENST00000496954	chr3	33619690	33659140	39451	-	57	ENSG00000163539	CLASP2	protein_coding	chromosome	CLASP2	ENSG00000163539	CLASP2	PRAD_20339	11.958678549252	Promoter	0.453093812375249	0.546906187624751	Active_non-prostate_lineage_promoter	0.0799946328555479			cg04730511		GH03J033657	Promoter/Enhancer	2.01455703187388	No
cg21424270_TC21	chr3	33659470	F	II	CLASP2	TSS1500	OpenSea		Both	CG	Open Sea	ENST00000480013	chr3	33496993	33659441	162449	-	28	ENSG00000163539	CLASP2	protein_coding	chromosome	CLASP2	ENSG00000163539	CLASP2	PRAD_20340	9.39730100945188	Promoter	0.43313373253493	0.56686626746507	Active_non-prostate_lineage_promoter	0.0799946328555479			cg21424270	cg21424270	GH03J033657	Promoter/Enhancer	2.01455703187388	Yes
cg16618226_TC21	chr3	33659501	R	II	CLASP2	TSS1500	OpenSea		Both	CG	Open Sea	ENST00000480013	chr3	33496993	33659441	162449	-	59	ENSG00000163539	CLASP2	protein_coding	chromosome	CLASP2	ENSG00000163539	CLASP2	PRAD_20340	9.39730100945188	Promoter	0.43313373253493	0.56686626746507	Active_non-prostate_lineage_promoter	0.0799946328555479			cg16618226	cg16618226	GH03J033657	Promoter/Enhancer	2.01455703187388	Yes
cg12007634_BC21	chr3	33659609	F	II	CLASP2	TSS1500	OpenSea		Both	CG	Open Sea	ENST00000498331	chr3	33626988	33659602	32615	-	6	ENSG00000163539	CLASP2	protein_coding	chromosome	CLASP2	ENSG00000163539	CLASP2	PRAD_20340	9.39730100945188	Promoter	0.43313373253493	0.56686626746507	Active_non-prostate_lineage_promoter	0.0799946328555479			cg12007634	cg12007634	GH03J033657	Promoter/Enhancer	2.01455703187388	Yes
cg04730513_TC21	chr3	33659622	F	II	CLASP2	TSS1500	OpenSea		Both	CG	Open Sea	ENST00000498331	chr3	33626988	33659602	32615	-	19	ENSG00000163539	CLASP2	protein_coding	chromosome	CLASP2	ENSG00000163539	CLASP2	PRAD_20340	9.39730100945188	Promoter	0.43313373253493	0.56686626746507	Active_non-prostate_lineage_promoter	0.0799946328555479			cg04730513		GH03J033657	Promoter/Enhancer	2.01455703187388	No
cg04730514_TC21	chr3	33659655	F	II	CLASP2	TSS1500	OpenSea		Both	CG	Open Sea	ENST00000482896	chr3	33622187	33659672	37486	-	15	ENSG00000163539	CLASP2	protein_coding	chromosome	CLASP2	ENSG00000163539	CLASP2	PRAD_20340	9.39730100945188	Promoter	0.43313373253493	0.56686626746507	Active_non-prostate_lineage_promoter	0.0799946328555479			cg04730514		GH03J033657	Promoter/Enhancer	2.01455703187388	No
cg21553436_TC21	chr3	33659657	R	II	CLASP2	TSS1500	OpenSea		Both	CG	Open Sea	ENST00000482896	chr3	33622187	33659672	37486	-	13	ENSG00000163539	CLASP2	protein_coding	chromosome	CLASP2	ENSG00000163539	CLASP2	PRAD_20340	9.39730100945188	Promoter	0.43313373253493	0.56686626746507	Active_non-prostate_lineage_promoter	0.0799946328555479			cg21553436	cg21553436	GH03J033657	Promoter/Enhancer	2.01455703187388	Yes
cg06761398_BC21	chr3	33659674	R	II	CLASP2	TSS1500	OpenSea		Both	CG	Open Sea	ENST00000482896	chr3	33622187	33659672	37486	-	1	ENSG00000163539	CLASP2	protein_coding	chromosome	CLASP2	ENSG00000163539	CLASP2	PRAD_20340	9.39730100945188	Promoter	0.43313373253493	0.56686626746507	Active_non-prostate_lineage_promoter	0.0799946328555479			cg06761398	cg06761398	GH03J033657	Promoter/Enhancer	2.01455703187388	Yes
cg00744866_BC21	chr3	33659717	R	II	CLASP2	TSS1500	OpenSea		Both	CG	Open Sea	ENST00000482896	chr3	33622187	33659672	37486	-	44	ENSG00000163539	CLASP2	protein_coding	chromosome	CLASP2	ENSG00000163539	CLASP2	PRAD_20340	9.39730100945188	Promoter	0.43313373253493	0.56686626746507	Active_non-prostate_lineage_promoter	0.0799946328555479			cg00744866	cg00744866	GH03J033657	Promoter/Enhancer	2.01455703187388	Yes
cg16136926_BC21	chr3	33659731	F	II	CLASP2	TSS1500	OpenSea		Both	CG	Open Sea	ENST00000482896	chr3	33622187	33659672	37486	-	58	ENSG00000163539	CLASP2	protein_coding	chromosome	CLASP2	ENSG00000163539	CLASP2	PRAD_20340	9.39730100945188	Promoter	0.43313373253493	0.56686626746507	Active_non-prostate_lineage_promoter	0.0799946328555479			cg16136926	cg16136926	GH03J033657	Promoter/Enhancer	2.01455703187388	Yes
cg08683307_BC21	chr3	33660088	F	II	CLASP2	TSS1500	OpenSea		Both	CG	Open Sea	ENST00000482896	chr3	33622187	33659672	37486	-	415	ENSG00000163539	CLASP2	protein_coding	chromosome	CLASP2	ENSG00000163539	CLASP2						Active_non-prostate_lineage_enhancer	0.0799946328555479			cg08683307	cg08683307	GH03J033657	Promoter/Enhancer	2.01455703187388	Yes
cg03857847_BC21	chr3	33660215	R	II	CLASP2	TSS1500	OpenSea		Both	CG	Open Sea	ENST00000482896	chr3	33622187	33659672	37486	-	542	ENSG00000163539	CLASP2	protein_coding	chromosome	CLASP2	ENSG00000163539	CLASP2						Active_non-prostate_lineage_enhancer	0.0799946328555479			cg03857847	cg03857847	GH03J033657	Promoter/Enhancer	2.01455703187388	Yes
cg04742357_BC21	chr3	35710886	R	II		Unknow	OpenSea		Both	CG	Open Sea	ENST00000476327	chr3	35690925	35729526	38602	+	19960	ENSG00000172995	ARPP21	protein_coding	chromosome	ARPP21	ENSG00000172995	ARPP21						Heterochromatin	0.212791069584403	PMD	commonPMD	cg04742357					No
cg04742358_BC21	chr3	35711148	R	II		Unknow	OpenSea		Both	CG	Open Sea	ENST00000476327	chr3	35690925	35729526	38602	+	20222	ENSG00000172995	ARPP21	protein_coding	chromosome	ARPP21	ENSG00000172995	ARPP21						Heterochromatin	0.212791069584403	PMD	commonPMD	cg04742358					No
cg04742359_BC21	chr3	35711218	F	II		Unknow	OpenSea		Both	CG	Open Sea	ENST00000476327	chr3	35690925	35729526	38602	+	20292	ENSG00000172995	ARPP21	protein_coding	chromosome	ARPP21	ENSG00000172995	ARPP21						Heterochromatin	0.212791069584403	PMD	commonPMD	cg04742359					No
cg04742360_TC21	chr3	35711317	F	II		Unknow	OpenSea		Both	CG	Open Sea	ENST00000476327	chr3	35690925	35729526	38602	+	20391	ENSG00000172995	ARPP21	protein_coding	chromosome	ARPP21	ENSG00000172995	ARPP21						Heterochromatin	0.212791069584403	PMD	commonPMD	cg04742360					No
cg04742361_BC21	chr3	35711379	F	II		Unknow	OpenSea		Both	CG	Open Sea	ENST00000476327	chr3	35690925	35729526	38602	+	20453	ENSG00000172995	ARPP21	protein_coding	chromosome	ARPP21	ENSG00000172995	ARPP21						Heterochromatin	0.212791069584403	PMD	commonPMD	cg04742361					No
cg04742362_BC21	chr3	35712308	R	II		Unknow	OpenSea		Both	CG	Open Sea	ENST00000476327	chr3	35690925	35729526	38602	+	21382	ENSG00000172995	ARPP21	protein_coding	chromosome	ARPP21	ENSG00000172995	ARPP21						Heterochromatin	0.212791069584403	PMD	commonPMD	cg04742362					No
cg16529318_TC21	chr3	42089864	F	II	TRAK1	TSS1500	OpenSea		Both	CG	Open Sea	ENST00000327628	chr3	42091070	42225768	134699	+	1204	ENSG00000182606	TRAK1	protein_coding	chromosome	TRAK1	ENSG00000182606	TRAK1						Heterochromatin	0.0666121776309344			cg16529318	cg16529318				No
cg13302088_TC21	chr3	42089886	R	II	TRAK1	TSS1500	OpenSea		Both	CG	Open Sea	ENST00000327628	chr3	42091070	42225768	134699	+	1182	ENSG00000182606	TRAK1	protein_coding	chromosome	TRAK1	ENSG00000182606	TRAK1						Heterochromatin	0.0666121776309344			cg13302088	cg13302088				No
cg07886398_BC21	chr3	42090210	R	II	TRAK1	TSS1500	OpenSea		Both	CG	Open Sea	ENST00000327628	chr3	42091070	42225768	134699	+	858	ENSG00000182606	TRAK1	protein_coding	chromosome	TRAK1	ENSG00000182606	TRAK1						Heterochromatin	0.0666121776309344			cg07886398	cg07886398				No
cg24282958_TC21	chr3	42090423	F	II	TRAK1	TSS1500	OpenSea		Both	CG	Open Sea	ENST00000327628	chr3	42091070	42225768	134699	+	645	ENSG00000182606	TRAK1	protein_coding	chromosome	TRAK1	ENSG00000182606	TRAK1						Primed_non-prostate_lineage-specific_enhancer	0.0666121776309344			cg24282958	cg24282958				No
cg25494254_TC21	chr3	42090879	R	II	TRAK1	TSS1500	OpenSea		Both	CG	Open Sea	ENST00000327628	chr3	42091070	42225768	134699	+	189	ENSG00000182606	TRAK1	protein_coding	chromosome	TRAK1	ENSG00000182606	TRAK1						Active_non-prostate_lineage_enhancer	0.0666121776309344			cg25494254	cg25494254				No
cg04028605_TC21	chr3	42090918	F	II	TRAK1	TSS1500	OpenSea		Both	CG	Open Sea	ENST00000327628	chr3	42091070	42225768	134699	+	150	ENSG00000182606	TRAK1	protein_coding	chromosome	TRAK1	ENSG00000182606	TRAK1						Active_non-prostate_lineage_enhancer	0.0666121776309344			cg04028605	cg04028605				No
cg14664089_TC21	chr3	42090978	R	II	TRAK1	TSS1500	OpenSea		Both	CG	Open Sea	ENST00000327628	chr3	42091070	42225768	134699	+	90	ENSG00000182606	TRAK1	protein_coding	chromosome	TRAK1	ENSG00000182606	TRAK1						Active_non-prostate_lineage_enhancer	0.0666121776309344			cg14664089	cg14664089				No
cg09899825_BC21	chr3	42091154	F	II	TRAK1	TSS1500	OpenSea		Both	CG	Open Sea	ENST00000327628	chr3	42091070	42225768	134699	+	83	ENSG00000182606	TRAK1	protein_coding	chromosome	TRAK1	ENSG00000182606	TRAK1	PRAD_20624	4.92107126729597	5' UTR	0.516966067864271	0.483033932135729	Active_non-prostate_lineage_promoter	0.0666121776309344			cg09899825	cg09899825				No
cg06890569_BC21	chr3	42091175	F	II	TRAK1	TSS200	OpenSea		Both	CG	Open Sea	ENST00000327628	chr3	42091070	42225768	134699	+	104	ENSG00000182606	TRAK1	protein_coding	chromosome	TRAK1	ENSG00000182606	TRAK1	PRAD_20624	4.92107126729597	5' UTR	0.516966067864271	0.483033932135729	Active_non-prostate_lineage_promoter	0.0666121776309344			cg06890569	cg06890569				No
cg09654300_BC21	chr3	42091499	F	II	TRAK1	Exon	OpenSea		Both	CG	Open Sea	ENST00000327628	chr3	42091070	42225768	134699	+	428	ENSG00000182606	TRAK1	protein_coding	chromosome	TRAK1	ENSG00000182606	TRAK1	PRAD_20624	4.92107126729597	5' UTR	0.516966067864271	0.483033932135729	Active_non-prostate_lineage_promoter	0.0666121776309344			cg09654300	cg09654300				No
cg22564081_TC21	chr3	44583583	F	II	ZNF660	TSS1500	Shelf	chr3:44581069-44581374;chr3:44584833-44585302	Both	CG	North Shore	ENST00000412641	chr3	44584888	44629390	44503	+	1303	ENSG00000186448	ZNF197	protein_coding	chromosome	ZNF197	ENSG00000273303;ENSG00000144792	RP11-944L7.5;ZNF660						Heterochromatin	0.125598987375152	PMD		cg22564081	cg22564081				No
cg20469035_TC21	chr3	44584500	F	II	ZNF660	TSS1500	Shelf	chr3:44581069-44581374;chr3:44584833-44585302	Both	CG	North Shore	ENST00000412641	chr3	44584888	44629390	44503	+	386	ENSG00000186448	ZNF197	protein_coding	chromosome	ZNF197	ENSG00000273303;ENSG00000144792	RP11-944L7.5;ZNF660						Bivalent_poised_promoter	0.125598987375152	PMD		cg20469035	cg20469035				Yes
cg15372508_BC21	chr3	44584812	F	II	ZNF660	TSS200	Shelf	chr3:44581069-44581374;chr3:44584833-44585302	Both	CG	North Shore	ENST00000412641	chr3	44584888	44629390	44503	+	74	ENSG00000186448	ZNF197	protein_coding	chromosome	ZNF197	ENSG00000273303;ENSG00000144792	RP11-944L7.5;ZNF660	PRAD_20740	3.63345196622277	Promoter	0.648702594810379	0.351297405189621	Bivalent_poised_promoter	0.125598987375152	PMD		cg15372508	cg15372508				Yes
cg21771463_BC11	chr3	44584908	F	I	ZNF660	TSS200	Shelf	chr3:44581069-44581374;chr3:44584833-44585302	Red	CG	Island	ENST00000412641	chr3	44584888	44629390	44503	+	19	ENSG00000186448	ZNF197	protein_coding	chromosome	ZNF197	ENSG00000273303;ENSG00000144792;ENSG00000186448	RP11-944L7.5;ZNF660;ZNF197	PRAD_20740	3.63345196622277	Promoter	0.648702594810379	0.351297405189621	Bivalent_poised_promoter	0.125598987375152	PMD		cg21771463	cg21771463				Yes
cg03340649_BC11	chr3	44584961	R	I	ZNF660	TSS200	Shelf	chr3:44581069-44581374;chr3:44584833-44585302	Red	CG	Island	ENST00000468987	chr3	44584962	44586702	1741	+	0	ENSG00000144792	ZNF660	protein_coding	chromosome	ZNF660	ENSG00000273303;ENSG00000144792;ENSG00000186448	RP11-944L7.5;ZNF660;ZNF197	PRAD_20740	3.63345196622277	Promoter	0.648702594810379	0.351297405189621	Bivalent_poised_promoter	0.125598987375152	PMD		cg03340649	cg03340649				Yes
cg22598028_BC21	chr3	44585000	F	II	ZNF660	5UTR	Shelf	chr3:44581069-44581374;chr3:44584833-44585302	Both	CG	Island	ENST00000322734	chr3	44584964	44599694	14731	+	35	ENSG00000144792	ZNF660	protein_coding	chromosome	ZNF660	ENSG00000273303;ENSG00000144792;ENSG00000186448	RP11-944L7.5;ZNF660;ZNF197	PRAD_20740	3.63345196622277	Promoter	0.648702594810379	0.351297405189621	Bivalent_poised_promoter	0.125598987375152	PMD		cg22598028	cg22598028				Yes
cg17536166_BC21	chr3	44585205	F	II		Unknow	Shelf	chr3:44581069-44581374;chr3:44584833-44585302	Both	CG	Island	ENST00000322734	chr3	44584964	44599694	14731	+	240	ENSG00000144792	ZNF660	protein_coding	chromosome	ZNF660	ENSG00000273303;ENSG00000144792;ENSG00000186448	RP11-944L7.5;ZNF660;ZNF197						Bivalent_poised_promoter	0.125598987375152	PMD		cg17536166	cg17536166				Yes
cg02720384_BC21	chr3	44585290	R	II		Unknow	Shelf	chr3:44581069-44581374;chr3:44584833-44585302	Both	CG	Island	ENST00000322734	chr3	44584964	44599694	14731	+	325	ENSG00000144792	ZNF660	protein_coding	chromosome	ZNF660	ENSG00000273303;ENSG00000144792;ENSG00000186448	RP11-944L7.5;ZNF660;ZNF197						Bivalent_poised_promoter	0.125598987375152	PMD		cg02720384					No
cg15688619_TC11	chr3	44585368	R	I		Unknow	Shelf	chr3:44581069-44581374;chr3:44584833-44585302	Red	CG	South Shore	ENST00000322734	chr3	44584964	44599694	14731	+	403	ENSG00000144792	ZNF660	protein_coding	chromosome	ZNF660	ENSG00000273303;ENSG00000144792;ENSG00000186448	RP11-944L7.5;ZNF660;ZNF197						Bivalent_poised_promoter	0.125598987375152	PMD		cg15688619	cg15688619				No
cg16180701_BC21	chr3	46574019	F	II	TDGF1	TSS1500	Shelf	chr3:46576817-46577179	Both	CG	North Shelf	ENST00000542931	chr3	46574555	46582460	7906	+	534	ENSG00000241186	TDGF1	protein_coding	chromosome	TDGF1	ENSG00000163827	LRRC2						Heterochromatin	0.133763885749716	PMD		cg16180701	cg16180701	GH03J046572	Promoter/Enhancer	1.67849083800993	No
cg10365562_TC21	chr3	46574059	F	II	TDGF1	TSS1500	Shelf	chr3:46576817-46577179	Both	CG	North Shelf	ENST00000542931	chr3	46574555	46582460	7906	+	494	ENSG00000241186	TDGF1	protein_coding	chromosome	TDGF1	ENSG00000163827	LRRC2						Heterochromatin	0.133763885749716	PMD		cg10365562	cg10365562	GH03J046572	Promoter/Enhancer	1.67849083800993	No
cg16649423_BC11	chr3	46574130	R	I	TDGF1	TSS1500	Shelf	chr3:46576817-46577179	Red	CG	North Shelf	ENST00000542931	chr3	46574555	46582460	7906	+	423	ENSG00000241186	TDGF1	protein_coding	chromosome	TDGF1	ENSG00000163827	LRRC2						Heterochromatin	0.133763885749716	PMD		cg16649423	cg16649423	GH03J046572	Promoter/Enhancer	1.67849083800993	No
cg19860461_BC21	chr3	46574193	R	II	TDGF1	TSS1500	Shelf	chr3:46576817-46577179	Both	CG	North Shelf	ENST00000542931	chr3	46574555	46582460	7906	+	360	ENSG00000241186	TDGF1	protein_coding	chromosome	TDGF1	ENSG00000163827	LRRC2						Heterochromatin	0.133763885749716	PMD		cg19860461	cg19860461	GH03J046572	Promoter/Enhancer	1.67849083800993	No
cg10592649_BC21	chr3	46574422	R	II	TDGF1	TSS200	Shelf	chr3:46576817-46577179	Both	CG	North Shelf	ENST00000542931	chr3	46574555	46582460	7906	+	131	ENSG00000241186	TDGF1	protein_coding	chromosome	TDGF1	ENSG00000163827	LRRC2						Heterochromatin	0.133763885749716	PMD		cg10592649	cg10592649	GH03J046572	Promoter/Enhancer	1.67849083800993	No
cg04837523_TC21	chr3	46574522	F	II	TDGF1	TSS200	Shelf	chr3:46576817-46577179	Both	CG	North Shelf	ENST00000542931	chr3	46574555	46582460	7906	+	31	ENSG00000241186	TDGF1	protein_coding	chromosome	TDGF1	ENSG00000163827	LRRC2						Heterochromatin	0.133763885749716	PMD		cg04837523		GH03J046572	Promoter/Enhancer	1.67849083800993	No
cg00577070_BC21	chr3	47008390	F	II	NBEAL2	Exon	Shore	chr3:47008996-47010119	Both	CG	North Shore	ENST00000423436	chr3	47005281	47007674	2394	+	3108	ENSG00000160796	NBEAL2	protein_coding	chromosome	NBEAL2	ENSG00000160796	NBEAL2						Primed_non-prostate_lineage-specific_enhancer	0.06252294290229			cg00577070	cg00577070				No
cg13451127_TC11	chr3	47009313	F	I	NBEAL2	Exon	Island	chr3:47008996-47010119	Grn	CG	Island	ENST00000423436	chr3	47005281	47007674	2394	+	4031	ENSG00000160796	NBEAL2	protein_coding	chromosome	NBEAL2	ENSG00000160796	NBEAL2	PRAD_20881	28.6084752928936	3' UTR	0.704590818363273	0.295409181636727	Active_non-prostate_lineage_promoter	0.06252294290229			cg13451127					No
cg02534363_TC21	chr3	47009460	F	II	NBEAL2	Exon	Island	chr3:47008996-47010119	Both	CG	Island	ENST00000423436	chr3	47005281	47007674	2394	+	4178	ENSG00000160796	NBEAL2	protein_coding	chromosome	NBEAL2	ENSG00000160796	NBEAL2	PRAD_20881	28.6084752928936	3' UTR	0.704590818363273	0.295409181636727	Active_non-prostate_lineage_promoter	0.06252294290229			cg02534363					No
cg09354556_BC21	chr3	47009851	R	II		Unknow	Island	chr3:47008996-47010119	Both	CG	Island	ENST00000423436	chr3	47005281	47007674	2394	+	4569	ENSG00000160796	NBEAL2	protein_coding	chromosome	NBEAL2			PRAD_20882	3.26229879951521	Distal	0.694610778443114	0.305389221556886	Active_non-prostate_lineage_promoter	0.06252294290229			cg09354556	cg09354556				No
cg22292345_TC21	chr3	47010043	R	II	NRADDP	TSS1500	Island	chr3:47008996-47010119	Both	CG	Island	ENST00000423436	chr3	47005281	47007674	2394	+	4761	ENSG00000160796	NBEAL2	protein_coding	chromosome	NBEAL2			PRAD_20882	3.26229879951521	Distal	0.694610778443114	0.305389221556886	Active_non-prostate_lineage_promoter	0.06252294290229			cg22292345	cg22292345				No
cg24257776_BC11	chr3	47010056	R	I	NRADDP	TSS1500	Island	chr3:47008996-47010119	Red	CG	Island	ENST00000423436	chr3	47005281	47007674	2394	+	4774	ENSG00000160796	NBEAL2	protein_coding	chromosome	NBEAL2			PRAD_20882	3.26229879951521	Distal	0.694610778443114	0.305389221556886	Active_non-prostate_lineage_promoter	0.06252294290229			cg24257776	cg24257776				No
cg14364903_BC21	chr3	48594401	R	II	COL7A1	Exon	Shore	chr3:48594449-48595468	Both	CG	North Shore	ENST00000328333	chr3	48564073	48595267	31195	-	864	ENSG00000114270	COL7A1	protein_coding	chromosome	COL7A1	ENSG00000114270	COL7A1						Bivalent_poised_promoter	0.099453148565125			cg14364903	cg14364903				Yes
cg00057231_TC21	chr3	48594525	F	II	COL7A1	Exon	Island	chr3:48594449-48595468	Both	CG	Island	ENST00000328333	chr3	48564073	48595267	31195	-	740	ENSG00000114270	COL7A1	protein_coding	chromosome	COL7A1	ENSG00000114270	COL7A1						Bivalent_poised_promoter	0.099453148565125			cg00057231	cg00057231				Yes
cg27507687_BC11	chr3	48595051	F	I		Unknow	Island	chr3:48594449-48595468	Red	CG	Island	ENST00000328333	chr3	48564073	48595267	31195	-	214	ENSG00000114270	COL7A1	protein_coding	chromosome	COL7A1	ENSG00000114270	COL7A1						Bivalent_poised_promoter	0.099453148565125			cg27507687					No
cg11846236_BC21	chr3	48595135	R	II	COL7A1	Exon	Island	chr3:48594449-48595468	Both	CG	Island	ENST00000328333	chr3	48564073	48595267	31195	-	130	ENSG00000114270	COL7A1	protein_coding	chromosome	COL7A1	ENSG00000114270	COL7A1						Bivalent_poised_promoter	0.099453148565125			cg11846236	cg11846236				Yes
cg17913386_TC21	chr3	48595149	R	II	COL7A1	Exon	Island	chr3:48594449-48595468	Both	CG	Island	ENST00000328333	chr3	48564073	48595267	31195	-	116	ENSG00000114270	COL7A1	protein_coding	chromosome	COL7A1	ENSG00000114270	COL7A1						Bivalent_poised_promoter	0.099453148565125			cg17913386	cg17913386				Yes
cg00158683_BC11	chr3	48595192	F	I		Unknow	Island	chr3:48594449-48595468	Grn	CG	Island	ENST00000328333	chr3	48564073	48595267	31195	-	73	ENSG00000114270	COL7A1	protein_coding	chromosome	COL7A1	ENSG00000114270	COL7A1						Bivalent_poised_promoter	0.099453148565125			cg00158683	cg00158683				No
cg12448161_BC11	chr3	48595290	R	I	COL7A1	5UTR	Island	chr3:48594449-48595468	Red	CG	Island	ENST00000328333	chr3	48564073	48595267	31195	-	22	ENSG00000114270	COL7A1	protein_coding	chromosome	COL7A1								Bivalent_poised_promoter	0.099453148565125			cg12448161	cg12448161				Yes
cg00178511_TC11	chr3	48595345	R	I	COL7A1	TSS200	Island	chr3:48594449-48595468	Grn	CG	Island	ENST00000328333	chr3	48564073	48595267	31195	-	77	ENSG00000114270	COL7A1	protein_coding	chromosome	COL7A1								Bivalent_poised_promoter	0.099453148565125			cg00178511	cg00178511				Yes
cg14957943_BC21	chr3	48595350	R	II	COL7A1	TSS200	Island	chr3:48594449-48595468	Both	CG	Island	ENST00000328333	chr3	48564073	48595267	31195	-	82	ENSG00000114270	COL7A1	protein_coding	chromosome	COL7A1								Bivalent_poised_promoter	0.099453148565125			cg14957943	cg14957943				Yes
cg16357381_TC21	chr3	48595459	R	II	COL7A1	TSS200	Island	chr3:48594449-48595468	Both	CG	Island	ENST00000328333	chr3	48564073	48595267	31195	-	191	ENSG00000114270	COL7A1	protein_coding	chromosome	COL7A1			PRAD_20989	5.50131845351346	Promoter	0.582834331337325	0.417165668662675	Bivalent_poised_promoter	0.099453148565125			cg16357381	cg16357381				Yes
cg23328613_BC21	chr3	48595626	F	II	COL7A1	TSS1500	Shore	chr3:48594449-48595468	Both	CG	South Shore	ENST00000328333	chr3	48564073	48595267	31195	-	358	ENSG00000114270	COL7A1	protein_coding	chromosome	COL7A1			PRAD_20989	5.50131845351346	Promoter	0.582834331337325	0.417165668662675	Bivalent_poised_promoter	0.099453148565125			cg23328613	cg23328613				Yes
cg18656024_TC21	chr3	48595711	R	II	COL7A1	TSS1500	Shore	chr3:48594449-48595468	Both	CG	South Shore	ENST00000328333	chr3	48564073	48595267	31195	-	443	ENSG00000114270	COL7A1	protein_coding	chromosome	COL7A1			PRAD_20989	5.50131845351346	Promoter	0.582834331337325	0.417165668662675	Bivalent_poised_promoter	0.099453148565125			cg18656024	cg18656024				Yes
cg25877847_TC21	chr3	48595883	R	II	COL7A1	TSS1500	Shore	chr3:48594449-48595468	Both	CG	South Shore	ENST00000328333	chr3	48564073	48595267	31195	-	615	ENSG00000114270	COL7A1	protein_coding	chromosome	COL7A1			PRAD_20989	5.50131845351346	Promoter	0.582834331337325	0.417165668662675	Bivalent_poised_promoter	0.099453148565125			cg25877847	cg25877847				Yes
cg08977790_TC21	chr3	48596008	R	II	COL7A1	TSS1500	Shore	chr3:48594449-48595468	Both	CG	South Shore	ENST00000328333	chr3	48564073	48595267	31195	-	740	ENSG00000114270	COL7A1	protein_coding	chromosome	COL7A1								Bivalent_poised_promoter	0.099453148565125			cg08977790	cg08977790				Yes
cg04921532_BC21	chr3	52317171	F	II		Unknow	OpenSea		Both	CG	Open Sea	ENST00000420323	chr3	52316319	52400491	84173	+	851	ENSG00000114841	DNAH1	protein_coding	chromosome	DNAH1	ENSG00000114841	DNAH1						Primed_non-prostate_lineage-specific_enhancer	0.118099527447283			cg04921532					No
cg12902206_TC11	chr3	52317471	R	I		Unknow	OpenSea		Red	CG	Open Sea	ENST00000420323	chr3	52316319	52400491	84173	+	1151	ENSG00000114841	DNAH1	protein_coding	chromosome	DNAH1	ENSG00000114841	DNAH1						Active_non-prostate_lineage_promoter	0.118099527447283			cg12902206	cg12902206				Yes
cg13126552_BC21	chr3	52317583	R	II		Unknow	OpenSea		Both	CG	Open Sea	ENST00000420323	chr3	52316319	52400491	84173	+	1263	ENSG00000114841	DNAH1	protein_coding	chromosome	DNAH1	ENSG00000114841	DNAH1	PRAD_21355	4.74117074252645	Promoter	0.614770459081836	0.385229540918164	Active_non-prostate_lineage_promoter	0.118099527447283			cg13126552	cg13126552				Yes
cg13476950_BC21	chr3	52317664	R	II		Unknow	OpenSea		Both	CG	Open Sea	ENST00000420323	chr3	52316319	52400491	84173	+	1344	ENSG00000114841	DNAH1	protein_coding	chromosome	DNAH1	ENSG00000114841	DNAH1	PRAD_21355	4.74117074252645	Promoter	0.614770459081836	0.385229540918164	Active_non-prostate_lineage_promoter	0.118099527447283			cg13476950	cg13476950				Yes
cg01456368_BC11	chr3	52317843	R	I		Unknow	OpenSea		Red	CG	Open Sea	ENST00000420323	chr3	52316319	52400491	84173	+	1523	ENSG00000114841	DNAH1	protein_coding	chromosome	DNAH1	ENSG00000114841	DNAH1	PRAD_21355	4.74117074252645	Promoter	0.614770459081836	0.385229540918164	Active_non-prostate_lineage_promoter	0.118099527447283			cg01456368	cg01456368				Yes
cg22084642_TC11	chr3	52317947	F	I		Unknow	OpenSea		Red	CG	Open Sea	ENST00000420323	chr3	52316319	52400491	84173	+	1627	ENSG00000114841	DNAH1	protein_coding	chromosome	DNAH1	ENSG00000114841	DNAH1	PRAD_21355	4.74117074252645	Promoter	0.614770459081836	0.385229540918164	Active_non-prostate_lineage_promoter	0.118099527447283			cg22084642	cg22084642				Yes
cg04987659_TC21	chr3	58536333	F	II		Unknow	OpenSea		Both	CG	Open Sea	ENST00000475143	chr3	58534058	58537172	3115	-	837	ENSG00000168306	ACOX2	protein_coding	chromosome	ACOX2	ENSG00000168306	ACOX2						Active_non-prostate_lineage_promoter	0.100547873789191			cg04987659					No
cg22012981_BC21	chr3	58536962	F	II		Unknow	OpenSea		Both	CG	Open Sea	ENST00000475143	chr3	58534058	58537172	3115	-	208	ENSG00000168306	ACOX2	protein_coding	chromosome	ACOX2	ENSG00000168306	ACOX2	PRAD_21697	2.40312195753802	Promoter	0.608782435129741	0.391217564870259	Active_non-prostate_lineage_promoter	0.100547873789191			cg22012981	cg22012981				Yes
cg16209444_BC21	chr3	58537044	F	II		Unknow	OpenSea		Both	CG	Open Sea	ENST00000475143	chr3	58534058	58537172	3115	-	126	ENSG00000168306	ACOX2	protein_coding	chromosome	ACOX2	ENSG00000168306	ACOX2	PRAD_21697	2.40312195753802	Promoter	0.608782435129741	0.391217564870259	Active_non-prostate_lineage_promoter	0.100547873789191			cg16209444	cg16209444				Yes
cg16587010_TC21	chr3	58537403	F	II	ACOX2	TSS1500	OpenSea		Both	CG	Open Sea	ENST00000302819	chr3	58505136	58537319	32184	-	83	ENSG00000168306	ACOX2	protein_coding	chromosome	ACOX2			PRAD_21697	2.40312195753802	Promoter	0.608782435129741	0.391217564870259	Active_non-prostate_lineage_promoter	0.100547873789191			cg16587010	cg16587010				Yes
cg02259384_BC21	chr3	58537646	F	II	ACOX2	TSS1500	OpenSea		Both	CG	Open Sea	ENST00000302819	chr3	58505136	58537319	32184	-	326	ENSG00000168306	ACOX2	protein_coding	chromosome	ACOX2									0.100547873789191			cg02259384	cg02259384				Yes
cg13979085_BC21	chr3	58537843	R	II	ACOX2	TSS1500	OpenSea		Both	CG	Open Sea	ENST00000302819	chr3	58505136	58537319	32184	-	523	ENSG00000168306	ACOX2	protein_coding	chromosome	ACOX2			PRAD_21698	2.53861955786593	Promoter	0.499001996007984	0.500998003992016		0.100547873789191			cg13979085	cg13979085				Yes
cg05193970_BC21	chr3	58537922	R	II	ACOX2	TSS1500	OpenSea		Both	CG	Open Sea	ENST00000302819	chr3	58505136	58537319	32184	-	602	ENSG00000168306	ACOX2	protein_coding	chromosome	ACOX2			PRAD_21698	2.53861955786593	Promoter	0.499001996007984	0.500998003992016		0.100547873789191			cg05193970	cg05193970				Yes
cg15310857_TC21	chr3	64267858	F	II		Unknow	Island	chr3:64267857-64268143	Both	CG	Island	ENST00000498162	chr3	64157310	64267979	110670	-	119	ENSG00000163637	PRICKLE2	protein_coding	chromosome	PRICKLE2	ENSG00000163637	PRICKLE2						Bivalent_poised_promoter	0.109767938317691			cg15310857	cg15310857				Yes
cg05063999_TC11	chr3	64267929	F	I	PRICKLE2	5UTR	Island	chr3:64267857-64268143	Red	CG	Island	ENST00000498162	chr3	64157310	64267979	110670	-	48	ENSG00000163637	PRICKLE2	protein_coding	chromosome	PRICKLE2	ENSG00000163637	PRICKLE2						Bivalent_poised_promoter	0.109767938317691			cg05063999	cg05063999				Yes
cg11610350_BC11	chr3	64268029	F	I	PRICKLE2	5UTR	Island	chr3:64267857-64268143	Red	CG	Island	ENST00000498162	chr3	64157310	64267979	110670	-	49	ENSG00000163637	PRICKLE2	protein_coding	chromosome	PRICKLE2	ENSG00000163637	PRICKLE2	PRAD_21844	4.6666324671787	Promoter	0.600798403193613	0.399201596806387	Bivalent_poised_promoter	0.109767938317691			cg11610350	cg11610350				Yes
cg23170347_TC21	chr3	64268119	F	II	PRICKLE2	5UTR	Island	chr3:64267857-64268143	Both	CG	Island	ENST00000498162	chr3	64157310	64267979	110670	-	139	ENSG00000163637	PRICKLE2	protein_coding	chromosome	PRICKLE2	ENSG00000163637	PRICKLE2	PRAD_21844	4.6666324671787	Promoter	0.600798403193613	0.399201596806387	Bivalent_poised_promoter	0.109767938317691			cg23170347	cg23170347				Yes
cg21456897_BC21	chr3	64268127	F	II	PRICKLE2	5UTR	Island	chr3:64267857-64268143	Both	CG	Island	ENST00000498162	chr3	64157310	64267979	110670	-	147	ENSG00000163637	PRICKLE2	protein_coding	chromosome	PRICKLE2	ENSG00000163637	PRICKLE2	PRAD_21844	4.6666324671787	Promoter	0.600798403193613	0.399201596806387	Bivalent_poised_promoter	0.109767938317691			cg21456897	cg21456897				Yes
cg08275638_TC11	chr3	64268142	F	I	PRICKLE2	5UTR	Island	chr3:64267857-64268143	Grn	CG	Island	ENST00000498162	chr3	64157310	64267979	110670	-	162	ENSG00000163637	PRICKLE2	protein_coding	chromosome	PRICKLE2	ENSG00000163637	PRICKLE2	PRAD_21844	4.6666324671787	Promoter	0.600798403193613	0.399201596806387	Bivalent_poised_promoter	0.109767938317691			cg08275638	cg08275638				Yes
cg16973715_BC21	chr3	64268436	R	II	PRICKLE2	TSS1500	Shore	chr3:64267857-64268143	Both	CG	South Shore	ENST00000498162	chr3	64157310	64267979	110670	-	456	ENSG00000163637	PRICKLE2	protein_coding	chromosome	PRICKLE2	ENSG00000163637	PRICKLE2	PRAD_21844	4.6666324671787	Promoter	0.600798403193613	0.399201596806387	Active_non-prostate_lineage_promoter	0.109767938317691			cg16973715					No
cg04477660_BC21	chr3	87088750	R	II	LINC00506	TSS1500	Shore	chr3:87089075-87089396	Both	CG	North Shore	ENST00000383698	chr3	86961906	86991119	29214	-	97630	ENSG00000206538	VGLL3	protein_coding	chromosome	VGLL3								Active_non-prostate_lineage_promoter	0.181846041791668	PMD	commonPMD	cg04477660	cg04477660				Yes
cg01807408_BC21	chr3	87088783	R	II	LINC00506	TSS1500	Shore	chr3:87089075-87089396	Both	CG	North Shore	ENST00000383698	chr3	86961906	86991119	29214	-	97663	ENSG00000206538	VGLL3	protein_coding	chromosome	VGLL3								Active_non-prostate_lineage_promoter	0.181846041791668	PMD	commonPMD	cg01807408	cg01807408				Yes
cg21741562_BC11	chr3	87089237	R	I	LINC00506	TSS200	Island	chr3:87089075-87089396	Grn	CG	Island	ENST00000383698	chr3	86961906	86991119	29214	-	98117	ENSG00000206538	VGLL3	protein_coding	chromosome	VGLL3								Bivalent_poised_promoter	0.181846041791668	PMD	commonPMD	cg21741562	cg21741562				Yes
cg03660115_BC21	chr3	87089250	R	II	LINC00506	TSS200	Island	chr3:87089075-87089396	Both	CG	Island	ENST00000383698	chr3	86961906	86991119	29214	-	98130	ENSG00000206538	VGLL3	protein_coding	chromosome	VGLL3								Bivalent_poised_promoter	0.181846041791668	PMD	commonPMD	cg03660115	cg03660115				Yes
cg06976096_TC21	chr3	87089360	F	II	LINC00506	Exon	Island	chr3:87089075-87089396	Both	CG	Island	ENST00000383698	chr3	86961906	86991119	29214	-	98240	ENSG00000206538	VGLL3	protein_coding	chromosome	VGLL3								Bivalent_poised_promoter	0.181846041791668	PMD	commonPMD	cg06976096	cg06976096				Yes
cg16856833_BC21	chr3	87089490	F	II	LINC00506	Exon	Shore	chr3:87089075-87089396	Both	CG	South Shore	ENST00000383698	chr3	86961906	86991119	29214	-	98370	ENSG00000206538	VGLL3	protein_coding	chromosome	VGLL3			PRAD_22381	3.48595107843463	Intron	0.50499001996008	0.49500998003992	Active_non-prostate_lineage_promoter	0.181846041791668	PMD	commonPMD	cg16856833	cg16856833				Yes
cg00169617_TC21	chr3	87089550	R	II	LINC00506	Exon	Shore	chr3:87089075-87089396	Both	CG	South Shore	ENST00000383698	chr3	86961906	86991119	29214	-	98430	ENSG00000206538	VGLL3	protein_coding	chromosome	VGLL3			PRAD_22381	3.48595107843463	Intron	0.50499001996008	0.49500998003992	Active_non-prostate_lineage_promoter	0.181846041791668	PMD	commonPMD	cg00169617	cg00169617				Yes
cg14294758_TC21	chr3	116444847	R	II		Unknow	OpenSea		Both	CG	Open Sea	ENST00000333617	chr3	115809794	116444983	635190	-	134	ENSG00000185565	LSAMP	protein_coding	chromosome	LSAMP	ENSG00000185565	LSAMP						Bivalent_poised_promoter	0.206836608736922	PMD	commonPMD	cg14294758	cg14294758				No
cg19939065_BC21	chr3	116444918	F	II	LSAMP	Exon	OpenSea		Both	CG	Open Sea	ENST00000333617	chr3	115809794	116444983	635190	-	63	ENSG00000185565	LSAMP	protein_coding	chromosome	LSAMP	ENSG00000185565	LSAMP						Bivalent_poised_promoter	0.206836608736922	PMD	commonPMD	cg19939065	cg19939065				No
cg26033586_TC21	chr3	116445011	F	II	LSAMP	Exon	OpenSea		Both	CG	Open Sea	ENST00000333617	chr3	115809794	116444983	635190	-	27	ENSG00000185565	LSAMP	protein_coding	chromosome	LSAMP	ENSG00000185565	LSAMP						Bivalent_poised_promoter	0.206836608736922	PMD	commonPMD	cg26033586	cg26033586				No
cg15688396_TC11	chr3	116445078	F	I	LSAMP	Exon	OpenSea		Grn	CG	Open Sea	ENST00000333617	chr3	115809794	116444983	635190	-	94	ENSG00000185565	LSAMP	protein_coding	chromosome	LSAMP	ENSG00000185565	LSAMP						Bivalent_poised_promoter	0.206836608736922	PMD	commonPMD	cg15688396	cg15688396				No
cg17300391_TC21	chr3	116445188	F	II	LSAMP	Exon	OpenSea		Both	CG	Open Sea	ENST00000333617	chr3	115809794	116444983	635190	-	204	ENSG00000185565	LSAMP	protein_coding	chromosome	LSAMP	ENSG00000185565	LSAMP						Bivalent_poised_promoter	0.206836608736922	PMD	commonPMD	cg17300391	cg17300391				No
cg19124036_TC21	chr3	116445395	F	II	LSAMP	Exon	OpenSea		Both	CG	Open Sea	ENST00000490035	chr3	115802388	116445531	643144	-	134	ENSG00000185565	LSAMP	protein_coding	chromosome	LSAMP	ENSG00000185565	LSAMP	PRAD_22961	2.93210321324489	Promoter	0.592814371257485	0.407185628742515	Bivalent_poised_promoter	0.206836608736922	PMD	commonPMD	cg19124036	cg19124036				No
cg01495440_TC11	chr3	116445662	R	I	LSAMP	TSS200	OpenSea		Red	CG	Open Sea	ENST00000490035	chr3	115802388	116445531	643144	-	130	ENSG00000185565	LSAMP	protein_coding	chromosome	LSAMP	ENSG00000185565	LSAMP	PRAD_22961	2.93210321324489	Promoter	0.592814371257485	0.407185628742515	Bivalent_poised_promoter	0.206836608736922	PMD	commonPMD	cg01495440	cg01495440				No
cg06204062_BC21	chr3	116445665	R	II	LSAMP	TSS200	OpenSea		Both	CG	Open Sea	ENST00000490035	chr3	115802388	116445531	643144	-	133	ENSG00000185565	LSAMP	protein_coding	chromosome	LSAMP	ENSG00000185565	LSAMP	PRAD_22961	2.93210321324489	Promoter	0.592814371257485	0.407185628742515	Bivalent_poised_promoter	0.206836608736922	PMD	commonPMD	cg06204062	cg06204062				No
cg00594894_BC21	chr3	116445675	R	II	LSAMP	TSS200	OpenSea		Both	CG	Open Sea	ENST00000490035	chr3	115802388	116445531	643144	-	143	ENSG00000185565	LSAMP	protein_coding	chromosome	LSAMP	ENSG00000185565	LSAMP	PRAD_22961	2.93210321324489	Promoter	0.592814371257485	0.407185628742515	Bivalent_poised_promoter	0.206836608736922	PMD	commonPMD	cg00594894	cg00594894				No
cg25315362_BC21	chr3	116445729	R	II	LSAMP	TSS1500	OpenSea		Both	CG	Open Sea	ENST00000490035	chr3	115802388	116445531	643144	-	197	ENSG00000185565	LSAMP	protein_coding	chromosome	LSAMP	ENSG00000185565	LSAMP						Bivalent_poised_promoter	0.206836608736922	PMD	commonPMD	cg25315362	cg25315362				No
cg23106087_BC21	chr3	116445748	F	II	LSAMP	TSS1500	OpenSea		Both	CG	Open Sea	ENST00000490035	chr3	115802388	116445531	643144	-	216	ENSG00000185565	LSAMP	protein_coding	chromosome	LSAMP	ENSG00000185565	LSAMP						Bivalent_poised_promoter	0.206836608736922	PMD	commonPMD	cg23106087	cg23106087				No
cg04095932_BC21	chr3	116446070	R	II	LSAMP	TSS1500	OpenSea		Both	CG	Open Sea	ENST00000490035	chr3	115802388	116445531	643144	-	538	ENSG00000185565	LSAMP	protein_coding	chromosome	LSAMP	ENSG00000185565	LSAMP						Heterochromatin	0.206836608736922	PMD	commonPMD	cg04095932	cg04095932				No
cg04014686_BC21	chr3	116446096	F	II	LSAMP	TSS1500	OpenSea		Both	CG	Open Sea	ENST00000490035	chr3	115802388	116445531	643144	-	564	ENSG00000185565	LSAMP	protein_coding	chromosome	LSAMP	ENSG00000185565	LSAMP						Heterochromatin	0.206836608736922	PMD	commonPMD	cg04014686	cg04014686				No
cg04175809_BC21	chr3	120284445	R	II		Unknow	Shore	chr3:120285036-120285579	Both	CG	North Shore	ENST00000464295	chr3	120165481	120285094	119614	-	647	ENSG00000175697	GPR156	protein_coding	chromosome	GPR156	ENSG00000175697	GPR156						Repressed_chromatin	0.130899008037679	PMD		cg04175809	cg04175809				Yes
cg00491927_TC11	chr3	120284795	F	I		Unknow	Shore	chr3:120285036-120285579	Red	CG	North Shore	ENST00000464295	chr3	120165481	120285094	119614	-	297	ENSG00000175697	GPR156	protein_coding	chromosome	GPR156	ENSG00000175697	GPR156						Bivalent_poised_promoter	0.130899008037679	PMD		cg00491927	cg00491927				Yes
cg12985477_BC21	chr3	120284911	R	II		Unknow	Shore	chr3:120285036-120285579	Both	CG	North Shore	ENST00000464295	chr3	120165481	120285094	119614	-	181	ENSG00000175697	GPR156	protein_coding	chromosome	GPR156	ENSG00000175697	GPR156						Bivalent_poised_promoter	0.130899008037679	PMD		cg12985477	cg12985477				Yes
cg01168235_BC21	chr3	120285037	F	II	GPR156	5UTR	Island	chr3:120285036-120285579	Both	CG	Island	ENST00000464295	chr3	120165481	120285094	119614	-	55	ENSG00000175697	GPR156	protein_coding	chromosome	GPR156	ENSG00000175697	GPR156						Bivalent_poised_promoter	0.130899008037679	PMD		cg01168235	cg01168235				Yes
cg02826439_TC11	chr3	120285420	R	I	GPR156	TSS200	Island	chr3:120285036-120285579	Red	CG	Island	ENST00000464295	chr3	120165481	120285094	119614	-	325	ENSG00000175697	GPR156	protein_coding	chromosome	GPR156								Bivalent_poised_promoter	0.130899008037679	PMD		cg02826439	cg02826439				Yes
cg15996342_TC21	chr3	120285544	R	II	GPR156	TSS1500	Island	chr3:120285036-120285579	Both	CG	Island	ENST00000464295	chr3	120165481	120285094	119614	-	449	ENSG00000175697	GPR156	protein_coding	chromosome	GPR156								Bivalent_poised_promoter	0.130899008037679	PMD		cg15996342	cg15996342				Yes
cg14248811_BC21	chr3	122324254	R	II	CSTA	TSS1500	OpenSea		Both	CG	Open Sea	ENST00000264474	chr3	122325244	122341972	16729	+	988	ENSG00000121552	CSTA	protein_coding	chromosome	CSTA								Heterochromatin	0.099101652105744			cg14248811	cg14248811				No
cg26928972_BC21	chr3	122324952	R	II	CSTA	TSS1500	OpenSea		Both	CG	Open Sea	ENST00000264474	chr3	122325244	122341972	16729	+	290	ENSG00000121552	CSTA	protein_coding	chromosome	CSTA								Heterochromatin	0.099101652105744			cg26928972	cg26928972				No
cg18618429_TC21	chr3	122325018	R	II	CSTA	TSS1500	OpenSea		Both	CG	Open Sea	ENST00000264474	chr3	122325244	122341972	16729	+	224	ENSG00000121552	CSTA	protein_coding	chromosome	CSTA								Active_non-prostate_lineage_enhancer	0.099101652105744			cg18618429	cg18618429				No
cg14664412_BC21	chr3	122325196	F	II	CSTA	TSS200	OpenSea		Both	CG	Open Sea	ENST00000264474	chr3	122325244	122341972	16729	+	46	ENSG00000121552	CSTA	protein_coding	chromosome	CSTA								Active_non-prostate_lineage_enhancer	0.099101652105744			cg14664412	cg14664412				No
cg22834418_TC21	chr3	122325225	F	II	CSTA	TSS200	OpenSea		Both	CG	Open Sea	ENST00000264474	chr3	122325244	122341972	16729	+	17	ENSG00000121552	CSTA	protein_coding	chromosome	CSTA								Active_non-prostate_lineage_enhancer	0.099101652105744			cg22834418	cg22834418				No
cg21932814_TC21	chr3	122325325	F	II	CSTA	Exon	OpenSea		Both	CG	Open Sea	ENST00000479204	chr3	122325262	122338270	13009	+	62	ENSG00000121552	CSTA	protein_coding	chromosome	CSTA	ENSG00000121552	CSTA						Active_non-prostate_lineage_enhancer	0.099101652105744			cg21932814	cg21932814				No
cg22858595_TC21	chr3	126178781	R	II	ALDH1L1-AS2	TSS1500	Shore	chr3:126179819-126180725	Both	CG	North Shore	ENST00000472186	chr3	126103571	126179919	76349	-	1136	ENSG00000144908	ALDH1L1	protein_coding	chromosome	ALDH1L1	ENSG00000144908	ALDH1L1						Repressed_chromatin	0.11404642950724			cg22858595	cg22858595				No
cg03825231_BC21	chr3	126179624	F	II	ALDH1L1-AS2	TSS1500	Shore	chr3:126179819-126180725	Both	CG	North Shore	ENST00000472186	chr3	126103571	126179919	76349	-	293	ENSG00000144908	ALDH1L1	protein_coding	chromosome	ALDH1L1	ENSG00000144908	ALDH1L1						Bivalent_poised_promoter	0.11404642950724			cg03825231	cg03825231				Yes
cg13495111_BC11	chr3	126179940	R	I	ALDH1L1-AS2	TSS200	Island	chr3:126179819-126180725	Grn	CG	Island	ENST00000472186	chr3	126103571	126179919	76349	-	20	ENSG00000144908	ALDH1L1	protein_coding	chromosome	ALDH1L1	ENSG00000144908	ALDH1L1	PRAD_23320	5.79652693016623	Promoter	0.624750499001996	0.375249500998004	Bivalent_poised_promoter	0.11404642950724			cg13495111	cg13495111				Yes
cg03697693_BC21	chr3	126179959	R	II	ALDH1L1-AS2	TSS200	Island	chr3:126179819-126180725	Both	CG	Island	ENST00000472186	chr3	126103571	126179919	76349	-	39	ENSG00000144908	ALDH1L1	protein_coding	chromosome	ALDH1L1	ENSG00000144908	ALDH1L1	PRAD_23320	5.79652693016623	Promoter	0.624750499001996	0.375249500998004	Bivalent_poised_promoter	0.11404642950724			cg03697693	cg03697693				Yes
cg05837401_TC21	chr3	126180243	R	II	ALDH1L1-AS2	Exon	Island	chr3:126179819-126180725	Both	CG	Island	ENST00000472186	chr3	126103571	126179919	76349	-	323	ENSG00000144908	ALDH1L1	protein_coding	chromosome	ALDH1L1	ENSG00000144908	ALDH1L1						Bivalent_poised_promoter	0.11404642950724			cg05837401	cg05837401				Yes
cg10761979_TC21	chr3	126180301	F	II	ALDH1L1-AS2	Exon	Island	chr3:126179819-126180725	Both	CG	Island	ENST00000393431	chr3	126103575	126180575	77001	-	272	ENSG00000144908	ALDH1L1	protein_coding	chromosome	ALDH1L1	ENSG00000144908	ALDH1L1						Bivalent_poised_promoter	0.11404642950724			cg10761979	cg10761979				Yes
cg16312163_BC21	chr3	126180558	F	II	ALDH1L1	5UTR	Island	chr3:126179819-126180725	Both	CG	Island	ENST00000393431	chr3	126103575	126180575	77001	-	15	ENSG00000144908	ALDH1L1	protein_coding	chromosome	ALDH1L1	ENSG00000144908	ALDH1L1						Bivalent_poised_promoter	0.11404642950724			cg16312163	cg16312163				Yes
cg07034362_BC11	chr3	126180709	F	I	ALDH1L1	TSS200	Island	chr3:126179819-126180725	Grn	CG	Island	ENST00000455064	chr3	126103562	126180802	77241	-	91	ENSG00000144908	ALDH1L1	protein_coding	chromosome	ALDH1L1	ENSG00000144908	ALDH1L1	PRAD_23321	27.4864560447919	Promoter	0.604790419161677	0.395209580838323	Bivalent_poised_promoter	0.11404642950724			cg07034362	cg07034362				Yes
cg07800320_TC21	chr3	126180724	R	II	ALDH1L1	TSS200	Island	chr3:126179819-126180725	Both	CG	Island	ENST00000455064	chr3	126103562	126180802	77241	-	76	ENSG00000144908	ALDH1L1	protein_coding	chromosome	ALDH1L1	ENSG00000144908	ALDH1L1	PRAD_23321	27.4864560447919	Promoter	0.604790419161677	0.395209580838323	Bivalent_poised_promoter	0.11404642950724			cg07800320	cg07800320				Yes
cg22363008_TC21	chr3	126180903	F	II	ALDH1L1	TSS1500	Shore	chr3:126179819-126180725	Both	CG	South Shore	ENST00000488356	chr3	126157400	126180994	23595	-	89	ENSG00000144908	ALDH1L1	protein_coding	chromosome	ALDH1L1	ENSG00000144908	ALDH1L1	PRAD_23321	27.4864560447919	Promoter	0.604790419161677	0.395209580838323	Bivalent_poised_promoter	0.11404642950724			cg22363008	cg22363008				Yes
cg02564134_BC11	chr3	126180911	F	I	ALDH1L1	TSS1500	Shore	chr3:126179819-126180725	Red	CG	South Shore	ENST00000488356	chr3	126157400	126180994	23595	-	81	ENSG00000144908	ALDH1L1	protein_coding	chromosome	ALDH1L1	ENSG00000144908	ALDH1L1	PRAD_23321	27.4864560447919	Promoter	0.604790419161677	0.395209580838323	Bivalent_poised_promoter	0.11404642950724			cg02564134	cg02564134				Yes
cg03227148_TC11	chr3	126180927	F	I	ALDH1L1	TSS1500	Shore	chr3:126179819-126180725	Grn	CG	South Shore	ENST00000488356	chr3	126157400	126180994	23595	-	65	ENSG00000144908	ALDH1L1	protein_coding	chromosome	ALDH1L1	ENSG00000144908	ALDH1L1	PRAD_23321	27.4864560447919	Promoter	0.604790419161677	0.395209580838323	Bivalent_poised_promoter	0.11404642950724			cg03227148	cg03227148				No
cg15798800_BC21	chr3	126180989	F	II	ALDH1L1	Exon	Shore	chr3:126179819-126180725	Both	CG	South Shore	ENST00000488356	chr3	126157400	126180994	23595	-	3	ENSG00000144908	ALDH1L1	protein_coding	chromosome	ALDH1L1	ENSG00000144908	ALDH1L1	PRAD_23321	27.4864560447919	Promoter	0.604790419161677	0.395209580838323	Bivalent_poised_promoter	0.11404642950724			cg15798800	cg15798800				Yes
cg11022432_TC11	chr3	126181035	F	I	ALDH1L1	Exon	Shore	chr3:126179819-126180725	Red	CG	South Shore	ENST00000488356	chr3	126157400	126180994	23595	-	40	ENSG00000144908	ALDH1L1	protein_coding	chromosome	ALDH1L1	ENSG00000144908	ALDH1L1	PRAD_23321	27.4864560447919	Promoter	0.604790419161677	0.395209580838323	Bivalent_poised_promoter	0.11404642950724			cg11022432	cg11022432				Yes
cg16771578_TC11	chr3	126181052	R	I	ALDH1L1	Exon	Shore	chr3:126179819-126180725	Grn	CG	South Shore	ENST00000488356	chr3	126157400	126180994	23595	-	57	ENSG00000144908	ALDH1L1	protein_coding	chromosome	ALDH1L1	ENSG00000144908	ALDH1L1	PRAD_23321	27.4864560447919	Promoter	0.604790419161677	0.395209580838323	Bivalent_poised_promoter	0.11404642950724			cg16771578					No
cg02569236_TC11	chr3	126181072	R	I	ALDH1L1	Exon	Shore	chr3:126179819-126180725	Grn	CG	South Shore	ENST00000488356	chr3	126157400	126180994	23595	-	77	ENSG00000144908	ALDH1L1	protein_coding	chromosome	ALDH1L1	ENSG00000144908	ALDH1L1	PRAD_23321	27.4864560447919	Promoter	0.604790419161677	0.395209580838323	Bivalent_poised_promoter	0.11404642950724			cg02569236	cg02569236				Yes
cg07330230_BC11	chr3	126181082	R	I	ALDH1L1	Exon	Shore	chr3:126179819-126180725	Red	CG	South Shore	ENST00000488356	chr3	126157400	126180994	23595	-	87	ENSG00000144908	ALDH1L1	protein_coding	chromosome	ALDH1L1	ENSG00000144908	ALDH1L1	PRAD_23321	27.4864560447919	Promoter	0.604790419161677	0.395209580838323	Bivalent_poised_promoter	0.11404642950724			cg07330230	cg07330230				Yes
cg20988073_BC21	chr3	126181250	R	II	ALDH1L1	TSS1500	Shore	chr3:126179819-126180725	Both	CG	South Shore	ENST00000273450	chr3	126103569	126181186	77618	-	63	ENSG00000144908	ALDH1L1	protein_coding	chromosome	ALDH1L1	ENSG00000144908	ALDH1L1						Bivalent_poised_promoter	0.11404642950724			cg20988073	cg20988073				Yes
cg25308173_BC11	chr3	126181337	R	I	ALDH1L1	TSS1500	Shore	chr3:126179819-126180725	Grn	CG	South Shore	ENST00000273450	chr3	126103569	126181186	77618	-	150	ENSG00000144908	ALDH1L1	protein_coding	chromosome	ALDH1L1	ENSG00000144908	ALDH1L1	PRAD_23322	7.50125588554001	Promoter	0.491017964071856	0.508982035928144	Bivalent_poised_promoter	0.11404642950724			cg25308173	cg25308173				Yes
cg06226785_BC11	chr3	126181958	R	I	ALDH1L1	TSS1500	Shore	chr3:126179819-126180725	Red	CG	South Shore	ENST00000490367	chr3	126155499	126181526	26028	-	431	ENSG00000144908	ALDH1L1	protein_coding	chromosome	ALDH1L1	ENSG00000144908	ALDH1L1						Repressed_chromatin	0.11404642950724			cg06226785	cg06226785				No
cg23141914_BC21	chr3	126181981	F	II	ALDH1L1	TSS1500	Shore	chr3:126179819-126180725	Both	CG	South Shore	ENST00000490367	chr3	126155499	126181526	26028	-	454	ENSG00000144908	ALDH1L1	protein_coding	chromosome	ALDH1L1	ENSG00000144908	ALDH1L1						Repressed_chromatin	0.11404642950724			cg23141914	cg23141914				Yes
cg05468976_BC21	chr3	126752445	F	II		Unknow	OpenSea		Both	CG	Open Sea	ENST00000513253	chr3	126730564	126960391	229828	+	21880	ENSG00000159685	CHCHD6	protein_coding	chromosome	CHCHD6	ENSG00000159685	CHCHD6	PRAD_23352	4.91631455012573	Intron	0.546906187624751	0.453093812375249	Active_non-prostate_lineage_promoter	0.0733911394301134			cg05468976					No
cg05468977_TC21	chr3	126752493	R	II		Unknow	OpenSea		Both	CG	Open Sea	ENST00000513253	chr3	126730564	126960391	229828	+	21928	ENSG00000159685	CHCHD6	protein_coding	chromosome	CHCHD6	ENSG00000159685	CHCHD6	PRAD_23352	4.91631455012573	Intron	0.546906187624751	0.453093812375249	Active_non-prostate_lineage_promoter	0.0733911394301134			cg05468977					No
cg05955332_BC21	chr3	126752717	F	II		Unknow	OpenSea		Both	CG	Open Sea	ENST00000513253	chr3	126730564	126960391	229828	+	22152	ENSG00000159685	CHCHD6	protein_coding	chromosome	CHCHD6	ENSG00000159685	CHCHD6						Active_non-prostate_lineage_enhancer	0.0733911394301134			cg05955332	cg05955332				No
cg05468988_BC21	chr3	126753263	F	II		Unknow	OpenSea		Both	CG	Open Sea	ENST00000513253	chr3	126730564	126960391	229828	+	22698	ENSG00000159685	CHCHD6	protein_coding	chromosome	CHCHD6	ENSG00000159685	CHCHD6	PRAD_23353	7.02473908212265	Intron	0.552894211576846	0.447105788423154	Active_non-prostate_lineage_enhancer	0.0733911394301134			cg05468988					No
cg00390450_BC21	chr3	126753454	F	II		Unknow	OpenSea		Both	CG	Open Sea	ENST00000513253	chr3	126730564	126960391	229828	+	22889	ENSG00000159685	CHCHD6	protein_coding	chromosome	CHCHD6	ENSG00000159685	CHCHD6	PRAD_23353	7.02473908212265	Intron	0.552894211576846	0.447105788423154	Bivalent_poised_promoter	0.0733911394301134			cg00390450	cg00390450				No
cg05468994_BC21	chr3	126753523	R	II		Unknow	OpenSea		Both	CG	Open Sea	ENST00000513253	chr3	126730564	126960391	229828	+	22958	ENSG00000159685	CHCHD6	protein_coding	chromosome	CHCHD6	ENSG00000159685	CHCHD6	PRAD_23353	7.02473908212265	Intron	0.552894211576846	0.447105788423154	Bivalent_poised_promoter	0.0733911394301134			cg05468994					No
cg05469001_BC21	chr3	126754247	F	II		Unknow	OpenSea		Both	CG	Open Sea	ENST00000513253	chr3	126730564	126960391	229828	+	23682	ENSG00000159685	CHCHD6	protein_coding	chromosome	CHCHD6	ENSG00000159685	CHCHD6						Active_non-prostate_lineage_enhancer	0.0733911394301134			cg05469001					No
cg25957043_TC21	chr3	129305063	F	II	HMCES	Exon	OpenSea		Both	CG	Open Sea	ENST00000333762	chr3	129314771	129316277	1507	-	11212	ENSG00000184897	H1FX	protein_coding	chromosome	H1FX	ENSG00000183624	HMCES						Active_non-prostate_lineage_enhancer	0.100142204697045			cg25957043	cg25957043				No
cg05921140_BC21	chr3	129305533	F	II	HMCES	Exon	OpenSea		Both	CG	Open Sea	ENST00000333762	chr3	129314771	129316277	1507	-	10742	ENSG00000184897	H1FX	protein_coding	chromosome	H1FX	ENSG00000183624	HMCES						Active_non-prostate_lineage_enhancer	0.100142204697045			cg05921140	cg05921140				No
cg00465970_TC21	chr3	129305758	R	II	HMCES	Exon	OpenSea		Both	CG	Open Sea	ENST00000333762	chr3	129314771	129316277	1507	-	10517	ENSG00000184897	H1FX	protein_coding	chromosome	H1FX	ENSG00000183624	HMCES	PRAD_23558	7.639487403819	3' UTR	0.612774451097804	0.387225548902196	Active_non-prostate_lineage_promoter	0.100142204697045			cg00465970					No
cg18032164_BC21	chr3	129305833	R	II	HMCES	Exon	OpenSea		Both	CG	Open Sea	ENST00000333762	chr3	129314771	129316277	1507	-	10442	ENSG00000184897	H1FX	protein_coding	chromosome	H1FX	ENSG00000183624	HMCES	PRAD_23558	7.639487403819	3' UTR	0.612774451097804	0.387225548902196	Active_non-prostate_lineage_promoter	0.100142204697045			cg18032164	cg18032164				No
cg17534540_TC11	chr3	129305869	F	I	HMCES	Exon	OpenSea		Grn	CG	Open Sea	ENST00000333762	chr3	129314771	129316277	1507	-	10406	ENSG00000184897	H1FX	protein_coding	chromosome	H1FX	ENSG00000183624	HMCES	PRAD_23558	7.639487403819	3' UTR	0.612774451097804	0.387225548902196	Active_non-prostate_lineage_promoter	0.100142204697045			cg17534540	cg17534540				No
cg14228830_BC21	chr3	139538387	R	II		Unknow	Shore	chr3:139538870-139539107;chr3:139539310-139539889	Both	CG	North Shore	ENST00000619087	chr3	139517574	139539587	22014	-	1198	ENSG00000114115	RBP1	protein_coding	chromosome	RBP1	ENSG00000114115	RBP1						Active_non-prostate_lineage_enhancer	0.0937655389851675			cg14228830	cg14228830				Yes
cg12615535_BC21	chr3	139538871	F	II	RBP1	Exon	Island	chr3:139538870-139539107;chr3:139539310-139539889	Both	CG	Island	ENST00000619087	chr3	139517574	139539587	22014	-	714	ENSG00000114115	RBP1	protein_coding	chromosome	RBP1	ENSG00000114115	RBP1						Bivalent_poised_promoter	0.0937655389851675			cg12615535	cg12615535				Yes
cg15288618_BC21	chr3	139538933	F	II	RBP1	Exon	Island	chr3:139538870-139539107;chr3:139539310-139539889	Both	CG	Island	ENST00000619087	chr3	139517574	139539587	22014	-	652	ENSG00000114115	RBP1	protein_coding	chromosome	RBP1	ENSG00000114115	RBP1						Bivalent_poised_promoter	0.0937655389851675			cg15288618	cg15288618				Yes
cg13099330_TC21	chr3	139538957	F	II	RBP1	Exon	Island	chr3:139538870-139539107;chr3:139539310-139539889	Both	CG	Island	ENST00000619087	chr3	139517574	139539587	22014	-	628	ENSG00000114115	RBP1	protein_coding	chromosome	RBP1	ENSG00000114115	RBP1						Bivalent_poised_promoter	0.0937655389851675			cg13099330	cg13099330				Yes
cg12298268_TC11	chr3	139539024	R	I		Unknow	Island	chr3:139538870-139539107;chr3:139539310-139539889	Red	CG	Island	ENST00000619087	chr3	139517574	139539587	22014	-	561	ENSG00000114115	RBP1	protein_coding	chromosome	RBP1	ENSG00000114115	RBP1						Bivalent_poised_promoter	0.0937655389851675			cg12298268	cg12298268				Yes
cg23448348_TC21	chr3	139539065	R	II		Unknow	Island	chr3:139538870-139539107;chr3:139539310-139539889	Both	CG	Island	ENST00000619087	chr3	139517574	139539587	22014	-	520	ENSG00000114115	RBP1	protein_coding	chromosome	RBP1	ENSG00000114115	RBP1						Bivalent_poised_promoter	0.0937655389851675			cg23448348	cg23448348				Yes
cg24594997_TC21	chr3	139539324	F	II		Unknow	Shore	chr3:139538870-139539107;chr3:139539310-139539889	Both	CG	Island	ENST00000619087	chr3	139517574	139539587	22014	-	261	ENSG00000114115	RBP1	protein_coding	chromosome	RBP1	ENSG00000114115	RBP1						Bivalent_poised_promoter	0.0937655389851675			cg24594997	cg24594997				Yes
cg11027570_TC21	chr3	139539589	F	II	RBP1	Exon	Shore	chr3:139538870-139539107;chr3:139539310-139539889	Both	CG	Island	ENST00000619087	chr3	139517574	139539587	22014	-	1	ENSG00000114115	RBP1	protein_coding	chromosome	RBP1	ENSG00000114115	RBP1	PRAD_23971	3.39856153266517	Promoter	0.626746506986028	0.373253493013972	Bivalent_poised_promoter	0.0937655389851675			cg11027570	cg11027570				Yes
cg06208339_BC11	chr3	139539816	F	I	RBP1	TSS200	Shore	chr3:139538870-139539107;chr3:139539310-139539889	Red	CG	Island	ENST00000232219	chr3	139517434	139539829	22396	-	11	ENSG00000114115	RBP1	protein_coding	chromosome	RBP1	ENSG00000114115	RBP1	PRAD_23971	3.39856153266517	Promoter	0.626746506986028	0.373253493013972	Bivalent_poised_promoter	0.0937655389851675			cg06208339	cg06208339				No
cg20532370_BC21	chr3	139539888	R	II	RBP1	TSS200	Shore	chr3:139538870-139539107;chr3:139539310-139539889	Both	CG	Island	ENST00000492918	chr3	139526405	139539829	13425	-	58	ENSG00000114115	RBP1	protein_coding	chromosome	RBP1			PRAD_23971	3.39856153266517	Promoter	0.626746506986028	0.373253493013972	Bivalent_poised_promoter	0.0937655389851675			cg20532370	cg20532370				Yes
cg06543018_TC21	chr3	139539980	R	II	RBP1	TSS1500	Shore	chr3:139538870-139539107;chr3:139539310-139539889	Both	CG	South Shore	ENST00000492918	chr3	139526405	139539829	13425	-	150	ENSG00000114115	RBP1	protein_coding	chromosome	RBP1			PRAD_23971	3.39856153266517	Promoter	0.626746506986028	0.373253493013972	Bivalent_poised_promoter	0.0937655389851675			cg06543018	cg06543018				No
cg15229124_BC11	chr3	139540070	R	I	RBP1	TSS1500	Shore	chr3:139538870-139539107;chr3:139539310-139539889	Red	CG	South Shore	ENST00000492918	chr3	139526405	139539829	13425	-	240	ENSG00000114115	RBP1	protein_coding	chromosome	RBP1								Bivalent_poised_promoter	0.0937655389851675			cg15229124	cg15229124				Yes
cg15229124_BC12	chr3	139540070	R	I	RBP1	TSS1500	Shore	chr3:139538870-139539107;chr3:139539310-139539889	Red	CG	South Shore	ENST00000492918	chr3	139526405	139539829	13425	-	240	ENSG00000114115	RBP1	protein_coding	chromosome	RBP1								Bivalent_poised_promoter	0.0937655389851675			cg15229124	cg15229124				No
cg23363832_TC11	chr3	139540097	R	I	RBP1	TSS1500	Shore	chr3:139538870-139539107;chr3:139539310-139539889	Red	CG	South Shore	ENST00000492918	chr3	139526405	139539829	13425	-	267	ENSG00000114115	RBP1	protein_coding	chromosome	RBP1								Bivalent_poised_promoter	0.0937655389851675			cg23363832	cg23363832				No
cg23363832_TC12	chr3	139540097	R	I	RBP1	TSS1500	Shore	chr3:139538870-139539107;chr3:139539310-139539889	Red	CG	South Shore	ENST00000492918	chr3	139526405	139539829	13425	-	267	ENSG00000114115	RBP1	protein_coding	chromosome	RBP1								Bivalent_poised_promoter	0.0937655389851675			cg23363832	cg23363832				No
cg02925229_BC11	chr3	139540106	F	I	RBP1	TSS1500	Shore	chr3:139538870-139539107;chr3:139539310-139539889	Red	CG	South Shore	ENST00000492918	chr3	139526405	139539829	13425	-	276	ENSG00000114115	RBP1	protein_coding	chromosome	RBP1								Bivalent_poised_promoter	0.0937655389851675			cg02925229	cg02925229				Yes
cg08972081_TC21	chr3	139540593	F	II	RBP1	TSS1500	Shore	chr3:139538870-139539107;chr3:139539310-139539889	Both	CG	South Shore	ENST00000492918	chr3	139526405	139539829	13425	-	763	ENSG00000114115	RBP1	protein_coding	chromosome	RBP1								Primed_non-prostate_lineage-specific_enhancer	0.0937655389851675			cg08972081	cg08972081				Yes
cg06726820_TC21	chr3	139540900	F	II	RBP1	TSS1500	Shore	chr3:139538870-139539107;chr3:139539310-139539889	Both	CG	South Shore	ENST00000492918	chr3	139526405	139539829	13425	-	1070	ENSG00000114115	RBP1	protein_coding	chromosome	RBP1								Primed_non-prostate_lineage-specific_enhancer	0.0937655389851675			cg06726820	cg06726820				Yes
cg21476463_BC21	chr3	139541084	F	II	RBP1	TSS1500	Shore	chr3:139538870-139539107;chr3:139539310-139539889	Both	CG	South Shore	ENST00000492918	chr3	139526405	139539829	13425	-	1254	ENSG00000114115	RBP1	protein_coding	chromosome	RBP1								Primed_non-prostate_lineage-specific_enhancer	0.0937655389851675			cg21476463	cg21476463				Yes
cg20498859_BC11	chr3	154428021	F	I		Unknow	Shore	chr3:154428558-154429176	Grn	CG	North Shore	ENST00000389740	chr3	154337672	154429715	92044	-	1692	ENSG00000174948	GPR149	protein_coding	chromosome	GPR149	ENSG00000174948	GPR149						Bivalent_poised_promoter	0.184994881190623	PMD	commonPMD	cg20498859	cg20498859				No
cg16619395_BC11	chr3	154428079	R	I		Unknow	Shore	chr3:154428558-154429176	Grn	CG	North Shore	ENST00000389740	chr3	154337672	154429715	92044	-	1634	ENSG00000174948	GPR149	protein_coding	chromosome	GPR149	ENSG00000174948	GPR149						Bivalent_poised_promoter	0.184994881190623	PMD	commonPMD	cg16619395	cg16619395				No
cg00046499_TC21	chr3	154428394	R	II		Unknow	Shore	chr3:154428558-154429176	Both	CG	North Shore	ENST00000389740	chr3	154337672	154429715	92044	-	1319	ENSG00000174948	GPR149	protein_coding	chromosome	GPR149	ENSG00000174948	GPR149						Bivalent_poised_promoter	0.184994881190623	PMD	commonPMD	cg00046499	cg00046499				No
cg04151278_TC21	chr3	154428609	R	II		Unknow	Island	chr3:154428558-154429176	Both	CG	Island	ENST00000389740	chr3	154337672	154429715	92044	-	1104	ENSG00000174948	GPR149	protein_coding	chromosome	GPR149	ENSG00000174948	GPR149						Bivalent_poised_promoter	0.184994881190623	PMD	commonPMD	cg04151278	cg04151278				No
cg08447525_TC11	chr3	154428747	F	I	GPR149	Exon	Island	chr3:154428558-154429176	Grn	CG	Island	ENST00000389740	chr3	154337672	154429715	92044	-	966	ENSG00000174948	GPR149	protein_coding	chromosome	GPR149	ENSG00000174948	GPR149						Bivalent_poised_promoter	0.184994881190623	PMD	commonPMD	cg08447525	cg08447525				No
cg26856316_TC21	chr3	154428915	F	II	GPR149	Exon	Island	chr3:154428558-154429176	Both	CG	Island	ENST00000389740	chr3	154337672	154429715	92044	-	798	ENSG00000174948	GPR149	protein_coding	chromosome	GPR149	ENSG00000174948	GPR149						Bivalent_poised_promoter	0.184994881190623	PMD	commonPMD	cg26856316	cg26856316				No
cg02589901_TC21	chr3	154429027	R	II	GPR149	Exon	Island	chr3:154428558-154429176	Both	CG	Island	ENST00000389740	chr3	154337672	154429715	92044	-	686	ENSG00000174948	GPR149	protein_coding	chromosome	GPR149	ENSG00000174948	GPR149						Bivalent_poised_promoter	0.184994881190623	PMD	commonPMD	cg02589901	cg02589901				No
cg04919274_BC21	chr3	154429082	F	II	GPR149	Exon	Island	chr3:154428558-154429176	Both	CG	Island	ENST00000389740	chr3	154337672	154429715	92044	-	631	ENSG00000174948	GPR149	protein_coding	chromosome	GPR149	ENSG00000174948	GPR149						Bivalent_poised_promoter	0.184994881190623	PMD	commonPMD	cg04919274	cg04919274				No
cg26762418_BC21	chr3	154430164	R	II	GPR149	Exon	Shore	chr3:154428558-154429176	Both	CG	South Shore	ENST00000389740	chr3	154337672	154429715	92044	-	448	ENSG00000174948	GPR149	protein_coding	chromosome	GPR149								Bivalent_poised_enhancer	0.184994881190623	PMD	commonPMD	cg26762418	cg26762418				No
cg18097189_TC21	chr3	154430166	R	II	GPR149	Exon	Shore	chr3:154428558-154429176	Both	CG	South Shore	ENST00000389740	chr3	154337672	154429715	92044	-	450	ENSG00000174948	GPR149	protein_coding	chromosome	GPR149								Bivalent_poised_enhancer	0.184994881190623	PMD	commonPMD	cg18097189	cg18097189				No
cg05698810_TC21	chr3	154430209	F	II	GPR149	TSS200	Shore	chr3:154428558-154429176	Both	CG	South Shore	ENST00000389740	chr3	154337672	154429715	92044	-	493	ENSG00000174948	GPR149	protein_coding	chromosome	GPR149								Bivalent_poised_enhancer	0.184994881190623	PMD	commonPMD	cg05698810					No
cg05248386_BC21	chr3	154430635	R	II	GPR149	TSS1500	Shore	chr3:154428558-154429176	Both	CG	South Shore	ENST00000389740	chr3	154337672	154429715	92044	-	919	ENSG00000174948	GPR149	protein_coding	chromosome	GPR149								Heterochromatin	0.184994881190623	PMD	commonPMD	cg05248386	cg05248386				No
cg25590983_TC21	chr3	154430871	R	II	GPR149	TSS1500	Shore	chr3:154428558-154429176	Both	CG	South Shore	ENST00000389740	chr3	154337672	154429715	92044	-	1155	ENSG00000174948	GPR149	protein_coding	chromosome	GPR149								Heterochromatin	0.184994881190623	PMD	commonPMD	cg25590983	cg25590983				No
cg04599356_BC21	chr3	181718855	F	II		Unknow	Shore	chr3:181719396-181719690	Both	CG	North Shore	ENST00000325404	chr3	181711924	181714436	2513	+	6930	ENSG00000181449	SOX2	protein_coding	chromosome	SOX2								Active_non-prostate_lineage_enhancer	0.147132974641437	PMD		cg04599356	cg04599356				Yes
cg15057061_TC11	chr3	181719511	F	I		Unknow	Island	chr3:181719396-181719690	Red	CG	Island	ENST00000325404	chr3	181711924	181714436	2513	+	7586	ENSG00000181449	SOX2	protein_coding	chromosome	SOX2			PRAD_25114	6.51443404201729	Intron	0.596806387225549	0.403193612774451	Bivalent_poised_promoter	0.147132974641437	PMD		cg15057061	cg15057061				Yes
cg06613480_BC21	chr3	181719595	F	II		Unknow	Island	chr3:181719396-181719690	Both	CG	Island	ENST00000325404	chr3	181711924	181714436	2513	+	7670	ENSG00000181449	SOX2	protein_coding	chromosome	SOX2			PRAD_25114	6.51443404201729	Intron	0.596806387225549	0.403193612774451	Bivalent_poised_promoter	0.147132974641437	PMD		cg06613480	cg06613480				Yes
cg10783371_TC21	chr3	181719760	R	II		Unknow	Shore	chr3:181719396-181719690	Both	CG	South Shore	ENST00000325404	chr3	181711924	181714436	2513	+	7835	ENSG00000181449	SOX2	protein_coding	chromosome	SOX2								Bivalent_poised_promoter	0.147132974641437	PMD		cg10783371	cg10783371				Yes
cg24027397_TC21	chr3	181719924	R	II		Unknow	Shore	chr3:181719396-181719690	Both	CG	South Shore	ENST00000325404	chr3	181711924	181714436	2513	+	7999	ENSG00000181449	SOX2	protein_coding	chromosome	SOX2								Bivalent_poised_promoter	0.147132974641437	PMD		cg24027397	cg24027397				Yes
cg15717183_BC21	chr3	181720334	R	II		Unknow	Shore	chr3:181719396-181719690	Both	CG	South Shore	ENST00000325404	chr3	181711924	181714436	2513	+	8409	ENSG00000181449	SOX2	protein_coding	chromosome	SOX2								Bivalent_poised_enhancer	0.147132974641437	PMD		cg15717183	cg15717183				Yes
cg05513806_TC11	chr3	181720428	F	I		Unknow	Shore	chr3:181719396-181719690	Red	CG	South Shore	ENST00000325404	chr3	181711924	181714436	2513	+	8503	ENSG00000181449	SOX2	protein_coding	chromosome	SOX2								Bivalent_poised_promoter	0.147132974641437	PMD		cg05513806	cg05513806				Yes
cg26865446_BC21	chr3	181720540	R	II		Unknow	Shore	chr3:181719396-181719690	Both	CG	South Shore	ENST00000325404	chr3	181711924	181714436	2513	+	8615	ENSG00000181449	SOX2	protein_coding	chromosome	SOX2								Bivalent_poised_promoter	0.147132974641437	PMD		cg26865446	cg26865446				Yes
cg10380746_BC21	chr3	194057207	F	II		Unknow	Shore	chr3:194058302-194058529	Both	CG	North Shore	ENST00000232424	chr3	194136145	194138732	2588	+	78936	ENSG00000114315	HES1	protein_coding	chromosome	HES1								Active_non-prostate_lineage_promoter	0.0763581829399317			cg10380746	cg10380746				Yes
cg08094200_TC21	chr3	194057689	F	II	LINC02028	Exon	Shore	chr3:194058302-194058529	Both	CG	North Shore	ENST00000232424	chr3	194136145	194138732	2588	+	78454	ENSG00000114315	HES1	protein_coding	chromosome	HES1								Primed_non-prostate_lineage-specific_enhancer	0.0763581829399317			cg08094200	cg08094200				Yes
cg00942552_TC21	chr3	194057897	R	II		Unknow	Shore	chr3:194058302-194058529	Both	CG	North Shore	ENST00000232424	chr3	194136145	194138732	2588	+	78246	ENSG00000114315	HES1	protein_coding	chromosome	HES1								Primed_non-prostate_lineage-specific_enhancer	0.0763581829399317			cg00942552	cg00942552				Yes
cg22844232_TC11	chr3	194058258	R	I		Unknow	Shore	chr3:194058302-194058529	Red	CG	North Shore	ENST00000232424	chr3	194136145	194138732	2588	+	77885	ENSG00000114315	HES1	protein_coding	chromosome	HES1								Active_non-prostate_lineage_promoter	0.0763581829399317			cg22844232	cg22844232				Yes
cg08478709_TC11	chr3	194058303	R	I		Unknow	Island	chr3:194058302-194058529	Red	CG	Island	ENST00000232424	chr3	194136145	194138732	2588	+	77840	ENSG00000114315	HES1	protein_coding	chromosome	HES1								Active_non-prostate_lineage_promoter	0.0763581829399317			cg08478709	cg08478709				Yes
cg04889072_BC21	chr3	194058398	R	II		Unknow	Island	chr3:194058302-194058529	Both	CG	Island	ENST00000232424	chr3	194136145	194138732	2588	+	77745	ENSG00000114315	HES1	protein_coding	chromosome	HES1								Active_non-prostate_lineage_promoter	0.0763581829399317			cg04889072	cg04889072				Yes
cg08825929_TC21	chr3	194058451	F	II		Unknow	Island	chr3:194058302-194058529	Both	CG	Island	ENST00000232424	chr3	194136145	194138732	2588	+	77692	ENSG00000114315	HES1	protein_coding	chromosome	HES1								Active_non-prostate_lineage_promoter	0.0763581829399317			cg08825929	cg08825929				Yes
cg10373764_BC11	chr3	194058484	F	I		Unknow	Island	chr3:194058302-194058529	Grn	CG	Island	ENST00000232424	chr3	194136145	194138732	2588	+	77659	ENSG00000114315	HES1	protein_coding	chromosome	HES1								Active_non-prostate_lineage_promoter	0.0763581829399317			cg10373764	cg10373764				Yes
cg03765423_TC21	chr3	194296692	F	II		Unknow	Island	chr3:194296691-194297400	Both	CG	Island	ENST00000429275	chr3	194340772	194351318	10547	-	54624	ENSG00000178772	CPN2	protein_coding	chromosome	CPN2								Bivalent_poised_promoter	0.0913895063821438			cg03765423	cg03765423				No
cg02153814_BC11	chr3	194296736	R	I		Unknow	Island	chr3:194296691-194297400	Grn	CG	Island	ENST00000429275	chr3	194340772	194351318	10547	-	54580	ENSG00000178772	CPN2	protein_coding	chromosome	CPN2								Bivalent_poised_promoter	0.0913895063821438			cg02153814	cg02153814				No
cg25661792_TC21	chr3	194296741	R	II		Unknow	Island	chr3:194296691-194297400	Both	CG	Island	ENST00000429275	chr3	194340772	194351318	10547	-	54575	ENSG00000178772	CPN2	protein_coding	chromosome	CPN2								Bivalent_poised_promoter	0.0913895063821438			cg25661792	cg25661792				No
cg11324650_TC11	chr3	194296956	R	I		Unknow	Island	chr3:194296691-194297400	Grn	CG	Island	ENST00000429275	chr3	194340772	194351318	10547	-	54360	ENSG00000178772	CPN2	protein_coding	chromosome	CPN2			PRAD_25769	3.20290491642358	Intron	0.720558882235529	0.279441117764471	Bivalent_poised_promoter	0.0913895063821438			cg11324650	cg11324650				No
cg08991643_BC21	chr3	194297139	R	II		Unknow	Island	chr3:194296691-194297400	Both	CG	Island	ENST00000429275	chr3	194340772	194351318	10547	-	54177	ENSG00000178772	CPN2	protein_coding	chromosome	CPN2			PRAD_25769	3.20290491642358	Intron	0.720558882235529	0.279441117764471	Bivalent_poised_promoter	0.0913895063821438			cg08991643	cg08991643				No
cg12155036_TC21	chr3	194297382	R	II		Unknow	Island	chr3:194296691-194297400	Both	CG	Island	ENST00000429275	chr3	194340772	194351318	10547	-	53934	ENSG00000178772	CPN2	protein_coding	chromosome	CPN2			PRAD_25769	3.20290491642358	Intron	0.720558882235529	0.279441117764471	Bivalent_poised_promoter	0.0913895063821438			cg12155036	cg12155036				No
cg13403369_TC11	chr3	196141769	F	I	LINC00885	TSS1500	OpenSea		Grn	CG	Open Sea	ENST00000360110	chr3	196049284	196082189	32906	-	59579	ENSG00000072274	TFRC	protein_coding	chromosome	TFRC								Active_non-prostate_lineage_enhancer	0.0853529003240881			cg13403369	cg13403369				No
cg13403369_TC12	chr3	196141769	F	I	LINC00885	TSS1500	OpenSea		Grn	CG	Open Sea	ENST00000360110	chr3	196049284	196082189	32906	-	59579	ENSG00000072274	TFRC	protein_coding	chromosome	TFRC								Active_non-prostate_lineage_enhancer	0.0853529003240881			cg13403369	cg13403369				No
cg26673516_TC21	chr3	196142473	R	II	LINC00885	TSS200	OpenSea		Both	CG	Open Sea	ENST00000360110	chr3	196049284	196082189	32906	-	60283	ENSG00000072274	TFRC	protein_coding	chromosome	TFRC			PRAD_25940	13.1287405067203	Promoter	0.524950099800399	0.475049900199601	Active_prostate_lineage-specific_promoter	0.0853529003240881			cg26673516	cg26673516				No
cg10885234_TC21	chr3	196142626	R	II	LINC00885	TSS200	OpenSea		Both	CG	Open Sea	ENST00000360110	chr3	196049284	196082189	32906	-	60436	ENSG00000072274	TFRC	protein_coding	chromosome	TFRC			PRAD_25940	13.1287405067203	Promoter	0.524950099800399	0.475049900199601	Active_prostate_lineage-specific_promoter	0.0853529003240881			cg10885234	cg10885234				No
cg15932961_TC21	chr3	196142820	R	II	LINC00885	Exon	OpenSea		Both	CG	Open Sea	ENST00000360110	chr3	196049284	196082189	32906	-	60630	ENSG00000072274	TFRC	protein_coding	chromosome	TFRC								Active_prostate_lineage-specific_promoter	0.0853529003240881			cg15932961					No
cg06040870_BC21	chr3	196142920	R	II	LINC00885	Exon	OpenSea		Both	CG	Open Sea	ENST00000360110	chr3	196049284	196082189	32906	-	60730	ENSG00000072274	TFRC	protein_coding	chromosome	TFRC								Active_prostate_lineage-specific_promoter	0.0853529003240881			cg06040870					No
cg23501005_TC21	chr3	196143138	F	II		Unknow	OpenSea		Both	CG	Open Sea	ENST00000360110	chr3	196049284	196082189	32906	-	60948	ENSG00000072274	TFRC	protein_coding	chromosome	TFRC			PRAD_25941	3.45028700517144	Intron	0.610778443113772	0.389221556886228	Bivalent_poised_promoter	0.0853529003240881			cg23501005	cg23501005				No
cg06131323_BC21	chr3	197393742	F	II		Unknow	OpenSea		Both	CG	Open Sea	ENST00000419354	chr3	197043631	197299300	255670	-	94441	ENSG00000075711	DLG1	protein_coding	chromosome	DLG1								Active_non-prostate_lineage_enhancer	0.107322856228187			cg06131323	cg06131323				No
cg05485379_TC11	chr3	197394539	F	I		Unknow	OpenSea		Red	CG	Open Sea	ENST00000419354	chr3	197043631	197299300	255670	-	95238	ENSG00000075711	DLG1	protein_coding	chromosome	DLG1			PRAD_26002	16.4048776114083	Distal	0.544910179640719	0.455089820359281	Active_non-prostate_lineage_promoter	0.107322856228187			cg05485379	cg05485379				No
cg25611057_BC11	chr3	197394548	R	I		Unknow	OpenSea		Red	CG	Open Sea	ENST00000419354	chr3	197043631	197299300	255670	-	95247	ENSG00000075711	DLG1	protein_coding	chromosome	DLG1			PRAD_26002	16.4048776114083	Distal	0.544910179640719	0.455089820359281	Active_non-prostate_lineage_promoter	0.107322856228187			cg25611057	cg25611057				No
cg08074505_TC21	chr3	197394762	R	II		Unknow	OpenSea		Both	CG	Open Sea	ENST00000419354	chr3	197043631	197299300	255670	-	95461	ENSG00000075711	DLG1	protein_coding	chromosome	DLG1			PRAD_26002	16.4048776114083	Distal	0.544910179640719	0.455089820359281	Active_prostate_lineage-specific_enhancer	0.107322856228187			cg08074505	cg08074505				No
cg10704374_BC21	chr3	197395269	R	II		Unknow	OpenSea		Both	CG	Open Sea	ENST00000419354	chr3	197043631	197299300	255670	-	95968	ENSG00000075711	DLG1	protein_coding	chromosome	DLG1								Active_prostate_lineage-specific_enhancer	0.107322856228187			cg10704374	cg10704374				No
cg16959432_TC21	chr4	3383939	R	II	RGS12	TSS1500	OpenSea		Both	CG	Open Sea	ENST00000508158	chr4	3385146	3428598	43453	+	1205	ENSG00000159788	RGS12	protein_coding	chromosome	RGS12	ENSG00000159788	RGS12						Active_non-prostate_lineage_enhancer	0.0711934057381955			cg16959432	cg16959432				No
cg02849699_BC21	chr4	3384445	R	II	RGS12	TSS1500	OpenSea		Both	CG	Open Sea	ENST00000508158	chr4	3385146	3428598	43453	+	699	ENSG00000159788	RGS12	protein_coding	chromosome	RGS12	ENSG00000159788	RGS12						Active_non-prostate_lineage_enhancer	0.0711934057381955			cg02849699	cg02849699				No
cg12660341_BC21	chr4	3384502	R	II	RGS12	TSS1500	OpenSea		Both	CG	Open Sea	ENST00000508158	chr4	3385146	3428598	43453	+	642	ENSG00000159788	RGS12	protein_coding	chromosome	RGS12	ENSG00000159788	RGS12						Active_non-prostate_lineage_promoter	0.0711934057381955			cg12660341	cg12660341	GH04J003384	Promoter/Enhancer	1.87819390952357	No
cg00255562_BC21	chr4	3384992	F	II	RGS12	TSS1500	OpenSea		Both	CG	Open Sea	ENST00000508158	chr4	3385146	3428598	43453	+	152	ENSG00000159788	RGS12	protein_coding	chromosome	RGS12	ENSG00000159788	RGS12	PRAD_26364	5.17893581260451	Promoter	0.646706586826347	0.353293413173653	Active_non-prostate_lineage_promoter	0.0711934057381955			cg00255562	cg00255562	GH04J003384	Promoter/Enhancer	1.87819390952357	No
cg11408305_BC21	chr4	3385020	F	II	RGS12	TSS1500	OpenSea		Both	CG	Open Sea	ENST00000508158	chr4	3385146	3428598	43453	+	124	ENSG00000159788	RGS12	protein_coding	chromosome	RGS12	ENSG00000159788	RGS12	PRAD_26364	5.17893581260451	Promoter	0.646706586826347	0.353293413173653	Active_non-prostate_lineage_promoter	0.0711934057381955			cg11408305	cg11408305	GH04J003384	Promoter/Enhancer	1.87819390952357	No
cg04431742_BC21	chr4	3385124	F	II	RGS12	TSS1500	OpenSea		Both	CG	Open Sea	ENST00000508158	chr4	3385146	3428598	43453	+	20	ENSG00000159788	RGS12	protein_coding	chromosome	RGS12	ENSG00000159788	RGS12	PRAD_26364	5.17893581260451	Promoter	0.646706586826347	0.353293413173653	Active_non-prostate_lineage_promoter	0.0711934057381955			cg04431742	cg04431742	GH04J003384	Promoter/Enhancer	1.87819390952357	No
cg01109763_BC11	chr4	3385554	F	I	RGS12	TSS200	OpenSea		Red	CG	Open Sea	ENST00000505570	chr4	3385604	3414242	28639	+	48	ENSG00000159788	RGS12	protein_coding	chromosome	RGS12	ENSG00000159788	RGS12	PRAD_26365	19.5843043213786	Promoter	0.642714570858283	0.357285429141717	Active_non-prostate_lineage_promoter	0.0711934057381955			cg01109763	cg01109763	GH04J003384	Promoter/Enhancer	1.87819390952357	No
cg20403541_BC11	chr4	3385563	F	I	RGS12	TSS200	OpenSea		Grn	CG	Open Sea	ENST00000505570	chr4	3385604	3414242	28639	+	39	ENSG00000159788	RGS12	protein_coding	chromosome	RGS12	ENSG00000159788	RGS12	PRAD_26365	19.5843043213786	Promoter	0.642714570858283	0.357285429141717	Active_non-prostate_lineage_promoter	0.0711934057381955			cg20403541	cg20403541	GH04J003384	Promoter/Enhancer	1.87819390952357	No
cg25218793_BC11	chr4	3385614	F	I	RGS12	TSS200	OpenSea		Red	CG	Open Sea	ENST00000505570	chr4	3385604	3414242	28639	+	9	ENSG00000159788	RGS12	protein_coding	chromosome	RGS12	ENSG00000159788	RGS12	PRAD_26365	19.5843043213786	Promoter	0.642714570858283	0.357285429141717	Active_non-prostate_lineage_promoter	0.0711934057381955			cg25218793	cg25218793	GH04J003384	Promoter/Enhancer	1.87819390952357	No
cg21923317_TC11	chr4	3385951	R	I		Unknow	OpenSea		Grn	CG	Open Sea	ENST00000503041	chr4	3385699	3414844	29146	+	251	ENSG00000159788	RGS12	protein_coding	chromosome	RGS12	ENSG00000159788	RGS12						Active_non-prostate_lineage_promoter	0.0711934057381955			cg21923317		GH04J003384	Promoter/Enhancer	1.87819390952357	No
cg13977280_TC21	chr4	3386038	F	II		Unknow	OpenSea		Both	CG	Open Sea	ENST00000503041	chr4	3385699	3414844	29146	+	338	ENSG00000159788	RGS12	protein_coding	chromosome	RGS12	ENSG00000159788	RGS12	PRAD_26366	15.5845896511304	Exon	0.487025948103792	0.512974051896208	Active_non-prostate_lineage_promoter	0.0711934057381955			cg13977280	cg13977280	GH04J003384	Promoter/Enhancer	1.87819390952357	No
cg25756469_BC21	chr4	3386138	R	II		Unknow	OpenSea		Both	CG	Open Sea	ENST00000503041	chr4	3385699	3414844	29146	+	438	ENSG00000159788	RGS12	protein_coding	chromosome	RGS12	ENSG00000159788	RGS12	PRAD_26366	15.5845896511304	Exon	0.487025948103792	0.512974051896208	Active_non-prostate_lineage_promoter	0.0711934057381955			cg25756469	cg25756469	GH04J003384	Promoter/Enhancer	1.87819390952357	No
cg10641613_BC21	chr4	3386267	F	II		Unknow	OpenSea		Both	CG	Open Sea	ENST00000503041	chr4	3385699	3414844	29146	+	567	ENSG00000159788	RGS12	protein_coding	chromosome	RGS12	ENSG00000159788	RGS12	PRAD_26366	15.5845896511304	Exon	0.487025948103792	0.512974051896208	Active_non-prostate_lineage_promoter	0.0711934057381955			cg10641613	cg10641613	GH04J003384	Promoter/Enhancer	1.87819390952357	No
cg04567659_BC21	chr4	3388257	R	II		Unknow	OpenSea		Both	CG	Open Sea	ENST00000503041	chr4	3385699	3414844	29146	+	2557	ENSG00000159788	RGS12	protein_coding	chromosome	RGS12	ENSG00000159788	RGS12	PRAD_26369	3.49394873998073	Intron	0.588822355289421	0.411177644710579	Active_prostate_lineage-specific_promoter	0.0711934057381955			cg04567659	cg04567659	GH04J003384	Promoter/Enhancer	1.87819390952357	No
cg15436123_BC11	chr4	3388605	R	I		Unknow	OpenSea		Red	CG	Open Sea	ENST00000503041	chr4	3385699	3414844	29146	+	2905	ENSG00000159788	RGS12	protein_coding	chromosome	RGS12	ENSG00000159788	RGS12	PRAD_26369	3.49394873998073	Intron	0.588822355289421	0.411177644710579	Active_non-prostate_lineage_promoter	0.0711934057381955			cg15436123	cg15436123	GH04J003384	Promoter/Enhancer	1.87819390952357	No
cg23489072_TC21	chr4	3389086	R	II		Unknow	OpenSea		Both	CG	Open Sea	ENST00000503041	chr4	3385699	3414844	29146	+	3386	ENSG00000159788	RGS12	protein_coding	chromosome	RGS12	ENSG00000159788	RGS12	PRAD_26370	4.15589813100943	Intron	0.491017964071856	0.508982035928144	Active_non-prostate_lineage_promoter	0.0711934057381955			cg23489072	cg23489072	GH04J003384	Promoter/Enhancer	1.87819390952357	No
cg07660204_TC21	chr4	3389448	R	II		Unknow	OpenSea		Both	CG	Open Sea	ENST00000503041	chr4	3385699	3414844	29146	+	3748	ENSG00000159788	RGS12	protein_coding	chromosome	RGS12	ENSG00000159788	RGS12						Active_non-prostate_lineage_promoter	0.0711934057381955			cg07660204	cg07660204	GH04J003384	Promoter/Enhancer	1.87819390952357	No
cg16895261_TC21	chr4	3389578	R	II		Unknow	OpenSea		Both	CG	Open Sea	ENST00000503041	chr4	3385699	3414844	29146	+	3878	ENSG00000159788	RGS12	protein_coding	chromosome	RGS12	ENSG00000159788	RGS12						Active_non-prostate_lineage_promoter	0.0711934057381955			cg16895261	cg16895261	GH04J003384	Promoter/Enhancer	1.87819390952357	No
cg08817983_TC21	chr4	3389696	F	II		Unknow	OpenSea		Both	CG	Open Sea	ENST00000503041	chr4	3385699	3414844	29146	+	3996	ENSG00000159788	RGS12	protein_coding	chromosome	RGS12	ENSG00000159788	RGS12						Active_non-prostate_lineage_promoter	0.0711934057381955			cg08817983	cg08817983	GH04J003384	Promoter/Enhancer	1.87819390952357	No
cg13572260_BC21	chr4	3389768	R	II		Unknow	OpenSea		Both	CG	Open Sea	ENST00000503041	chr4	3385699	3414844	29146	+	4068	ENSG00000159788	RGS12	protein_coding	chromosome	RGS12	ENSG00000159788	RGS12						Active_non-prostate_lineage_promoter	0.0711934057381955			cg13572260	cg13572260	GH04J003384	Promoter/Enhancer	1.87819390952357	No
cg18898336_TC21	chr4	3390376	R	II		Unknow	OpenSea		Both	CG	Open Sea	ENST00000503041	chr4	3385699	3414844	29146	+	4676	ENSG00000159788	RGS12	protein_coding	chromosome	RGS12	ENSG00000159788	RGS12	PRAD_26371	3.43497626854253	Intron	0.594810379241517	0.405189620758483	Active_non-prostate_lineage_promoter	0.0711934057381955			cg18898336	cg18898336	GH04J003384	Promoter/Enhancer	1.87819390952357	No
cg05571820_BC21	chr4	5708131	R	II		Unknow	Shore	chr4:5708258-5708768;chr4:5711077-5711724	Both	CG	North Shore	ENST00000344408	chr4	5562439	5708567	146129	-	434	ENSG00000173040	EVC2	protein_coding	chromosome	EVC2	ENSG00000173040	EVC2						Bivalent_poised_promoter	0.174468852023918	PMD	commonPMD	cg05571820	cg05571820				Yes
cg22290744_BC11	chr4	5708289	F	I	EVC2	Exon	Island	chr4:5708258-5708768;chr4:5711077-5711724	Red	CG	Island	ENST00000344408	chr4	5562439	5708567	146129	-	276	ENSG00000173040	EVC2	protein_coding	chromosome	EVC2	ENSG00000173040	EVC2						Bivalent_poised_promoter	0.174468852023918	PMD	commonPMD	cg22290744	cg22290744				Yes
cg23665381_TC21	chr4	5708371	F	II	EVC2	Exon	Island	chr4:5708258-5708768;chr4:5711077-5711724	Both	CG	Island	ENST00000344408	chr4	5562439	5708567	146129	-	194	ENSG00000173040	EVC2	protein_coding	chromosome	EVC2	ENSG00000173040	EVC2						Bivalent_poised_promoter	0.174468852023918	PMD	commonPMD	cg23665381	cg23665381				Yes
cg14654886_TC11	chr4	5708592	R	I	EVC2	TSS200	Island	chr4:5708258-5708768;chr4:5711077-5711724	Red	CG	Island	ENST00000344408	chr4	5562439	5708567	146129	-	24	ENSG00000173040	EVC2	protein_coding	chromosome	EVC2	ENSG00000173040	EVC2	PRAD_26433	3.02701030129706	Promoter	0.722554890219561	0.277445109780439	Bivalent_poised_promoter	0.174468852023918	PMD	commonPMD	cg14654886	cg14654886				Yes
cg27434509_TC11	chr4	5708610	R	I	EVC2	TSS200	Island	chr4:5708258-5708768;chr4:5711077-5711724	Grn	CG	Island	ENST00000344408	chr4	5562439	5708567	146129	-	42	ENSG00000173040	EVC2	protein_coding	chromosome	EVC2	ENSG00000173040	EVC2	PRAD_26433	3.02701030129706	Promoter	0.722554890219561	0.277445109780439	Bivalent_poised_promoter	0.174468852023918	PMD	commonPMD	cg27434509	cg27434509				Yes
cg17255450_BC11	chr4	5708645	F	I	EVC2	TSS200	Island	chr4:5708258-5708768;chr4:5711077-5711724	Grn	CG	Island	ENST00000344408	chr4	5562439	5708567	146129	-	77	ENSG00000173040	EVC2	protein_coding	chromosome	EVC2	ENSG00000173040	EVC2	PRAD_26433	3.02701030129706	Promoter	0.722554890219561	0.277445109780439	Bivalent_poised_promoter	0.174468852023918	PMD	commonPMD	cg17255450	cg17255450				Yes
cg06426416_BC21	chr4	5708676	F	II	EVC2	TSS200	Island	chr4:5708258-5708768;chr4:5711077-5711724	Both	CG	Island	ENST00000344408	chr4	5562439	5708567	146129	-	108	ENSG00000173040	EVC2	protein_coding	chromosome	EVC2	ENSG00000173040	EVC2	PRAD_26433	3.02701030129706	Promoter	0.722554890219561	0.277445109780439	Bivalent_poised_promoter	0.174468852023918	PMD	commonPMD	cg06426416	cg06426416				Yes
cg01834022_BC11	chr4	5708684	F	I	EVC2	TSS200	Island	chr4:5708258-5708768;chr4:5711077-5711724	Red	CG	Island	ENST00000344408	chr4	5562439	5708567	146129	-	116	ENSG00000173040	EVC2	protein_coding	chromosome	EVC2	ENSG00000173040	EVC2	PRAD_26433	3.02701030129706	Promoter	0.722554890219561	0.277445109780439	Bivalent_poised_promoter	0.174468852023918	PMD	commonPMD	cg01834022	cg01834022				Yes
cg17242664_BC21	chr4	5709034	R	II	EVC2	5UTR	Shore	chr4:5708258-5708768;chr4:5711077-5711724	Both	CG	South Shore	ENST00000344408	chr4	5562439	5708567	146129	-	466	ENSG00000173040	EVC2	protein_coding	chromosome	EVC2	ENSG00000173040	EVC2						Bivalent_poised_promoter	0.174468852023918	PMD	commonPMD	cg17242664	cg17242664				Yes
cg03278643_TC21	chr4	5709040	R	II	EVC2	5UTR	Shore	chr4:5708258-5708768;chr4:5711077-5711724	Both	CG	South Shore	ENST00000344408	chr4	5562439	5708567	146129	-	472	ENSG00000173040	EVC2	protein_coding	chromosome	EVC2	ENSG00000173040	EVC2						Bivalent_poised_promoter	0.174468852023918	PMD	commonPMD	cg03278643	cg03278643				Yes
cg09558315_BC21	chr4	5709574	R	II	EVC2	TSS1500	Shore	chr4:5708258-5708768;chr4:5711077-5711724	Both	CG	South Shore	ENST00000310917	chr4	5562439	5709548	147110	-	25	ENSG00000173040	EVC2	protein_coding	chromosome	EVC2			PRAD_26434	5.70290351865976	5' UTR	0.588822355289421	0.411177644710579	Bivalent_poised_promoter	0.174468852023918	PMD	commonPMD	cg09558315	cg09558315				Yes
cg20962304_BC21	chr4	5709634	F	II	EVC2	TSS1500	Shore	chr4:5708258-5708768;chr4:5711077-5711724	Both	CG	South Shore	ENST00000310917	chr4	5562439	5709548	147110	-	85	ENSG00000173040	EVC2	protein_coding	chromosome	EVC2			PRAD_26434	5.70290351865976	5' UTR	0.588822355289421	0.411177644710579	Bivalent_poised_promoter	0.174468852023918	PMD	commonPMD	cg20962304	cg20962304				Yes
cg09532284_BC11	chr4	16082624	F	I		Unknow	Island	chr4:16082572-16084112	Grn	CG	Island	ENST00000514967	chr4	16075864	16082608	6745	-	15	ENSG00000007062	PROM1	protein_coding	chromosome	PROM1	ENSG00000007062	PROM1						Bivalent_poised_promoter	0.12202507424406			cg09532284	cg09532284				Yes
cg03101849_TC21	chr4	16083059	F	II		Unknow	Island	chr4:16082572-16084112	Both	CG	Island	ENST00000508322	chr4	16075734	16083465	7732	-	404	ENSG00000007062	PROM1	protein_coding	chromosome	PROM1	ENSG00000007062	PROM1						Bivalent_poised_promoter	0.12202507424406			cg03101849	cg03101849				Yes
cg12839172_TC11	chr4	16083454	R	I	PROM1	TSS200	Island	chr4:16082572-16084112	Red	CG	Island	ENST00000508322	chr4	16075734	16083465	7732	-	9	ENSG00000007062	PROM1	protein_coding	chromosome	PROM1	ENSG00000007062	PROM1	PRAD_26845	2.79751241650723	Promoter	0.702594810379242	0.297405189620758	Bivalent_poised_promoter	0.12202507424406			cg12839172	cg12839172				Yes
cg13164157_TC21	chr4	16083557	R	II	PROM1	TSS1500	Island	chr4:16082572-16084112	Both	CG	Island	ENST00000508940	chr4	16075786	16083465	7680	-	91	ENSG00000007062	PROM1	protein_coding	chromosome	PROM1	ENSG00000007062	PROM1	PRAD_26845	2.79751241650723	Promoter	0.702594810379242	0.297405189620758	Bivalent_poised_promoter	0.12202507424406			cg13164157	cg13164157				Yes
cg07817686_TC21	chr4	16083778	F	II	PROM1	TSS1500	Island	chr4:16082572-16084112	Both	CG	Island	ENST00000508167	chr4	15968230	16083732	115503	-	45	ENSG00000007062	PROM1	protein_coding	chromosome	PROM1	ENSG00000007062	PROM1	PRAD_26845	2.79751241650723	Promoter	0.702594810379242	0.297405189620758	Bivalent_poised_promoter	0.12202507424406			cg07817686	cg07817686				Yes
cg13709870_BC21	chr4	16083923	R	II	PROM1	TSS1500	Island	chr4:16082572-16084112	Both	CG	Island	ENST00000508167	chr4	15968230	16083732	115503	-	190	ENSG00000007062	PROM1	protein_coding	chromosome	PROM1	ENSG00000007062	PROM1						Bivalent_poised_promoter	0.12202507424406			cg13709870	cg13709870				Yes
cg09024126_TC11	chr4	16083980	F	I	PROM1	5UTR	Island	chr4:16082572-16084112	Red	CG	Island	ENST00000508167	chr4	15968230	16083732	115503	-	247	ENSG00000007062	PROM1	protein_coding	chromosome	PROM1	ENSG00000007062	PROM1						Bivalent_poised_promoter	0.12202507424406			cg09024126					No
cg14736058_BC11	chr4	16083983	F	I	PROM1	5UTR	Island	chr4:16082572-16084112	Red	CG	Island	ENST00000508167	chr4	15968230	16083732	115503	-	250	ENSG00000007062	PROM1	protein_coding	chromosome	PROM1	ENSG00000007062	PROM1						Bivalent_poised_promoter	0.12202507424406			cg14736058	cg14736058				Yes
cg10630155_TC21	chr4	16084043	F	II	PROM1	TSS1500	Island	chr4:16082572-16084112	Both	CG	Island	ENST00000508167	chr4	15968230	16083732	115503	-	310	ENSG00000007062	PROM1	protein_coding	chromosome	PROM1	ENSG00000007062	PROM1						Bivalent_poised_promoter	0.12202507424406			cg10630155	cg10630155				Yes
cg04203238_BC11	chr4	16084079	R	I	PROM1	TSS1500	Island	chr4:16082572-16084112	Red	CG	Island	ENST00000505450	chr4	15968228	16084378	116151	-	297	ENSG00000007062	PROM1	protein_coding	chromosome	PROM1	ENSG00000007062	PROM1						Bivalent_poised_promoter	0.12202507424406			cg04203238	cg04203238				Yes
cg26260038_BC21	chr4	16084093	R	II	PROM1	TSS1500	Island	chr4:16082572-16084112	Both	CG	Island	ENST00000505450	chr4	15968228	16084378	116151	-	283	ENSG00000007062	PROM1	protein_coding	chromosome	PROM1	ENSG00000007062	PROM1						Bivalent_poised_promoter	0.12202507424406			cg26260038	cg26260038				Yes
cg18802202_TC21	chr4	16084098	R	II	PROM1	TSS1500	Island	chr4:16082572-16084112	Both	CG	Island	ENST00000505450	chr4	15968228	16084378	116151	-	278	ENSG00000007062	PROM1	protein_coding	chromosome	PROM1	ENSG00000007062	PROM1						Bivalent_poised_promoter	0.12202507424406			cg18802202	cg18802202				Yes
cg21647189_TC11	chr4	16084191	F	I	PROM1	TSS1500	Shore	chr4:16082572-16084112	Grn	CG	South Shore	ENST00000505450	chr4	15968228	16084378	116151	-	185	ENSG00000007062	PROM1	protein_coding	chromosome	PROM1	ENSG00000007062	PROM1						Repressed_chromatin	0.12202507424406			cg21647189	cg21647189				Yes
cg07656173_TC21	chr4	16084400	R	II	PROM1	TSS1500	Shore	chr4:16082572-16084112	Both	CG	South Shore	ENST00000505450	chr4	15968228	16084378	116151	-	21	ENSG00000007062	PROM1	protein_coding	chromosome	PROM1								Heterochromatin	0.12202507424406			cg07656173	cg07656173				Yes
cg13117948_TC21	chr4	16084428	F	II	PROM1	TSS1500	Shore	chr4:16082572-16084112	Both	CG	South Shore	ENST00000505450	chr4	15968228	16084378	116151	-	49	ENSG00000007062	PROM1	protein_coding	chromosome	PROM1								Heterochromatin	0.12202507424406			cg13117948	cg13117948				Yes
cg08855742_TC21	chr4	16084462	F	II	PROM1	TSS1500	Shore	chr4:16082572-16084112	Both	CG	South Shore	ENST00000505450	chr4	15968228	16084378	116151	-	83	ENSG00000007062	PROM1	protein_coding	chromosome	PROM1								Heterochromatin	0.12202507424406			cg08855742	cg08855742				Yes
cg01046186_TC21	chr4	16084669	F	II	PROM1	TSS1500	Shore	chr4:16082572-16084112	Both	CG	South Shore	ENST00000505450	chr4	15968228	16084378	116151	-	290	ENSG00000007062	PROM1	protein_coding	chromosome	PROM1								Heterochromatin	0.12202507424406			cg01046186	cg01046186				Yes
cg18887079_TC21	chr4	16085522	F	II	PROM1	TSS1500	Shore	chr4:16082572-16084112	Both	CG	South Shore	ENST00000505450	chr4	15968228	16084378	116151	-	1143	ENSG00000007062	PROM1	protein_coding	chromosome	PROM1								Heterochromatin	0.12202507424406			cg18887079	cg18887079				No
cg10492030_BC21	chr4	16626893	R	II		Unknow	OpenSea		Both	CG	Open Sea	ENST00000503829	chr4	16585976	16626993	41018	-	98	ENSG00000169744	LDB2	protein_coding	chromosome	LDB2	ENSG00000169744	LDB2						Active_non-prostate_lineage_enhancer	0.228932110859795	PMD	commonPMD	cg10492030	cg10492030				No
cg26500390_TC21	chr4	16627075	F	II		Unknow	OpenSea		Both	CG	Open Sea	ENST00000503829	chr4	16585976	16626993	41018	-	81	ENSG00000169744	LDB2	protein_coding	chromosome	LDB2	ENSG00000169744	LDB2						Active_non-prostate_lineage_enhancer	0.228932110859795	PMD	commonPMD	cg26500390	cg26500390				No
cg06818159_BC21	chr4	16627090	R	II		Unknow	OpenSea		Both	CG	Open Sea	ENST00000503829	chr4	16585976	16626993	41018	-	96	ENSG00000169744	LDB2	protein_coding	chromosome	LDB2	ENSG00000169744	LDB2						Active_non-prostate_lineage_enhancer	0.228932110859795	PMD	commonPMD	cg06818159	cg06818159				No
cg00933405_BC21	chr4	16627162	F	II		Unknow	OpenSea		Both	CG	Open Sea	ENST00000503829	chr4	16585976	16626993	41018	-	168	ENSG00000169744	LDB2	protein_coding	chromosome	LDB2	ENSG00000169744	LDB2						Active_non-prostate_lineage_enhancer	0.228932110859795	PMD	commonPMD	cg00933405	cg00933405				No
cg23263302_TC21	chr4	16627609	R	II		Unknow	OpenSea		Both	CG	Open Sea	ENST00000503829	chr4	16585976	16626993	41018	-	615	ENSG00000169744	LDB2	protein_coding	chromosome	LDB2	ENSG00000169744	LDB2						Active_non-prostate_lineage_enhancer	0.228932110859795	PMD	commonPMD	cg23263302	cg23263302				No
cg13611334_TC21	chr4	16627951	F	II		Unknow	OpenSea		Both	CG	Open Sea	ENST00000503829	chr4	16585976	16626993	41018	-	957	ENSG00000169744	LDB2	protein_coding	chromosome	LDB2	ENSG00000169744	LDB2						Heterochromatin	0.228932110859795	PMD	commonPMD	cg13611334	cg13611334				No
cg24092651_BC21	chr4	16628210	R	II		Unknow	OpenSea		Both	CG	Open Sea	ENST00000503829	chr4	16585976	16626993	41018	-	1216	ENSG00000169744	LDB2	protein_coding	chromosome	LDB2	ENSG00000169744	LDB2						Heterochromatin	0.228932110859795	PMD	commonPMD	cg24092651	cg24092651				No
cg19150929_TC21	chr4	22712656	F	II	GBA3	TSS1500	OpenSea		Both	CG	Open Sea	ENST00000504802	chr4	22714092	22715496	1405	+	1434	ENSG00000249948	GBA3	polymorphic_pseudogene	chromosome	GBA3								Heterochromatin	0.195635708635978	PMD	commonPMD	cg19150929	cg19150929				No
cg11575789_TC21	chr4	22712733	R	II	GBA3	TSS1500	OpenSea		Both	CG	Open Sea	ENST00000504802	chr4	22714092	22715496	1405	+	1357	ENSG00000249948	GBA3	polymorphic_pseudogene	chromosome	GBA3								Heterochromatin	0.195635708635978	PMD	commonPMD	cg11575789	cg11575789				No
cg13026488_BC21	chr4	22712752	F	II	GBA3	TSS1500	OpenSea		Both	CG	Open Sea	ENST00000504802	chr4	22714092	22715496	1405	+	1338	ENSG00000249948	GBA3	polymorphic_pseudogene	chromosome	GBA3								Heterochromatin	0.195635708635978	PMD	commonPMD	cg13026488	cg13026488				No
cg00763491_BC21	chr4	22713240	F	II	GBA3	TSS1500	OpenSea		Both	CG	Open Sea	ENST00000504802	chr4	22714092	22715496	1405	+	850	ENSG00000249948	GBA3	polymorphic_pseudogene	chromosome	GBA3								Heterochromatin	0.195635708635978	PMD	commonPMD	cg00763491	cg00763491				No
cg17751101_TC21	chr4	22713710	R	II	GBA3	TSS1500	OpenSea		Both	CG	Open Sea	ENST00000504802	chr4	22714092	22715496	1405	+	380	ENSG00000249948	GBA3	polymorphic_pseudogene	chromosome	GBA3								Heterochromatin	0.195635708635978	PMD	commonPMD	cg17751101	cg17751101				No
cg23167559_TC21	chr4	22714146	F	II	GBA3	Exon	OpenSea		Both	CG	Open Sea	ENST00000504802	chr4	22714092	22715496	1405	+	53	ENSG00000249948	GBA3	polymorphic_pseudogene	chromosome	GBA3								Heterochromatin	0.195635708635978	PMD	commonPMD	cg23167559	cg23167559				No
cg22803989_TC21	chr4	22996465	R	II		Unknow	OpenSea		Both	CG	Open Sea	ENST00000508264	chr4	22754413	22819282	64870	+	242051	ENSG00000249948	GBA3	polymorphic_pseudogene	chromosome	GBA3								Heterochromatin	0.186831589687332	PMD	commonPMD	cg22803989	cg22803989				Yes
cg25726518_BC21	chr4	22996780	F	II		Unknow	OpenSea		Both	CG	Open Sea	ENST00000508264	chr4	22754413	22819282	64870	+	242366	ENSG00000249948	GBA3	polymorphic_pseudogene	chromosome	GBA3								Heterochromatin	0.186831589687332	PMD	commonPMD	cg25726518	cg25726518				Yes
cg18017249_BC21	chr4	22996904	F	II		Unknow	OpenSea		Both	CG	Open Sea	ENST00000508264	chr4	22754413	22819282	64870	+	242490	ENSG00000249948	GBA3	polymorphic_pseudogene	chromosome	GBA3								Heterochromatin	0.186831589687332	PMD	commonPMD	cg18017249	cg18017249				Yes
cg08583231_BC11	chr4	22997463	R	I		Unknow	OpenSea		Red	CG	Open Sea	ENST00000508264	chr4	22754413	22819282	64870	+	243049	ENSG00000249948	GBA3	polymorphic_pseudogene	chromosome	GBA3								Heterochromatin	0.186831589687332	PMD	commonPMD	cg08583231	cg08583231				Yes
cg21982320_TC21	chr4	22997476	R	II		Unknow	OpenSea		Both	CG	Open Sea	ENST00000508264	chr4	22754413	22819282	64870	+	243062	ENSG00000249948	GBA3	polymorphic_pseudogene	chromosome	GBA3								Heterochromatin	0.186831589687332	PMD	commonPMD	cg21982320	cg21982320				Yes
cg27365602_TC21	chr4	23888583	F	II		Unknow	OpenSea		Both	CG	Open Sea	ENST00000515534	chr4	23866120	23890029	23910	-	1444	ENSG00000109819	PPARGC1A	protein_coding	chromosome	PPARGC1A	ENSG00000109819	PPARGC1A	PRAD_26938	3.3383979724451	Intron	0.469061876247505	0.530938123752495	Active_non-prostate_lineage_promoter	0.18488441851621	PMD	commonPMD	cg27365602	cg27365602	GH04J023887	Promoter/Enhancer	2.11469385469894	Yes
cg21543179_BC21	chr4	23888631	R	II		Unknow	OpenSea		Both	CG	Open Sea	ENST00000515534	chr4	23866120	23890029	23910	-	1396	ENSG00000109819	PPARGC1A	protein_coding	chromosome	PPARGC1A	ENSG00000109819	PPARGC1A	PRAD_26938	3.3383979724451	Intron	0.469061876247505	0.530938123752495	Active_non-prostate_lineage_promoter	0.18488441851621	PMD	commonPMD	cg21543179	cg21543179	GH04J023887	Promoter/Enhancer	2.11469385469894	Yes
cg02896941_TC21	chr4	23889036	R	II		Unknow	OpenSea		Both	CG	Open Sea	ENST00000515534	chr4	23866120	23890029	23910	-	991	ENSG00000109819	PPARGC1A	protein_coding	chromosome	PPARGC1A	ENSG00000109819	PPARGC1A	PRAD_26938	3.3383979724451	Intron	0.469061876247505	0.530938123752495	Active_non-prostate_lineage_promoter	0.18488441851621	PMD	commonPMD	cg02896941	cg02896941	GH04J023887	Promoter/Enhancer	2.11469385469894	Yes
cg09082664_BC11	chr4	23889078	F	I		Unknow	OpenSea		Red	CG	Open Sea	ENST00000515534	chr4	23866120	23890029	23910	-	949	ENSG00000109819	PPARGC1A	protein_coding	chromosome	PPARGC1A	ENSG00000109819	PPARGC1A						Active_non-prostate_lineage_promoter	0.18488441851621	PMD	commonPMD	cg09082664	cg09082664	GH04J023887	Promoter/Enhancer	2.11469385469894	Yes
cg27182172_TC11	chr4	23889267	F	I		Unknow	OpenSea		Red	CG	Open Sea	ENST00000515534	chr4	23866120	23890029	23910	-	760	ENSG00000109819	PPARGC1A	protein_coding	chromosome	PPARGC1A	ENSG00000109819	PPARGC1A						Active_non-prostate_lineage_promoter	0.18488441851621	PMD	commonPMD	cg27182172	cg27182172	GH04J023887	Promoter/Enhancer	2.11469385469894	Yes
cg05158538_BC21	chr4	23889863	F	II		Unknow	OpenSea		Both	CG	Open Sea	ENST00000515534	chr4	23866120	23890029	23910	-	164	ENSG00000109819	PPARGC1A	protein_coding	chromosome	PPARGC1A	ENSG00000109819	PPARGC1A	PRAD_26939	8.39164875224909	Promoter	0.49500998003992	0.50499001996008	Bivalent_poised_promoter	0.18488441851621	PMD	commonPMD	cg05158538	cg05158538	GH04J023887	Promoter/Enhancer	2.11469385469894	Yes
cg20723350_TC21	chr4	23889973	F	II	PPARGC1A	Exon	OpenSea		Both	CG	Open Sea	ENST00000515534	chr4	23866120	23890029	23910	-	54	ENSG00000109819	PPARGC1A	protein_coding	chromosome	PPARGC1A	ENSG00000109819	PPARGC1A	PRAD_26939	8.39164875224909	Promoter	0.49500998003992	0.50499001996008	Bivalent_poised_promoter	0.18488441851621	PMD	commonPMD	cg20723350	cg20723350	GH04J023887	Promoter/Enhancer	2.11469385469894	Yes
cg14757717_BC11	chr4	23890170	R	I	PPARGC1A	TSS200	OpenSea		Red	CG	Open Sea	ENST00000612355	chr4	23824372	23890077	65706	-	92	ENSG00000109819	PPARGC1A	protein_coding	chromosome	PPARGC1A	ENSG00000109819	PPARGC1A	PRAD_26939	8.39164875224909	Promoter	0.49500998003992	0.50499001996008	Bivalent_poised_promoter	0.18488441851621	PMD	commonPMD	cg14757717	cg14757717	GH04J023887	Promoter/Enhancer	2.11469385469894	No
cg10619248_TC11	chr4	23890175	R	I	PPARGC1A	TSS200	OpenSea		Red	CG	Open Sea	ENST00000612355	chr4	23824372	23890077	65706	-	97	ENSG00000109819	PPARGC1A	protein_coding	chromosome	PPARGC1A	ENSG00000109819	PPARGC1A	PRAD_26939	8.39164875224909	Promoter	0.49500998003992	0.50499001996008	Bivalent_poised_promoter	0.18488441851621	PMD	commonPMD	cg10619248	cg10619248	GH04J023887	Promoter/Enhancer	2.11469385469894	No
cg04893087_TC21	chr4	23890460	F	II	PPARGC1A	TSS1500	OpenSea		Both	CG	Open Sea	ENST00000612355	chr4	23824372	23890077	65706	-	382	ENSG00000109819	PPARGC1A	protein_coding	chromosome	PPARGC1A	ENSG00000109819	PPARGC1A						Active_non-prostate_lineage_enhancer	0.18488441851621	PMD	commonPMD	cg04893087		GH04J023887	Promoter/Enhancer	2.11469385469894	No
cg11270806_TC21	chr4	23890892	F	II	PPARGC1A	TSS1500	OpenSea		Both	CG	Open Sea	ENST00000612355	chr4	23824372	23890077	65706	-	814	ENSG00000109819	PPARGC1A	protein_coding	chromosome	PPARGC1A	ENSG00000109819	PPARGC1A						Active_non-prostate_lineage_enhancer	0.18488441851621	PMD	commonPMD	cg11270806	cg11270806	GH04J023887	Promoter/Enhancer	2.11469385469894	No
cg27514608_BC21	chr4	23890917	F	II	PPARGC1A	TSS1500	OpenSea		Both	CG	Open Sea	ENST00000612355	chr4	23824372	23890077	65706	-	839	ENSG00000109819	PPARGC1A	protein_coding	chromosome	PPARGC1A	ENSG00000109819	PPARGC1A						Active_non-prostate_lineage_enhancer	0.18488441851621	PMD	commonPMD	cg27514608	cg27514608	GH04J023887	Promoter/Enhancer	2.11469385469894	No
cg27461259_BC21	chr4	23890998	F	II	PPARGC1A	TSS1500	OpenSea		Both	CG	Open Sea	ENST00000612355	chr4	23824372	23890077	65706	-	920	ENSG00000109819	PPARGC1A	protein_coding	chromosome	PPARGC1A	ENSG00000109819	PPARGC1A						Heterochromatin	0.18488441851621	PMD	commonPMD	cg27461259	cg27461259	GH04J023887	Promoter/Enhancer	2.11469385469894	No
cg18253885_BC21	chr4	23891266	F	II	PPARGC1A	TSS1500	OpenSea		Both	CG	Open Sea	ENST00000612355	chr4	23824372	23890077	65706	-	1188	ENSG00000109819	PPARGC1A	protein_coding	chromosome	PPARGC1A	ENSG00000109819	PPARGC1A						Heterochromatin	0.18488441851621	PMD	commonPMD	cg18253885	cg18253885				No
cg14227486_BC21	chr4	41865398	R	II		Unknow	Island	chr4:41865368-41865569;chr4:41867157-41867442	Both	CG	Island	ENST00000504986	chr4	41935120	41960572	25453	+	69720	ENSG00000109133	TMEM33	protein_coding	chromosome	TMEM33								Bivalent_poised_enhancer	0.165938872847755	PMD	commonPMD	cg14227486	cg14227486				Yes
cg16786102_BC21	chr4	41865445	F	II		Unknow	Island	chr4:41865368-41865569;chr4:41867157-41867442	Both	CG	Island	ENST00000504986	chr4	41935120	41960572	25453	+	69673	ENSG00000109133	TMEM33	protein_coding	chromosome	TMEM33								Bivalent_poised_enhancer	0.165938872847755	PMD	commonPMD	cg16786102	cg16786102				Yes
cg26871372_TC11	chr4	41865500	R	I		Unknow	Island	chr4:41865368-41865569;chr4:41867157-41867442	Red	CG	Island	ENST00000504986	chr4	41935120	41960572	25453	+	69618	ENSG00000109133	TMEM33	protein_coding	chromosome	TMEM33								Bivalent_poised_enhancer	0.165938872847755	PMD	commonPMD	cg26871372	cg26871372				Yes
cg11028201_TC21	chr4	41865545	R	II		Unknow	Island	chr4:41865368-41865569;chr4:41867157-41867442	Both	CG	Island	ENST00000504986	chr4	41935120	41960572	25453	+	69573	ENSG00000109133	TMEM33	protein_coding	chromosome	TMEM33								Bivalent_poised_enhancer	0.165938872847755	PMD	commonPMD	cg11028201	cg11028201				Yes
cg20963227_BC21	chr4	41866186	R	II		Unknow	Shore	chr4:41865368-41865569;chr4:41867157-41867442	Both	CG	South Shore	ENST00000504986	chr4	41935120	41960572	25453	+	68932	ENSG00000109133	TMEM33	protein_coding	chromosome	TMEM33								Bivalent_poised_enhancer	0.165938872847755	PMD	commonPMD	cg20963227	cg20963227				Yes
cg13891181_BC21	chr4	41867069	R	II		Unknow	Shore	chr4:41865368-41865569;chr4:41867157-41867442	Both	CG	North Shore	ENST00000504986	chr4	41935120	41960572	25453	+	68049	ENSG00000109133	TMEM33	protein_coding	chromosome	TMEM33								Bivalent_poised_promoter	0.165938872847755	PMD	commonPMD	cg13891181	cg13891181				Yes
cg25585712_BC11	chr4	41867196	F	I		Unknow	Shore	chr4:41865368-41865569;chr4:41867157-41867442	Grn	CG	Island	ENST00000504986	chr4	41935120	41960572	25453	+	67922	ENSG00000109133	TMEM33	protein_coding	chromosome	TMEM33								Bivalent_poised_promoter	0.165938872847755	PMD	commonPMD	cg25585712	cg25585712				Yes
cg26195583_TC11	chr4	41867331	R	I		Unknow	Shore	chr4:41865368-41865569;chr4:41867157-41867442	Grn	CG	Island	ENST00000504986	chr4	41935120	41960572	25453	+	67787	ENSG00000109133	TMEM33	protein_coding	chromosome	TMEM33								Bivalent_poised_promoter	0.165938872847755	PMD	commonPMD	cg26195583	cg26195583				Yes
cg12290660_BC21	chr4	41867594	F	II		Unknow	Shelf	chr4:41865368-41865569;chr4:41867157-41867442	Both	CG	South Shore	ENST00000504986	chr4	41935120	41960572	25453	+	67524	ENSG00000109133	TMEM33	protein_coding	chromosome	TMEM33								Repressed_chromatin	0.165938872847755	PMD	commonPMD	cg12290660	cg12290660				Yes
cg09784335_BC21	chr4	41873176	F	II		Unknow	Shore	chr4:41873428-41873777	Both	CG	North Shore	ENST00000504986	chr4	41935120	41960572	25453	+	61942	ENSG00000109133	TMEM33	protein_coding	chromosome	TMEM33								Heterochromatin	0.165938872847755	PMD	commonPMD	cg09784335	cg09784335				Yes
cg05036656_BC21	chr4	41873453	F	II		Unknow	Island	chr4:41873428-41873777	Both	CG	Island	ENST00000504986	chr4	41935120	41960572	25453	+	61665	ENSG00000109133	TMEM33	protein_coding	chromosome	TMEM33								Bivalent_poised_promoter	0.165938872847755	PMD	commonPMD	cg05036656	cg05036656				Yes
cg20885782_BC21	chr4	41873589	R	II		Unknow	Island	chr4:41873428-41873777	Both	CG	Island	ENST00000504986	chr4	41935120	41960572	25453	+	61529	ENSG00000109133	TMEM33	protein_coding	chromosome	TMEM33								Bivalent_poised_promoter	0.165938872847755	PMD	commonPMD	cg20885782	cg20885782				Yes
cg08049853_BC21	chr4	41873767	R	II		Unknow	Island	chr4:41873428-41873777	Both	CG	Island	ENST00000504986	chr4	41935120	41960572	25453	+	61351	ENSG00000109133	TMEM33	protein_coding	chromosome	TMEM33								Bivalent_poised_promoter	0.165938872847755	PMD	commonPMD	cg08049853	cg08049853				Yes
cg04515809_BC21	chr4	41873773	R	II		Unknow	Island	chr4:41873428-41873777	Both	CG	Island	ENST00000504986	chr4	41935120	41960572	25453	+	61345	ENSG00000109133	TMEM33	protein_coding	chromosome	TMEM33								Bivalent_poised_promoter	0.165938872847755	PMD	commonPMD	cg04515809	cg04515809				Yes
cg11924806_TC21	chr4	41873858	F	II		Unknow	Shore	chr4:41873428-41873777	Both	CG	South Shore	ENST00000504986	chr4	41935120	41960572	25453	+	61260	ENSG00000109133	TMEM33	protein_coding	chromosome	TMEM33								Repressed_chromatin	0.165938872847755	PMD	commonPMD	cg11924806	cg11924806				Yes
cg22340681_BC21	chr4	56504856	F	II	ARL9	TSS1500	Shore	chr4:56505416-56505856	Both	CG	North Shore	ENST00000360096	chr4	56505343	56524448	19106	+	485	ENSG00000196503	ARL9	protein_coding	chromosome	ARL9								Active_non-prostate_lineage_promoter	0.123973257206085			cg22340681	cg22340681				Yes
cg04638014_BC21	chr4	56505202	F	II	ARL9	TSS1500	Shore	chr4:56505416-56505856	Both	CG	North Shore	ENST00000360096	chr4	56505343	56524448	19106	+	139	ENSG00000196503	ARL9	protein_coding	chromosome	ARL9								Active_non-prostate_lineage_promoter	0.123973257206085			cg04638014	cg04638014				Yes
cg00244517_TC21	chr4	56505301	R	II	ARL9	5UTR	Shore	chr4:56505416-56505856	Both	CG	North Shore	ENST00000360096	chr4	56505343	56524448	19106	+	40	ENSG00000196503	ARL9	protein_coding	chromosome	ARL9								Active_non-prostate_lineage_promoter	0.123973257206085			cg00244517	cg00244517				Yes
cg02786012_TC21	chr4	56505423	F	II	ARL9	5UTR	Island	chr4:56505416-56505856	Both	CG	Island	ENST00000360096	chr4	56505343	56524448	19106	+	79	ENSG00000196503	ARL9	protein_coding	chromosome	ARL9	ENSG00000196503	ARL9						Active_non-prostate_lineage_promoter	0.123973257206085			cg02786012	cg02786012				Yes
cg06922635_BC21	chr4	56505441	F	II	ARL9	5UTR	Island	chr4:56505416-56505856	Both	CG	Island	ENST00000360096	chr4	56505343	56524448	19106	+	97	ENSG00000196503	ARL9	protein_coding	chromosome	ARL9	ENSG00000196503	ARL9						Active_non-prostate_lineage_promoter	0.123973257206085			cg06922635	cg06922635				Yes
cg15846316_TC11	chr4	56505553	F	I	ARL9	TSS1500	Island	chr4:56505416-56505856	Grn	CG	Island	ENST00000360096	chr4	56505343	56524448	19106	+	209	ENSG00000196503	ARL9	protein_coding	chromosome	ARL9	ENSG00000196503	ARL9	PRAD_27736	3.33264029764119	Intron	0.614770459081836	0.385229540918164	Active_non-prostate_lineage_promoter	0.123973257206085			cg15846316	cg15846316				Yes
cg04528060_BC11	chr4	56505702	F	I	ARL9	TSS200	Island	chr4:56505416-56505856	Red	CG	Island	ENST00000360096	chr4	56505343	56524448	19106	+	358	ENSG00000196503	ARL9	protein_coding	chromosome	ARL9	ENSG00000196503	ARL9	PRAD_27736	3.33264029764119	Intron	0.614770459081836	0.385229540918164	Active_non-prostate_lineage_promoter	0.123973257206085			cg04528060	cg04528060				Yes
cg07846311_BC11	chr4	56505761	R	I	ARL9	TSS200	Island	chr4:56505416-56505856	Red	CG	Island	ENST00000360096	chr4	56505343	56524448	19106	+	417	ENSG00000196503	ARL9	protein_coding	chromosome	ARL9	ENSG00000196503	ARL9	PRAD_27736	3.33264029764119	Intron	0.614770459081836	0.385229540918164	Active_non-prostate_lineage_promoter	0.123973257206085			cg07846311	cg07846311				Yes
cg14775423_BC21	chr4	56506190	F	II		Unknow	Shore	chr4:56505416-56505856	Both	CG	South Shore	ENST00000360096	chr4	56505343	56524448	19106	+	846	ENSG00000196503	ARL9	protein_coding	chromosome	ARL9	ENSG00000196503	ARL9						Active_non-prostate_lineage_promoter	0.123973257206085			cg14775423	cg14775423				No
cg11482719_TC21	chr4	56506245	R	II		Unknow	Shore	chr4:56505416-56505856	Both	CG	South Shore	ENST00000360096	chr4	56505343	56524448	19106	+	901	ENSG00000196503	ARL9	protein_coding	chromosome	ARL9	ENSG00000196503	ARL9						Active_non-prostate_lineage_promoter	0.123973257206085			cg11482719	cg11482719				Yes
cg10923036_TC21	chr4	57065133	F	II		Unknow	OpenSea		Both	CG	Open Sea	ENST00000512512	chr4	57030773	57065603	34831	-	468	ENSG00000163453	IGFBP7	protein_coding	chromosome	IGFBP7	ENSG00000163453	IGFBP7						Active_non-prostate_lineage_enhancer	0.0952490799888421			cg10923036	cg10923036				No
cg22850646_BC21	chr4	57065657	R	II		Unknow	OpenSea		Both	CG	Open Sea	ENST00000512512	chr4	57030773	57065603	34831	-	53	ENSG00000163453	IGFBP7	protein_coding	chromosome	IGFBP7	ENSG00000163453	IGFBP7						Bivalent_poised_promoter	0.0952490799888421			cg22850646	cg22850646				No
cg16938771_TC21	chr4	57065662	R	II		Unknow	OpenSea		Both	CG	Open Sea	ENST00000512512	chr4	57030773	57065603	34831	-	58	ENSG00000163453	IGFBP7	protein_coding	chromosome	IGFBP7	ENSG00000163453	IGFBP7						Bivalent_poised_promoter	0.0952490799888421			cg16938771	cg16938771				No
cg25655379_BC21	chr4	57065731	F	II		Unknow	OpenSea		Both	CG	Open Sea	ENST00000512512	chr4	57030773	57065603	34831	-	127	ENSG00000163453	IGFBP7	protein_coding	chromosome	IGFBP7	ENSG00000163453	IGFBP7						Bivalent_poised_promoter	0.0952490799888421			cg25655379	cg25655379				No
cg03177138_BC21	chr4	57065896	R	II		Unknow	OpenSea		Both	CG	Open Sea	ENST00000512512	chr4	57030773	57065603	34831	-	292	ENSG00000163453	IGFBP7	protein_coding	chromosome	IGFBP7	ENSG00000163453	IGFBP7						Bivalent_poised_promoter	0.0952490799888421			cg03177138	cg03177138				No
cg21139336_BC21	chr4	57066177	R	II		Unknow	OpenSea		Both	CG	Open Sea	ENST00000512512	chr4	57030773	57065603	34831	-	573	ENSG00000163453	IGFBP7	protein_coding	chromosome	IGFBP7	ENSG00000163453	IGFBP7						Active_non-prostate_lineage_enhancer	0.0952490799888421			cg21139336	cg21139336				No
cg11049421_BC21	chr4	57066341	R	II		Unknow	OpenSea		Both	CG	Open Sea	ENST00000512512	chr4	57030773	57065603	34831	-	737	ENSG00000163453	IGFBP7	protein_coding	chromosome	IGFBP7	ENSG00000163453	IGFBP7						Active_non-prostate_lineage_enhancer	0.0952490799888421			cg11049421	cg11049421				No
cg03114717_TC21	chr4	73867959	R	II	CXCL1	TSS1500	Shore	chr4:73869201-73869827	Both	CG	North Shore	ENST00000509101	chr4	73869393	73870177	785	+	1432	ENSG00000163739	CXCL1	protein_coding	chromosome	CXCL1			PRAD_27977	3.45482424286893	Distal	0.385229540918164	0.614770459081836	Primed_prostate_lineage_enhancer	0.147901518025841	PMD		cg03114717	cg03114717	GH04J073867	Promoter/Enhancer	1.50374116966625	No
cg17276610_BC21	chr4	73868857	R	II	CXCL1	TSS1500	Shore	chr4:73869201-73869827	Both	CG	North Shore	ENST00000509101	chr4	73869393	73870177	785	+	534	ENSG00000163739	CXCL1	protein_coding	chromosome	CXCL1								Primed_prostate_lineage_enhancer	0.147901518025841	PMD		cg17276610	cg17276610	GH04J073867	Promoter/Enhancer	1.50374116966625	Yes
cg19170015_TC11	chr4	73868997	F	I	CXCL1	TSS1500	Shore	chr4:73869201-73869827	Grn	CG	North Shore	ENST00000509101	chr4	73869393	73870177	785	+	394	ENSG00000163739	CXCL1	protein_coding	chromosome	CXCL1								Bivalent_poised_promoter	0.147901518025841	PMD		cg19170015	cg19170015	GH04J073867	Promoter/Enhancer	1.50374116966625	Yes
cg08161323_TC21	chr4	73869045	R	II	CXCL1	TSS1500	Shore	chr4:73869201-73869827	Both	CG	North Shore	ENST00000509101	chr4	73869393	73870177	785	+	346	ENSG00000163739	CXCL1	protein_coding	chromosome	CXCL1								Bivalent_poised_promoter	0.147901518025841	PMD		cg08161323	cg08161323	GH04J073867	Promoter/Enhancer	1.50374116966625	Yes
cg02029926_TC21	chr4	73869157	R	II	CXCL1	TSS1500	Shore	chr4:73869201-73869827	Both	CG	North Shore	ENST00000509101	chr4	73869393	73870177	785	+	234	ENSG00000163739	CXCL1	protein_coding	chromosome	CXCL1			PRAD_27978	2.75016362635335	Promoter	0.674650698602794	0.325349301397206	Bivalent_poised_promoter	0.147901518025841	PMD		cg02029926	cg02029926	GH04J073867	Promoter/Enhancer	1.50374116966625	Yes
cg10521638_BC21	chr4	73869202	F	II	CXCL1	TSS200	Island	chr4:73869201-73869827	Both	CG	Island	ENST00000509101	chr4	73869393	73870177	785	+	189	ENSG00000163739	CXCL1	protein_coding	chromosome	CXCL1			PRAD_27978	2.75016362635335	Promoter	0.674650698602794	0.325349301397206	Bivalent_poised_promoter	0.147901518025841	PMD		cg10521638	cg10521638	GH04J073867	Promoter/Enhancer	1.50374116966625	Yes
cg05672616_BC21	chr4	82753449	R	II	MIR575	TSS200	OpenSea		Both	CG	Open Sea	ENST00000273908	chr4	82659887	82798772	138886	-	45321	ENSG00000145284	SCD5	protein_coding	chromosome	SCD5	ENSG00000145284	SCD5						Active_non-prostate_lineage_enhancer	0.119360105097856			cg05672616	cg05672616				No
cg04237666_TC21	chr4	82753462	F	II	MIR575	TSS200	OpenSea		Both	CG	Open Sea	ENST00000273908	chr4	82659887	82798772	138886	-	45308	ENSG00000145284	SCD5	protein_coding	chromosome	SCD5	ENSG00000145284	SCD5						Active_non-prostate_lineage_enhancer	0.119360105097856			cg04237666	cg04237666				No
cg18948646_BC21	chr4	82753541	R	II	MIR575	TSS200	OpenSea		Both	CG	Open Sea	ENST00000273908	chr4	82659887	82798772	138886	-	45229	ENSG00000145284	SCD5	protein_coding	chromosome	SCD5	ENSG00000145284	SCD5						Active_non-prostate_lineage_enhancer	0.119360105097856			cg18948646	cg18948646				No
cg09031823_TC21	chr4	82753843	R	II	MIR575	TSS1500	OpenSea		Both	CG	Open Sea	ENST00000273908	chr4	82659887	82798772	138886	-	44927	ENSG00000145284	SCD5	protein_coding	chromosome	SCD5	ENSG00000145284	SCD5						Active_non-prostate_lineage_enhancer	0.119360105097856			cg09031823	cg09031823				No
cg09363604_BC21	chr4	82754153	F	II	MIR575	TSS1500	OpenSea		Both	CG	Open Sea	ENST00000273908	chr4	82659887	82798772	138886	-	44617	ENSG00000145284	SCD5	protein_coding	chromosome	SCD5	ENSG00000145284	SCD5						Active_non-prostate_lineage_enhancer	0.119360105097856			cg09363604	cg09363604				No
cg03650550_BC21	chr4	82754644	F	II	MIR575	TSS1500	OpenSea		Both	CG	Open Sea	ENST00000273908	chr4	82659887	82798772	138886	-	44126	ENSG00000145284	SCD5	protein_coding	chromosome	SCD5	ENSG00000145284	SCD5						Active_non-prostate_lineage_enhancer	0.119360105097856			cg03650550	cg03650550				No
cg19057326_BC21	chr4	82754687	R	II	MIR575	TSS1500	OpenSea		Both	CG	Open Sea	ENST00000273908	chr4	82659887	82798772	138886	-	44083	ENSG00000145284	SCD5	protein_coding	chromosome	SCD5	ENSG00000145284	SCD5						Heterochromatin	0.119360105097856			cg19057326	cg19057326				No
cg11255674_BC21	chr4	86357820	F	II		Unknow	OpenSea		Both	CG	Open Sea	ENST00000511167	chr4	86107225	86357895	250671	-	73	ENSG00000109339	MAPK10	protein_coding	chromosome	MAPK10	ENSG00000109339	MAPK10						Heterochromatin	0.164262190581815	PMD	commonPMD	cg11255674	cg11255674				No
cg06793780_BC21	chr4	86358318	F	II		Unknow	OpenSea		Both	CG	Open Sea	ENST00000506773	chr4	86107315	86358374	251060	-	54	ENSG00000109339	MAPK10	protein_coding	chromosome	MAPK10	ENSG00000109339	MAPK10						Heterochromatin	0.164262190581815	PMD	commonPMD	cg06793780					No
cg22223941_BC21	chr4	86358378	F	II		Unknow	OpenSea		Both	CG	Open Sea	ENST00000506773	chr4	86107315	86358374	251060	-	3	ENSG00000109339	MAPK10	protein_coding	chromosome	MAPK10	ENSG00000109339	MAPK10						Heterochromatin	0.164262190581815	PMD	commonPMD	cg22223941	cg22223941				No
cg08311376_TC21	chr4	86359053	F	II		Unknow	OpenSea		Both	CG	Open Sea	ENST00000395166	chr4	86016480	86358870	342391	-	182	ENSG00000109339	MAPK10	protein_coding	chromosome	MAPK10	ENSG00000109339	MAPK10						Active_non-prostate_lineage_enhancer	0.164262190581815	PMD	commonPMD	cg08311376	cg08311376				Yes
cg14100973_TC21	chr4	86359663	R	II	MAPK10	5UTR	OpenSea		Both	CG	Open Sea	ENST00000506385	chr4	86354528	86360024	5497	-	359	ENSG00000109339	MAPK10	protein_coding	chromosome	MAPK10	ENSG00000109339	MAPK10						Active_non-prostate_lineage_promoter	0.164262190581815	PMD	commonPMD	cg14100973	cg14100973				Yes
cg03886687_BC21	chr4	86360256	R	II	MAPK10	TSS1500	OpenSea		Both	CG	Open Sea	ENST00000514856	chr4	86354530	86360224	5695	-	31	ENSG00000109339	MAPK10	protein_coding	chromosome	MAPK10	ENSG00000109339	MAPK10	PRAD_28383	12.9379567672688	Promoter	0.483033932135729	0.516966067864271	Active_non-prostate_lineage_promoter	0.164262190581815	PMD	commonPMD	cg03886687	cg03886687				Yes
cg19124509_BC21	chr4	86360259	R	II	MAPK10	TSS1500	OpenSea		Both	CG	Open Sea	ENST00000514856	chr4	86354530	86360224	5695	-	34	ENSG00000109339	MAPK10	protein_coding	chromosome	MAPK10	ENSG00000109339	MAPK10	PRAD_28383	12.9379567672688	Promoter	0.483033932135729	0.516966067864271	Active_non-prostate_lineage_promoter	0.164262190581815	PMD	commonPMD	cg19124509	cg19124509				Yes
cg12225220_BC21	chr4	86360281	R	II	MAPK10	TSS1500	OpenSea		Both	CG	Open Sea	ENST00000514856	chr4	86354530	86360224	5695	-	56	ENSG00000109339	MAPK10	protein_coding	chromosome	MAPK10	ENSG00000109339	MAPK10	PRAD_28383	12.9379567672688	Promoter	0.483033932135729	0.516966067864271	Active_non-prostate_lineage_promoter	0.164262190581815	PMD	commonPMD	cg12225220	cg12225220				Yes
cg26409675_BC21	chr4	86360327	R	II	MAPK10	TSS1500	OpenSea		Both	CG	Open Sea	ENST00000514856	chr4	86354530	86360224	5695	-	102	ENSG00000109339	MAPK10	protein_coding	chromosome	MAPK10	ENSG00000109339	MAPK10	PRAD_28383	12.9379567672688	Promoter	0.483033932135729	0.516966067864271	Active_non-prostate_lineage_promoter	0.164262190581815	PMD	commonPMD	cg26409675	cg26409675				Yes
cg14578894_BC21	chr4	86360358	R	II	MAPK10	TSS1500	OpenSea		Both	CG	Open Sea	ENST00000514856	chr4	86354530	86360224	5695	-	133	ENSG00000109339	MAPK10	protein_coding	chromosome	MAPK10	ENSG00000109339	MAPK10	PRAD_28383	12.9379567672688	Promoter	0.483033932135729	0.516966067864271	Active_non-prostate_lineage_promoter	0.164262190581815	PMD	commonPMD	cg14578894	cg14578894				Yes
cg03632821_TC21	chr4	86360440	F	II	MAPK10	TSS1500	OpenSea		Both	CG	Open Sea	ENST00000514856	chr4	86354530	86360224	5695	-	215	ENSG00000109339	MAPK10	protein_coding	chromosome	MAPK10	ENSG00000109339	MAPK10						Active_non-prostate_lineage_promoter	0.164262190581815	PMD	commonPMD	cg03632821	cg03632821				Yes
cg06793797_BC21	chr4	86361205	F	II	MAPK10	TSS1500	OpenSea		Both	CG	Open Sea	ENST00000514856	chr4	86354530	86360224	5695	-	980	ENSG00000109339	MAPK10	protein_coding	chromosome	MAPK10	ENSG00000109339	MAPK10						Heterochromatin	0.164262190581815	PMD	commonPMD	cg06793797					No
cg00916810_BC21	chr4	87528773	F	II		Unknow	OpenSea		Both	CG	Open Sea	ENST00000535835	chr4	87494417	87528619	34203	-	153	ENSG00000152583	SPARCL1	protein_coding	chromosome	SPARCL1	ENSG00000152583	SPARCL1						Active_non-prostate_lineage_enhancer	0.116617353694941			cg00916810	cg00916810				Yes
cg06803667_BC21	chr4	87529167	F	II	SPARCL1	5UTR	OpenSea		Both	CG	Open Sea	ENST00000543631	chr4	87494533	87529241	34709	-	72	ENSG00000152583	SPARCL1	protein_coding	chromosome	SPARCL1	ENSG00000152583	SPARCL1						Active_non-prostate_lineage_enhancer	0.116617353694941			cg06803667					No
cg19466563_TC21	chr4	87529354	R	II	SPARCL1	5UTR	OpenSea		Both	CG	Open Sea	ENST00000458304	chr4	87495013	87529372	34360	-	16	ENSG00000152583	SPARCL1	protein_coding	chromosome	SPARCL1	ENSG00000152583	SPARCL1						Active_non-prostate_lineage_enhancer	0.116617353694941			cg19466563	cg19466563				Yes
cg15552249_BC21	chr4	87529672	R	II	SPARCL1	TSS1500	OpenSea		Both	CG	Open Sea	ENST00000282470	chr4	87473335	87529504	56170	-	167	ENSG00000152583	SPARCL1	protein_coding	chromosome	SPARCL1	ENSG00000152583	SPARCL1						Active_non-prostate_lineage_enhancer	0.116617353694941			cg15552249	cg15552249				Yes
cg05350879_BC21	chr4	87530071	R	II	SPARCL1	TSS1500	OpenSea		Both	CG	Open Sea	ENST00000282470	chr4	87473335	87529504	56170	-	566	ENSG00000152583	SPARCL1	protein_coding	chromosome	SPARCL1	ENSG00000152583	SPARCL1						Active_non-prostate_lineage_enhancer	0.116617353694941			cg05350879	cg05350879				Yes
cg14334389_TC21	chr4	87530194	F	II	SPARCL1	TSS1500	OpenSea		Both	CG	Open Sea	ENST00000282470	chr4	87473335	87529504	56170	-	689	ENSG00000152583	SPARCL1	protein_coding	chromosome	SPARCL1	ENSG00000152583	SPARCL1						Active_non-prostate_lineage_enhancer	0.116617353694941			cg14334389	cg14334389				Yes
cg08003102_BC21	chr4	87530344	F	II	SPARCL1	TSS1500	OpenSea		Both	CG	Open Sea	ENST00000512317	chr4	87494440	87531049	36610	-	703	ENSG00000152583	SPARCL1	protein_coding	chromosome	SPARCL1	ENSG00000152583	SPARCL1						Active_non-prostate_lineage_enhancer	0.116617353694941			cg08003102	cg08003102				Yes
cg13527169_BC21	chr4	87530956	R	II		Unknow	OpenSea		Both	CG	Open Sea	ENST00000512317	chr4	87494440	87531049	36610	-	91	ENSG00000152583	SPARCL1	protein_coding	chromosome	SPARCL1	ENSG00000152583	SPARCL1	PRAD_28484	3.85152868563829	Promoter	0.457085828343313	0.542914171656687	Active_prostate_lineage-specific_enhancer	0.116617353694941			cg13527169	cg13527169				Yes
cg07207692_BC21	chr4	87530977	F	II		Unknow	OpenSea		Both	CG	Open Sea	ENST00000512317	chr4	87494440	87531049	36610	-	70	ENSG00000152583	SPARCL1	protein_coding	chromosome	SPARCL1	ENSG00000152583	SPARCL1	PRAD_28484	3.85152868563829	Promoter	0.457085828343313	0.542914171656687	Active_prostate_lineage-specific_enhancer	0.116617353694941			cg07207692	cg07207692				Yes
cg16186047_TC21	chr4	87531107	F	II		Unknow	OpenSea		Both	CG	Open Sea	ENST00000509407	chr4	87494369	87531061	36693	-	45	ENSG00000152583	SPARCL1	protein_coding	chromosome	SPARCL1			PRAD_28484	3.85152868563829	Promoter	0.457085828343313	0.542914171656687	Active_non-prostate_lineage_enhancer	0.116617353694941			cg16186047	cg16186047				Yes
cg25430177_BC21	chr4	87531929	R	II		Unknow	OpenSea		Both	CG	Open Sea	ENST00000509407	chr4	87494369	87531061	36693	-	867	ENSG00000152583	SPARCL1	protein_coding	chromosome	SPARCL1								Active_non-prostate_lineage_enhancer	0.116617353694941			cg25430177	cg25430177				Yes
cg10926186_TC21	chr4	94995819	R	II	BMPR1B	TSS200	OpenSea		Both	CG	Open Sea	ENST00000506363	chr4	94995796	95123835	128040	+	22	ENSG00000138696	BMPR1B	protein_coding	chromosome	BMPR1B	ENSG00000138696	BMPR1B						Active_prostate_lineage-specific_enhancer	0.171868938656821	PMD	commonPMD	cg10926186	cg10926186				No
cg10819960_BC21	chr4	94995832	R	II	BMPR1B	TSS200	OpenSea		Both	CG	Open Sea	ENST00000506363	chr4	94995796	95123835	128040	+	35	ENSG00000138696	BMPR1B	protein_coding	chromosome	BMPR1B	ENSG00000138696	BMPR1B						Active_prostate_lineage-specific_enhancer	0.171868938656821	PMD	commonPMD	cg10819960	cg10819960				No
cg00670286_BC21	chr4	94995912	R	II	BMPR1B	5UTR	OpenSea		Both	CG	Open Sea	ENST00000506363	chr4	94995796	95123835	128040	+	115	ENSG00000138696	BMPR1B	protein_coding	chromosome	BMPR1B	ENSG00000138696	BMPR1B						Active_prostate_lineage-specific_enhancer	0.171868938656821	PMD	commonPMD	cg00670286	cg00670286				No
cg27252126_BC21	chr4	94995938	R	II	BMPR1B	5UTR	OpenSea		Both	CG	Open Sea	ENST00000506363	chr4	94995796	95123835	128040	+	141	ENSG00000138696	BMPR1B	protein_coding	chromosome	BMPR1B	ENSG00000138696	BMPR1B						Active_prostate_lineage-specific_enhancer	0.171868938656821	PMD	commonPMD	cg27252126	cg27252126				No
cg24903382_BC21	chr4	94996335	F	II	BMPR1B	5UTR	OpenSea		Both	CG	Open Sea	ENST00000512312	chr4	94996232	95154673	158442	+	102	ENSG00000138696	BMPR1B	protein_coding	chromosome	BMPR1B	ENSG00000138696	BMPR1B	PRAD_28720	8.71373214706918	Promoter	0.439121756487026	0.560878243512974	Active_prostate_lineage-specific_enhancer	0.171868938656821	PMD	commonPMD	cg24903382	cg24903382				No
cg01283834_BC11	chr4	140567810	F	I	UCP1	Exon	Shore	chr4:140568808-140569224	Red	CG	North Shore	ENST00000262999	chr4	140559434	140568805	9372	-	993	ENSG00000109424	UCP1	protein_coding	chromosome	UCP1	ENSG00000109424	UCP1						Bivalent_poised_promoter	0.111311743338305			cg01283834	cg01283834				No
cg26004759_BC11	chr4	140567864	F	I	UCP1	Exon	Shore	chr4:140568808-140569224	Grn	CG	North Shore	ENST00000262999	chr4	140559434	140568805	9372	-	939	ENSG00000109424	UCP1	protein_coding	chromosome	UCP1	ENSG00000109424	UCP1						Bivalent_poised_promoter	0.111311743338305			cg26004759	cg26004759				Yes
cg05644921_TC21	chr4	140567960	F	II	UCP1	Exon	Shore	chr4:140568808-140569224	Both	CG	North Shore	ENST00000262999	chr4	140559434	140568805	9372	-	843	ENSG00000109424	UCP1	protein_coding	chromosome	UCP1	ENSG00000109424	UCP1						Bivalent_poised_promoter	0.111311743338305			cg05644921	cg05644921				Yes
cg14223995_TC21	chr4	140568645	F	II	UCP1	Exon	Shore	chr4:140568808-140569224	Both	CG	North Shore	ENST00000262999	chr4	140559434	140568805	9372	-	158	ENSG00000109424	UCP1	protein_coding	chromosome	UCP1	ENSG00000109424	UCP1						Bivalent_poised_promoter	0.111311743338305			cg14223995	cg14223995				Yes
cg25599538_BC11	chr4	140568921	F	I	UCP1	Exon	Island	chr4:140568808-140569224	Grn	CG	Island	ENST00000262999	chr4	140559434	140568805	9372	-	115	ENSG00000109424	UCP1	protein_coding	chromosome	UCP1								Bivalent_poised_promoter	0.111311743338305			cg25599538	cg25599538				Yes
cg16512615_BC11	chr4	140569197	R	I	UCP1	TSS1500	Island	chr4:140568808-140569224	Grn	CG	Island	ENST00000262999	chr4	140559434	140568805	9372	-	391	ENSG00000109424	UCP1	protein_coding	chromosome	UCP1								Bivalent_poised_promoter	0.111311743338305			cg16512615	cg16512615				Yes
cg21325154_TC11	chr4	140569200	R	I	UCP1	TSS1500	Island	chr4:140568808-140569224	Grn	CG	Island	ENST00000262999	chr4	140559434	140568805	9372	-	394	ENSG00000109424	UCP1	protein_coding	chromosome	UCP1								Bivalent_poised_promoter	0.111311743338305			cg21325154	cg21325154				Yes
cg09181644_BC21	chr4	140569274	R	II	UCP1	TSS1500	Shore	chr4:140568808-140569224	Both	CG	South Shore	ENST00000262999	chr4	140559434	140568805	9372	-	468	ENSG00000109424	UCP1	protein_coding	chromosome	UCP1								Bivalent_poised_promoter	0.111311743338305			cg09181644	cg09181644				Yes
cg07247212_TC21	chr4	154163886	F	II		Unknow	OpenSea		Both	CG	Open Sea	ENST00000623568	chr4	154255609	154284579	28971	-	120691	ENSG00000197410	DCHS2	protein_coding	chromosome	DCHS2								Heterochromatin	0.201550516313591	PMD	commonPMD	cg07247212					No
cg07247213_TC21	chr4	154164007	R	II		Unknow	OpenSea		Both	CG	Open Sea	ENST00000623568	chr4	154255609	154284579	28971	-	120570	ENSG00000197410	DCHS2	protein_coding	chromosome	DCHS2								Heterochromatin	0.201550516313591	PMD	commonPMD	cg07247213					No
cg07247214_BC21	chr4	154164365	R	II		Unknow	OpenSea		Both	CG	Open Sea	ENST00000623568	chr4	154255609	154284579	28971	-	120212	ENSG00000197410	DCHS2	protein_coding	chromosome	DCHS2								Heterochromatin	0.201550516313591	PMD	commonPMD	cg07247214					No
cg07247218_BC21	chr4	154164771	R	II		Unknow	OpenSea		Both	CG	Open Sea	ENST00000623568	chr4	154255609	154284579	28971	-	119806	ENSG00000197410	DCHS2	protein_coding	chromosome	DCHS2								Heterochromatin	0.201550516313591	PMD	commonPMD	cg07247218					No
cg07247219_BC21	chr4	154164816	R	II		Unknow	OpenSea		Both	CG	Open Sea	ENST00000623568	chr4	154255609	154284579	28971	-	119761	ENSG00000197410	DCHS2	protein_coding	chromosome	DCHS2								Heterochromatin	0.201550516313591	PMD	commonPMD	cg07247219					No
[truncated: 4,251 more rows]
