# Supplementary material for: Methylation reprogramming associated with aggressive prostate cancer and ancestral disparities
Source: Mol Syst Biol. 2025 Oct 7;21(12):1676–701. doi: 10.1038/s44320-025-00153-x (PMC12673094; doi:10.1038/s44320-025-00153-x)
Supplement: Supplementary file 26 — Data Set EV24 [file 44320_2025_153_MOESM26_ESM.xlsx]

## Sheet: Sheet1
Dataset EV24 Significant differentially methylated positions (DMPs) identified between TCGA-PRAD European tumour and normal samples (BH-adjusted p <0.05, |Δβ| ≥0.1).

## Sheet: Dataset EV24
CpG	DeltaBeta	AveMe	t	P.Value	adj.P.Val	B	CHR	MAPINFO	strand	Name	AddressA	AddressB	ProbeSeqA	ProbeSeqB	Type	NextBase	Color	Probe_rs	Probe_maf	CpG_rs	CpG_maf	SBE_rs	SBE_maf	Islands_Name	Relation_to_Island	Forward_Sequence	SourceSeq	Random_Loci	Methyl27_Loci	UCSC_RefGene_Name	UCSC_RefGene_Accession	UCSC_RefGene_Group	Phantom	DMR	Enhancer	HMM_Island	Regulatory_Feature_Name	Regulatory_Feature_Group	DHS
cg24033558	0.476893	0.594945	15.0002	1.3627e-36	6.84711e-32	72.1889	chr15	45479755	-	cg24033558	71796464	38642350	AACCCCAAAATCTCAACCCAAATAAAACAATATAAAAAAAAACCATAACA	AACCCCGAAATCTCGACCCGAATAAAACGATATAAAAAAAAACCGTAACG	I	C	Grn							chr15:45479509-45480498	Island	GGCGGCGCCGGGGGCCCCGGGGTCTCGACCCGAATAAGGCGGTGTGGGGGAGAGCCGTGG[CG]CGGGGGCGGCGTGGGTCCGGGGGCGACAGGGGTGGCGAGGGCGGCGGAGCCGGACGACCC	GGCCCCGGGGTCTCGACCCGAATAAGGCGGTGTGGGGGAGAGCCGTGGCG			SHF	NM_138356	Body		DMR		15:43266824-43268210	15:45479440-45481066	Unclassified_Cell_type_specific	TRUE
cg02729030	0.143966	0.875552	14.5413	5.05682e-35	2.22328e-30	68.5846	chr7	110879415	-	cg02729030	72689423		AACCAACATTCCATCTCCTAAACCCTAATTTCAACAAAATCTATTCAAAC		II										OpenSea	CAAGCCTCAAAAGCCAGCATTCCATCTCCTAGGCCCTAATTTCAACAAAGTCTATTCAAA[CG]AATTAACAACAAACCATTGTTAATTTTCACAAACTTTCGATAAAATTTGAATTTAATGCT	CGTTTGAATAGACTTTGTTGAAATTAGGGCCTAGGAGATGGAATGCTGGC			IMMP2L	NM_032549	Body			TRUE
cg11496569	0.1275	0.90112	14.3444	2.37916e-34	8.36814e-30	67.0404	chr1	244006397	-	cg11496569	60806333		AAAAAAATCAACTTCTAAAACACCACTCACTACTAACACTCTTACCAACC		II										OpenSea	ACAGTATCAGAAAAAAGATCAACTTCTAAGACACCACTCACTGCTAGCACTCTTACCAAC[CG]TATTATTTTTGGTTTGCGGAGCACTTACCCCTCTTCTGAACCCAACCTTCTTTCACAATG	CGGTTGGTAAGAGTGCTAGCAGTGAGTGGTGTCTTAGAAGTTGATCTTTT			AKT3;AKT3	NM_005465;NM_181690	Body;Body
cg04205664	-0.250866	0.352658	-14.2703	4.2591e-34	1.15234e-29	66.4597	chr7	139209511	-	cg04205664	66791389		TTAATTTCAAATTCATAAACTCTTTAAAAAAACTTATATTAACTACCRCC		II									chr7:139208442-139209069	S_Shore	CAAGTAGAGAATTGATTTCAAGTTCATGAGCTCTTTAAGGAAACTTGTATTAGCTACCGC[CG]GCGGCGTGTGGTGTGGGAGATGCAGGAGTTGGTGAGAGGGTGGCTGGCCCTTTGGGTGCT	TGATTTCAAGTTCATGAGCTCTTTAAGGAAACTTGTATTAGCTACCGCCG			CLEC2L	NM_001080511	Body
cg20972167	0.287096	0.809889	14.114	1.45436e-33	3.41025e-29	65.2353	chr1	172107987	+	cg20972167	63755310		AACAAAATTATCATATATCTACCTATCTACACTTACTATACAAAACATCC		II										OpenSea	GGTTGTCATTCAGGCTGGGTTGTCATGTGACTGCCTGTCTGTGCCTGCTGTACAGGTGAG[CG]GATGTTCTGCACAGCAAGTGTAGACAGGCAGACACATGACAACTCTGTCCAGCCAGGCCC	ACAGAGTTGTCATGTGTCTGCCTGTCTACACTTGCTGTGCAGAACATCCG			DNM3;MIR214;DNM3	NM_015569;NR_029627;NM_001136127	Body;Body;Body
cg17397631	0.403862	0.530277	14.0155	3.15032e-33	6.51795e-29	64.4646	chr4	779880	+	cg17397631	19715465	51730382	CTCAAAAACACAACCATAACAAACAAAAAACTACAAACAAAACAAAAACA	CTCAAAAACACAACCATAACAAACGAAAAACTACGAACGAAACGAAAACG	I	A	Red	rs11248041	0.280165					chr4:778661-780592	Island	CTCACGGCGGAGCGATCCGAACCCCGGAGTCCGCGTGCAGGAGGGGGACCCAGGCCCCGC[CG]CCCTCGCCCCGCCCGCAGCCCCCCGTCTGCTATGGCTGTGCTCCTGAGTGCGGGCCCGAC	CTCAGGAGCACAGCCATAGCAGACGGGGGGCTGCGGGCGGGGCGAGGGCG			CPLX1	NM_006651	3'UTR		DMR		4:769345-770540	4:779768-780235	Unclassified_Cell_type_specific
cg24922143	0.442712	0.530281	13.8682	9.99788e-33	1.75826e-28	63.3133	chr15	35014270	-	cg24922143	33635468	47760510	AATAAAACATTCTATTCTAAACAAACAACACAAACAAATACTAAACACCA	AATAAAACGTTCTATTCTAAACAAACGACGCGAACAAATACTAAACGCCG	I	A	Red								OpenSea	TTAATCCATCACAATGAGACGTTCTATTCTGGGCAGGCGGCGCGAGCAGATGCTGGGCGC[CG]GCGGAGGCAGCGTGCAGGGCTGGCGCTCACGCAGGCCGCCAGCACCCTGCGCTCCACCCC	CGGCGCCCAGCATCTGCTCGCGCCGCCTGCCCAGAATAGAACGTCTCATT							DMR		15:32801440-32801614			TRUE
cg25888561	0.404112	0.635678	13.7993	1.71448e-32	2.87156e-28	62.7757	chr10	44163067	-	cg25888561	13652477	14734379	CTTAACAATTTCCAAACACAACTTAAACATAACCTAATAAATATTTTTCA	CTTAACGATTTCCAAACGCGACTTAAACGTAACCTAATAAATATTTTTCG	I	C	Grn							chr10:44162850-44163531	Island	CAGGGTCCCGCACTTAGCGATTTCCAAGCGCGACTTAGACGTGGCCTAGTGGGTGTTTTT[CG]CTGATGGAAACGCTGGCCGGGACTGCCCCCAGCCTCCGCGGAGAGTGGGAAGCTCCCAGC	CTTAGCGATTTCCAAGCGCGACTTAGACGTGGCCTAGTGGGTGTTTTTCG									10:43482693-43483506	10:44162391-44163241	Unclassified_Cell_type_specific	TRUE
cg00817367	0.489272	0.585843	13.7371	2.79033e-32	4.26711e-28	62.2902	chr12	52401214	+	cg00817367	59772423	73671462	CAAAATTAAAAACCACCAAACCTAAACACAATATACAAACAAAAACCACA	CGAAATTAAAAACCACCGAACCTAAACGCGATATACAAACGAAAACCACG	I	A	Red							chr12:52400467-52401696	Island	ACCTTCTTCCCCGGCCCGCTGGGTGCCTCGACTCCCCGCGTTCCCCGCTGCTGCGAAGGC[CG]TGGCCCTCGCCTGCACACCGCGCCCAGGCTCGGTGGCTCTTAACTCCGCGCCCCATGCAC	CGGAGTTAAGAGCCACCGAGCCTGGGCGCGGTGTGCAGGCGAGGGCCACG			GRASP	NM_181711	Body		DMR		12:50686666-50687940			TRUE
cg07350448	0.19885	0.855475	13.7011	3.69824e-32	5.00477e-28	62.0094	chr3	131676669	+	cg07350448	59700478		CTCTAACTTTACRATTTTACCTCAACTTTAATTATCTCCAACTATTCTAC		II										OpenSea	AAGAGAATTTCTCAAGTCAAACAATTCTACTGCATTTTCTGTGCCAGAAAGTGAACGAGA[CG]CAGAATAGCTGGAGATAATTAAAGTTGAGGCAAAACCGCAAAGCCAGAGGTTTGGAAGTT	CGCAGAATAGCTGGAGATAATTAAAGTTGAGGCAAAACCGCAAAGCCAGA			CPNE4	NM_130808	5'UTR			TRUE
cg21959618	0.391531	0.705188	13.7001	3.72741e-32	5.00477e-28	62.0016	chr2	100498600	+	cg21959618	31757367		AAAACTAAAAACTAAACTCTCTCACATAAACAAAAACAACCAAAAAATAC		II										OpenSea	TCTCTCTCTCTCCCCCTCACTCTCCCCACCCTCTCTCACTGCAACCCATAAATCATTCTT[CG]CATTCTTTGGCTGTTCCTGCTTATGTGAGAGAGCTCAGCTCCCAGCTCTCTGTGGGTGAA	CGCATTCTTTGGCTGTTCCTGCTTATGTGAGAGAGCTCAGCTCCCAGCTC			AFF3;AFF3	NM_001025108;NM_002285	Body;Body			TRUE
cg08163199	0.426945	0.582972	13.6799	4.36404e-32	5.34742e-28	61.8444	chr6	29974858	+	cg08163199	71808406	17704363	ACCATCCATAAAACATAAAACAAAAAATAAATAATCTACACCCCAAACCA	ACCGTCCGTAAAACATAAAACGAAAAATAAATAATCTACGCCCCGAACCG	I	A	Red							chr6:29974220-29975369	Island	CGAGTGAACCTGCGGACCCTGCTCCGCTACTACAACCAGAGCGAGGCGGGTGAGTGACCC[CG]GCCCGGGGCGCAGATCACTTACTCCCCGCTCCATGCCTCACGGACGGCCCTGGTCCCCTG	CGGCCCGGGGCGCAGATCACTTACTCCCCGCTCCATGCCTCACGGACGGC			HLA-J;NCRNA00171	NR_024240;NR_026751	Body;Body		DMR	TRUE	6:30082200-30083348	6:29974282-29975094	Unclassified_Cell_type_specific	TRUE
cg08901662	0.524908	0.645217	13.6743	4.56099e-32	5.34742e-28	61.8004	chr2	131595321	-	cg08901662	44640348	42704364	AAATAAACCAACAAAAAAACAATTACAACACTAAATAATACTAAACTCCA	AAATAAACCAACGAAAAAACGATTACGACGCTAAATAATACTAAACTCCG	I	A	Red							chr2:131594139-131595302	S_Shore	CCCGACCTCCCCAGGTGAGCCAGCGGGAGGGCGGTTGCGACGCTGGGTGGTGCTGAGCTC[CG]ATGGGCTCCTACTCCGGGAGCAACTGCATGAAAGGAGAGGCGGGGAAGAGCCACCAGCTG	CGGAGCTCAGCACCACCCAGCGTCGCAACCGCCCTCCCGCTGGCTCACCT									2:131310503-131311808	2:131595271-131595680	Unclassified_Cell_type_specific	TRUE
cg25318809	0.412733	0.571621	13.6619	5.02393e-32	5.70016e-28	61.7041	chr6	29974863	+	cg25318809	30678374	53795349	CCAAAACCATCCATAAAACATAAAACAAAAAATAAATAATCTACACCCCA	CCAAAACCGTCCGTAAAACATAAAACGAAAAATAAATAATCTACGCCCCG	I	A	Red							chr6:29974220-29975369	Island	GAACCTGCGGACCCTGCTCCGCTACTACAACCAGAGCGAGGCGGGTGAGTGACCCCGGCC[CG]GGGCGCAGATCACTTACTCCCCGCTCCATGCCTCACGGACGGCCCTGGTCCCCTGAGTCT	CCAGGGCCGTCCGTGAGGCATGGAGCGGGGAGTAAGTGATCTGCGCCCCG			HLA-J;NCRNA00171	NR_024240;NR_026751	Body;Body		DMR	TRUE	6:30082200-30083348	6:29974282-29975094	Unclassified_Cell_type_specific	TRUE
cg02125316	0.276782	0.52311	13.6129	7.37104e-32	7.40741e-28	61.322	chr5	170878209	-	cg02125316	25792372	16615319	TCATTAATATTAATAACAATTCAACTAACACAACACACCCTAACACAACA	TCATTAATATTAATAACGATTCAACTAACGCGACGCACCCTAACGCAACG	I	A	Red							chr5:170877798-170878210	Island	CCCTCTCTCCCGTCATTAATATTGGTGACGGTTCAGCTGGCGCGGCGCACCCTGGCGCAG[CG]GAGGGAGGCCCGGCCCCGGCCCCCGGCGCCTCCCCCGCTCCCGCCCAGGCCTCCACGCCC	CGCTGCGCCAGGGTGCGCCGCGCCAGCTGAACCGTCACCAATATTAATGA			FGF18	NM_003862	Body			TRUE	5:170810113-170811154	5:170877799-170878526	Unclassified_Cell_type_specific	TRUE
cg21660861	0.107447	0.891006	13.5719	1.01547e-31	9.9213e-28	61.0026	chr7	16700959	+	cg21660861	63691336		ACACTAATCCTTCCAATTACCCAACCCACCTTAAATAAATTAACACCTTC		II										OpenSea	TTTCTTTCCAAAATGGAGAGAACTAAAGAAGAGTCCCAGGTAAGACTGATCAGTCTACAT[CG]AAGGTGCTAATCCACTTAAGGTGGGCTGGGTAACTGGAAGGATTAGTGCACAGTTGCTAT	CGAAGGTGCTAATCCACTTAAGGTGGGCTGGGTAACTGGAAGGATTAGTG			BZW2;BZW2;BZW2	NR_027624;NM_001159767;NM_014038	Body;5'UTR;5'UTR			TRUE
cg05244153	0.103399	0.911729	13.5654	1.06867e-31	1.00064e-27	60.9517	chr13	27653338	-	cg05244153	68671317		CCCTAAAACAAACCCTAAAACAAAAAATCCCAAACCTATAATTTAATATC		II										OpenSea	TAGGTCCTGTTCCCTAGAGCAGACCCTGAGACAGAAAGTCCCAGGCCTGTGATTTAATGT[CG]TGCTCCCTGTGTGGGGCGGGGGGGAGTGGGGGGAGAGGGAAGGAAACCAGGTAAGGATTC	CCTAGAGCAGACCCTGAGACAGAAAGTCCCAGGCCTGTGATTTAATGTCG			USP12	NM_182488	Body			TRUE
cg15267232	0.428639	0.58744	13.5639	1.08108e-31	1.00064e-27	60.9402	chr10	8097689	+	cg15267232	69714463	45679426	CTACACCACATCCATATAAAAATAACTAAAACCCAAATAATACATATCCA	CTACGCCGCGTCCATATAAAAATAACTAAAACCCGAATAATACGTATCCG	I	A	Red							chr10:8091374-8098329	Island	CGGCGGACCAGCCGCGCTGGGTGAGCCACCACCACCCCGCCGTGCTCAACGGGCAGCACC[CG]GACACGCACCACCCGGGCCTCAGCCACTCCTACATGGACGCGGCGCAGTACCCGCTGCCG	CTGCGCCGCGTCCATGTAGGAGTGGCTGAGGCCCGGGTGGTGCGTGTCCG			GATA3;GATA3	NM_001002295;NM_002051	Body;Body		DMR		10:8137496-8138335	10:8097640-8097825	Promoter_Associated
cg01759761	0.361692	0.506802	13.5381	1.32261e-31	1.19281e-27	60.7393	chr5	7850327	-	cg01759761	73620300		ATTCAACTAACACTAATAATCRCCTAAACTATACTCTTTAAAACCCAAAC		II									chr5:7849945-7850439	Island	TCGTCCCAGGGGTTCAGCTGACACTGGTAGTCGCCTGAGCTGTACTCTTTGGGGCCCAGG[CG]CCTTGGCGGGAGCTCACCCTCCCTGTCTCCCCAGCTGACCCTGCCGCGCCCCCTTCATCT	CGCCTGGGCCCCAAAGAGTACAGCTCAGGCGACTACCAGTGTCAGCTGAA			C5orf49	NM_001089584	Body		DMR		5:7902946-7903605	5:7849934-7851840	Unclassified_Cell_type_specific	TRUE
cg07519235	0.490996	0.664442	13.5128	1.61192e-31	1.38282e-27	60.5421	chr16	19894978	-	cg07519235	62618326		ACTCTATTCAAATACCCCCCRACCTAATACAATTAAACRACCAATATAAC		II									chr16:19894965-19897156	Island	GGGCTTTCTGGGCTCTGTTCAGGTGCCCCCCGGCCTGGTGCAGTTGGGCGGCCAATGTGG[CG]CGTGGGCTGGGGCCCCAGGCGGGGACGCCGCTGCCCGCCACACTCCAGGGGCCTTTGTCC	CTCTGTTCAGGTGCCCCCCGGCCTGGTGCAGTTGGGCGGCCAATGTGGCG			GPRC5B	NM_016235	5'UTR		DMR		16:19802467-19805055			TRUE
cg18004701	0.35615	0.507834	13.4806	2.0723e-31	1.69508e-27	60.2917	chr7	157481628	-	cg18004701	48749503	53615301	AAAATCAAACCCCAACACCAAACACAAAAACCAAAAATTCCCAAAAACCA	AAAATCAAACCCCAACGCCGAACACAAAAACCAAAAATTCCCGAAAACCG	I	C	Grn							chr7:157476886-157486719	Island	ACAGGAGTCATAAAGATCAGGCCCCAGCGCCGGACACAAAGGCCAAGGGTTCCCGGGAGC[CG]CGGGTATTCAGAGCCAGGAGAGGGGTCCCGGCGCGGAGGGTGCTGCGGCCCAGCCTCCTG	AAGATCAGGCCCCAGCGCCGGACACAAAGGCCAAGGGTTCCCGGGAGCCG			PTPRN2;PTPRN2;PTPRN2	NM_002847;NM_130842;NM_130843	Body;Body;Body				7:157174012-157179480
cg19691163	0.236574	0.835955	13.4729	2.20008e-31	1.71898e-27	60.2321	chr5	96304288	+	cg19691163	52605305		AAACAAATATCTTACTCTAACCAATTTTCCTACTCTCCCTAAAAAAATAC		II										OpenSea	ATTGCAGTTCTTATAACCTTTTTGTCTTAAGAGAACATTTGTACATCTTACTATGTATGG[CG]TACTCTTTTAGGGAGAGTAGGAAAATTGGTCAGAGTAAGACATTTGTTCCAATAATAGTT	AACAAATGTCTTACTCTGACCAATTTTCCTACTCTCCCTAAAAGAGTACG			LNPEP;LNPEP	NM_005575;NM_175920	Body;5'UTR			TRUE
cg24331301	0.41495	0.506578	13.401	3.85631e-31	2.7681e-27	59.6728	chr10	73156377	+	cg24331301	45633459	46610460	AAACTACCCTCTACCAATATCATAACACCAACTACTATAACAACTCTACA	AAACTACCCTCTACCGATATCATAACACCGACTACTATAACAACTCTACG	I	A	Red							chr10:73156164-73157954	Island	TGCTCTGTCTCGCACCTGGGGCCTCTTCCGCGGGCTTCCTCCCTGCCCCTTTGGGGGATT[CG]TAGAGTTGCCACAGCAGCCGGTGCCATGACATCGGCAGAGGGCAGCTTCGCCAGCACTGA	CGTAGAGTTGCCACAGCAGCCGGTGCCATGACATCGGCAGAGGGCAGCTT			CDH23;CDH23	NM_052836;NM_022124	TSS1500;TSS1500	high-CpG:72826209-72826722	DMR		10:72826035-72827937	10:73156009-73157426	Unclassified_Cell_type_specific	TRUE
cg18582992	0.416839	0.593237	13.3983	3.93848e-31	2.77054e-27	59.6518	chr15	45479642	+	cg18582992	18678432	55706438	TAATAAACAAATCTCCAAACCCCCCACCAACAACAATAAAATAAATACCA	TAATAAACGAATCTCCGAACCCCCCGCCAACAACGATAAAATAAATACCG	I	C	Grn							chr15:45479509-45480498	Island	GTCCCTCTCGCAGCCTCCAGACCCCTGACCGCCTTCCCTCCTGGCCATCCCGGCCCGGCG[CG]GCACTCACCCTATCGCTGCTGGCGGGGGGTCCGGAGATCCGCTCATCAGCAGGCGGCGCC	TGATGAGCGGATCTCCGGACCCCCCGCCAGCAGCGATAGGGTGAGTGCCG			SHF	NM_138356	Body		DMR		15:43266824-43268210	15:45479440-45481066	Unclassified_Cell_type_specific	TRUE
cg07112556	0.145781	0.878462	13.3788	4.5862e-31	3.1021e-27	59.5	chr10	105642168	+	cg07112556	34615356		CAACAAAAAAACCCTCCCTATTAAACTCCTAACTAAACTATACRTTATTC		II										OpenSea	AGACTCCAACCACACACATCAGTTAAGCTGCCAACACTGTTTCCTCCCCATTCTGCTCTG[CG]AACAACGCACAGTCCAGCCAGGAGCTCAACAGGGAGGGTTTTCTTGTTGTGTCATGGCTG	AACAAGAAAACCCTCCCTGTTGAGCTCCTGGCTGGACTGTGCGTTGTTCG			OBFC1	NM_024928	3'UTR
cg08535928	0.3946	0.568436	13.371	4.87239e-31	3.2225e-27	59.4397	chr1	246952495	+	cg08535928	60773318	17744415	AAACCAACTAAAACCTACTATAAACTACAAATACACAACCCAAAAAAACA	AAACCGACTAAAACCTACTATAAACTACAAATACGCGACCCGAAAAAACG	I	T	Red							chr1:246952214-246952511	Island	CTGCTGGGGGCTGCGTTCGGGCGAGGAGGGGAGATTCTGTCTCAGAGGCCTCGGGCTGCA[CG]TTCTTCCGGGCCGCGCATTTGCAGCCCACAGCAGGCCCCAGCCGGCCCCTCTGGAGTTGG	GGGCCGGCTGGGGCCTGCTGTGGGCTGCAAATGCGCGGCCCGGAAGAACG			LOC149134	NR_015422	TSS1500			TRUE	1:245018852-245019163	1:246952392-246952497	Unclassified_Cell_type_specific
cg13247663	0.406245	0.620017	13.3691	4.94744e-31	3.2225e-27	59.4245	chr8	59058254	-	cg13247663	31696355	31721415	CAACTAAAAAAATTCACACATAAAAAACCTCAACCCTTTCTTTCTTCCCA	CAACTAAAAAAATTCGCGCGTAAAAAACCTCAACCCTTTCTTTCTTCCCG	I	A	Red							chr8:59058167-59059414	Island	CCAATCCGGAGGCAGCTGGAAGAGTTCGCGCGTGGGAAACCTCAGCCCTTTCTTTCTTCC[CG]GCACAGCGTTGTGCTGCCGCGCGTCGGCGCAGGCGGGGGCGCAAGGCCCGGGTCGTCCCC	CAGCTGGAAGAGTTCGCGCGTGGGAAACCTCAGCCCTTTCTTTCTTCCCG			FAM110B	NM_147189	5'UTR	high-CpG:59220802-59221031		TRUE	8:59220722-59222360			TRUE
cg09296001	0.452972	0.546026	13.3653	5.0943e-31	3.25782e-27	59.3953	chr7	127672564	-	cg09296001	48680349	42723374	AAAAAAACAATTAAATAACCACTAATAAACTAAAACAACACAAAACTACA	AAAAAAACAATTAAATAACCGCTAATAAACTAAAACGACGCGAAACTACG	I	A	Red							chr7:127671158-127672853	Island	TTGGGCCGGTCGGAGGGAGCAGTTGGGTGGCCGCTGATAGGCTGGAGCGGCGCGGGGCTG[CG]GCGGGAGAGCCCGCGCCGGCCCCCGCCCTCCGGCCCGCACCCGGGGCCCCCTGGCTCTGA	GAGGGAGCAGTTGGGTGGCCGCTGATAGGCTGGAGCGGCGCGGGGCTGCG			SND1	NM_014390	Body		DMR		7:127457643-127460321			TRUE
cg11716106	0.415551	0.572207	13.3483	5.81852e-31	3.46869e-27	59.2628	chr19	46380134	+	cg11716106	66645366	17759329	AATAATATTTAAACTATTAACCAAAAAACAAAAACCAAATCCAAAAACCA	AATAATATTTAAACTATTAACCGAAAAACGAAAACCAAATCCGAAAACCG	I	C	Grn							chr19:46379883-46380207	Island	TCTCTCCCGGAGTCGGCCAGCCCGAGGCAGGAAGCCCTGCGGTTTCTGGCTTCTCCCAGG[CG]GCCTCCGGATCTGGCCCCCGCCCCCCGGCCAACAGCCCAAATATTATTCCGCGGGAGGAG	CGGCCTCCGGATCTGGCCCCCGCCCCCCGGCCAACAGCCCAAATATTATT								TRUE	19:51071729-51072235	19:46379547-46380316	Unclassified_Cell_type_specific	TRUE
cg08325845	0.37479	0.565357	13.2971	8.66899e-31	4.91793e-27	58.8655	chr6	29974886	+	cg08325845	57611371	69789455	CTTAAACCCAAAAACTCAAAAAACCAAAACCATCCATAAAACATAAAACA	CTTAAACCCGAAAACTCAAAAAACCAAAACCGTCCGTAAAACATAAAACG	I	A	Red							chr6:29974220-29975369	Island	ACTACAACCAGAGCGAGGCGGGTGAGTGACCCCGGCCCGGGGCGCAGATCACTTACTCCC[CG]CTCCATGCCTCACGGACGGCCCTGGTCCCCTGAGTCTCCGGGTCCAAGATCGACCCCGAG	CTTGGACCCGGAGACTCAGGGGACCAGGGCCGTCCGTGAGGCATGGAGCG			HLA-J;NCRNA00171	NR_024240;NR_026751	Body;Body			TRUE	6:30082200-30083348	6:29974282-29975094	Unclassified_Cell_type_specific	TRUE
cg27099262	0.291827	0.787454	13.2895	9.19501e-31	5.13354e-27	58.8068	chr12	20263199	-	cg27099262	34782442		TTAAAACAAATCTTATTCTATAATAAACTCATAAAAACATTCAATCCCAC		II										OpenSea	ACCGCATTCATTTAAAACAAATCTTATTCTGTAGTGGACTCATGAGAGCATTCAGTCCCA[CG]TTTCTCTTGCTTGGGCTTGGTGAACTCCTTTAACTTTTTCCTTACTGTTCATTCCCTTAA	CGTGGGACTGAATGCTCTCATGAGTCCACTACAGAATAAGATTTGTTTTA								TRUE
cg16371082	0.401326	0.524973	13.238	1.37377e-30	7.10575e-27	58.4067	chr3	134083158	-	cg16371082	28673329	24646487	ACCCACAACTACAAAATTAATAACTCCAACAAAAAACCAAAAACAACTCA	ACCCGCGACTACAAAATTAATAACTCCAACGAAAAACCAAAAACAACTCG	I	A	Red							chr3:134082860-134083201	Island	GGCATCCAGGTCACCCGCGGCTGCAAGATTAATGGCTCCAGCGAGGAGCCAAGAACAGCT[CG]GCGCTCACTCGCTCCCCGGGGAGCGGAAACGCCTCCCGGCCGGCCCCCCTCTTCTCACCC	ACCCGCGGCTGCAAGATTAATGGCTCCAGCGAGGAGCCAAGAACAGCTCG			AMOTL2	NM_016201	Body			TRUE	3:135565602-135565887	3:134082780-134084386	Unclassified_Cell_type_specific
cg04407470	0.411596	0.535616	13.2195	1.58578e-30	8.08352e-27	58.2637	chr6	108489977	-	cg04407470	72789484	42727448	CAAAACAACTAAAAAATCAACACACAACAAACCAAATCAAAACTAAATCA	CGAAACAACTAAAAAATCGACGCGCAACGAACCGAATCAAAACTAAATCG	I	A	Red							chr6:108485671-108490539	Island	GTCCCTCGGGCCCGGGGCAGCTAGGAGGTCGGCGCGCAGCGGGCCGGGTCAGGACTGGGT[CG]AGCAGACAGAGCTGCAGCCCCCGCCTTGCCCGGCTTCTCGCGGCTGGAGAGCAGAGCGAT	CGACCCAGTCCTGACCCGGCCCGCTGCGCGCCGACCTCCTAGCTGCCCCG			NR2E1	NM_003269	Body		DMR	TRUE	6:108595967-108596761
cg19023309	0.439686	0.514181	13.2174	1.61186e-30	8.09904e-27	58.2475	chrX	106750168	-	cg19023309	61719307	61706302	CACTACTACTACCTTACTACCTTCAACACTAAACACAACCAAAAACAACA	CGCTACTACTACCTTACTACCTTCAACGCTAAACACAACCAAAAACAACG	I	C	Grn							chrX:106749879-106750862	Island	TCCTACAGACACCGCTGCTGCTACCTTGCTACCTTCAGCGCTGGGCACAGCCAGGGGCAG[CG]CGAGAGGGAGGCAACGAGAGGGTTCCCGGGCCGGGCAGCAGCCCAGCCCCGGCCCGGAGG	CGCTGCTGCTACCTTGCTACCTTCAGCGCTGGGCACAGCCAGGGGCAGCG							DMR		X:106636594-106637518	X:106749885-106750203	Unclassified_Cell_type_specific
cg08843517	0.476504	0.602941	13.2104	1.70273e-30	8.43518e-27	58.1928	chr16	88717464	+	cg08843517	38609333	48711394	CTAAAAACAAAACCTAAACAAAACAAAATTCAACCAAAAACACAAAAACA	CTAAAAACGAAACCTAAACGAAACGAAATTCGACCGAAAACGCAAAAACG	I	A	Red							chr16:88716989-88717606	Island	CCACTCGATCTGCCCCATGGCGACACGAACCCGGCTGGGACACTGCTAGGCGCGCACTGC[CG]CCCCTGCGCTCCCGGCCGAACCCCGCCCCGCCCAGGCCCCGCCCCCAGCCCCCCAGGTGA	CGCCCCTGCGCTCCCGGCCGAACCCCGCCCCGCCCAGGCCCCGCCCCCAG			CYBA	NM_000101	TSS200	high-CpG:87244919-87245004			16:87244516-87245148	16:88717379-88718141	Promoter_Associated
cg11287077	0.121168	0.907929	13.1974	1.88433e-30	9.07902e-27	58.0919	chr5	158590712	-	cg11287077	35683497		TCTATCCAAAACACTACCAACCAAACTAATCCTCCTAAAACTCTACTATC		II										OpenSea	TCCAGCCCTGATCTATCCAGGACACTGCCAGCCAGACTAATCCTCCTAAAGCTCTACTAT[CG]TAATATTTTCAACACTGTCTCTAAATTTTTGAGCCTGGCATTTGAGGTCCTCCACTCCTA	CGATAGTAGAGCTTTAGGAGGATTAGTCTGGCTGGCAGTGTCCTGGATAG			RNF145	NM_144726	Body			TRUE
cg01934626	0.390334	0.555316	13.1842	2.08807e-30	9.92476e-27	57.9896	chr5	180018562	+	cg01934626	64615427	72614508	AACCAAAACACAACCATAAACAAAACAAACAAAACTTTCTCAAAAACACA	AACCAAAACACGACCGTAAACGAAACGAACAAAACTTTCTCAAAAACGCG	I	A	Red							chr5:180017099-180019062	Island	CCGGGCAAGGCCACGAGGCTTCTTATACCCGGTCCTCGCCCCTCCAGCGCCGGCCTCGCC[CG]CGCTCCTGAGAAAGCCCTGCCCGCTCCGCTCACGGCCGTGCCCTGGCCAACTTCCTGCTG	GGCCAGGGCACGGCCGTGAGCGGAGCGGGCAGGGCTTTCTCAGGAGCGCG			SCGB3A1	NM_052863	TSS200		DMR	TRUE	5:179949706-179951668	5:180018124-180018566	Unclassified_Cell_type_specific
cg26537639	0.399757	0.631506	13.1701	2.32989e-30	1.09264e-26	57.8804	chr16	88717374	+	cg26537639	39740504		RCCATAAAACAAATCRAATAAACCATATAAACCAACRAACAAACRCTAAC		II									chr16:88716989-88717606	Island	TGGGACACCCCTCCAGGCTGCAGCCTCCACCGTCCCTGACGTGCACTCACTCAGGCCGGA[CG]CCAGCGCCTGTTCGTTGGCCCACATGGCCCACTCGATCTGCCCCATGGCGACACGAACCC	CGCCAGCGCCTGTTCGTTGGCCCACATGGCCCACTCGATCTGCCCCATGG		TRUE	CYBA	NM_000101	1stExon				16:87244516-87245148
cg01030534	0.503392	0.6051	13.1437	2.8619e-30	1.32448e-26	57.6754	chr7	143579698	+	cg01030534	55663495	38681484	AAACAAAACAAAAAACCAAAACAAAAATACAAAACACAATAAATACACCA	AAACAAAACGAAAAACCGAAACGAAAATACGAAACGCGATAAATACGCCG	I	T	Red							chr7:143582125-143582610	N_Shelf	ACGGACACAAAGGGGATTCTCTGTCCCCGATGATTTCTGATTTCGGCACACCCAGACCCA[CG]GCGCACCCATCGCGCCCCGCACCCCCGCCCCGGCCTCCCGCCCTGCCCTCCCCCCCGCAG	CGGCGCACCCATCGCGCCCCGCACCCCCGCCCCGGCCTCCCGCCCTGCCC			FAM115A	NM_014719	5'UTR		DMR		7:143210407-143211051	7:143579605-143579848	Unclassified_Cell_type_specific	TRUE
cg12433395	0.335694	0.594131	13.1359	3.04004e-30	1.38865e-26	57.6153	chr12	106533667	-	cg12433395	22727326		AAAAAAATAAAACTCTAAAAACRCCRAAACRAAACTAACTCCCCAAAAAC		II									chr12:106532106-106533696	Island	CCAGGGACGTGGAAGAGATGGGGCTCTAAAGGCGCCGGGACGGAGCTGGCTCCCCAGAGG[CG]CCCACCCTGCCAGCGAAGGCCGCCATCGGAGGTGGGCAAACCAGGGACCTGGGGTGGACC	AAGAGATGGGGCTCTAAAGGCGCCGGGACGGAGCTGGCTCCCCAGAGGCG			NUAK1;NUAK1	NM_014840;NM_014840	5'UTR;1stExon				12:105056148-105058046
cg01940855	0.39846	0.490943	13.1256	3.29285e-30	1.48485e-26	57.5357	chr12	104852355	-	cg01940855	37648374	52768389	AACCAAAAATAAACAACTCAACTACAAAACCCAACAAATAAAACATTCCA	GACCGAAAATAAACAACTCGACTACGAAACCCAACAAATAAAACGTTCCG	I	A	Red							chr12:104850253-104852395	Island	CTCGAGCGCGGCGGCCGGGGGTGAGCAGCTCGGCTGCGAAGCCCAACAGGTAGAACGTTC[CG]AGAAGCCTTCCGGGTAACGCGGGTCTCCCCGCCAAGCCGTGGCTCCCCTGCTCCCTTTTA	CGGAACGTTCTACCTGTTGGGCTTCGCAGCCGAGCTGCTCACCCCCGGCC			CHST11	NM_018413	Body		CDMR		12:103375769-103376979	12:104851138-104852848	Promoter_Associated
cg03804400	0.178179	0.865506	13.1197	3.44689e-30	1.51546e-26	57.4901	chr3	143505340	-	cg03804400	22685336		TAATAAACAACTAAATTAATAAATAATACACRAACTCACACAACTCTAAC		II			rs77922606	0.017376						OpenSea	CTTCGAGGTTGTGATAGGCAGCTAGATTGGTGAATGATACACGGGCTCACACAGCTCTGA[CG]GCTTCACCTCTTTCACCTCTAAACTACATCTCTGATGATCTCCACAGTCCTCTCCATTCT	GATAGGCAGCTAGATTGGTGAATGATACACGGGCTCACACAGCTCTGACG			SLC9A9	NM_173653	Body			TRUE
cg08862890	0.457754	0.587022	13.0889	4.37886e-30	1.87825e-26	57.2517	chr5	169064451	-	cg08862890	33784505	10608453	AACAAAACAAATAACAAAAAAACCACAAACAAAAAAATACTACAAAACCA	AACGAAACAAATAACGAAAAAACCGCGAACAAAAAAATACTACGAAACCG	I	A	Red							chr5:169064270-169064702	Island	GGCGCGGCAGGGAGCGGGACAGGTGGCGGGAGAGCCGCGAGCAGGAGGATGCTGCGGGGC[CG]GCGGCGCGGGGTGGGCAGGGCGCGCTGCCTGCAGGTCAGAGGGCGCAGCCTGCGGCGGGG	AGCGGGACAGGTGGCGGGAGAGCCGCGAGCAGGAGGATGCTGCGGGGCCG			DOCK2	NM_004946	Body		DMR		5:168996759-168997253	5:169063792-169065472	NonGene_Associated
cg23483840	0.342239	0.58889	13.0628	5.36683e-30	2.22078e-26	57.049	chr6	29974844	+	cg23483840	17783380	63739449	ATAAAACAAAAAATAAATAATCTACACCCCAAACCAAAATCACTCACCCA	ATAAAACGAAAAATAAATAATCTACGCCCCGAACCGAAATCACTCACCCG	I	C	Grn							chr6:29974220-29975369	Island	AGGCACAGACTGACCGAGTGAACCTGCGGACCCTGCTCCGCTACTACAACCAGAGCGAGG[CG]GGTGAGTGACCCCGGCCCGGGGCGCAGATCACTTACTCCCCGCTCCATGCCTCACGGACG	ATGGAGCGGGGAGTAAGTGATCTGCGCCCCGGGCCGGGGTCACTCACCCG			HLA-J;NCRNA00171	NR_024240;NR_026751	Body;Body		DMR	TRUE	6:30082200-30083348	6:29974282-29975094	Unclassified_Cell_type_specific	TRUE
cg25061701	0.103968	0.878324	13.0551	5.69731e-30	2.27716e-26	56.9894	chr17	62608856	-	cg25061701	32718437		CAAAAAAATCTTATTTTTATCATTTCTCTTTACTTAAAACATACTTATCC		II										OpenSea	CCTCCACCCCTCAAAAAAATCTTATTTTTATCATTTCTCTTTACTTAAAACATACTTATC[CG]GTCGTGTTTAACCAATTCTTAAAAAAAAATCACAGAATGTTTAACATTCAGTTTCAAAGA	AAAAAAATCTTATTTTTATCATTTCTCTTTACTTAAAACATACTTATCCG			SMURF2	NM_022739	Body			TRUE
cg02858132	0.193396	0.82954	13.0513	5.86568e-30	2.31811e-26	56.9604	chr3	136469005	-	cg02858132	19680369		TACAACAATTAAATATATATTTTTCACAAACATCTTATTACACAATCACC		II									chr3:136470433-136471923	N_Shore	AAATTTTAAGTTACAGCAATTAAATGTGTGTTTTTCACAGACATCTTGTTACACAATCAC[CG]TAAGATACTATCCCCATTTTATTTTATTTTTTTAAAGAGATGGAGTCTTGTATGTTGCCC	CGGTGATTGTGTAACAAGATGTCTGTGAAAAACACACATTTAATTGCTGT			STAG1	NM_005862	5'UTR		RDMR
cg12628196	0.376136	0.522991	13.041	6.35757e-30	2.48459e-26	56.8802	chr7	127672458	-	cg12628196	22800505	58632399	AACAAACAAAACAAAACCAAAACAAACAAACAAACAAACCAAAATAAACA	AACGAACGAAACGAAACCAAAACGAACGAACGAACGAACCGAAATAAACG	I	T	Red							chr7:127671158-127672853	Island	CCGCCCCCTCTAGACGAGCGGAGCGGGGCCAGGGCGAGCGGGCGAGCGAGCCGGAGTGAG[CG]TCAAGTGAGGGGCCGCGCGCAAGTCGCAGGCGTTCGCAGCTATTTTGGGCCGGTCGGAGG	CGCTCACTCCGGCTCGCTCGCCCGCTCGCCCTGGCCCCGCTCCGCTCGTC			SND1;LRRC4	NM_014390;NM_022143	Body;TSS1500	high-CpG:127459495-127459695	DMR		7:127457643-127460321			TRUE
cg03596016	0.489982	0.619694	13.029	6.97451e-30	2.69574e-26	56.7879	chr1	246952362	-	cg03596016	27754398	43639416	ACCTAACCAAAATTCTAAAAAAACCACCCAAAACACAATAAATCAAAACA	ACCTAACCAAAATTCTAAAAAAACCGCCCGAAACGCGATAAATCGAAACG	I	A	Red	rs4926445	0.472727					chr1:246952214-246952511	Island	CAGCGGGCTCCGGCCTGGCCAGGATTCTGGGGGAGCCGCCCGGAGCGCGGTGAATCGGGG[CG]GGGAGAGGGGCGGGGAAGGCGCGCGAAAGCCCCAGCAGAGACCGGCAGCGGCGGGCGGCC	CGCCCCGATTCACCGCGCTCCGGGCGGCTCCCCCAGAATCCTGGCCAGGC			LOC149134	NR_015422	TSS1500			TRUE	1:245018852-245019163
cg13000649	0.350382	0.456548	12.9984	8.84518e-30	3.33894e-26	56.5512	chr17	17626790	-	cg13000649	20614431		AACCAAAACCTCACCCRCAAACTCRTAAATCACTAAAAAAATATTAAAAC		II									chr17:17625605-17628500	Island	CCTAAACGCACAGCCAAGACCTCACCCGCAGGCTCGTAAGTCACTGGAAAAATATTAAAG[CG]TTCCCTCCCTCCCCTCCTCTATCTTTGACATACACACGCCTGCGCGCGCGCGCACTCTTA	CGCTTTAATATTTTTCCAGTGACTTACGAGCCTGCGGGTGAGGTCTTGGC			RAI1	NM_030665	5'UTR				17:17566331-17568400
cg22859061	0.370039	0.5226	12.962	1.173e-29	4.25337e-26	56.2699	chr5	180018503	+	cg22859061	74675368	16604306	AACACTAAAAAAACAAAAACCAAATATAAAAAACCTCATAACCTTACCCA	GACGCTAAAAAAACGAAAACCGAATATAAAAAACCTCGTAACCTTACCCG	I	A	Red							chr5:180017099-180019062	Island	AGGAGGGCGGCGAGCTTCATGGCGCGGGGGCTCGGGGCGCGCGGGGAACCTGCGGCTGCC[CG]GGCAAGGCCACGAGGCTTCTTATACCCGGTCCTCGCCCCTCCAGCGCCGGCCTCGCCCGC	GGCGCTGGAGGGGCGAGGACCGGGTATAAGAAGCCTCGTGGCCTTGCCCG			SCGB3A1	NM_052863	TSS200			TRUE	5:179949706-179951668	5:180018124-180018566	Unclassified_Cell_type_specific
cg26250609	0.304992	0.54942	12.96	1.19209e-29	4.27847e-26	56.2539	chr11	67351273	+	cg26250609	41623463	48712361	TACTCACTAATAACAAAAACTACAACAACAAAACTCCAACAAAAACCTCA	TACTCACTAATAACGAAAACTACGACGACGAAACTCCAACGAAAACCTCG	I	C	Grn	rs8191439	0.040603					chr11:67350928-67351953	Island	GCCGTGACTCAGCACTGGGGCGGAGCGGGGCGGGACCACCCTTATAAGGCTCGGAGGCCG[CG]AGGCCTTCGCTGGAGTTTCGCCGCCGCAGTCTTCGCCACCAGTGAGTACGCGCGGCCCGC	TACTCACTGGTGGCGAAGACTGCGGCGGCGAAACTCCAGCGAAGGCCTCG			GSTP1;GSTP1	NM_000852;NM_000852	1stExon;5'UTR	high-CpG:67107710-67107864			11:67107505-67108529	11:67350809-67352733	Promoter_Associated	TRUE
cg08965276	0.25196	0.5467	12.9355	1.44089e-29	5.11919e-26	56.065	chr16	1030586	+	cg08965276	18650489	55612437	AAAACAAAAAAACTACACCATTCCAAATCAAACAACCAACACAAAACACA	AAAACGAAAAAACTACGCCATTCCGAATCAAACAACCAACGCGAAACACG	I	C	Grn							chr16:1029878-1035327	Island	TTTGAGGGCACCGGCGCGGTAGGTCACCCGGGTTTCGCGGGCCGCAAGCTCGGAGACGCG[CG]TGTCCCGCGTTGGCTGCCTGACCCGGAATGGCGCAGCCCCTTCGCCTCCAGCGCGCTGGT	GAGGCGAAGGGGCTGCGCCATTCCGGGTCAGGCAGCCAACGCGGGACACG			SOX8	NM_014587	TSS1500		DMR		16:969912-975949
cg06723357	0.140501	0.879739	12.9249	1.56453e-29	5.50287e-26	55.983	chr17	55981642	+	cg06723357	65743469		CAACTCRAAAAATTACCCRAAACACAATATTTCAAAATTACTAAATACCC		II										OpenSea	TCCTGGCCCCCCTACCCCACCGCGTCTCCTAGGTGAGAAAAACACCCATAACCATCCTCA[CG]GGCACCCAGCAACCCTGAAACACTGTGTCTCGGGCAACTTTTCGAGCTGCAGCTGTTCCC	CGGGCACCCAGCAACCCTGAAACACTGTGTCTCGGGCAACTTTTCGAGCT		TRUE	CUEDC1	NM_017949	TSS1500			TRUE
cg07198194	0.427712	0.526962	12.9221	1.59856e-29	5.52048e-26	55.9616	chr10	3109053	-	cg07198194	46727363	56739491	AAAAACCTAAAAACAAAAATCAAAAAAACCAAACCCCAAAACTCCCAACA	AAAAACCTAAAAACGAAAATCGAAAAAACCGAACCCCGAAACTCCCAACG	I	C	Grn							chr10:3108650-3111419	Island	TCAGGCTGCAGAGGAAACCTGGGGGCGGGGGTCGAGGAAGCCGAGCCCCGAGGCTCCCAG[CG]CCGCCCCAGGAGGAATCTTGCGGGCCACTAGAAGCTGTGCGCGCGGCCGGGCTCGGCCCC	GGAAACCTGGGGGCGGGGGTCGAGGAAGCCGAGCCCCGAGGCTCCCAGCG			PFKP	NM_002627	TSS1500		DMR		10:3098430-3101596
cg06970744	0.427974	0.663603	12.9127	1.71962e-29	5.87221e-26	55.8888	chr1	110210439	+	cg06970744	66765394		AAACTAATTAAATCCAAAAATTCAAAACTAAACTAAACTATAATCRCRCC		II									chr1:110210581-110210956	N_Shore	TTATTCAGAATCTCTCTGTTTTAGAGAGAGCCTTTCTTTCTTGCCTAACCTAGAGTGCAG[CG]GCGCGATCATAGCTCAGTTCAGTCTTGAACCCCTGGACTCAACCAGTTCTCCCCCGCCCT	CGGCGCGATCATAGCTCAGTTCAGTCTTGAACCCCTGGACTCAACCAGTT			GSTM2;GSTM2	NM_000848;NM_001142368	TSS1500;TSS1500			TRUE		1:110210303-110210997	Unclassified	TRUE
cg16755500	0.408522	0.581151	12.9093	1.76638e-29	5.97387e-26	55.8621	chr17	27918338	+	cg16755500	44656416	39801422	TTTTTTTACCAAACAACAATAAACACTAAACCCAAATCACTTACACTTCA	TTTTTTTACCAAACGACGATAAACACTAAACCCAAATCGCTTACGCTTCG	I	A	Red							chr17:27918161-27918398	Island	TGTCTTTGTTTCTCCGCTGTGTGGGCGCGTCTCGAGCACGTGGCAGCTGAGAGCGCGGGC[CG]AAGCGCAAGCGACCTGGGTTCAGTGTCTACCGCCGCCTGGCAAAAAAAGAACACGGCCGC	TTTTTTTGCCAGGCGGCGGTAGACACTGAACCCAGGTCGCTTGCGCTTCG								TRUE	17:24942108-24942589	17:27917775-27919250	Unclassified
cg04765848	0.400831	0.529193	12.8824	2.17473e-29	7.21614e-26	55.6549	chr1	53527576	-	cg04765848	25665350		CCTAAAAAAAATCCAATTCCAATACRAAAAACTAAAAACTAAAAAACRTC		II									chr1:53527572-53528974	Island	AGGTGTCGGGGCCTAAAGGGGGTCCAGTTCCAGTGCGGAAGGCTGGGAACTAGGAAGCGT[CG]CGGACCAGACAGCCCGCCTTCCCGGTCTCCCGGGTGGGGGTTCGGGGGGCGTGGTGCGGC	CTAAAGGGGGTCCAGTTCCAGTGCGGAAGGCTGGGAACTAGGAAGCGTCG			PODN	NM_153703	TSS1500		DMR		1:53300161-53301620
cg03304815	0.364076	0.507899	12.8631	2.52686e-29	8.30622e-26	55.5054	chr3	134083139	-	cg03304815	27675507		AAATACCAAACATCCAAATCACCCRCRACTACAAAATTAATAACTCCAAC		II									chr3:134082860-134083201	Island	TCGCGGCTCTGGAATGCCAGGCATCCAGGTCACCCGCGGCTGCAAGATTAATGGCTCCAG[CG]AGGAGCCAAGAACAGCTCGGCGCTCACTCGCTCCCCGGGGAGCGGAAACGCCTCCCGGCC	CGCTGGAGCCATTAATCTTGCAGCCGCGGGTGACCTGGATGCCTGGCATT			AMOTL2	NM_016201	Body			TRUE	3:135565602-135565887	3:134082780-134084386	Unclassified_Cell_type_specific
cg07278047	0.157618	0.761962	12.8554	2.68133e-29	8.57359e-26	55.4463	chr12	99090758	+	cg07278047	58759499		ACCCTTCCCCAACAAAATCCTTATCTACTCTCAAAACACTATCTTCATAC		II										OpenSea	ACTGTTCAGAATAAAGTTGGAGAGAACATAAGTGAACAGATGAACCATGAAAATCATAAA[CG]TATGAAGACAGTGCTCTGAGAGCAGATAAGGACTCTGTTGGGGAAGGGTTCACATACCTG	CGTATGAAGACAGTGCTCTGAGAGCAGATAAGGACTCTGTTGGGGAAGGG			APAF1;APAF1;APAF1;APAF1;APAF1	NM_181869;NM_181861;NM_013229;NM_181868;NM_001160	Body;Body;Body;Body;Body			TRUE
cg10126372	0.167655	0.863673	12.8531	2.72881e-29	8.64681e-26	55.4288	chr8	52722237	-	cg10126372	45671439		ATTTTAAACAACATAATACAAACAAACTTTTCCAAAATTACTTCCACTAC		II										OpenSea	TAAAACACCGTGTTTTAGGCAGCATAATGCAAACAAACTTTTCCAAAATTACTTCCACTG[CG]CATTTGATGAAAAACCCGACCTCTTAGCCTCCAGCTGTCCTCTTGAAGCCCAAGTTGATT	CGCAGTGGAAGTAATTTTGGAAAAGTTTGTTTGCATTATGCTGCCTAAAA			PXDNL	NM_144651	TSS1500			TRUE				TRUE
cg26522368	-0.442637	0.443137	-12.849	2.8171e-29	8.84686e-26	55.3971	chr19	49703932	+	cg26522368	26709510	66741382	ACACAAAATACTTAAAAAATCACTATCCCATAACCTCAAAAACCCCTCCA	ACGCAAAATACTTAAAAAATCACTATCCCGTAACCTCAAAAACCCCTCCG	I	T	Red							chr19:49699698-49700070	S_Shelf	AGGACGTGTTCTTCTTCCTCTTCTTCCTCGGCGTGTGGCTGGTAGCCTATGGCGTGGCCA[CG]GAGGGGCTCCTGAGGCCACGGGACAGTGACTTCCCAAGTATCCTGCGCCGCGTCTTCTAC	CGGAGGGGCTCCTGAGGCCACGGGACAGTGACTTCCCAAGTATCCTGCGC			TRPM4	NM_017636	Body				19:54395377-54395807
cg23855505	0.468979	0.579232	12.8351	3.13892e-29	9.7703e-26	55.2894	chr12	104852439	+	cg23855505	11799350	34806401	AAAAACAACTCAAAAACATAAAAAATAAATTTCTAAACCAACATAACCCA	AAAAACAACTCGAAAACGTAAAAAATAAATTTCTAAACCAACGTAACCCG	I	A	Red							chr12:104850253-104852395	S_Shore	GTCTCCCCGCCAAGCCGTGGCTCCCCTGCTCCCTTTTACCCTCCCTTAGCAGCCCCCTGC[CG]GGCCACGTTGGCTCAGAAATCCATTTTCTACGCCTCCGAGTTGCCTTTCTCAGCGTAGTC	CGGGCCACGTTGGCTCAGAAATCCATTTTCTACGCCTCCGAGTTGCCTTT			CHST11	NM_018413	Body		CDMR		12:103375769-103376979	12:104851138-104852848	Promoter_Associated
cg03750144	0.347941	0.534712	12.8206	3.50954e-29	1.08281e-25	55.1782	chr2	131595152	+	cg03750144	12637450		AAATTCCTATAAAAACAACRAAATAAAAACRTCCCAACTAAATAAATCCC		II									chr2:131594139-131595302	Island	TGTTGGGCTCCTGCTCGGGGTGCCCCCTCTCTGGCCCGATTTCCGGGCCCGCTCACCATC[CG]GGACCCACTCAGTTGGGACGCCTCCACCTCGCTGCCCCCACAGGAACCCCAAGATGGGCC	CGGGACCCACTCAGTTGGGACGCCTCCACCTCGCTGCCCCCACAGGAACC									2:131310503-131311808
cg03936721	0.373865	0.443694	12.8007	4.09533e-29	1.24176e-25	55.0244	chr17	42386419	+	cg03936721	12738439	21669437	CCTCCCTCTAAATTCTAAACCTAAAAAAAACAATAAACACATTATTCTCA	CCTCCCTCTAAATTCTAAACCTAAAAAAAACAATAAACGCATTATTCTCG	I	A	Red							chr17:42385810-42386393	S_Shore	GTGGACTGCGGAAACCCGGACTGAGCGCTGCCGCGGAGAAAAGGGAGGGGAGAAAAGGGT[CG]AGAATAATGCGTCCACTGTCCCTCCCAGGCCCAGAACCCAGAGGGAGGCTGCAGTCTGGT	CCTCCCTCTGGGTTCTGGGCCTGGGAGGGACAGTGGACGCATTATTCTCG			RUNDC3A;RUNDC3A;RUNDC3A	NM_001144826;NM_001144825;NM_006695	Body;Body;Body					17:42384979-42386691	Unclassified
cg12031863	0.358768	0.603257	12.7976	4.19418e-29	1.25018e-25	55.0006	chr16	4587854	-	cg12031863	67642425		CTAACACCTATTAAAAAACCCCCCAAAAAACTCRCTAAACCAAAATCCTC		II			rs709632	0.348044					chr16:4587836-4588890	Island	CCCCACCTCATCTAACACCTGTTGAGAAGCCCCCCAAGGAACTCGCTAAGCCAAGGTCCT[CG]AAGGCGCGACTCCTAGCCCCAAGCTAGGCCAGGCCGTCGCCATCTCCGCCGGGGATGCGC	CGAGGACCTTGGCTTAGCGAGTTCCTTGGGGGGCTTCTCAACAGGTGTTA			C16orf5	NM_013399	5'UTR				16:4527620-4528930	16:4587791-4589201	Promoter_Associated
cg11550865	0.303933	0.765695	12.7808	4.77675e-29	1.37479e-25	54.8711	chr15	59501408	-	cg11550865	17747506		TAAAAACATTTTCCTTTAACCTAATCTATTTCTTAATATTCTCTTTCAAC		II									chr15:59498959-59499338	S_Shelf	GAATCCAAAAGTAAAAACATTTTCCTTTGACCTAATCTATTTCTTAATGTTCTCTTTCAG[CG]TGTTACCCATATAGGCATCATTTCGGTAGTTATTTAGTGTACACATTCTATAATGCATTT	CGCTGAAAGAGAACATTAAGAAATAGATTAGGTCAAAGGAAAATGTTTTT			MYO1E	NM_004998	Body
cg12550399	0.161358	0.783266	12.78	4.80767e-29	1.37479e-25	54.8647	chr17	19482275	-	cg12550399	40642326		CATTTCTTTTAATAAAACCTCCAACCTTCTCTATATTATTCCRACATACC		II									chr17:19483305-19483687	N_Shore	AGCAATACTGACATTTCTTTTGATAAAACCTCCAGCCTTCTCTGTGTTGTTCCGACATAC[CG]AGGACCAACTGGTCTACATGGATGCCCTGAACATGCAATTCTTTCTTCCAAAATAAAACA	CGGTATGTCGGAACAACACAGAGAAGGCTGGAGGTTTTATCAAAAGAAAT			SLC47A1	NM_018242	3'UTR							TRUE
cg19759135	0.359229	0.593483	12.7752	4.99021e-29	1.41548e-25	54.8275	chr5	179221059	+	cg19759135	20690476	67792345	AACCAATAAAACTACCTCATCCTTCATAATACCATCAATATAATAACACA	AACCAATAAAACTACCTCGTCCTTCATAATACCGTCGATATAATAACACG	I	A	Red							chr5:179222608-179223825	N_Shore	GGCCGTCCTCTGAGCAGCAGACGGGGCTAAGCGTTCCCCAGCTCGCCTTCACACACAGCC[CG]TGCCACCACACCGACGGTACCATGAAGGACGAGGTAGCTCTACTGGCTGCTGTCACCCTC	AGCCAGTAGAGCTACCTCGTCCTTCATGGTACCGTCGGTGTGGTGGCACG			LTC4S;LTC4S	NM_145867;NM_145867	1stExon;5'UTR					5:179220211-179221315	Promoter_Associated_Cell_type_specific	TRUE
cg13940444	0.401395	0.589716	12.7682	5.26496e-29	1.48146e-25	54.7742	chr12	53617382	-	cg13940444	52773449		TATTACAATCAAAACCCCRTTTATATCRACCTAAAACTAAAACCTATACC		II									chr12:53613716-53615103	S_Shelf	AAGAGGTTTCCTGTTGCAATCAAAGCCCCGTTTGTGTCGGCCTGGAGCTGGAGCCTGTGC[CG]GAGGAGGAGAGACCGGGGAGGGGAGGGGAAAAGAGGCAGTCGACTGGGGTTTTTTCCTGG	CGGCACAGGCTCCAGCTCCAGGCCGACACAAACGGGGCTTTGATTGCAAC			RARG	NM_000966	Body			TRUE		12:53616684-53618870	Promoter_Associated	TRUE
cg22053945	0.341099	0.733376	12.7385	6.62879e-29	1.84371e-25	54.5447	chr17	46651360	+	cg22053945	70765503		TACRTATCCTCTCTCCTTTATTATTATTCAACAACAAATCTCCTTAAACC		II									chr17:46654053-46654369	N_Shelf	CAAATTTTTTCCCCCTTGCAGATCCGGGAGAGACGGCTAACACTTTTTTCCCCCAACAGC[CG]GTCCAAGGAGATTTGCTGTTGAATAATAACAAAGGAGAGAGGATACGTATTTAAAGAAAA	ACGTATCCTCTCTCCTTTGTTATTATTCAACAGCAAATCTCCTTGGACCG			HOXB3;HOXB3	NM_002146;NM_002146	5'UTR;1stExon
cg21908235	0.372205	0.579984	12.7373	6.68947e-29	1.84371e-25	54.5356	chr1	146551744	+	cg21908235	26686337	43607501	TTATATCCTTTCTCCTACTAATATCTACCCACCAACAAACAAAAACTACA	TTATATCCTTTCTCCTACTAATATCTACCCGCCAACGAACGAAAACTACG	I	A	Red							chr1:146551476-146551764	Island	CCAAGCGCGGCTCTTGGCTCGCTGGCGGGCAGCGTCCACAGAGTGTGGAACCGCCGCAGC[CG]CAGCTCCCGCCCGCTGGCGGGCAGACACTAGCAGGAGAAAGGACACAAGGCCTGCGTGGT	TTGTGTCCTTTCTCCTGCTAGTGTCTGCCCGCCAGCGGGCGGGAGCTGCG							DMR		1:145015270-145019201	1:146551058-146552550	Unclassified_Cell_type_specific
cg08300419	0.364132	0.503351	12.7282	7.17488e-29	1.94123e-25	54.4658	chr11	47208959	-	cg08300419	43677432	43609490	TACCCTAAACCTTAAAAACCAAAAAAAACACAAACCAACAAAATCAAACA	TACCCTAAACCTTAAAAACCAAAAAAAACGCGAACCAACGAAATCGAACG	I	C	Grn							chr11:47207188-47209176	Island	ACCCAGCGGCGGTGCCCTGAGCCTTGAAGACCAGGGGGAGCGCGGACCAACGGGGTCGAA[CG]CCCGGGCGCAGAAGGTCCCGGACGCAGAAGGTCCCGGGCGCGCAGAATCGCAGCGGGTCG	TGCCCTGAGCCTTGAAGACCAGGGGGAGCGCGGACCAACGGGGTCGAACG			PACSIN3	NM_016223	TSS1500				11:47163765-47165689
cg10027723	0.125632	0.892373	12.7038	8.66251e-29	2.30821e-25	54.2782	chr1	51888574	-	cg10027723	21672452		AAACAACATTTAACAAATCCTCCAAATTAATATAACCAAATTTCTCCTTC		II										OpenSea	TGGAGAAGGGAAGACAGCATTTAACAAGTCCTCCAGATTAGTATAGCCAAGTTTCTCCTT[CG]AGCTTCAAGACTACATTTCAGTTTCCATCTCAGACATAACCCAAAATGTAAGCTCAGGCT	GACAGCATTTAACAAGTCCTCCAGATTAGTATAGCCAAGTTTCTCCTTCG			EPS15;EPS15	NM_001159969;NM_001981	TSS1500;Body			TRUE
cg08825929	0.43315	0.538265	12.7014	8.82918e-29	2.32208e-25	54.2592	chr3	193776240	-	cg08825929	33698305		TTAAAATACCAAAAACCTAACCAAAAATAAAACCRTTTTATTAAAAACTC		II									chr3:193776091-193776308	Island	CCGGCAGCGCCTTGAAATACCAAAGGCCTAGCCAAAGATGGAACCGTTTTGTTGGGAGCT[CG]GGTTTCCCCCGCCGCGAGGCTGAGCCGGTGGCGCAGCTGCTCAAAGGTCACGCCCGAGAC	TGAAATACCAAAGGCCTAGCCAAAGATGGAACCGTTTTGTTGGGAGCTCG									3:195258725-195259024	3:193775834-193776357	Unclassified_Cell_type_specific	TRUE
cg12708994	0.406174	0.668338	12.6995	8.95875e-29	2.3341e-25	54.2447	chr6	116691460	-	cg12708994	30803348		ACCTACATTAAATACTTTACTCCTAACCTTCTATAATTAAAATCTATTCC		II									chr6:116691827-116692868	N_Shore	GTTTGTGAGCTGCCTACATTAAATGCTTTGCTCCTGACCTTCTGTGATTAAAATCTGTTC[CG]TTTGCAGGGTTCGGTGCGCTTGGATTTAGTGTATTTTGTTGGTACAGTAAAAAAGAGAAC	CGGAACAGATTTTAATCACAGAAGGTCAGGAGCAAAGCATTTAATGTAGG			DSE;DSE	NM_013352;NM_001080976	TSS1500;5'UTR		CDMR			6:116691077-116693044	Promoter_Associated
cg00489401	0.359326	0.656808	12.6833	1.01559e-28	2.60738e-25	54.1197	chr5	180075875	+	cg00489401	36733315		CRAATACAAATACACRCTAACACTTAAAACRAATCTTAAAAAAACRAATC		II									chr5:180075688-180076906	Island	CTGTCCCCTCAAATCCGGGGACCCCTGGCCTTCCGCCCCTTCTGCGGCGCTGACAGCCCG[CG]ATTCGCCTCCTCAAGATTCGTCTCAAGTGCCAGCGTGCACCTGCACCCGTCCGCCTCGGG	GGGTGCAGGTGCACGCTGGCACTTGAGACGAATCTTGAGGAGGCGAATCG		TRUE	FLT4;FLT4	NM_002020;NM_182925	Body;Body				5:180008314-180009486	5:180075506-180077098	Unclassified_Cell_type_specific
cg15726260	0.34883	0.500423	12.6803	1.03891e-28	2.63566e-25	54.0971	chr6	29974900	+	cg15726260	29627455	40758428	ACCTCAAAATCAATCTTAAACCCAAAAACTCAAAAAACCAAAACCATCCA	ACCTCGAAATCGATCTTAAACCCGAAAACTCAAAAAACCAAAACCGTCCG	I	T	Red							chr6:29974220-29975369	Island	GAGGCGGGTGAGTGACCCCGGCCCGGGGCGCAGATCACTTACTCCCCGCTCCATGCCTCA[CG]GACGGCCCTGGTCCCCTGAGTCTCCGGGTCCAAGATCGACCCCGAGGCTGCGGGACCTGC	CGGACGGCCCTGGTCCCCTGAGTCTCCGGGTCCAAGATCGACCCCGAGGC			HLA-J;NCRNA00171	NR_024240;NR_026751	Body;Body			TRUE	6:30082200-30083348	6:29974282-29975094	Unclassified_Cell_type_specific	TRUE
cg21878148	0.122375	0.870719	12.68	1.0416e-28	2.63566e-25	54.0946	chr13	70681276	-	cg21878148	30806349		CCACATTTTCAACCTAAAACATTTTAAACTTAATAACCACATAAACACAC		II									chr13:70681732-70682219	N_Shore	CATCTCTTAACCCACATTTTCAACCTGAAACATTTTAGACTTAGTAGCCACATGAGCACA[CG]CGGTGAAATGAGTGGAAATTGAGAGATGCTTGGAAGCCCCGTGGGGACTTACTGTACCTG	CACATTTTCAACCTGAAACATTTTAGACTTAGTAGCCACATGAGCACACG			KLHL1;ATXN8OS	NM_020866;NR_002717	Body;TSS200			TRUE
cg20107346	0.116834	0.881354	12.6785	1.05354e-28	2.64685e-25	54.0832	chr12	88803163	+	cg20107346	41809469		CTTTACATACTTCTCCTCACTTAAATCTCTTTAACCTCTCCTACCAAACC		II										OpenSea	CATGAATGGAATGAAATGTGAGGTTAAGGGACTTTTGTCTCTTAAGAAAGAGGAAATATC[CG]GCCTGGCAGGAGAGGTTAAAGAGATTCAAGTGAGGAGAAGTATGCAAAGGGTAAGACTTC	CGGCCTGGCAGGAGAGGTTAAAGAGATTCAAGTGAGGAGAAGTATGCAAA								TRUE
cg14287235	0.399985	0.511234	12.6718	1.10966e-28	2.76562e-25	54.0315	chr14	24804339	+	cg14287235	17659337	38772500	AACCAAAAAAATCCAACTTTAACACAAAAAAAAACCAAACTATCCCATCA	AACCAAAAAAATCCGACTTTAACACAAAAAAAAACCGAACTATCCCGTCG	I	A	Red	rs3212257	0.046376					chr14:24803678-24804353	Island	GCTCAGAGTCCCGGGCGACAGGCGCTTCCCTCCCGGCGCCGCGGCCCCCTCCCACTTCCC[CG]ACGGGACAGCCCGGCCCCTTCCTGTGCCAAAGCCGGACTCCCCTGGTCTCCTCCCGCACT	GACCAGGGGAGTCCGGCTTTGGCACAGGAAGGGGCCGGGCTGTCCCGTCG			ADCY4	NM_139247	TSS1500		DMR		14:23873450-23874274	14:24802658-24804468	Promoter_Associated
cg06733794	0.347835	0.601118	12.671	1.11654e-28	2.76562e-25	54.0254	chr10	123922970	-	cg06733794	41771481	54780377	CATTTCAAAACTACACAATACAAACAATCCCAACAAAACAAAAAAAACCA	CATTTCAAAACTACACAATACGAACGATCCCGACGAAACGAAAAAAACCG	I	A	Red	rs117277819	0.043837					chr10:123922850-123923542	Island	GCGGCTCGTTTGCATTTCAAAGCTACACAATGCGGGCGGTCCCGGCGAGGCGGGAGGGGC[CG]GGGCAGAGGGAGGGTCTTCGCCTCCCCACCCCCAGCCCCGTTTCCGGAGCCCGCGATGGA	CGGCCCCTCCCGCCTCGCCGGGACCGCCCGCATTGTGTAGCTTTGAAATG			TACC2;TACC2;TACC2;TACC2	NM_206862;NM_206860;NM_006997;NM_206861	Body;TSS200;TSS200;Body			TRUE	10:123912674-123913569
cg13634736	0.321383	0.538714	12.659	1.22444e-28	3.01166e-25	53.9335	chr11	3181575	-	cg13634736	70619303		CAAAACAACACAATCCAACAAACAAAACRCCTAAACCCTTTAAACAACCC		II									chr11:3181574-3182120	Island	AGGAGCTGCCCCAAAGCAGCACAGTCCAGCAAGCAGGACGCCTGGACCCTTTAAACAACC[CG]ACTGCTGCGCCGTATTCACCGCAATAGGCGGGCAGGAGCGGGACGCACTGCTTCCAGAGT	CGGGTTGTTTAAAGGGTCCAGGCGTCCTGCTTGCTGGACTGTGCTGCTTT			OSBPL5;OSBPL5;OSBPL5	NM_020896;NM_001144063;NM_145638	5'UTR;5'UTR;5'UTR			TRUE				TRUE
cg08147330	0.111812	0.912676	12.6411	1.40696e-28	3.43658e-25	53.7951	chr4	89617925	+	cg08147330	48666330		AAACACRTTCTCAATACTTAATTCTTAAATTTCTTTACTCATAACATTTC		II			rs28435799	0.04849						OpenSea	CGTTACAAAAGCAAAGTCTCAAAGATGACGTTTTTCTTGGGTTCTGCCTTCTCTGCACTG[CG]AAATGTCATGAGTAAAGAAATTTAAGAATTAAGCACTGAGAACGTGTTCAGTCATGGCTT	AACACGTTCTCAGTGCTTAATTCTTAAATTTCTTTACTCATGACATTTCG			NAP1L5;HERC3;NAP1L5	NM_153757;NM_014606;NM_153757	1stExon;Body;3'UTR					4:89617911-89618072	Unclassified_Cell_type_specific
cg26573704	0.425236	0.530859	12.6352	1.47239e-28	3.57157e-25	53.7498	chr5	33892223	-	cg26573704	69653336		AATTCAACTAACAATATCCRCTTTCRACRAAATATAAAATAAACCAAAAC		II									chr5:33892191-33892403	Island	AAAAGGGGAGTGATTCAGCTGACAGTGTCCGCTTTCGGCGGGGTGTGGAATGGGCCAGAG[CG]GGAGGGCGCAGCCCACCCCGGTCCCCACCCCTCCGCCTCCCGCATGCCCCGCGGCCTCGC	ATTCAGCTGACAGTGTCCGCTTTCGGCGGGGTGTGGAATGGGCCAGAGCG			ADAMTS12	NM_030955	TSS200	high-CpG:33927847-33928066			5:33927827-33928187			TRUE
cg01837657	0.405892	0.544391	12.6294	1.53958e-28	3.70646e-25	53.7054	chr15	90039822	-	cg01837657	27774430	11730357	ATACTACAAAAATACCTAACCAAACTAACAACAAACAATTCAAACACTCA	ATACTACAAAAATACCTAACCGAACTAACAACGAACGATTCGAACGCTCG	I	A	Red							chr15:90039464-90039984	Island	GTGTTCCAGGCCATGCTGCAGGGGTGCCTGGCCGGGCTGGCAGCGGGCGGTTCGGACGCT[CG]GAGGCCGGCGGGGCTTTTGAGACCCGGGCAGGGGGGCGGGGCGGCCACGTGGGGCACGGA	ATGCTGCAGGGGTGCCTGGCCGGGCTGGCAGCGGGCGGTTCGGACGCTCG			RHCG	NM_016321	TSS200			TRUE	15:87840451-87840918			TRUE
cg14117138	0.534099	0.630942	12.6241	1.60388e-28	3.81167e-25	53.6646	chr19	46800085	-	cg14117138	20650403	27628357	AACTAAACTAAAAAAAACACATTCAACCAACAATACAAAATACACTACCA	AACTAAACTAAAAAAAACGCGTTCAACCGACGATACGAAATACACTACCG	I	A	Red							chr19:46800053-46800603	Island	TGGCACTTCAGAGGCTGGACTAGAGAAGGCGCGTTCAGCCGACGGTGCGGGATACACTGC[CG]AGGAAGTCCGCGGCGAGGGGCGTGGTTGGGGGGTGTGTATTACACGGTATCCCCCCCTTG	CGGCAGTGTATCCCGCACCGTCGGCTGAACGCGCCTTCTCTAGTCCAGCC			HIF3A	NM_152795	TSS1500				19:51491904-51492320			TRUE
cg24629663	0.195155	0.843893	12.6075	1.82311e-28	4.2749e-25	53.537	chr13	90661319	-	cg24629663	23795465		TATTTCTAAAATTACTTATCAACACACTTTCTATTCCTACRTTTATCATC		II										OpenSea	CATATGCAGGCTATTTCTAGGATTGCTTGTCAACACACTTTCTATTCCTGCGTTTGTCAT[CG]TTTGCATATCTTTAGTCTTCTTAGGTGCTTAGCAGGAGTTTCCAAGAACATTCTTTTTAA	CGATGACAAACGCAGGAATAGAAAGTGTGTTGACAAGCAATCCTAGAAAT								TRUE
cg04207084	0.332336	0.46481	12.5999	1.93243e-28	4.47163e-25	53.479	chr7	157477846	-	cg04207084	39758474	43631326	AATCCCACCTAACCTTAACCAACAAAACAAAAACAACAAAAAAAACAACA	AATCCCGCCTAACCTTAACCGACGAAACAAAAACAACAAAAAAAACGACG	I	C	Grn							chr7:157476886-157486719	Island	TCGCCTCCCGCGGGTCCCGCCTGGCCTTGGCCGACGGAACAAGAACAACAAAGGAAGCGG[CG]CGACCGGCGGAGGGGGCGCCCGCCGCCCTCCCACCCCTCATCCCGGCCGGGCCGATGGCC	CGCCGCTTCCTTTGTTGTTCTTGTTCCGTCGGCCAAGGCCAGGCGGGACC			PTPRN2;PTPRN2;PTPRN2	NM_002847;NM_130842;NM_130843	Body;Body;Body				7:157169515-157171749	7:157477245-157477931	Unclassified_Cell_type_specific
cg05063999	0.391251	0.471006	12.5939	2.02389e-28	4.65252e-25	53.4329	chr3	64253605	-	cg05063999	74743412	73604450	TATAAAAAAACCACTTACCCAACTTAACCTTACATTACTCCAACACTACA	TATAAAAAAACCACTTACCCGACTTAACCTTACATTACTCCGACGCTACG	I	A	Red	rs114852521	0.018679					chr3:64253533-64253819	Island	GTGCTCCCCGGCTATGGGGGGGCCACTTACCCGGCTTAGCCTTGCATTGCTCCGACGCTG[CG]GCGCCTCTGCCGGCCCGGGAAACTGCGGGGGAGCCGGGGAAAGGGGGTTGGAGACCCAGG	TATGGGGGGGCCACTTACCCGGCTTAGCCTTGCATTGCTCCGACGCTGCG									3:64228574-64228770			TRUE
cg22178238	0.403797	0.5821	12.5831	2.2002e-28	4.99271e-25	53.3498	chr7	158362809	+	cg22178238	18652447	23736313	AAATCAACCTACAAAAATTAAAAACAACTCCACAAAAAACCTAAAACCCA	AAATCGACCTACAAAAATTAAAAACGACTCCGCGAAAAACCTAAAACCCG	I	A	Red							chr7:158361909-158362970	Island	CTCCACCCGTTTCCCCCAGGCAGGGGGAAGCCCCGAGAAGCCGCCGCGCCGGGCTGAGAT[CG]GGCCCCAGGCTCTCCGCGGAGCCGTCTCCAACCCCTGCAGGCCGACCTGGGCAGCCAGGC	CGGGCCCCAGGCTCTCCGCGGAGCCGTCTCCAACCCCTGCAGGCCGACCT			PTPRN2;PTPRN2;PTPRN2	NM_002847;NM_130842;NM_130843	Body;Body;Body		DMR		7:158054691-158055790
cg07026666	0.370095	0.662413	12.57	2.4349e-28	5.3742e-25	53.2488	chr1	204050380	-	cg07026666	38732368		ACTCCCAACCATAACTTCTTTCTTTTTTTTAAAAATCRTAACTCATATTC		II										OpenSea	CATGAGCCACCACTCCCAGCCATGACTTCTTTCTTTTTTTTAAAGATCGTGGCTCATATT[CG]TTTTCTTATTTCTGTAGTCTCTAAGAGTAATACAACAATGTGTATCACTTTCGTCATCAG	CTCCCAGCCATGACTTCTTTCTTTTTTTTAAAGATCGTGGCTCATATTCG			SOX13	NM_005686	5'UTR			TRUE
cg19661309	0.123725	0.895668	12.5637	2.55624e-28	5.56508e-25	53.2004	chr7	16677240	-	cg19661309	12753311		TTTCTAACCCTATATTCCATCTAAAAACAATTAATATCACTAACTAAATC		II										OpenSea	AATAATGCATTTTTCTGACCCTGTATTCCATCTGAAAGCAGTTAGTATCACTGGCTGAAT[CG]CTATGCAAGGGCAAAGCTCTTGTGTGTGTGAGCATGCGAGCCAGTTCTACATGAAACCTT	TTCTGACCCTGTATTCCATCTGAAAGCAGTTAGTATCACTGGCTGAATCG			ANKMY2	NM_020319	Body			TRUE
cg12162377	0.391646	0.701444	12.5633	2.56319e-28	5.56508e-25	53.1977	chr2	232261007	+	cg12162377	24661411	13677467	CAAAAAAAATCAAAAAATACACCAAAAAAACAACAAAACCCTAAACTACA	CGAAAAAAATCGAAAAATACACCGAAAAAACGACGAAACCCTAAACTACG	I	A	Red							chr2:232260100-232261134	Island	CCCTCTCCGCCCCTCCCGGGCTTTCCCTACGAATGGAGCGGACCCGGCAGGTGGAGCGCC[CG]CAGCCCAGGGCCTCGCCGCCTTCCCGGTGCACCCCCCGACCTCCCCCGTCCCGGCCTCGG	CGGGGGAGGTCGGGGGGTGCACCGGGAAGGCGGCGAGGCCCTGGGCTGCG			B3GNT7	NM_145236	Body				2:231968383-231969311	2:232260931-232261370	Promoter_Associated
cg04879832	0.408927	0.54276	12.5495	2.85087e-28	6.1142e-25	53.0917	chr16	88717456	+	cg04879832	27698348	53767391	AAAACCTAAACAAAACAAAATTCAACCAAAAACACAAAAACAACAATACA	GAAACCTAAACGAAACGAAATTCGACCGAAAACGCAAAAACGACAATACG	I	C	Grn							chr16:88716989-88717606	Island	CACATGGCCCACTCGATCTGCCCCATGGCGACACGAACCCGGCTGGGACACTGCTAGGCG[CG]CACTGCCGCCCCTGCGCTCCCGGCCGAACCCCGCCCCGCCCAGGCCCCGCCCCCAGCCCC	GGGGCCTGGGCGGGGCGGGGTTCGGCCGGGAGCGCAGGGGCGGCAGTGCG			CYBA;CYBA	NM_000101;NM_000101	1stExon;5'UTR	high-CpG:87244919-87245004			16:87244516-87245148	16:88717379-88718141	Promoter_Associated
cg12615766	0.362792	0.547712	12.5385	3.10385e-28	6.57656e-25	53.0071	chr8	59058273	-	cg12615766	57724435	28694372	ATAAAAAACCTCAACCCTTTCTTTCTTCCCAACACAACATTATACTACCA	GTAAAAAACCTCAACCCTTTCTTTCTTCCCGACACAACGTTATACTACCG	I	C	Grn							chr8:59058167-59059414	Island	AAGAGTTCGCGCGTGGGAAACCTCAGCCCTTTCTTTCTTCCCGGCACAGCGTTGTGCTGC[CG]CGCGTCGGCGCAGGCGGGGGCGCAAGGCCCGGGTCGTCCCCCTCGCGCGGTCGGGAAAAC	GTGGGAAACCTCAGCCCTTTCTTTCTTCCCGGCACAGCGTTGTGCTGCCG			FAM110B	NM_147189	5'UTR	high-CpG:59220802-59221031		TRUE	8:59220722-59222360			TRUE
cg06928838	0.382171	0.514866	12.5316	3.27253e-28	6.89244e-25	52.9544	chr11	67351490	-	cg06928838	54780315	43626423	TAAAAAACCCAAAACATCCCCAATACCATTAACAACTTTCAAAAAACCCA	TAAAAAACCCAAAACGTCCCCAATACCGTTAACGACTTTCAAAAAACCCG	I	A	Red							chr11:67350928-67351953	Island	GGGACGGGGGCCTAGGGGACCCAGGACGTCCCCAGTGCCGTTAGCGGCTTTCAGGGGGCC[CG]GAGCGCCTCGGGGAGGGATGGGACCCCGGGGGCGGGGAGGGGGGGCAGACTGCGCTCACC	CGGGCCCCCTGAAAGCCGCTAACGGCACTGGGGACGTCCTGGGTCCCCTA			GSTP1	NM_000852	Body				11:67107505-67108529	11:67350809-67352733	Promoter_Associated	TRUE
cg11134334	0.37584	0.723424	12.5235	3.48288e-28	7.24866e-25	52.8923	chr13	94822726	-	cg11134334	31716428		AAATTATAAAATAACTACTAACTACCTAACAATCTCAAAACCCAATAACC		II										OpenSea	GCTGAGTGGTGAGGTTGTGAGGTGGCTGCTGGCTGCCTGGCAGTCTCAGAGCCCAGTAGC[CG]CTGTGTGCTGGCCATTGGGGAGAGATTCTGATGGTGACATACTGAGAGTGATTAAATCTG	CGGCTACTGGGCTCTGAGACTGCCAGGCAGCCAGCAGCCACCTCACAACC			GPC6	NM_005708	Body			TRUE
cg13482308	0.388717	0.468875	12.5197	3.58859e-28	7.42474e-25	52.8625	chr9	37002685	-	cg13482308	67794509	18667300	TCTCTTACCTTCATCTCTCTTACACTTATTAATATCAACACTAAAAAACA	TCTCTTACCTTCGTCTCTCTTACGCTTATTAATATCGACGCTAAAAAACG	I	T	Red							chr9:37002489-37002957	Island	GCTGCGCGGGCCTCTCTTACCTTCGTCTCTCTTGCGCTTGTTGGTGTCGGCGCTGGGGGA[CG]TGATGCCCAGGATGCCGCTGATGGAGTACGACGAGCCGGCCGAATCCGTGCTCACCGAGG	CGTCCCCCAGCGCCGACACCAACAAGCGCAAGAGAGACGAAGGTAAGAGA			PAX5	NM_016734	Body				9:36992498-36992976
cg05415131	0.458837	0.556092	12.5087	3.90536e-28	8.03288e-25	52.7783	chr11	58940866	-	cg05415131	70784476	25707432	AAAAAAAATTCCCCAAAAATTCTCACTACAATCAAATAAAAAAAACACCA	AAAAAAAATTCCCCGAAAATTCTCGCTACAATCGAATAAAAAAAACGCCG	I	A	Red							chr11:58940830-58941052	Island	ACTGGGGGAGGAAGAAGGGATTCCCCGGAGGTTCTCGCTACAGTCGGGTAAGGGAAGCGC[CG]GGCTCCCTGGGAGGAGAGACTAGGGCTGGGGTACCCTGGACGCCGCGGCATTGGCGAATG	CGGCGCTTCCCTTACCCGACTGTAGCGAGAACCTCCGGGGAATCCCTTCT			DTX4	NM_015177	Body				11:58695938-58697541
cg17164954	0.232539	0.762716	12.5024	4.09912e-28	8.33394e-25	52.7301	chr6	157345266	+	cg17164954	74705437		AAAAACCATAAAAAACAACTTCCACAAAATAACACTTCAACACTACTAAC		II									chr6:157342060-157343075	S_Shelf	GAGATGTTACTTAACTTGAAGGCCTCTTTGTGGAAGAAAGATTTGTCTTCCAACATTTTG[CG]TCAGCAGTGCTGAAGTGCCACTCTGTGGAAGTTGCTTCTTATGGCCTTCCTGCCACAAAA	AAGGCCATAAGAAGCAACTTCCACAGAGTGGCACTTCAGCACTGCTGACG			ARID1B;ARID1B;ARID1B	NM_017519;NM_175863;NM_020732	Body;Body;Body
cg00188748	0.302707	0.723641	12.4907	4.48596e-28	9.01619e-25	52.6403	chr9	130564509	+	cg00188748	63631475		AAAAATCAATCTAATAAAAAACAACCCTTCAAATAATTAATAAAATTTCC		II									chr9:130564863-130565566	N_Shore	AAACAATTTCTCATAAATATTTTCTCCCAATGCTGGGAAGAGGGAGAGGGGAAGGAGGTA[CG]GAAACTCCATCAATCATTTGAAGGGCTGCCTTTTATCAGACTGATTTTCCGTAGTGGGTT	CGGAAACTCCATCAATCATTTGAAGGGCTGCCTTTTATCAGACTGATTTT			FPGS;FPGS	NM_001018078;NM_004957	TSS1500;TSS1500
cg09500443	0.315125	0.569092	12.4871	4.61008e-28	9.21301e-25	52.6131	chr5	180018465	-	cg09500443	73753319	69758509	TACAAAACAAAACCACACAAAACCCCAAAAAAACAACAAACTTCATAACA	TACAAAACAAAACCACGCAAAACCCCAAAAAAACGACGAACTTCATAACG	I	C	Grn							chr5:180017099-180019062	Island	GCTCACCGGAGCTGCAGGACAGGGCCACGCAGAGCCCCAGGAGGGCGGCGAGCTTCATGG[CG]CGGGGGCTCGGGGCGCGCGGGGAACCTGCGGCTGCCCGGGCAAGGCCACGAGGCTTCTTA	TGCAGGACAGGGCCACGCAGAGCCCCAGGAGGGCGGCGAGCTTCATGGCG			SCGB3A1;SCGB3A1	NM_052863;NM_052863	5'UTR;1stExon			TRUE	5:179949706-179951668	5:180018124-180018566	Unclassified_Cell_type_specific
cg18349298	0.313987	0.580104	12.4847	4.69634e-28	9.33237e-25	52.5946	chr3	158450550	+	cg18349298	36772488	27748323	TACAAAACCACAAAAAAAACACCAAATCCCTAAACTAAACTAAAAACACA	TACGAAACCGCAAAAAAAACGCCAAATCCCTAAACTAAACTAAAAACGCG	I	A	Red							chr3:158449795-158450597	Island	TTGGGGGGACAATGGGGACGCCTCCCCGAGGAATCGCGGCCCGCCCGTGCTACCTCGTAC[CG]CGTCCCTAGCCCAGCTCAGGGACTTGGCGTTTCCCCTGCGGTTTCGCAACCCTGGGGTTT	CGCGTCCCTAGCCCAGCTCAGGGACTTGGCGTTTCCCCTGCGGTTTCGCA			RARRES1;RARRES1	NM_206963;NM_002888	TSS1500;TSS1500			TRUE	3:159932082-159933545	3:158449569-158450667	Unclassified_Cell_type_specific	TRUE
cg06263461	0.363523	0.5216	12.4717	5.19057e-28	1.00865e-24	52.495	chr20	45280237	+	cg06263461	43657353	23619499	CTAAAATCCCATTTACTAATTCTAATACCTAACTTTCTCCAACATTCCCA	CTAAAATCCCGTTTACTAATTCTAATACCTAACTTTCTCCAACGTTCCCG	I	A	Red							chr20:45279781-45280169	S_Shore	CCTGCTCCTCCTGGAGGAAAAGGGTGGTGCCTGCGCCCCTGGGACCGGGTGAAAGAGGCC[CG]GGAACGTTGGAGAAAGTTAGGCACTAGAATTAGCAAACGGGACCCCAGCCGCAGGGCAGT	CTGGGGTCCCGTTTGCTAATTCTAGTGCCTAACTTTCTCCAACGTTCCCG			SLC13A3;SLC13A3	NM_022829;NM_001011554	TSS200;5'UTR				20:44713189-44713824
cg18844382	0.396777	0.496118	12.4604	5.66429e-28	1.08868e-24	52.408	chr14	23834977	+	cg18844382	63693422	11673484	AAAAATACCTACATACTAATTACTACTACCCAAAACAAAACACCATAACA	AAAAATACCTACGTACTAATTACTACTACCCGAAACGAAACGCCGTAACG	I	A	Red							chr14:23834435-23835947	Island	CGGCGGTGCGGCGGTTTTCACGCGCGCACTCACTCAGCGCGCCCGGGGGTCTGAGGTCGC[CG]CTACGGCGCCTCGCCCCGGGCAGCAGCAACCAGCACGCAGGCACCCCTGGAACAGGCGGG	AGGGGTGCCTGCGTGCTGGTTGCTGCTGCCCGGGGCGAGGCGCCGTAGCG			EFS;EFS	NM_005864;NM_032459	TSS200;TSS200	high-CpG:22904163-22905667	DMR		14:22904057-22905751	14:23834948-23835467	Unclassified_Cell_type_specific
cg05745631	0.395549	0.670422	12.4572	5.80407e-28	1.10948e-24	52.3837	chr6	30095178	-	cg05745631	52682332	16695392	AAATTTCATACACAAAAAAACCTAACAACCTCTACATCAATAACCAAACA	AAATTTCGTACGCAAAAAAACCTAACAACCTCTACATCAATAACCGAACG	I	A	Red							chr6:30095173-30095610	Island	AGGTGCTGTGATGGGTTTCGTGCGCAGAGAGGCCTGACAGCCTCTGCATCAGTGACCGGG[CG]AAGAGTGGGGCAGCTCGGACGGTGGTTGGGGAACGTTAGGGAGATTGGCGCGCGGACCAC	CGCCCGGTCACTGATGCAGAGGCTGTCAGGCCTCTCTGCGCACGAAACCC									6:30202926-30203329
cg12200124	0.288251	0.509695	12.4521	6.0387e-28	1.14809e-24	52.3442	chr5	179220820	+	cg12200124	43642301		ACAAAAAAAAACAACTAACTAAAAACCRCCTCACCACTTCCTACTTATTC		II									chr5:179222608-179223825	N_Shore	GGAGCTGACCCAGATGGACAGCTTGGGCTCTGCCACGCGGGACTAGGCAAGGAAGGGGCA[CG]AACAAGCAGGAAGTGGTGAGGCGGTCTCCAGCTAGCTGCTCTCCCCTGCCCAGACTTTGG	CAGGGGAGAGCAGCTAGCTGGAGACCGCCTCACCACTTCCTGCTTGTTCG			LTC4S	NM_145867	TSS200					5:179220211-179221315	Promoter_Associated_Cell_type_specific	TRUE
cg16099107	0.203477	0.823629	12.4237	7.5117e-28	1.40535e-24	52.1269	chr12	65514473	-	cg16099107	18621306		TTAATATAAATCATTTCTATTCACAAACATCTACCTTCAATACCATCAAC		II									chr12:65514878-65515863	N_Shore	AAACCAAAGAATTAGTGTGGGTCATTTCTGTTCACAAGCATCTGCCTTCAGTACCATCAA[CG]CTACTAAGATTAATTTTTCTCTGTGGATGATGAGAATGATGCCAACAGACCCATGCTTTC	TAGTGTGGGTCATTTCTGTTCACAAGCATCTGCCTTCAGTACCATCAACG			WIF1	NM_007191	Body			TRUE
cg13039251	0.297597	0.739328	12.4206	7.6962e-28	1.43226e-24	52.1027	chr5	32018601	-	cg13039251	62772506		TTTATAATACTCRTAAAAAACTTAAAAACACAAATCCCCCAACCTACTCC		II										OpenSea	AGGCCAAGGTGTTTGTGGTGCTCGTGGGAAACTTAGAAGCACAGATCCCCCAACCTGCTC[CG]GATCCTCATGAGCACAGACTGGCTTGCACATCATTGTTCTCATTGCCTTCCCAGACACCA	CGGAGCAGGTTGGGGGATCTGTGCTTCTAAGTTTCCCACGAGCACCACAA			PDZD2	NM_178140	Body			TRUE		5:32018570-32018634	Unclassified_Cell_type_specific
cg21919857	0.421775	0.575611	12.4093	8.39563e-28	1.54606e-24	52.0161	chr5	180018102	-	cg21919857	26802427		CRAAATAACCTAAAAATAACRAAAAAACCRATAAACTCTATACAAAATCC		II									chr5:180017099-180019062	Island	TGCAGGGTCACCGGAGTGGCCTGAGGGTGGCGGAAGGACCGGTGAACTCTGTGCAGGGTC[CG]GGACAGGCCCCCAAGGGAGGGGACACTCGCGCTGCGCCTTGCAGGATGAGGAGCCGGTCT	GGAGTGGCCTGAGGGTGGCGGAAGGACCGGTGAACTCTGTGCAGGGTCCG			SCGB3A1	NM_052863	Body		DMR	TRUE	5:179949706-179951668
cg13703584	0.320004	0.371364	12.4067	8.55932e-28	1.56799e-24	51.9969	chr11	64059916	-	cg13703584	52781394	58631314	ACAAAACACAAAAACACCCTAAAAAACCAACCAAAAAACAAAACAAAACA	ACGAAACGCGAAAACACCCTAAAAAACCAACCAAAAAACAAAACGAAACG	I	A	Red							chr11:64058808-64060118	Island	CTCGAAAGCCCGGCGGGGCGCGGGGGCACCCTGGAGGGCCAGCCAGGAAGCAGGGCGAGG[CG]AGAGGGGACGGAGAAGCCGCGGAGATGCTGTCACAGCCGCAGCGGGCGAGCAGGGACCCA	CGCCTCGCCCTGCTTCCTGGCTGGCCCTCCAGGGTGCCCCCGCGCCCCGC			KCNK4	NM_033310	5'UTR			TRUE	11:63815441-63816738	11:64059408-64060178	Unclassified_Cell_type_specific	TRUE
cg16332610	0.401329	0.583007	12.3888	9.82444e-28	1.77206e-24	51.8596	chr15	74658547	+	cg16332610	47677357		ATCAAAACACAAAATAAAAAAATCRCAACRTAATCAAATTTAACRCTAAC		II									chr15:74658038-74658574	Island	CCAATTTCGGAATAGCGCGGCCCGGGCGGCGGCGTGCGCTGGGAGGAATGCTGGGTCTGT[CG]CTAGCGCCAAACTTGACCACGCTGCGACCTTTTCACTCTGTGCTCTGACCTTCAAATCTC	CGCTAGCGCCAAACTTGACCACGCTGCGACCTTTTCACTCTGTGCTCTGA			CYP11A1;CYP11A1;CYP11A1	NM_001099773;NM_000781;NM_001099773	1stExon;Body;5'UTR		DMR	TRUE	15:72445092-72445627	15:74658144-74658598	Unclassified_Cell_type_specific
cg08243728	0.398058	0.559614	12.3871	9.95338e-28	1.78616e-24	51.8466	chr19	45905890	-	cg08243728	43786494	33657422	TACTATACATCCCAAAACAAAAAAACTAAACCAAACAAAATACAAAAACA	TACTATACATCCCGAAACAAAAAAACTAAACCGAACGAAATACAAAAACG	I	A	Red							chr19:45908140-45908466	N_Shelf	GGCCCGGGCAGGTGCTGTACATCCCGGGGCAAGGGAGCTGGGCCGGGCGGGGTACAAGGG[CG]GGGCGCGGGGGTGGCGCGGGCCGTGTGTCTGTTCCCAGGCCTCTGCCCCTGACCTCTGCC	TGCTGTACATCCCGGGGCAAGGGAGCTGGGCCGGGCGGGGTACAAGGGCG			PPP1R13L;PPP1R13L	NM_001142502;NM_006663	5'UTR;5'UTR				19:50597562-50597754	19:45905615-45905920	Unclassified	TRUE
cg00970396	0.447535	0.544848	12.3853	1.00901e-27	1.80151e-24	51.833	chr16	9107199	-	cg00970396	47741380	41635303	TCTACCAACACAAAACCAACTAAAAACAACAACAATACATACAAAAAACA	TCTACCAACACAAAACCGACTAAAAACGACGACGATACGTACGAAAAACG	I	C	Grn	rs142346427	0.0128						OpenSea	CCCTCTCCCCTCTCTGCCAGCACAGGGCCGGCTGGGGGCGACGACGGTGCGTGCGGAGGA[CG]CGAGCTCCATCTGCCGCCTGCAGGGGTGGGAGGGAAGCAGGCTGGACCACTTTGGGACTG	TCTGCCAGCACAGGGCCGGCTGGGGGCGACGACGGTGCGTGCGGAGGACG									16:9014668-9014785
cg01355757	0.289111	0.769969	12.3826	1.03043e-27	1.82718e-24	51.8121	chr2	74272773	-	cg01355757	29672407		TAACAAAACTAACCTAACATAAAACTAAACRCATACTATATCAAATCATC		II										OpenSea	TTGCTTGTCTTTGGCAGGACTGACCTGGCATGGGGCTAAACGCATGCTGTGTCAGATCAT[CG]GCGTTTCCCTCAGGCCTGGGGCTGTGTGTGGGAATGTGGTCTGTTGCCAGCTTTCTGTGC	GGCAGGACTGACCTGGCATGGGGCTAAACGCATGCTGTGTCAGATCATCG			TET3	NM_144993	TSS1500
cg10069493	0.485482	0.560769	12.3822	1.03378e-27	1.82718e-24	51.8089	chr10	45914688	-	cg10069493	58787378	61647430	CTAACCACCTTTACAATCAAATAAAAACACAAAAACAAAAAAACCAAACA	CTAACCGCCTTTACGATCAAATAAAAACGCAAAAACAAAAAAACCGAACG	I	A	Red							chr10:45914374-45914883	Island	GCGGAGGCTGCCCTGGCCGCCTTTGCGGTCAGGTGAAGGCGCAGAGGCAGGGAGGCCGGG[CG]AGCGCAGGCGGGCGGAGAGCAGACCACGCGGAAGAGGCCGAGAGAGAAAGCGGGGCACCC	CGCCCGGCCTCCCTGCCTCTGCGCCTTCACCTGACCGCAAAGGCGGCCAG			ALOX5	NM_000698	Body			TRUE	10:45234363-45234847	10:45914018-45915182	Promoter_Associated	TRUE
cg22473620	0.484299	0.614881	12.3653	1.17755e-27	2.05038e-24	51.6792	chr19	46379929	+	cg22473620	25793350	29803364	CAACCTACCCAAAACAACAAAACTAATAAAACAAACAAAAAACCAACACA	CGACCTACCCAAAACAACAAAACTAATAAAACGAACGAAAAACCAACGCG	I	A	Red							chr19:46379883-46380207	Island	GCCCTCTATTCCTGTCGCTGCGCCCCGCCTTGCCGGCTGCGTGTCACCCCCGCCCCCTGC[CG]CGCTGGCTCCCCGTCCGTCCCACCAGCCTTGCTGTCCTGGGCAGGCCGGGGAATTCCTCC	CGCGCTGGCTCCCCGTCCGTCCCACCAGCCTTGCTGTCCTGGGCAGGCCG								TRUE	19:51071729-51072235	19:46379547-46380316	Unclassified_Cell_type_specific	TRUE
cg13546240	0.411266	0.556932	12.3523	1.30089e-27	2.24294e-24	51.58	chr19	46379991	+	cg13546240	42633355		AAAAAAACTAAAAACCTTTCTCTCRACCCCAATTATTTTTTCCAAAAACC		II									chr19:46379883-46380207	Island	CGCTGGCTCCCCGTCCGTCCCACCAGCCTTGCTGTCCTGGGCAGGCCGGGGAATTCCTCC[CG]GTTCCTGGAAAAAACAACTGGGGCCGAGAGAAAGGCCCTCAGTCTCCCCAGGCACCCGCC	GGGAGACTGAGGGCCTTTCTCTCGGCCCCAGTTGTTTTTTCCAGGAACCG								TRUE	19:51071729-51072235	19:46379547-46380316	Unclassified_Cell_type_specific	TRUE
cg24396624	0.475649	0.653739	12.3439	1.38737e-27	2.35738e-24	51.5159	chr3	25469860	-	cg24396624	41663371		AAAAAAAAACCAAAATTCCCCCATACRAACTATTTAAAAACTAAAATACC		II										OpenSea	ATTCTTTGCCAAAGGGGGGACCAGAATTCCCCCATGCGAGCTGTTTGAGGACTGGGATGC[CG]AGAACGCGAGCGATCCGAGCAGGGTTTGTCTGGGCACCGTCGGGGTAGGATCCGGAACGC	CGGCATCCCAGTCCTCAAACAGCTCGCATGGGGGAATTCTGGTCCCCCCT			RARB;RARB;RARB;RARB	NM_016152;NM_016152;NM_000965;NM_000965	5'UTR;1stExon;1stExon;5'UTR	low-CpG:25444753-25445075		TRUE	3:25444840-25444930
cg05243438	0.286386	0.440772	12.3421	1.40709e-27	2.37939e-24	51.5019	chr1	113265611	+	cg05243438	72719381		CRCAAATACCCTACTACACAAACACTAAAAAAAACCRCCCAAAATCAAAC		II									chr1:113265573-113265787	Island	GGAGGAGGGGCTGGAGGCCAGCCCGGGTGGGCGGGAGGGAGCGGGGTCGGGCGTGTTGGG[CG]TCTGATCCTGGGCGGCTCCCCTCAGTGCTTGTGCAGCAGGGCACCTGCGAGGTGATTGCG	GCAGGTGCCCTGCTGCACAAGCACTGAGGGGAGCCGCCCAGGATCAGACG			FAM19A3;FAM19A3	NM_182759;NM_001004440	Body;Body			TRUE	1:113067121-113067287	1:113265573-113265914	Unclassified_Cell_type_specific
cg00929635	0.296238	0.648512	12.3241	1.61556e-27	2.70588e-24	51.3643	chr20	44035918	+	cg00929635	30693304	36621480	CAAAACAAAACCACAAAAATCTAAAAAAACCATACAACCACAAACTAACA	CAAAACAAAACCACGAAAATCTAAAAAAACCGTACGACCGCGAACTAACG	I	A	Red							chr20:44034458-44035954	Island	CCTGGGCGGCAGCTCTAAGAGCCTTTCCCGGGAATCGGCGTCAGCGCCTCGCTCCTCCGC[CG]CCAGCCCGCGGCCGCACGGTCTCCCCAGACTTCCGTGGCCCTGCCTTGGCCAGTCGGGGT	CAAGGCAGGGCCACGGAAGTCTGGGGAGACCGTGCGGCCGCGGGCTGGCG			DBNDD2;DBNDD2;DBNDD2;DBNDD2;SYS1-DBNDD2;DBNDD2;DBNDD2	NM_001048224;NM_001048222;NM_001048225;NM_001048226;NR_003189;NM_001048221;NM_001048223	5'UTR;5'UTR;TSS1500;TSS1500;Body;5'UTR;5'UTR	high-CpG:43469332-43469335			20:43467659-43469389			TRUE
cg14781281	0.356298	0.511123	12.3224	1.63613e-27	2.72735e-24	51.3517	chr6	29974868	+	cg14781281	13738343	61803479	AAAAACCAAAACCATCCATAAAACATAAAACAAAAAATAAATAATCTACA	AAAAACCAAAACCGTCCGTAAAACATAAAACGAAAAATAAATAATCTACG	I	C	Grn							chr6:29974220-29975369	Island	TGCGGACCCTGCTCCGCTACTACAACCAGAGCGAGGCGGGTGAGTGACCCCGGCCCGGGG[CG]CAGATCACTTACTCCCCGCTCCATGCCTCACGGACGGCCCTGGTCCCCTGAGTCTCCGGG	GGGGACCAGGGCCGTCCGTGAGGCATGGAGCGGGGAGTAAGTGATCTGCG			HLA-J;NCRNA00171	NR_024240;NR_026751	Body;Body		DMR	TRUE	6:30082200-30083348	6:29974282-29975094	Unclassified_Cell_type_specific	TRUE
cg03942855	0.414686	0.570454	12.3182	1.68971e-27	2.79022e-24	51.3196	chr1	110210925	-	cg03942855	12809463		TCCCTAACAACRAAATCTATACTTACCRCTATCTATACRTATAACTAAAC		II			rs115585507	0.027368					chr1:110210581-110210956	Island	CTTCAGGGCTGTCCCTGACAGCGGGGTCTGTGCTTGCCGCTGTCTGTGCGTGTGGCTGGG[CG]TGCGGGGTGGGGGCGGGTGAGGCAGGAACGAGAGGAGGAGATGGGGCTCCCCTTGTGCAG	CGCCCAGCCACACGCACAGACAGCGGCAAGCACAGACCCCGCTGTCAGGG			GSTM2;GSTM2	NM_000848;NM_001142368	Body;Body			TRUE	1:110012105-110012464	1:110210303-110210997	Unclassified	TRUE
cg23797200	-0.265549	0.570471	-12.3133	1.75461e-27	2.88384e-24	51.2821	chr17	40174494	-	cg23797200	67808451	55662310	ATCTACATAAACTCCATTAAAACAAACCAAAAAATACAAAAACAAATACA	ATCTACGTAAACTCCATTAAAACAAACCGAAAAATACGAAAACAAATACG	I	T	Red							chr17:40171931-40172281	S_Shelf	ACGCAGGAGGACATCTACGTGGGCTCCATTGAGACAGACCGGGGGGTGCGAGAGCAGGTG[CG]TTTCTATGACACCCGGGGGCTCCGAGATGGGGCCGAACTGCCCCGACACTGCTTCTCTTG	CGCACCTGCTCTCGCACCCCCCGGTCTGTCTCAATGGAGCCCACGTAGAT			NKIRAS2;NKIRAS2;NKIRAS2;NKIRAS2;NKIRAS2	NM_001144928;NM_001144929;NM_001001349;NM_001144927;NM_017595	Body;Body;Body;Body;Body
cg07016276	0.38523	0.559992	12.3071	1.83991e-27	3.00998e-24	51.2348	chr6	29692009	+	cg07016276	15608426	52620321	TTCAAAAAAATATAATCCTTACCATCATACACATACTAATAATACCCACA	TTCAAAAAAATATAATCCTTACCGTCGTACGCGTACTAATAATACCCGCG	I	A	Red							chr6:29691106-29692093	Island	GGGTCTCACACCCTCCAGGGAATGAATGGCTGCGACATGGGGCCCGACGGACGCCTCCTC[CG]CGGGTATCACCAGCACGCGTACGACGGCAAGGATTACATCTCCCTGAACGAGGACCTGCG	CGCGGGTATCACCAGCACGCGTACGACGGCAAGGATTACATCTCCCTGAA			HLA-F;HLA-F;HLA-F	NM_001098478;NM_001098479;NM_018950	Body;Body;Body			TRUE	6:29799114-29800223	6:29691677-29692176	Promoter_Associated	TRUE
cg00604840	0.397697	0.585542	12.3057	1.86111e-27	3.03056e-24	51.2234	chr5	154230173	-	cg00604840	58777410		AATAACTATTACTACTACRACTCTACTACAAACTAACCTTATTTTTACTC		II										OpenSea	GCCCCCGCTTTGGTGGCTGTTGCTGCTGCGGCTCTGCTGCAGGCTAACCTTGTTTTTGCT[CG]GGTGGGAGGCTGGCCATGGTGATCTCATTACAGAGCTGCGTACTGGCTCGGACCAGGCAC	GTGGCTGTTGCTGCTGCGGCTCTGCTGCAGGCTAACCTTGTTTTTGCTCG			C5orf4;C5orf4	NM_032385;NM_032385	5'UTR;1stExon	low-CpG:154210329-154210417		TRUE				TRUE
cg11097717	0.35109	0.529912	12.303	1.89912e-27	3.07822e-24	51.2033	chr2	191045635	+	cg11097717	44657466		RACAACTAAAACCRAACRAAAACAAAATACAATCCAACTACCAAAACAAC		II									chr2:191044979-191045829	Island	ACGCCCCGTCCTCCACATGCTGCCACTTGGCTGAGCCGGGCGCCGGCGAGAAGGCGGCGC[CG]CTGCCCTGGCAGCTGGACTGCACTTTGCCCCCGCCCGGCCTCAGCTGCCGCCCGCCCAGA	GCAGCTGAGGCCGGGCGGGGGCAAAGTGCAGTCCAGCTGCCAGGGCAGCG			C2orf88;C2orf88;C2orf88;C2orf88;C2orf88	NM_001042519;NM_001042521;NM_001042519;NM_001042520;NM_032321	5'UTR;5'UTR;1stExon;5'UTR;TSS200			TRUE	2:190753258-190754120	2:191044906-191046274	Unclassified
cg08969855	0.245988	0.78651	12.2923	2.06179e-27	3.31135e-24	51.1215	chr16	23417536	+	cg08969855	45765353		CAAAATTTTATCCACAACTAAAAAATATCTATCTAATTCCTACAACCCCC		II										OpenSea	GGGTTCTTGGCAGAGTTCTTCTTGTCTGTCAAGATGCTCTCCTGAAAACCAGCCAGGCTC[CG]GGGGCTGCAGGAATCAGATAGATACTTCCCAGCTGTGGACAAAATCCTGTAATGAAAGGA	CGGGGGCTGCAGGAATCAGATAGATACTTCCCAGCTGTGGACAAAATCCT			COG7	NM_153603	Body			TRUE
cg12702354	0.245418	0.82224	12.2736	2.37932e-27	3.71962e-24	50.9788	chr1	77043128	-	cg12702354	44637467		TATAAAAACRAACCCTAATAATATCTTAACTCACTAATTCATACCATACC		II										OpenSea	GAAATCGCTCTTGTGAAAACGAGCCCTGATAGTATCTTGGCTCACTAATTCATGCCATGC[CG]CTCAAAATTAAAGCATTAAAATTTCATAGATATAATACCATTTATAAATCATGTCATAAA	CGGCATGGCATGAATTAGTGAGCCAAGATACTATCAGGGCTCGTTTTCAC			ST6GALNAC3	NM_152996	Body			TRUE
cg16703956	0.402213	0.514725	12.2736	2.37944e-27	3.71962e-24	50.9788	chr5	1446217	+	cg16703956	52688365	30732469	CCCAAAAAATAATTTTCTTAAACAAATACAAAACAAACCCCTCAATTCCA	CCCGAAAAATAATTTTCTTAAACGAATACGAAACGAACCCCTCGATTCCG	I	A	Red							chr5:1444678-1446648	Island	GAGGCGACCGAGGTCCCCTAGGCCTAGTCCCCGCCTTGCCGGCATCTAGTGCGCCTGCAT[CG]GAACCGAGGGGCCCGCCTCGCACTCGCCTAAGAAAACCATTTCCCGGGACGGGCCTGGAA	CGGAACCGAGGGGCCCGCCTCGCACTCGCCTAAGAAAACCATTTCCCGGG			SLC6A3	NM_001044	TSS1500				5:1497333-1499727			TRUE
cg05068206	0.365627	0.584823	12.2675	2.4939e-27	3.8503e-24	50.932	chr6	30095195	-	cg05068206	30626363		AAAACCTAACAACCTCTACATCAATAACCRAACRAAAAATAAAACAACTC		II									chr6:30095173-30095610	Island	TCGTGCGCAGAGAGGCCTGACAGCCTCTGCATCAGTGACCGGGCGAAGAGTGGGGCAGCT[CG]GACGGTGGTTGGGGAACGTTAGGGAGATTGGCGCGCGGACCACTGGGTGAGCGCCCAGGA	AGGCCTGACAGCCTCTGCATCAGTGACCGGGCGAAGAGTGGGGCAGCTCG									6:30202926-30203329
cg18759209	0.377383	0.498698	12.2668	2.50847e-27	3.8503e-24	50.9262	chr20	55842071	-	cg18759209	12799408	19678395	AAAATAACACAAAAATAAAAAACTTCCTAAAAACAATAACCCTTAAACCA	AAAATAACGCGAAAATAAAAAACTTCCTAAAAACGATAACCCTTAAACCG	I	A	Red	rs116320975	0.028236					chr20:55840216-55841794	S_Shore	TGGGGGAGCGCGGAGGTGGCGCGGAAATAGAAGGCTTCCTGGAAGCGGTGACCCTTGAGC[CG]GTCTTGCCCCTCAGTCCCTGTATCCTTTTAAGCCAGCCACGCTGACCCCTCCGCGCCTCC	CGGCTCAAGGGTCACCGCTTCCAGGAAGCCTTCTATTTCCGCGCCACCTC			BMP7	NM_001719	TSS1500		DMR		20:55273624-55275842	20:55841905-55842276	Unclassified_Cell_type_specific	TRUE
cg19259179	0.394375	0.592987	12.2665	2.51263e-27	3.8503e-24	50.9246	chr7	54956252	-	cg19259179	44601395		RCTTCAATTTTAACACRACATCATTAACAACTACAAACAATCCTTATTCC		II									chr7:54956273-54956599	N_Shore	ATGGTGTCCTCGCTTCAGTTTTGACACGACATCATTAGCAGCTGCAGACAGTCCTTGTTC[CG]GCTGAATAAGAGAGCACAGACGGACTTGGCACTGGGCGCACACCAGGAGGGTCCGAGGCG	CTTCAGTTTTGACACGACATCATTAGCAGCTGCAGACAGTCCTTGTTCCG									7:54923651-54923914
cg24013620	0.401733	0.497615	12.2662	2.51833e-27	3.8503e-24	50.9223	chr8	144798688	+	cg24013620	27637346	45807454	AAAAAAAACAAAACACCAATATATAACAAAACAAACCTCCAAAAAAACCA	GAAAAAAACAAAACGCCAATATATAACGAAACAAACCTCCGAAAAAACCG	I	A	Red							chr8:144798487-144799038	Island	GTGCGTCCGCGCGCCGAGGGGCGCGGCAGATCTGCGGAGAGAGGACCTGCGGGGCGCGGC[CG]GTCCCCTCGGAGGCCTGTTCCGTCACACACTGGCGTCCTGCCTCCTCCGTAGGCGGGAGA	GGAGGAGGCAGGACGCCAGTGTGTGACGGAACAGGCCTCCGAGGGGACCG			MAPK15	NM_139021	Body			TRUE	8:144870319-144870996	8:144798119-144799295	Unclassified
cg21304453	0.290503	0.593722	12.2657	2.52872e-27	3.8503e-24	50.9182	chr20	3218794	+	cg21304453	30655371	14747388	ATTATTCTCCCTTTTAAACCAACAACTCTAACTTCCAAACAACCAAAACA	ATTATTCTCCCTTTTAAACCAACGACTCTAACTTCCAAACGACCGAAACG	I	C	Grn							chr20:3218578-3220930	Island	CCGTCACGCGCCCCGGGTCACACGGGGGCCGACAGGCAACGGTCTCCAGTCCTGGGACCG[CG]TCCCGGCCGCCTGGAAGCCAGAGCCGTTGGTCCAAAAGGGAGAACAATTGGGGGTGGGAG	ATTGTTCTCCCTTTTGGACCAACGGCTCTGGCTTCCAGGCGGCCGGGACG			SLC4A11	NM_032034	TSS1500		DMR		20:3166522-3169000
cg01029623	0.316451	0.485101	12.2506	2.83874e-27	4.30371e-24	50.8031	chr12	122016779	-	cg01029623	20618473		AAATCCCCCTAATACAACTAACTACRAAACTTCTCCTCCAAACTAAAACC		II									chr12:122016170-122017693	Island	TGGCGTGCACGAAGTCCCCCTGGTACAGCTGGCTGCGAAGCTTCTCCTCCAGGCTGAAGC[CG]CGGACGCTGACGATCTCCTCCACGTCCGACAAGTCCTCGTTCTCGTCGTATCGCTGGCGG	AGTCCCCCTGGTACAGCTGGCTGCGAAGCTTCTCCTCCAGGCTGAAGCCG			KDM2B;KDM2B	NM_032590;NM_001005366	Body;Body	high-CpG:120500743-120502801	DMR		12:120500641-120502076			TRUE
cg26733301	0.339681	0.591314	12.2499	2.8537e-27	4.30782e-24	50.7978	chr20	61585924	+	cg26733301	42622360	51706351	CTAAAACCCCAAACTAAAAATCCTCCATCCTACTAAAAACACAAAAAACA	CTAAAACCCCAAACTAAAAATCCTCCATCCTACTAAAAACGCGAAAAACG	I	A	Red							chr20:61583891-61584222	S_Shore	AGAGTGGTGGGAGGAAGCTGTTCAAGCTGCCCAAAGCTTTCCGGTTCTTGGCACACCCCC[CG]TCCCCCGCGCCCCCAGCAGGATGGAGGATTCCCAGCCTGGGGTCCTAGTCAGGCCTCAGG	CTAGGACCCCAGGCTGGGAATCCTCCATCCTGCTGGGGGCGCGGGGGACG			SLC17A9	NM_022082	Body					20:61585529-61586144	Promoter_Associated	TRUE
cg18561261	0.238578	0.821341	12.2431	3.00689e-27	4.51967e-24	50.7458	chr7	123284476	-	cg18561261	65675337		ATCAAAAAAAACAAATATTCAACAAACCCTAAATCTCAAAAACACAAAAC		II										OpenSea	GGCCGGGGGGAATCAGAGAAGGCAAATATTCAACAAGCCCTAGATCTCAAGAACACAGGG[CG]CTGTGGAAGTAAAGGTCAGTTAGGAGCTGTGAGTCTGTGTGAAAAGAGAGTGCCTTTGAT	CGCCCTGTGTTCTTGAGATCTAGGGCTTGTTGAATATTTGCCTTCTCTGA								TRUE				TRUE
cg13063900	0.211674	0.839358	12.2328	3.25385e-27	4.84944e-24	50.6672	chr12	20810676	-	cg13063900	15804344		CCTACAAACTCTAATCTACRCAAATTTATTTAATACAAACTTTCTTCTAC		II										OpenSea	GTTTTAGACCACCTGCAGGCTCTAATCTACGCAAATTTATTTGGTACAAACTTTCTTCTA[CG]TCACCTTCTTATTCAGTATAATTCCAGAGAGGTTTATTGCTAACATTTAACAGTATTAAT	CTGCAGGCTCTAATCTACGCAAATTTATTTGGTACAAACTTTCTTCTACG			PDE3A	NM_000921	Body			TRUE
cg10524687	0.249391	0.788256	12.2316	3.28464e-27	4.87466e-24	50.6578	chr7	51148784	-	cg10524687	57675386		TAAAAACTCCRAAATACTTAAACATATAATACRCTAACAACCAAAAACRC		II										OpenSea	AATTAGCAACATAAAAGCTCCGAGATGCTTGAACATGTGGTGCGCTGGCAGCCAGGAGCG[CG]GGGCAGGAGCGGGGCAGGAGAGGGAGGGGAGACTCTGAGTCCCAAGAAGGGCAAGGCGCT	AAAAGCTCCGAGATGCTTGAACATGTGGTGCGCTGGCAGCCAGGAGCGCG			COBL	NM_015198	Body			TRUE
cg06579738	0.237566	0.799172	12.2164	3.68958e-27	5.42982e-24	50.542	chr11	111165311	-	cg06579738	44666383		TTAAAACAATCCAATAATAAAACAAACTACCTCACAAATAATAAACTCTC		II									chr11:111169304-111170428	N_Shelf	GATCACTACATTTAAAGCAGTCCAATAGTGGAACAGGCTGCCTCACAAATAGTGAGCTCT[CG]TTTCCTCTACACAGATTCTACTATGGGCCAGGATCTCAGCCAAGCAGTGGAGCCAGAGGC	CGAGAGCTCACTATTTGTGAGGCAGCCTGTTCCACTATTGGACTGCTTTA			C11orf92	NM_207429	3'UTR
cg11970163	0.17364	0.842549	12.2085	3.92161e-27	5.74724e-24	50.4813	chr1	184852820	+	cg11970163	67600472		CTCACTAAATACACCRTAAAACCTAAACTTAACTTTTCTAACACACRACC		II										OpenSea	AGTGGCCTGAAGCAACACCACCCCAAGGGTGGTTCGCGAACCAGCAGCATCAGTGCCACT[CG]GCCGTGTGCTAGAAAAGCCAAGTCCAGGCCCCACGGTGTACCCAGTGAGTCAGAATATCT	CGGCCGTGTGCTAGAAAAGCCAAGTCCAGGCCCCACGGTGTACCCAGTGA			FAM129A	NM_052966	Body			TRUE
cg04622024	0.280188	0.638498	12.2071	3.96369e-27	5.78479e-24	50.4707	chr1	38201001	+	cg04622024	30733486		AAAAATAAAATCCRCAAAAACCRAATAAAACCCCAAAACRTATCCCTATC		II									chr1:38200919-38201200	Island	TCGGATCTCGTACTCCGTGTCATTGGCCCCAGGGGCTCCGGCAGGGATGGGCTCCCGCCA[CG]ACAGGGACACGCTCTGGGGTTCCACTCGGTCCCTGCGGATCTCATCCTCCTCCCAGGGCG	AGGATGAGATCCGCAGGGACCGAGTGGAACCCCAGAGCGTGTCCCTGTCG			EPHA10	NM_001099439	Body				1:37973507-37973728
cg05133205	0.444388	0.601031	12.2007	4.1609e-27	6.04753e-24	50.4223	chr6	32121249	-	cg05133205	60726303	38671443	AATCATTCAAATTAAAAAACTAATCAAAATTACACAAACATAAATCAACA	AATCGTTCAAATTAAAAAACTAATCGAAATTACGCGAACATAAATCAACG	I	C	Grn							chr6:32121829-32122529	N_Shore	CCAGATTCTGGGGGTCGTTCAGGTTGAAAGACTGGTCGAAATTACGCGGGCATGAGTCAG[CG]CATCCCTACGCGCCCTCCGCCCCTTGAGGGTGGGTCGCTTATAGGGAGGGGAGTAGAGTA	CGCTGACTCATGCCCGCGTAATTTCGACCAGTCTTTCAACCTGAACGACC			PPT2;PPT2	NM_138717;NM_005155	TSS200;TSS1500				6:32229091-32230507	6:32120376-32123743	Promoter_Associated
cg13011388	0.351487	0.449856	12.2	4.18549e-27	6.05822e-24	50.4165	chr14	23834909	-	cg13011388	44635348	48602454	ATAACCATAAAACTAAATCACTAAAATAACCACTTCAACCCAAACACTCA	GTAACCGTAAAACTAAATCGCTAAAATAACCGCTTCGACCCAAACACTCG	I	C	Grn							chr14:23834435-23835947	Island	GCCCCCGAGAGCGTGGCCGTGGGGCTGGGTCGCTGGAGTGGCCGCTTCGGCCCAGACACT[CG]CACCCCCGGCGGTGCGGCGGTTTTCACGCGCGCACTCACTCAGCGCGCCCGGGGGTCTGA	GTGGCCGTGGGGCTGGGTCGCTGGAGTGGCCGCTTCGGCCCAGACACTCG			EFS;EFS	NM_005864;NM_032459	TSS200;TSS200	high-CpG:22904163-22905667	DMR		14:22904057-22905751
cg21476824	0.210824	0.831709	12.1906	4.49619e-27	6.48127e-24	50.3452	chr13	76430089	+	cg21476824	41703436		AAAAACAACCCAAACCAACAATAAACAAACTTAAACAAACTATAATCTAC		II										OpenSea	GTTTGATTCTTGAACTTGCATTGGGCCAGAGAAAGATTCTGGTTGTTGATCCTGGAGGCC[CG]CAGACCACAGCTTGTTTAAGCCTGTCCATTGCTGGCTTGGGCTGTTCCTAGGCACAGCAG	GGAACAGCCCAAGCCAGCAATGGACAGGCTTAAACAAGCTGTGGTCTGCG			LMO7;LMO7	NM_015842;NM_005358	Body;Body
cg09974990	0.409504	0.516953	12.188	4.5865e-27	6.58447e-24	50.3254	chr16	67204447	+	cg09974990	36694342	41677489	TTTAAACATCCCCACTCACAAATCAAACCTCAACAAAACAAAAAATAACA	TTTAAACGTCCCCACTCACGAATCAAACCTCGACGAAACAAAAAATAACG	I	A	Red							chr16:67204208-67204637	Island	CCGCCCCGCCCCCGCCGCAGCTGCTGCACCCACCCCCACCCTGCCCGGCCCTTTCTGCAC[CG]TCATCTCCTGCCCCGCCGAGGCTTGACCCGTGAGTGGGGACGCCCAAAACGGGCCAGACC	TTTGGGCGTCCCCACTCACGGGTCAAGCCTCGGCGGGGCAGGAGATGACG								TRUE	16:65761426-65762302	16:67203266-67204985	Unclassified
cg25587431	0.42363	0.599158	12.1843	4.71794e-27	6.69693e-24	50.2973	chr3	177542099	+	cg25587431	73690318		TCTAAACAATAAAAAATATTATCCCCATTCTAATACTCCCTAATCAAACC		II										OpenSea	TGACCTTTATTACGGGGTGGGTGCAATCACATGCGCTGTGGGAGGAGGGGCAGGTGGCCT[CG]GCCTGATCAGGGAGCACTAGAATGGGGACAACATTTTCTATTGTTCAGAAACTAAAAGGA	CGGCCTGATCAGGGAGCACTAGAATGGGGACAACATTTTCTATTGTTCAG								TRUE
cg01464484	0.143585	0.746005	12.1843	4.71853e-27	6.69693e-24	50.2971	chr11	67089352	-	cg01464484	15708396		CTCTCCTTTATTCCCATTTCAACTAAAATTTACTACCCATTTTCCTCAAC		II									chr11:67084688-67085813	S_Shelf	CTAGACCAAGACTCTCCTTTGTTCCCATTTCAGCTAGAATTTACTGCCCATTTTCCTCAG[CG]TCTTATCTCAGCACAGCTTCTGCCTGTCATTGGACAAGTTTGATCTGAGTTTCTCTCTCA	CGCTGAGGAAAATGGGCAGTAAATTCTAGCTGAAATGGGAACAAAGGAGA			LOC100130987	NR_024469	Body
cg05872387	0.259116	0.794436	12.1842	4.72195e-27	6.69693e-24	50.2964	chr2	242716801	-	cg05872387	16606344		AAACCCATAACTAAACCRTATTAATAAAAATACCAAACRCTTACTAAAAC		II										OpenSea	GTCTGCGGCTCAGGCCCATGGCTGGGCCGTGTTGGTGGGAGTGCCAGGCGCTTGCTGGAG[CG]TTGGTCATGCGTGCGCTTCAGGATGCTCCCGGGGCTCTGGGTGGTGACGGGGAGGCTGGG	CGCTCCAGCAAGCGCCTGGCACTCCCACCAACACGGCCCAGCCATGGGCC			GAL3ST2	NM_022134	Body			TRUE	2:242365340-242365490
cg19735457	0.137464	0.888116	12.1772	4.9846e-27	6.97373e-24	50.2425	chr20	54937503	+	cg19735457	26714474		TACAAACAATAAAAAATTTTTAAACATTCATTTCTTCRTAAAACATTACC		II			rs4811693	0.243032					chr20:54933992-54934370	S_Shelf	GAAGATGTGTCACGCCGTCCTGTGCATTCAGGACAGTGCCTAACACATCCCGGGTACTTA[CG]GCAATGTTTCACGAAGAAATGAATGTCTAAAAATTTTCCATTGCCTGCAAGTCACGCCCT	CGGCAATGTTTCACGAAGAAATGAATGTCTAAAAATTTTCCATTGCCTGC			C20orf108	NM_080821	Body					20:54937478-54937654	Unclassified_Cell_type_specific
cg12539796	0.560521	0.622568	12.1769	4.99643e-27	6.97373e-24	50.2402	chr5	7850203	+	cg12539796	18668369	46600355	CCAAATACACAAATAAATATCTTAACTACAATCAAAAACTAAAAATCACA	CCGAATACGCGAATAAATATCTTAACTACGATCAAAAACTAAAAATCGCG	I	A	Red							chr5:7849945-7850439	Island	TGACACCTAGTGGCTCCCGCTCCCTTCTCCGAAGAGCACCGGGTCCTATCTGAGCATTCC[CG]CGACTCCCAGCCCCTGATCGCAGCTAAGACACCCATTCGCGCACCCGGCTTCTCCCACAT	CGCGACTCCCAGCCCCTGATCGCAGCTAAGACACCCATTCGCGCACCCGG			C5orf49	NM_001089584	Body		DMR		5:7902946-7903605	5:7849934-7851840	Unclassified_Cell_type_specific	TRUE
cg27395066	0.360836	0.634856	12.1604	5.66628e-27	7.84639e-24	50.1149	chr17	43221220	-	cg27395066	38721377	53619509	TATAATACACATCCCCAATACTAAATTAACCATAACTCAAAAACAAAACA	TATAATACACGTCCCCGATACTAAATTAACCGTAACTCGAAAACGAAACG	I	A	Red							chr17:43221927-43222388	N_Shore	GGAGGCTGCAGTTGTGGTACACGTCCCCGGTGCTGGGTTGGCCGTGACTCGGGGGCGGGG[CG]ATCGGGTCTCAGCCCCTGCCTTCCCCAGTCTCTGGGTCACCCGAATTTTCCCACCCCTGC	CGCCCCGCCCCCGAGTCACGGCCAACCCAGCACCGGGGACGTGTACCACA			ACBD4;ACBD4;ACBD4;ACBD4	NM_001135704;NM_001135706;NM_024722;NM_001135705	3'UTR;3'UTR;3'UTR;3'UTR			TRUE	17:40576904-40577264	17:43221108-43222234	Unclassified	TRUE
cg14088357	0.390126	0.551332	12.1542	5.94263e-27	8.16478e-24	50.0675	chr19	46800338	-	cg14088357	38600437	62670492	AAACTAAAAACCTCCAAAAACTCCAAAACAACAACTAACAAACCATAACA	AAACTAAAAACCTCCGAAAACTCCGAAACGACGACTAACGAACCATAACG	I	C	Grn							chr19:46800053-46800603	Island	AGGCCGGGGAGGGGGCTAGGGGCCTCCGAGGGCTCCGGAGCGGCGACTGGCGAGCCATGG[CG]CTGGGGCTGCAGCGCGCAAGGTACTGAAGTTCGGGGGCAGGAGTTCTGGGAATTGGGGGG	CGCCATGGCTCGCCAGTCGCCGCTCCGGAGCCCTCGGAGGCCCCTAGCCC			HIF3A;HIF3A	NM_022462;NM_152795	TSS1500;1stExon				19:51491904-51492320			TRUE
cg06648780	0.15793	0.839372	12.1368	6.79161e-27	9.11753e-24	49.9346	chr3	105133817	+	cg06648780	67799311		TAAATCTCTTAAATCAACTCTATTTTCACAACTAAAACTCTAAATCAAAC		II										OpenSea	GTTTAAAGCTGGGAGAGCATTTAGGAAGCTAATGTGAAGATAAGGGGAAAAAGCAGATAT[CG]TCTGACCTAGAGCCTCAGCTGTGAAAATAGAGCTGACTCAAGAGATCTATGTCAGCCTGG	CGTCTGACCTAGAGCCTCAGCTGTGAAAATAGAGCTGACTCAAGAGATCT			ALCAM	NM_001627	Body			TRUE
cg23079252	0.417362	0.63071	12.1342	6.92724e-27	9.26425e-24	49.9149	chr6	30095199	-	cg23079252	56723468	17667329	CTAACAACCTCTACATCAATAACCAAACAAAAAATAAAACAACTCAAACA	CTAACAACCTCTACATCAATAACCGAACGAAAAATAAAACAACTCGAACG	I	A	Red							chr6:30095173-30095610	Island	GCGCAGAGAGGCCTGACAGCCTCTGCATCAGTGACCGGGCGAAGAGTGGGGCAGCTCGGA[CG]GTGGTTGGGGAACGTTAGGGAGATTGGCGCGCGGACCACTGGGTGAGCGCCCAGGAACGC	CTGACAGCCTCTGCATCAGTGACCGGGCGAAGAGTGGGGCAGCTCGGACG									6:30202926-30203329
cg10018216	-0.246862	0.58141	-12.1289	7.21079e-27	9.60693e-24	49.8749	chr16	1487596	+	cg10018216	41730497	29665376	TATAAAACAAAACAACCACTAAACAACCTCAACCCAACATCTACAACCCA	TATAAAACAAAACAACCGCTAAACAACCTCGACCCAACATCTACAACCCG	I	T	Red							chr16:1487017-1487260	S_Shore	GCCCCGCCGTGAGCTGCCCGCATGGCCGGGCCGTGGGCCGAGGCTCCAGCTCGGGCCTCA[CG]GGCTGCAGATGCTGGGCCGAGGCTGCTCAGCGGCTGTCCTGCCCCACACAGGAGTCTCTG	CGGGCTGCAGATGCTGGGCCGAGGCTGCTCAGCGGCTGTCCTGCCCCACA			CCDC154	NM_001143980	Body	high-CpG:1427580-1427674			16:1426876-1428081	16:1487467-1487696	Unclassified_Cell_type_specific
cg07153010	0.401837	0.62336	12.1282	7.25052e-27	9.62341e-24	49.8695	chr22	21312388	+	cg07153010	65637459	29775341	CCCTTAACCTAAAAATATATTCCCCCAAAACTTTCCTTAACAAACAAACA	CCCTTAACCTAAAAATATATTCCCCCAAAACTTTCCTTAACGAACGAACG	I	A	Red	rs178252	0.389808					chr22:21311336-21312201	S_Shore	GAGGGACGGCCGCATGGGATGGCCAGGGTGGGGGCCCCAAGAGGACAGCCTCCGCCCGCT[CG]CCCGCCCGCCAAGGAAAGCCCTGGGGGAACACACTTTCAGGCTAAGGGGTCTGAGGAAGA	CGCCCGCCCGCCAAGGAAAGCCCTGGGGGAACACACTTTCAGGCTAAGGG										22:21311312-21312500	Unclassified_Cell_type_specific	TRUE
cg10322124	0.273967	0.800725	12.1268	7.32998e-27	9.69229e-24	49.8586	chr8	74331865	-	cg10322124	62714415		TTACTCTCCTATAAACCTAACAACCTTAATATAATTTAATATAAACTACC		II										OpenSea	CCCGGAGCTCATTGCTCTCCTATAGACCTGACAGCCTTGGTGTAGTTTGATGTGGGCTGC[CG]GAGGGAGCCTGTGTTTATTGCATTGGGTAAACTGAAGATCCACTTCAATGATCCTGCCTG	CGGCAGCCCACATCAAACTACACCAAGGCTGTCAGGTCTATAGGAGAGCA								TRUE
cg18347010	0.355094	0.605764	12.1229	7.54907e-27	9.94462e-24	49.8293	chr17	55888532	-	cg18347010	44668365		AAATATTTATAAATCCATCACTAAAATAACRCTAAAACAACTAACRAAAC		II										OpenSea	AAAAGAGCAACAAATATTTATAAATCCATCACTGAGGTGGCGCTGAAACAGCTGACGGAG[CG]AAGCCTGACCCAGTCGGGTCCCGGGCCCTCCACGGGGGTCTGCGTCCTCCCGCTGCCTCC	CGCTCCGTCAGCTGTTTCAGCGCCACCTCAGTGATGGATTTATAAATATT								TRUE	17:53243447-53243584
cg15707833	0.402999	0.464537	12.1214	7.63857e-27	1.0025e-23	49.8176	chr8	131455276	-	cg15707833	72682400	40741494	AACCTAAAACCTACCAAACAACACCAAATCCAAATAAAAACCAAAAACCA	AACCTAAAACCTACCAAACAACGCCGAATCCGAATAAAAACCGAAAACCG	I	C	Grn	rs72726233	0.015096					chr8:131455248-131456285	Island	CTTTAGGCAAGTGGCCTGGGGCCTGCCAAGCAGCGCCGGGTCCGGGTAGGGGCCGGGGGC[CG]CGGGGAACTTTCCTCGGCTGCACCAGAGACAATGCCGGGAGGGCGCCCCATCGGCGGGGT	CGGCCCCCGGCCCCTACCCGGACCCGGCGCTGCTTGGCAGGCCCCAGGCC							DMR		8:131524212-131525381
cg22356428	0.336391	0.694491	12.1206	7.68712e-27	1.00512e-23	49.8112	chr1	206687071	-	cg22356428	54676477		ATTTTCAATTTTTTTCCAAAACTTTTAACAAACCTTTCTCCACATATTCC		II										OpenSea	TGCATTTAGTCATTTTCAGTTTTTTTCCAAGACTTTTGGCAAGCCTTTCTCCACATGTTC[CG]GGCTGGATCTCAGGGTCGGAAGGGGAACAGAGCCAGTTTTGGGGCTTAGGGGAAACAGCG	TTTTCAGTTTTTTTCCAAGACTTTTGGCAAGCCTTTCTCCACATGTTCCG			RASSF5;RASSF5	NM_182663;NM_182664	Body;Body			TRUE				TRUE
cg04506114	0.123635	0.893695	12.1159	7.96568e-27	1.03005e-23	49.7758	chr1	179322762	-	cg04506114	60742376		ACTACAACCCACATTTTTAAATTATATCCRACCACRTTCCTAAACTTATC		II										OpenSea	TATTTTTCCCCACTGCAGCCCACATTTTTGGATTATGTCCGGCCACGTTCCTGGACTTGT[CG]TTACGTGTTTTAGAAGCTTGGACTTTGTTTCCTCCTTGTCACTGAAGATTGGGTAGCTCC	CGACAAGTCCAGGAACGTGGCCGGACATAATCCAAAAATGTGGGCTGCAG			SOAT1	NM_003101	Body			TRUE
cg24938632	0.283935	0.587765	12.1139	8.08787e-27	1.04202e-23	49.7607	chr17	46830125	+	cg24938632	63649370	43678383	TCCCAAAAACACTAACCAAACCCAAATACAAAAAACCATAAAAAAACCCA	TCCCAAAAACGCTAACCAAACCCAAATACGAAAAACCGTAAAAAAACCCG	I	A	Red	rs2280350	0.049617					chr17:46832109-46832632	N_Shore	TGGCAGCGAGGGGCAGTTATGGGACGGGGGGCGGGTGGGAAGAGCGCCCAGGGCCCCCTC[CG]GGTTCTCCCACGGTTTCCCGCATCTGGGCCTGGCCAGCGCCTTTGGGAGGAAGGGCCTAG	CGGGTTCTCCCACGGTTTCCCGCATCTGGGCCTGGCCAGCGCCTTTGGGA									17:44184994-44185601
cg16206090	0.172791	0.84307	12.1079	8.47004e-27	1.08171e-23	49.7147	chr18	20916335	+	cg16206090	69683415		AAATTAAAACCTAAAAACAACAACATAATTTCCTTTACAAACTCTCRCTC		II										OpenSea	TGTTCCTGTCGCCTCATCAGTGATGTCATGGAAAGACATCAGACATGCTGTTATTATTGC[CG]AGCGAGAGTCTGCAAAGGAAATTATGCTGCTGCCTCTAGGTTTTAATTTTCCATGAAAAA	AATTAAAACCTAGAGGCAGCAGCATAATTTCCTTTGCAGACTCTCGCTCG	TRUE		C18orf45	NM_032933	Body
cg21286782	0.309951	0.434944	12.1076	8.4882e-27	1.08171e-23	49.7126	chr1	113265602	+	cg21286782	40641437	59765411	CTACTACACAAACACTAAAAAAAACCACCCAAAATCAAACACCCAACACA	CTACTACACAAACACTAAAAAAAACCGCCCAAAATCAAACGCCCAACACG	I	C	Grn							chr1:113265573-113265787	Island	CTGCAGCAGGGAGGAGGGGCTGGAGGCCAGCCCGGGTGGGCGGGAGGGAGCGGGGTCGGG[CG]TGTTGGGCGTCTGATCCTGGGCGGCTCCCCTCAGTGCTTGTGCAGCAGGGCACCTGCGAG	CTGCTGCACAAGCACTGAGGGGAGCCGCCCAGGATCAGACGCCCAACACG			FAM19A3;FAM19A3	NM_182759;NM_001004440	Body;Body			TRUE	1:113067121-113067287	1:113265573-113265914	Unclassified_Cell_type_specific	TRUE
cg03280622	0.376824	0.493412	12.1058	8.6085e-27	1.09308e-23	49.6985	chr8	145023013	-	cg03280622	11777392		ATCACCACAACTAAAAATTAAACATAAAAAAACTAAACTACCAAATAACC		II									chr8:145024449-145025179	N_Shore	AGGGACTCCCAGTCACCACAGCTAGGAGTTGAGCATGGGGAAGCTGGGCTGCCAAATGAC[CG]GGGAGTGGGTGGGCAGGGGTGCCGGGTGGGAGAGGACAGCAGGAAGGCCACATGGGCCGG	TCACCACAGCTAGGAGTTGAGCATGGGGAAGCTGGGCTGCCAAATGACCG			PLEC1;PLEC1;PLEC1;PLEC1	NM_000445;NM_201378;NM_201379;NM_201380	Body;Body;Body;Body		RDMR	TRUE		8:145022519-145023324	Unclassified_Cell_type_specific
cg04376709	0.108421	0.904067	12.1042	8.70974e-27	1.10196e-23	49.6869	chr2	106055450	+	cg04376709	55668390		TTCCACTCCACRACTTCACAAATACCTAACATTTATTAAACCRATTATTC		II										OpenSea	TTGGAACGAGCTCTCTAGCTTACAAGGGCATTTGCTTGGGTGAGAGGATGTTGGGAAGAT[CG]AACAATCGGCTTAATAAATGCCAGGCATTTGTGAAGCCGTGGAGTGGAATACATTCGCAG	TCCACTCCACGGCTTCACAAATGCCTGGCATTTATTAAGCCGATTGTTCG			FHL2	NM_201557	TSS1500			TRUE
cg16001422	0.35035	0.521838	12.1022	8.84336e-27	1.11419e-23	49.6717	chr8	145022842	-	cg16001422	13769500		CTATAACTTTAAAAAAACTAAATCACCTCCATCRAAAAAAAATACCCTCC		II									chr8:145024449-145025179	N_Shore	GCTGCTGGCGGCTGTGGCTTTGGGGGGACTGAGTCACCTCCATCGGGGAGGGGTGCCCTC[CG]CTCTGCCTGCTGCAGCCACACCCAGCACACCCCACTCTTGGCCCTGCCGCCAGCTGCCCG	CGGAGGGCACCCCTCCCCGATGGAGGTGACTCAGTCCCCCCAAAGCCACA			PLEC1;PLEC1;PLEC1;PLEC1	NM_000445;NM_201378;NM_201379;NM_201380	Body;Body;Body;Body		RDMR	TRUE		8:145022519-145023324	Unclassified_Cell_type_specific
cg14884160	-0.145711	0.139136	-12.1019	8.86972e-27	1.11419e-23	49.6688	chr7	89840396	-	cg14884160	23747337		RACCCCAAAAAATAAATAACTTTCRCAAAAACACAAATCTCCTAACTCAC		II									chr7:89840813-89841491	N_Shore	AAAGCCATTGCGGCCCCAGAAGGTAAATGGCTTTCGCAGGAACACAGGTCTCCTGACTCA[CG]GCCTAACCTTCCTTTCCCCCACACCAAAGCTCGCGCGGCACCAGCTAGAGTGAAGGTCAA	GCCCCAGAAGGTAAATGGCTTTCGCAGGAACACAGGTCTCCTGACTCACG			STEAP2;STEAP2	NM_152999;NM_001040665	TSS1500;TSS1500		RDMR
cg12973941	0.335621	0.586689	12.1003	8.97901e-27	1.1239e-23	49.6566	chr4	13545639	+	cg12973941	30742482		ACCTTACRAAAAAATCCTTAAACCTCRACCAACCRATCTATAAACTAACC		II									chr4:13543562-13546494	Island	CGCTGGCGGACATCTCGCTGTCGCTCCGGCCCGCGGCTTCCTCCTCTAGGTCTTTGGAAG[CG]GCCAGCTCACAGACCGGCTGGCCGAGGCTCAAGGATCCCCCCGCAAGGCCGGCCCCGCTG	CGGCCAGCTCACAGACCGGCTGGCCGAGGCTCAAGGATCCCCCCGCAAGG			NKX3-2	NM_001189	1stExon		DMR		4:13154350-13155996
cg25790298	0.172917	0.813699	12.0991	9.05841e-27	1.12982e-23	49.6478	chr3	172031063	+	cg25790298	68603419		ATTTCCTAATCTTAATATTCCTTCAATTATCCTCTCCTACCAAAAAACTC		II			rs9877284	0.34523						OpenSea	CACTTTCTAGACATCTCCTGCCCCCTCAATTCTAAGGCACTCCCTTGCCTTTGGGTGCAA[CG]AGCTTCCTGGCAGGAGAGGATAATTGAAGGAACACCAAGATTAGGAAATATGGGTTCTGT	CGAGCTTCCTGGCAGGAGAGGATAATTGAAGGAACACCAAGATTAGGAAA			FNDC3B;FNDC3B	NM_001135095;NM_022763	Body;Body			TRUE
cg14329059	0.396426	0.596214	12.0985	9.10289e-27	1.13135e-23	49.643	chr11	58940964	-	cg14329059	41673457	35689435	CATTAACAAATACCTCTACTACACACTACATACACAAAAACAACAAACCA	CATTAACGAATACCTCTACTACACACTACATACGCGAAAACAACAAACCG	I	A	Red	rs2730039	0.027802					chr11:58940830-58941052	Island	TGGACGCCGCGGCATTGGCGAATGCCTCTGCTACACACTACATGCGCGGAAGCAACAGGC[CG]GAGCAGATGGAGAGAGGAGGGGGAGGCTCGGGGCTTCGGAATGCATGGCAGGGAAGCCGC	CGGCCTGTTGCTTCCGCGCATGTAGTGTGTAGCAGAGGCATTCGCCAATG			DTX4	NM_015177	Body				11:58695938-58697541
cg26655340	0.36491	0.636573	12.0956	9.30078e-27	1.15188e-23	49.6215	chr5	154230141	+	cg26655340	21786346		ATAACCAACCTCCCACCCRAACAAAAACAAAATTAACCTACAACAAAACC		II										OpenSea	CACAGGTCAAATCTAAGTTCTCTTCCCTTTCAGCCCCCGCTTTGGTGGCTGTTGCTGCTG[CG]GCTCTGCTGCAGGCTAACCTTGTTTTTGCTCGGGTGGGAGGCTGGCCATGGTGATCTCAT	CGGCTCTGCTGCAGGCTAACCTTGTTTTTGCTCGGGTGGGAGGCTGGCCA			C5orf4;C5orf4	NM_032385;NM_032385	5'UTR;1stExon	low-CpG:154210329-154210417		TRUE				TRUE
cg21013866	0.367483	0.487388	12.095	9.3449e-27	1.15328e-23	49.6168	chr14	23834985	+	cg21013866	53743404	49606414	CCTATTCCAAAAATACCTACATACTAATTACTACTACCCAAAACAAAACA	CCTATTCCAAAAATACCTACGTACTAATTACTACTACCCGAAACGAAACG	I	C	Grn							chr14:23834435-23835947	Island	CGGCGGTTTTCACGCGCGCACTCACTCAGCGCGCCCGGGGGTCTGAGGTCGCCGCTACGG[CG]CCTCGCCCCGGGCAGCAGCAACCAGCACGCAGGCACCCCTGGAACAGGCGGGACTGCCTT	CCTGTTCCAGGGGTGCCTGCGTGCTGGTTGCTGCTGCCCGGGGCGAGGCG	TRUE		EFS;EFS	NM_005864;NM_032459	TSS200;TSS200	high-CpG:22904163-22905667	DMR		14:22904057-22905751	14:23834948-23835467	Unclassified_Cell_type_specific
cg01451391	0.405608	0.530734	12.0846	1.01199e-26	1.24022e-23	49.5375	chr17	53343561	+	cg01451391	26660470	47754426	CCCACCAAAAAAAATACACCAAAAAAATATCAACACTAAAAACATACACA	CCCACCAAAAAAAATACACCGAAAAAATATCAACGCTAAAAACGTACACG	I	A	Red							chr17:53342198-53343061	S_Shore	AGCTGAGAAAGCGGGGTGGGGGCTGGGGCCGGTGGGGGGAGTGGTCTCTCGGCGGGAAGC[CG]TGCACGCCTCCAGCGTTGACACTTTCCCGGTGCACTTTTTCTGGTGGGAGGGGAGAGCGG	CCCACCAGAAAAAGTGCACCGGGAAAGTGTCAACGCTGGAGGCGTGCACG			HLF	NM_002126	Body				17:50697860-50698784	17:53342962-53344325	Unclassified
cg11448068	0.379449	0.487512	12.0826	1.02769e-26	1.25509e-23	49.5222	chr2	191045026	+	cg11448068	29773344	18717476	AAACAACAAATACTAAACCAAAACACTAAACCCACCTACAAAAAACCCCA	AAACAACAAATACTAAACCGAAACACTAAACCCGCCTACAAAAAACCCCG	I	C	Grn							chr2:191044979-191045829	Island	CTGGCAGCTCTGCCCGGCCCAAGCGCAGAACCCTTAGCTGGGAAGGCCGCGGCCAGGCTG[CG]GGGCCCCCTGCAGGCGGGCTCAGTGCCCCGGCCCAGCACCTGTTGTCCCAAGGCAGGCCC	CGGGGCCCCCTGCAGGCGGGCTCAGTGCCCCGGCCCAGCACCTGTTGTCC			C2orf88;C2orf88;C2orf88;C2orf88	NM_001042519;NM_001042521;NM_032321;NM_001042520	TSS1500;5'UTR;TSS1500;5'UTR			TRUE	2:190753258-190754120	2:191044906-191046274	Unclassified	TRUE
cg24375409	0.379731	0.586024	12.0774	1.06933e-26	1.30143e-23	49.4826	chr1	38200920	+	cg24375409	23785379	19771509	AAACCAATAACACAAAATACAAAATCCAATACTACAAAAAAATAAATACA	AAACCAATAACACGAAATACGAAATCCGATACTACGAAAAAATAAATACG	I	T	Red							chr1:38200919-38201200	Island	CTGAAGAACCAGAAGCCCTGCGGGACAGGTGCGGGGCAGGCTCCAGGTCCCTCCCAGACA[CG]CACTCACCTTCTCGTAGTATCGGATCTCGTACTCCGTGTCATTGGCCCCAGGGGCTCCGG	CGCACTCACCTTCTCGTAGTATCGGATCTCGTACTCCGTGTCATTGGCCC			EPHA10	NM_001099439	Body				1:37973507-37973728
cg04904276	-0.32138	0.18421	-12.0726	1.10905e-26	1.34511e-23	49.4463	chr16	11835562	+	cg04904276	29644369	58631304	AACCTAATCTAACAATTATTTATCTACACCTACTATATACCAAACACTCA	GACCTAATCTAACGATTATTTATCTACACCTACTATATACCGAACGCTCG	I	T	Red							chr16:11836073-11837092	N_Shore	AAAATTATATTTACTTGTTCACTGTCCCATCCACTCAAGGGAGCAAAAAGTTCACCCGGA[CG]AGCGTCCGGCACATAGTAGGTGCAGATAAATAATCGTTAGATCAGGCCGGGTGCGGGGCT	GGCCTGATCTAACGATTATTTATCTGCACCTACTATGTGCCGGACGCTCG			TXNDC11	NM_015914	Body		DMR
cg13787933	0.174414	0.860264	12.0642	1.18251e-26	1.40989e-23	49.3825	chr3	141151009	+	cg13787933	20712358		CAATCCATACTAAACCAACACAAAAACCATATCAAAATAAAATCTACTAC		II										OpenSea	CAGCTCACTGAAGCAAAATATCCTTTGTCGGAAAACTTTCCGCAGGGAATAACAGACCTG[CG]CAGTAGATTTCACTTTGATATGGCCCCTGTGCTGGCCCAGTATGGACTGCAGGTTTGACT	AGTCCATACTGGGCCAGCACAGGGGCCATATCAAAGTGAAATCTACTGCG			ZBTB38	NM_001080412	5'UTR	low-CpG:142633611-142633750		TRUE
cg20557104	0.414869	0.52182	12.0571	1.24881e-26	1.47396e-23	49.3282	chr19	41934313	+	cg20557104	59802476		CCCTCCTACCCCAAAAAACTAAATATAAATATTCCTAAAATCACAATACC		II										OpenSea	ACCTTACCCCCAACCTCCGGCCTGGAGCCAGCCTCACCCCGGGCCCCTCCCCTCCCCCAG[CG]GCACTGTGACTCCAGGAACACTCACATCCAGCCCCTTGGGGCAGGAGGGGGTGTCTGCCT	CGGCACTGTGACTCCAGGAACACTCACATCCAGCCCCTTGGGGCAGGAGG		TRUE	B3GNT8	NM_198540	5'UTR					19:41933788-41934536	Promoter_Associated
cg18960629	0.335714	0.652279	12.0529	1.28926e-26	1.51661e-23	49.2965	chr17	36585452	+	cg18960629	27636390		AAAAAACCCAAACAAAACAACCCAACRCTAAATAATACCCCTAACACCCC		II									chr17:36584420-36585453	Island	CTGCCGGCGAGGCTGCCCTCCCCTCTGCCCTCTCCGACCGGCTGTGGGTGGGTCAGAGCG[CG]GGGTGCCAGGGGCATTACTCAGCGCTGGGCTGCTCTGCCTGGGTTCTTTCATCTGCCAGC	CGGGGTGCCAGGGGCATTACTCAGCGCTGGGCTGCTCTGCCTGGGTTCTT
cg15472092	0.410837	0.517638	12.0486	1.33262e-26	1.56239e-23	49.2635	chr7	150653079	+	cg15472092	48704396		CTCAACACTAAACCRACTAAACRAAAATATCAAAAAAACCATTAATCTAC		II									chr7:150652807-150653080	Island	CTGCAGCGGCGCTCCCGCAGCCTGAGCCCCTCCCCCTCCGCCAGCAGCCGGGCCTGTCAC[CG]CAGATTAATGGTCTCCCTGACACCCCCGCCCAGCCGGTCCAGTGCTGAGCCAGCCAGAGT	TCAGCACTGGACCGGCTGGGCGGGGGTGTCAGGGAGACCATTAATCTGCG			KCNH2;KCNH2;KCNH2	NM_172057;NM_172056;NM_000238	TSS200;Body;Body			TRUE				TRUE
cg07724670	0.377778	0.519355	12.0399	1.42381e-26	1.65293e-23	49.1976	chr20	45440228	-	cg07724670	23773305	26809351	AAACCACAATCAACCCAATATTCACAACCCCCAAATTAAACAAAAAACCA	AAACCACAATCGACCCAATATTCGCAACCCCCAAATTAAACAAAAAACCG	I	A	Red							chr20:45440084-45440347	Island	CCGGGCTCGCGGGGGCCACAATCGGCCCAGTGTTCGCAGCCCCCAGGTTGGACAGGGGGC[CG]GGCACACCTGCGCGGCGCAGATGGCGCCGGGGGGCGGACAGCAGGCACCAAAGTCTCCTC	CGGCCCCCTGTCCAACCTGGGGGCTGCGAACACTGGGCCGATTGTGGCCC									20:44873043-44873890
cg23878906	0.336364	0.712334	12.0399	1.42394e-26	1.65293e-23	49.1975	chr18	29304818	+	cg23878906	18782417		TCCAACAACAACCTTAACAAACCTTTAATACTAAACTAAATCTTTCTTCC		II									chr18:29303960-29304254	S_Shore	ACTTGTTCCACCTCTAGATAGAAATCAAAAGCAAGGAACTTTACTGTTTCGCCCAAGAAC[CG]GAAGAAAGATCTAGCTCAGCATCAAAGGCTTGCCAAGGTTGTTGTTGGAACTCCATACCG	CCAACAACAACCTTGGCAAGCCTTTGATGCTGAGCTAGATCTTTCTTCCG							RDMR
cg04361266	0.165414	0.823924	12.0386	1.43856e-26	1.66441e-23	49.1874	chr16	20910376	+	cg04361266	52713438		CACACAAATCATCAATAACACRTTCAACTTATACTAATTTTCATCTTTAC		II									chr16:20911566-20912616	N_Shore	ACCAAAACTAAACAGATCACACTGTCTCATTTAGGACCCCCATACACAAAGAATCAGCTA[CG]TAAAGATGAAAATCAGCACAAGCTGAACGTGTCACTGATGATTTGTGTGTCACACATAAA	ACACAAATCATCAGTGACACGTTCAGCTTGTGCTGATTTTCATCTTTACG			LYRM1;DCUN1D3	NM_020424;NM_173475	TSS1500;5'UTR
cg14907769	0.348476	0.516919	12.0253	1.59253e-26	1.82455e-23	49.0862	chr8	49468941	-	cg14907769	26652424	24608325	TAAATAAAATCAACTACCTAACACCAAAAACCAACACAACCCAACCAACA	TAAATAAAATCAACTACCTAACGCCAAAAACCAACACGACCCAACCAACG	I	A	Red							chr8:49468683-49468959	Island	CCGCGGCACATCTGGATGGAGTCAGCTGCCTAGCGCCAGGGGCCAGCACGGCCCAGCCAG[CG]GAGCGCGGCGGTGAGCGCTAGGGAGGCCGGCGCCCGGGCCGCCTCCGCGGCCGACCCCCT	TGGATGGAGTCAGCTGCCTAGCGCCAGGGGCCAGCACGGCCCAGCCAGCG							DMR	TRUE	8:49631251-49631566
cg11150074	0.211883	0.799112	12.0185	1.67693e-26	1.915e-23	49.0348	chr1	200863559	-	cg11150074	41723347		TACATATTAAAATTCCAACTACCTTACCTAAAATTTTAAAATCCTCACTC		II									chr1:200860076-200860576	S_Shelf	TCTAGAACTTCTGCATATTGGAATTCCAGCTGCCTTGCCTGAGGTTTTAAAATCCTCACT[CG]GGAGAGATAAAACCCAGGCCTTGGTCTTCATTTCCATATGTGGGGAAGAGCAGTGACCCA	GCATATTGGAATTCCAGCTGCCTTGCCTGAGGTTTTAAAATCCTCACTCG			C1orf106;C1orf106	NM_001142569;NM_018265	TSS1500;Body
cg06361405	0.398744	0.491823	12.012	1.76221e-26	2.00588e-23	48.9854	chr10	104434010	+	cg06361405	11643465		TTAATATAAACTAAACTAAAAAACATATCRATACACAACTAAAAATCAAC		II										OpenSea	AGCAGCCGTGGGAGCTGCGGACTCCTTTAACCCTGGCACATTTCTAACCGCCGGCATAAT[CG]CTGACTTTCAGCTGTGCACCGACATGTTCCCCAGCTCAGCCCACATCAATGACACCCTTG	CGCTGACTTTCAGCTGTGCACCGACATGTTCCCCAGCTCAGCCCACATCA			ARL3	NM_004311	3'UTR					10:104433760-104435002	Unclassified_Cell_type_specific	TRUE
cg00647859	0.31531	0.79249	12.0074	1.8248e-26	2.06376e-23	48.9506	chr1	185534625	-	cg00647859	16637391		AAATTTAATAAAATCCTACCTAACACATACCTCCTAAAATTCACTCTACC		II										OpenSea	TTGAAAGCAATGAGTTTGATGGGATCCTGCCTGACACATACCTCCTGGAATTCACTCTGC[CG]TGTGGCTGATTATGTCCGGAACCCATTGATAATTCCTCATGTCAACGTTGGGAATGCAAG	CGGCAGAGTGAATTCCAGGAGGTATGTGTCAGGCAGGATCCCATCAAACT								TRUE
cg02732134	-0.221113	0.55518	-12.006	1.8447e-26	2.07959e-23	48.9398	chr10	101732382	-	cg02732134	10742421		TTTTAAAATATCAAAATTATTTCTCATTTCTTTTTCCCTTTTTAAAAACC		II										OpenSea	CTGGCCTCATATTTTAAAATATCAAAGTTATTTCTCATTTCTTTTTCCCTTTTTGGGGGC[CG]GGGGAAACAGGTCTCGCTTTATCACCCAGGCTGGAGTGCAGTGGTGTGATCATAGCTCAC	CGGCCCCCAAAAAGGGAAAAAGAAATGAGAAATAACTTTGATATTTTAAA		TRUE	DNMBP	NM_015221	5'UTR
cg14807945	0.338905	0.714639	12.0053	1.85446e-26	2.08391e-23	48.9346	chr2	145189102	+	cg14807945	20668317		ATTAATATTCAAACCAAATCAACAAATTCTATTTACCCRACTCCRCTACC		II										OpenSea	TCCGCGGGTCTGCACTTGCCTTCCGAACAACTGCACAACAGGTGCAAATTAAAATGAAAA[CG]GCAGCGGAGCCGGGCAAACAGAATCTGCTGACCTGGTTTGAATACCAATTGACGGGGGAA	CGGCAGCGGAGCCGGGCAAACAGAATCTGCTGACCTGGTTTGAATACCAA			ZEB2;ZEB2	NM_014795;NM_001171653	Body;Body			TRUE
cg17611647	0.270555	0.787099	11.997	1.97515e-26	2.19224e-23	48.8718	chr17	75260857	-	cg17611647	29769479		AAACTAAACAAAATATACTAAAAAAACCTAAAATAATACCTATAAACRCC		II										OpenSea	AAGGAGATTTGGGACTGAGCAGAGTGTGCTAAGGAGACCTGAGATGATGCCTGTGGGCGC[CG]AGTGGCCGAGTGACTCTCGTCTCCTGACTCTGCTCCCTGCGACCCGAGCCACCTGCAGCT	CGGCGCCCACAGGCATCATCTCAGGTCTCCTTAGCACACTCTGCTCAGTC								TRUE	17:72772449-72772560
cg22538054	0.44715	0.509846	11.997	1.97579e-26	2.19224e-23	48.8715	chr12	95941988	+	cg22538054	73619329	14672306	AATAATACTCAAAACCCCAAAACACTTCAAAAAAACAATTATAACACTCA	AATAATACTCGAAACCCCGAAACACTTCGAAAAAACGATTATAACACTCG	I	A	Red							chr12:95941906-95942979	Island	CGGGGACCGATCGATGGAGAGAAGGCGGGCAAGACGCCGGGAAGCGCATTCCTCCTCAAC[CG]AGTGCCACAACCGCCCTCCCGAAGTGCCCCGGGGCTTCGAGCATCACCTCGCGGTAATCC	GGTGATGCTCGAAGCCCCGGGGCACTTCGGGAGGGCGGTTGTGGCACTCG			USP44;USP44	NM_001042403;NM_032147	5'UTR;5'UTR		DMR		12:94466000-94467039	12:95941391-95943244	Promoter_Associated_Cell_type_specific	TRUE
cg12441967	0.335113	0.535446	11.9949	2.00764e-26	2.20726e-23	48.8556	chr22	17602561	-	cg12441967	14605375		AAAACTCCCATAAAACRCRAACTCCTAAAAAAATCRCTAAAAATCCCACC		II									chr22:17600563-17602611	Island	CCCGGTGCGGGGGGACTCCCATGGAGCGCGGACTCCTAAGGAAGTCGCTGGGAATCCCAC[CG]GCTGTACCGCAGGGCGTTAGTACCTAGATGGCTTCGGTGCCCCCAAGCGATGGGCTCAAG	GGACTCCCATGGAGCGCGGACTCCTAAGGAAGTCGCTGGGAATCCCACCG			CECR6;CECR6	NM_031890;NM_001163079	TSS1500;TSS1500		DMR		22:15980564-15982862			TRUE
cg22176324	0.333605	0.492886	11.9949	2.00815e-26	2.20726e-23	48.8553	chr1	24648851	+	cg22176324	19747479		RAAAAAACRTTCCTAATTAACTCTTTCAACRCTCCAAACAATCTAAAACC		II			rs76415654	0.033364					chr1:24648202-24648985	Island	AGAACCGTCGCAGTCCTGACCGCGGCCGCCGCCGCCGTTCTATCTGATCTCCAGGAGCGC[CG]GCTCCAGACTGCCTGGAGCGCTGAAAGAGTTAATCAGGAACGCCTCCCCGCTGTGGTTTT	GGGAGGCGTTCCTGATTAACTCTTTCAGCGCTCCAGGCAGTCTGGAGCCG			GRHL3;GRHL3;GRHL3	NM_198174;NM_198173;NM_021180	TSS1500;Body;TSS1500				1:24520814-24521805	1:24647785-24649616	Unclassified	TRUE
cg18330866	0.333836	0.695183	11.987	2.13209e-26	2.32892e-23	48.7957	chr7	94673120	-	cg18330866	16747452		AATCACTAACTAACAACATTTAAAAAATTCTAACATCAAATTCCTCTAAC		II										OpenSea	CGGGCCCAGATAGTCACTAGCTGGCAACATTTAGGGAATTCTAACATCAAATTCCTCTAA[CG]ATAAACTGTTAAAACATCATCTCTAGACCCAGTCTTAACTTTCCTCTTACTGGCTACTCC	CGTTAGAGGAATTTGATGTTAGAATTCCCTAAATGTTGCCAGCTAGTGAC	TRUE		PPP1R9A;PPP1R9A;PPP1R9A;PPP1R9A;PPP1R9A	NM_017650;NM_001166162;NM_001166163;NM_001166161;NM_001166160	Body;Body;Body;Body;Body
cg08199758	0.39697	0.615506	11.9826	2.20446e-26	2.40052e-23	48.7625	chr16	3062426	-	cg08199758	71766386	55746422	CTATCATCTAAAAAACAATACAAACAAAAACCTTCCCCCAAAAACTAACA	CTATCGTCTAAAAAACAATACAAACGAAAACCTTCCCCCGAAAACTAACG	I	A	Red	rs28692868	0.051235					chr16:3063679-3063981	N_Shore	GGCGCCAGGCACCTGTCGTCTGGGGAACAGTGCAGGCGGGGACCTTCCCCCGGGAGCTAG[CG]GGGCCACTGGGCTGAGACGGGGGATGGATCAGATTCCAGAGAGTCCCAGGCGGGCGGGAG	CTGTCGTCTGGGGAACAGTGCAGGCGGGGACCTTCCCCCGGGAGCTAGCG			CLDN9	NM_020982	TSS200		DMR
cg05385513	0.446366	0.584315	11.9819	2.21694e-26	2.40666e-23	48.7569	chr2	56150478	+	cg05385513	33759321		TTCCATAAAAACTAATTAAAAACTAAAACRCTAAACAACTCCAAAAAACC		II									chr2:56150340-56151180	Island	GCGGGCGGCCTGGCCCGGCAGGGAGATGAGGTCCCCTTTCTTAACAGCAAGCTAACGCGG[CG]GTCCCCTGGAGCTGCTCAGCGTCCCAGCTTCTAACCAGCTCCTATGGAATCCAGGTGCGG	TCCATAGGAGCTGGTTAGAAGCTGGGACGCTGAGCAGCTCCAGGGGACCG			EFEMP1;EFEMP1;EFEMP1	NM_004105;NM_001039349;NM_001039348	TSS200;5'UTR;5'UTR				2:56003747-56004657			TRUE
cg16424082	0.173728	0.835661	11.9734	2.36624e-26	2.54831e-23	48.692	chr12	51323740	+	cg16424082	70714377		AAAAATACCAAACAAAATCCAAAACTTATTACCAAAAATAATTCCAAATC		II										OpenSea	TTTTCTTTCTTTCTCAGGGAGGGGCTTTCTATTTCATGGAGCATGTGGCAGCTGAGTGTT[CG]ACTTGGAATTACTTCTGGCAACAAGTCCTGGATCCTGCCTGGCACCTTCTGTTTGATGGG	CGACTTGGAATTACTTCTGGCAACAAGTCCTGGATCCTGCCTGGCACCTT			METTL7A	NM_014033	Body
cg15528736	0.275291	0.592385	11.9732	2.36916e-26	2.54831e-23	48.6908	chr19	50015780	+	cg15528736	33797362		TTATTTCTCAAAACRCTTATAATTCTTCTTTTTCCTTCTCTATAATTCCC		II									chr19:50016531-50016851	N_Shore	AGTTCCTTTCCCAGTTTTGTCAAGAATTCCCTGAGCGGCAGACACCCTCAAAGTAAAAAA[CG]GGAACCACAGAGAAGGAAAAAGAAGAACCACAAGCGTTTTGAGAAACAAACAGGCTGGGC	CGGGAACCACAGAGAAGGAAAAAGAAGAACCACAAGCGTTTTGAGAAACA		TRUE	FCGRT;FCGRT;FCGRT	NM_001136019;NM_004107;NM_001136019	5'UTR;TSS1500;1stExon							TRUE
cg26724975	0.338521	0.72656	11.9712	2.40485e-26	2.56465e-23	48.6759	chr12	46554412	-	cg26724975	33737475		ATCTCAAACACTAAAAAAACCAACTATTCCRTAACAATATAATTTTACAC		II										OpenSea	ATCTGGCAAAGATCTCAGGCACTGAAGGAACCAGCTGTTCCGTAGCAATGTGATTTTGCA[CG]CTTCTTGGGGCCTGGCATTCTTAAACTTCCACCAGCGTTAATTCTTACTGGTGAGTTTTC	TCTCAGGCACTGAAGGAACCAGCTGTTCCGTAGCAATGTGATTTTGCACG								TRUE
cg20927242	0.352969	0.553475	11.9712	2.40589e-26	2.56465e-23	48.6754	chr6	29692011	+	cg20927242	46673467	62717447	CATTCAAAAAAATATAATCCTTACCATCATACACATACTAATAATACCCA	CGTTCAAAAAAATATAATCCTTACCGTCGTACGCGTACTAATAATACCCG	I	C	Grn							chr6:29691106-29692093	Island	GTCTCACACCCTCCAGGGAATGAATGGCTGCGACATGGGGCCCGACGGACGCCTCCTCCG[CG]GGTATCACCAGCACGCGTACGACGGCAAGGATTACATCTCCCTGAACGAGGACCTGCGCT	CGTTCAGGGAGATGTAATCCTTGCCGTCGTACGCGTGCTGGTGATACCCG			HLA-F;HLA-F;HLA-F	NM_001098478;NM_001098479;NM_018950	Body;Body;Body			TRUE	6:29799114-29800223	6:29691677-29692176	Promoter_Associated	TRUE
cg19132726	0.232604	0.91183	11.9674	2.47584e-26	2.63088e-23	48.6469	chr10	45826227	-	cg19132726	48709500	17680428	AAACAAAACAACTAACCAAACAAAAAAAACCAATCAAACATAACAACACA	GAACGAAACGACTAACCGAACAAAAAAAACCAATCAAACGTAACGACGCG	I	C	Grn	rs28688874	0.08238						OpenSea	TACCTCCCTCCCGGACGGGGCGGCTGGCCGGGCAGAGAAAACCAGTCAGGCGTGGCGGCG[CG]CACCTGCAATCGCAGGCACTCGGCAGGCTGAGGCAGGAGAATCAGGCAGGGAGGTTGCAG	CGCGCCGCCACGCCTGACTGGTTTTCTCTGCCCGGCCAGCCGCCCCGTCC									10:45146145-45146301
cg24605338	0.35444	0.749687	11.964	2.54065e-26	2.69161e-23	48.6212	chrX	17395856	+	cg24605338	21781491		RAATCTTTTATAACTACRAAAACCRATCRAACACATCATTTATTCATTAC		II									chrX:17393159-17395817	S_Shore	AAACCCTTTGAACCCCGTCCCGGGAATTCACTGCTTTTCTGCAATAACAATAGTAATAAG[CG]TAATGAATAAATGATGTGCTCGATCGGTTTTCGCAGCTATAAAAGACCCGGAGTTGGGTT	GGTCTTTTATAGCTGCGAAAACCGATCGAGCACATCATTTATTCATTACG			NHS	NM_198270	Body
cg25974901	0.249805	0.803078	11.9611	2.59873e-26	2.74487e-23	48.5987	chr1	20396750	-	cg25974901	17799315	28733438	AAAATTCTACCCAACTAAATCCAAACAAAAATTTTTCCTCCCCACCTCCA	AAAATTCTACCCGACTAAATCCAAACAAAAATTTTTCCTCCCCACCTCCG	I	A	Red	rs3806313	0.113668						OpenSea	CGGGGGCTGAGCAGGGTTCTACCCGGCTGGGTCCAGGCAGAAGTTTTTCCTCCCCACCTC[CG]GGTTTGTCCTCATCATCGGTCACTCCCATTCACAGCTTTAAGATTCTGGAGGCCAAGAAT	AGGGTTCTACCCGGCTGGGTCCAGGCAGAAGTTTTTCCTCCCCACCTCCG			PLA2G5;PLA2G5	NM_000929;NM_000929	1stExon;5'UTR
cg20883831	0.505861	0.54486	11.9586	2.64867e-26	2.78925e-23	48.5798	chr7	150652948	+	cg20883831	33717356	32666345	AAAAAAACCACTAACTAAACACCAACAAAACAAAAAAACCTAATATAACA	AAAAAAACCGCTAACTAAACACCGACGAAACGAAAAAACCTAATATAACG	I	A	Red							chr7:150652807-150653080	Island	CACTCGGAACCTCAGCTCCTCCAGCCGGCCCCTCCTTCTACCAGGTCCCCACCCCCACCC[CG]CCACACTAGGCTCCCCCGCCCCGCCGGTGCCCAGCCAGCGGCCCCCTCCCCCGCAGCCCG	GAGGGGGCCGCTGGCTGGGCACCGGCGGGGCGGGGGAGCCTAGTGTGGCG			KCNH2;KCNH2;KCNH2	NM_172057;NM_172056;NM_000238	TSS200;Body;Body	high-CpG:150283794-150283891		TRUE	7:150283797-150284001			TRUE
cg22399133	0.503557	0.674181	11.9559	2.70315e-26	2.83813e-23	48.5595	chr2	208989248	-	cg22399133	38649415	10648450	CTAACTAAACACACAACAATACTAAACTAATAAAACAACAACACTAAACA	CTAACTAAACGCACGACGATACTAAACTAATAAAACGACGACGCTAAACG	I	A	Red							chr2:208988834-208989269	Island	CCTTCCCCATGGCTGGCTGGGCGCACGGCGGTGCTGAGCTGGTGGGGCGGCGGCGCTGAG[CG]GGTGGGGCTGCGGCGCGGCGGGCTATATAGCAGGAGGGCTGCTGCGTTGGCAAGAACCGC	CTGGCTGGGCGCACGGCGGTGCTGAGCTGGTGGGGCGGCGGCGCTGAGCG			CRYGD;CRYGD	NM_006891;NM_006891	1stExon;5'UTR				2:208697140-208697628
cg22078179	0.133028	0.856899	11.9491	2.84802e-26	2.97216e-23	48.5075	chr4	39063989	+	cg22078179	11661423		TCAAAACAAACTCTCATCCACCTATCCTAAAACAACTAAACCACTTTCCC		II										OpenSea	GACTTTAATGAATGCTGTCAGTGTTTGTGAGACCTAATGGTCAGTATGGGAAAGGAGAGC[CG]GGAAAGTGGTCTAGCTGCTTCAGGATAGGTGGATGAGAGTTTGCTCTGATTGAACGGAAT	CAGAGCAAACTCTCATCCACCTATCCTGAAGCAGCTAGACCACTTTCCCG			KLHL5;KLHL5;KLHL5;KLHL5;KLHL5;KLHL5	NM_015990;NM_015990;NM_199039;NM_001007075;NM_001171654;NM_199039	5'UTR;1stExon;1stExon;5'UTR;5'UTR;5'UTR			TRUE
cg09651145	0.394384	0.533874	11.9483	2.86382e-26	2.97216e-23	48.502	chr5	148651144	-	cg09651145	51683426		TAAAAAATACRATAATAAAACCCCATCRCTAACRAAATACAAACAAAACC		II			rs72660269	0.028212					chr5:148650920-148651772	Island	ATGGAGCCGGCTGAGGGGTGCGGTGGTAAGACCCCATCGCTAGCGGAGTGCAAGCAAAGC[CG]CACACCTCCTGGGTCCGGGCTGGGGCAGGCCGCGCGGGCGCGGGAACGAACGCGTGCGGA	CGGCTTTGCTTGCACTCCGCTAGCGATGGGGTCTTACCACCGCACCCCTC			AFAP1L1;AFAP1L1	NM_152406;NM_001146337	TSS1500;TSS1500				5:148631114-148631965	5:148650596-148652255	Unclassified	TRUE
cg23674344	0.355541	0.546148	11.9436	2.96964e-26	3.07207e-23	48.4659	chr17	48503163	+	cg23674344	47691429	44679476	ATCACATACTAACCCCACTACTTACAAACCAAAAACCAAAAAAACAAACA	ATCACGTACTAACCCCGCTACTTACGAACCGAAAACCAAAAAAACAAACG	I	C	Grn							chr17:48503056-48503887	Island	GCTGCCTCCCCAACCCCGCGGGGCCCTCTGCTCCAGCTGGCATGCCTCAAGGACGCTTCG[CG]CCTGCTCCTTTGGCCCCCGGCTCGCAAGTAGCGGGGCCAGCACGTGACCCGAGGGGGCAG	CGCCTGCTCCTTTGGCCCCCGGCTCGCAAGTAGCGGGGCCAGCACGTGAC			ACSF2	NM_025149	TSS1500				17:45858118-45858818	17:48503146-48503244	Unclassified
cg09087503	0.307781	0.461662	11.9362	3.14175e-26	3.24058e-23	48.4098	chr7	127672473	-	cg09087503	30674338	23746351	ACCAAAACAAACAAACAAACAAACCAAAATAAACATCAAATAAAAAACCA	ACCAAAACGAACGAACGAACGAACCGAAATAAACGTCAAATAAAAAACCG	I	C	Grn							chr7:127671158-127672853	Island	GAGCGGAGCGGGGCCAGGGCGAGCGGGCGAGCGAGCCGGAGTGAGCGTCAAGTGAGGGGC[CG]CGCGCAAGTCGCAGGCGTTCGCAGCTATTTTGGGCCGGTCGGAGGGAGCAGTTGGGTGGC	CGGCCCCTCACTTGACGCTCACTCCGGCTCGCTCGCCCGCTCGCCCTGGC			SND1;LRRC4	NM_014390;NM_022143	Body;TSS1500		DMR		7:127457643-127460321			TRUE
cg25292098	0.346541	0.706879	11.9353	3.16213e-26	3.25206e-23	48.4034	chr20	31446183	-	cg25292098	59763384		ATCCACTTCCTTATAACTTAACTAAATATCTTTTAACATCTAAAAACCAC		II										OpenSea	CATTTGAAAACATCCACTTCCTTGTGACTTAGCTGGGTATCTTTTAACATCTGGAAGCCA[CG]TCCCTGATTGAAATCTCTGGAGACAACTTACCTTTCACCAACTTGTCTGCCAAATTGCAC	TCCACTTCCTTGTGACTTAGCTGGGTATCTTTTAACATCTGGAAGCCACG			EFCAB8	NM_001143967	TSS1500			TRUE
cg03143849	0.373847	0.695716	11.9331	3.21639e-26	3.28864e-23	48.3865	chr11	2904951	-	cg03143849	26664436		TATATAAATAACTCTTAAAACTTTACACCTTAAAACCAATATACCTTCTC		II									chr11:2905023-2907024	N_Shore	ATTAAACATTTTATATAAATGACTCTTAAAGCTTTACACCTTGGGACCAGTGTACCTTCT[CG]TGCAGAATACATTTAGATATAAAAAGACGTTATTAATACATTGCACAGTTTTCAAAATTT	ATATAAATGACTCTTAAAGCTTTACACCTTGGGACCAGTGTACCTTCTCG		TRUE	CDKN1C;CDKN1C;CDKN1C	NM_001122630;NM_000076;NM_001122631	3'UTR;3'UTR;3'UTR
cg16437908	0.434825	0.577854	11.9321	3.24064e-26	3.30383e-23	48.379	chr2	85640810	-	cg16437908	30693358		TCRAAAACRACTAAAAACTCAATACACATACTAATAAATTATCTAATAAC		II									chr2:85640969-85641259	N_Shore	GCCTAGGACTCTCGGGAGCGGCTAGGAACTCAATGCACATGCTAATGAGTTATCTGGTAA[CG]ACGCTCTAGAACTAGTTTTTTTACCAGACGCACAGTGTTCCTACCCTTGTGGTCTCCCCT	CGGGAGCGGCTAGGAACTCAATGCACATGCTAATGAGTTATCTGGTAACG									2:85494255-85494352
cg12042113	0.297612	0.518883	11.9226	3.48323e-26	3.52053e-23	48.3071	chr15	90039913	+	cg12042113	48767453		RAAAAATCTTTTAAAACCCTCRACTTAAATTAAACCCCTACCAATTAAAC		II									chr15:90039464-90039984	Island	AGGGGGGCGGGGCGGCCACGTGGGGCACGGAGCAGCTGACTCGGGCACCGCCCGCGCGCT[CG]CCCAACTGGCAGGGGCCCAACCCAAGCCGAGGGCCCCAAAAGATTCCCCGCGTCGGGCTG	CGCCCAACTGGCAGGGGCCCAACCCAAGCCGAGGGCCCCAAAAGATTCCC			RHCG	NM_016321	TSS200			TRUE	15:87840451-87840918			TRUE
cg13063274	0.259579	0.748565	11.9218	3.50541e-26	3.5328e-23	48.3008	chr3	112870238	+	cg13063274	12672323		TTTTTTTCTCCCTTACCCCAACAAATAAAATAAAATTTAACAAATTACAC		II										OpenSea	GGATCACTCAAACATGAAACAGAGAAGAAAGGCCAGTGTTTATTCCTTTAAGAAGGCAGT[CG]TGCAACTTGTTAAACTTTATCCCATTTGCTGGGGTAAGGGAGAAAAAAAAAGAGAGACAG	CGTGCAACTTGTTAAACTTTATCCCATTTGCTGGGGTAAGGGAGAAAAAA								TRUE
cg18147543	0.235103	0.363306	11.9167	3.64528e-26	3.66327e-23	48.2619	chr1	16276294	+	cg18147543	13652353		AAAAATTTCCAAACATCACRTAATAAAAAACCTTAACRCCCTTCAAAACC		II										OpenSea	GCATGGCTGTCGGGCTGTGATGAGTCCGGAGGAAGCCACGCCCCTCACACCAGCACAGGT[CG]GCCTTGAAGGGCGCCAAGGCCTCCCACCACGTGATGTCTGGAAACTTTTCACAAGTGGGG	CGGCCTTGAAGGGCGCCAAGGCCTCCCACCACGTGATGTCTGGAAACTTT			ZBTB17	NM_003443	5'UTR			TRUE		1:16275299-16276614	Promoter_Associated	TRUE
cg07703690	0.202946	0.826958	11.9053	3.97592e-26	3.97455e-23	48.1754	chr11	27062963	-	cg07703690	66785343		AATACCACATCAAATTAAAAACTAAAAACAAATCATTCCTAAAATATAAC		II										OpenSea	TTCCAAGAAAAAGTACCACATCAGATTGGAAACTGGGGACAGATCATTCCTGGGATGTGA[CG]GGCACCAGAATGCTCCCTCTCCAAAGGATCTAAGGACCAAAGCTGACAGTTTCTTTACTT	GTACCACATCAGATTGGAAACTGGGGACAGATCATTCCTGGGATGTGACG			BBOX1	NM_003986	5'UTR			TRUE
cg13903070	0.246702	0.755248	11.9052	3.97763e-26	3.97455e-23	48.175	chr1	61456527	-	cg13903070	12742412		ACTCTACAAAAATCACACTTTTCATTTTACCTTTAATCCTAAAAATCACC		II										OpenSea	TACCCTGTTTGGCTCTGCAGAAATCACACTTTTCATTTTGCCTTTAATCCTAAAGGTCAC[CG]GGAAGGTCAGCCCCAAACACAAATGATACTTTGTGGTCTTACTTTCAGACAATTATCAAC	CTCTGCAGAAATCACACTTTTCATTTTGCCTTTAATCCTAAAGGTCACCG								TRUE
cg10630085	0.171518	0.750207	11.8965	4.25188e-26	4.18908e-23	48.1086	chr11	73108402	+	cg10630085	44791336		CRACCCTTAAACCRAATTAAAAACTTACCCTAAAAATTTTAAATAAAAAC		II										OpenSea	TTGGCCAGTGTGGAGAGGAAAGGAGCCACAGGAGCGGGTGCTACACCCGGCAAGACAGAG[CG]TCTCCATCTAAAATTCCTAGGGCAAGCTTCCAACCCGGCCCAAGGGCCGCATGTGGCCCA	GGCCCTTGGGCCGGGTTGGAAGCTTGCCCTAGGAATTTTAGATGGAGACG			RELT;RELT	NM_032871;NM_152222	3'UTR;3'UTR
cg03398481	0.278051	0.741751	11.8897	4.47545e-26	4.3757e-23	48.0576	chr15	81666671	-	cg03398481	71657324		AACTAAAACACACAAATTAACTAAAATCTAAACAACCAAAAATTTAACCC		II			rs141334807	0.0105						OpenSea	AATGTTAAGGTGGCTGAGGCACACAGATTGGCTGGAGTCTAGACAGCCAAGGGTTTGGCC[CG]GTGATCTACACATCGCTTGGTGCTGTACAAATGATCACATCCGTTAACCCCTTATGCCCT	CGGGCCAAACCCTTGGCTGTCTAGACTCCAGCCAATCTGTGTGCCTCAGC			TMC3	NM_001080532	TSS1500
cg24683185	0.21857	0.810307	11.8853	4.63026e-26	4.51132e-23	48.0238	chr15	31214501	+	cg24683185	45773415		CAAACRCTTCAAATACTAATATAAATTAAAAACCAATCRATCCCACCATC		II										OpenSea	GCCGTCAGAGAACTTGAAAGCCTTTTGTCTCAGAGAATTTATTGTCCTGACAGCAGAGGC[CG]ATGGTGGGATCGACTGGCCCTTAATTTACACCAGCACTTGAAGCGCCTGGAACCGGTACT	AGGCGCTTCAAGTGCTGGTGTAAATTAAGGGCCAGTCGATCCCACCATCG			MTMR15	NM_014967	Body			TRUE
cg14838248	0.345921	0.70472	11.8835	4.69429e-26	4.54851e-23	48.0101	chr11	64147847	-	cg14838248	17640481		AATAAAAACTCTAAAATAAACACTTCRTTCTTCAATTAATTCCCCTCCAC		II										OpenSea	CACAGCGCCGTGGTAGAAGCTCTGAAGTAAACACTTCGTTCTTCAGTTGATTCCCCTCCA[CG]GGGACCCTGTTGCCTACTGGGACTGTATTGTAGCCGGGGGATGCGGGATTCAGACCCGGC	GTAGAAGCTCTGAAGTAAACACTTCGTTCTTCAGTTGATTCCCCTCCACG									11:63904194-63904561
cg05057720	0.395441	0.521108	11.877	4.929e-26	4.74976e-23	47.9616	chr14	38724675	-	cg05057720	70797382	12630393	CACTATACAACTAAAAAAACACACAATAACTCAAATTAAAAACAACCCCA	CGCTATACAACTAAAAAAACGCGCGATAACTCAAATTAAAAACGACCCCG	I	A	Red							chr14:38724254-38725537	Island	AGTCCAGAGCGGCGCTGTGCAGCTGGAAGGGCGCGCGATAGCTCAAGTTAGAGGCGGCCC[CG]GGGCGCGGCGCAGGACACAAGACCTCAAACTGGTACTTGCACAGGTAGCCGTTGGCGCGC	CGCTGTGCAGCTGGAAGGGCGCGCGATAGCTCAAGTTAGAGGCGGCCCCG			CLEC14A	NM_175060	1stExon			TRUE	14:37793917-37795485
cg05304177	0.402186	0.464605	11.8707	5.17386e-26	4.95854e-23	47.9133	chr3	134083080	+	cg05304177	16739422	28743395	TTAATCTTACAACCACAAATAACCTAAATACCTAACATTCCAAAACCACA	TTAATCTTACAACCGCGAATAACCTAAATACCTAACATTCCAAAACCGCG	I	A	Red							chr3:134082860-134083201	Island	GGGCGCCAGGCAGCGCGCACGGGAGGGAGCGGCGGGGGGCGGGCCGGGAGCGGAACAGCT[CG]CGGCTCTGGAATGCCAGGCATCCAGGTCACCCGCGGCTGCAAGATTAATGGCTCCAGCGA	CGCGGCTCTGGAATGCCAGGCATCCAGGTCACCCGCGGCTGCAAGATTAA			AMOTL2	NM_016201	Body			TRUE	3:135565602-135565887	3:134082780-134084386	Unclassified_Cell_type_specific
cg16783744	0.352904	0.490897	11.8673	5.30886e-26	5.0741e-23	47.8877	chr8	105478855	-	cg16783744	52651338	34793445	TAAAAACCCCAAAACAACTAAAAAAACTACCCAAACCTCCATAAATACCA	TAAAAACCCCGAAACGACTAAAAAAACTACCCGAACCTCCGTAAATACCG	I	C	Grn	rs189294405	0.022					chr8:105478672-105479340	Island	AGGCGGCCCTGCTGAGGACCCCGGGACGACTGGGGAGGCTGCCCGAGCCTCCGTGGGTAC[CG]CGGGGCGGGGGCGCGGCGGGGCGGGTACCTTGGTGCCCTGGTGGAAGTCGTCGATGGACC	TGAGGACCCCGGGACGACTGGGGAGGCTGCCCGAGCCTCCGTGGGTACCG			DPYS	NM_001385	Body				8:105547793-105548495
cg03704407	0.111532	0.887048	11.8668	5.32867e-26	5.07924e-23	47.884	chr4	41694847	+	cg03704407	67644497		TCATTATTATCTCTCAAAAAACTTTCCATTCAATTAAAAACACATATAAC		II										OpenSea	TTCTCAGATCGAGCACCAACTCATCAATGTCTCCACGCCCTACATTCAGGAGTTTCATTA[CG]TCATATGTGTTCCCAACTGAATGGAAAGTTCCTTGAGAGACAACAATGAGGGTTCCACTT	CGTCATATGTGTTCCCAACTGAATGGAAAGTTCCTTGAGAGACAACAATG			LIMCH1;LIMCH1;LIMCH1;LIMCH1;LIMCH1	NM_014988;NM_001112718;NM_001112720;NM_001112717;NM_001112719	Body;Body;Body;Body;Body					4:41694598-41695547	Unclassified
cg22059073	0.312639	0.569671	11.8625	5.504e-26	5.21808e-23	47.8517	chr22	17602570	-	cg22059073	74791452	50630350	TAAAACACAAACTCCTAAAAAAATCACTAAAAATCCCACCAACTATACCA	TAAAACGCGAACTCCTAAAAAAATCGCTAAAAATCCCACCGACTATACCG	I	C	Grn							chr22:17600563-17602611	Island	GGGGGACTCCCATGGAGCGCGGACTCCTAAGGAAGTCGCTGGGAATCCCACCGGCTGTAC[CG]CAGGGCGTTAGTACCTAGATGGCTTCGGTGCCCCCAAGCGATGGGCTCAAGCTACAGGGC	TGGAGCGCGGACTCCTAAGGAAGTCGCTGGGAATCCCACCGGCTGTACCG			CECR6;CECR6	NM_031890;NM_001163079	TSS1500;TSS1500		DMR		22:15980564-15982862			TRUE
cg20286956	0.472328	0.651977	11.8613	5.55499e-26	5.25226e-23	47.8426	chr1	39547918	-	cg20286956	23652508	20735490	CAAAAATCAAACAAAAACCCAAAAATCAAACAAATATTTATAAAAAACCA	CGAAAATCGAACGAAAACCCGAAAATCAAACAAATATTTATAAAAAACCG	I	A	Red							chr1:39547013-39547959	Island	GACCCAGGTGGCCGAGGGTCGGGCGGGAGCCCGGAGGTCAAACAAGTGTTTGTGAGGGGC[CG]GAGATTGACGGGGTAGAGCCCAGAAGGGACGCTTTCTCCGGGAGGAGGCCTTGGGAGAGC	CGGCCCCTCACAAACACTTGTTTGACCTCCGGGCTCCCGCCCGACCCTCG			MACF1	NM_012090	5'UTR		CDMR		1:39319098-39320506	1:39546690-39548408	Unclassified_Cell_type_specific	TRUE
cg20142972	0.307811	0.524746	11.8596	5.62655e-26	5.30566e-23	47.8298	chr7	150652808	-	cg20142972	33741472		AAAACTAAAATCACCCTAACAATAAACRTAAACAACAACCTACCTAACTC		II									chr7:150652807-150653080	Island	GGCTGGGCCCCAGGGCTGGGGTCACCCTGGCAGTAAGCGTGGGCAGCAGCCTGCCTGGCT[CG]AGCTGCCCATGGCCCCGTGGCGTGGGCCCTGCTGCCAGGGTGCCGTGCTCTGCCCGCCCG	CGAGCCAGGCAGGCTGCTGCCCACGCTTACTGCCAGGGTGACCCCAGCCC			KCNH2;KCNH2;KCNH2;KCNH2	NM_172057;NM_172056;NM_000238;NM_172057	5'UTR;Body;Body;1stExon			TRUE		7:150652625-150652849	Unclassified_Cell_type_specific
cg25287149	0.195392	0.841852	11.8544	5.85685e-26	5.47876e-23	47.7899	chr4	125353337	-	cg25287149	55755333		CAACCTAAAACAACATACACAAAACCTAACCTATACACTCTAAAAACAAC		II										OpenSea	CAGCCATGTTACAACCTGAGACAACATACACAAGACCTGGCCTGTACACTCTGAGAACAA[CG]GAAGAAGAAAAAAACAAAATTCTCTGGAACCCTGGACTACTAACCCCTGCTTCTCTCTGT	AACCTGAGACAACATACACAAGACCTGGCCTGTACACTCTGAGAACAACG								TRUE
cg21899596	0.364496	0.651862	11.8466	6.2142e-26	5.75184e-23	47.731	chr4	57522493	-	cg21899596	66608457		CTTACAAAAACTATATCCCTACCTACRACRAAAACRAAATAAATAATTCC		II									chr4:57521621-57522703	Island	CCCCGGGACCCCTTGCAGGAACTGTATCCCTGCCTGCGACGGGGGCGAGATAGATGATTC[CG]CGGGCCCTCACCGACCTCCGGCTCTAAGGAAGGAGTGAAGGAAGCGCGGGGGTGATTTTG	TTGCAGGAACTGTATCCCTGCCTGCGACGGGGGCGAGATAGATGATTCCG			HOPX;HOPX;HOPX;HOPX;HOPX;HOPX	NM_001145459;NM_139212;NM_001145459;NM_032495;NM_001145460;NM_139211	1stExon;5'UTR;5'UTR;Body;Body;5'UTR	high-CpG:57216994-57217416	DMR		4:57216168-57217447	4:57521411-57523249	Unclassified	TRUE
cg17851725	0.39919	0.684465	11.8388	6.59473e-26	6.07211e-23	47.6718	chr2	121269372	+	cg17851725	71632414	60714303	ATAAACACAAAACCATTCCAAAAAATATCTCAAACCCTTACCAAACCCCA	ATAAACACGAAACCATTCCAAAAAATATCTCGAACCCTTACCAAACCCCG	I	A	Red								OpenSea	ACGCTCCTGACTGTGTGAAACCCTTTGTCGCGGCACCGGCTCCGCGAGGGACCCAGGGCC[CG]GGGCTTGGCAAGGGCCCGAGACATTTCTTGGAATGGTTTCGTGTTCATCACTGACACTCG	ATGAACACGAAACCATTCCAAGAAATGTCTCGGGCCCTTGCCAAGCCCCG								TRUE	2:120985755-120985861
cg15143037	0.307787	0.83279	11.8331	6.88666e-26	6.30788e-23	47.6287	chr7	75639754	-	cg15143037	71689333	60639350	AACATAAATCCCTACCTTCTACAATTCCAATAAAAAAATATAAACATACA	AACATAAATCCCTACCTTCTACGATTCCGATAAAAAAATATAAACATACG	I	A	Red								OpenSea	TGTCTGACCTCAGGCATGAGTCCCTGCCTTCTACGATTCCGGTGAAGGAATGTGGGCATG[CG]GGGCAGGGGACGGGTCATGGGCTTCCAAGTTAAGGGGAGGAAGTTGGAGGAGATGCCTGG	GGCATGAGTCCCTGCCTTCTACGATTCCGGTGAAGGAATGTGGGCATGCG			STYXL1	NM_016086	Body			TRUE
cg02361803	-0.3467	0.438046	-11.8326	6.91197e-26	6.31461e-23	47.625	chr1	2014371	+	cg02361803	19695482	16603505	TAAACACCTATCCTTCACCTATACCCAAAATAACTTACTCCCTCATACCA	TAAACACCTATCCTTCACCTATACCCGAAATAACTTACTCCCTCATACCG	I	C	Grn								OpenSea	GTGAGGGTGCAAGGGAGAGGGTGGAGAGGGTGGCAGTGAGGGCGCGAGAGGGTGGAGGGG[CG]GCATGAGGGAGCAAGCCACCTCGGGCACAGGTGAAGGACAGGTGTCCACACCTTGGGTGC	TGGACACCTGTCCTTCACCTGTGCCCGAGGTGGCTTGCTCCCTCATGCCG			PRKCZ;PRKCZ	NM_002744;NM_001033581	Body;5'UTR				1:2003775-2004297
cg24725574	0.410858	0.473746	11.8306	7.01951e-26	6.39624e-23	47.6097	chr6	29974717	-	cg24725574	11642382	40622382	CAATTCATACAAATCAACAATAACACCATAAATCTAAAAATAAAAACACA	CAATTCGTACGAATCGACAATAACGCCGTAAATCTAAAAATAAAAACGCG	I	A	Red	rs28400886	0.024681					chr6:29974220-29975369	Island	GTGGACGACACGCAGTTCGTGCGGGTCGACAGTGACGCCGTGAGTCTGAGGATGAAGACG[CG]GGCGCGGTGGGTGGAGCAGGAGGGGCCGGAGTATTGGGACCTACAGACACTGGGCGCCAA	CAGTTCGTGCGGGTCGACAGTGACGCCGTGAGTCTGAGGATGAAGACGCG			HLA-J;NCRNA00171	NR_024240;NR_026751	Body;Body			TRUE	6:30082200-30083348	6:29974282-29975094	Unclassified_Cell_type_specific	TRUE
cg00677574	0.419361	0.582663	11.8282	7.14879e-26	6.48047e-23	47.5915	chr17	43221327	-	cg00677574	22779472		CTACTTCTCCCCRAAAAAATTAAACTCTTAAACAAATTAAAACTTAAACC		II			rs1053578	0.024306					chr17:43221927-43222388	N_Shore	TTTTCCCACCCCTGCTTCTCCCCGAGGAGGTTGAGCTCTTGAGCAAGTTGGGACTTGGGC[CG]GGGCCTGGAAGAATGATTGGCTGGGAGGCCGCGGGAGGGAGGCCAGGAGGCCCGGACCAG	TGCTTCTCCCCGAGGAGGTTGAGCTCTTGAGCAAGTTGGGACTTGGGCCG			ACBD4;ACBD4;ACBD4;ACBD4	NM_001135704;NM_001135706;NM_024722;NM_001135705	3'UTR;3'UTR;3'UTR;3'UTR			TRUE	17:40576904-40577264	17:43221108-43222234	Unclassified	TRUE
cg16795184	0.108478	0.891998	11.8255	7.29706e-26	6.56412e-23	47.5711	chr16	56777257	+	cg16795184	53688400		AAAACTAAACCAAAAACTAACCAAACTTCTACTTCCTCATACTAATCTAC		II										OpenSea	TTTATGAATGTTGATATGCCCTAAAGGGACATGTGTTTTAGACACTAAATGACAGGTGAA[CG]CAGACCAGCATGAGGAAGTAGAAGTTTGGCCAGCCCTTGGTTTAGCTCTAGGTAGGAGCC	CGCAGACCAGCATGAGGAAGTAGAAGTTTGGCCAGCCCTTGGTTTAGCTC			NUP93	NM_014669	5'UTR			TRUE
cg03162492	0.308105	0.677106	11.8205	7.57675e-26	6.79834e-23	47.5336	chr3	134010471	+	cg03162492	59739464		ACAAACAACCCCCAAATCTATCACATAAAACAAAACTTTACTTCTTACTC		II										OpenSea	CCTGGATCTCTGAGACACTGAACTGCAGAGCCCCTCCCAATTCATTTTGGAAATGTGGCA[CG]AGTAAGAAGTAAAGTTCTGTTTTATGTGACAGATTTGGGGGCTGTCTGCTACCAAAGCAA	CAGACAGCCCCCAAATCTGTCACATAAAACAGAACTTTACTTCTTACTCG								TRUE
cg11937241	0.138922	0.826432	11.8173	7.76515e-26	6.9447e-23	47.5092	chr4	135122152	-	cg11937241	40670320		ATCCTCRATAACATCTACATATAAATCACCCACATACAAAAAAACCATAC		II										OpenSea	CTGAACAGCAGGTCCTCGGTGACATCTGCATGTAAGTCACCCACATACAGGGAGGCCATG[CG]GTACTTGGCTGCTACATTCATCTCCTTGTCCTTGCCACTGTGAGTTTGTCCCCTGGAGTT	CGCATGGCCTCCCTGTATGTGGGTGACTTACATGCAGATGTCACCGAGGA			PABPC4L	NM_001114734	Body			TRUE
cg18423852	0.46875	0.525788	11.8167	7.79755e-26	6.9447e-23	47.5051	chr7	150653001	+	cg18423852	62602414	66653448	AAAAAACTCAAACTACAAAAACACCACTACAAAAACCTAAACAAACTACA	AAAAAACTCAAACTACGAAAACGCCGCTACAAAAACCTAAACGAACTACG	I	A	Red							chr7:150652807-150653080	Island	CCCACCCCGCCACACTAGGCTCCCCCGCCCCGCCGGTGCCCAGCCAGCGGCCCCCTCCCC[CG]CAGCCCGCCCAGGCTCCTGCAGCGGCGCTCCCGCAGCCTGAGCCCCTCCCCCTCCGCCAG	GAGGGGCTCAGGCTGCGGGAGCGCCGCTGCAGGAGCCTGGGCGGGCTGCG			KCNH2;KCNH2;KCNH2	NM_172057;NM_172056;NM_000238	TSS200;Body;Body			TRUE	7:150283797-150284001			TRUE
cg14136420	0.245546	0.808871	11.8084	8.30812e-26	7.34219e-23	47.4419	chr9	128728906	+	cg14136420	61602320		CAAAAAACRTAACAAACCTTAACAAATCTATACAACACCCAATACACACC		II										OpenSea	GAGACGAAGATACTTGCTGCTGATAGAGGTGAAAACGAGATTGATCCGTCTGGGGTTTTA[CG]GTGTGCACTGGGTGCTGCACAGACTTGTCAAGGTTTGCTACGTCCTCTGGGCATCTGCAA	CGGTGTGCACTGGGTGCTGCACAGACTTGTCAAGGTTTGCTACGTCCTCT			PBX3;PBX3;PBX3;PBX3	NR_024123;NM_001134778;NM_006195;NR_024122	Body;3'UTR;3'UTR;Body
cg27302175	0.181854	0.811023	11.8005	8.82073e-26	7.75622e-23	47.3824	chr5	60658476	-	cg27302175	66658318		ATTTTAATACTTCATCCTCTATCTACCCTCTAAATATTAATATCCCTATC		II										OpenSea	TCCTTCATTGAGTTTTGGTGCTTCATCCTCTATCTGCCCTCTAAATGTTGGTGTCCCTAT[CG]TCTAAGGCTGGGCACTTTTCTCCTACCTGATGCCCTTTTCTTAGATTATGCCAATTATCC	TTTTGGTGCTTCATCCTCTATCTGCCCTCTAAATGTTGGTGTCCCTATCG			ZSWIM6	NM_020928	Body			TRUE
cg03514404	0.505061	0.576055	11.799	8.92241e-26	7.82607e-23	47.3709	chr7	143579665	+	cg03514404	66666429	22691455	ACACAATAAATACACCATAAATCTAAATATACCAAAATCAAAAATCATCA	ACGCGATAAATACGCCGTAAATCTAAATATACCGAAATCAAAAATCATCG	I	A	Red							chr7:143582125-143582610	N_Shelf	ACCCAAGCGCAGAGGAAAATCACCAGCAGAAATACGGACACAAAGGGGATTCTCTGTCCC[CG]ATGATTTCTGATTTCGGCACACCCAGACCCACGGCGCACCCATCGCGCCCCGCACCCCCG	GCGCGATGGGTGCGCCGTGGGTCTGGGTGTGCCGAAATCAGAAATCATCG			FAM115A	NM_014719	5'UTR				7:143210407-143211051	7:143579605-143579848	Unclassified_Cell_type_specific	TRUE
cg05998089	0.316289	0.505449	11.7923	9.38925e-26	8.19011e-23	47.3202	chr6	29975141	-	cg05998089	16707502		CAAAATATCACATCCTCCAAAAAATATTTAACTACRACCTAAAACCCRAC		II			rs6940082	0.059187					chr6:29974220-29975369	Island	GGGAACTGGGCCAGGGTATCACATCCTCCAGGGAATGTTTGGCTGCGACCTGGGGCCCGA[CG]GGCGTCTCCTCCGCGGGTATGAGCAGTATGCCTACGACGGCAAGGATTACATCGCCCTGA	AGGGTATCACATCCTCCAGGGAATGTTTGGCTGCGACCTGGGGCCCGACG			HLA-J;NCRNA00171	NR_024240;NR_026751	Body;Body		DMR	TRUE	6:30082200-30083348
cg03172947	0.380079	0.5147	11.792	9.40731e-26	8.19011e-23	47.3183	chr20	44035850	-	cg03172947	25693358		CCCTCCTCRCTACTAAAACACAAACTCCAAAAACCCTAAATATTTTTAAC		II									chr20:44034458-44035954	Island	CCTCTCCCTCCCCCTCCTCGCTGCTGGAGCACAGGCTCCAGGGGCCCTGGGTATTTTTAG[CG]TTGTGACCTGGGCGGCAGCTCTAAGAGCCTTTCCCGGGAATCGGCGTCAGCGCCTCGCTC	CGCTAAAAATACCCAGGGCCCCTGGAGCCTGTGCTCCAGCAGCGAGGAGG			DBNDD2;DBNDD2;DBNDD2;DBNDD2;SYS1-DBNDD2;DBNDD2;DBNDD2	NM_001048224;NM_001048222;NM_001048225;NM_001048226;NR_003189;NM_001048221;NM_001048223	5'UTR;5'UTR;TSS1500;TSS1500;Body;5'UTR;5'UTR				20:43467659-43469389			TRUE
cg14502484	0.385858	0.526676	11.7893	9.60135e-26	8.33841e-23	47.298	chr5	1446208	+	cg14502484	65795393	69693464	TAATTTTCTTAAACAAATACAAAACAAACCCCTCAATTCCAATACAAACA	TAATTTTCTTAAACGAATACGAAACGAACCCCTCGATTCCGATACAAACG	I	C	Grn							chr5:1444678-1446648	Island	CGCGACCTCGAGGCGACCGAGGTCCCCTAGGCCTAGTCCCCGCCTTGCCGGCATCTAGTG[CG]CCTGCATCGGAACCGAGGGGCCCGCCTCGCACTCGCCTAAGAAAACCATTTCCCGGGACG	CGCCTGCATCGGAACCGAGGGGCCCGCCTCGCACTCGCCTAAGAAAACCA			SLC6A3	NM_001044	TSS1500				5:1497333-1499727			TRUE
cg00536939	0.412023	0.487368	11.785	9.92615e-26	8.59925e-23	47.2648	chr11	47279352	-	cg00536939	41632427		AAAAAACATAAAACTTAACTAATCTACAAAAAAATACCACTATTTTAACC		II										OpenSea	GAGAGGAAGGGGAGAGACATGGAACTTGGCTGGTCTGCAGGGAAATGCCACTGTTTTGGC[CG]GGAGTAGGGGGCGGGAGTGGCGGGAGAGGGGGTGGCCGGCTGGGGAGGAGCCAGCCTGGT	CGGCCAAAACAGTGGCATTTCCCTGCAGACCAGCCAAGTTCCATGTCTCT			NR1H3;NR1H3;NR1H3	NM_001130101;NM_005693;NM_001130102	TSS200;TSS200;5'UTR			TRUE				TRUE
cg16725974	0.361244	0.682666	11.7832	1.00585e-25	8.68178e-23	47.2517	chr14	64341178	+	cg16725974	67790483		AAATTACATAAATATCCTTCCTAAAACCCCTTAACCTATCATCTTCCTAC		II										OpenSea	TGGCTCTGCAGGCCTCTTTTGTTGTTGGGAGCTAACAAAGTACCATAATTTGCTAGATGT[CG]CAGGAAGATGACAGGCCAAGGGGTTCCAGGAAGGATATCTATGTAACCTGCCTGAGCTCT	CGCAGGAAGATGACAGGCCAAGGGGTTCCAGGAAGGATATCTATGTAACC			SYNE2;SYNE2	NM_182914;NM_015180	5'UTR;5'UTR			TRUE
cg04370442	0.219674	0.866988	11.7824	1.01208e-25	8.70353e-23	47.2455	chr16	58019866	+	cg04370442	50724456	73761372	CCCAAAACTATCCCCAACAATCAAATAAAAACATAATTAACTATAAAACA	CCCGAAACTATCCCCAACAATCGAATAAAAACGTAATTAACTATAAAACG	I	A	Red							chr16:58019663-58020012	Island	TTCCCAGGAACACTTTCCGAAGCTTCGGCTCCAGCTACAGGTAGGGGAACGGTCCTGTCC[CG]CCCCACAGCCAACCACGTTCTCATCCGACTGCTGGGGACAGCCTCGGGGCTCCCTGACTC	CGCCCCACAGCCAACCACGTTCTCATCCGACTGCTGGGGACAGCCTCGGG			TEPP;TEPP	NM_199456;NM_199046	Body;Body		RDMR		16:56577165-56577498	16:58018464-58020013	Unclassified_Cell_type_specific
cg06105694	0.29478	0.622534	11.7811	1.02209e-25	8.76821e-23	47.2357	chr17	36585340	+	cg06105694	35694408		ACCCRAAATCCTAAACCTATATCTAAAACTTCCCCAAAATCCAAAAAAAC		II									chr17:36584420-36585453	Island	GCGCCACACTCGCCCCCTGCCGGGTCGGACTGCGGGACGGGTTGCCAGGCGCGGTTCCGC[CG]CCCTCCTGGATCCTGGGGAAGTTCTAGACACAGGCCCAGGACCCCGGGCTCTGCCGGCGA	CCCGGGGTCCTGGGCCTGTGTCTAGAACTTCCCCAGGATCCAGGAGGGCG									17:33838012-33838867
cg02110858	-0.218887	0.128754	-11.7778	1.04834e-25	8.97151e-23	47.2105	chr8	145028222	+	cg02110858	73678329	37692499	CTATAAAATAAACCAAAAACTACAAAACTAAAAAATAAACCATCCAAACA	CTATAAAATAAACCGAAAACTACGAAACTAAAAAATAAACCGTCCGAACG	I	C	Grn							chr8:145027911-145028352	Island	GGGGCACGCGACCCCGCTAACCCCAGCCAGACTGCCAGGTCACCAGGCCGGATCCAGGAG[CG]CTCGGACGGCCCACTCCCCAGCTCCGCAGCCCCCGGCCCACCCCACAGCCCCCCGAGTCC	CGCTCGGACGGCCCACTCCCCAGCTCCGCAGCCCCCGGCCCACCCCACAG			PLEC1;PLEC1;PLEC1	NM_000445;NM_201378;NM_201379	Body;Body;TSS200				8:145099465-145100338
cg06092265	0.382365	0.579019	11.7766	1.05793e-25	9.01211e-23	47.2014	chr12	65219655	+	cg06092265	72648411	41730483	TACAACAAATCCCCAAAACACTAACACTAAAAAACAAAAACCAAAAACCA	TACAACAAATCCCCAAAACGCTAACGCTAAAAAACGAAAACCGAAAACCG	I	T	Red							chr12:65218245-65219143	S_Shore	CTGGTGCTTGGCGCTCACCTGTTCCCTGGAGTGGCACCGGCTGCGTTCCAGGCGGGTTCA[CG]GTCCCCGGCCCCCGCCCCCCAGCGCCAGCGCCTTGGGGACCTGCTGTAGAGCCGCAGGAG	CGGTCCCCGGCCCCCGCCCCCCAGCGCCAGCGCCTTGGGGACCTGCTGTA							CDMR		12:63504319-63506038
cg21330423	0.448893	0.518689	11.7765	1.05821e-25	9.01211e-23	47.2012	chr6	29975068	-	cg21330423	30789320	59675439	AACCAAAATCTCCACAAATTACTAAAAACCAAACCAAAACTCAATAAACA	AACCAAAATCTCCGCAAATTACTAAAAACCGAACCAAAACTCGATAAACG	I	A	Red	rs6939480	0.047683					chr6:29974220-29975369	Island	ATCTTCAGTTGAGGCCAAAATCTCCGCAGGTTGCTAGGGGCCGGGCCAGGGCTCGGTGGG[CG]GGGCTGACCGCGGGAACTGGGCCAGGGTATCACATCCTCCAGGGAATGTTTGGCTGCGAC	GGCCAAAATCTCCGCAGGTTGCTAGGGGCCGGGCCAGGGCTCGGTGGGCG			HLA-J;NCRNA00171	NR_024240;NR_026751	Body;Body		DMR	TRUE	6:30082200-30083348	6:29974282-29975094	Unclassified_Cell_type_specific
cg18188717	0.411466	0.593736	11.7756	1.06555e-25	9.0527e-23	47.1943	chr5	154230223	-	cg18188717	29659454		RAATAAAAAACTAACCATAATAATCTCATTACAAAACTACRTACTAACTC		II										OpenSea	TGTTTTTGCTCGGGTGGGAGGCTGGCCATGGTGATCTCATTACAGAGCTGCGTACTGGCT[CG]GACCAGGCACGTGATGAAAAAAGTTTGGGTCTGTGTGGGCTGGAAACAAAACACCCTTCT	GGTGGGAGGCTGGCCATGGTGATCTCATTACAGAGCTGCGTACTGGCTCG			C5orf4	NM_032385	TSS200	low-CpG:154210329-154210417		TRUE				TRUE
cg11610350	0.379974	0.492656	11.775	1.07102e-25	9.07725e-23	47.1892	chr3	64253705	-	cg11610350	51731440	32710466	AAAACCCAAAAACAAAAATAACAACCACAACTAAAAAACCCAACAAAACA	AAAACCCAAAAACAAAAATAACGACCGCAACTAAAAAACCCAACGAAACG	I	T	Red							chr3:64253533-64253819	Island	GAAAGGGGGTTGGAGACCCAGGGGCAGGGGTAGCGGCCGCAGCTAAGGAACCCAGCGGGG[CG]TCGGCAGCCAACTGCCCGGAGCCGAAGGGGGCCCTGCAGGGGCTCCGCACAAGGCAGGTA	CGCCCCGCTGGGTTCCTTAGCTGCGGCCGCTACCCCTGCCCCTGGGTCTC									3:64228574-64228770			TRUE
cg04904784	0.203152	0.849041	11.7715	1.09938e-25	9.28743e-23	47.1632	chr12	27170664	+	cg04904784	44672450		AAAACTAAAATAACAAAATTACTTAAATCTAATAACAAACCAAAAACACC		II			rs112865756	0.010064					chr12:27166996-27167464	S_Shelf	GAAATGCATGAGGCTAGAAAGGGAGCTGGAACTTAAAGTGGCGGTGTTTGTCCGAGATGA[CG]GTGCTCCTGGTCTGTCACCAGACTCAAGCAATCCTGCCACCTCAGCCTCCAGACTAACTG	CGGTGCTCCTGGTCTGTCACCAGACTCAAGCAATCCTGCCACCTCAGCCT
cg05064925	0.481361	0.558899	11.765	1.15473e-25	9.64727e-23	47.1143	chrX	107681469	-	cg05064925	70683330	70797354	ATACATACTTACAACTCCTCCAAAACTAAATCCCAAAAAACTACTAAACA	ATACATACTTACGACTCCTCCGAAACTAAATCCCGAAAAACTACTAAACG	I	A	Red								OpenSea	AGCTCACCCAGGGTGCATGCTTGCGGCTCCTCCGGAGCTGGGTCCCGGGAGACTGCTAAG[CG]GCTCCGCGGCCCGTGCTCATCTGGGCTCTGCTGATGCTTGGAGGCTGTTTCCTTACTCAG	GTGCATGCTTGCGGCTCCTCCGGAGCTGGGTCCCGGGAGACTGCTAAGCG			COL4A6;COL4A6;COL4A6	NM_033641;NM_001847;NM_033641	1stExon;Body;5'UTR		DMR		X:107567811-107568139
cg22620071	0.135116	0.80446	11.7644	1.16084e-25	9.67536e-23	47.109	chr5	113142754	+	cg22620071	74669345		TATCAATAACCAAATTTCACTAAACCAAAACCAAAATAACAACTCTAAAC		II										OpenSea	GGCTCTCTTTCCTCCTCCTTTCTGAGGCTTGAGGGAGAGGAAAGTCCTTCCTGCCTGGGG[CG]CCCAGAGCTGTCACTTTGGCTCTGGTTCAGTGAAACCTGGCCATTGACAGGACAGATGGC	GTCAATGGCCAGGTTTCACTGAACCAGAGCCAAAGTGACAGCTCTGGGCG								TRUE
cg00264441	0.424621	0.533234	11.7607	1.19353e-25	9.92426e-23	47.0814	chr11	57250469	+	cg00264441	66703323		AACRATAATAATAATTAATAAAAAATCTCRAAACTTACCTCTAACCAACC		II									chr11:57249946-57250848	Island	GTGAGCAGACGCCCTTCTCCTAGGAGGCCGGAATTTCTGCCTCCATCTCCCACCGGGGTC[CG]GCTGGCCAGAGGCAAGCTTCGAGACCCCCCACCAACCACCACCACCGTTGCGAGGGCCGG	CGGCTGGCCAGAGGCAAGCTTCGAGACCCCCCACCAACCACCACCACCGT							DMR	TRUE	11:57006371-57007357	11:57250073-57251615	Gene_Associated	TRUE
cg00755063	0.323692	0.530956	11.7551	1.24501e-25	1.02794e-22	47.0394	chr19	13275288	+	cg00755063	33719307		CRACTAAATACRAACTAAAAAAACACAACTATCACTAACRCATCTTAAAC		II									chr19:13273652-13274116	S_Shore	ACCCCCTCCCGCATACACCAGGCGGGCAAGGTGGAGCGCCCCTCCTCGGAAATTGCCCCC[CG]CCCAAGATGCGTCAGTGACAGCTGTGCCTCCTCAGCCCGCACCCAGCCGGTTTCCTTTTC	GGCTGGGTGCGGGCTGAGGAGGCACAGCTGTCACTGACGCATCTTGGGCG								TRUE		19:13275174-13275507	Unclassified_Cell_type_specific
cg23997405	0.401525	0.511236	11.7533	1.26271e-25	1.04012e-22	47.0253	chr14	101033689	-	cg23997405	54726326	38697406	AATTTAACACCAAAAAAAAAACCACAAAAAACACTCCCCAAAAACTATCA	AATTTAACACCGAAAAAAAAACCGCGAAAAACACTCCCCAAAAACTATCG	I	C	Grn							chr14:101033876-101035229	N_Shore	ACCAAGGCTTAAAGTTTGGCACCGGGAGGGAGGCCGCGGGGGACACTCCCCAGAAGCTGT[CG]CGGGATTCCCCCAAAATGGCTCCAAGACGCGGCTGCCTGGTCCAGCCGCGAGGACTCCAT	AGTTTGGCACCGGGAGGGAGGCCGCGGGGGACACTCCCCAGAAGCTGTCG			BEGAIN;BEGAIN	NM_001159531;NM_020836	Body;Body		DMR	TRUE	14:100103358-100105497
cg13918433	0.292587	0.717455	11.7486	1.30784e-25	1.06243e-22	46.9904	chr7	115779350	-	cg13918433	20642364		AATACAAAAACRTTCTAATAAATTATCTCTTACTCAAAACTAACACRAAC		II										OpenSea	GAGAGAAAAAAAGTACAAGAGCGTTCTGATGAATTATCTCTTACTCAGAGCTAACACGGG[CG]TCCCAGGAACAATGGCCAAGTCTAACCAGAGTTGACAGCCTCCATTCACTGCCCAGCACT	CGCCCGTGTTAGCTCTGAGTAAGAGATAATTCATCAGAACGCTCTTGTAC								TRUE
cg12630714	0.333263	0.465086	11.7486	1.30789e-25	1.06243e-22	46.9903	chr4	54975894	+	cg12630714	33697424	52630408	TCAAAACCCCAACTACCAAACAAACAAAACTTTCCACATAAACAAAAACA	TCAAAACCCCGACTACCAAACAAACGAAACTTTCCACGTAAACAAAAACG	I	A	Red							chr4:54975387-54976202	Island	CGGTGGGTGGACGCAGAGGGAGGAAGGCTCAGCCTTGGATCCTTGCCACCTGAACAACGT[CG]CCTCTGCCCACGTGGAAAGCCTCGCTTGTCTGGCAGCCGGGGTTCTGAATGGTTGCCGCG	CGCCTCTGCCCACGTGGAAAGCCTCGCTTGTCTGGCAGCCGGGGTTCTGA							RDMR	TRUE	4:54670558-54670992
cg12265829	0.359671	0.52855	11.7483	1.3109e-25	1.06243e-22	46.9881	chr14	24804022	+	cg12265829	23782345		AAAAAACTAAAAAATCCCCTCATCRCCAACTAAAAACRAACTAAAAAACC		II									chr14:24803678-24804353	Island	GCTACCACCCCGCGCCCCCAACCTCGTGGCAATCCCGTCTCCTTTTTCAGGCCCTCCCTG[CG]GCCTCCCAGCCCGCTCCCAGCTGGCGATGAGGGGATCCCTCAGTCCTTTCCTCCTCCTCC	CGGCCTCCCAGCCCGCTCCCAGCTGGCGATGAGGGGATCCCTCAGTCCTT		TRUE	ADCY4	NM_139247	TSS200		DMR		14:23873450-23874274	14:24802658-24804468	Promoter_Associated
cg06732395	0.293634	0.547971	11.7483	1.31095e-25	1.06243e-22	46.988	chr5	180018722	-	cg06732395	27752351		RAAAACTTCCTCTTAACAAACRCTAAAACCCTCTAAAAACAAACAAACCC		II									chr5:180017099-180019062	Island	GCCCGGGCCTCGAGGACTTCCTCTTGGCAGGCGCTGGGGCCCTCTGAGAGCAGGCAGGCC[CG]GCCTTTGTCTCCGCGAGGCCCACCCCGGCCCGCACCTTCGCTTTGCGGTCTGACCCCACG	CGGGCCTGCCTGCTCTCAGAGGGCCCCAGCGCCTGCCAAGAGGAAGTCCT			SCGB3A1	NM_052863	TSS1500			TRUE	5:179949706-179951668	5:180018597-180018761	Unclassified_Cell_type_specific
cg01240056	0.37043	0.473176	11.748	1.31449e-25	1.06286e-22	46.9853	chr7	1263927	+	cg01240056	35739323	24746490	ACAAAAACAAAACTAACCAAAAAAATACTCACAATAATAACCCAAACCCA	ACGAAAACGAAACTAACCAAAAAAATACTCGCGATAATAACCCGAACCCG	I	A	Red	rs115619430	0.015639					chr7:1263496-1264364	Island	TTCCCGGGGTGCAGCTGCTTCGGGGCCCCTGCCAAGGCTCCGGCTTCTGCAGGCGGGACT[CG]GGCTCGGGCCACCACCGCGAGCACTTTCCTGGCCAGCTCCGTTCCCGCCCCATCGGGCCG	CGGGCTCGGGCCACCACCGCGAGCACTTTCCTGGCCAGCTCCGTTCCCGC									7:1230077-1230935	7:1263509-1264462	Unclassified_Cell_type_specific
cg10786043	0.35099	0.70427	11.7456	1.33846e-25	1.07976e-22	46.9674	chr8	38643568	+	cg10786043	27701494		AAAAACAACAACTCCAAAATATACACRTTAAAACTTACAAAAAACTAACC		II									chr8:38644473-38645760	N_Shore	TGTTATCAAATGTGTAAAACAGTCACGATGAATATACATGCCAACTGCTTTCAGAGGCAA[CG]GTTAGTCTCTTGCAAGTTTCAACGTGCACATTTTGGAGCTGCTGTCTCTGTGGGAACCTG	CGGTTAGTCTCTTGCAAGTTTCAACGTGCACATTTTGGAGCTGCTGTCTC			TACC1;TACC1;TACC1	NM_001122824;NM_006283;NM_001146216	TSS1500;TSS1500;5'UTR					8:38643564-38643761	Unclassified_Cell_type_specific
cg15323528	0.358733	0.447605	11.7437	1.35757e-25	1.09139e-22	46.9532	chr10	73156427	-	cg15323528	59722413		RTAAAATTACCACAACAACCRATACCATAACATCRACAAAAAACAACTTC		II									chr10:73156164-73157954	Island	TTGGGGGATTCGTAGAGTTGCCACAGCAGCCGGTGCCATGACATCGGCAGAGGGCAGCTT[CG]CCAGCACTGAAATATTCATGCCCTGAGCGCCCGGCGGGGCTCGGCGCCGCTCCCGGGGGT	TAGAGTTGCCACAGCAGCCGGTGCCATGACATCGGCAGAGGGCAGCTTCG			CDH23;CDH23	NM_052836;NM_022124	TSS1500;TSS1500	high-CpG:72826209-72826722	DMR		10:72826035-72827937	10:73156009-73157426	Unclassified_Cell_type_specific	TRUE
cg23026024	0.353726	0.514942	11.7339	1.46215e-25	1.16467e-22	46.8794	chr6	29974512	-	cg23026024	70738491	10753337	AAAAAAACAACCTCTACCATAAAAAACAAAAAATCCACCTAACTAAAACA	AAAAAAACGACCTCTACCGTAAAAAACGAAAAATCCACCTAACTAAAACG	I	C	Grn	rs9261105	0.201729					chr6:29974220-29975369	Island	TGCGGGGTCAGGAGGGAAACGGCCTCTGCCGTGAGGAGCGAAAGGTCCACCTGGCTGGGG[CG]CAGGACCCGGGGAGCCGCGCCGGGAGGAGGGTCGGGCGGGTCTCAGCCCCTCCTCGCCCC	CGCCCCAGCCAGGTGGACCTTTCGCTCCTCACGGCAGAGGCCGTTTCCCT			HLA-J;NCRNA00171	NR_024240;NR_026751	Body;Body			TRUE	6:30082200-30083348	6:29974282-29975094	Unclassified_Cell_type_specific	TRUE
cg19350024	0.113652	0.906629	11.7339	1.46284e-25	1.16467e-22	46.8789	chr10	63869379	+	cg19350024	23808329		TAACATATTACTTTCACCCTCAAACATATTACCACTAATTATAAAATAAC		II										OpenSea	TTTTGCTCCTTCCCTGTTTTTCTTCTTTTGGGAATGTGGCCATGAGGCTGCAGGTGGAGT[CG]CCATCTTACAACCAGTGGCAACATGTCTGAGGGTGAAAGTAACATGCTAAGGAGGGCACA	CGCCATCTTACAACCAGTGGCAACATGTCTGAGGGTGAAAGTAACATGCT								TRUE
cg26331172	0.347104	0.619688	11.7337	1.4649e-25	1.16467e-22	46.8775	chr1	151118299	-	cg26331172	63744330	33670414	AAACCAACACTCAATAAAAACCATAAACTCAAAAAACAATTACCAACTCA	AAACCGACGCTCAATAAAAACCGTAAACTCAAAAAACAATTACCAACTCG	I	A	Red							chr1:151118049-151119373	Island	AGGGCGGGCCTGAGGCCGGCGCTCAGTGGGGACCGTGGGCTCAGGAGGCAGTTGCCAGCT[CG]GATGTCCTCCTTGGGAGACCTCAGTCTAACAAAGCCCCGGGCCGAGCGGGCTGAAGGAAG	AGGCCGGCGCTCAGTGGGGACCGTGGGCTCAGGAGGCAGTTGCCAGCTCG			SEMA6C	NM_030913	5'UTR				1:149384717-149386206	1:151117975-151119945	Promoter_Associated
cg15083233	0.414679	0.657163	11.7313	1.49132e-25	1.17887e-22	46.8597	chr9	112810402	+	cg15083233	37757309		CTCCCRAAACTAATTACRAAATACRTCTTTATAACAATAATAATATCTCC		II									chr9:112810858-112811128	N_Shore	TGGAAGCATCTCTGTCCACACCTCAGCCTCTGAACCCCATCGGGGGAGTCCTCAAACACG[CG]GAGACACCATTACTGCCACAAAGACGCACTTCGCAACCAGTTCCGGGAGTCGCTCTGACC	TCCCGGAACTGGTTGCGAAGTGCGTCTTTGTGGCAGTAATGGTGTCTCCG		TRUE	PALM2-AKAP2;AKAP2;PALM2-AKAP2	NM_147150;NM_001004065;NM_007203	Body;TSS1500;Body		CDMR		9:111850104-111851135	9:112810336-112810551	Promoter_Associated
cg07188523	0.446375	0.677305	11.7312	1.49332e-25	1.17887e-22	46.8584	chr6	44528793	-	cg07188523	15651351	22661444	TACCCAACCCCAAAACCAAACAAATAACCAAAATTTCCTAATCAAAAACA	TACCCAACCCCAAAACCAAACGAATAACCGAAATTTCCTAATCAAAAACG	I	A	Red								OpenSea	GGGACAGCCCTGTGCCCAGCCCCAGGGCCAGGCGGGTGGCCGAGGTTTCCTGATCAGGGA[CG]AGGATGCTCCCAGGGCCAGCAAGGCCACGGGGGCACAAGCAAACGCACTTTCCTCATTTC	CGTCCCTGATCAGGAAACCTCGGCCACCCGCCTGGCCCTGGGGCTGGGCA									6:44636680-44636893
cg09038676	0.386915	0.545644	11.7303	1.50312e-25	1.18275e-22	46.8519	chr11	67351608	+	cg09038676	69685479		CCAAACACATACTCCTACCTCRAACTAAAAAATAAACCACRATATAAAAC		II									chr11:67350928-67351953	Island	CACCGCGCCTTGGCATCCTCCCCCGGGCTCCAGCAAACTTTTCTTTGTTCGCTGCAGTGC[CG]CCCTACACCGTGGTCTATTTCCCAGTTCGAGGTAGGAGCATGTGTCTGGCAGGGAAGGGA	CGCCCTACACCGTGGTCTATTTCCCAGTTCGAGGTAGGAGCATGTGTCTG		TRUE	GSTP1	NM_000852	Body				11:67107505-67108529	11:67350809-67352733	Promoter_Associated	TRUE
cg11022432	0.370037	0.477505	11.7293	1.51401e-25	1.18866e-22	46.8447	chr3	125899878	-	cg11022432	53690494	31621394	AACAAAAAAAAACACTACCCTCCAAAAATTTACAACCACTTACAAAAACA	AACGAAAAAAAACGCTACCCTCCGAAAATTTACAACCGCTTACAAAAACG	I	A	Red							chr3:125898662-125899568	S_Shore	CGGACACAGCAGAGCGAAAGGAGACGCTGCCCTCCGGGAATTTGCAGCCGCTTGCAGAGG[CG]GCCCCTTAGCAGCTGCGCATCCGGGTGGATAGCGGCGCTTCTGCCCGCCCAGTGCCTACC	AGCGAAAGGAGACGCTGCCCTCCGGGAATTTGCAGCCGCTTGCAGAGGCG			ALDH1L1	NM_012190	TSS1500			TRUE	3:127381353-127382639
cg13759676	0.103119	0.880695	11.7252	1.56218e-25	1.21831e-22	46.8135	chr6	128799557	-	cg13759676	30631508		TAACCACACCTCAAATACTACTTAATACTTTTATTTAATATACTAATTCC		II										OpenSea	AGAGTTGCAGCTGACCACACCTCAAGTACTGCTTGGTACTTTTATTTGATGTGCTAGTTC[CG]GAACTGCTCTAACCTTCTTTGGTCTTCTCTCCACACTGGAGAGTGCAATACAGATATTCA	GACCACACCTCAAGTACTGCTTGGTACTTTTATTTGATGTGCTAGTTCCG			PTPRK;PTPRK	NM_002844;NM_001135648	Body;Body
cg09024228	0.245276	0.623621	11.7247	1.5685e-25	1.22054e-22	46.8095	chr1	116707400	+	cg09024228	26724440		CCAACTCACAAAAACCCCAAACTAAATAACTAAAACTACCAACTATCTAC		II									chr1:116710157-116710546	N_Shelf	TGGCAGCTCCCGTCACACCCTTGGCTCAGGTTCTGCCTTCTCCACTGCAAAGCAGCCTGG[CG]CAGATAGCTGGCAGCCTCAGCCACCCAGCCTGGGGCCCCTGTGAGTTGGGCACTGAATAT	CAACTCACAGGGGCCCCAGGCTGGGTGGCTGAGGCTGCCAGCTATCTGCG
cg12176783	0.376752	0.639666	11.7225	1.59524e-25	1.23861e-22	46.7927	chr20	62694000	+	cg12176783	49651449	73694392	ACCTCTTATAAAACCCTACAAATATAAACACACAATAACTAAACATAACA	ACCTCTTATAAAACCCTACAAATATAAACGCGCGATAACTAAACGTAACG	I	T	Red							chr20:62693942-62695282	Island	CCACGCAGCCTCGGCAGAGGCCCCCGCACTTCGCGAACCCCAGCAATGGCCCCTTCCAGA[CG]CCACGTCCAGCTACCGCGCGCTCACACCTGCAGGGCCCCACAAGAGGCCTCCCAGTGTGC	CGCCACGTCCAGCTACCGCGCGCTCACACCTGCAGGGCCCCACAAGAGGC			TCEA2;TCEA2	NM_003195;NM_198723	TSS200;5'UTR				20:62164415-62165690
cg00087244	0.351793	0.659782	11.722	1.60114e-25	1.24045e-22	46.789	chr7	74042487	-	cg00087244	54669448		TTAACTAATTCTCATCCCTAACTACAAATCACAAACCCCRAAAAACCTTC		II										OpenSea	CAATCAATTCATTGGCTGGTTCTCATCCCTGGCTGCAGATCACAGACCCCGGGGAGCCTT[CG]CCCCACCCCAGGGCCATTGCAACAATCCCTCCGGGGTGGGGCATGGGCTTGAAGCCACCA	TGGCTGGTTCTCATCCCTGGCTGCAGATCACAGACCCCGGGGAGCCTTCG								TRUE				TRUE
cg03053374	0.317732	0.456666	11.7195	1.63132e-25	1.26105e-22	46.7704	chr17	38465422	-	cg03053374	40722301		RAAAAAAACCTTCTAATTAACRAATAAACTTTAAAACCCAACRAAAACCC		II										OpenSea	TGGAAGAGGGCGGGGAGAGCCTTCTAGTTGGCGAGTGGGCTTTAGGACCCAACGGGAACC[CG]TGCCTCTTGCAGCAGCCTAACCCAGAAGCAGGGGGGAATCCTGAATCGAGCTGAGAGGGC	CGGGTTCCCGTTGGGTCCTAAAGCCCACTCGCCAACTAGAAGGCTCTCCC			RARA	NM_000964	TSS200					17:38465186-38465482	Unclassified_Cell_type_specific
cg07121644	0.259385	0.505073	11.7155	1.68204e-25	1.29175e-22	46.74	chr11	46383031	+	cg07121644	63718452		TTATAAAAATAACCCRATTAATAACTAAACRCACTTCCTCTCCCAACAAC		II										OpenSea	GGCACGCTCGTGCGCTGTGTGCCCGTCCGCCCACCCGTCGCCTGCTGCAGGGCCTGGAGC[CG]CTGCTGGGAGAGGAAGTGCGTTCAGTTACCAATCGGGTTATTTTCATAACGGCTGTCTCA	TATGAAAATAACCCGATTGGTAACTGAACGCACTTCCTCTCCCAGCAGCG			DGKZ;DGKZ;DGKZ;DGKZ	NM_201533;NM_001105540;NM_003646;NM_201532	Body;TSS200;Body;Body					11:46382382-46383406	Promoter_Associated	TRUE
cg07297964	0.109	0.885559	11.7116	1.73278e-25	1.32205e-22	46.7104	chr13	48895970	+	cg07297964	64703489		TAAATAAATTTTTTTTATTACTATTTTTACAATACAATTTCACTCCTATC		II									chr13:48892635-48893857	S_Shelf	TGAACCCAGGAGGCGGAGGTTGCAGTGAGCCAAGGTTGCGCCATTGCACTCCAGCCTGGA[CG]ACAGGAGTGAAACTGCATTGCAAAAACAGCAACAAAAAAAATCCATTCATCTAGTTTGTC	GAATGGATTTTTTTTGTTGCTGTTTTTGCAATGCAGTTTCACTCCTGTCG			RB1	NM_000321	Body
cg17403609	0.372863	0.565134	11.7112	1.73708e-25	1.32246e-22	46.7079	chr5	180075862	+	cg17403609	62728321	71793494	CACTAACACTTAAAACAAATCTTAAAAAAACAAATCACAAACTATCAACA	CGCTAACACTTAAAACGAATCTTAAAAAAACGAATCGCGAACTATCAACG	I	C	Grn							chr5:180075688-180076906	Island	GCCTTCGAGGCCCCTGTCCCCTCAAATCCGGGGACCCCTGGCCTTCCGCCCCTTCTGCGG[CG]CTGACAGCCCGCGATTCGCCTCCTCAAGATTCGTCTCAAGTGCCAGCGTGCACCTGCACC	CGCTGGCACTTGAGACGAATCTTGAGGAGGCGAATCGCGGGCTGTCAGCG			FLT4;FLT4	NM_002020;NM_182925	Body;Body				5:180008314-180009486	5:180075506-180077098	Unclassified_Cell_type_specific
cg18222083	0.484039	0.600591	11.7106	1.74589e-25	1.3263e-22	46.7029	chr17	41364007	+	cg18222083	11731314	52602495	TCAAACTTAATACCCATACAAAAAACACCTATATATTAAACAAAAAAACA	TCAAACTTAATACCCGTACGAAAAACGCCTATATATTAAACGAAAAAACG	I	A	Red							chr17:41363727-41364273	Island	GCCCTCCCTAGACCCTTTATACCTACTTTACCTTTCGGAGGTCAAGACACCTCCTGTTGC[CG]CCTCCTCGCCCAACACACAGGCGCCCCCCGCACGGGTACCAAGCTTGACTAACGGCCTCT	CGCCTCCTCGCCCAACACACAGGCGCCCCCCGCACGGGTACCAAGCTTGA			TMEM106A	NM_145041	5'UTR				17:38719236-38719789	17:41363351-41364480	Promoter_Associated	TRUE
cg17045635	0.227707	0.760459	11.71	1.75316e-25	1.32674e-22	46.6988	chr10	80998130	-	cg17045635	15786476		TTCTAAAAATACAACCTAAATCCAAAATAAATAACCCTACTAAAAAATAC		II									chr10:81002109-81003687	N_Shelf	CAAATGCAGACTTCTGGGAATGCAGCCTGGGTCCAGGATGAGTGGCCCTGCTGGAGGATA[CG]CCCAGGAAGGGGAGCGGGGTAGAGTGGCAGGAGGCTAAGAGGCATGGAGGTCTCACTGTG	TCTGGGAATGCAGCCTGGGTCCAGGATGAGTGGCCCTGCTGGAGGATACG			ZMIZ1	NM_020338	Body			TRUE
cg06815950	0.280153	0.786489	11.7099	1.75401e-25	1.32674e-22	46.6983	chr12	111619455	+	cg06815950	54627366		AACRATAATCRATACTAAAAACTTTAAATTCCATCAATTTATAAATCTAC		II										OpenSea	CCAGCACTGCCCGAGCCGGCGAGGGCCTCTGTGCACCAGCTCCATTGCCAGGCAGGCCTG[CG]CAGATCTATAAATTGATGGAATTCAAAGCCTCCAGCATCGATTACCGTTATAACAAACAG	ACGGTAATCGATGCTGGAGGCTTTGAATTCCATCAATTTATAGATCTGCG			CUX2	NM_015267	Body				12:110103772-110103839
cg04425614	-0.253624	0.522624	-11.7095	1.76017e-25	1.32854e-22	46.6948	chr14	105055026	+	cg04425614	15654311	51701500	CAAATACAAAACAAAACCAAAAAACCAAACCCACAAATCCTCCAATACCA	CAAATACAAAACAAAACCGAAAAACCGAACCCGCAAATCCTCCAATACCG	I	T	Red							chr14:105054873-105055113	Island	TGTGCGTCCTGCTCGTGCTGGCCCTGGGCCTATACTGCGGCCGGGCCAAGCCCGTGGCAA[CG]GCACTGGAGGACCTGCGGGCCCGGCTCCTCGGCCTTGTCCTGCACCTGCGGCACGTGGCC	CGGCACTGGAGGACCTGCGGGCCCGGCTCCTCGGCCTTGTCCTGCACCTG			C14orf180	NM_001008404	Body				14:104125955-104126185
cg08639389	0.153037	0.87598	11.7071	1.79271e-25	1.34732e-22	46.6766	chr4	26995889	-	cg08639389	52729338		ACATACTTCAAACATAACRTATCTTAAAACAACTTTTAATCTCTATCACC		II										OpenSea	AAATGTCAAATGCATACTTCAAACATAACGTGTCTTAAAACAACTTTTGATCTCTGTCAC[CG]GCCCCTGCTCGTTTCCCCAATCTTTTCCTCCCCATTCTTTTCTATCTCAGTTAATGGTAG	CATACTTCAAACATAACGTGTCTTAAAACAACTTTTGATCTCTGTCACCG			STIM2;STIM2;STIM2	NM_001169117;NM_020860;NM_001169118	Body;Body;Body			TRUE
cg06970510	0.347697	0.616811	11.7068	1.79694e-25	1.34762e-22	46.6742	chr12	52401448	-	cg06970510	27643340		RCCCRAAAAACAAAAACAACCCCAAACAAATTAAAAATCCRAAAACCCCC		II									chr12:52400467-52401696	Island	AGGAGCCCCTCGCCCGAGGGACAGAGACAGCCCCAGGCAAGTTGAAGGTCCGAGAGCCCC[CG]GTGGGAGAAGCGGGCCGGTGGCTGCGCCGCGTGCGTTCTCACTCTGAGGAAGTGCGTGGG	CGGGGGCTCTCGGACCTTCAACTTGCCTGGGGCTGTCTCTGTCCCTCGGG			GRASP	NM_181711	Body				12:50686666-50687940
cg02327530	0.317547	0.691205	11.7038	1.83836e-25	1.37575e-22	46.6515	chr7	100091786	-	cg02327530	50611300		AAAAAAATTTACTTAAAATTAAAACRAAAATCRCTCTAACTATTCTTCCC		II									chr7:100091180-100091598	S_Shore	AACGGAGGAGGAGGAGGGTTTGCTTGAGGTTGGGGCGAGAGTCGCTCTGGCTGTTCTTCC[CG]CTGGGCGTTGTACACCCCTCCTCCTGAACCAAGCCAGAGGTCAGCATGGGGAAGGGAGGA	CGGGAAGAACAGCCAGAGCGACTCTCGCCCCAACCTCAAGCAAACCCTCC			C7orf51	NM_173564	3'UTR					7:100091072-100091926	Unclassified	TRUE
cg05971966	0.351627	0.575684	11.7005	1.88439e-25	1.4072e-22	46.6269	chr5	40681137	+	cg05971966	36748342	71686397	CAAAAATAAACATCACCACCAAAATAATCACTAAACTATTCAACCAATCA	CGAAAATAAACATCACCGCCGAAATAATCACTAAACTATTCAACCGATCG	I	A	Red							chr5:40679502-40682081	Island	CGCACCGCCAGCCACTATCATGTCCACTCCCGGGGTCAATTCGTCCGCCTCCTTGAGCCC[CG]ACCGGCTGAACAGCCCAGTGACCATCCCGGCGGTGATGTTCATCTTCGGGGTGGTGGGCA	CGAAGATGAACATCACCGCCGGGATGGTCACTGGGCTGTTCAGCCGGTCG			PTGER4	NM_000958	Body				5:40716638-40717975	5:40680308-40681657	Promoter_Associated	TRUE
cg06374811	0.168149	0.871918	11.6983	1.9161e-25	1.42483e-22	46.6103	chr6	22099667	-	cg06374811	34615342		TAATTCAAATCTTAACCCAAACACRAACTATCAAAAACTATCAATTTATC		II										OpenSea	GCCCTGCCTCGTGGTTCAGATCTTGGCCCAGGCACGAACTGTCAGAGACTGTCAGTTTGT[CG]TCTCGGCTTGTGGGCTCCAGTGCTGTGTTTGGCACCTCAGCCATGGGTCTGAATTGATGC	GGTTCAGATCTTGGCCCAGGCACGAACTGTCAGAGACTGTCAGTTTGTCG			FLJ22536	NR_015410	Body			TRUE
cg06893296	0.341644	0.671327	11.6972	1.93255e-25	1.43403e-22	46.6018	chr6	30095136	-	cg06893296	19709320		AAAAAAACAACCCRACACTAACTACTAACCCAAATACTATAATAAATTTC		II									chr6:30095173-30095610	N_Shore	CTTGGGGTGGGAAGAGGACAGCCCGGCACTGGCTGCTGGCCCAGGTGCTGTGATGGGTTT[CG]TGCGCAGAGAGGCCTGACAGCCTCTGCATCAGTGACCGGGCGAAGAGTGGGGCAGCTCGG	AGAGGACAGCCCGGCACTGGCTGCTGGCCCAGGTGCTGTGATGGGTTTCG									6:30202926-30203329
cg07400877	0.347417	0.479069	11.6876	2.07842e-25	1.52937e-22	46.5294	chr20	45440085	-	cg07400877	74725460		TCTCATCAATTAAACCTTAACAACRCTTAAATAAAACCCAACTAAAATAC		II			rs182752834	0.0215					chr20:45440084-45440347	Island	TCGGGGCCATTTCTCATCAATTAGGCCTTGGCAGCGCTTGAATGGGGCCCAGCTAGGGTG[CG]TCCCGGCTCCTCCCCGCGCCGCCCCCTGTCTCCCCCCACCAGAGCCGCGCTCGCAGATGG	CGCACCCTAGCTGGGCCCCATTCAAGCGCTGCCAAGGCCTAATTGATGAG									20:44873043-44873890
cg12638737	0.300606	0.509825	11.6863	2.09817e-25	1.53746e-22	46.52	chr1	204120607	-	cg12638737	56722483	60745422	TAACAACAAAATCAATCCATACACAAACCACATTCCAAACCTTTCTTACA	TAACGACGAAATCAATCCGTACACAAACCACGTTCCAAACCTTTCTTACG	I	C	Grn							chr1:204120398-204121109	Island	GCCTAGTTTTGGTAGCGACGAAATCAATCCGTACACAAACCACGTTCCAAACCTTTCTTG[CG]CAGCAGCCGCGCACCCCTGGGACTGACACCCGGAAGGATGCGAGGACTGGGTCCCCGCAT	TAGCGACGAAATCAATCCGTACACAAACCACGTTCCAAACCTTTCTTGCG			ETNK2	NM_018208	Body		DMR		1:202387022-202388127
cg14488317	0.373366	0.543907	11.6851	2.11712e-25	1.54813e-22	46.511	chr11	3181446	-	cg14488317	15691422	53715392	AATTCATCCTATAAAAAAAACATCTAACATTCCTACCCCACAAACCAACA	AATTCATCCTATAAAAAAAACATCTAACGTTCCTACCCCACGAACCAACG	I	T	Red							chr11:3181574-3182120	N_Shore	GGGTGGGGGTGAGGTTCATCCTGTAAGGAGGGCATCTAGCGTTCCTGCCCCACGGGCCAG[CG]TCGGGGCTCCTCTCCCTCTGGCCAATGTGGGGAGCCTCCCTAAAGTGCTCCCCTCCCGCC	CGCTGGCCCGTGGGGCAGGAACGCTAGATGCCCTCCTTACAGGATGAACC			OSBPL5;OSBPL5;OSBPL5	NM_020896;NM_001144063;NM_145638	5'UTR;5'UTR;5'UTR			TRUE				TRUE
cg26459819	0.356546	0.571738	11.6839	2.13649e-25	1.55582e-22	46.502	chr11	111169457	-	cg26459819	52706451	39667475	ACACAAAATCAAAACATACAAATAAAAACCAAAAATCCAAAAAAAACACA	ACACAAAATCAAAACATACGAATAAAAACCGAAAATCCGAAAAAAACGCG	I	A	Red							chr11:111169304-111170428	Island	TAGAACAGAGAGGCACAAAGTCAAGGCATGCGAGTAAGGGCCGGGGATCCGGAGAGGACG[CG]AGCCACGCTGTGGCCGCTCCCACTCAGCGCCTGTCCCGGAGGGCAGAGGCCCAGAGGCCG	CGCGTCCTCTCCGGATCCCCGGCCCTTACTCGCATGCCTTGACTTTGTGC			C11orf93;C11orf92	NM_001136105;NM_207429	TSS1500;5'UTR				11:110674530-110675889			TRUE
cg19925780	0.1172	0.874945	11.6833	2.14623e-25	1.5586e-22	46.4975	chr1	101509557	-	cg19925780	48697301		CTACTTTTCTTCCCCATCCACTCATCTAACATTACTATTCATCCTATTTC		II										OpenSea	CTTCCAAGCCTCTGCTTTTCTTCCCCATCCACTCATCTGACATTGCTATTCATCCTATTT[CG]TATTTCTTTTATAGCACTGACTAATTCAACTATAATGGTTTCTCTGAGTGTTTCCTAAAC	CGAAATAGGATGAATAGCAATGTCAGATGAGTGGATGGGGAAGAAAAGCA								TRUE
cg24864241	0.350008	0.613629	11.6829	2.15276e-25	1.5586e-22	46.4944	chr1	204329158	-	cg24864241	50765384		TAACTCTCCCTCCCCAAACTATCACTTAAAATCAAAAATAAATAATCCCC		II										OpenSea	TCAGGGCCACGTGACTCTCCCTCCCCAAGCTGTCACTTAGGATCAGGAGTAAATAGTCCC[CG]AAAAGGTTTAACTCCATCCACACCAGCGACAAGCTGCTAACCATCCACGCAGCCTGCCTG	CGGGGACTATTTACTCCTGATCCTAAGTGACAGCTTGGGGAGGGAGAGTC			PLEKHA6	NM_014935	TSS200							TRUE
cg14754787	0.297301	0.566657	11.6823	2.16211e-25	1.5586e-22	46.4901	chr17	35299600	+	cg14754787	11695324	42638476	AAAAAAACCATTAAAAATAAACTCACCCAACTCCAAACAATCCACCAACA	AAAAAAACCATTAAAAATAAACTCGCCCGACTCCAAACGATCCACCAACG	I	A	Red							chr17:35291899-35300875	Island	AGCTGAGCGCCCTGGGCGCCCGGCGCCACGCCTTCTTCCGCAGTCCGCGCCGGATGCGGC[CG]CTGGTGGACCGCCTGGAGCCGGGCGAGCTCATCCCCAATGGTCCCTTCTCCTTCTACGGA	GAAGGGACCATTGGGGATGAGCTCGCCCGGCTCCAGGCGGTCCACCAGCG			LHX1	NM_005568	Body		DMR		17:32373435-32374562
cg10453365	0.253113	0.577907	11.6809	2.18527e-25	1.57182e-22	46.4795	chr15	90039909	+	cg10453365	25695485		AATCTTTTAAAACCCTCRACTTAAATTAAACCCCTACCAATTAAACRAAC		II									chr15:90039464-90039984	Island	GGGCAGGGGGGCGGGGCGGCCACGTGGGGCACGGAGCAGCTGACTCGGGCACCGCCCGCG[CG]CTCGCCCAACTGGCAGGGGCCCAACCCAAGCCGAGGGCCCCAAAAGATTCCCCGCGTCGG	ATCTTTTGGGGCCCTCGGCTTGGGTTGGGCCCCTGCCAGTTGGGCGAGCG		TRUE	RHCG	NM_016321	TSS200			TRUE	15:87840451-87840918			TRUE
cg09333221	0.393817	0.638564	11.6792	2.21379e-25	1.58569e-22	46.4666	chr7	30804200	+	cg09333221	43720319		TACAAACATTCTTTAAAAATCATAACATAATCTCCTCCAAAATAAAATTC		II										OpenSea	CAGGACTTCACCACTTTGGGAGCAGTTTCAATTCATTTACTCAGACTAGAATTTTTATGC[CG]AATCCTACTTTGGAGGAGACTATGTTATGATTTCCAAAGAATGTCTGCACCATTTCAACA	GCAGACATTCTTTGGAAATCATAACATAGTCTCCTCCAAAGTAGGATTCG								TRUE
cg09952595	0.13867	0.82305	11.6748	2.28908e-25	1.63313e-22	46.4333	chr11	12724913	+	cg09952595	43606407		ATATATCACTCATATCTCACAACCAACCAATATTATAATAATATCTCCAC		II										OpenSea	AATACATGTAACATAGGATGAGTCAATCCACCTCCCCTAGCTGGACTCCCCTGCTCGGTA[CG]TGGAGATATTATCATAACACTGGTTGGTTGTGAGATATGAGTGACACATAGCAAGTGCTC	CGTGGAGATATTATCATAACACTGGTTGGTTGTGAGATATGAGTGACACA			TEAD1	NM_021961	5'UTR			TRUE
cg00590761	0.37716	0.466447	11.6738	2.30693e-25	1.64016e-22	46.4256	chr1	55008319	-	cg00590761	38631503		AAAACACCCTAATATTTACRCTAAAATTAATCTCTCACTAAAATTAAAAC		II			rs7554205	0.065182					chr1:55007704-55008448	Island	GGCTGGGGCATGAAGCACCCTGGTATTTACGCTGGGATTGGTCTCTCACTAGGGTTGGGG[CG]GGCTGTGGTCACCTGGCCCGGCGCGCCGCAGAGGCTGGCTCCGGAGAAGACCTGGGGGCG	CGCCCCAACCCTAGTGAGAGACCAATCCCAGCGTAAATACCAGGGTGCTT								TRUE	1:54780258-54781023	1:55007487-55008706	Promoter_Associated
cg18809076	0.275664	0.756965	11.6737	2.30826e-25	1.64016e-22	46.425	chr7	55177623	-	cg18809076	58799397		CTAACTAATTATACATTTACTATAAATTCCCTCCRACAAACRACCTCTCC		II										OpenSea	GCTCTGGGCTGCTGGCTGGTTGTGCATTTGCTGTGGGTTCCCTCCGGCAGGCGACCTCTC[CG]CGCTGAGAAGGTTATCCGGATAACCAAGTAAGAAAGTACATGAGGAGGCACAGAAAGAAA	TGGCTGGTTGTGCATTTGCTGTGGGTTCCCTCCGGCAGGCGACCTCTCCG			EGFR;EGFR;EGFR;EGFR	NM_201283;NM_201284;NM_201282;NM_005228	Body;Body;Body;Body			TRUE
cg01181485	0.139644	0.77678	11.6719	2.3397e-25	1.65914e-22	46.4116	chr4	153454027	-	cg01181485	14763354		AAACATCTCAAAAACAAAAACCCCAAAAACTTTATCATTTCTACCCAAAC		II									chr4:153456108-153457843	N_Shelf	CCTACAAGTAAAAGCATCTCAAAGGCAGGGACCCCAAAAACTTTGTCATTTCTACCCAAA[CG]TGCAATAAAACATTACCATAATTTTTTGGCAGGACGCGGTGTCTCAACGCCTGTAATCCC	AGCATCTCAAAGGCAGGGACCCCAAAAACTTTGTCATTTCTACCCAAACG			FBXW7	NM_033632	5'UTR
cg00552696	0.272068	0.818743	11.6701	2.37309e-25	1.67944e-22	46.3975	chr10	29195190	+	cg00552696	66672406		AAAAAAACATCCRCAAACTTCAAAACCTACTAATTCTTTTAAAAATAATC		II										OpenSea	AAAGGAAGGCAGTTATCAAAAGGAACGCAGGCAAAGCAGGTGATAGCAGATGAAACTCGG[CG]ATTATTTTCAAAAGAACCAGCAGGCTCTGAAGTCTGCGGATGCTTCTCTGGCACACCCCA	GAGAAGCATCCGCAGACTTCAGAGCCTGCTGGTTCTTTTGAAAATAATCG								TRUE
cg11329482	0.270024	0.780513	11.6683	2.40437e-25	1.69319e-22	46.3844	chr12	91493337	-	cg11329482	62713406		CACTCCCTCCATTTCTTCATAATCCTTCAAATCATTTATTTCTTCATAAC		II										OpenSea	AAAAAAATCACCACTCCCTCCATTTCTTCATAGTCCTTCAGGTCATTTATTTCTTCATAG[CG]CTTATCACTACTGTCATCATGTCATAGACTGTGTGTTTATCTGCTGATTGAATCCCCTAT	CGCTATGAAGAAATAAATGACCTGAAGGACTATGAAGAAATGGAGGGAGT								TRUE
cg27114644	0.245824	0.534482	11.6654	2.4584e-25	1.72356e-22	46.3623	chr2	121344729	+	cg27114644	10703426	58648446	CAAAAACTAAATAACTCAATAACTCACAAATAAAATCCACCTCCTACCCA	CGAAAACTAAATAACTCAATAACTCACAAATAAAATCCGCCTCCTACCCG	I	A	Red							chr2:121344550-121345341	Island	GATCGAGGCACGCTGTCCCCGCGCCGCCCGCACTGCCAAGGGCAAGGGCACGGCCGTGAC[CG]GGTAGGAGGCGGATCCCACCTGTGAGCCACTGAGCCACTCAGCCTCCGGGGAAGAGCGAA	CGGGTAGGAGGCGGATCCCACCTGTGAGCCACTGAGCCACTCAGCCTCCG									2:121061026-121061829	2:121344636-121344793	Unclassified_Cell_type_specific	TRUE
cg23155911	0.326629	0.548617	11.6653	2.45994e-25	1.72356e-22	46.3617	chr5	126205009	+	cg23155911	23806461		CTTCTAAAAAAAACRCTAACTAAAATTAACTCTCAAACTCCCRACTATCC		II										OpenSea	TTCCATATTTTAAGCATTCCGGAAGCAGGGCTCCGCCCCTCCTCGCTGCGTGTGGGCGGG[CG]GACAGCCGGGAGCCTGAGAGTCAACCCCAGCCAGCGCTCTCCTCAGAAGACATCCGCTCC	TTCTGAGGAGAGCGCTGGCTGGGGTTGACTCTCAGGCTCCCGGCTGTCCG			MARCH3	NM_178450	3'UTR			TRUE	5:126232867-126233023	5:126204758-126205173	Unclassified_Cell_type_specific
cg26024874	0.123789	0.890351	11.6644	2.47759e-25	1.73248e-22	46.3546	chr18	54541128	+	cg26024874	54698347		AAAAAAATTACTAACCRCTACCTTACTCCTTAACTAACAAATAAATAATC		II			rs74645570	0.015096						OpenSea	CCAGGCTCTCTGTCTGAGCACCTGGGCTAGAGGCAGCCATAGTGAAAATAGATGGAGCTG[CG]ATCATTCATTTGTCAGCTAAGGAGCAAGGCAGCGGTTAGCAATTCCCTTCTGCAGAGGTC	AGGGAATTGCTAACCGCTGCCTTGCTCCTTAGCTGACAAATGAATGATCG			WDR7;WDR7	NM_052834;NM_015285	Body;Body			TRUE		18:54541094-54541320	Unclassified_Cell_type_specific
cg16337574	0.178196	0.855181	11.6623	2.5169e-25	1.75647e-22	46.3389	chr12	56109265	-	cg16337574	67793355		ATTCACAAAAACCTTATATAAATTACTTTTTACTTTAACACAACACTTAC		II									chr12:56109798-56110298	N_Shore	ATTTCTTTTTAGTTCACAGAGGCCTTATATAAATTACTTTTTACTTTGGCACAGCACTTA[CG]CTTCTGCTAACACTGAAATGGGTTCGCATTCCTGACCACAAAAGGACAGAGATGAAATTC	TTCACAGAGGCCTTATATAAATTACTTTTTACTTTGGCACAGCACTTACG			BLOC1S1	NM_001487	TSS1500					12:56109187-56110752	Promoter_Associated
cg14621217	0.369784	0.531316	11.6591	2.57776e-25	1.79538e-22	46.3152	chr17	80944134	+	cg14621217	72800443		CCTACCAAATATTAACRATTACCAAAAAACAAAAACTACTCTATAACCAC		II			rs9916813	0.018433						OpenSea	AGTTTGGGCTTGCTGCCGCCGGTGCAGACAGGAAATAGCTGCTCTGCGGCAGCCCGACCC[CG]TGGCCACAGAGCAGCCTCTGTTCCTTGGTAATCGTCAACATCTGGCAGGCACCTCCACGC	CTGCCAGATGTTGACGATTACCAAGGAACAGAGGCTGCTCTGTGGCCACG			B3GNTL1	NM_001009905	Body				17:78537349-78537524	17:80943401-80944592	Promoter_Associated_Cell_type_specific	TRUE
cg05624478	0.358873	0.487828	11.656	2.63996e-25	1.83507e-22	46.2914	chr17	40574031	-	cg05624478	24733375		AATATCCTCAAAAACCTAAAAATACCTAATAACCAAAAACAAAAAACAAC		II									chr17:40573740-40575526	Island	CCGCGGGTGAGGGTGTCCTCAAGGGCCTGAAAATGCCTGGTGGCCAGGAGCAGAGAGCAG[CG]AGGGGACAGGGGTGGGCCGCCGAGGCCGATGTGGGGGCGCGGGGGCGCAGGGTCTGGGGA	CGCTGCTCTCTGCTCCTGGCCACCAGGCATTTTCAGGCCCTTGAGGACAC			PTRF	NM_012232	Body				17:37827267-37829052	17:40573971-40575487	Unclassified_Cell_type_specific
cg16754788	0.297768	0.76198	11.6554	2.65088e-25	1.83902e-22	46.2873	chr8	97803770	-	cg16754788	43663360		TAATTACTCCTAAAACCTTCAAAACCCAAAAAATATAAATTTTACTCACC		II										OpenSea	AGCCAAGTTACTGATTGCTCCTGAGACCTTCAAAACCCAGAGGATATGAATTTTACTCAC[CG]GAATCTATTCTGTTTTCCAAGACTCACTTTCACCCCACTCCTCGTTCCATGGGGCTCAAA	CGGTGAGTAAAATTCATATCCTCTGGGTTTTGAAGGTCTCAGGAGCAATC			PGCP	NM_016134	Body			TRUE
cg21334513	0.427859	0.570899	11.647	2.82696e-25	1.95732e-22	46.2233	chr6	30095248	-	cg21334513	49639379	57694325	AATAATTAAAAAACATTAAAAAAATTAACACACAAACCACTAAATAAACA	GATAATTAAAAAACGTTAAAAAAATTAACGCGCGAACCACTAAATAAACG	I	C	Grn	rs9261447	0.21208					chr6:30095173-30095610	Island	GGCAGCTCGGACGGTGGTTGGGGAACGTTAGGGAGATTGGCGCGCGGACCACTGGGTGAG[CG]CCCAGGAACGCCGGACGCGCGCCTTCACGCCCGGGTGCCTGGCGGCGTTTTAGAAAAGCT	GGTGGTTGGGGAACGTTAGGGAGATTGGCGCGCGGACCACTGGGTGAGCG									6:30202926-30203329
cg07317366	0.336033	0.524962	11.6448	2.87364e-25	1.98184e-22	46.207	chr5	180017846	-	cg07317366	10711455		ACTAAACCACAAACTTAACCRAACCCACTAAAAAAACAACAACTACAAAC		II									chr5:180017099-180019062	Island	CGCAGCGACAGGCTGGGCCACAGGCTTGGCCGAGCCCACTAAGAAAGCAGCAGCTGCAAG[CG]AACAGGGAGGGGTCACCGCCTGCGCGCCGGGGTCCCCAGAAGGCAGGTCCAGGACGCGCC	CGCTTGCAGCTGCTGCTTTCTTAGTGGGCTCGGCCAAGCCTGTGGCCCAG			SCGB3A1	NM_052863	Body		DMR	TRUE	5:179949706-179951668
cg18328334	0.31464	0.539938	11.642	2.93446e-25	2.01982e-22	46.1862	chr2	218808652	-	cg18328334	33751320		ACCACTAAATCAAATAAATATCTAAACCAAAAAACTCCCAAAACAAAAAC		II										OpenSea	CCTGCAGAGGAGCCACTAAGTCAGGTGGGTGTCTGGGCCAAGGGACTCCCAGGACAGGGG[CG]GTGGCCAGTGGCGGAGGCAGCAGCTGTGGCTGGCAAGAAGCTGGTTTCCCCCAGAAGAAG	CGCCCCTGTCCTGGGAGTCCCTTGGCCCAGACACCCACCTGACTTAGTGG		TRUE	TNS1;TNS1	NM_022648;NM_022648	1stExon;5'UTR							TRUE
cg25006194	0.338104	0.589802	11.6396	2.98915e-25	2.05345e-22	46.1678	chr12	94288553	-	cg25006194	52762339		CCCRTAATATTTAAAAACRACTATTACTCAAAAACACCTAAAAATAAACC		II										OpenSea	CCAGCTGCCGGCCCGTGGTATTTGGGGACGGCTGTTGCTCAGAGACACCTGGGAATAGGC[CG]GGGCCGAGATGGCGCTGAGCACTCGGTCTCCCCTTCAGACCCATCCATCAGCAGCGGTCC	CCGTGGTATTTGGGGACGGCTGTTGCTCAGAGACACCTGGGAATAGGCCG								TRUE		12:94288483-94289432	Unclassified_Cell_type_specific
cg26459372	0.364067	0.477703	11.6379	3.0273e-25	2.06754e-22	46.1552	chr7	45613676	+	cg26459372	24791403	54807364	ATCACCTAAAAAATCAAAAATACTAAAATCCTACAAAATTCCCTATTACA	GTCACCTAAAAAATCGAAAATACTAAAATCCTACGAAATTCCCTATTACG	I	A	Red							chr7:45613386-45615504	Island	ATCTAGTGGCCTGGTTTTATTGAGTGGGGGAAGGCACATATTTTCCAAGATTAACTGCCC[CG]CAACAGGGAATTTCGCAGGATTTCAGTATTTTCGACTCCCCAGGTGACGCCAAGAGGGTG	GTCACCTGGGGAGTCGAAAATACTGAAATCCTGCGAAATTCCCTGTTGCG			ADCY1	NM_021116	TSS1500			TRUE	7:45579703-45582029
cg08879470	0.429804	0.552208	11.6375	3.03549e-25	2.06841e-22	46.1525	chr11	76859056	+	cg08879470	42666495	39673374	ACAAAACCCCAACAAAACAAAACCAAAAACAAATCAAACAAAATAAAACA	ACAAAACCCCGACAAAACGAAACCGAAAACAAATCGAACGAAATAAAACG	I	A	Red	rs4074664	0.065538					chr11:76858728-76859181	Island	CGTGAGTGCCGCCCCGCCCGGTGCCCGTCCAGGCCCCCTCAGGCCCCGCCCCGCCCACCT[CG]CCCCACCCCGCCCGACTTGCCTCCGGCCCCGCCCTGCCGGGGCCCTGCCTCCTGAGACTT	CGCCCCACCCCGCCCGACTTGCCTCCGGCCCCGCCCTGCCGGGGCCCTGC			MYO7A;MYO7A;MYO7A	NM_000260;NM_001127180;NM_001127179	Body;Body;Body				11:76536407-76536744	11:76858752-76859592	Unclassified_Cell_type_specific	TRUE
cg14361409	0.328176	0.405101	11.6361	3.069e-25	2.08212e-22	46.1416	chr14	104584098	-	cg14361409	33723399	35655351	TAACCAAACATAACCAAACTATACTATAAAAACCACTAAATAAAAACACA	TAACCGAACGTAACCGAACTATACTATAAAAACCGCTAAATAAAAACGCG	I	C	Grn							chr14:104583036-104584574	Island	GCTGCTGGGAGGTGGCCGGGCGTGGCCGGGCTGTGCTGTGGGAACCGCTGGGTGGGGGCG[CG]CTGGGTTGCCCACGCTCCTGGCGCGCTGCCGGCCTGGAGACGCCGCCGCCGCCCTCTTGC	CGCGCCCCCACCCAGCGGTTCCCACAGCACAGCCCGGCCACGCCCGGCCA									14:103652801-103654301
cg09354556	0.344653	0.514607	11.636	3.07233e-25	2.08212e-22	46.1405	chr3	47051341	+	cg09354556	69710383		AATATAAAACAAAAACTACACTACCRAATAAACTAAAACCCCAATTCAAC		II									chr3:47050486-47051609	Island	TCGCGTTCCCCTGGCCCGTGACCCCCTCTGGGCCCACTCGCCCCCCCTCCGCGTGGCCGT[CG]CTGAACTGGGGCCTCAGTTTACCCGGCAGTGTAGCCCCTGCCCCACATCTCGCCCCGGCT	CGCTGAACTGGGGCCTCAGTTTACCCGGCAGTGTAGCCCCTGCCCCACAT								TRUE	3:47025526-47026835	3:47050672-47051702	Gene_Associated	TRUE
cg14262955	0.272404	0.507693	11.6307	3.19623e-25	2.16192e-22	46.1012	chr9	132114769	-	cg14262955	35614401	35665335	TCAATTAATCAATCAACAAATCAATCCATCAATCACAAACCCCCAAAACA	TCAATTAATCAATCGACGAATCAATCCATCAATCACAAACCCCCAAAACG	I	A	Red							chr9:132114330-132114703	S_Shore	GTAATCAGCCAATCAGTTAATCAATCGGCGGGTCAATCCATCAATCACAGGCCCCCAGAG[CG]GCTGGGGTTGAGCGCTCAGGGTGTGGAAAGAGCTGAGTTCTAATCCCTGCTCGGCCTCTT	TCAGTTAATCAATCGGCGGGTCAATCCATCAATCACAGGCCCCCAGAGCG								TRUE	9:131154102-131154717			TRUE
cg16818740	0.333286	0.565742	11.6268	3.29239e-25	2.22269e-22	46.0717	chr20	4803300	+	cg16818740	33684365	48781319	CAAAACTAATACCTAAAATCACTAAAACCTCAACCTAACATCTTCTCTCA	CGAAACTAATACCTAAAATCGCTAAAACCTCAACCTAACGTCTTCTCTCG	I	C	Grn							chr20:4803013-4804146	Island	AGTAAGCGCTCGAAATGCAGAAGTAGCCGGGGCCGCCCACGGCACCTGCCTCGCTCGGGG[CG]AGAGAAGACGCCAGGCTGAGGTCCCAGCGACCTCAGGCACCAGCTCCGAAGGAGGGCGGG	CGGAGCTGGTGCCTGAGGTCGCTGGGACCTCAGCCTGGCGTCTTCTCTCG			RASSF2	NM_014737	5'UTR		DMR		20:4751023-4752265	20:4802954-4803607	Promoter_Associated
cg24015249	0.315514	0.509761	11.6238	3.36874e-25	2.26554e-22	46.0489	chr9	124498633	+	cg24015249	64703460		CTAAAACAAAAATTCRAAAATCTCTACCTTACAACTCCTTCCCCACCTTC		II									chr9:124498513-124498962	Island	CGAGAGCCGGGCCGCGGGCAAGTGAGGGGCTGGCGGGGCCGGTGGGGACCCAGACTCGCA[CG]AAGGTGGGGAAGGAGTTGCAAGGCAGAGACCCCCGAACCCCTGCTCCAGGGCCTGCGCGT	TGGAGCAGGGGTTCGGGGGTCTCTGCCTTGCAACTCCTTCCCCACCTTCG			DAB2IP	NM_032552	Body			TRUE	9:123538335-123538957	9:124498605-124498988	Unclassified_Cell_type_specific
cg16260298	0.401043	0.514626	11.6218	3.41852e-25	2.29026e-22	46.0343	chr7	116140342	+	cg16260298	11784509		AAAAAACATAACTACAAATCCACACTTTATCAAAAAAATACRTAATCACC		II									chr7:116139774-116140352	Island	CAGTTCGGGGTCCCTGCGTCCTGTCTCCTCAGCTGGGCTTCGAGGATGTGATCGCAGAGC[CG]GTGACTACGCACTCCTTTGACAAAGTGTGGATCTGCAGCCATGCCCTCTTTGAAATCAGC	GAGGGCATGGCTGCAGATCCACACTTTGTCAAAGGAGTGCGTAGTCACCG			CAV2;CAV2	NM_198212;NM_001233	Body;Body		DMR		7:115926610-115927830			TRUE
cg21770622	0.36657	0.512647	11.621	3.44002e-25	2.29838e-22	46.028	chr11	46383066	+	cg21770622	11618306	43638310	TTATCACCCTCCTCCCTACAACCTAAAACAACCATTATAAAAATAACCCA	TTATCACCCTCCTCCCTACAACCTAAAACAACCGTTATAAAAATAACCCG	I	A	Red								OpenSea	CGTCGCCTGCTGCAGGGCCTGGAGCCGCTGCTGGGAGAGGAAGTGCGTTCAGTTACCAAT[CG]GGTTATTTTCATAACGGCTGTCTCAGGCTGCAGGGAGGAGGGTGACAAGGGGGAGGGGGC	CGGGTTATTTTCATAACGGCTGTCTCAGGCTGCAGGGAGGAGGGTGACAA			DGKZ;DGKZ;DGKZ;DGKZ	NM_201533;NM_001105540;NM_003646;NM_201532	Body;TSS200;Body;Body					11:46382382-46383406	Promoter_Associated	TRUE
cg01774093	0.142706	0.848234	11.6209	3.44371e-25	2.29838e-22	46.027	chr9	32549962	-	cg01774093	31717402		AATCCTATCAAATTTAATCCAATTCCAACAAAAAAAATTAACTAAAAACC		II									chr9:32550559-32552532	N_Shore	AAATTTATCCAGATCCTATCAAATTTAATCCAATTCCAGCAAAAAGAATTGGCTGGGAAC[CG]TTCGCCTCTAAAACCACTCATTCCAGACAAGTATGATTGATTTTAGCTGATTGTATAGCT	CGGTTCCCAGCCAATTCTTTTTGCTGGAATTGGATTAAATTTGATAGGAT			TOPORS	NM_005802	Body
cg18156204	0.373514	0.487505	11.6188	3.49883e-25	2.3271e-22	46.0112	chr17	71948613	-	cg18156204	41684320	50694419	AAATCCCCCAAAACTTACAAAAACCACTCTTTAAAAAACAACACTAAACA	AAATCCCCCGAAACTTACGAAAACCGCTCTTTAAAAAACAACGCTAAACG	I	A	Red	rs76950578	0.043916					chr17:71948478-71949255	Island	GCAGCGCGCCGCAAATCCCCCGGGGCTTACGGGAGCCGCTCTTTAGGAGACAGCGCTGGA[CG]AACCGGGCGGGGTGGGGATGGATAATCTTCAGGCGCCAACGCAAAACGGCCGCAAGACGT	CGTCCAGCGCTGTCTCCTAAAGAGCGGCTCCCGTAAGCCCCGGGGGATTT									17:69460074-69460962	17:71948361-71949481	Unclassified_Cell_type_specific	TRUE
cg05168015	0.441186	0.615952	11.6187	3.49998e-25	2.3271e-22	46.0108	chr5	171880461	+	cg05168015	19622412		AACAAAAATACCTAAAACTAACRATAACCTACAAATAAAAAATAACTTCC		II									chr5:171881182-171881547	N_Shore	AGAACCTGCGAGGTGGTCCCAGGGCCTCCTGAATCTGCAGACGTGTCCCCTAGGTTGCTG[CG]GAAGCCACTTTCCACCTGCAGGTCACCGTCAGCCCCAGGCACCCCTGCTGGAGGGAGGGA	GCAGGGGTGCCTGGGGCTGACGGTGACCTGCAGGTGGAAAGTGGCTTCCG			SH3PXD2B	NM_001017995	Body							TRUE
cg17822706	0.255495	0.512156	11.6167	3.555e-25	2.35035e-22	45.9953	chr19	18415538	+	cg17822706	24788468		CRCCCCCAAACCTTCTCRCCTAAAATTTACTTTCTATTAAAAAAACCCAC		II										OpenSea	GGGACTGTGGGCTGGCCCTGCAGAGCTCAGCCCCCGGCTGAGTCACAGCACAGCGCCAGG[CG]TGGGCCTCCCTAACAGAAAGCAAACTCCAGGCGAGAAGGTCTGGGGGCGGGTGGGGACCA	GCCCCCAGACCTTCTCGCCTGGAGTTTGCTTTCTGTTAGGGAGGCCCACG							DMR	TRUE		19:18415251-18416448	Promoter_Associated
cg25023596	0.405523	0.642322	11.6145	3.61321e-25	2.38436e-22	45.9791	chr12	118627943	-	cg25023596	19645494		AAATAAATAAACAACACATTACAACCTTCAATTAAAAATATCAACTAATC		II										OpenSea	CCCACGGTACAAAATGAATAAGCAACACATTGCAGCCTTCAGTTAGGAATGTCAGCTGAT[CG]CTAGTGGGATGCCTTCTGAATCCCTGGCAGGCTTTTTCTTTACCTCCAGAATTACATATA	AATGAATAAGCAACACATTGCAGCCTTCAGTTAGGAATGTCAGCTGATCG			TAOK3	NM_016281	Body			TRUE
cg15336765	0.35308	0.485856	11.6138	3.63232e-25	2.39248e-22	45.9739	chr12	50355307	-	cg15336765	65732317	39702419	AACACAATAAAAACCAACAAAACTAAACACCCCAAAATCAAAATAAAACA	AACGCGATAAAAACCGACGAAACTAAACGCCCCGAAATCGAAATAAAACG	I	C	Grn							chr12:50354839-50356163	Island	GGCCGCGCACGGAGCGCGGTAAAGGCCGGCGGAGCTAGACGCCCCGAGGTCGGAGTGAAG[CG]CCGGGACCGAGCCCCGTCTCCCAGGGAGTCCGGGGCGCACGGCACCGAGGAGAGCGCGGG	AGCGCGGTAAAGGCCGGCGGAGCTAGACGCCCCGAGGTCGGAGTGAAGCG			AQP5;AQP5	NM_001651;NM_001651	1stExon;5'UTR		DMR		12:48641118-48642397	12:50354561-50356129	Unclassified_Cell_type_specific
cg14711997	0.365838	0.667277	11.6047	3.89177e-25	2.54983e-22	45.9053	chr7	150652864	+	cg14711997	64621483	55672330	AACTAAAAAAACTAAAATTCCAAATACAACCACTACTAAACTAACAAACA	GACTAAAAAAACTAAAATTCCGAATACGACCGCTACTAAACTAACGAACG	I	A	Red	rs141096923	0.0357					chr7:150652807-150653080	Island	GGCTCGAGCTGCCCATGGCCCCGTGGCGTGGGCCCTGCTGCCAGGGTGCCGTGCTCTGCC[CG]CCCGCCAGCCCAGCAGCGGCCGCACTCGGAACCTCAGCTCCTCCAGCCGGCCCCTCCTTC	CGCCCGCCAGCCCAGCAGCGGCCGCACTCGGAACCTCAGCTCCTCCAGCC			KCNH2;KCNH2;KCNH2;KCNH2	NM_172057;NM_172056;NM_000238;NM_172057	5'UTR;Body;Body;1stExon	high-CpG:150283794-150283891		TRUE	7:150283797-150284001			TRUE
cg12636421	0.112583	0.88049	11.6047	3.89297e-25	2.54983e-22	45.9049	chr7	79998795	+	cg12636421	72666347		TTTTTCTTTCTCCTTTCCTATTTTTCTCACCTCTATAAATCTAAAATCAC		II										OpenSea	ATAAGGAAACTGACTCAAATACACGGAAAACAGGATTTAGTAAACGTGATTTATTTGGAA[CG]TGATCTCAGATCCACAGAGGTGAGAAAAACAGGAAAGGAGAAAGAAAAAGTGCTGATTGA	CGTGATCTCAGATCCACAGAGGTGAGAAAAACAGGAAAGGAGAAAGAAAA
cg01288724	0.230683	0.754245	11.5999	4.03473e-25	2.628e-22	45.8694	chr5	142575122	-	cg01288724	59764375		CATATTATACAACTTACTCAAAATACTACATCAAAAACATCCTCCTTAAC		II			rs7725825	0.02814						OpenSea	TGTGTTGTTAACATGTTGTGCAGCTTACTCAGAATGCTACATCAGAGACATCCTCCTTGA[CG]TCCCCCTACCCCAGGTAAAAGGAAGAGACCATTGATTTACTGTAATAAGTTTCCCAAAAT	ATGTTGTGCAGCTTACTCAGAATGCTACATCAGAGACATCCTCCTTGACG			ARHGAP26;ARHGAP26	NM_015071;NM_001135608	Body;Body			TRUE
cg26388816	0.482105	0.590385	11.5995	4.04793e-25	2.62875e-22	45.8661	chr12	570155	+	cg26388816	15679363	30633472	AAAACAAAATAAACCAAACAAAAAACAATAAACAAAATTTAAACTACACA	AAAACGAAATAAACCAAACAAAAAACGATAAACAAAATTTAAACTACGCG	I	A	Red							chr12:568702-570362	Island	AGCTAGGGATTCGGGTGCGGGATGCCCTCGGCCGTCCACACCCAGGCGCGCGCTCCAGTC[CG]CGCAGCCCAAACTTTGCCCACCGCCTTCTGTTTGGCTCACTCCGTTTCCTCTCCTGCTGC	CGCGCAGCCCAAACTTTGCCCACCGCCTTCTGTTTGGCTCACTCCGTTTC			B4GALNT3	NM_173593	Body				12:438964-441031	12:568451-570203	Unclassified	TRUE
cg24651977	0.364277	0.581015	11.5994	4.05082e-25	2.62875e-22	45.8654	chr4	37978758	+	cg24651977	14772429		AAAAATTAAAACATACTAAAATCRCCCCCTTCCRAAATACCCAAAACTAC		II									chr4:37978702-37979595	Island	TTGTGCGAAACGGACCCCAGAGGCCTGGAAAGGCGCGTCCCCAGCCTCCAGGGTTTCCTG[CG]CAGCCCTGGGCATCTCGGAAGGGGGCGACCCCAGCATGTCCCAACTTCCCGCCAGCAGCG	CGCAGCCCTGGGCATCTCGGAAGGGGGCGACCCCAGCATGTCCCAACTTC			TBC1D1	NM_015173	Body				4:37655153-37656034	4:37978527-37978974	Promoter_Associated
cg11028201	0.414345	0.645732	11.5978	4.09992e-25	2.65571e-22	45.8534	chr4	41867562	+	cg11028201	42743391		CCCAATTTTTTATAATCATTAATACCCRCRTACTCRAAAATCAAAACAAC		II									chr4:41867385-41867586	Island	CAGTCCACACACCCCCGGGCCTTTGCGCCACCGCACCAATTTGCATCCCCAACGAATGCG[CG]CTGCCCTGATCCCCGAGCACGCGGGTATTAATGATCATAAAAAACTGGGCGATTACAAAA	CCAGTTTTTTATGATCATTAATACCCGCGTGCTCGGGGATCAGGGCAGCG									4:41562219-41562343
cg06488957	0.293656	0.469115	11.5968	4.13157e-25	2.6713e-22	45.8458	chr17	17628152	+	cg06488957	26606341		AATCTCCAAAAAAAATATTTAAAACCACTCCTACAACTCTATCCAAATCC		II									chr17:17625605-17628500	Island	CGCCAGCGCTTAAGGTCGCGCTCTCCCCACCCCCGCCTTCCTCCCTTCCTCGGCGGCTTC[CG]GATCTGGACAGAGCTGCAGGAGTGGCTTCAAACACTTCCCCTGGAGACCCCTCCCCACTC	GTCTCCAGGGGAAGTGTTTGAAGCCACTCCTGCAGCTCTGTCCAGATCCG			RAI1	NM_030665	5'UTR				17:17568537-17569429	17:17627763-17628190	Unclassified
cg12860635	0.273453	0.703068	11.5955	4.17296e-25	2.69311e-22	45.8358	chr6	30095140	-	cg12860635	51750400		AAACAACCCRACACTAACTACTAACCCAAATACTATAATAAATTTCRTAC		II									chr6:30095173-30095610	N_Shore	GGGTGGGAAGAGGACAGCCCGGCACTGGCTGCTGGCCCAGGTGCTGTGATGGGTTTCGTG[CG]CAGAGAGGCCTGACAGCCTCTGCATCAGTGACCGGGCGAAGAGTGGGGCAGCTCGGACGG	CGCACGAAACCCATCACAGCACCTGGGCCAGCAGCCAGTGCCGGGCTGTC									6:30202926-30203329
cg08244085	0.393098	0.477765	11.588	4.41691e-25	2.83985e-22	45.7793	chr12	63025730	-	cg08244085	24638369	32794390	AACACAAAAACAAAAATATAAACCCCAAATAATTTCCTACCACAATACCA	AACGCGAAAACGAAAATATAAACCCCGAATAATTTCCTACCACAATACCG	I	A	Red							chr12:63025588-63026213	Island	GGAGGGTCCTCCAGCGCGGGGGCGGGGGTGTAGGCCCCGAGTGATTTCCTGCCACAGTGC[CG]GAGCGGGACTGGCGCTGCCTCCCGGGTCCAGGTTCCAGCCGCTCCCAGCTGTTGGCGGCG	CGGCACTGTGGCAGGAAATCACTCGGGGCCTACACCCCCGCCCCCGCGCT								TRUE	12:61311795-61312157	12:63025403-63026728	Unclassified	TRUE
cg02245020	0.483813	0.57493	11.5877	4.42456e-25	2.83985e-22	45.7776	chr7	143580147	-	cg02245020	33755377		CATTACTATAACTTAAAAACRCCTAAAAACCCCATCCTAACAATATAAAC		II									chr7:143582125-143582610	N_Shore	TGGTGGCTTGGCATTGCTGTGGCTTAGGGACGCCTGGAGACCCCATCCTGGCAGTGTGGA[CG]GCTGTTTCATTAAAGATACAAACTTCTCTGACTCTACATTAGTAAGGGAAAGGCTGAGCA	ATTGCTGTGGCTTAGGGACGCCTGGAGACCCCATCCTGGCAGTGTGGACG			FAM115A	NM_014719	5'UTR							TRUE
cg26895804	0.282461	0.741649	11.5833	4.57418e-25	2.9146e-22	45.7445	chr8	145917243	-	cg26895804	27671341		TTTCATCTCAAACTAAACTTCTTTAAATCRAATAAAAACCATTAAACRAC		II										OpenSea	GGCTAGTAAACTTTCATCTCAGACTAAACTTCTTTGGATCGGGTGAGGGCCATTAAGCGG[CG]GGGTGGCGGGGAGGGGACAAGAAGCCGGCATTGACTACGCAAGCAGGGGCCTAGTTTATC	CGCCGCTTAATGGCCCTCACCCGATCCAAAGAAGTTTAGTCTGAGATGAA								TRUE
cg13304609	0.177735	0.815901	11.5775	4.78075e-25	3.04072e-22	45.7005	chr1	79085162	-	cg13304609	38794315		ATAATAAAATCCAACTTAATTAAAAACTTACAAAACCCTCTTACACCCTC		II										OpenSea	TCATTGTCTTAATGATAAAATCCAACTTAATTAAAAACTTGCAAGGCCCTCTTGCACCCT[CG]TCACCTCCCTAGCCCCACCGCTTATGAATCCAATGCTGTCACTCCATTCCAGACAGACCG	CGAGGGTGCAAGAGGGCCTTGCAAGTTTTTAATTAAGTTGGATTTTATCA			IFI44L	NM_006820	TSS1500
cg13208318	0.39972	0.570392	11.5771	4.79669e-25	3.04535e-22	45.6972	chr7	54956274	-	cg13208318	69793335		ATTAACAACTACAAACAATCCTTATTCCRACTAAATAAAAAAACACAAAC		II									chr7:54956273-54956599	Island	GACACGACATCATTAGCAGCTGCAGACAGTCCTTGTTCCGGCTGAATAAGAGAGCACAGA[CG]GACTTGGCACTGGGCGCACACCAGGAGGGTCCGAGGCGGGGCCGCGGGGACCTGCTCTTG	TTAGCAGCTGCAGACAGTCCTTGTTCCGGCTGAATAAGAGAGCACAGACG									7:54923651-54923914
cg22855900	0.413135	0.546837	11.575	4.87169e-25	3.07631e-22	45.6818	chr5	72529662	+	cg22855900	21661510	36675302	AAAACACCCCCTATTTTAACAACTAAACCAACAACCTAAATCAATAACCA	AAAACACCCCCTATTTTAACAACTAAACCAACGACCTAAATCGATAACCG	I	A	Red							chr5:72529099-72529976	Island	CCCTGCCCACCCGCAGCCCTGCTCGGCCGCGTTCCCAGCAGCCGGGAAAGCTTCCTCCCT[CG]GTCACCGATCCAGGCCGCTGGTCCAGCTGTCAAAACAGGGGGTGTCTCTTTCATTCTGGC	CGGTCACCGATCCAGGCCGCTGGTCCAGCTGTCAAAACAGGGGGTGTCTC							DMR		5:72564856-72565732			TRUE
cg14936968	0.405298	0.525756	11.5718	4.99101e-25	3.14038e-22	45.6577	chr3	57198533	+	cg14936968	50602334	37628381	TCTTATAAAAATCTCACAACTAATATCCTCCTTCCCTACTTCAAATTACA	TCTTATAAAAATCTCGCGACTAATATCCTCCTTCCCTACTTCGAATTACG	I	A	Red							chr3:57198243-57199378	Island	GTCTCGTCTCAGGCACCTCACCCAGATGACACCCACGCGGCCCTTTGGCGGAAAAATATC[CG]CAACTCGAAGCAGGGAAGGAGGATATCAGCCGCGAGACCTTCACAAGACGAAGGGCTGAA	CGCAACTCGAAGCAGGGAAGGAGGATATCAGCCGCGAGACCTTCACAAGA			IL17RD	NM_017563	Body				3:57173298-57174476	3:57198330-57198900	Unclassified_Cell_type_specific
cg01539484	0.188673	0.84072	11.5684	5.11908e-25	3.20585e-22	45.6325	chr7	130040067	-	cg01539484	66684488		AAAAAACCTACTAACAAAATACTAACAAAAAACCAATAATCAATCCTTCC		II										OpenSea	AGACCCAGGAGGAAGGGCCTGCTGGCAAGATGCTGGCAGGGAACCAGTAATCAGTCCTTC[CG]GGAATTTCTGAGCTAAGACTTTTAGACCTAGGTTTGGAAAATCATCAGAAAAAGCTGCAT	AAGGGCCTGCTGGCAAGATGCTGGCAGGGAACCAGTAATCAGTCCTTCCG			TSGA14	NM_018718	Body			TRUE
cg12608692	0.278136	0.78394	11.5684	5.1224e-25	3.20585e-22	45.6319	chr5	16742020	-	cg12608692	27684307		AATCCRAACAAAAACATCTAAACTAACAAACACAAAAATAAACTTTCTTC		II			rs16869070	0.079353						OpenSea	GCATCTTTAGCAGTCCGGGCAAGGGCATCTAAGCTGACAGACACAAAAATGGGCTTTCTT[CG]GCTGGCTGGTGTTCCCAGCCTTTTATGTGGTGCGTCTCGGGCTGTGCTGCTTAATTCATT	GTCCGGGCAAGGGCATCTAAGCTGACAGACACAAAAATGGGCTTTCTTCG			MYO10	NM_012334	Body	low-CpG:16795018-16795338
cg09094393	0.428455	0.607698	11.5608	5.42293e-25	3.38791e-22	45.5751	chr6	146136749	-	cg09094393	72654300		TTAATCTACRACCRAAAAACAATAATTCCRAACTCTAAATATTAAAAACC		II									chr6:146135434-146136165	S_Shore	ACCACCAAGCCTTGGTCTACGGCCGAGGGACAGTGATTCCGAGCTCTGGGTGTTGGGAGC[CG]CTCACCCGCCCCCACCCCTCTGTCGGGGACTCCTGCCCACCCCGTCGCAAGAGAATTACA	CGGCTCCCAACACCCAGAGCTCGGAATCACTGTCCCTCGGCCGTAGACCA			FBXO30	NM_032145	TSS1500
cg10266490	0.327575	0.485942	11.5583	5.52694e-25	3.4357e-22	45.5562	chr1	55013709	-	cg10266490	49796383		AAAATTTAACTAAAACTAAATACCCAATAAACRAACACAAACCCCTTAAC		II										OpenSea	TGGGGGTGCCTGGAGTTTGGCTGGGGCTGGGTGCCCAGTGGGCGGGCACAGGCCCCTTGA[CG]TGGCTGTGGCCTAGCTGGCAGCCTCGTCCTTCCTCTCCGCTAGGCGGGCACTGGAGCTTT	GAGTTTGGCTGGGGCTGGGTGCCCAGTGGGCGGGCACAGGCCCCTTGACG		TRUE	ACOT11;ACOT11	NM_147161;NM_015547	TSS200;TSS200					1:55013618-55014223	Unclassified
cg26973714	0.367777	0.453252	11.5583	5.52874e-25	3.4357e-22	45.5559	chr12	104609524	+	cg26973714	56806447	19603399	AAAACCCTATAAAAACTAACAAAACCAAAAAACACCTAACAAAAACCACA	AAAACCCTATAAAAACTAACGAAACCGAAAAACGCCTAACGAAAACCGCG	I	A	Red							chr12:104609397-104610172	Island	CGCTGTTGTCACCGAGCGCCCCGCCCACCGCGTTCTCCGACCCGCGGCCGGCAGGGGGCT[CG]CGGCCTCCGCCAGGCGTCCTTCGGCTCCGTCAGTTCCCACAGGGCCTTGTGCGACATGGG	CGCGGCCTCCGCCAGGCGTCCTTCGGCTCCGTCAGTTCCCACAGGGCCTT			TXNRD1	NM_001093771	TSS200	high-CpG:103133631-103133710			12:103133606-103134217	12:104608536-104610351	Promoter_Associated
cg25561140	0.333131	0.535336	11.5549	5.67008e-25	3.51112e-22	45.5308	chr12	120799725	+	cg25561140	14719336		CRAACATTAAAACTCRCACTAATCTAATCCAACAACTATAATTAAAAACC		II									chr12:120799372-120799912	Island	GGCCGCTGACGGCTTCTCCTGGGGCCCGGTTGCCATGGCAACGCCGGCCCCGGGGGCAGG[CG]GCCTCCAATCACAGCTGCTGGATCAGATTAGTGCGAGCTCTAATGCTCGGCGCTCAGACA	CGGCCTCCAATCACAGCTGCTGGATCAGATTAGTGCGAGCTCTAATGCTC			MSI1	NM_002442	Body			TRUE	12:119283791-119284247	12:120799558-120799932	Unclassified_Cell_type_specific	TRUE
cg13569051	0.300863	0.642339	11.5539	5.71544e-25	3.533e-22	45.5229	chr9	124051703	-	cg13569051	47671371		ATTAACTAAAATAAAAACCRAATAATTTTCCTCTAAACTATCCTCCCTCC		II										OpenSea	TGAGCACCAGTGTTGGCTGGGGTGAAAGCCGGGTAATTTTCCTCTAAGCTGTCCTCCCTC[CG]CTCCCCTCCCTGCCTGCTGGTGCTGGCTGTGAGCACGTCTGCATTCCAGAGCTTAGGAGA	TTGGCTGGGGTGAAAGCCGGGTAATTTTCCTCTAAGCTGTCCTCCCTCCG			GSN;GSN;GSN;GSN;GSN;GSN;GSN	NM_001127664;NM_001127667;NM_001127662;NM_198252;NM_001127665;NM_001127663;NM_001127666	5'UTR;5'UTR;5'UTR;5'UTR;5'UTR;5'UTR;5'UTR			TRUE
cg26115633	0.381343	0.559403	11.5511	5.83468e-25	3.60038e-22	45.5023	chr10	129535893	+	cg26115633	45638471	49797348	ATTACCAACCACATACTAATAAATCTAACTAAACATCAACTTCCACAACA	ATTACCAACCACGTACTAATAAATCTAACTAAACGTCAACTTCCGCAACG	I	A	Red							chr10:129534410-129537366	Island	GGCTGGTGCGGCCGCCCTACTCCTACTCGGCGCTCATCGCCATGGCCATCCAGAGCGCGC[CG]CTGCGGAAGCTGACGCTCAGCCAGATCTACCAGTACGTGGCTGGTAACTTCCCTTTCTAC	GTTACCAGCCACGTACTGGTAGATCTGGCTGAGCGTCAGCTTCCGCAGCG			FOXI2	NM_207426	1stExon				10:129424272-129427380
cg03576469	0.438412	0.56753	11.5496	5.90153e-25	3.6289e-22	45.491	chr19	46917061	+	cg03576469	51789417		CCCRAACTTAACTAAAAACTTACACATTTCRAATAACAAATTTAAAAACC		II									chr19:46915311-46915802	S_Shore	GGCCCATTGCTTCCCAGCGAAGCGGCAGTGGCCCACGTCAGCACCTTTCCTGAAAGGCAG[CG]GTTCCCAAACCTGCCATCCGAAATGTGCAAGTTTCCAGCCAAGTCCGGGAGGTGGGTGTG	CCGGACTTGGCTGGAAACTTGCACATTTCGGATGGCAGGTTTGGGAACCG			CCDC8	NM_032040	TSS200				19:51607152-51609037			TRUE
cg10257049	0.343067	0.617288	11.5454	6.09489e-25	3.73474e-22	45.4589	chr5	154230308	+	cg10257049	72669491		AACCAAATACACRTTTTTCAAATTCCTACTTAAACTTAAATTCCCTTTCC		II										OpenSea	TTTGGGTCTGTGTGGGCTGGAAACAAAACACCCTTCTTTCCAGAGGGCATGTCCTTAAAG[CG]GAAAGGGAATCTAAGCTCAAGCAGGAACTTGAAAAACGTGCATTTGGCCAAACTCTGGGC	CGGAAAGGGAATCTAAGCTCAAGCAGGAACTTGAAAAACGTGCATTTGGC		TRUE	C5orf4	NM_032385	TSS200			TRUE
cg19423622	0.39421	0.628686	11.5442	6.14669e-25	3.75993e-22	45.4505	chr7	158362729	+	cg19423622	63699501	22681476	CTTCCCCCTACCTAAAAAAAACAAATAAAAAACACACCTAAAAAAACACA	CTTCCCCCTACCTAAAAAAAACGAATAAAAAACGCGCCTAAAAAAACGCG	I	A	Red							chr7:158361909-158362970	Island	CCGCTCGCAGACGGGGGAGCCCAGAGCCCACGCGCCAAGGCCGCCAGGCCTTTCCTCCCT[CG]CGTTCCCTCAGGCGCGTCCTCCACCCGTTTCCCCCAGGCAGGGGGAAGCCCCGAGAAGCC	CGCGTTCCCTCAGGCGCGTCCTCCACCCGTTTCCCCCAGGCAGGGGGAAG			PTPRN2;PTPRN2;PTPRN2	NM_002847;NM_130842;NM_130843	Body;Body;Body		DMR		7:158054691-158055790	7:158362682-158362775	Unclassified_Cell_type_specific
cg19856273	0.37766	0.657114	11.5421	6.24607e-25	3.81409e-22	45.4345	chr1	46668472	+	cg19856273	11765499		AAAATCCACRTTAAACTTACAAACAAAATACTCCTTAAACTTAACTATAC		II									chr1:46668821-46669258	N_Shore	CCCACCCCAGATTTACAAAATCAGAACCTACATTTTAACAAGATCCGCAGATAATTCATA[CG]CACAGTCAAGCTTAAGGAGCATCTTGCTTGTAAGCCCAACGTGGACCTCTTCAGCTTCAG	CGCACAGTCAAGCTTAAGGAGCATCTTGCTTGTAAGCCCAACGTGGACCT			C1orf190;POMGNT1	NM_001013615;NR_024332	TSS1500;Body					1:46668358-46669409	Unclassified	TRUE
cg17265994	0.412892	0.626644	11.5402	6.33889e-25	3.86405e-22	45.4199	chr11	2905024	-	cg17265994	60794317		AAAAACRTTATTAATACATTACACAATTTTCAAAATTTAAAAACAAAACC		II									chr11:2905023-2907024	Island	TTTAGATATAAAAAGACGTTATTAATACATTGCACAGTTTTCAAAATTTAAAAACAAAAC[CG]AACGCTGCTCTGCGGCAGCCGCCGCCGGTTGCTGCTACATGAACGGTCCCAGCCGAGGCC	CGGTTTTGTTTTTAAATTTTGAAAACTGTGCAATGTATTAATAACGTCTT			CDKN1C;CDKN1C;CDKN1C	NM_001122630;NM_000076;NM_001122631	3'UTR;3'UTR;3'UTR
cg02990368	0.305547	0.51286	11.5376	6.46102e-25	3.93169e-22	45.4009	chr1	204120649	+	cg02990368	16669380		AAAATAAAATCCTACCAAAACTACCAAAAAAATACRAAAACCCAATCCTC		II									chr1:204120398-204121109	Island	CGTTCCAAACCTTTCTTGCGCAGCAGCCGCGCACCCCTGGGACTGACACCCGGAAGGATG[CG]AGGACTGGGTCCCCGCATCCCCCTGGCAGCCCTGGCAGGACCCCATCCTCGGCCCCGCGC	GGATGGGGTCCTGCCAGGGCTGCCAGGGGGATGCGGGGACCCAGTCCTCG			ETNK2	NM_018208	Body		DMR		1:202387022-202388127
cg23201938	0.137054	0.845642	11.537	6.49225e-25	3.94387e-22	45.3961	chr5	134451535	-	cg23201938	42771411		ATTATCAAAATACCTCTCTAAACCCAAATCCTTAATTTCCCRTCCCTAAC		II			rs67117025	0.245887						OpenSea	GTTAAGTTCTTATTATCAAGATGCCTCTCTGAGCCCAAGTCCTTGATTTCCCGTCCCTGA[CG]TGCTGGGCACCGGCTGGTCTAGAAGCTAGTCTGTGGCTCTGGGAAATTCAGTGTGGTTCC	TTATCAAGATGCCTCTCTGAGCCCAAGTCCTTGATTTCCCGTCCCTGACG								TRUE
cg14486338	0.343082	0.636906	11.5346	6.60988e-25	4.0084e-22	45.3782	chr8	99440279	-	cg14486338	57692439	25654330	CATATCAAAAACTAACATCAAAAACAAAAAAATCCACATCAATATAAACA	CGTATCGAAAACTAACGTCGAAAACGAAAAAATCCGCATCAATATAAACG	I	A	Red							chr8:99438692-99440425	Island	GAGCCTGTGGGACGTGTCGGAGGCTAACGTCGAGGACGGGGAGATCCGCATCAATGTGGG[CG]GCTTCAAGAGGAGGCTGCGCTCGCACACGCTGCTGCGCTTCCCCGAGACGCGCCTGGGCC	CGCCCACATTGATGCGGATCTCCCCGTCCTCGACGTTAGCCTCCGACACG			KCNS2	NM_020697	Body				8:99509265-99509882
cg02379856	0.186968	0.834752	11.5334	6.66838e-25	4.03692e-22	45.3694	chr4	114505779	-	cg02379856	15716326		TAAAAACAAATATATCTCTCCACCAATCAATTCACTTCTATTTTCAATCC		II										OpenSea	GTTTCAGGTGGTGGGAACAGATGTGTCTCTCCACCAGTCAGTTCACTTCTATTTTCAGTC[CG]TAAGTTATTTGGCTCAGGTTACAAATTCCAGAGAAGGGGGTGTACCTCACAAGCTTAGTT	CGGACTGAAAATAGAAGTGAACTGACTGGTGGAGAGACACATCTGTTCCC			CAMK2D;CAMK2D;CAMK2D;CAMK2D;CAMK2D;CAMK2D	NM_172129;NM_172128;NM_172114;NM_172115;NM_001221;NM_172127	Body;Body;Body;Body;Body;Body			TRUE
cg18395917	0.356022	0.623503	11.5325	6.71358e-25	4.05348e-22	45.3627	chr11	76033367	-	cg18395917	38660499	41662476	TAAAAAAAACACAAATATAACACTCACCTATACTAACAAAATAACAACCA	TAAAAAAAACGCAAATATAACGCTCGCCTATACTAACGAAATAACAACCG	I	A	Red	rs60597244	0.099453					chr11:76032911-76033392	Island	AGGGAGGGAGCCTGGGAGAGACGCAGGTGTGGCGCTCGCCTGTGCTGGCGGGGTGGCAGC[CG]GGGCGTGGCACCCTCGGAGTCTCGACTCTGCCCACTTCTCAGGCAGAAAACTGAGGTGGT	TGGGAGAGACGCAGGTGTGGCGCTCGCCTGTGCTGGCGGGGTGGCAGCCG								TRUE	11:75710595-75711021
cg21565415	-0.274417	0.549386	-11.5312	6.78155e-25	4.08434e-22	45.3527	chr11	618993	-	cg21565415	20748436		TATCCCCACCRAAAATAACTAATTAATAAAAAATACTATTTTCTACACCC		II									chr11:617226-617797	S_Shore	GGTCTGTGCTGTGTCCCCACCGGGAGTGGCTGGTTGGTGGGAGGTGCTGTTTTCTGCACC[CG]GGGGCCCCCCGGGTGTGGACGAGGTTGGTGGCCTCAGAGTTGTGCCAGAGGGTGGATGAG	GTCCCCACCGGGAGTGGCTGGTTGGTGGGAGGTGCTGTTTTCTGCACCCG			MUPCDH;MUPCDH	NM_021924;NM_031264	Body;Body	low-CpG:608854-609097
cg24522254	0.392415	0.641901	11.5303	6.83058e-25	4.10683e-22	45.3455	chr2	174878113	+	cg24522254	50605321	66639345	TTACAAATCCTAAATCCAAAAACACCAAAACACCAACAAACAAAACTACA	TTACAAATCCTAAATCCAAAAACGCCGAAACACCGACGAACAAAACTACG	I	A	Red	rs13024463	0.344561					chr2:174877565-174877778	S_Shore	AGAGGTGAAGGCCCCTCTCCTCCCCTTCCCCAGAGCTGGAAGCTGTGGAACTCGGACCCC[CG]CAGCTCTGCCCGCCGGTGTCCCGGCGCTTCTGGACCCAGGATCTGCAAAGCTGAGCAAGT	TTGCAGATCCTGGGTCCAGAAGCGCCGGGACACCGGCGGGCAGAGCTGCG								TRUE	2:174585693-174586461			TRUE
cg10320061	0.339909	0.555078	11.5299	6.84894e-25	4.11085e-22	45.3429	chrX	153094967	-	cg10320061	55627443		ACAAAATACACACAAAAAATACACAAATACRAAACCRAAAAAACCTCCRC		II									chrX:153094946-153096040	Island	CTAGACAGTCTGCAGGGTGCACACAGAAAGTACACAAATGCGGGGCCGGGGGAGCCTCCG[CG]CACACAGAGACGGGGCACAGGAACGCACTCACGTAGTCACGCCACGCACAGGCAAGAAGC	CGCGGAGGCTCCCCCGGCCCCGCATTTGTGTACTTTCTGTGTGCACCCTG			PDZD4	NM_032512	Body		DMR	TRUE	X:152747214-152749925	X:153094790-153095039	Unclassified_Cell_type_specific
cg01765758	0.39864	0.516956	11.5269	7.00868e-25	4.19956e-22	45.3199	chrX	106750146	-	cg01765758	24753399		CTAAAATATCTTCCTACAAACACCRCTACTACTACCTTACTACCTTCAAC		II									chrX:106749879-106750862	Island	AAGGCAGGTTTCTAAGGTGTCTTCCTACAGACACCGCTGCTGCTACCTTGCTACCTTCAG[CG]CTGGGCACAGCCAGGGGCAGCGCGAGAGGGAGGCAACGAGAGGGTTCCCGGGCCGGGCAG	TAAGGTGTCTTCCTACAGACACCGCTGCTGCTACCTTGCTACCTTCAGCG							DMR		X:106636594-106637518	X:106749885-106750203	Unclassified_Cell_type_specific
cg21422700	0.351285	0.552832	11.5205	7.35207e-25	4.39212e-22	45.2723	chr1	201229247	+	cg21422700	22653446		TTAAAACAAACACAAACCATTTACAAAAAAAAACTCTAAAAACACTCTAC		II										OpenSea	GGCTCCCAGCCAGCCGCCCCAAGCCGCTGGCGGCTCACATCCTGTCATCTGGGGCAGCTC[CG]CAGAGTGCTCCCAGAGCCCCTCTCTGCAAATGGCCTGTGCCTGCCCCAATTTCCCTCTGC	TGGGGCAGGCACAGGCCATTTGCAGAGAGGGGCTCTGGGAGCACTCTGCG								TRUE				TRUE
cg14447077	0.267867	0.834085	11.519	7.43513e-25	4.42504e-22	45.2612	chr9	79920904	+	cg14447077	23684467		ATAAATATTACAACTTCTAAACCATATCTTCCAATTAATATCTATCTATC		II										OpenSea	TGAGCTCCTGGCAAAAGTGAAGGAAGAGTGCCAATTAATAATCAGTATTTGAGGTGCATG[CG]ATAGACAGATACTAACTGGAAGACATGGTTTAGAAGTTGTAATATTTATTTTCATCTTAT	TAAATATTACAACTTCTAAACCATGTCTTCCAGTTAGTATCTGTCTATCG			VPS13A;VPS13A;VPS13A;VPS13A	NM_001018038;NM_033305;NM_001018037;NM_015186	Body;Body;Body;Body			TRUE
cg08359956	0.278802	0.484203	11.519	7.43531e-25	4.42504e-22	45.2611	chr7	150498205	+	cg08359956	16715484		AACAAAACCRAATCCTTAACTACCTATAAAACTCCTATACCAACAACTAC		II			rs114949263	0.056152					chr7:150496809-150498206	Island	AGTCGGTGGAGCGGGAGGTCGGCGGTGGCGGGGATGGGGGTATCCGGAGCGCAGCCGGGG[CG]CAGCTGCTGGCACAGGAGCTCCACAGGCAGCCAAGGACTCGGTCCTGTCCCAGAGCCTGC	ACAGGACCGAGTCCTTGGCTGCCTGTGGAGCTCCTGTGCCAGCAGCTGCG		TRUE	TMEM176B;TMEM176B;TMEM176B;TMEM176B;TMEM176B;TMEM176A	NM_014020;NM_014020;NM_001101314;NM_001101311;NM_001101312;NM_018487	1stExon;5'UTR;TSS1500;TSS1500;TSS1500;5'UTR				7:150127743-150129409	7:150497044-150498923	Unclassified_Cell_type_specific	TRUE
cg10592478	0.409734	0.6804	11.5187	7.45126e-25	4.42704e-22	45.259	chr12	53612641	+	cg10592478	12637367	30748388	CCCCCAAATTTACCCTAAACTAAAATATACTCACTACCTAAATACAAACA	CCCCCAAATTTACCCTAAACTAAAATATACTCGCTACCTAAATACGAACG	I	A	Red							chr12:53613716-53615103	N_Shore	GCCCGCTGCCCGCCCCTTCCCACCCTTCCCAGCGTGCCCCCAAGCCCCTCATCCCCGGGC[CG]TCCGCACCCAGGCAGCGAGCACATCCCAGCCCAGGGTAAATTTGGGGGGTGTTCCAGGCT	CCCCCAAATTTACCCTGGGCTGGGATGTGCTCGCTGCCTGGGTGCGGACG			RARG;RARG	NM_001042728;NM_000966	Body;Body				12:51898786-51899032
cg13824500	0.257791	0.801137	11.5178	7.50309e-25	4.45032e-22	45.2521	chr10	114394236	-	cg13824500	18780330		ACAAAAAATTTCTTTCTCCAAAAATTATCAATATCATACCATTACCTCTC		II										OpenSea	CACTTGACAATACAGAAGGTTTCTTTCTCCAAAGATTATCAATATCATACCATTGCCTCT[CG]GTGGTTATACACACACACACAGACACACACACACATACACACACACACACACACACACAC	CAGAAGGTTTCTTTCTCCAAAGATTATCAATATCATACCATTGCCTCTCG			VTI1A	NM_145206	Body			TRUE
cg06117341	0.283726	0.563037	11.5154	7.63891e-25	4.52325e-22	45.2343	chr16	3062653	-	cg06117341	18602301		CCCTATATATATTTCTATCCTAAACCTATTACTTTTTTAACCCCCRATCC		II									chr16:3063679-3063981	N_Shore	AAGCCGACGCCCCCTGTGTGTGTTTCTGTCCTGAGCCTGTTACTTTTTTGACCCCCGATC[CG]TCTCTTCTTCCTCAGCTTGTCCTCCATCTTCCCCTCCTTTACCCTTGGTTCCCACATGCA	CGGATCGGGGGTCAAAAAAGTAACAGGCTCAGGACAGAAACACACACAGG			CLDN9;CLDN9	NM_020982;NM_020982	1stExon;5'UTR		CDMR	TRUE	16:3002446-3003213			TRUE
cg10420161	0.278857	0.577676	11.5123	7.82482e-25	4.62554e-22	45.2103	chr10	102899983	-	cg10420161	58651467	60607421	ACTAAAACCTAAAACATCCAAAAAACAACCTTTAAACTTCCCAAATACCA	GCTAAAACCTAAAACGTCCGAAAAACGACCTTTAAACTTCCCGAATACCG	I	C	Grn							chr10:102899822-102900263	Island	TACAATCCCAGCGCTGGGGCCTGGGGCGTCCGGGGGGCGGCCTTTGAGCTTCCCGGATAC[CG]CTCGCCTGCTCCCGGAGCTGTTCGGCCGCCGGCTGCCCGGGTCGTGCACTTTCAGTAGGG	GCTGGGGCCTGGGGCGTCCGGGGGGCGGCCTTTGAGCTTCCCGGATACCG									10:102889813-102890445	10:102899743-102900703	Unclassified
cg19646112	0.302409	0.485802	11.5115	7.87008e-25	4.64449e-22	45.2046	chr14	24804342	+	cg19646112	69603397		AAAAAACCAAAAAAATCCRACTTTAACACAAAAAAAAACCRAACTATCCC		II			rs3212257	0.046376					chr14:24803678-24804353	Island	CAGAGTCCCGGGCGACAGGCGCTTCCCTCCCGGCGCCGCGGCCCCCTCCCACTTCCCCGA[CG]GGACAGCCCGGCCCCTTCCTGTGCCAAAGCCGGACTCCCCTGGTCTCCTCCCGCACTTGG	CGGGACAGCCCGGCCCCTTCCTGTGCCAAAGCCGGACTCCCCTGGTCTCC			ADCY4	NM_139247	TSS1500				14:23873450-23874274	14:24802658-24804468	Promoter_Associated
cg24645214	0.38017	0.511563	11.508	8.08283e-25	4.76206e-22	45.1781	chr8	54789978	+	cg24645214	30779370	29763426	CCTCCAACTAAAACTTAAAATAAAAACTCAACTACCACCAAACATACTCA	CCTCCGACTAAAACTTAAAATAAAAACTCAACTACCGCCAAACGTACTCG	I	A	Red							chr8:54789581-54790665	Island	GCGGCCGCCGGCCCGCAGTCCCCCGCAGGTGCCGCCCAGGACTAGCTGCCCGGCGGAGGC[CG]AGCACGCTTGGCGGCAGCTGAGCCTCCACCCCAAGCCCCAGCCGGAGGGGCGCGTCCCCT	CCTCCGGCTGGGGCTTGGGGTGGAGGCTCAGCTGCCGCCAAGCGTGCTCG			RGS20	NM_170587	Body		DMR		8:54951826-54953218	8:54789858-54790966	Unclassified_Cell_type_specific	TRUE
cg18652900	0.411827	0.55524	11.5066	8.16546e-25	4.8027e-22	45.1679	chr19	15580445	-	cg18652900	60691379	67721487	AAACAAAAAAACAACAAACCATATAATACAAACTACAAAAACTCACCACA	AAACGAAAAAACGACGAACCGTATAATACAAACTACGAAAACTCACCGCG	I	A	Red							chr19:15580382-15580863	Island	TGGAGCTTGTGTAGACGGAGGGGCGGCGGGCCGTGTAGTGCAGGCTGCGAAGACTCACCG[CG]GTGAAGTGCGGCCAGGTGCGCAGCAGGTCGAAGAGCGCGTCGCCGGGGCAGTCGGTGCGC	CGCGGTGAGTCTTCGCAGCCTGCACTACACGGCCCGCCGCCCCTCCGTCT			PGLYRP2	NM_052890	Body		DMR		19:15441400-15441863	19:15580341-15581038	Unclassified_Cell_type_specific
cg15556591	0.310837	0.69591	11.5061	8.19755e-25	4.81352e-22	45.164	chr4	1027967	-	cg15556591	58607493	25623388	CTTTAACAACCCAAATCCAACAACAAACAACAAAAATAAAAACTAAAACA	CTTTAACGACCCAAATCCAACAACGAACGACGAAAATAAAAACTAAAACG	I	A	Red							chr4:1027679-1028019	Island	GCCACAAAGCCTCTTTGACGGCCCAGGTCCAACAGCGGGCGGCGGGGGTGGAGGCTGGGG[CG]GCAGACGCTGGAGGCCGGCAGGGCCCCGGCTGGGTCCGGCTGGCTGGGACGGGACAGAGG	CGCCCCAGCCTCCACCCCCGCCGCCCGCTGTTGGACCTGGGCCGTCAAAG								TRUE	4:1017751-1017968
cg06293872	0.107436	0.868502	11.5036	8.35406e-25	4.8891e-22	45.1452	chr8	135634128	+	cg06293872	69658358		AATCTTAACTAAAATACCTTTAACTCCAAATCTTATATTTTTCATCATAC		II										OpenSea	TTAAGAGGTACAGTGTACTACGTGAAATACGGCTTTAACAAAAAGTCACTGTTTTGAGAA[CG]CATGATGAAAAACACAAGATTTGGAGTTAAAGGCATCTCAGCTAAGATCCAGGCTCTGCC	CGCATGATGAAAAACACAAGATTTGGAGTTAAAGGCATCTCAGCTAAGAT			ZFAT;ZFAT;ZFAT	NM_001029939;NM_001167583;NM_020863	Body;Body;Body			TRUE
cg18793215	0.31791	0.587134	11.5026	8.41635e-25	4.91737e-22	45.1378	chr1	156674685	-	cg18793215	14800303		AAACTCAAAAAACRCTAAAACAACAAATCACCTCRCAAACAAAACTAAAC		II									chr1:156674858-156676654	N_Shore	GGAGGAAAGTGGGGCTCAGGGGGCGCTGGGGCAGCAGATCACCTCGCAGGCAGAGCTGGG[CG]CCGAGGGGTAATGAGCCTGCCCTGGGGATTGGGTTACCGAGGGGGGCACCGGGAAGGAGA	GGCTCAGGGGGCGCTGGGGCAGCAGATCACCTCGCAGGCAGAGCTGGGCG			CRABP2	NM_001878	Body			TRUE				TRUE
cg25307318	0.361874	0.590976	11.4954	8.88759e-25	5.17551e-22	45.0836	chr10	123923081	-	cg25307318	49675347		ACTTTATAAAAATACAAACRTTAAAACTACTCRACRATAATAACATCATC		II									chr10:123922850-123923542	Island	CCCGCGATGGAGCTTTGTGAAGATGCAGGCGTTGGGGCTGCTCGGCGATGATGACATCAT[CG]TGTCACACACAGGAGCCGGCTGCCGGGGGGTTTAAGAGAAGAGCCTTTCGGACCACACCG	CTTTGTGAAGATGCAGGCGTTGGGGCTGCTCGGCGATGATGACATCATCG			TACC2;TACC2;TACC2;TACC2	NM_206862;NM_206860;NM_006997;NM_206861	Body;TSS200;TSS200;Body	high-CpG:123912997-123913135		TRUE	10:123912674-123913569
cg16055185	0.323288	0.605741	11.4897	9.27512e-25	5.36564e-22	45.0412	chr10	79150517	+	cg16055185	29667417		ACTCCCTAACTACTACTAAAATCTATTAAATTTATTAATCTCTAAACCCC		II										OpenSea	AAAAGAATGTTCTGGACCTATCCCAGTACACTTCCAAACCCCACGCCTTCCTGGGCAAGT[CG]GGGCTCAGAGACCAACAAACCCAACAGACTTCAGCAGCAGCCAGGGAGCTGGCAGCCTCT	CGGGGCTCAGAGACCAACAAACCCAACAGACTTCAGCAGCAGCCAGGGAG			KCNMA1;KCNMA1;KCNMA1;KCNMA1	NM_001161353;NM_001161352;NM_002247;NM_001014797	Body;Body;Body;Body			TRUE
cg21674704	0.374761	0.490957	11.4881	9.39094e-25	5.41483e-22	45.0288	chr8	131455249	-	cg21674704	69719381		CRTTTCTCTTCTTTTACTTTAAACAAATAACCTAAAACCTACCAAACAAC		II			rs72726233	0.015096					chr8:131455248-131456285	Island	CCCTTCCCTTTCGTTTCTCTTCTTTTGCTTTAGGCAAGTGGCCTGGGGCCTGCCAAGCAG[CG]CCGGGTCCGGGTAGGGGCCGGGGGCCGCGGGGAACTTTCCTCGGCTGCACCAGAGACAAT	GTTTCTCTTCTTTTGCTTTAGGCAAGTGGCCTGGGGCCTGCCAAGCAGCG							DMR		8:131524212-131525381
cg26412532	0.384332	0.486924	11.4878	9.41103e-25	5.41599e-22	45.0267	chr10	103881068	+	cg26412532	41664368		TTCTCATCTCCRAAACCCTCAAAAAACAACAACTTCCAAACAAAAAAATC		II									chr10:103879633-103880628	S_Shore	CCCCCTTTCTCCAGCCTTGGTGCCTTCACCTCCGTACCAACCGCCCAACCCCACCGCCTC[CG]ACCCCCCTGCCTGGAAGCTGCTGTCCTTTGAGGGCTTCGGAGATGAGAACAGGAAACAGG	TCTCATCTCCGAAGCCCTCAAAGGACAGCAGCTTCCAGGCAGGGGGGTCG			LDB1	NM_001113407	TSS1500
cg08881019	0.298883	0.529608	11.4856	9.56787e-25	5.48592e-22	45.0102	chr1	156096178	+	cg08881019	68671392		CRACCACAAACCTATTTAAACCCRATTACTAAAAACAACAAACTAAACCC		II										OpenSea	CAGTGTCTGTCCCTCTTGCTTCTCCCCCAGATTGGGAGAGGAAACGGAGGCCTCTCCCTC[CG]GGCCTAGCCTGTTGCCCCCAGCAACCGGGCCCAAACAGGCCTGTGGCCGGCCCTGGCTTC	CGGGCCTAGCCTGTTGCCCCCAGCAACCGGGCCCAAACAGGCCTGTGGCC			LMNA;LMNA;LMNA	NM_005572;NM_170707;NM_170708	Body;Body;Body					1:156096056-156096312	Unclassified_Cell_type_specific	TRUE
cg00173659	0.313198	0.536281	11.4855	9.57662e-25	5.48592e-22	45.0093	chr7	156871088	+	cg00173659	30766492	66641350	ACACAAACAAAAACCAAAAACTAAAAACACAAAAACACCTAAAATCCCCA	GCGCGAACAAAAACCGAAAACTAAAAACACAAAAACGCCTAAAATCCCCG	I	C	Grn							chr7:156871054-156871297	Island	CGAAGCTATCCCCTGCCCTCCCTTCCTCGCGTGGCTTCCCGGGCGCGCTCTGCCTGTCTG[CG]GGGACTCCAGGCGTCCTTGTGTTTTCAGCTCCCGGCTCTTGCCCGCGCGTGTGGCCCGGC	CGGGGACTCCAGGCGTCCTTGTGTTTTCAGCTCCCGGCTCTTGCCCGCGC								TRUE	7:156563566-156564100
cg16983723	0.22513	0.787464	11.4848	9.62381e-25	5.49595e-22	45.0045	chr3	182219752	+	cg16983723	70756322		CCAAAATACAACTTTTTCTCAACTATTCTTTATATAATTTCCCCTTAAAC		II										OpenSea	GCATTTCAATTGGGTTGGAAATCTGTAATATGATTTCTAGGACTTCATGGGAAAGTTGAA[CG]CTCAAGGGGAAATTACACAAAGAACAGCTGAGAAAAAGTTGCATTCTGGCACAGAATCAT	CGCTCAAGGGGAAATTACACAAAGAACAGCTGAGAAAAAGTTGCATTCTG								TRUE
cg10168635	0.385827	0.59842	11.4848	9.62537e-25	5.49595e-22	45.0043	chr2	191044980	-	cg10168635	13667360		ACTCTACRAAAATAAAATTTCAAATCAAAACAAATCTAACAACTCTACCC		II									chr2:191044979-191045829	Island	TCCCTGGCCTAGCTCTGCGAGAGTGGGGTTTCAGGTCAAAGCAGGTCTGGCAGCTCTGCC[CG]GCCCAAGCGCAGAACCCTTAGCTGGGAAGGCCGCGGCCAGGCTGCGGGGCCCCCTGCAGG	CTCTGCGAGAGTGGGGTTTCAGGTCAAAGCAGGTCTGGCAGCTCTGCCCG			C2orf88;C2orf88;C2orf88;C2orf88	NM_001042519;NM_001042521;NM_032321;NM_001042520	TSS1500;5'UTR;TSS1500;5'UTR			TRUE		2:191044906-191046274	Unclassified	TRUE
cg06935438	0.320643	0.759418	11.484	9.68494e-25	5.52099e-22	44.9982	chr9	4116989	+	cg06935438	28700404		CCTAAAACTCTCTCTATTTCTTAACAAAATTTACTATTTTTAAATAATAC		II									chr9:4117825-4118594	N_Shore	TGTTTATAAACCCTGAGGGTTTCTGTGAGGTGTGAAATTGTTGTGAAACCATTTAAGAAT[CG]TATTATTCAAAAATAGTAAATTTTGCCAAGAAACAGAGAGAGTTCCAGGATGGATGCTGT	CTGGAACTCTCTCTGTTTCTTGGCAAAATTTACTATTTTTGAATAATACG			GLIS3;GLIS3	NM_152629;NM_001042413	Body;Body
cg19300568	0.382576	0.504011	11.4817	9.85254e-25	5.60065e-22	44.9811	chr4	2060112	+	cg19300568	12606388	51722439	AAAACAAAACCAAAAATCCAAACCTAAAAACCCACAATCTACATTATACA	GAAACGAAACCAAAAATCCAAACCTAAAAACCCGCAATCTACGTTATACG	I	A	Red							chr4:2059928-2063181	Island	CAGGCCCAGCCCCTCCTGGCCTTCAGGTGACCTCAGCTGCCCGGCTGGCCCCAACTCCAC[CG]CACAACGCAGACTGCGGGTCCCCAGGCCTGGACCCCTGGCCCCGTCCCGCCCGCGCATGT	GGGACGGGGCCAGGGGTCCAGGCCTGGGGACCCGCAGTCTGCGTTGTGCG			NAT8L	NM_178557	TSS1500				4:2029673-2032912
cg14130039	0.398684	0.547278	11.4817	9.85651e-25	5.60065e-22	44.9807	chr6	32121225	-	cg14130039	61657510		ATAACTCAAACAACCAAATTCTAAAAATCRTTCAAATTAAAAAACTAATC		II									chr6:32121829-32122529	N_Shore	GCCACCCACAGATAACTCAGACAGCCAGATTCTGGGGGTCGTTCAGGTTGAAAGACTGGT[CG]AAATTACGCGGGCATGAGTCAGCGCATCCCTACGCGCCCTCCGCCCCTTGAGGGTGGGTC	CGACCAGTCTTTCAACCTGAACGACCCCCAGAATCTGGCTGTCTGAGTTA			PPT2;PPT2	NM_138717;NM_005155	TSS200;TSS1500				6:32229091-32230507	6:32120376-32123743	Promoter_Associated
cg11394785	0.284161	0.59164	11.4751	1.03535e-24	5.8641e-22	44.9317	chr5	179221090	+	cg11394785	55670417		CCTTACAACAAAACTCCCAAAAAAATAACAACAACCAATAAAACTACCTC		II									chr5:179222608-179223825	N_Shore	CGTTCCCCAGCTCGCCTTCACACACAGCCCGTGCCACCACACCGACGGTACCATGAAGGA[CG]AGGTAGCTCTACTGGCTGCTGTCACCCTCCTGGGAGTCCTGCTGCAAGGTGGGCTGGTTC	CGAGGTAGCTCTACTGGCTGCTGTCACCCTCCTGGGAGTCCTGCTGCAAG		TRUE	LTC4S	NM_145867	1stExon					5:179220211-179221315	Promoter_Associated_Cell_type_specific
cg03207391	-0.344395	0.454984	-11.4736	1.0474e-24	5.9228e-22	44.9202	chr19	18497201	+	cg03207391	17663463	72739361	AAAACCAAAACAAAATCAATATTCAAATCTTCCCAACTCTAATTAACCCA	AAAACCGAAACGAAATCGATATTCGAATCTTCCCAACTCTAATTAACCCG	I	C	Grn							chr19:18497063-18497269	Island	TCCGAAGACTCCAGATTCCGAGAGTTGCGGAAACGCTACGAGGACCTGCTAACCAGGCTG[CG]GGCCAACCAGAGCTGGGAAGATTCGAACACCGACCTCGTCCCGGCCCCTGCAGTCCGGAT	CGGGCCAACCAGAGCTGGGAAGATTCGAACACCGACCTCGTCCCGGCCCC			GDF15	NM_004864	1stExon			TRUE	19:18357953-18358240	19:18496630-18497234	Unclassified	TRUE
cg06616051	0.379954	0.592891	11.4723	1.05776e-24	5.97177e-22	44.9104	chrX	153094332	+	cg06616051	34729504		ATATAACCATTACCAACCCCCTAACRAAATAAAAATACRACCRAAAAAAC		II									chrX:153094109-153094620	Island	ATCCAGAGTCCCCGTCAACCAACCATCCCAGCCCTGGAATCCAACACGGATTCCACAGGA[CG]CCCTCTCGGTCGCATTCCTATCCCGCTAGGGGGCTGGCAATGGCCACACAAGGTTTCCAA	CGCCCTCTCGGTCGCATTCCTATCCCGCTAGGGGGCTGGCAATGGCCACA			PDZD4	NM_032512	Body				X:152747214-152749925
cg00236832	0.380283	0.478823	11.4716	1.06291e-24	5.99124e-22	44.9056	chr17	38465489	+	cg00236832	47711472		CCTACTCAAATATATACTAACAAAAAACCRATAAAATTCCCAAAAAAACC		II										OpenSea	CTTGCAGCAGCCTAACCCAGAAGCAGGGGGGAATCCTGAATCGAGCTGAGAGGGCTTCCC[CG]GTTCTCCTGGGAACCCCATCGGCCCCCTGCCAGCACACACCTGAGCAGGTAGGACCATGC	CTGCTCAGGTGTGTGCTGGCAGGGGGCCGATGGGGTTCCCAGGAGAACCG		TRUE	RARA;RARA	NM_000964;NM_000964	5'UTR;1stExon
cg16361890	0.325179	0.594849	11.4624	1.13981e-24	6.40416e-22	44.8361	chr5	179220545	+	cg16361890	11657377		CTCTACRAAAACCCTTCCCAATACCTTTAACTTCAAAATAAAATCCCAAC		II			rs149149685	0.0105					chr5:179222608-179223825	N_Shelf	GGCAGGCATGAGGTTTCCTGAAGGAGAAAGAGCTTGTGGGGCCCAGTGTGGCTGGGGGGG[CG]CTGGGACTCCATTCTGAAGCCAAAGGCACTGGGAAGGGCTTCCGCAGAGGAGGGTTTGGC	TCTGCGGAAGCCCTTCCCAGTGCCTTTGGCTTCAGAATGGAGTCCCAGCG		TRUE	LTC4S	NM_145867	TSS1500					5:179220211-179221315	Promoter_Associated_Cell_type_specific	TRUE
cg16107322	0.370246	0.447416	11.458	1.17817e-24	6.58815e-22	44.8032	chr7	141211627	-	cg16107322	63697488	67695313	CCCAATCAATCACAATCATCAAATCCTCCTACAAAACAATAAAAAATCCA	CCCAATCGATCACAATCATCGAATCCTCCTACAAAACAATAAAAAATCCG	I	A	Red								OpenSea	CTGGGTCGGTGTCCCAGTCGGTCACAGTCATCGGATCCTCCTGCAGAGCAGTAGAAAGTC[CG]GGAGGGGCCCGTGCCCATGGCTCCAGGAAAGGAGCGGCCAGGTACCTGCCAGGGGAGACC	CCCAGTCGGTCACAGTCATCGGATCCTCCTGCAGAGCAGTAGAAAGTCCG							DMR	TRUE	7:140857971-140858545
cg11939825	0.118149	0.848726	11.4571	1.18568e-24	6.61959e-22	44.7969	chr2	54087552	-	cg11939825	36797473		CCTCACTTAAACTACRACTAATATTTTTCCTCATAAATTAAATTAACRAC		II									chr2:54086776-54087266	S_Shore	CCTAACTAGCTCCTCACTTAGGCTGCGGCTAATATTTTTCCTCATGAATTAAATTGGCGG[CG]GCTTCCAGTTTGGAACTTTGAGACCTAGAATTTACAAATCAAGTCATTGTAATAGAATTT	CGCCGCCAATTTAATTCATGAGGAAAAATATTAGCCGCAGCCTAAGTGAG			GPR75;LOC100302652	NM_006794;NM_001164165	TSS1500;TSS1500			TRUE
cg18972013	0.34945	0.821135	11.4522	1.23112e-24	6.84609e-22	44.7595	chr17	78078605	+	cg18972013	56624351	37678469	AAACAACTATTAAAAAAAACATCACACTATATAAACACTACTCTAAAACA	AAACGACTATTAAAAAAAACGTCGCACTATATAAACACTACTCTAAAACG	I	A	Red							chr17:78079568-78079833	N_Shore	CCAGCTCACCAGCAGGGAGCCAGCAGACCAGGGCCCCGGGATGCCCAGGCACACCCCGGC[CG]TCCCAGAGCAGTGCCCACACAGTGCGACGTCCCCCCCAACAGCCGCTTCGATTGCGCCCC	AAGCGGCTGTTGGGGGGGACGTCGCACTGTGTGGGCACTGCTCTGGGACG			GAA;GAA;GAA	NM_001079804;NM_000152;NM_001079803	Body;Body;Body				17:75693196-75693299
cg12689285	0.356017	0.575718	11.4521	1.23122e-24	6.84609e-22	44.7594	chr20	42875765	-	cg12689285	72775351	59781411	TCCTCAAACTCCTTCCACCCTTACAAAAAACCTAACACTAAAAACTAACA	TCCTCGAACTCCTTCCACCCTTACAAAAAACCTAACACTAAAAACTAACG	I	A	Red							chr20:42875764-42876184	Island	GCACGACCCACTTCCTCGGGCTCCTTCCACCCTTGCAGGGAGCCTGACACTGAGGGCTGG[CG]GCTTTTCTGGCGCGGGCCAGGGGGAGGAGGAGAAAGGAGCTCCCGGGATCCCCTCGCCCC	CGCCAGCCCTCAGTGTCAGGCTCCCTGCAAGGGTGGAAGGAGCCCGAGGA			GDAP1L1	NM_024034	TSS200							TRUE
cg13670316	0.380854	0.441923	11.4496	1.25551e-24	6.93246e-22	44.7399	chr9	78507533	+	cg13670316	59692324	17775338	ATATCCCCAAATTCCTAAACATAAAACACAATAACCTCAAAAACTATCCA	ATATCCCCGAATTCCTAAACGTAAAACGCAATAACCTCAAAAACTATCCG	I	T	Red							chr9:78507351-78507652	Island	TGCTCTGCCAGGGGGAAGGGAGAGGGAGGTGCTGGCTGGTGCCGGCGGAGTGGGAGAGTA[CG]GACAGTTTCTGAGGCCATTGCGTTCCACGCCCAGGAACCCGGGGACACCCCCCGCCCCTC	CGGACAGTTTCTGAGGCCATTGCGTTCCACGCCCAGGAACCCGGGGACAC			PCSK5	NM_006200	Body				9:77695183-77697437
cg14645861	0.216115	0.810784	11.4489	1.26151e-24	6.93351e-22	44.7352	chr6	30094987	-	cg14645861	47695421		TTCCCTATCCRTAAAATAAAAACRACTACTCTATAAAAAACCCRAAATAC		II									chr6:30095173-30095610	N_Shore	TGGTCCTCTGTTTCCCTATCCGTAGAATGGAGACGGCTACTCTGTGAGAAGCCCGAGGTG[CG]CAGGACCCAAGTGAGGAGCCGGCAACCTGAAGTCCTCAGGATGGGGAGGGATCCGAAGGA	CGCACCTCGGGCTTCTCACAGAGTAGCCGTCTCCATTCTACGGATAGGGA									6:30202926-30203329
cg09629657	0.302012	0.452001	11.4489	1.26162e-24	6.93351e-22	44.7351	chr5	179220795	-	cg09629657	21618449		ACACACCCACAACTAAAACTAACCCAAATAAACAACTTAAACTCTACCAC		II									chr5:179222608-179223825	N_Shore	TGCAGCAGGGGGCACACCCACAGCTGGAGCTGACCCAGATGGACAGCTTGGGCTCTGCCA[CG]CGGGACTAGGCAAGGAAGGGGCACGAACAAGCAGGAAGTGGTGAGGCGGTCTCCAGCTAG	CACACCCACAGCTGGAGCTGACCCAGATGGACAGCTTGGGCTCTGCCACG			LTC4S	NM_145867	TSS200					5:179220211-179221315	Promoter_Associated_Cell_type_specific
cg14210694	0.326925	0.471469	11.4474	1.27604e-24	7.00186e-22	44.7238	chr2	191045632	+	cg14210694	36602448		AACTAAAACCRAACRAAAACAAAATACAATCCAACTACCAAAACAACRAC		II									chr2:191044979-191045829	Island	AGGACGCCCCGTCCTCCACATGCTGCCACTTGGCTGAGCCGGGCGCCGGCGAGAAGGCGG[CG]CCGCTGCCCTGGCAGCTGGACTGCACTTTGCCCCCGCCCGGCCTCAGCTGCCGCCCGCCC	GCTGAGGCCGGGCGGGGGCAAAGTGCAGTCCAGCTGCCAGGGCAGCGGCG			C2orf88;C2orf88;C2orf88;C2orf88;C2orf88	NM_001042519;NM_001042521;NM_001042519;NM_001042520;NM_032321	5'UTR;5'UTR;1stExon;5'UTR;TSS200			TRUE	2:190753258-190754120	2:191044906-191046274	Unclassified	TRUE
cg12976581	0.350567	0.508488	11.4462	1.28799e-24	7.05639e-22	44.7145	chr6	29975032	-	cg12976581	62782423		ACCCCAAACRCCTTTACCTAATTTCATCTTCAATTAAAACCAAAATCTCC		II									chr6:29974220-29975369	Island	GACCCGGGAGAGCCCCAGGCGCCTTTACCTGGTTTCATCTTCAGTTGAGGCCAAAATCTC[CG]CAGGTTGCTAGGGGCCGGGCCAGGGCTCGGTGGGCGGGGCTGACCGCGGGAACTGGGCCA	CCCCAGGCGCCTTTACCTGGTTTCATCTTCAGTTGAGGCCAAAATCTCCG			HLA-J;NCRNA00171	NR_024240;NR_026751	Body;Body			TRUE	6:30082200-30083348	6:29974282-29975094	Unclassified_Cell_type_specific
cg22659676	0.34645	0.580391	11.4422	1.32668e-24	7.25708e-22	44.6851	chr5	139525919	-	cg22659676	12610421	58753349	CTCTACTCTCACAACTTTCCAAATTTTAAAATAAATAATTAAATAAACCA	CTCTACTCTCGCGACTTTCCAAATTTTAAAATAAATAATTAAATAAACCG	I	C	Grn							chr5:139525537-139526227	Island	TGGCAGCTCCAGCTCTGCTCTCGCGGCTTTCCAGGTTTTGGGGTGGGTGATTGAGTAGGC[CG]CACCTGGGACACTGTGACTGGAGGACGCCGGAATTTAAGGAGGGGACGAGGGAGACGCAG	CGGCCTACTCAATCACCCACCCCAAAACCTGGAAAGCCGCGAGAGCAGAG								TRUE	5:139505648-139506385	5:139525269-139526107	Unclassified	TRUE
cg25401612	0.152835	0.84281	11.4405	1.3446e-24	7.32955e-22	44.6717	chr12	20009446	+	cg25401612	27802345		CACAACTCTACACAAAATACCATTAAAAAAAATACTTACCRTCCATACTC		II			rs11044902	0.044782						OpenSea	TATGACTGGGTTTTCTTTCTCAGTGTCTTGCTCAAGAGGTTACAGTATTTTTTTGTGTGA[CG]AGCATGGACGGTAAGTATTCCTTTCAATGGCATTTTGTGTAGAGTTGTGTCTGTGGTGGA	CGAGCATGGACGGTAAGTATTCCTTTCAATGGCATTTTGTGTAGAGTTGT								TRUE
cg07097417	0.391603	0.617213	11.4403	1.34618e-24	7.32955e-22	44.6706	chr1	212002770	-	cg07097417	42670465		AATCACCAACATAAAAATCRCCCCCAACACAAAATAAAACAACRAAAATC		II									chr1:212003431-212004280	N_Shore	TACATCTAAACAGTCACCAACATAGAAATCGCCCCCAGCACAAAATAAAACAGCGAGGGT[CG]AAGCTTTCCGGGTGTAGTACCTCGGTGATCTCTCAGGGGAAATTCCAGAGGGGGACAGAG	CGACCCTCGCTGTTTTATTTTGTGCTGGGGGCGATTTCTATGTTGGTGAC			LPGAT1	NM_014873	5'UTR				1:210069393-210069506	1:212002627-212003176	Promoter_Associated_Cell_type_specific	TRUE
cg16100120	0.408618	0.535947	11.44	1.34902e-24	7.33362e-22	44.6685	chr2	56150475	+	cg16100120	49617413		CATAAAAACTAATTAAAAACTAAAACRCTAAACAACTCCAAAAAACCRCC		II									chr2:56150340-56151180	Island	CGGGCGGGCGGCCTGGCCCGGCAGGGAGATGAGGTCCCCTTTCTTAACAGCAAGCTAACG[CG]GCGGTCCCCTGGAGCTGCTCAGCGTCCCAGCTTCTAACCAGCTCCTATGGAATCCAGGTG	CGGCGGTCCCCTGGAGCTGCTCAGCGTCCCAGCTTCTAACCAGCTCCTAT			EFEMP1;EFEMP1;EFEMP1	NM_004105;NM_001039349;NM_001039348	TSS200;5'UTR;5'UTR				2:56003747-56004657			TRUE
cg06755262	0.324535	0.699247	11.4374	1.37597e-24	7.46861e-22	44.6488	chr6	14824437	+	cg06755262	39650380		CCAAACRCTTATCCRCATCCCTCAATATAACTTTAAATCTTATATTTCCC		II			rs76634931	0.011729						OpenSea	ATTCAGCAGATTGCTGAAGTAGTGCCATGCCCCTGTGACTTGAATGACCTCTCCTCTGCA[CG]GGAAATACAAGACCCAAAGCCATACTGAGGGATGCGGACAAGCGCTTGGCCCAGCCACAG	CGGGAAATACAAGACCCAAAGCCATACTGAGGGATGCGGACAAGCGCTTG								TRUE
cg18032164	0.300554	0.576622	11.4362	1.38835e-24	7.51261e-22	44.6399	chr3	129024676	+	cg18032164	40682495		AAAAAACCTATAACRTAACRCTACTATCTCCCATTAACAATTACAAAACC		II										OpenSea	CAGTCTCTATGCAAATCAGGGATCAGAAGATCGGAATTTCCACCAATCAGCGGGAAGCCT[CG]GCCCTGTAACTGCTAATGGGAGACAGCAGCGCCACGCCACAGGCTTTTCCCCTGGTTTCG	CGGCCCTGTAACTGCTAATGGGAGACAGCAGCGCCACGCCACAGGCTTTT									3:130507224-130507489	3:129024584-129024843	Unclassified_Cell_type_specific	TRUE
cg14736058	0.332274	0.557678	11.4311	1.4431e-24	7.78493e-22	44.6014	chr4	16085606	-	cg14736058	53706361	72671461	TATAAAACCACCATAATAAAAAAAATTCCTTAAACATACTCACCACAACA	TATAAAACCGCCGTAATAAAAAAAATTCCTTAAACATACTCACCGCGACG	I	A	Red	rs7667878	0.368808					chr4:16084195-16085735	Island	CGGGGACCTAGGTATGGGGCCGCCGTAATGGAAAGGATTCCTTAAACATACTCACCGCGG[CG]GGAGAGCTGAGAGCATGGCCAGGTGCCGCGTGGGGATCTGCCTCAGTCACTTAAAGATCG	CGCCGCGGTGAGTATGTTTAAGGAATCCTTTCCATTACGGCGGCCCCATA			PROM1;PROM1;PROM1	NM_001145847;NM_001145848;NM_001145848	TSS200;5'UTR;1stExon	high-CpG:15694060-15695184			4:15693057-15694833	4:16085143-16085778	Unclassified_Cell_type_specific	TRUE
cg09659004	0.385026	0.461481	11.4293	1.4625e-24	7.86545e-22	44.5881	chr6	29975078	-	cg09659004	19767503	70676368	TCCACAAATTACTAAAAACCAAACCAAAACTCAATAAACAAAACTAACCA	TCCGCAAATTACTAAAAACCGAACCAAAACTCGATAAACGAAACTAACCG	I	C	Grn	rs6939480	0.047683					chr6:29974220-29975369	Island	GAGGCCAAAATCTCCGCAGGTTGCTAGGGGCCGGGCCAGGGCTCGGTGGGCGGGGCTGAC[CG]CGGGAACTGGGCCAGGGTATCACATCCTCCAGGGAATGTTTGGCTGCGACCTGGGGCCCG	TCCGCAGGTTGCTAGGGGCCGGGCCAGGGCTCGGTGGGCGGGGCTGACCG			HLA-J;NCRNA00171	NR_024240;NR_026751	Body;Body		DMR	TRUE	6:30082200-30083348	6:29974282-29975094	Unclassified_Cell_type_specific
cg21091128	0.30322	0.593413	11.4284	1.4723e-24	7.90605e-22	44.5815	chr14	104583799	-	cg21091128	18750453		AACTCRCRCRCTAAATCCAATAATTCTTAACAATTCAACAATTCTATAAC		II									chr14:104583036-104584574	Island	ACGGTGTTGGGGACTCGCGCGCTGGGTCCAGTGGTTCTTAACAGTTCAACAGTTCTGTAG[CG]CAATTGTGAAATGTTTAGGACCACTAGACCCGGCGGGCGCGGCGACAGCGACGGAGCGTC	CGCTACAGAACTGTTGAACTGTTAAGAACCACTGGACCCAGCGCGCGAGT			MIR203	NR_029620	Body				14:103652801-103654301			TRUE
cg02456451	0.296846	0.608692	11.426	1.49865e-24	8.03531e-22	44.5638	chr7	156871073	+	cg02456451	55655394		CRAAAACTAAAAACACAAAAACRCCTAAAATCCCCRCAAACAAACAAAAC		II									chr7:156871054-156871297	Island	GGGCTCCCCTAAATCCGAAGCTATCCCCTGCCCTCCCTTCCTCGCGTGGCTTCCCGGGCG[CG]CTCTGCCTGTCTGCGGGGACTCCAGGCGTCCTTGTGTTTTCAGCTCCCGGCTCTTGCCCG	GGGAGCTGAAAACACAAGGACGCCTGGAGTCCCCGCAGACAGGCAGAGCG								TRUE	7:156563566-156564100
cg08902243	-0.300327	0.435208	-11.4236	1.5261e-24	8.17001e-22	44.5458	chr19	1440293	-	cg08902243	23606354		AAAATCAAAATATATACRACCRTCCCTACCRACTAAAATAAACTAAAATC		II									chr19:1439951-1440423	Island	TCAACCAGGTGGAGATCAAGGTGTGTGCGGCCGTCCCTGCCGGCTGGGGTGGGCTGGGGT[CG]CCTGATGCAGGCGGGATCAGCTGACACCCAGCTTTGCTCTTGGTCTCCCGCAGCCCGAGA	AGATCAAGGTGTGTGCGGCCGTCCCTGCCGGCTGGGGTGGGCTGGGGTCG			RPS15	NM_001018	Body				19:1390768-1391503
cg08125125	0.278735	0.723367	11.4232	1.53116e-24	8.18466e-22	44.5425	chr5	149980486	-	cg08125125	48803416		TATAAACTATATTTATTCATCCTTTAACCCAAACCCTTAAAAATATAAAC		II										OpenSea	GTCAAGCAGAATATGGGCTGTATTTATTCATCCTTTAGCCCAAGCCCTTAAAAATATAGA[CG]GCTAATGTCTTCAGTATGTATGAAATATCCCATATGCTCGGAAACAAAAGGGGCTCTGTT	ATGGGCTGTATTTATTCATCCTTTAGCCCAAGCCCTTAAAAATATAGACG			SYNPO	NM_001166208	TSS200			TRUE
cg24342696	0.163192	0.838948	11.4206	1.561e-24	8.31886e-22	44.5233	chr1	39617089	+	cg24342696	58795309		AAAAACCAAATTCACCCCAAAAACAATAAAAACCCATTACAAAAACTTCC		II										OpenSea	TTTTCGTTACTGCCAGAATGCTCTTTCTAAAATTAAAATCTGATTATAAAAATAGTCACT[CG]GAAGCCCTTGCAATGGGTTTCCATTGTCTTTGGGGTGAATCTGGTTTCTTTAGCATGGCA	CGGAAGCCCTTGCAATGGGTTTCCATTGTCTTTGGGGTGAATCTGGTTTC			MACF1	NM_012090	Body			TRUE
cg26937868	0.353071	0.548965	11.4198	1.57041e-24	8.3496e-22	44.5173	chr1	26202601	+	cg26937868	14643507		ACAAATCCAAACTAAATACACTCRACTAAACAAAACCRAAAAAACTACCC		II									chr1:26201722-26202516	S_Shore	GCTCCACCCCCTCTTTGGGCACCCCTGGCTTCTTCAAGTTCCCACCCGAAACCCGCCCCT[CG]GGCAGCTTCCCCGGCTCTGCCCAGCCGAGTGCACCCAGCCTGGACCTGTATTCAAACACC	CGGGCAGCTTCCCCGGCTCTGCCCAGCCGAGTGCACCCAGCCTGGACCTG										1:26201407-26202688	Unclassified_Cell_type_specific	TRUE
cg26803305	0.308257	0.759985	11.4197	1.57187e-24	8.3496e-22	44.5164	chr18	43304452	-	cg26803305	34621307		TACCAAAACCACAAACTTCTTCCTAAAAACTCAAAAACATACCTTTATTC		II										OpenSea	AGAAAGCAATTTACCAAAGCCACAGGCTTCTTCCTGGAAGCTCAAAGGCATGCCTTTATT[CG]TGATTTCTGAAGCAAGGTGCATGCAGCACCTGAGCTGATGTGGAAGAGGGTTTGCAGGGA	ACCAAAGCCACAGGCTTCTTCCTGGAAGCTCAAAGGCATGCCTTTATTCG		TRUE	SLC14A1;SLC14A1;SLC14A1	NM_015865;NM_001146036;NM_001128588	5'UTR;5'UTR;5'UTR			TRUE
cg22946959	0.125329	0.873252	11.4195	1.57389e-24	8.3496e-22	44.5151	chr13	43958165	-	cg22946959	57758330		ATACATAAAACTAATCRACAATAAAACCRAACTACCTATATTCACATCCC		II										OpenSea	AGCAGGACACAATGCATGAGACTGATCGGCAGTGAAGCCGGACTGCCTGTGTTCACATCC[CG]GCTGCACCACTCACTAACAGTGTGACTTCAAACAGATTACTTAGCTTCTCTGTGCCCTGG	TGCATGAGACTGATCGGCAGTGAAGCCGGACTGCCTGTGTTCACATCCCG			ENOX1;ENOX1	NM_017993;NM_001127615	Body;Body			TRUE
cg10539700	0.253623	0.746182	11.4155	1.62264e-24	8.58234e-22	44.4847	chr2	182644898	-	cg10539700	14770468		CCTTTTTTATTATTACTCCTAACATAATTTATAAATTACTTCCCAAAACC		II										OpenSea	TCAATAATAAACCTTTTTTGTTGTTGCTCCTAGCATAATTTGTAAATTACTTCCCAGAGC[CG]CCTTTACTAAATGTCTGTGACCTTATTGTCAAGAAAGGCTTGACAAGCAGAAGCTGCTGC	CGGCTCTGGGAAGTAATTTACAAATTATGCTAGGAGCAACAACAAAAAAG								TRUE
cg27223047	0.42036	0.592926	11.4151	1.62686e-24	8.59177e-22	44.4822	chr5	127874825	+	cg27223047	73715428		AATAAAAAACRCATTTCAATCTAAAAACTCCCAACCCCTAATTTAATCCC		II			rs55770077	0.096848					chr5:127872563-127874945	Island	GAGGAGACCTCCCCTTTGCCCTCCTACCCCCACCGCCCCACCGGGAGCGGCGTCAGTCTG[CG]GGACCAAATTAGGGGCTGGGAGTTTCCAGATTGAAATGCGCCCTCCACCACCAAGAGGGA	CGGGACCAAATTAGGGGCTGGGAGTTTCCAGATTGAAATGCGCCCTCCAC		TRUE	FBN2	NM_001999	TSS1500				5:127901586-127902829
cg13458609	0.345842	0.523181	11.4131	1.65192e-24	8.71103e-22	44.467	chr9	130608923	-	cg13458609	28794501	73683373	ACCTAACAAAAAAATCAAATAAAAAATCCATTTATTTTAAAACCTTTTCA	ACCTAACGAAAAAATCAAATAAAAAATCCATTTATTTTAAAACCTTTTCG	I	A	Red								OpenSea	ATCAGATAACAGGCCTGGCGGGGAGATCAGATAAGAGGTCCATTTATTTTGGGGCCTTTT[CG]AATCCTGGCCGCCCCCACCCCGCAGACGAGAATGGGGAGACAGGAGGGAGTGTGACGCCT	GCCTGGCGGGGAGATCAGATAAGAGGTCCATTTATTTTGGGGCCTTTTCG			ENG;ENG	NM_001114753;NM_000118	Body;Body			TRUE
cg20744163	0.376567	0.654402	11.4116	1.6714e-24	8.80057e-22	44.4553	chr10	80999841	+	cg20744163	70693497	63798344	ACACTTAAAAAACCTAACACAAAAATCAATAACAAATAACTTTTCTCACA	ACGCTTAAAAAACCTAACGCGAAAATCAATAACGAATAACTTTTCTCGCG	I	A	Red	rs1749849	0.421557					chr10:81002109-81003687	N_Shelf	GCCGTGATTTATCGGCGGCTCCTCCTCGCCAGGGCCCACGGCAGGAGGAGTTCAAACACC[CG]CGAGAAAAGCCACCCGCTATTGATCCTCGCGTCAGGCCTCCCAAGCGCTGGCGGGCATTC	GCGCTTGGGAGGCCTGACGCGAGGATCAATAGCGGGTGGCTTTTCTCGCG			ZMIZ1	NM_020338	Body			TRUE	10:80669799-80669927			TRUE
cg26073885	0.375892	0.657999	11.4113	1.67525e-24	8.80763e-22	44.453	chr12	31506955	+	cg26073885	64678344		AATTCAATCAAATTTAATTTATTCAACCAAATACCCRTAAAAACTACCTC		II										OpenSea	AGCTCACTGACGCTCGGAACACAAGTGACGAGGGATTTCATGAAAACAAAGCCAAACAAA[CG]AGGCAGCTTCCACGGGCACCTGGCTGAATAAATTAAACTTGATTGAATCCTCTATTGTAA	CGAGGCAGCTTCCACGGGCACCTGGCTGAATAAATTAAACTTGATTGAAT								TRUE
cg05732750	0.334208	0.530607	11.4109	1.67948e-24	8.81671e-22	44.4505	chr7	6704045	+	cg05732750	19790508	17725320	ATTTAACAAAAACCTTATTCAAAACCCAAATCCACCTATAAACACACACA	ATTTAACAAAAACCTTATTCGAAACCCAAATCCGCCTATAAACGCGCACG	I	A	Red							chr7:6703503-6704075	Island	GTGGGCCGCCTGGCTGCCGCCTGGGGCCTCCGGCCGCTGCGTCCCGCGGCTTCTGGGAAC[CG]TGCGCGCTCACAGGCGGACTTGGGCCTCGAACAAGGTTCCTGCTAAATTGAGTTGTGCCT	ATTTAGCAGGAACCTTGTTCGAGGCCCAAGTCCGCCTGTGAGCGCGCACG							DMR		7:6670096-6670587	7:6703204-6704452	Unclassified_Cell_type_specific	TRUE
cg24392939	0.243731	0.82445	11.4063	1.73899e-24	9.1155e-22	44.4159	chr3	97591258	+	cg24392939	57755443		CTCTTTACACCAATATCCTATTACTCATCACAATACTATTTTCTTTTATC		II										OpenSea	GTAACCATCGCAAAGTCCCTTGCAGCCCAGATTTTCAGAGAGTAACTACAACAGAAAATA[CG]ATAAAAGAAAACAGCACTGTGATGAGTAATAGGACATTGGTGCAAAGAGAGGAGCTTGTT	TCTTTGCACCAATGTCCTATTACTCATCACAGTGCTGTTTTCTTTTATCG								TRUE				TRUE
cg25428297	0.300517	0.567827	11.4014	1.80367e-24	9.37076e-22	44.3795	chr7	1022841	+	cg25428297	73684314		CAAAACCCCAAAAAACCCAAAAACAACAAAAACAACAAAACCATAAAAAC		II									chr7:1024021-1024233	N_Shore	GAGGCCTATAAGGGTGCGGGGGGGACGGGGCCCAGGAGGGGAGTGGAGCCTCACCAGCCA[CG]TCCTCATGGCCCTGCTGCTCTTGCTGTTCCTGGGCCTCCTGGGGCTCTGGGGGCTGCTCT	AGAGCCCCAGGAGGCCCAGGAACAGCAAGAGCAGCAGGGCCATGAGGACG			CYP2W1;CYP2W1	NM_017781;NM_017781	1stExon;5'UTR
cg14689338	0.240906	0.801239	11.3981	1.84974e-24	9.59594e-22	44.3544	chr5	16742054	-	cg14689338	20716356		AAAATAAACTTTCTTCRACTAACTAATATTCCCAACCTTTTATATAATAC		II										OpenSea	TGACAGACACAAAAATGGGCTTTCTTCGGCTGGCTGGTGTTCCCAGCCTTTTATGTGGTG[CG]TCTCGGGCTGTGCTGCTTAATTCATTCCTGATTCTACTCAAAGGAAGTCCAGCCTGGCGA	CGCACCACATAAAAGGCTGGGAACACCAGCCAGCCGAAGAAAGCCCATTT			MYO10	NM_012334	Body	low-CpG:16795018-16795338
cg23230584	0.364235	0.474946	11.3974	1.85998e-24	9.63485e-22	44.3489	chr7	95025740	+	cg23230584	67634497	44626327	TCAAATAAATAAAAAACATATACAAACAAAACCAAACAAACCCCAATCCA	TCAAATAAATAAAAAACGTATACGAACGAAACCGAACGAACCCCAATCCG	I	T	Red	rs149867961	0.0142					chr7:95025559-95026122	Island	CGGCGACTGCGCGGCGCCGAGAGCTCTCGGGGGCGCGGCGGGCGGTTCCTGCCTCGCGTA[CG]GATTGGGGCCCGCTCGGCCCCGCCCGCACACGCCTCCTACTTACCTGAGCGGCCCGGGTG	CGGATTGGGGCCCGCTCGGCCCCGCCCGCACACGCCTCCTACTTACCTGA			PON3	NM_000940	TSS200				7:94863327-94864148	7:95025341-95026041	Unclassified_Cell_type_specific
cg15338327	0.337284	0.4511	11.397	1.86531e-24	9.64302e-22	44.3461	chr10	101280209	+	cg15338327	12700505	69755372	TCACCCTACAACCAACAATAAAAAATACACCTTTTCCCAAAACTCTAACA	TCGCCCTACAACCAACAATAAAAAATACGCCTTTTCCCGAAACTCTAACG	I	C	Grn							chr10:101279941-101280382	Island	TAGGCCAGGCTGAGCAGCCCAGGCCTGGCGGGCGAGCACCGTTCCCACATAAATCACCAG[CG]CCAGAGTCTCGGGAAAAGGCGCATTTTTCATTGCTGGCTGCAGGGCGACTCCAGACCGCG	CGCCAGAGTCTCGGGAAAAGGCGCATTTTTCATTGCTGGCTGCAGGGCGA									10:101269908-101270514
cg25243475	0.107103	0.857371	11.3968	1.86704e-24	9.64302e-22	44.3452	chr11	102933046	-	cg25243475	18647318		AATACACCCRTTAAATTTTTTTCCCCCTCATCACATTAACTTATATACAC		II										OpenSea	ATATGAATGAAAATGCACCCGTTGGATTTTTTTCCCCCTCATCACATTAGCTTGTATACA[CG]TGGGAATTGAAAGGTTTGCATTTTCTTCACATAGTTCTTGCTATGATGTCTGACGGACTT	ATGCACCCGTTGGATTTTTTTCCCCCTCATCACATTAGCTTGTATACACG			DCUN1D5	NM_032299	3'UTR
cg24276035	0.301327	0.510581	11.3964	1.8737e-24	9.66319e-22	44.3416	chr19	42927286	-	cg24276035	22626425		TTCCCCAAATAAAAAACACTAAAAACATCCRTTACCCTTAATCACACAAC		II									chr19:42927285-42928598	Island	CGCTTGAAGCATTCCCCAGGTGGGAAACACTGAGGGCATCCGTTGCCCTTGGTCACACAG[CG]AATACGGAATCCGAGCGGGAACCCTGGTCCACGAAGCTCGCATTCCGGACTCTGCTCCCA	CGCTGTGTGACCAAGGGCAACGGATGCCCTCAGTGTTTCCCACCTGGGGA			LIPE	NM_005357	Body				19:47619106-47620425	19:42926740-42928734	Promoter_Associated
cg26503125	0.291954	0.687192	11.3959	1.88016e-24	9.68231e-22	44.3382	chr10	80181190	+	cg26503125	59606354		TTAACRCCAACATAATATATTCCAATATCCTCAAATCTCATTTAAAACCC		II										OpenSea	AAAGTTACTTTAATCCTCTGGTTCCTATCAGCCTAATTACAGTTTCAACAGACAACGGAC[CG]GGCTCTAAATGAGATCTGAGGACACTGGAACACATTATGTTGGCGCTAATAATGGTCTGT	CGGGCTCTAAATGAGATCTGAGGACACTGGAACACATTATGTTGGCGCTA								TRUE
cg08149253	0.245414	0.517372	11.3913	1.94649e-24	1.00093e-21	44.3037	chr22	45899292	-	cg08149253	10637338		AAAAATTCAAAAACRCTAACTAAACTAAAAAACRCTAACTAAAAATTACC		II									chr22:45898294-45899357	Island	TCCCGGGCCCTGGGGGTTCAGGGGCGCTAGCTGGGCTGGGGGACGCTGGCTGGGGGTTAC[CG]AGCCCAGGGCGCCTTGCACTTGACGCTGGAAGCGCCCTCGGCTATCTTTCCTCACCGCTT	CGGTAACCCCCAGCCAGCGTCCCCCAGCCCAGCTAGCGCCCCTGAACCCC			FBLN1;FBLN1;FBLN1;FBLN1	NM_006486;NM_006487;NM_001996;NM_006485	Body;Body;Body;Body				22:44276806-44278014
cg15995695	-0.100125	0.113939	-11.3825	2.07942e-24	1.06461e-21	44.238	chr1	179334675	+	cg15995695	64695510		CTTTCTCTTTCTTCCTCTTTTTCTTTCTTTCTCTTTTTTTCCCCTAAAAC		II			rs56147147	0.489964					chr1:179334794-179335338	N_Shore	GGTTGCAGTGAGCCGAGATCGCACCATTAAACTCCAGCCTGGGCGACAAGAGGGAAATTC[CG]TCTCAGGGGAAAAAAAGAGAAAGAAAGAAAAAGAGGAAGAAAGAGAAAGAAAAATATGCA	TTTCTCTTTCTTCCTCTTTTTCTTTCTTTCTCTTTTTTTCCCCTGAGACG			C1orf125;C1orf125	NM_182766;NM_144696	TSS1500;TSS200					1:179334649-179335879	Promoter_Associated
cg23105130	0.377503	0.57074	11.3806	2.11041e-24	1.07891e-21	44.2233	chr8	144799022	-	cg23105130	18768347	11756367	AAACCCCAAACTCAAAAACACAAAAACAAAACCCAAAAAAAACCTAAACA	GAACCCCAAACTCAAAAACACAAAAACGAAACCCGAAAAAAACCTAAACG	I	A	Red							chr8:144798487-144799038	Island	GAGAGGAAGGGCGGACCCCAGGCTCAGGAGCACAGGGGCGAGGCCCGAGAAGGGCCTGAG[CG]GTTATGGGGTGGGCGCAGAGTGAAGGGCAGAGCCTTGTGTATCTGTGTGTGTGTGTGAGC	CGCTCAGGCCCTTCTCGGGCCTCGCCCCTGTGCTCCTGAGCCTGGGGTCC			MAPK15	NM_139021	Body			TRUE		8:144798119-144799295	Unclassified
cg06009215	0.285481	0.762816	11.38	2.11886e-24	1.08165e-21	44.2193	chr5	113647903	-	cg06009215	20753499		TACTAATTCACAAAAAAAATACTACCCCAACTCTCTTCTTACTTCTTAAC		II										OpenSea	GGCCATTGTAATGCTAATTCACAAGAGGGGTGCTGCCCCAGCTCTCTTCTTGCTTCTTGG[CG]TGAGTTTTTGGAACAATCTCTTTTCTTCCTGCTGCTGGCTTTTTGAACAGGCTGTCCAGG	CGCCAAGAAGCAAGAAGAGAGCTGGGGCAGCACCCCTCTTGTGAATTAGC								TRUE
cg00800229	0.423222	0.481791	11.378	2.1517e-24	1.09683e-21	44.204	chr14	22004993	+	cg00800229	14603426	32750483	AACAACAAAAACCCCAACAATTAATCTCAAACTACAAAAATCCCAACACA	AACAACGAAAACCCCAACAATTAATCTCGAACTACGAAAATCCCAACGCG	I	T	Red								OpenSea	ACCCACACAGGCTTGGACTTAGGGGCCCCCACCCCTCCCCAGGCACCCACCGTTCTCAGA[CG]CGCTGGGACCTTCGCAGTCCGAGATTAACTGTTGGGGTTTCCGCTGCTTTCGCCGAGACA	CGCGCTGGGACCTTCGCAGTCCGAGATTAACTGTTGGGGTTTCCGCTGCT			SALL2	NM_005407	1stExon			TRUE	14:21074833-21074900
cg15763670	0.331159	0.518148	11.3769	2.16973e-24	1.10442e-21	44.1957	chr10	73473235	-	cg15763670	72633417		AAAACTAAACCAAACAAAAAATCTAAACCTACCCACTAAAACAAACTCCC		II										OpenSea	TTTCCGACTCGGAGGCTGAGCCAAACAGGGAATCTGGGCCTGCCCACTGGGGCAGGCTCC[CG]GGCTTGGGAGGGACAGAAGCGTGGGAGGCTGGCAATGCTCCCCTCCCTGCATCGGGACCA	AGGCTGAGCCAAACAGGGAATCTGGGCCTGCCCACTGGGGCAGGCTCCCG			C10orf105;C10orf105;CDH23	NM_001164375;NM_001168390;NM_022124	3'UTR;3'UTR;Body			TRUE		10:73472473-73474074	Unclassified_Cell_type_specific	TRUE
cg20569203	0.371321	0.550144	11.3766	2.17484e-24	1.10542e-21	44.1934	chr12	120799911	+	cg20569203	39702425		AAATATCCCCTAACCAACTAAAACTAATAATATAAAAAACCAAAAACCTC		II									chr12:120799372-120799912	Island	CCCGGGCCCGCCCGACCTGCCCTCTGTCCCGGACCCAGGTGCCCACCGAGGCACGAAAGC[CG]AGGCCTCTGGTCCCCCACACCACCAGCCTCAGCTGGCCAGGGGACACCTCCCCCCCCCAC	GGTGTCCCCTGGCCAGCTGAGGCTGGTGGTGTGGGGGACCAGAGGCCTCG			MSI1	NM_002442	Body			TRUE		12:120799558-120799932	Unclassified_Cell_type_specific	TRUE
cg07298473	0.380966	0.532356	11.3748	2.2039e-24	1.11857e-21	44.1802	chr11	47279183	-	cg07298473	67739372	11786363	CTAAAACTCAATATCACAATTCCAAACCATACTAAAACCTTTACTCCACA	CTAAAACTCAATATCGCAATTCCGAACCGTACTAAAACCTTTACTCCACG	I	A	Red								OpenSea	CTGGGAAAGCCGCTGGGGCTCAGTGTCGCAATTCCGGGCCGTGCTGGGACCTTTGCTCCA[CG]AGGTGCCTATGGAGGGGAGGGAACACGATTCTGGAGGCTGCTGGGATTGGGGTGGGGGTT	CTGGGGCTCAGTGTCGCAATTCCGGGCCGTGCTGGGACCTTTGCTCCACG			NR1H3;NR1H3;NR1H3	NM_001130102;NM_005693;NM_001130101	5'UTR;TSS1500;TSS1500			TRUE				TRUE
cg03213967	0.12978	0.872816	11.3744	2.20978e-24	1.11994e-21	44.1775	chr1	227729463	+	cg03213967	56620462		TTTTACTAAAACTATACTAAAACTCAAAAAATAATATCAATACCAAAAAC		II									chr1:227729515-227730492	N_Shore	ACCTGCTCACACCCCAGGGGTCAGCTCCGCGGCTTCTTCTTGGTGAAGCCTCCCTGACAT[CG]CCTCTGGCACTGATACCACCCTCTGAGCCCCAGCACAGTCCCAGCAAAAGCCGCGCACTG	CGCCTCTGGCACTGATACCACCCTCTGAGCCCCAGCACAGTCCCAGCAAA										1:227729377-227731054	Unclassified
cg12476188	0.173535	0.771249	11.373	2.2333e-24	1.12849e-21	44.167	chr15	66999484	+	cg12476188	57785407		AACTATAATTAAAATATTTCTCCACATTTCCRTCCACATAAACACCCACC		II									chr15:66993543-66996571	S_Shelf	CCCAACTCTGCCTCCCCCTTGGGTGTCTTTCTGTCCCAGGAAAAGCCAGTTCGCTGAGCT[CG]GTGGGTGCCTATGTGGACGGAAATGTGGAGAAATACTTTAATCACAGCTCTAACCTGTGT	CGGTGGGTGCCTATGTGGACGGAAATGTGGAGAAATACTTTAATCACAGC			SMAD6;SMAD6;SMAD6	NM_001142861;NR_027654;NM_005585	TSS1500;Body;Body							TRUE
cg25927215	0.355566	0.653658	11.373	2.2339e-24	1.12849e-21	44.1667	chr6	34677450	+	cg25927215	65601469		TTTTTCATAAAACCCTACAACTTTTCTATATTTAAAAACCTAACAAAAAC		II										OpenSea	GCCCTCCCCTTAGCATACATTTTTCAAGGGCAGACCTGCCTAGGAGGGTCACATGTCTGA[CG]CCTTTGCCAGGCCTCCAAACATAGAAAAGCTGCAGGGTTCTATGAAAAATGAAGCCTTTG	CGCCTTTGCCAGGCCTCCAAACATAGAAAAGCTGCAGGGTTCTATGAAAA								TRUE
cg25844590	0.272832	0.763436	11.3729	2.23627e-24	1.12849e-21	44.1657	chr11	7621556	-	cg25844590	48604432		TTAAAATCTTTTAAATTCCCAAATCTAAATCCAAAATTAAATATTCRACC		II										OpenSea	GGCACCAGAGCTTGAGATCTTTTGAGTTCCCAGATCTAAATCCAAAGTTGAATGTTCGGC[CG]CACATGCTATTGCTTTCCTGAAGTCTGTTTGATGCTGTTTGTGAAGACACTTGATTCTTG	CGGCCGAACATTCAACTTTGGATTTAGATCTGGGAACTCAAAAGATCTCA			PPFIBP2	NM_003621	Body			TRUE
cg11574975	0.370806	0.482797	11.371	2.26749e-24	1.14097e-21	44.1519	chr1	112058304	-	cg11574975	25751301	69739320	AAAAAACACAAAAACTACCCAAAAACAACACTAAAAAAACCCTAACACCA	AAAAAACACAAAAACTACCCAAAAACAACGCTAAAAAAACCCTAACGCCG	I	A	Red							chr1:112058184-112058590	Island	TGAGCCTGGGAAGGAGGACACAGAGACTGCCCAGGAGCAGCGCTGAGGGGGCCCTGGCGC[CG]GGGACTGTGGCCCCGACAACCCCCCAGAAGTCGCAGTGGCGTCGGCTCTTCTCCCTTGCT	CGGCGCCAGGGCCCCCTCAGCGCTGCTCCTGGGCAGTCTCTGTGTCCTCC			ADORA3	NM_001081976	Body			TRUE	1:111859733-111860113	1:112058254-112059646	Promoter_Associated_Cell_type_specific	TRUE
cg18087803	0.147728	0.813041	11.3684	2.31211e-24	1.16176e-21	44.1325	chr12	116586872	-	cg18087803	60627414		TATTTCCTACCCACTAACAACTCATTATTTAAAATACTTTAATCACATCC		II										OpenSea	ATACTTCCTTCTATTTCCTACCCACTAACAACTCATTGTTTGAGATACTTTGATCACATC[CG]GTATTCATACCTTTGCTCATGCACCGTACCATGTGCCCAGAATAGGCTACCCTGCTCCCA	CGGATGTGATCAAAGTATCTCAAACAATGAGTTGTTAGTGGGTAGGAAAT			MIR620;MED13L	NR_030351;NM_015335	TSS1500;Body
cg10593416	0.432425	0.557973	11.3678	2.32277e-24	1.16545e-21	44.1279	chrX	106750120	-	cg10593416	19741306		AAAAACTAAATTTCTAAAACAAATTTCTAAAATATCTTCCTACAAACACC		II									chrX:106749879-106750862	Island	CTGGTCACAGCAGGGGCTGGGTTTCTAAGGCAGGTTTCTAAGGTGTCTTCCTACAGACAC[CG]CTGCTGCTACCTTGCTACCTTCAGCGCTGGGCACAGCCAGGGGCAGCGCGAGAGGGAGGC	GGGGCTGGGTTTCTAAGGCAGGTTTCTAAGGTGTCTTCCTACAGACACCG							DMR		X:106636594-106637518	X:106749885-106750203	Unclassified_Cell_type_specific
cg00079302	-0.350835	0.48216	-11.3617	2.43161e-24	1.21142e-21	44.0824	chr19	1439985	+	cg00079302	64648401		AACTACATCAACTACTCRCTAAAAAAAATACACCAAACAATTTTATAAAC		II									chr19:1439951-1440423	Island	GAGAGAACCAAGCCTTAGTTCTCTGTCCGCCGGAGTGCGTAGGGTCTCCCCAGGCCGGGC[CG]CTCACAAAACTGCCTGGTGCATCCTCCCCAGCGAGCAGCTGATGCAGCTGTACAGTGCGC	GCTGCATCAGCTGCTCGCTGGGGAGGATGCACCAGGCAGTTTTGTGAGCG			RPS15	NM_001018	Body				19:1390768-1391503	19:1439565-1440051	Promoter_Associated
cg00174573	0.305222	0.632331	11.359	2.48137e-24	1.23446e-21	44.0622	chr12	125172635	-	cg00174573	19715507		ACAACTACTCCCCAAAAAATATAAATACTTAAACRACCAATATTTTCCCC		II										OpenSea	GCCCCTCCTCTGCAGCTGCTCCCCAGAGAGTGTGAATGCTTAAACGGCCAATATTTTCCC[CG]GCTCAGCACAAAGCACCGTCATTGCAGGGCAGCCAGGAAGGGCTGTTAGCTTGATTGGGT	CGGGGAAAATATTGGCCGTTTAAGCATTCACACTCTCTGGGGAGCAGCTG								TRUE		12:125172381-125172957	Unclassified_Cell_type_specific
cg10762199	0.312033	0.709978	11.358	2.49972e-24	1.24183e-21	44.0549	chr14	61934948	+	cg10762199	74796339		CTCATTTTCTATTTTAATCTAAACCAAAAACAAACTACAACAAATAACCC		II										OpenSea	GGAACCAGGTTTCCCCCTTTCCCTGAGCAGTGGCTGCTACAAATACAATCTGGTTTGCTG[CG]GGTCATTTGTTGCAGTTTGCCTTTGGCTCAGATCAAAATAGAAAATGAGCCAGAACATGG	CGGGTCATTTGTTGCAGTTTGCCTTTGGCTCAGATCAAAATAGAAAATGA			PRKCH	NM_006255	Body			TRUE
cg13463203	0.407079	0.69358	11.3574	2.51106e-24	1.24571e-21	44.0504	chr9	132961972	-	cg13463203	49724306	12635382	ATAAAAACCATTAAACTAAAACACAAAAACCCACCCTAAACACAAATTCA	ATAAAAACCGTTAAACTAAAACACAAAAACCCGCCCTAAACGCAAATTCG	I	A	Red								OpenSea	CTCCATGCTGTCATAAGAGCCGTTGAGCTAAAGCACAGAGGCCCGCCCTGGGCGCAGATT[CG]GGCTTGCGGCAGGCTCTTGGTATTTGGCAGCTGTTGCGAGCTTGCTTTGAGTGGTTTTTG	ATAAGAGCCGTTGAGCTAAAGCACAGAGGCCCGCCCTGGGCGCAGATTCG			FREQ;FREQ	NM_001128826;NM_014286	TSS1500;Body			TRUE				TRUE
cg22891070	0.297367	0.781203	11.357	2.5193e-24	1.24804e-21	44.0471	chr19	46801642	+	cg22891070	55727325	54785340	ATTACAAATAAATACACACAACAATAAAATAACTCCACAAAAAAAAACCA	ATTACGAATAAATACGCACGACGATAAAATAACTCCACAAAAAAAAACCG	I	A	Red							chr19:46800053-46800603	S_Shore	CCTGGCTGGGTGGGGGCCCCTCTTGGCTGAGCTCGGGTGCCCCCCCTCCCCACCCAAGGC[CG]GCCCTTTCCTGTGGAGTCATCTCACCGCCGTGCGCACCCACTCGTAACTCGCACCCGGGT	CGGCCCTTTCCTGTGGAGTCATCTCACCGCCGTGCGCACCCACTCGTAAC			HIF3A;HIF3A	NM_152795;NM_022462	Body;TSS200							TRUE
cg13520770	0.315297	0.639826	11.3539	2.57828e-24	1.27367e-21	44.0241	chr11	3117181	+	cg13520770	57808455		AATTTAATCTCRAAATACCTAATCACRTTCAACACAATTTTTTTCAACAC		II									chr11:3114760-3115028	S_Shelf	CAAGGAACAACAGGCCCTGTGCACCCTGCTGTGGAAAGACACAAAACCCCCATTAAGCGT[CG]TGTTGAAAAAAACTGTGCTGAACGTGATCAGGCATCTCGAGATCAAATCAATTCGTGGTT	ATTTGATCTCGAGATGCCTGATCACGTTCAGCACAGTTTTTTTCAACACG			OSBPL5;OSBPL5;OSBPL5	NM_020896;NM_001144063;NM_145638	Body;Body;Body							TRUE
cg11838898	0.135342	0.861891	11.3463	2.72995e-24	1.34106e-21	43.9672	chr2	131672890	+	cg11838898	48779470		TAAAATTCCTAAATTCTACTTTCTAAACTTTACTCTAACTTACACTCAAC		II									chr2:131673686-131674150	N_Shore	GGTGGCTTCATGCCTCACCTCAGAGTTAGTGAAGCTCAGTGCAGAGGAAGTGCCTGAGCC[CG]CTGAGTGCAAGTCAGAGCAAAGCCCAGAAAGCAGAACCCAGGAACCCCAAGGCACCCAAC	GGGGTTCCTGGGTTCTGCTTTCTGGGCTTTGCTCTGACTTGCACTCAGCG			ARHGEF4;ARHGEF4	NM_015320;NM_032995	TSS1500;TSS1500					2:131672889-131672934	Unclassified_Cell_type_specific
cg09403494	0.146845	0.881617	11.3442	2.7729e-24	1.35836e-21	43.9517	chr7	151377791	-	cg09403494	54611495		AAAATTACTTCTTTTCAACCACTACTTTACTTTTAAACCAAAAAACTAAC		II										OpenSea	TATCCATTCAGAAAATTACTTCTTTTCAGCCACTGCTTTGCTTTTGAGCCAAGAGGCTGG[CG]AAGGCCATATTTAAGCACTGACCTGCTTCCTGCCCTGCCTGCCCCGACGCGCCCCCCAGC	CGCCAGCCTCTTGGCTCAAAAGCAAAGCAGTGGCTGAAAAGAAGTAATTT			PRKAG2;PRKAG2	NM_016203;NM_001040633	Body;Body			TRUE
cg22851420	0.291253	0.587089	11.3431	2.79635e-24	1.36794e-21	43.9433	chr1	40149650	+	cg22851420	33779356	68640327	CTTCAAACAAAAACTCAACTAAACCTTTAAAATATACAACCTAAACAACA	CTTCGAACAAAAACTCAACTAAACCTTTAAAATATACGACCTAAACGACG	I	A	Red							chr1:40149431-40150013	Island	CGCCCGCGCGGCCCCGCACCTCGATGATCTCCAGCATCTCCAGGCGCGTGATGCGCCCGT[CG]CCGTCCAGGTCGTACATCTCAAAGGCCCAGTTGAGCTTCTGCTCGAAGCTGCCGCGGGAG	CGCCGTCCAGGTCGTACATCTCAAAGGCCCAGTTGAGCTTCTGCTCGAAG			HPCAL4	NM_016257	Body				1:39922019-39922574	1:40149311-40150345	Unclassified_Cell_type_specific
cg23900605	0.167985	0.827393	11.3428	2.80411e-24	1.36897e-21	43.9406	chr12	28464201	+	cg23900605	15803443		TAACTATCCAAAAATAAAAAAATCTCACCTAATCTCACAATAAAACACCC		II										OpenSea	ACAGGCCTTAGCAGATACATCCCTGGCTGGGAGCAGGAGAGGCACCTTATTACTGTTCCA[CG]GGTGCCTTACTGTGAGATTAGGTGAGATCTTCTTACCTCTGGATAGTTATAAAAGTTCTG	CGGGTGCCTTACTGTGAGATTAGGTGAGATCTTCTTACCTCTGGATAGTT			CCDC91	NM_018318	Body			TRUE
cg14249564	0.285154	0.753739	11.3427	2.80624e-24	1.36897e-21	43.9398	chr11	12340382	+	cg14249564	29624331		TAAAAACAACAAAATACCCACRTTAACTAAAATCRCTCTATAATCTAACC		II										OpenSea	CTTGCTGAGAAGAATAAAAGCCTCCTGTGGCACCTGGAAGACCTTATCACACATGGTCCC[CG]GCCAGATCACAGAGCGATTCTAGTTAACGTGGGCACTTTGCTGCCTCTAACCATCTACCT	AGAGGCAGCAAAGTGCCCACGTTAACTAGAATCGCTCTGTGATCTGGCCG			MICALCL	NM_032867	Body			TRUE
cg00613284	0.348232	0.655914	11.3413	2.83442e-24	1.38081e-21	43.9299	chr8	67419936	-	cg00613284	21809304		AAAAATCTACCCAACACRTAACAATCAACTCATACAAAAAATATACCAAC		II									chr8:67417588-67417876	S_Shelf	TATGATATGGAGAGAATCTGCCCAGCACGTGACAGTCAGCTCATGCAGGAAATATGCCAG[CG]AGGTTTCAAAAAAAGAGAGAGAGAGAGAGACTGAGCTGGGGATTGGTTCAATTCCTTCAC	CGCTGGCATATTTCCTGCATGAGCTGACTGTCACGTGCTGGGCAGATTCT			C8orf46	NM_152765	Body					8:67419490-67420090	Unclassified	TRUE
cg19414598	0.350523	0.677522	11.3341	2.99319e-24	1.45212e-21	43.8757	chr22	38965745	-	cg19414598	31773434	16631417	AAAACAACCCAACTATCCCCTCTAATAAAAACAACAACACAATCAAATCA	AAAACGACCCAACTATCCCCTCTAATAAAAACAACAACGCGATCGAATCG	I	C	Grn							chr22:38965733-38966196	Island	ATCCCCCGGTTTAAGACGACCCAGCTGTCCCCTCTGGTGGGGGCAGCAGCGCGGTCGGGT[CG]CCCTCGACGCCTCCCTCAGCAGGAGGCCTGGGCAGACCCCCTGCGGCCGCCGGACATTTT	AAGACGACCCAGCTGTCCCCTCTGGTGGGGGCAGCAGCGCGGTCGGGTCG			DMC1	NM_007068	5'UTR				22:37295589-37296745	22:38965365-38967254	Promoter_Associated
cg24376776	0.304237	0.45861	11.3334	3.00734e-24	1.45697e-21	43.871	chr10	101297245	+	cg24376776	65639340	54620371	ACTTATAACAATAATAACCCAACATTCAAACCACCAACTCCCACTAAACA	ACTTATAACAATAATAACCCAACATTCAAACCGCCGACTCCCGCTAAACG	I	T	Red							chr10:101294443-101297263	Island	GGCTGGGCGGGCAGCAGGGAGGGGCGCGCTGATTAGGCCGGGCCGGCCGGGGCGCTGAGA[CG]TTCAGCGGGAGTCGGCGGCCTGAATGCTGGGTCATTATTGCTACAAGTTTAGCAATTTCT	ACTTGTAGCAATAATGACCCAGCATTCAGGCCGCCGACTCCCGCTGAACG								TRUE	10:101286334-101287693			TRUE
cg18563413	0.344319	0.588576	11.3328	3.02147e-24	1.46181e-21	43.8663	chr19	51843854	+	cg18563413	71688324	72623415	CTAAAATAAAAACCAAATCACAAAAAACTAAACTAAAACCAAAACAAACA	CTAAAATAAAAACCAAATCGCGAAAAACTAAACTAAAACCGAAACGAACG	I	C	Grn							chr19:51843075-51843926	Island	TCGCCCTCTGAGCGCATCCGGGGCGTCTCGGCTCCCTCCGATTCCGCCGCCTCCAGGGCG[CG]TCCGTCCCGGCTCCAGCTCAGCTCCCCGCGACCTGGCCCCCACCCCAGGCAGCGCAGCCG	CTGGGGTGGGGGCCAGGTCGCGGGGAGCTGAGCTGGAGCCGGGACGGACG			VSIG10L	NM_001163922	Body		DMR		19:56534740-56535697	19:51843783-51844092	Promoter_Associated
cg07143418	0.363734	0.515851	11.3326	3.02586e-24	1.46192e-21	43.8649	chr8	23567548	+	cg07143418	63638337	30683334	CTCCAATTAACCCAAAATAAACAAAATTCAAAATACCAATTCCACTCTCA	CTCCAATTAACCCGAAATAAACGAAATTCGAAATACCGATTCCACTCTCG	I	A	Red	rs115944392	0.010426					chr8:23567180-23567678	Island	TGGAGTCCCTCCTCCCTCCTCCTACTTCAGCGCCAGAAGCATTGAAAGCCGCCCGCCCGC[CG]AGAGTGGAACCGGTACCTCGAATCTCGCTCATTCCGGGTCAATTGGAGGCGCATTAGCGG	CTCCAATTGACCCGGAATGAGCGAGATTCGAGGTACCGGTTCCACTCTCG							DMR		8:23622744-23623887
cg18270378	0.296937	0.750962	11.332	3.03939e-24	1.46644e-21	43.8604	chr7	3284394	+	cg18270378	27707473		TAATTAAATTTCTTCCCCCTACAAAATAAAACTCTTTTAAACCAACAAAC		II			rs75348682	0.072777						OpenSea	GGCCAGGATTTGATCCTCAAAAGAGAAGATGGGATCCCATCAAGATGTCCACATGCCTAA[CG]CCTGTTGGTCCAAAAGAGTCTCATTTTGTAGGGGGAAGAAACTTAATTACCAGCGCAGGA	CGCCTGTTGGTCCAAAAGAGTCTCATTTTGTAGGGGGAAGAAACTTAATT								TRUE
cg06817490	0.405546	0.477797	11.33	3.0859e-24	1.48151e-21	43.8453	chr17	55888548	-	cg06817490	47622412	49680498	TCACTAAAATAACACTAAAACAACTAACAAAACAAAACCTAACCCAATCA	TCACTAAAATAACGCTAAAACAACTAACGAAACGAAACCTAACCCAATCG	I	A	Red								OpenSea	TTTATAAATCCATCACTGAGGTGGCGCTGAAACAGCTGACGGAGCGAAGCCTGACCCAGT[CG]GGTCCCGGGCCCTCCACGGGGGTCTGCGTCCTCCCGCTGCCTCCCACCCACCCCTGACAG	TCACTGAGGTGGCGCTGAAACAGCTGACGGAGCGAAGCCTGACCCAGTCG								TRUE	17:53243447-53243584
cg09981361	0.286972	0.677713	11.3298	3.09149e-24	1.48151e-21	43.8435	chr8	109206108	-	cg09981361	57773422		CCTTATTAACRAAATAAACAAAAACACAACTACCCATATACTTCCTTCCC		II										OpenSea	CACAGCTCTGGCCTTGTTAGCGAAATGAACAAAGACACAGCTACCCATGTGCTTCCTTCC[CG]TGCAGACCATTTGTCTCTAAAATGAAATGAAAAGCTGCATACTCCCTCAGCAGAGGAAAG	CGGGAAGGAAGCACATGGGTAGCTGTGTCTTTGTTCATTTCGCTAACAAG								TRUE
cg07091016	0.391767	0.510458	11.3291	3.10804e-24	1.48732e-21	43.8382	chr1	36174005	-	cg07091016	17676491	61625448	AACCCAACCCTCTCCCAACAACAACATCTAAAACCTTAATAAAATATACA	AACCCAACCCTCTCCCGACAACGACATCTAAAACCTTAATAAAATATACG	I	C	Grn	rs80331939	0.010522					chr1:36173406-36173979	S_Shore	AGGCCCTCGGGGAACCCAGCCCTCTCCCGGCAGCGACATCTAAGACCTTAGTAGGATGTA[CG]CACCCCCCTTTCTCCAACGCCACCCTCTCCCCCTCCCGCCAGTCTCCACCCGAAGAATCT	AACCCAGCCCTCTCCCGGCAGCGACATCTAAGACCTTAGTAGGATGTACG								TRUE	1:35945586-35946593	1:36172599-36174363	Unclassified_Cell_type_specific	TRUE
cg02486904	0.331441	0.536254	11.3265	3.16832e-24	1.51001e-21	43.8191	chr1	47999051	+	cg02486904	57739330		CAAAAAATAAAAACACAACTAACTCCCATTAAAACCCTCTCACAAACTCC		II									chr1:47998899-47999517	Island	GCTGAGACCGCTTAATAAAGCATTACATATCTCACCGCTTCCATATTTCATTACCTCACG[CG]GAGCCTGTGAGAGGGCCCTAATGGGAGTCAGCTGTGTTTTTACTTTCTGTTGTCGGCCGG	AGAAAGTAAAAACACAGCTGACTCCCATTAGGGCCCTCTCACAGGCTCCG								TRUE	1:47771508-47772080			TRUE
cg16440442	0.281553	0.742287	11.3254	3.19485e-24	1.51775e-21	43.8108	chr5	149980671	-	cg16440442	61765387	70696415	CACTCAACCTACTCCAAACAAAACACAAATAAAAAACAAACAAACAAACA	CGCTCAACCTACTCCAAACAAAACGCGAATAAAAAACAAACGAACAAACG	I	A	Red								OpenSea	CTCCTCCCATCCCGCTCAGCCTGCTCCAGACAGAGCGCGAGTGAGGAGCAGGCGGGCAGG[CG]GCGGGCAGCCGGGCAGCCGTGGACAGAGGCCCGGGCACAGCCAGTTGCTGTGCCAGAGGG	CGCTCAGCCTGCTCCAGACAGAGCGCGAGTGAGGAGCAGGCGGGCAGGCG			SYNPO;SYNPO	NM_001166208;NM_001166208	1stExon;5'UTR	low-CpG:149960820-149960907						TRUE
cg11812071	0.197668	0.819793	11.3253	3.19751e-24	1.51775e-21	43.81	chr6	138200097	+	cg11812071	47751475		TAACACTTCCCRAAATCCAAATACCTTATATAATCTAAAACRTAACTAAC		II										OpenSea	CACACTGAATGTGCAGCACAACGGATTTTGTGAACGTTGCCACAACGCCCGGCAACTTCA[CG]CCAGCCACGCCCCAGACCACACAAGGCACTTGGATCCCGGGAAGTGCCAAGCCTGCCTCC	CGCCAGCCACGCCCCAGACCACACAAGGCACTTGGATCCCGGGAAGTGCC			TNFAIP3	NM_006290	Body				6:138241751-138241830
cg25587069	0.32183	0.459641	11.3239	3.22961e-24	1.53092e-21	43.8001	chr5	151066484	-	cg25587069	28681338	37687428	AACAAACAAACAACAAACAAAACACACTCTCCAAACAATCTAAAAAACCA	AACAAACAAACGACAAACAAAACGCGCTCTCCGAACAATCTAAAAAACCG	I	C	Grn	rs76715136	0.010426						OpenSea	ACCTCAGTGGCAGGCAGGCAGGCGGCAGGCAGAGCGCGCTCTCCGGGCAGTCTGAAGGAC[CG]CGGGAATGTGGAGGGGTTTAGAGACAGGCAACAGGAAACCACTCAGAGCTCTGGGCTGGG	GGCAGGCAGGCGGCAGGCAGAGCGCGCTCTCCGGGCAGTCTGAAGGACCG			SPARC;SPARC	NM_003118;NM_003118	1stExon;5'UTR	low-CpG:151046661-151046731						TRUE
cg21871232	0.323693	0.67099	11.3172	3.39686e-24	1.60803e-21	43.7498	chr14	95693881	+	cg21871232	13636507		ATAAAAATTATTCTTCAAATTTAACTCAAAAATAAAACTTAACCACRACC		II										OpenSea	CGAGACCCGAACGGAATACCCCCTGATAAATGGACTAACAACATTTCCAGTTACCAGCCC[CG]GCCGTGGCCAAGCCTTACTTCTGAGTTAAACCTGAAGAATAATTTCCATTGACAGTTCCT	CGGCCGTGGCCAAGCCTTACTTCTGAGTTAAACCTGAAGAATAATTTCCA			CLMN	NM_024734	Body				14:94763537-94763639
cg01388015	0.254165	0.829287	11.317	3.40209e-24	1.60834e-21	43.7483	chr17	4122618	+	cg01388015	69755485		TTCCAATCAATTATCAAATAAAACTAAATCTCCTAACCCAAAACAACACC		II									chr17:4125261-4125563	N_Shelf	AATAAGAAGAGTGATGGTCAGAGGAATACTTAAAATCATGGTCAACGCAAGTAATTCTCA[CG]GTGTTGTCCTGGGCCAGGAGATTCAGCCTCATCTGATAACTGATTGGAAATCTGATTCTC	CGGTGTTGTCCTGGGCCAGGAGATTCAGCCTCATCTGATAACTGATTGGA			ANKFY1;ANKFY1	NM_016376;NM_020740	Body;Body
cg01740766	0.390543	0.521459	11.3168	3.40839e-24	1.60916e-21	43.7465	chr6	44528958	+	cg01740766	62649333	20639425	CTCACCCCTCACCCAAAAAAATTTATTAACAAAAACCACAAAAAAAACCA	CTCACCCCTCGCCCAAAAAAATTTATTAACAAAAACCGCGAAAAAAACCG	I	A	Red								OpenSea	ATGGGACACTAGTAAACGTCCCATAGTATATTTTGTAAGAGTAATGAAGTCTCAGGAACC[CG]GCCCTCCCCGCGGCCTCTGCTAATAAATTTCCTTGGGCGAGGGGTGAGCTGCCAGGCGCT	CGGCCCTCCCCGCGGCCTCTGCTAATAAATTTCCTTGGGCGAGGGGTGAG									6:44636936-44637136
cg08580254	0.313288	0.548319	11.3138	3.48553e-24	1.64337e-21	43.7242	chr17	38478807	-	cg08580254	59659368		ACTCRCTATATATCTATATATACACACCTACCTTAAAATAACTTTATCCC		II									chr17:38474197-38474980	S_Shelf	CACCGTGACCCACTCGCTGTGTGTCTGTGTGTACACACCTACCTTGGAGTGGCTTTATCC[CG]GCCCTCCCCCCGGAGCCTCTGTCCCCTGGGTCCTACCGCAGGTCCTCAGCCCTCCTTCCC	CTCGCTGTGTGTCTGTGTGTACACACCTACCTTGGAGTGGCTTTATCCCG			RARA;RARA;RARA	NM_001145301;NM_000964;NM_001145302	5'UTR;5'UTR;5'UTR			TRUE		17:38478383-38479614	Promoter_Associated	TRUE
cg05878390	0.111484	0.874304	11.3134	3.49544e-24	1.64584e-21	43.7214	chr4	151502935	-	cg05878390	55642379		ACTTCTCTCTTTACCCTATTTCTTTATCAAATACAATAATAACTACTACC		II									chr4:151504011-151505085	N_Shore	CCTATTTTCTTACTTCTCTCTTTACCCTGTTTCTTTATCAAGTGCAGTGGTGGCTGCTAC[CG]TTCGCCAAGCGTGCCTGTCTTCTCTCTCGGATTGGCTAAAGCACTGACAGCTCGGATAGC	CGGTAGCAGCCACCACTGCACTTGATAAAGAAACAGGGTAAAGAGAGAAG			MAB21L2;LRBA	NM_006439;NM_006726	TSS200;Body		RDMR		4:151722385-151722678
cg13982505	0.282632	0.76307	11.3118	3.53772e-24	1.66352e-21	43.7094	chr2	233642094	+	cg13982505	26728350		AAAAAAAAATACTATTCACTAAAACACTACACAAAACCATACCACAACAC		II										OpenSea	ACACAACATTGAAATAGTGTTTAGCTGGAAAATGTGATCCAGCTTGTTGGAACCCTGAAA[CG]TGCTGTGGTATGGCTTTGTGCAGTGCCTTAGTGAACAGTACTTTTCTCCTCCTCCGTTAG	CGTGCTGTGGTATGGCTTTGTGCAGTGCCTTAGTGAACAGTACTTTTCTC		TRUE	GIGYF2;GIGYF2;GIGYF2;KCNJ13;GIGYF2	NM_015575;NM_001103147;NM_001103146;NM_002242;NM_001103148	Body;Body;Body;TSS1500;Body
cg11155356	0.24144	0.761471	11.3103	3.57874e-24	1.67832e-21	43.698	chr8	134114892	-	cg11155356	16788365		TAATCTTATTTTCTAAAATAACAACTTTCTATTAAAATTCTTCATCAATC		II										OpenSea	TTCGCAGCAAATGATCTTATTTTCTGAAGTAGCAGCTTTCTATTGAAATTCTTCATCAGT[CG]CTGTCATGGGGAATTTCTCCCCCTTTTCTCTTTCTTTCTAACTGGTGAAATTGACAGTCT	GATCTTATTTTCTGAAGTAGCAGCTTTCTATTGAAATTCTTCATCAGTCG			TG;SLA;SLA;SLA;SLA	NM_003235;NM_001045557;NM_001045556;NM_001045557;NM_001045556	Body;1stExon;1stExon;5'UTR;5'UTR
cg05204540	0.287757	0.691969	11.3074	3.65658e-24	1.71253e-21	43.6766	chr7	134856681	+	cg05204540	44767483		TAATCTTAACAAACTTCAAATATCTAAACTTCAAATACCAATTCCTTCCC		II			rs117226195	0.069878					chr7:134854975-134855696	S_Shore	AATGCCTTGCCAGAGCAGCGCATAGCAGGCTCCCGAGAAGGATTAACACTGGCTGAACAC[CG]GGAAGGAACTGGCACTTGAAGTCCAGACATCTGAAGCTTGTCAAGACTAGTTTTTGGAAC	CGGGAAGGAACTGGCACTTGAAGTCCAGACATCTGAAGCTTGTCAAGACT			C7orf49;C7orf49;C7orf49	NM_024033;NR_024185;NR_024186	TSS1500;TSS1500;TSS1500
cg15028339	0.181917	0.776033	11.3062	3.68955e-24	1.72111e-21	43.6676	chr5	34693546	+	cg15028339	51648476		CAATACATAAAAACTCCTTATTCCTATAATAAAAAATCAACCATCCATAC		II										OpenSea	CTGGAGCATCACAGTTTTTCAGTGGGTGCCACTGCATAATATTAATAGCAAGAGTGAACA[CG]TATGGATGGCTGACCTTCTATTACAGGAATAAGGAGTTCTCATGTACTGAATGCTCACTA	AGTACATGAGAACTCCTTATTCCTGTAATAGAAGGTCAGCCATCCATACG			RAI14;RAI14;RAI14;RAI14;RAI14;RAI14	NM_001145525;NM_001145520;NM_001145521;NM_015577;NM_001145523;NM_001145522	Body;Body;Body;Body;Body;Body			TRUE
cg08966413	0.126926	0.826274	11.3055	3.7105e-24	1.72849e-21	43.662	chr16	23154937	+	cg08966413	26621507		TTTCCTTTTACTTCCCCAACCTTTAAAATAATTACCTTATTATCTCTCRC		II										OpenSea	CAGAGAAGGAGAAAGAGAGAGGGAGAGGTTGGGGGGGGGGAGAGAGAGAGAAAGAGAGAG[CG]CGAGAGATAACAAGGTAACCATTTTAAAGGCTGGGGAAGTAAAAGGAAACTTGCGCTGAG	CGCGAGAGATAACAAGGTAACCATTTTAAAGGCTGGGGAAGTAAAAGGAA			USP31	NM_020718	Body			TRUE
cg17279839	0.284946	0.564646	11.3021	3.80479e-24	1.76783e-21	43.637	chr7	150038598	-	cg17279839	74764364		CRAAACCCCTCAATAAAAAACTACCAAAATAATCRCCTTAAAACAAAAAC		II									chr7:150037459-150039031	Island	GATGTGGAAACCGAGGCCCCTCAGTGAAGAGCTGCCAGGGTGGTCGCCTTAGAGCAAAGG[CG]TTCCTCATTCCGCCTGCGCAGCTGCCCCTCCGCCCGGCTGCCGCCCCAGCCCGCTTCCCC	CGCCTTTGCTCTAAGGCGACCACCCTGGCAGCTCTTCACTGAGGGGCCTC		TRUE	RARRES2	NM_002889	5'UTR				7:149668458-149669951			TRUE
cg25431535	0.311438	0.56682	11.3003	3.85664e-24	1.78956e-21	43.6236	chr22	43084985	-	cg25431535	15742362		CTAAATCTCTACTTATTCTAACTTAAACTAACCCAATACAAAACRTACTC		II									chr22:43088918-43089668	N_Shelf	TTCACTTGTTCCTAAATCTCTGCTTGTTCTAACTTGGACTAGCCCAGTGCAAGGCGTGCT[CG]GAATTCTGCTGTGAGGTTGGGGGTCAGGGTGGGACCAGGCTTCAGGCCCTGGACTCAGGT	TAAATCTCTGCTTGTTCTAACTTGGACTAGCCCAGTGCAAGGCGTGCTCG								TRUE				TRUE
cg01650776	0.263158	0.583509	11.2996	3.87667e-24	1.79648e-21	43.6184	chr7	150748518	+	cg01650776	25787480		ACCAAAAAAATTAAACAACCAACACRAAACCCCAAAACCAATAAAACTAC		II									chr7:150747976-150748519	Island	GCGGAACGGGGCAGGCCAGGCCGTAGCCCTAGTGCGCACAGCCCGGGCGGAGGCAGCCTC[CG]CAGCCTCACTGGCTCTGGGGCTCCGTGCTGGTTGCTTAATCTTTCTGGCCCCGGGGGATG	CCAGAAAGATTAAGCAACCAGCACGGAGCCCCAGAGCCAGTGAGGCTGCG			ACCN3;ACCN3;ACCN3	NM_004769;NM_020322;NM_020321	Body;Body;Body				7:150378928-150379452	7:150747755-150748567	Unclassified_Cell_type_specific	TRUE
cg24676120	0.341747	0.680264	11.2992	3.88941e-24	1.80001e-21	43.6152	chr12	102821557	-	cg24676120	11648334		ACTATTAAAAAACAACCTCTACAACAACAAAAACAACTCTTAACACTATC		II										OpenSea	TCAGGGAGTAAACTGTTGGAAGACAGCCTCTACAGCAGCAGAAACAGCTCTTGGCACTGT[CG]CAGAGAAGGGAGCAGCCAGAGTCAGCGACAGATTGAACACAGGAGAGAGGGAAGGAGGGA	CTGTTGGAAGACAGCCTCTACAGCAGCAGAAACAGCTCTTGGCACTGTCG			IGF1;IGF1;IGF1;IGF1	NM_001111285;NM_000618;NM_001111283;NM_001111284	Body;Body;Body;Body			TRUE
cg16052975	0.35655	0.57934	11.2985	3.9099e-24	1.80712e-21	43.6099	chr17	15821016	+	cg16052975	57723478		CCCCTAATACRACCAACATAAACCAAACTAAACAAAAACAAAAACCCTTC		II									chr17:15820620-15821325	Island	GGACTCCAGCGGCAGGGGCCTCCCCAGGCTGCGGCTCCGCGCCGGTGACGGGGGCTCTGC[CG]AAGGGCTCCTGCCCCTGCCTAGCCTGGCCCATGCTGGTCGCATCAGGGGCTCCATTCAAC	CCCTGATGCGACCAGCATGGGCCAGGCTAGGCAGGGGCAGGAGCCCTTCG								TRUE	17:15761346-15762050
cg25911551	0.207941	0.803409	11.2963	3.97332e-24	1.83402e-21	43.5939	chr4	144266241	+	cg25911551	59614500		CACATTTCTCCTTCTAAAAACTCTATTCCTTTATAACTTATATCCTTCAC		II										OpenSea	ATCTGGAACAAAAATTTTCCATGTGGTTGTTTTTAGCAGAGCTACTATATGCAAACTGCA[CG]TGAAGGATATAAGTTATAAAGGAATAGAGCTTCTAGAAGGAGAAATGTGAGTTAACTTTT	ACATTTCTCCTTCTAGAAGCTCTATTCCTTTATAACTTATATCCTTCACG			GAB1;GAB1	NM_002039;NM_207123	Body;Body			TRUE
cg10251229	0.323394	0.711175	11.2961	3.97906e-24	1.83426e-21	43.5925	chr7	630581	+	cg10251229	28802435		ACAAAAATCTAAAATAACCTAAACTAAATCATTACRCCTACCACTACCCC		II									chr7:631836-632135	N_Shore	CCGTCGGCAGCAGAAAGTGCCGCGTGTCTGCCCCCGAGAGCGGAGAGCGGGCCGGATGCC[CG]GGGCAGTGGCAGGCGCAATGACCCAGCCCAGGCCATTTTAGATTTCTGCCAGCCATAAAA	CGGGGCAGTGGCAGGCGCAATGACCCAGCCCAGGCCATTTTAGATTTCTG			PRKAR1B;PRKAR1B;PRKAR1B;PRKAR1B;PRKAR1B;PRKAR1B	NM_001164759;NM_001164762;NM_001164758;NM_001164760;NM_001164761;NM_002735	Body;Body;Body;Body;Body;Body				7:596977-597123			TRUE
cg25170591	0.443835	0.518747	11.2913	4.12742e-24	1.8952e-21	43.5561	chr10	103881062	+	cg25170591	39620381	59669356	CTCCAAAACCCTCAAAAAACAACAACTTCCAAACAAAAAAATCAAAAACA	CTCCGAAACCCTCAAAAAACAACAACTTCCAAACAAAAAAATCGAAAACG	I	A	Red							chr10:103879633-103880628	S_Shore	CCCTTCCCCCCTTTCTCCAGCCTTGGTGCCTTCACCTCCGTACCAACCGCCCAACCCCAC[CG]CCTCCGACCCCCCTGCCTGGAAGCTGCTGTCCTTTGAGGGCTTCGGAGATGAGAACAGGA	CGCCTCCGACCCCCCTGCCTGGAAGCTGCTGTCCTTTGAGGGCTTCGGAG			LDB1	NM_001113407	TSS1500
cg13694466	0.185417	0.841994	11.291	4.13501e-24	1.89621e-21	43.5542	chr10	13382122	+	cg13694466	53653410		CCTCTATAAAATCTACTACTATCATAAAACCRAATAAAACAATACTTCAC		II			rs114544274	0.019114						OpenSea	TTTAAATCATATCTGAATCGCACTAAAACGACCTTTAATATTCTGCGTAAGTGAAAGGGC[CG]TGAAGCACTGCCTCACTCGGTCTCATGACAGCAGCAGACCTCACAGAGGCGGGTCATGGA	CTCTGTGAGGTCTGCTGCTGTCATGAGACCGAGTGAGGCAGTGCTTCACG			SEPHS1	NM_012247	Body			TRUE
cg02532096	0.36942	0.45767	11.2907	4.14426e-24	1.89798e-21	43.552	chr11	111411289	+	cg02532096	27666439	35688488	TCCAACAAAATTAACACCAAACACTCAACCAACCAAAAAAAAACAAATCA	TCCAACGAAATTAACGCCAAACACTCGACCAACCAAAAAAAAACGAATCG	I	C	Grn							chr11:111410932-111412199	Island	GGGCAAACGCGGGATCTCCCAGGGAAGCTCGGAGGGGGACAGGGAGCTGGTTCCCCTCTG[CG]ACTCGCCCCTCTCTGGCTGGCCGAGTGTCTGGCGCCAACCTCGCTGGAGGAGGCTGTCGG	TCCAGCGAGGTTGGCGCCAGACACTCGGCCAGCCAGAGAGGGGCGAGTCG			LAYN;LAYN	NM_178834;NM_178834	5'UTR;1stExon		DMR		11:110916143-110917773	11:111410925-111412814	Unclassified_Cell_type_specific	TRUE
cg22338118	0.136921	0.855002	11.2894	4.18485e-24	1.91279e-21	43.5423	chr7	94536003	+	cg22338118	49709453		AAAAATCAATCTAAATAAAATACAAACRACTATAAATTTCACAACACTCC		II									chr7:94536849-94537477	N_Shore	ATGAGCAAAAGATTACTGTTTGTCCTTTCAATGGAATGCTGGATGTTATCTACAGGACTC[CG]GAGTGTTGTGAAATTTACAGTCGTCTGCACCTTACTTAGACTGACTTTCACTAGGCTATT	AAAGTCAGTCTAAGTAAGGTGCAGACGACTGTAAATTTCACAACACTCCG			PPP1R9A;PPP1R9A	NM_017650;NM_001166160	TSS1500;TSS1500
cg17696194	0.368893	0.582869	11.2893	4.18747e-24	1.91279e-21	43.5417	chr11	58941051	+	cg17696194	18656499		ACTATAATTTCAAAAAAAAACCTAAAAACAATTTCTCCTTAAAAATCTAC		II									chr11:58940830-58941052	Island	GCTCGGGGCTTCGGAATGCATGGCAGGGAAGCCGCTCCCTTTGTCTGCGGAGGAGGAGGA[CG]CAGATTCCTAAGGAGAAACTGTCCCCAGGCTTCCTCTTGAAACCATAGCCTGTAAGGAAC	CGCAGATTCCTAAGGAGAAACTGTCCCCAGGCTTCCTCTTGAAACCATAG			DTX4	NM_015177	Body
cg00257296	0.288882	0.522468	11.289	4.19731e-24	1.91479e-21	43.5394	chr12	120799373	-	cg00257296	55660321		AAAACTCCCRACCCAATATCCTTAATAAACTTTAATCTCCATAAAAACCC		II									chr12:120799372-120799912	Island	CTGAGGGGAGGGAGGCTCCCGGCCCAGTGTCCTTAATAGGCTTTGGTCTCCATGGGAACC[CG]AGGGCAGGGGGGATCGGGCGGGGGGAGGGGAGGCGGCCGAGGCCTGCTGACCAGTAGGAG	CGGGTTCCCATGGAGACCAAAGCCTATTAAGGACACTGGGCCGGGAGCCT			MSI1	NM_002442	Body			TRUE				TRUE
cg08350814	0.425494	0.469341	11.2867	4.27004e-24	1.94545e-21	43.5223	chr2	191045309	-	cg08350814	50744366	12711442	AATCTATTCCCACTACAACACCAACAACTACTTAATAATTACAAAAAACA	AATCTATTCCCGCTACGACGCCGACAACTACTTAATAATTACGAAAAACG	I	T	Red							chr2:191044979-191045829	Island	TTGACCTTTGCGGGTCTGTTCCCGCTGCGGCGCCGGCAGCTGCTTGGTAGTTGCGGGGGG[CG]TGAGGGCGGTGGCCCAGACCAACCGGCTGGCAGCCCAGCTCCGCTCCGCCCGCCCCTGCC	CGCCCCCCGCAACTACCAAGCAGCTGCCGGCGCCGCAGCGGGAACAGACC			C2orf88;C2orf88;C2orf88;C2orf88	NM_001042519;NM_001042521;NM_032321;NM_001042520	TSS1500;5'UTR;TSS1500;5'UTR			TRUE	2:190753258-190754120	2:191044906-191046274	Unclassified	TRUE
cg22796507	0.403913	0.540609	11.2863	4.28549e-24	1.94996e-21	43.5187	chr1	47882739	+	cg22796507	40604460	17618404	ATCAAAAACCTACAAATAAAATAACAAAAAAACAACAACAACACAAAACA	ATCGAAAACCTACGAATAAAATAACGAAAAAACGACGACAACGCAAAACG	I	A	Red							chr1:47881896-47883065	Island	GGCTGGGCGCCCCCGAGCCGCCCTGCTGCGCCGCGCCCGACGCCGCAGCCGCAGCCTTCC[CG]CCCTGCGCTGCCGCCGCCTCCCCGCCACTCTACTCGCAGGTCCCCGACCGCCTGGTACTG	CGCCCTGCGCTGCCGCCGCCTCCCCGCCACTCTACTCGCAGGTCCCCGAC			FOXE3	NM_012186	1stExon			TRUE	1:47654520-47655652	1:47882578-47882741	Unclassified_Cell_type_specific	TRUE
cg22589697	0.166719	0.839295	11.2837	4.36979e-24	1.98319e-21	43.4993	chr5	123975123	-	cg22589697	45780497		CTACTATCTATCCTTTCTTAAATACTCTACAATTTTCTTAATAACTATTC		II										OpenSea	ATTTGGTCTATCTGCTATCTATCCTTTCTTGAATACTCTGCAGTTTTCTTAATAGCTATT[CG]AAGGAGATACAGCATTCCATCTCTCCGGCTCTGCATGGTGCTAAATGGTTTGCATGCATT	TGCTATCTATCCTTTCTTGAATACTCTGCAGTTTTCTTAATAGCTATTCG			ZNF608	NM_020747	Body			TRUE
cg08832906	0.398354	0.524277	11.282	4.42392e-24	2.00517e-21	43.4871	chr7	139208852	-	cg08832906	46678346	10731385	TACTACAACAATCCAAATCAAACTACAAAAACAACACCAACTAAAAAACA	TACTACGACGATCCGAATCGAACTACGAAAACAACACCAACTAAAAAACG	I	A	Red							chr7:139208442-139209069	Island	GCCCCGAGGGGCTGCTGCGGCGATCCGGGTCGGGCTACGAGGGCAGCACCAGCTGGAAGG[CG]GCCTTGGAGGGTAAGCGCGGAGCGGCCTCCCTCTCCTGGCCCAGGGACCCCTGCCCAGGC	TGCTGCGGCGATCCGGGTCGGGCTACGAGGGCAGCACCAGCTGGAAGGCG			CLEC2L	NM_001080511	1stExon		DMR		7:138858596-138859778			TRUE
cg00745835	0.214492	0.859622	11.2803	4.48075e-24	2.01793e-21	43.4744	chr10	80778842	+	cg00745835	70743400		AAAAATTAACAAACTAACTATAAAATAATAAACTACCCATCACTAAAACC		II										OpenSea	CCCCACATCACACTCACACAGGACCAACACCGTGATCACCATGACCAGTCTCTGCTTGCA[CG]GTTCCAGTGATGGGCAGCTCACCACTTCACAGCCAGTCTGCTAATCTCTAGACATCACTC	CGGTTCCAGTGATGGGCAGCTCACCACTTCACAGCCAGTCTGCTAATCTC			LOC283050;LOC283050;LOC283050	NR_024431;NR_024429;NR_015429	Body;Body;Body			TRUE
cg22771999	0.35522	0.557852	11.2797	4.50309e-24	2.02539e-21	43.4694	chrX	64888437	+	cg22771999	43733504		TCTAAAAAAATATAACCCCACRAAAAAACCCACACCACACAAAATAATCC		II			rs12011733	0.207574					chrX:64887549-64887837	S_Shore	CACCTCCAAATCCCTGCCCCTCCTATTGCTTAATGCCTCTCTATCTCCTCCTATCCCCTC[CG]GACTATTTTGTGTGGTGTGGGTTTTCTCGTGGGGCCACACCTTTCTAGAGTGGTGGTTGA	CTAGAAAGGTGTGGCCCCACGAGAAAACCCACACCACACAAAATAGTCCG			MSN	NM_002444	Body					X:64888305-64888964	Promoter_Associated_Cell_type_specific	TRUE
cg12627583	0.378384	0.501598	11.2794	4.51026e-24	2.02603e-21	43.4678	chr2	201450731	-	cg12627583	34667485		ACTTTCTCCRTCRAAATAAATAAATTAAACTTTAAACTCCAACAAACCCC		II									chr2:201450526-201451027	Island	TCTTAATCAAGGCTTTCTCCGTCGGGGTGGATGGGTTGGACTTTAGGCTCCAGCAAGCCC[CG]CCCCACTCGGCGGGTCGGTGCCGCCGGGTCCCAGGTGCCCGCTACTTCCCAGAACCTCCG	CTTTCTCCGTCGGGGTGGATGGGTTGGACTTTAGGCTCCAGCAAGCCCCG		TRUE	AOX1;AOX1	NM_001159;NM_001159	1stExon;5'UTR			TRUE	2:201158788-201159631	2:201450280-201450928	Unclassified_Cell_type_specific	TRUE
cg16232979	0.424101	0.51405	11.2791	4.52047e-24	2.02803e-21	43.4656	chr19	16187631	+	cg16232979	17803433	60734334	AAATAAAAAATCCTAACTACAAACACAAAAATATAAATCAACAATCAACA	AAATAAAAAATCCTAACTACGAACGCAAAAATATAAATCGACGATCGACG	I	T	Red							chr19:16186789-16188275	Island	CCGGCTTCCCGCGCTGCCCGCCCGCGCGCAGTCCTCGGGCCGCCTTTTTACGCCCTCGGA[CG]CCGATCGCCGACCCACATCCCTGCGCCCGCAGCCAGGACCCCCTACTTCCTCCGCCGTCC	CGCCGATCGCCGACCCACATCCCTGCGCCCGCAGCCAGGACCCCCTACTT		TRUE	TPM4;TPM4	NM_001145160;NM_003290	Body;Body	high-CpG:16048047-16048853			19:16047833-16049275	19:16186752-16188395	Promoter_Associated
cg19505129	0.449234	0.537374	11.2772	4.58559e-24	2.0541e-21	43.4514	chrX	56258695	-	cg19505129	38738473	67676412	TAATTAAAATTATACCTACCACTACTAAAAACTAAAAAAAACAACCACCA	TAATTAAAATTATACCTACCGCTACTAAAAACTAAAAAAAACGACCGCCG	I	A	Red							chrX:56258951-56259159	N_Shore	AGGAAGTGAAATTGATTGGAATTATACCTGCCGCTGCTGGAGGCTGAGGGAGGCGGCCGC[CG]GAGGCGAGGCCAGCTCTGTCGGCCCAGGGCCCCGCCCCACCCCCTCCTTCCTCCCTCCTC	CGGCGGCCGCCTCCCTCAGCCTCCAGCAGCGGCAGGTATAATTCCAATCA			KLF8;KLF8	NM_001159296;NM_007250	TSS200;TSS200					X:56258265-56259079	Unclassified	TRUE
cg15129506	0.345991	0.508483	11.2768	4.59945e-24	2.05559e-21	43.4484	chr2	27958712	-	cg15129506	65789344		CRAAACRAAAACRACTAATTCTAATCCRAAACCCAAAATAAAAATTAAAC		II			rs115453331	0.028236					chr2:27958207-27958723	Island	TCGGGAAGGCGCGGGGCGGGGGCGGCTGATTCTAATCCGAGGCCCAAGATGGAGATTGGG[CG]CCGGGAGGCGGCTGGCTTCACTGGGTCCTGGCCCTGAGCCGGTTTGCTGGGCTGGGCCTA	GGGGCGGGGGCGGCTGATTCTAATCCGAGGCCCAAGATGGAGATTGGGCG								TRUE		2:27957816-27959130	Unclassified
cg21456897	0.277377	0.518005	11.274	4.69965e-24	2.09505e-21	43.4269	chr3	64253803	-	cg21456897	70680468		CACAAAACAAATAACATTCCTAAAACRACAACTACTCTATACRCAACTCC		II									chr3:64253533-64253819	Island	CAGGGGCTCCGCACAAGGCAGGTAACATTCCTGGGGCGGCAGCTGCTCTGTGCGCAGCTC[CG]GATCCAGGAAAATCGCTCAGGTCCTGGGGAGAGGAGCTCCAAGCTCTCTGGGCTGCCTCC	CGGAGCTGCGCACAGAGCAGCTGCCGCCCCAGGAATGTTACCTGCCTTGT						low-CpG:64228794-64228922						TRUE
cg04979599	0.142487	0.84696	11.2723	4.75672e-24	2.11513e-21	43.4149	chr5	148650899	-	cg04979599	30800363		CCAAATACTTTTCTTTCTAAAAATCTTTATTATTATTTAACTCCTCTTTC		II									chr5:148650920-148651772	N_Shore	TTCTCCCTTTCCCAGGTGCTTTTCTTTCTGAAGATCTTTGTTATTATTTAACTCCTCTTT[CG]CAACACCACTGACATTGCACCGGCATCGCCGCGGGCCCACTGTCTGGCTTAGAAGGTGCT	CAGGTGCTTTTCTTTCTGAAGATCTTTGTTATTATTTAACTCCTCTTTCG			AFAP1L1;AFAP1L1	NM_152406;NM_001146337	TSS1500;TSS1500					5:148650596-148652255	Unclassified	TRUE
cg06823060	0.183021	0.83873	11.2688	4.88576e-24	2.16977e-21	43.3883	chr16	81616874	-	cg06823060	49743448		CCCTATTAACRACRACAACATTAAACAAATCCTAAACCTCATATCTATAC		II										OpenSea	CCCCTTTGTCTCCCTATTGACGGCGACAGCATTGGGCAAGTCCTGGGCCTCATGTCTGTG[CG]AATGTCCCCACCCTGTCACCGGCACTTCCCCCCGGGGTCGGGGCTCCGGGCCTCTCATAC	CGCACAGACATGAGGCCCAGGACTTGCCCAATGCTGTCGCCGTCAATAGG			CMIP;CMIP	NM_030629;NM_198390	Body;Body			TRUE		16:81616849-81616975	Unclassified_Cell_type_specific
cg05461734	0.312572	0.726345	11.2685	4.89646e-24	2.17178e-21	43.3861	chr10	122705955	-	cg05461734	65768484		ATTCAAAAAATCCCCAAACTAAAAAAAACCTAATTTCTAAATAAAACACC		II									chr10:122708510-122708899	N_Shelf	AGATCTGGAAGGTTCAGGGGATCCCCAGGCTGGAAGGAGCCTGGTTTCTAAATAGGACAC[CG]ATGCCGACCATCTTTTTCAAGTTAAACTTTGGAAAGTTCCATTTGCCATGCAAACTACCC	CGGTGTCCTATTTAGAAACCAGGCTCCTTCCAGCCTGGGGATCCCCTGAA
cg00842687	0.321016	0.740741	11.2675	4.93323e-24	2.18533e-21	43.3787	chr3	73816009	-	cg00842687	61660477		TTCTCCTCTAAAAAAAACCCTTATAATCCCAACTATAACTACAAATCAAC		II										OpenSea	CTTTCTCTTTTTTCTCCTCTGAAAAAGGCCCTTGTAATCCCAGCTGTGGCTGCAAGTCAG[CG]TATGCCTCCAACTCTTTCCCAAATGTTTTCAGGCTAGAGAAATCCCAAACACATTTCCAC	CGCTGACTTGCAGCCACAGCTGGGATTACAAGGGCCTTTTTCAGAGGAGA								TRUE
cg13710662	0.280877	0.756838	11.2671	4.94883e-24	2.18895e-21	43.3756	chr7	150896489	+	cg13710662	26800385		CCCRAACCTATCAACAATATAAACTCAACRTTTTCAATAATTATCTCTAC		II			rs149104301	0.0119						OpenSea	CGCTCTCGCAGCCACTTTCCCGCCTCATTGGCTCCCAAATGTATTTTAAATATCACTCTG[CG]CAGAGACAATTACTGAAAACGCTGAGCTCACACTGTTGATAGGCCCGGGCGGCCGGGCTC	CGCAGAGACAATTACTGAAAACGCTGAGCTCACACTGTTGATAGGCCCGG									7:150527314-150527423
cg13962170	0.19841	0.785066	11.2669	4.95386e-24	2.18895e-21	43.3745	chr1	218691051	+	cg13962170	60634501		AAAAACAATTAAATAACCTAATTATAACCTCTCCTCCAAACCATATTTCC		II										OpenSea	TAGATAGTGGGATAAGATAAATGAATATCAGTCTTTTTTTTGTACTGGAAATAGCAGATT[CG]GAAACATGGCTTGGAGGAGAGGCTATAATTAGGTTACCTAATTGCTTCCCCATGAGTTGA	CGGAAACATGGCTTGGAGGAGAGGCTATAATTAGGTTACCTAATTGCTTC								TRUE
cg25904964	0.148044	0.770144	11.2647	5.03909e-24	2.22382e-21	43.3576	chr20	60955979	+	cg25904964	51617432		ACAAAAAAACTAAACTAACCRAACCTAAACACTAAATACTAAATCCCACC		II									chr20:60953414-60953668	S_Shelf	GTGGGGAGAGGACTTCTCCGGGTCTCCCTGCTGGGTCAGCCTGTACTCCAGGGAGACTCA[CG]GTGGGACCCAGTACCCAGTGCCCAGGCCCGGCCAGCCCAGCCCCTCTGCCTGTCTTCACC	CGGTGGGACCCAGTACCCAGTGCCCAGGCCCGGCCAGCCCAGCCCCTCTG
cg22241045	0.268432	0.685939	11.2639	5.06666e-24	2.23039e-21	43.3521	chr4	54363911	+	cg22241045	36746460		ATACTAAAATTCCTACTAACCTCCRAAATAAAACATAAAACAAAACCCTC		II										OpenSea	TTTCCACTAGAACTGGGAGGCAGCAGTGCACAGTGTAGCTGATTGTACTGCGGCCTGCCC[CG]AGGGCCCTGTCTTATGCTCCACCTCGGAGGCCAGCAGGAATTTCAGTATTTCTGTGAAAA	TACTGAAATTCCTGCTGGCCTCCGAGGTGGAGCATAAGACAGGGCCCTCG			LNX1;LNX1	NM_032622;NM_001126328	Body;Body			TRUE
cg19156875	0.45994	0.555293	11.2629	5.10764e-24	2.24562e-21	43.3441	chr17	43974446	-	cg19156875	43678327	60730325	AACCAACCCTCCTTAACAATAACATAAAAAACTAAAACCTAAATACTACA	AACCGACCCTCCTTAACGATAACGTAAAAAACTAAAACCTAAATACTACG	I	A	Red							chr17:43971410-43975040	Island	CGCCCGGGACCAGGCCGACCCTCCTTGACGGTGGCGTAGAGGGCTGGAGCCTGGGTACTG[CG]AGGCTCCTCGCATGGCTGGGCCCGCCGCGAGGGGTTGCAGAGCGGCTCAGGGATCGATTC	CGCAGTACCCAGGCTCCAGCCCTCTACGCCACCGTCAAGGAGGGTCGGCC			MAPT;MAPT;MAPT;MAPT;LOC100130148;MAPT;MAPT	NM_001123067;NM_016835;NM_016834;NM_001123066;NR_024560;NM_005910;NM_016841	5'UTR;5'UTR;5'UTR;5'UTR;Body;5'UTR;5'UTR		DMR		17:41329958-41330929
cg11450947	0.515123	0.590607	11.2624	5.12502e-24	2.25045e-21	43.3408	chrX	106750342	-	cg11450947	72646336	42625460	AAAATCTATAAAATTAAAAAATCAACAATCAAACACTAAAATCCTTACCA	AAAATCTATAAAATTAAAAAATCGACAATCGAACGCTAAAATCCTTACCG	I	A	Red							chrX:106749879-106750862	Island	ACCATTGAGGCAGGGGTCTGTGGGGTTAGGGGGTCGGCAGTCGAGCGCTAGGGTCCTTAC[CG]GCCCCTCAAAGTGACTTGAGGGCGGCGCTGGCATGGGCCCCCCTCCACCTGGTCTTTGGA	GGGGTCTGTGGGGTTAGGGGGTCGGCAGTCGAGCGCTAGGGTCCTTACCG									X:106636594-106637518
cg02094273	0.365889	0.672903	11.262	5.14093e-24	2.25462e-21	43.3377	chr11	86636018	-	cg02094273	67688364		AACTCAATATTTCATTCTATAACATTTTCTAAAAAAAACTTTAACTCACC		II										OpenSea	CTGATTGCTGAGACTCAGTATTTCATTCTGTAACATTTTCTGAAGAAGACTTTAACTCAC[CG]AGGGGAGTTGACCCTTCAAAGGCCCTTCTTTAGCACAAGCCGCCAAGCTACCTTTTCCGC	CGGTGAGTTAAAGTCTTCTTCAGAAAATGTTACAGAATGAAATACTGAGT								TRUE
cg08022244	0.349562	0.532681	11.2603	5.20491e-24	2.27983e-21	43.3254	chr7	157361759	-	cg08022244	18807362		ACCCACAACAAAACTAATAACAATTCATTTCCTTCCTACTTACRAAAACC		II			rs221294	0.08323					chr7:157361512-157361805	Island	ACGGAAGCCCGACCCACAACAAAGCTAGTGACAGTTCATTTCCTTCCTGCTTACGGGGGC[CG]GCGAGAGGAAAGGATGGCGGATGTGAGAGGGGGAGGAAGGACGCGGGCTGGGAGAATCCA	CGGCCCCCGTAAGCAGGAAGGAAATGAACTGTCACTAGCTTTGTTGTGGG			PTPRN2;PTPRN2;PTPRN2	NM_002847;NM_130842;NM_130843	Body;Body;Body				7:157053965-157054566	7:157360891-157362762	Unclassified_Cell_type_specific	TRUE
cg01274660	0.259646	0.551646	11.2589	5.2598e-24	2.2953e-21	43.3149	chr7	100465625	-	cg01274660	61793302		AAATAAAATCCCATAAAATACTCCAACACACRCAAATAAAACCCRAAATC		II			rs66775024	0.058972					chr7:100463758-100464146	S_Shore	GGGGCCGGCGTGGGTGGGGTCCCATGGAGTACTCCAGCACACGCAGGTGAGACCCGGGAT[CG]TGGGGTGGGACATGTGGGATCCCCCAGAACCGAGTCTGAGGGACCCAGGACAGGAGAAGG	GGTGGGGTCCCATGGAGTACTCCAGCACACGCAGGTGAGACCCGGGATCG		TRUE	TRIP6	NM_003302	Body				7:100303491-100303787
cg00734904	0.316346	0.47333	11.2568	5.34621e-24	2.33012e-21	43.2987	chr17	55888454	-	cg00734904	19609469		TCTCTCTCTATAAAATAACCAAACAATCCTACCTCCCAAAAAACRAACAC		II			rs115250602	0.022589						OpenSea	GGGCCTCGGGTTCTCTCTCTGTGAAGTGGCCAAACAATCCTGCCTCCCAGGGAGCGAGCA[CG]CGGCTTGTCCGGGGAGAAAAGAGCAACAAATATTTATAAATCCATCACTGAGGTGGCGCT	CTCTCTCTGTGAAGTGGCCAAACAATCCTGCCTCCCAGGGAGCGAGCACG								TRUE	17:53243447-53243584
cg14757107	0.140192	0.806202	11.2554	5.40037e-24	2.34501e-21	43.2887	chr6	16277615	-	cg14757107	47690435		AAACCCCTAACAAAAATTAACATCCTACAAAATAATACCRACCAAAAACC		II										OpenSea	CTTGTCCCTAAAGACCCCTGGCAGAAATTAGCATCCTACAAGGTGGTGCCGGCCAGGAGC[CG]GAGATTAGGCTGCGCCTCAAAGCATCCCACCCCCGGGTCTGGTGGGAGGGAGGAGTTCAC	CGGCTCCTGGCCGGCACCACCTTGTAGGATGCTAATTTCTGCCAGGGGTC			GMPR	NM_006877	Body			TRUE		6:16277000-16277919	Unclassified_Cell_type_specific	TRUE
cg04334011	0.223795	0.683457	11.2552	5.40995e-24	2.34627e-21	43.2869	chr14	21561590	-	cg04334011	43699403		AAAAAAATAAACTAAAACCTAAACTAAAAACACAAAATACTACTCACCTC		II									chr14:21558547-21561443	S_Shore	GGACAACACGAGGGAAGGTGGGCTGGGGCCTGAACTAGGAACACAGGGTGCTACTCACCT[CG]GGAAGATGGGGTGGGGGGAGGTGTATGGGAATCGAGATGTCAGGGCCAAGGAGTTAACTT	GGAAGGTGGGCTGGGGCCTGAACTAGGAACACAGGGTGCTACTCACCTCG			ZNF219;ZNF219;ZNF219	NM_001101672;NM_016423;NM_001102454	Body;Body;Body			TRUE
cg00463491	0.19363	0.82959	11.2532	5.49042e-24	2.37779e-21	43.2723	chr3	177914725	+	cg00463491	25742427		TATTCTACCTACTATAAATTTACCTAACCATTTTCTTCATTTCCACACAC		II										OpenSea	TTAAGCTGTTCACATTATTGTGTTATAAAACCAGCACACCAAGGCTTTTTATGTTTTTAT[CG]TGTGTGGAAATGAAGAAAATGGCTAGGCAAACCTACAGTAGGCAGAACACAAATAGCTGG	CGTGTGTGGAAATGAAGAAAATGGCTAGGCAAACCTACAGTAGGCAGAAC								TRUE
cg23179456	0.476979	0.547912	11.2531	5.49615e-24	2.37779e-21	43.2712	chr14	24803873	-	cg23179456	33658382	15713394	TAAAAAACAACCAAAAACTAAAAAAACAAACCATAATCTCCCCAACCCCA	TAAAAAACGACCGAAAACTAAAAAAACGAACCATAATCTCCCCAACCCCG	I	A	Red							chr14:24803678-24804353	Island	AGAGGTCTTCGCTGGGGGGCGGCCGGGGGCTGAAGAGGCGGGCCATGATCTCCCCAGCCC[CG]AGCCCCGGGGCTGGCTAGGGCCGGGCGCCGGGTTACCTCCTTCGGCCCGGCGGGCCCCAC	CGGGGCTGGGGAGATCATGGCCCGCCTCTTCAGCCCCCGGCCGCCCCCCA			ADCY4	NM_139247	TSS200		DMR		14:23873450-23874274	14:24802658-24804468	Promoter_Associated
cg09674170	0.306641	0.483303	11.2505	5.60307e-24	2.42107e-21	43.2521	chr16	3062382	-	cg09674170	67779450	41669340	AAACCATTACCAAAACAATACCACCTAAACTAAACACCAAACACCTATCA	AAACCGTTACCAAAACGATACCACCTAAACTAAACGCCAAACACCTATCG	I	T	Red							chr16:3063679-3063981	N_Shore	GGGTAGTTTTCTAGGCCGTTGCCAGGGCGATGCCACCTGAGCTGGGCGCCAGGCACCTGT[CG]TCTGGGGAACAGTGCAGGCGGGGACCTTCCCCCGGGAGCTAGCGGGGCCACTGGGCTGAG	AGGCCGTTGCCAGGGCGATGCCACCTGAGCTGGGCGCCAGGCACCTGTCG			CLDN9	NM_020982	TSS200
cg23664396	0.271176	0.742411	11.2503	5.6126e-24	2.42221e-21	43.2504	chr1	23895366	-	cg23664396	30700321		TTAATAACTTTCCTAAATTAAATCCCAAAAATAATAAATTTAACACCRTC		II									chr1:23894640-23895064	S_Shore	CTTGCTATTTCTTGGTGGCTTTCCTGGGTTGGGTCCCAGGGATGGTGGATTTAGCACCGT[CG]CTGTCGCCCTTTCTCCTGCCCATCTGGAAGGGCTGGGAAAAGCAGGCCAGGGTGTGGGCA	TGGTGGCTTTCCTGGGTTGGGTCCCAGGGATGGTGGATTTAGCACCGTCG								TRUE		1:23895358-23895424	Unclassified_Cell_type_specific	TRUE
cg16849024	0.264095	0.551455	11.2499	5.62675e-24	2.42534e-21	43.2479	chr19	41934210	+	cg16849024	34711447	52750411	ATAAAATAAAAACAAATTCCCACACTACTAAACAAACAACCCAAATACCA	ATAAAATAAAAACAAATTCCCACGCTACTAAACAAACAACCCGAATACCG	I	A	Red	rs112723111	0.031565						OpenSea	GTGGGGCCCACGGGGAACCCCGGGAGCTAAGCTGATCCCCTGTACCTCCTCCATCCCTCT[CG]GCACCCGGGCTGCCTGCCCAGCAGCGTGGGAATCTGTTCCTACCTTACCCCCAACCTCCG	CGGCACCCGGGCTGCCTGCCCAGCAGCGTGGGAATCTGTTCCTACCTTAC			B3GNT8	NM_198540	5'UTR					19:41933788-41934536	Promoter_Associated
cg02274103	0.176702	0.90086	11.2481	5.7029e-24	2.45216e-21	43.2345	chr17	78078650	+	cg02274103	72768459	22680478	ACCTCACACTATTCCTAAATAATAACCTTATCAAAAACACAATCAAAACA	ACCTCGCACTATTCCTAAATAATAACCTTATCAAAAACGCAATCGAAACG	I	A	Red	rs1800299	0.020988					chr17:78079568-78079833	N_Shore	CAGGCACACCCCGGCCGTCCCAGAGCAGTGCCCACACAGTGCGACGTCCCCCCCAACAGC[CG]CTTCGATTGCGCCCCTGACAAGGCCATCACCCAGGAACAGTGCGAGGCCCGCGGCTGTTG	GCCTCGCACTGTTCCTGGGTGATGGCCTTGTCAGGGGCGCAATCGAAGCG			GAA;GAA;GAA	NM_001079804;NM_000152;NM_001079803	Body;Body;Body				17:75693196-75693299
cg10806146	0.338574	0.561882	11.2478	5.71752e-24	2.45544e-21	43.2319	chr8	42356871	-	cg10806146	11781461	48660502	AAACACACAAAATAAAAACAACAAAAAAAATCACAACACCAACAAACACA	AAACACACGAAATAAAAACAACGAAAAAAATCGCAACACCGACAAACACG	I	A	Red								OpenSea	CATCATTTCACCAGGCACACGGGGTAGAAGCAGCGAAGAGAATCGCAGCACCGGCAAACA[CG]AGGAATTCCGGCACTAACACTTATATAATGAAAACCTTCTCCGCTCTCACTCACCGCTGC	AGGCACACGGGGTAGAAGCAGCGAAGAGAATCGCAGCACCGGCAAACACG			SLC20A2	NM_006749	5'UTR		CDMR	TRUE	8:42475794-42476072
cg06655100	0.363007	0.597503	11.2444	5.86735e-24	2.51671e-21	43.2062	chrX	56259373	+	cg06655100	12641318		AAAATAAAATAAATTCRCTAAACCRAAATAACCAAAACTTAAAATCCTCC		II									chrX:56258951-56259159	S_Shore	TCAGAGGATGGGTGGAGAGCGGGCTTGGCCGGAACTGAATTGGTAGAGGTAAAAGGGGAA[CG]GAGGACCTTAAGCTCTGGCCACTTCGGCCCAGCGAACCCACTTTATTTTTGTCCAAGGAA	CGGAGGACCTTAAGCTCTGGCCACTTCGGCCCAGCGAACCCACTTTATTT		TRUE	KLF8;KLF8;KLF8	NM_001159296;NM_007250;NM_007250	5'UTR;1stExon;5'UTR				X:56275537-56276375
cg22996170	0.313692	0.747595	11.2417	5.98428e-24	2.56374e-21	43.1866	chr19	12895529	+	cg22996170	25601358		CAAAATCTAATAATACATACCTATATCTACATATCTCTCRTATAACTCTC		II			rs8102357	0.051479					chr19:12893269-12894096	S_Shore	GACAAGCAGGCAACATGTGCATGCTGATAGGAGAGACAGTCACTTTCAGCACCAGCACCC[CG]AGAGCCACACGAGAGATATGCAGACACAGGCATGCACTATCAGATCCTGACACGCAAGAG	AGGATCTGATAGTGCATGCCTGTGTCTGCATATCTCTCGTGTGGCTCTCG							RDMR	TRUE		19:12895280-12896089	Unclassified
cg14327531	0.333166	0.511603	11.2385	6.12993e-24	2.62295e-21	43.1627	chr10	8097331	-	cg14327531	17704355		CTAAAAACCCCRATACAAAAAAACCTAACTCRCAAAATTACAAAATCRTC		II									chr10:8091374-8098329	Island	CCTCCGAGCGGCTGAGGACCCCGGTGCAGAGGAGCCTGGCTCGCAGAATTGCAGAGTCGT[CG]CCCCTTTTTACAACCTGGTCCCGTTTTATTCTGCCGTACCCAGTTTTTGGATTTTTGTCT	TGAGGACCCCGGTGCAGAGGAGCCTGGCTCGCAGAATTGCAGAGTCGTCG			GATA3;GATA3	NM_002051;NM_001002295	5'UTR;5'UTR	high-CpG:8137286-8137363			10:8136985-8137361
cg09115984	0.321809	0.539898	11.237	6.19747e-24	2.64541e-21	43.1518	chr16	31214426	-	cg09115984	45751321		TTAAAACACCTAAACTTAAAACCTCRAATTTCTAAAACCCCRAAACCTCC		II									chr16:31213566-31214287	S_Shore	CACTGGGTTTATTGGAGCACCTAGGCTTAGAACCTCGGATTTCTAGAACCCCGAAACCTC[CG]CGGTTCCCCGAACCTTAGGATCCTCTCCCACATGTCGTAGAATCTTGGAATCATGACAGC	TGGAGCACCTAGGCTTAGAACCTCGGATTTCTAGAACCCCGAAACCTCCG			PYCARD;PYCARD	NM_013258;NM_145182	TSS200;TSS200				16:31121068-31121965	16:31212787-31214820	Promoter_Associated	TRUE
cg07564962	0.327801	0.492772	11.2355	6.27052e-24	2.67335e-21	43.1401	chr5	139076670	+	cg07564962	40619497	51734500	AAAACAACTAAAACAAAAATAACCACAAAAACATCTTACCCATATAATCA	AAAACAACTAAAACGAAAATAACCGCGAAAACGTCTTACCCGTATAATCG	I	T	Red							chr5:139076542-139077179	Island	GCTGGCAGGGCGGCCGGCACTAATGTCTTTCCCACATGGCCCCGAATTCCCCGCTCGGCA[CG]ATCACACGGGCAAGACGCTCCCGCGGCCACCCCCGCCCCAGCTGCCTCCTTCCCACAGAG	GAGGCAGCTGGGGCGGGGGTGGCCGCGGGAGCGTCTTGCCCGTGTGATCG									5:139056727-139057292			TRUE
cg08864042	0.280101	0.484111	11.2331	6.38252e-24	2.7178e-21	43.1225	chr2	74607470	-	cg08864042	29745433		ACTAATAAATCTCACTCTACRCTAATACTACTCTAAACTTATCAAAAACC		II										OpenSea	CCTGCTTGCCAGCTGATGAGTCTCACTCTGCGCTAGTGCTGCTCTAGACTTGTCAGGAAC[CG]TGCTAGCCTCTGGGTCCTAGTGCCCCCCTGCTTCACGTGGGCCAGAAACTAAGGGCTGGG	CGGTTCCTGACAAGTCTAGAGCAGCACTAGCGCAGAGTGAGACTCATCAG			DCTN1;DCTN1;DCTN1;DCTN1	NM_004082;NM_004082;NM_001135040;NM_001135040	5'UTR;1stExon;1stExon;5'UTR			TRUE				TRUE
cg08373169	0.151472	0.858879	11.2328	6.39772e-24	2.72098e-21	43.1201	chr6	75934318	-	cg08373169	16642376		AATCTTAACTAAATAAACTCTACCAAATAACTCTCRCATAAAATCTCTAC		II			rs73465805	0.047575						OpenSea	TCTTTCTCATTGATCTTGGCTGAATGGACTCTGCCAGGTAGCTCTCGCATGGGGTCTCTA[CG]CAGCTGCAGTCAGGCAGTGGCTGGGGCTGGGGTCATCTTGAAGGCTTCTTCACTCGTATG	ATCTTGGCTGAATGGACTCTGCCAGGTAGCTCTCGCATGGGGTCTCTACG								TRUE
cg09854626	0.261046	0.475028	11.2317	6.45325e-24	2.74113e-21	43.1116	chr16	1030568	-	cg09854626	29759412	35641313	AAAAACTTTAAAAACACCAACACAATAAATCACCCAAATTTCACAAACCA	AAAAACTTTAAAAACACCGACGCGATAAATCACCCGAATTTCGCGAACCG	I	C	Grn							chr16:1029878-1035327	Island	CGGCCCGGGCGTGGGGGCTTTGAGGGCACCGGCGCGGTAGGTCACCCGGGTTTCGCGGGC[CG]CAAGCTCGGAGACGCGCGTGTCCCGCGTTGGCTGCCTGACCCGGAATGGCGCAGCCCCTT	CGGCCCGCGAAACCCGGGTGACCTACCGCGCCGGTGCCCTCAAAGCCCCC			SOX8	NM_014587	TSS1500		DMR		16:969912-975949
cg21913528	0.298295	0.709951	11.2315	6.46068e-24	2.74113e-21	43.1104	chr1	185283071	-	cg21913528	10734403		CATAAATAAATAATTAAACTACTTTAATAACACCCAAAAATTCACAACCC		II									chr1:185285329-185286735	N_Shelf	TACCGAAGACTCATAAATGAGTAATTAAACTGCTTTAATAACACCCAGAAGTTCACAGCC[CG]GAAAGATTAGCTTAAGTGAAATACAATTCAACAGGTCTTATCAAAGAGTTGTTAAAAAGG	CGGGCTGTGAACTTCTGGGTGTTATTAAAGCAGTTTAATTACTCATTTAT			IVNS1ABP	NM_006469	5'UTR
cg05196026	0.454296	0.545646	11.231	6.48377e-24	2.74761e-21	43.1069	chrX	137793096	-	cg05196026	15708391		TTATCRCAACTAATCTTACCTTTACTAAAACTACTAACACACTTACAAAC		II									chrX:137793095-137794010	Island	TTAACTTGTTTTTGTCGCAGCTGGTCTTGCCTTTGCTGGGGCTGCTGACACACTTGCAGG[CG]TTGGATTTCTCGCGCTCGCGGGCTTGCCTCTTCTGACGGATGAGCGAGCTGGCGATAGCC	CGCCTGCAAGTGTGTCAGCAGCCCCAGCAAAGGCAAGACCAGCTGCGACA			FGF13;FGF13;FGF13;FGF13;FGF13;FGF13	NM_001139500;NM_004114;NM_001139502;NM_001139501;NM_001139498;NM_033642	Body;1stExon;Body;Body;Body;Body		DMR		X:137620344-137622088
cg24035245	0.320961	0.592283	11.2283	6.6171e-24	2.79911e-21	43.0866	chr1	119535928	+	cg24035245	69714456	61681408	CATCCTACATCCTACAAAAACAAACAAAACCAAAACTAACACCTAAAACA	CATCCTACATCCTACGAAAACAAACAAAACCGAAACTAACGCCTAAAACG	I	A	Red							chr1:119535666-119535987	Island	TTTCCCCACGGCGTTTCGTGCAACGCCGCAGCCCGACCTTCGACTGCAGGGTGCGCCCGC[CG]TTCCAGGCGCCAGCTCCGGTCCTGCCTGCCTTCGCAGGATGCAGGATGCGTAACTTCGAG	CATCCTGCATCCTGCGAAGGCAGGCAGGACCGGAGCTGGCGCCTGGAACG							DMR		1:119337142-119337742
cg02116942	0.192014	0.755883	11.2281	6.62804e-24	2.79911e-21	43.085	chr2	69519143	-	cg02116942	18780364		AAACCCACACCRTACAAACTCTCTAAATAATAACTTTCTTCCACATAAAC		II										OpenSea	GTCCGTGAGGGAGACCCACACCGTACAGACTCTCTAAGTAATGGCTTTCTTCCACATAGA[CG]TGAATGTTTAAAGGCCAGTGAACACCACCCCTATGCACTCAGGCCTAAGCTTAATCAGCC	CGTCTATGTGGAAGAAAGCCATTACTTAGAGAGTCTGTACGGTGTGGGTC								TRUE
cg13887205	0.322128	0.496365	11.2281	6.62918e-24	2.79911e-21	43.0848	chr5	139525946	-	cg13887205	25679476		TAAAATAAATAATTAAATAAACCRCACCTAAAACACTATAACTAAAAAAC		II									chr5:139525537-139526227	Island	TTTCCAGGTTTTGGGGTGGGTGATTGAGTAGGCCGCACCTGGGACACTGTGACTGGAGGA[CG]CCGGAATTTAAGGAGGGGACGAGGGAGACGCAGCTCTGTTTCTCGCTGTACCCCCTCACC	GGGGTGGGTGATTGAGTAGGCCGCACCTGGGACACTGTGACTGGAGGACG								TRUE	5:139505648-139506385	5:139525269-139526107	Unclassified
cg19376461	0.19898	0.828675	11.2264	6.71419e-24	2.82841e-21	43.0721	chr7	110358708	+	cg19376461	45691327		CCATACTCCTTTTATCCCTCTAATTCCCCTTACTATTCAAATACTAAAAC		II										OpenSea	ACTTGGAAGCTAGCCTGGGAGGAGGTTGGCAATCGTTTAAGTTGGTGGAGATAACTGAAG[CG]CTTTAGCATTTGAACAGCAAGGGGAATCAGAGGGACAAAAGGAGTATGGGAGCCTCAAGG	CATACTCCTTTTGTCCCTCTGATTCCCCTTGCTGTTCAAATGCTAAAGCG			IMMP2L	NM_032549	Body			TRUE
cg01175020	0.328015	0.521379	11.2262	6.72268e-24	2.82841e-21	43.0709	chr10	102896475	+	cg01175020	35750481	69702389	AAACCTCCTACTACAACTACAAAAAAATACAATTCACTTACTACCTCTCA	AAACCTCCTACTACAACTACAAAAAAATACGATTCGCTTACTACCTCTCG	I	A	Red							chr10:102896342-102896665	Island	CTCCTGGCAGGTAACGGCTTGTTCCCGGTGCAGACGGCAGACTGCGGAGGAACGGGAGGC[CG]AGAGGCAGCAAGCGAACCGCATCCTCCTGCAGTTGCAGCAGGAGGCCTTCCAGAAGAGCC	AGGCCTCCTGCTGCAACTGCAGGAGGATGCGGTTCGCTTGCTGCCTCTCG			TLX1	NM_005521	Body		DMR		10:102885648-102886655
cg24679890	0.385278	0.516805	11.2247	6.79704e-24	2.84947e-21	43.0599	chr19	17246356	+	cg24679890	38614510	25641485	TCCAATTAATACTATTATACATCCAAAAAAAAAATACAACCCAACACTCA	TCCGATTAATACTATTATACATCCGAAAAAAAAATACGACCCAACGCTCG	I	C	Grn								OpenSea	GAGACCGTGCGAGCCCCCGGCCAGCCCAGCCAAGCAGCAACACAATAGCACCCCTCGCTG[CG]AGCGCTGGGCCGCACTTCCCCCTCGGATGTATAATAGCACCAACCGGATATTTTTAGATG	TCCGGTTGGTGCTATTATACATCCGAGGGGGAAGTGCGGCCCAGCGCTCG			MYO9B;MYO9B	NM_001130065;NM_004145	Body;Body		DMR	TRUE	19:17107135-17107472	19:17246233-17246660	Unclassified	TRUE
cg17723653	0.40209	0.517201	11.2229	6.89245e-24	2.88259e-21	43.0461	chr10	75407823	-	cg17723653	18789388	49763423	TATCACAAAACCCAAAAAACATAAAATACTAAAAAAACCAAAAACTAACA	TATCACAAAACCCGAAAAACGTAAAATACTAAAAAAACCAAAAACTAACG	I	C	Grn							chr10:75407413-75407706	S_Shore	GGAGCTGGTGGCTGTCACAGGGCCCGAGGAGCGTGGGGTGCTGGGGGAACCAGAGACTGG[CG]CGTGGCTGGGAACCCCTGAAGTGAAGCTGGGCAGAGGGGTGGGCCCCTGCGAAGACAAGA	TGTCACAGGGCCCGAGGAGCGTGGGGTGCTGGGGGAACCAGAGACTGGCG			SYNPO2L;SYNPO2L	NM_024875;NM_001114133	Body;Body			TRUE	10:75077420-75078260			TRUE
cg17437939	0.449135	0.637925	11.218	7.1465e-24	2.98175e-21	43.0101	chr7	97361252	-	cg17437939	58663340		TCATTTAAAACCCAATTAAATCCAAATATTATAAACATCRACRAATTACC		II									chr7:97361132-97363018	Island	CTAAAATTGCGTCATTTAGAACCCAATTGGGTCCAGATGTTATGGGCATCGACGAGTTAC[CG]TCTCGGAAACTCTCAATCACGCAAGCGAAAGGAGAGGAGGCGGCTAATTAAATATTGAGC	CGGTAACTCGTCGATGCCCATAACATCTGGACCCAATTGGGTTCTAAATG			TAC1;TAC1;TAC1;TAC1	NM_013998;NM_013997;NM_013996;NM_003182	TSS200;TSS200;TSS200;TSS200				7:97199050-97199704
cg20852226	0.384875	0.561197	11.2176	7.16721e-24	2.98685e-21	43.0072	chr11	76859010	+	cg20852226	47644443	43752508	AACAAAATAAACAAAACAAAACCTAAAAAAACCTAAACAAACACCAAACA	AACGAAATAAACGAAACGAAACCTAAAAAAACCTAAACGAACACCGAACG	I	A	Red							chr11:76858728-76859181	Island	GCATCTTGCGCAACCTGCTTATCCGCTACCGGGACCACCTCATCTACGTGAGTGCCGCCC[CG]CCCGGTGCCCGTCCAGGCCCCCTCAGGCCCCGCCCCGCCCACCTCGCCCCACCCCGCCCG	GGCGAGGTGGGCGGGGCGGGGCCTGAGGGGGCCTGGACGGGCACCGGGCG			MYO7A;MYO7A;MYO7A	NM_000260;NM_001127180;NM_001127179	Body;Body;Body				11:76536407-76536744	11:76858752-76859592	Unclassified_Cell_type_specific	TRUE
cg24153924	0.196775	0.789578	11.2167	7.2162e-24	3.00371e-21	43.0004	chr1	159885695	+	cg24153924	44658424		ACTCCTCATCTATAAACTAAAAATAATAATTCCTTCCTCRTAAAATTACC		II										OpenSea	TGAGCACTATGTGCTAGCATTCCCCATGCAAAGTGCTTTCCAGGGTTCATCTAATCCTCA[CG]GCAACTTCACGAGGAAGGAATTATCATCTTCAGCTTACAGATGAGGAGCATTGCCCTGCC	CGGCAACTTCACGAGGAAGGAATTATCATCTTCAGCTTACAGATGAGGAG								TRUE
cg23688719	0.296867	0.683261	11.2147	7.32611e-24	3.04585e-21	42.9854	chr1	65935654	+	cg23688719	65755435		TAAAACCTTTTCATTTTATTAACTATATACCACRCTTTAAAAAACTTCCC		II										OpenSea	CTGACCTGTGCGCACAGCACACAGCATTGATATTTGATGTGAGATTAGGTCAGAGTCAGC[CG]GGAAGCCTTCTAAAGCGTGGCATACAGCCAACAAAATGAAAAGGCTTTATTCTGGGGGGA	AAAGCCTTTTCATTTTGTTGGCTGTATGCCACGCTTTAGAAGGCTTCCCG			LEPR;LEPR;LEPR	NM_001003680;NM_001003679;NM_002303	5'UTR;5'UTR;5'UTR			TRUE
cg10151085	0.328692	0.63807	11.2135	7.39057e-24	3.06902e-21	42.9767	chr12	54654090	-	cg10151085	74605332		RAAACRAAACAATCATTTAAAATCACRTACTCAAAACTAACCTAACCAAC		II			rs73321061	0.000457						OpenSea	TTTGGGAGGCCGGGACGGGGCAATCATTTGAGGTCACGTGCTCAAGACTAGCCTGACCAA[CG]TGGTGAAACCCCGTCTCTACTAAAAATACAAAAAAATTAGCCAGGTGTGGTGGCAGGCGC	GGACGGGGCAATCATTTGAGGTCACGTGCTCAAGACTAGCCTGACCAACG			CBX5;CBX5;CBX5	NM_001127321;NM_001127322;NM_012117	TSS1500;TSS1500;5'UTR
cg16924776	0.262256	0.661884	11.2066	7.78519e-24	3.22908e-21	42.9249	chr8	38570745	-	cg16924776	42676351		ACAAAAAAAACAATAATTCCAAAACATTCAAACTCTAATTCCTCCRTTAC		II										OpenSea	TGCCTGGAAAAACAAAAGAGGCAATAGTTCCAGAGCATTCAGGCTCTGATTCCTCCGTTG[CG]GGGGTGGCTGCCGACTGCTTTGCCCTGCGATGTGATGATTGCCAGTTATTAAGCCTGTCT	CAAAAGAGGCAATAGTTCCAGAGCATTCAGGCTCTGATTCCTCCGTTGCG								TRUE
cg19166302	0.357909	0.600515	11.2025	8.02632e-24	3.32126e-21	42.8946	chr3	122296613	-	cg19166302	42659476		CRACCCCCAAAAAACTTATACACRAAATTACAAATATTACTTCCAAAACC		II									chr3:122296612-122296828	Island	TCCAGGGGCTCCGACCCCCAGAGAACTTATGCACGGAGTTGCAGGTGTTACTTCCAGAGC[CG]GACGAGATCGGGAGGCGGGGAGCGTGCTGCCGGCCGGGAACCGTGGGGCGCGGAAGGCCT	CGGCTCTGGAAGTAACACCTGCAACTCCGTGCATAAGTTCTCTGGGGGTC			PARP15	NM_001113523	1stExon				3:123779125-123779518	3:122295932-122297210	Unclassified
cg14602839	0.285305	0.772089	11.2003	8.16189e-24	3.36943e-21	42.8779	chr17	63060161	-	cg14602839	23725457		ACATTTTTAATATTTTATTACCTATCAATACTCTACRCCTTACCAAAAAC		II										OpenSea	AGCAGAAGGATACATTTTTAGTATTTTATTGCCTGTCAATGCTCTGCGCCTTGCCAGAAA[CG]GATAACGATAATTTTAAATTATTTATGTGTTTATTTTTATGAGACAGTTTCACTCTGTCA	CATTTTTAGTATTTTATTGCCTGTCAATGCTCTGCGCCTTGCCAGAAACG								TRUE
cg06100756	0.360603	0.58195	11.1993	8.21904e-24	3.38905e-21	42.871	chr17	43221575	-	cg06100756	73669307	19648424	ATAAAAAAAAACCAAAATCTTCTACTATCTAATCCCCTACAAAAAAAACA	ATAAAAAAAAACCAAAATCTTCTACTATCTAATCCCCTACGAAAAAAACG	I	A	Red							chr17:43221927-43222388	N_Shore	ATGTTTCACTAAATAAAAGAAAACCAGAATCTTCTGCTGTCTGGTCCCCTACGGAGGGAG[CG]GGGAGCGGGGCCCGGCGCGAGCGAGGCACAAGTCCCTTTCCTGCTCCCCACCCAATGCCC	ATAAAAGAAAACCAGAATCTTCTGCTGTCTGGTCCCCTACGGAGGGAGCG						high-CpG:40577347-40577591		TRUE	17:40577349-40578127	17:43221108-43222234	Unclassified	TRUE
cg22475071	0.347374	0.635434	11.1977	8.32349e-24	3.42409e-21	42.8584	chr3	64338594	-	cg22475071	73691453		ACACTCTCTAACATAAAATCTTTTCTTTCTTTTCAACACAACATAAAACC		II										OpenSea	GTTTGCATGAGACACTCTCTGGCATGGAATCTTTTCTTTCTTTTCAGCACAACATAGAAC[CG]GGGCTAAAAAGGCCTAAGACATTGTTAAATTAGGTTATTCCTGCTCCTTCTCTCTTTATA	CACTCTCTGGCATGGAATCTTTTCTTTCTTTTCAGCACAACATAGAACCG								TRUE
cg05141341	0.16271	0.725563	11.1943	8.53272e-24	3.50606e-21	42.8337	chr7	44796036	+	cg05141341	49714469		RATCCAACCRACTAAATAACRCTTTATTACCAAAACACAAACTCATATAC		II										OpenSea	ACACCAGTGGCTTCCTGACCCAGGCCTCAGCAGCCTCTTTCCCTGCAGTGATGGTTCATT[CG]CATATGAGTCTGTGCCTTGGCAACAAAGCGCCACTCAGCCGGCTGGATCGCTGTCTGTGG	CGCATATGAGTCTGTGCCTTGGCAACAAAGCGCCACTCAGCCGGCTGGAT			ZMIZ2;ZMIZ2	NM_031449;NM_174929	Body;Body			TRUE
cg27263068	0.191224	0.847726	11.1935	8.58525e-24	3.51942e-21	42.8276	chr4	53785370	+	cg27263068	38789428		AAAAAAATAAACCACTAAATAAATAAAATCTTTCCCATTTTATATCATCC		II										OpenSea	TATCACGTGCAAGATATATAGCTAATACATGTTTACGTGAAGTTGGCCAAATCAGTCACC[CG]GATGACATAAAATGGGAAAGACCTCATTCATTTAGTGGTTTATTTTCTCTTTGCCAACTA	AGAAAATAAACCACTAAATGAATGAGGTCTTTCCCATTTTATGTCATCCG			SCFD2	NM_152540	Body			TRUE
cg23214249	0.192049	0.799309	11.1921	8.67985e-24	3.55406e-21	42.8167	chr10	11978707	-	cg23214249	39716400		CAAAAAAATAACAACATCTAATTAATACACTTTAACAAATTCACCACTTC		II										OpenSea	CTTTTGAGATGCAAAGGAATGGCAACATCTAGTTGGTGCACTTTAACAGATTCACCACTT[CG]TTGCTAAAAGAAATTAAAAAGGACATAATAAACACTCCAAGATATATACGGATATATGTC	AAAGGAATGGCAACATCTAGTTGGTGCACTTTAACAGATTCACCACTTCG			UPF2;UPF2	NM_080599;NM_015542	Body;Body			TRUE
cg04918175	0.276806	0.520593	11.1904	8.79075e-24	3.59528e-21	42.8041	chr1	53527424	+	cg04918175	12810345		CTAAACTATATCTTCCTCATTACAAAAAATATTACAACCRCTCCAAACAC		II									chr1:53527572-53528974	N_Shore	TGGCGGCCCCATTAGCCACGGCCCAGGACCCCAGGGTGGGAGAGTGAACGGAAAGGTACT[CG]TGCCTGGAGCGGTTGCAACATCCTCTGTAATGAGGAAGATACAGCTCAGAGGCACTGGGT	CGTGCCTGGAGCGGTTGCAACATCCTCTGTAATGAGGAAGATACAGCTCA			PODN	NM_153703	TSS1500		DMR	TRUE		1:53527342-53527558	Unclassified_Cell_type_specific	TRUE
cg25987744	0.326321	0.549326	11.187	9.01373e-24	3.6822e-21	42.7792	chr19	46916588	-	cg25987744	19624316		CAAAACCCACTCCAAACTAAAAACRTAATATCCCAACTCCAAATTAAAAC		II			rs4802310	0.171689					chr19:46916587-46916862	Island	GTCCCAAGGCTCAAGGCCCACTCCAAGCTGGAAACGTGGTGTCCCAGCTCCAAGTTGGGG[CG]CGCGGGCTGCCAGCGACTCTTCCTGCCCCAGGCCCCAGGGACGCGGCTGGAACTTGGGAC	AAGGCCCACTCCAAGCTGGAAACGTGGTGTCCCAGCTCCAAGTTGGGGCG			CCDC8;CCDC8	NM_032040;NM_032040	1stExon;5'UTR				19:51607152-51609037			TRUE
cg11996870	0.139842	0.878761	11.1867	9.03274e-24	3.68366e-21	42.7771	chr7	91795403	+	cg11996870	34642386		TACTAATACCACAAAAATCACTCAAAAATCTCAAAAAAATTACAATCCAC		II										OpenSea	AAATGTCTTAAGGAAGGGTACGCTTTCTGTAAGAGTAAACTAGACATCAAATAGTCCTTG[CG]TGGATTGCAACCTTCCTGAGACTTCTGAGTGACTCCTGTGGTACCAGCACCAGCTGGGTA	GCTGGTACCACAGGAGTCACTCAGAAGTCTCAGGAAGGTTGCAATCCACG			LOC401387	NM_001161528	TSS1500
cg01185682	0.337408	0.43282	11.1867	9.03826e-24	3.68366e-21	42.7765	chr17	53343553	+	cg01185682	49731409	12749455	AAAAAATACACCAAAAAAATATCAACACTAAAAACATACACAACTTCCCA	AAAAAATACACCGAAAAAATATCAACGCTAAAAACGTACACGACTTCCCG	I	C	Grn							chr17:53342198-53343061	S_Shore	TGAAGGGTAGCTGAGAAAGCGGGGTGGGGGCTGGGGCCGGTGGGGGGAGTGGTCTCTCGG[CG]GGAAGCCGTGCACGCCTCCAGCGTTGACACTTTCCCGGTGCACTTTTTCTGGTGGGAGGG	AAAAAGTGCACCGGGAAAGTGTCAACGCTGGAGGCGTGCACGGCTTCCCG			HLF	NM_002126	Body				17:50697860-50698784	17:53342962-53344325	Unclassified
cg18726691	0.381763	0.584664	11.1858	9.0928e-24	3.7016e-21	42.7705	chr15	90039613	-	cg18726691	26769302		CRCTAAACCTACAAACRACRAAACTTACTTAAATAACRATAATAAAATTC		II									chr15:90039464-90039984	Island	GGATATGCCTCCGCTGGGCCTGCAGGCGGCGAGACTTACTTGGGTAGCGATAGTAGAATT[CG]TTCTCCATGTCGCTCAAGTTCTTGTGCGTCCTCTCTGACCACCAGTGGGCGTCGGCCTCG	GCTGGGCCTGCAGGCGGCGAGACTTACTTGGGTAGCGATAGTAGAATTCG			RHCG	NM_016321	1stExon			TRUE	15:87840451-87840918	15:90038038-90039741	Unclassified	TRUE
cg02071670	0.286143	0.519383	11.184	9.21893e-24	3.74861e-21	42.7568	chr15	89438918	+	cg02071670	19675374	58633422	AACATAAAAACCTCAACTCTTACACACCCTCTTTACAATAATTCCCAACA	AACGTAAAAACCTCAACTCTTACACACCCTCTTTACGATAATTCCCAACG	I	A	Red							chr15:89438176-89438850	S_Shore	CCCTCCCAAGGGCTGGGCTCGAAGGGAGGAGCTGCTGCAGGCTTGAGCGGTCTCCAGACT[CG]CTGGGAACCACCGCAAAGAGGGTGTGCAAGAGTTGAGGCCCTCACGTCTTGGGAAAGGAG	CGCTGGGAACCACCGCAAAGAGGGTGTGCAAGAGTTGAGGCCCTCACGTC			HAPLN3	NM_178232	TSS200					15:89437283-89439154	Promoter_Associated	TRUE
cg22562494	0.323866	0.529847	11.1829	9.29358e-24	3.7746e-21	42.7488	chr17	41607896	+	cg22562494	52785373		ACTAACCRAACATTTTTATCCATTCTAAAAAAATCTTAAACRTAAACACC		II										OpenSea	CTGTTTCCTGCGAGTTCAGGGGGAGGAGGGAGGGTGAGATGAACGTCCGGGGAAAGAGTT[CG]GTGTCCACGCCTAAGACTCCCTCAGAATGGACAAAAATGTCCGGTCAGCAGGTCAGGTTC	CGGTGTCCACGCCTAAGACTCCCTCAGAATGGACAAAAATGTCCGGTCAG			ETV4;ETV4	NM_001079675;NM_001986	Body;Body			TRUE				TRUE
cg15447787	0.292472	0.548526	11.1825	9.32074e-24	3.78127e-21	42.7459	chr15	29967531	-	cg15447787	61682353	50693501	AACTACTACCAAAAATCCTAAAACCACAAAATAAAAACTCCCACACAACA	AACTACTACCGAAAATCCTAAAACCGCGAAATAAAAACTCCCACGCAACG	I	T	Red							chr15:29967209-29967621	Island	CCTGAGCGTGGCAGCTGCTGCCGGGGGTCCTGGGACCGCGGGATGGGAACTCCCACGCAG[CG]TCCCACAGGCTCCTGGCCGCCGCGAGCCCGCGCGACTCGCACGAGCATGTCCACCCGCAG	CGCTGCGTGGGAGTTCCCATCCCGCGGTCCCAGGACCCCCGGCAGCAGCT									15:27754276-27754894	15:29967313-29967537	Unclassified_Cell_type_specific	TRUE
cg13102585	0.311048	0.485895	11.1808	9.44472e-24	3.82715e-21	42.7328	chr17	42386208	+	cg13102585	42763381		ACRCTTTCTTAAAAAACAACCCCAAAACCATAATAATCTAAACAAAACTC		II									chr17:42385810-42386393	Island	TCCGGGAGGGGTGGGGGGGCAGCGGGCGGCGGCAGCAGTGGCCGCACATCTGGATGGAAG[CG]AGCTTTGTCCAGACCACCATGGCTCTGGGGCTGTCCTCCAAGAAAGCGTCCTCTCGCAAC	CGCTTTCTTGGAGGACAGCCCCAGAGCCATGGTGGTCTGGACAAAGCTCG		TRUE	RUNDC3A;RUNDC3A;RUNDC3A	NM_001144825;NM_001144826;NM_006695	1stExon;1stExon;1stExon				17:39740921-39741853	17:42384979-42386691	Unclassified
cg01532436	0.415038	0.577705	11.1789	9.57726e-24	3.87639e-21	42.7189	chr19	48983942	+	cg01532436	67680433		AATAAAAAATTCTATTTTCTCATTTAAAACTCCATTTCCCACCAACCCCC		II									chr19:48983562-48984175	Island	TTTCTTAGTCAGATCCCGTACTTTTGTGGAGGGTAGAGGAGGCTTTGACCGCCGCGGCCC[CG]GGGGCTGGTGGGAAATGGAGTTCCAAATGAGAAAATAGAATTCCCCACTTCTCTTTCCCA	GTGGGGAATTCTATTTTCTCATTTGGAACTCCATTTCCCACCAGCCCCCG			CYTH2;CYTH2	NM_004228;NM_017457	3'UTR;3'UTR			TRUE	19:53675320-53676347	19:48983374-48984648	Promoter_Associated	TRUE
cg04132540	0.270968	0.714165	11.1778	9.65514e-24	3.90342e-21	42.7108	chr8	56851846	-	cg04132540	52623496		TAAACAAAAATCAACTATACCTAAACAATAAAACCATACTAATTCTCCAC		II										OpenSea	CAAACACTTTGTGAGCAGAGATCAGCTGTGCCTGAGCAGTGAGGCCATGCTAATTCTCCA[CG]TGGCTTTAATTTTTTCATTTACAGTGCATACATTCGATGTTAAATTATCCATGACAATGG	GAGCAGAGATCAGCTGTGCCTGAGCAGTGAGGCCATGCTAATTCTCCACG			LYN;LYN	NM_002350;NM_001111097	5'UTR;5'UTR			TRUE
cg14557268	0.127983	0.86926	11.177	9.71207e-24	3.92193e-21	42.705	chr17	29596696	-	cg14557268	35800508		TCTACAAAACATCTATCTTCTCTAACTCTTAACTCTACTTTCTTTATATC		II										OpenSea	AAACAGTATCATCTGCAGAACATCTGTCTTCTCTGGCTCTTAACTCTACTTTCTTTGTGT[CG]GTTTTATTCCCAAGCAGCTGCTCCCTAGCTGTGGCTGGTAATGGTTTGTGTTCTCCCAGC	CTGCAGAACATCTGTCTTCTCTGGCTCTTAACTCTACTTTCTTTGTGTCG			NF1;NF1	NM_001042492;NM_000267	Body;Body			TRUE				TRUE
cg10508993	0.240809	0.499592	11.1768	9.72932e-24	3.92439e-21	42.7032	chr5	180018495	+	cg10508993	71692354	45790507	AAAAACAAAAACCAAATATAAAAAACCTCATAACCTTACCCAAACAACCA	AAAAACGAAAACCGAATATAAAAAACCTCGTAACCTTACCCGAACAACCG	I	C	Grn							chr5:180017099-180019062	Island	AGAGCCCCAGGAGGGCGGCGAGCTTCATGGCGCGGGGGCTCGGGGCGCGCGGGGAACCTG[CG]GCTGCCCGGGCAAGGCCACGAGGCTTCTTATACCCGGTCCTCGCCCCTCCAGCGCCGGCC	CGGCTGCCCGGGCAAGGCCACGAGGCTTCTTATACCCGGTCCTCGCCCCT			SCGB3A1	NM_052863	TSS200			TRUE	5:179949706-179951668	5:180018124-180018566	Unclassified_Cell_type_specific
cg12776171	0.28489	0.604732	11.1715	1.01242e-23	4.06965e-21	42.6637	chr17	72442928	-	cg12776171	63780359		ATTAAAAAAAATCTAACAATCCCAACCCTACAAAAAATATTTATACATCC		II									chr17:72442927-72443194	Island	CCGAGGGGGGAGTTGGGGGGGATCTGGCAGTCCCAGCCCTGCAGGAAGTGTTTGTGCATC[CG]CCCCGGCGGAACCTGGCTCCCAATCCCCGACTGTGAGACCGCCTGTTCTTCCTTCCAGTC	TTGGGGGGGATCTGGCAGTCCCAGCCCTGCAGGAAGTGTTTGTGCATCCG			GPRC5C;GPRC5C	NM_018653;NM_022036	Body;Body
cg26120958	0.302267	0.473293	11.1713	1.01396e-23	4.07122e-21	42.6621	chr11	6439806	+	cg26120958	73662378		CAAAAATCCCAAACCCTAAATCTATCAAACCRCATTCTATTACCCTCAAC		II									chr11:6439863-6440732	N_Shore	GCAGTGCTAGGCCTCCTGGCTGAGCTGGGGACACAGCCGCCCCAGGGCACACCCCTCGGT[CG]CTGAGGGCAACAGAATGCGGCTTGACAGATCCAGGGCCTGGGACCCCTGCTGGAATCGGC	CGCTGAGGGCAACAGAATGCGGCTTGACAGATCCAGGGCCTGGGACCCCT			APBB1;APBB1	NM_001164;NM_145689	5'UTR;5'UTR		CDMR			11:6439329-6441116	Promoter_Associated_Cell_type_specific
cg14020762	0.302564	0.523178	11.1686	1.03458e-23	4.14924e-21	42.6421	chr7	100465657	-	cg14020762	15720384		CAAATAAAACCCRAAATCRTAAAATAAAACATATAAAATCCCCCAAAACC		II			rs66775024	0.058972					chr7:100463758-100464146	S_Shore	TCCAGCACACGCAGGTGAGACCCGGGATCGTGGGGTGGGACATGTGGGATCCCCCAGAAC[CG]AGTCTGAGGGACCCAGGACAGGAGAAGGCCTATGGTGATTTGCATTCTTCCTGCCCTGGC	CGGTTCTGGGGGATCCCACATGTCCCACCCCACGATCCCGGGTCTCACCT			TRIP6	NM_003302	Body				7:100303491-100303787
cg09603829	0.317471	0.663736	11.1677	1.04144e-23	4.17202e-21	42.6356	chr2	54054349	-	cg09603829	17786478		CACTAAAAATCCATTAAAAAATCTCCCACTCATTAACATACTACAAAACC		II										OpenSea	TCAGATTCCCACACTGAGAGTCCATTGAGAGATCTCCCACTCATTAGCATGCTACAAGGC[CG]CTGAAAGATCAGGAAGATGTCAAAAGGGCAAACCTTCACATAAACAGAACTCAGAGAAAC	CGGCCTTGTAGCATGCTAATGAGTGGGAGATCTCTCAATGGACTCTCAGT			LOC100302652	NM_001164165	Body			TRUE
cg22141459	0.145793	0.589202	11.1669	1.04789e-23	4.19309e-21	42.6294	chr17	27899465	-	cg22141459	63728300		AAACRCCTAAAAACAATACCAACTCCAAAACAAAAACTCAAATACCCAAC		II									chr17:27899511-27900067	N_Shore	CCTGCTGCCGGGGGCGCCTGGAGGCAATGCCAGCTCCAGGACAGAGGCTCAGGTGCCCAA[CG]GGCAAGGCAGCCCAGGGGGCTGTGTCTGTTCAAGTCAGGCTTCCCCGGCCCCTCGCGCAG	GGCGCCTGGAGGCAATGCCAGCTCCAGGACAGAGGCTCAGGTGCCCAACG			TP53I13	NM_138349	Body							TRUE
cg06832339	0.351957	0.690028	11.1664	1.05198e-23	4.20467e-21	42.6255	chr7	23842119	+	cg06832339	33642508		CAAAATAAAACTACRTCTTAAAAACAAACTACCCCATAAAACTTCTTAAC		II			rs73689525	0.01234						OpenSea	GCTTAGAAATGTAAAGAGGCTTGGGGGAAGGGTGGACAGCACGGAGACGTTTGAGGGGAG[CG]CCAAGAAGCTTTATGGGGCAGTTTGTCTTTAAGACGCAGTCTCACTCTGTCACCCAGGCT	CGCCAAGAAGCTTTATGGGGCAGTTTGTCTTTAAGACGCAGTCTCACTCT			STK31;STK31;STK31	NM_032944;NM_031414;NM_001122833	Body;Body;Body			TRUE
cg19230867	0.330206	0.5431	11.166	1.05483e-23	4.20517e-21	42.6229	chr3	42103367	+	cg19230867	43734503		TAAACCCCAAAATAAATACCAATAACTATCATCATTTAAATTAAATATCC		II										OpenSea	TGGATTTGAGCTTTATTCAGTAGTACTTTGCCTTGGAAATGGTCCAGGTTATTTTGGAAA[CG]GATATTCAATTCAAATGATGACAGCCATTGGCACTCACTCTGGGGCTCAGGAGGGAAACC	CGGATATTCAATTCAAATGATGACAGCCATTGGCACTCACTCTGGGGCTC								TRUE				TRUE
cg01381498	0.291652	0.774577	11.166	1.05494e-23	4.20517e-21	42.6228	chr4	148878178	+	cg01381498	32651463		CACAAAATACTAATCCAACAAATAATAATCTTATCTACRTTTCTACAATC		II			rs2575581	0.078221						OpenSea	GGTGGTAGAAAATAAGTTTAAAGAGTTTGTTGAAGGCATCTTTGAGCAGAGTGGTGAAAA[CG]ATTGCAGAAACGCAGACAAGATCATCACCTGTTGGACCAGTACCTTGTGTTTTGCTTCCT	CGATTGCAGAAACGCAGACAAGATCATCACCTGTTGGACCAGTACCTTGT			ARHGAP10	NM_024605	Body			TRUE
cg19897330	0.454538	0.54444	11.1654	1.05938e-23	4.21508e-21	42.6186	chr5	180018201	-	cg19897330	44688358	13621394	AAAACCAATCTCCAAACAAAAAACAAACAAATATCCCCAAACCAAAAACA	AAAACCGATCTCCAAACGAAAAACAAACGAATATCCCCAAACCAAAAACG	I	A	Red							chr5:180017099-180019062	Island	CTTGCAGGATGAGGAGCCGGTCTCCAGACGGGGGGCAGACGGGTGTCCCCAGGCCAGGGG[CG]GCCTCCATCCCGGCACGAGGCTGGAGACAGCCCTGAGAGGGGGAGGCCGCGGGCTGCAGG	CGCCCCTGGCCTGGGGACACCCGTCTGCCCCCCGTCTGGAGACCGGCTCC			SCGB3A1	NM_052863	Body		DMR	TRUE	5:179949706-179951668	5:180018124-180018566	Unclassified_Cell_type_specific
cg04705659	0.356335	0.443302	11.1649	1.0636e-23	4.22445e-21	42.6146	chr1	204329107	-	cg04705659	63634425	32784417	AAAACAACTAAACATACTCCATCAACTCCCCCAAAAATTTCAAAACCACA	AAAACAACTAAACATACTCCATCGACTCCCCCGAAAATTTCAAAACCACG	I	T	Red								OpenSea	CTTTCCCAGGCAGAGGCAGCTGGGCATGCTCCATCGGCTCCCCCGGGGATTTCAGGGCCA[CG]TGACTCTCCCTCCCCAAGCTGTCACTTAGGATCAGGAGTAAATAGTCCCCGAAAAGGTTT	CGTGGCCCTGAAATCCCCGGGGGAGCCGATGGAGCATGCCCAGCTGCCTC			PLEKHA6	NM_014935	TSS200							TRUE
cg00349607	0.479241	0.542317	11.1648	1.06414e-23	4.22445e-21	42.6141	chr1	39546688	-	cg00349607	23725406	74666379	CAACAACCTAAAAAAACAACTAAAAAACAATAAAAAACTCCAAAAAAACA	CGACAACCTAAAAAAACGACTAAAAAACGATAAAAAACTCCAAAAAAACG	I	A	Red							chr1:39547013-39547959	N_Shore	AGAAGGACAGCCCGGCAGCCTGAGAGAGCGACTGGGGGGCGGTGAGGAGCTCCAAGGGGG[CG]GGTCGGCTGAGCTGGCCCAGGGTCAGCTAGCGGCCGCGGGGCCGGGGCGGAGAGGTCGCA	CGCCCCCTTGGAGCTCCTCACCGCCCCCCAGTCGCTCTCTCAGGCTGCCG			MACF1	NM_012090	TSS1500				1:39319098-39320506			TRUE
cg03610137	0.410627	0.534925	11.1641	1.06976e-23	4.24196e-21	42.6089	chrX	56259040	+	cg03610137	73753382		ATTAATAAAATCATAAAAAAAAACACCAACCCCAAAACAAAAACTTCAAC		II									chrX:56258951-56259159	Island	CAGCTAGGTGCCTCCAAGAAACCCCGCCCCAGAGGACCCGCACGAGTTGCTGCCATTTTT[CG]CTGAAGCCCCTGCCCTGGGGCTGGTGTTCTTCTCTATGATTCTACCAATCGTCGGCATTT	CGCTGAAGCCCCTGCCCTGGGGCTGGTGTTCTTCTCTATGATTCTACCAA			KLF8;KLF8;KLF8;KLF8	NM_001159296;NM_001159296;NM_007250;NM_007250	5'UTR;1stExon;1stExon;5'UTR				X:56275537-56276375	X:56258265-56259079	Unclassified
cg25908973	0.347188	0.532938	11.1637	1.07342e-23	4.25169e-21	42.6055	chr15	45670865	-	cg25908973	49600314	43602354	CCAAAAACAAATAATAAAACCAACATAACACCCCAAATTAAAAACTATCA	CCGAAAACAAATAATAAAACCGACGTAACGCCCCGAATTAAAAACTATCG	I	A	Red	rs7164139	0.460064					chr15:45669970-45671029	Island	CCCCATTGGCTGCCGGGAACAGGTGGTGGGGCCGGCGTAGCGCCCCGAATTAGGAACTGT[CG]GGAAGCGCCGCGGCCGCTGGCTCGAGCCTCCGATGCTTGCCCTTTTTTAGCCAGCGGGGC	CCGGGAACAGGTGGTGGGGCCGGCGTAGCGCCCCGAATTAGGAACTGTCG			LOC145663;GATM;GATM	NR_033252;NM_001482;NM_001482	TSS200;1stExon;5'UTR	high-CpG:43457916-43458250			15:43457304-43458294	15:45669693-45671628	Unclassified	TRUE
cg25138553	0.324738	0.625936	11.1616	1.0903e-23	4.30884e-21	42.59	chr1	22223841	+	cg25138553	41743354		CTTAAACCTCACTACCTTATCTAACCCTTATAAATTTAATTTTCAAAAAC		II										OpenSea	AATGGCCTGGCATGAGGGCCTCAGGCCCTGCCCTGGCCTTAAGCCAGAAGGAAATGGTCT[CG]CTTTTGAAAACCAAACCCACAAGGGCTAGACAAGGTAGTGAGGTCCAAGCCAGAGCAAAG	CGCTTTTGAAAACCAAACCCACAAGGGCTAGACAAGGTAGTGAGGTCCAA			HSPG2	NM_005529	Body							TRUE
cg06070445	0.15325	0.829411	11.1608	1.09633e-23	4.32123e-21	42.5845	chr3	187453772	+	cg06070445	21616370		AAAATAAAATTCACCCACATCAAAATACTATCTTACATATTCTACAACAC		II									chr3:187455330-187455843	N_Shore	TTGGTGACCCGGCCCTAGGTCTTCTGGCTCAAATTCCTGTCCCCTTTCCAAATCAGCCTA[CG]TGCTGTAGAACATGCAAGACAGCACCCTGATGTGGGTGAATCTCATTTTTAAGTTCCTTC	CGTGCTGTAGAACATGCAAGACAGCACCCTGATGTGGGTGAATCTCATTT	TRUE		BCL6;BCL6;BCL6	NM_001706;NM_001130845;NM_001134738	5'UTR;5'UTR;TSS1500
cg08332908	0.32266	0.637736	11.1608	1.09637e-23	4.32123e-21	42.5844	chr17	38465326	-	cg08332908	67603339	30626507	AAACACCCATCTTTCTTCCAATAAATTACTTCTCCCCCATCAATCCTTCA	AAACGCCCATCTTTCTTCCAATAAATTACTTCTCCCCCATCAATCCTTCG	I	C	Grn								OpenSea	CAGCCGATGACCAGACGCCCATCTTTCTTCCAGTGGGTTACTTCTCCCCCATCAGTCCTT[CG]CTCTGCGCCCGCTGACCCAGTCGGGGCTGGCTGGTGGAAGAGGGCGGGGAGAGCCTTCTA	AGACGCCCATCTTTCTTCCAGTGGGTTACTTCTCCCCCATCAGTCCTTCG			RARA	NM_000964	TSS200					17:38465186-38465482	Unclassified_Cell_type_specific
cg13417862	0.34328	0.588732	11.1607	1.09712e-23	4.32123e-21	42.5838	chr17	855238	+	cg13417862	45625300		CCTTCTTTCAACRCTAACCATAAAAAAACRATAATAATAAATAACTAACC		II			rs74680784	0.039062						OpenSea	CCAGGGCCACGCAGCTCCCGCCTGCCCTGACCTCAGTCCCCTGGAATGCAGAATTCTCCA[CG]GTCAGCCATCCATCACCACCGCTCCCTCATGGCCAGCGCTGAAAGAAGGGGCGTTTCCGT	CGGTCAGCCATCCATCACCACCGCTCCCTCATGGCCAGCGCTGAAAGAAG			NXN	NM_022463	Body		DMR		17:801988-802063			TRUE
cg22921096	0.194141	0.508377	11.1591	1.11042e-23	4.36875e-21	42.5718	chr3	184056553	+	cg22921096	35654360	24755493	AAAAATATATATCTCCCTAACAACCCATCACCACACAACAAAATCTCCCA	AAAAATATATATCTCCCTAACAACCCATCACCACGCAACAAAATCTCCCG	I	A	Red							chr3:184056419-184056671	Island	GCCAGCAGGCGGAGAGCTCGCGCCTTCCGCGCTGACGTCAGCGCATCCCGGGCCGTATCC[CG]GGAGACCCTGTTGCGTGGTGATGGGTTGCCAGGGAGACATACACCTTTTCTCTGGGCCTG	CGGGAGACCCTGTTGCGTGGTGATGGGTTGCCAGGGAGACATACACCTTT			FAM131A;FAM131A	NM_001171093;NM_144635	5'UTR;Body				3:185539114-185539344
cg14372234	0.225797	0.833431	11.1582	1.11838e-23	4.39512e-21	42.5647	chr11	6401965	-	cg14372234	48744429		CCAACAAATAAATAAATTATAATTATTACCTAAAAACTCTAAACTCCTAC		II										OpenSea	GGGAAATGTGTCCAGCAGGTGAATGGGTTATGGTTGTTGCCTAGGAACTCTGGGCTCCTG[CG]TGCAGGGGCCAGCAGGCAAGAAGAGGCATGATCATGGTGGCTGTAGCGTTGATCCTGATT	CGCAGGAGCCCAGAGTTCCTAGGCAACAACCATAACCCATTCACCTGCTG								TRUE
cg22894805	0.176637	0.852139	11.1567	1.13109e-23	4.44013e-21	42.5534	chr15	41983773	+	cg22894805	27715421		AAAAATACTCCTCAACTCTCAAATAAAACAAATATATCAATTCTTACCAC		II										OpenSea	CCTTTTATTTCTTTTTCTTGCCTAATCATCCTGATAGAATCTCTAGTACAAGTAAGTAGA[CG]TGGCAAGAACTGATATATTTGTCTTATTTGAGAGCTGAGGAGTATTTTTATGCAATCTGA	CGTGGCAAGAACTGATATATTTGTCTTATTTGAGAGCTGAGGAGTATTTT			MGA;MGA;MIR626	NM_001080541;NM_001164273;NR_030356	Body;Body;TSS200
cg11566244	0.373892	0.571508	11.1553	1.14263e-23	4.48042e-21	42.5433	chr11	67351786	+	cg11566244	25633339		AAATTCCTCCRAAAATTTCACACAACACTAAAACRAAAAACAAACATAAC		II			rs8191446	0.056876					chr11:67350928-67351953	Island	CCCTTATCCCTCCGTCGTGTGGCTTTTACCCCGGGCCTCCTTCCTGTTCCCCGCCTCTCC[CG]CCATGCCTGCTCCCCGCCCCAGTGTTGTGTGAAATCTTCGGAGGAACCTGTTTCCCTGTT	GGTTCCTCCGAAGATTTCACACAACACTGGGGCGGGGAGCAGGCATGGCG		TRUE	GSTP1	NM_000852	Body				11:67107505-67108529	11:67350809-67352733	Promoter_Associated	TRUE
cg19241327	0.349684	0.435032	11.155	1.14511e-23	4.48515e-21	42.5412	chr7	157484559	-	cg19241327	69613483	65683485	AAAAAACTAAAATCTCAAAACAACTAAAACCACTAAACACCTCCCCCCCA	AAAAAACTAAAATCTCGAAACGACTAAAACCACTAAACACCTCCCCCCCG	I	C	Grn							chr7:157476886-157486719	Island	CGCAGCGGGCGAGAAGAGCTAGGGTCTCGGGGCGACTAGGACCACTGAGCACCTCCCCCC[CG]CGCCTCCCGCCCATGCTCTCTCTCCCCAGGCCCTGGACCCCGGGCCACAGCCACAGGTTG	CGGGGGGGAGGTGCTCAGTGGTCCTAGTCGCCCCGAGACCCTAGCTCTTC			PTPRN2;PTPRN2;PTPRN2	NM_002847;NM_130842;NM_130843	Body;Body;Body		DMR		7:157174012-157179480
cg17498803	0.39413	0.515984	11.152	1.17152e-23	4.58348e-21	42.5185	chr8	61822428	-	cg17498803	12767412	37673452	TAACAAACTAAAAACAACATACACCAAACTAAACACAAATAAAAAAACCA	TAACGAACTAAAAACGACGTACGCCGAACTAAACGCGAATAAAAAAACCG	I	A	Red							chr8:61822358-61823028	Island	GCGCGGGGCTCTTGGCGGGCTGGGGGCGGCGTGCGCCGAGCTGGGCGCGAGTGGAGGGGC[CG]GCGGCTTTGTGCGCCCCCGCCAGTGCCCGCCCGCAGCCCCGCCGCAGCGTTTAACCTTGA	CGGCCCCTCCACTCGCGCCCAGCTCGGCGCACGCCGCCCCCAGCCCGCCA									8:61984882-61985582	8:61821511-61823439	Promoter_Associated
cg09777525	0.40006	0.506331	11.1505	1.18445e-23	4.62377e-21	42.5076	chr17	74965708	+	cg09777525	13739483	39722400	CAAAACACTAAATTCTCCAAACAAAAAACACTACACAAAACCACTAAACA	CGAAACACTAAATTCTCCGAACGAAAAACGCTACACAAAACCACTAAACG	I	A	Red							chr17:74965089-74965303	S_Shore	GAGCTCAGCCTGCTAAGAGCCTGGCAGGCAGCGCGAGCTCCCCTGGAGTTCCGGCCGCTC[CG]CCCAGTGGCTCTGTGCAGCGCTTCCCGCCCGGAGAACCTAGTGCCCCGTTCCAGCCCTTC	CGCCCAGTGGCTCTGTGCAGCGCTTCCCGCCCGGAGAACCTAGTGCCCCG										17:74964844-74965923	Unclassified_Cell_type_specific	TRUE
cg04376312	0.216342	0.808098	11.148	1.20667e-23	4.70528e-21	42.4891	chr3	123602485	+	cg04376312	73741483		CTCTACCTCCTTCRCRTTAACTAAAATCCCATTATTAAAAAACCTTATTC		II			rs6801084	0.082163					chr3:123602588-123603540	N_Shore	CCATTGACAACTCACATCTCCTGAGAAGTTTATCCAAAACTTTCCAACTGCAATCATCGG[CG]AACAAGGTCCCTCAACAATGGGACCCCAGTTAACGCGAAGGAGGCAGAGCGAGGTAAGGA	TCTGCCTCCTTCGCGTTAACTGGGGTCCCATTGTTGAGGGACCTTGTTCG		TRUE	MYLK;MYLK;MYLK;MYLK	NM_053026;NM_053028;NM_053027;NM_053025	5'UTR;5'UTR;5'UTR;5'UTR
cg14202850	0.333735	0.525212	11.1477	1.20979e-23	4.71225e-21	42.4865	chr17	43974869	+	cg14202850	17614423		RCAAAAACTACATCCCTCRAAATCCTAAAAAAAAACCATTTCCTTAAAAC		II			rs62056784	0.117352					chr17:43971410-43975040	Island	TTAATGGAGGAACCTCAGGGGGACGGTCCTTCGTAGGAAACTCTATCCTGGCTCTGCGCG[CG]CTTTAAGGAAATGGCTTCCCTCCAGGACCTCGAGGGATGCAGCTTTTGCGCGGATGACGG	CAAAAGCTGCATCCCTCGAGGTCCTGGAGGGAAGCCATTTCCTTAAAGCG			MAPT;MAPT;MAPT;MAPT;LOC100130148;MAPT;MAPT	NM_001123067;NM_016835;NM_016834;NM_001123066;NR_024560;NM_005910;NM_016841	5'UTR;5'UTR;5'UTR;5'UTR;Body;5'UTR;5'UTR				17:41329958-41330929
cg14121282	0.330997	0.636387	11.1474	1.21215e-23	4.71622e-21	42.4846	chr9	137268074	+	cg14121282	20629466	67676332	CCACAACCCTAAACACTACAAAATACAACAACTAACATAAACAAACCCCA	CCACAACCCTAAACACTACGAAATACGACAACTAACATAAACAAACCCCG	I	C	Grn	rs34448439	0.277196						OpenSea	GGCCCCTCTGCAGGCGCAGCCAGGCCTTCTTGTGGAGGCCCAGAGGGGCACCCTCAGCCG[CG]GGGCCTGCCCATGCCAGCTGTCGCACCTCGCAGTGCCCAGGGTTGTGGGGGTCTAGGAGC	CGGGGCCTGCCCATGCCAGCTGTCGCACCTCGCAGTGCCCAGGGTTGTGG			RXRA	NM_002957	Body			TRUE	9:136407806-136408075
cg25862140	0.17028	0.855312	11.1472	1.21425e-23	4.71915e-21	42.4829	chr3	70780437	-	cg25862140	19703492		TATCCCTAAAATTACAAAACTTTAAATATTCTATACCAACAACTCAACAC		II										OpenSea	ATGCCACAGCTTGTCCCTAGGATTACAAAACTTTGGGTGTTCTATACCAGCAACTCAACA[CG]TGATTAGGTTTGTTTCCTTAAAAAGTATGGCATCAAACTGAATATCATTTCACAGCCAAT	CGTGTTGAGTTGCTGGTATAGAACACCCAAAGTTTTGTAATCCTAGGGAC								TRUE
cg00177388	0.310981	0.550677	11.1469	1.21637e-23	4.72218e-21	42.4812	chr5	72677886	-	cg00177388	21629401		ACAAAACAAAACTAAACCCCAACRACTAAATCTCRAAAACAAAAAACCTC		II									chr5:72676120-72678421	Island	GCGTGGGCAGGGCAGGGCAGGGCTGAACCCCAGCGACTGAATCTCGAAGGCAGGAGGCCT[CG]GAGGTCATCGGCCCAGCTCGCCTGAAACTGTCCCTGCTCGTGCCAGGGCGCGGGCAGAGG	CAGGGCAGGGCTGAACCCCAGCGACTGAATCTCGAAGGCAGGAGGCCTCG								TRUE	5:72712881-72714216	5:72676801-72678409	Unclassified_Cell_type_specific
cg19896129	0.341063	0.646171	11.146	1.2251e-23	4.75085e-21	42.474	chr1	63156450	+	cg19896129	58756435		ACATAAATACTAATCAACTAAAACAATTCCACTATCACTCCCATTACTAC		II									chr1:63153380-63154349	S_Shelf	AAGTCATGTTGGCTGGTATCCCTGCCCCACAGGGTTTCAATGTCAGGAAAAGATATGGAA[CG]CAGCAATGGGAGTGACAGTGGAATTGCTTCAGCTGACTAGCATCCATGCTCCCTATACCA	CGCAGCAATGGGAGTGACAGTGGAATTGCTTCAGCTGACTAGCATCCATG								TRUE
cg14601444	0.29338	0.731405	11.1442	1.24111e-23	4.80763e-21	42.4611	chr2	74607536	+	cg14601444	13726402		TCCAACCCTAAAACAATATATTCAAAAATTAAATACTAAAAATCTATAAC		II										OpenSea	AGCCTCTGGGTCCTAGTGCCCCCCTGCTTCACGTGGGCCAGAAACTAAGGGCTGGGCATA[CG]CCACAGACCCTCAGCACTCAACTCTTGAATACACTGTCCTAGGGCTGGAAGCAGTCTTGA	CGCCACAGACCCTCAGCACTCAACTCTTGAATACACTGTCCTAGGGCTGG			DCTN1;DCTN1	NM_004082;NM_001135040	TSS200;TSS200			TRUE				TRUE
cg02711647	0.442197	0.505935	11.1422	1.26025e-23	4.8764e-21	42.4459	chr2	45237689	-	cg02711647	65750458	53705456	CAACAACAAAAACTCTAAAACAATAATAAAACTTCCCCAATAAATAATCA	CGACGACAAAAACTCTAAAACGATAATAAAACTTCCCCGATAAATAATCG	I	A	Red							chr2:45235511-45237792	Island	GGGGGAGAGGGGCGACGGCAGGGACTCTAGGACGGTGGTGGGGCTTCCCCGGTGGGTGGT[CG]GGGAGGAGAACGGAGGCAAGATTCCCAGTCCTCCCGCTTCGCCGCTGGGGATCGGCTCGG	CGACGGCAGGGACTCTAGGACGGTGGTGGGGCTTCCCCGGTGGGTGGTCG			SIX2	NM_016932	TSS1500		DMR		2:45089016-45091248
cg27360158	0.177494	0.787805	11.1407	1.27396e-23	4.92401e-21	42.4352	chrX	41133058	-	cg27360158	57711478		TTCCTCTCATCCTAATATACATACCATTATACAATCTCTACCATTCATTC		II									chrX:41135116-41135669	N_Shelf	AAAGCCACAAATTCCTCTCATCCTAATGTGCATACCATTGTGCAATCTCTGCCATTCATT[CG]TCCCATCCATCACTGAGGCTTATTTCTCCCCTCTCTCCATTCTCCCTTCACCTCTCTAGT	TCCTCTCATCCTAATGTGCATACCATTGTGCAATCTCTGCCATTCATTCG
cg19790294	0.340152	0.52848	11.1405	1.27651e-23	4.92846e-21	42.4332	chr16	88717755	+	cg19790294	28703369		CRATTTACTCAAAAAACCRACCTTCACACCTTATCCTACTATTAATAAAC		II			rs112801257	0.016468					chr16:88716989-88717606	S_Shore	CACTGACAAGTGCCCCTGCCCAATGCTCCGGACCCAACCGAGGGTCCCGTGTCAACCAGG[CG]TCTATTAATAGCAGGACAAGGTGTGAAGGTCGGCTTCCTGAGCAAATCGGCCTCTCCAGA	GATTTGCTCAGGAAGCCGACCTTCACACCTTGTCCTGCTATTAATAGACG		TRUE	CYBA	NM_000101	TSS1500					16:88717379-88718141	Promoter_Associated
cg09300114	0.348503	0.593963	11.14	1.28135e-23	4.94173e-21	42.4294	chr17	73084329	-	cg09300114	29775438		AATCTTCCTATCCTAATTCTAAACTACCCCRAAACCTAAAATAATAACCC		II									chr17:73083866-73084495	Island	GGATCTAGAAAAGTCTTCCTGTCCTGGTTCTGGGCTGCCCCGGGGCCTGGGGTGATGACC[CG]CAAGCCCAAGGGCGCTCGGACTCCTGGCCCGAAATTCCAGGGCGGACACAGCCCGGGATC	CGGGTCATCACCCCAGGCCCCGGGGCAGCCCAGAACCAGGACAGGAAGAC		TRUE	SLC16A5	NM_004695	5'UTR				17:70595438-70595980	17:73083550-73084725	Unclassified
cg09887059	0.364669	0.555035	11.1381	1.29962e-23	5.00668e-21	42.4153	chr12	113916664	+	cg09887059	59699391	56687377	AAAAACCACCACACACTACAAAACAATTAAAAAAAATTTTAAAAAACACA	AAAAACCGCCGCGCACTACGAAACAATTAAAAAAAATTTTAAAAAACGCG	I	A	Red							chr12:113916433-113916717	Island	CAAGGCGAGTATGTTTACCCTGCTGGGCACCCTTCCGCTCCGCGGGGACCACTGCGGGAT[CG]CGCTCTCTAAAACTCCTCTCAACTGCCCCGCAGTGCGCGGCGGCCTTTTCCGCCAGGTTT	CGCGCTCTCTAAAACTCCTCTCAACTGCCCCGCAGTGCGCGGCGGCCTTT									12:112400817-112401149
cg00465970	0.334073	0.617072	11.1343	1.33649e-23	5.14309e-21	42.3875	chr3	129024601	+	cg00465970	25728441		TTCCRATCTTCTAATCCCTAATTTACATAAAAACTAAAACCTACACCCCC		II			rs139618206	0.0128						OpenSea	GAGCCCAGAACGCTCCTGGCGCAGCACCGTTGGCGTTGGCCGATTGCTGCTGGTGGGGGG[CG]GGGGTGCAGGCCCCAGTCTCTATGCAAATCAGGGATCAGAAGATCGGAATTTCCACCAAT	TCCGATCTTCTGATCCCTGATTTGCATAGAGACTGGGGCCTGCACCCCCG									3:130507224-130507489	3:129024584-129024843	Unclassified_Cell_type_specific	TRUE
cg01340991	0.279204	0.674692	11.1305	1.37546e-23	5.28728e-21	42.3589	chr6	33397233	-	cg01340991	15660407		CACAAAACTCTATCTCCCATTTCTCTACTCTATATCCAACCCTATTCTTC		II									chr6:33396050-33396296	S_Shore	CATATCCCCAGCACAGAGCTCTGTCTCCCATTTCTCTGCTCTGTGTCCAACCCTGTTCTT[CG]CCCTTCTCTGGCAACCTCCCTCCTCTGGCTCCCCTTGAGAGCTGCCAGCTGGGTGTGGAG	ACAGAGCTCTGTCTCCCATTTCTCTGCTCTGTGTCCAACCCTGTTCTTCG			SYNGAP1	NM_006772	Body					6:33397014-33397949	Promoter_Associated
cg22892110	0.318974	0.532869	11.1301	1.37893e-23	5.29483e-21	42.3564	chr8	144798631	-	cg22892110	49656396		AATACCTACTCAAACRACAACTCRAACAAAAAATAAATACCTAAAAATAC		II			rs62524242	0.061404					chr8:144798487-144799038	Island	CATTGTCCGGAGATACCTACTCAGGCGGCAGCTCGGGCAGGGGGTGAGTGCCTGGGGGTG[CG]TCCGCGCGCCGAGGGGCGCGGCAGATCTGCGGAGAGAGGACCTGCGGGGCGCGGCCGGTC	CGCACCCCCAGGCACTCACCCCCTGCCCGAGCTGCCGCCTGAGTAGGTAT		TRUE	MAPK15	NM_139021	Body				8:144870319-144870996	8:144798119-144799295	Unclassified
cg04178787	0.408991	0.559128	11.1291	1.38999e-23	5.33146e-21	42.3485	chr2	123418787	-	cg04178787	58749306	49667350	ATTCTTAAAAATACAAATCACCCTATATAAAAAACCACTCAAAACACCCA	ATTCTTAAAAATACAAATCGCCCTATATAAAAAACCGCTCAAAACGCCCG	I	A	Red								OpenSea	TAGAATCTTCTAATTCTTAGGAATGCAGATCGCCCTGTGTAAGGGGCCGCTCAGAGCGCC[CG]AGGAGCGCCGGTGGCCTCCCTTGGATGCTTCGCTATTCATCCCACCTTCTGGAAGAGGCT	CGGGCGCTCTGAGCGGCCCCTTACACAGGGCGATCTGCATTCCTAAGAAT									2:123135178-123135290
cg19003815	0.333923	0.521618	11.1287	1.39383e-23	5.33609e-21	42.3457	chr3	25469914	+	cg19003815	11799378		AAATTCTCCTTCCAAATAAATACTTACAAAAAACCTTCCRAATACRTTCC		II										OpenSea	GGATGCCGAGAACGCGAGCGATCCGAGCAGGGTTTGTCTGGGCACCGTCGGGGTAGGATC[CG]GAACGCATTCGGAAGGCTTTTTGCAAGCATTTACTTGGAAGGAGAACTTGGGATCTTTCT	CGGAACGCATTCGGAAGGCTTTTTGCAAGCATTTACTTGGAAGGAGAACT			RARB;RARB;RARB;RARB	NM_016152;NM_016152;NM_000965;NM_000965	5'UTR;1stExon;1stExon;5'UTR	low-CpG:25444753-25445075		TRUE	3:25444840-25444930
cg10024583	0.332323	0.694678	11.1271	1.4111e-23	5.39481e-21	42.3335	chr17	45772800	+	cg10024583	62710506		CCCTTAACCCCTAACCTAAAACCCACAAAAAATCCTTAACTAAATATTAC		II									chr17:45771107-45772993	Island	CAGCCTTGGGAATTCGTTCGCGTCCCCTTCCACCTGGGTCCCCTTCCCCAGTTTGCGCCC[CG]TAACACTCAGCCAAGGACTTCCTGTGGGTCCCAGGTCAGGGGCCAAGGGGTCCTGGACCG	CCTTGGCCCCTGACCTGGGACCCACAGGAAGTCCTTGGCTGAGTGTTACG			TBKBP1;TBKBP1	NM_014726;NM_014726	1stExon;5'UTR				17:43126130-43128058
cg05644921	0.370302	0.609396	11.1265	1.417e-23	5.41148e-21	42.3293	chr4	141489114	-	cg05644921	35658385		CAACRATAATTATTCCCAAAACACCTTTATACCTAATAACACTAAACRTC		II			rs45539933	0.079932					chr4:141489962-141490378	N_Shore	TGTTTTTACCACAGCGGTGATTGTTCCCAGGACACCTTTATACCTAATAACACTGGACGT[CG]GGCATTCACCTTGGACCTGGAAATAAGAAAGGTGCAGAACAGAAGGGAGCGAAATTGAGT	AGCGGTGATTGTTCCCAGGACACCTTTATACCTAATAACACTGGACGTCG			UCP1	NM_021833	Body		DMR	TRUE	4:141708395-141708565
cg10397527	0.403183	0.533253	11.1249	1.43407e-23	5.47074e-21	42.3174	chr6	32977217	+	cg10397527	32762495	27709405	CCTCCTAAACCCACAAAAAACAAAAACCACCAAAAATAAATACAAAAACA	CCTCCTAAACCCGCAAAAAACAAAAACCACCAAAAATAAATACGAAAACG	I	A	Red							chr6:32975684-32975926	S_Shore	CCATGCCACCTCCTCATGTAACCCAACTCCGTAAATCTCTGCTCCCCGCCGCACCCTCCT[CG]CCCTCGCACTCACCCTTGGTGGCCCCTGCCTCCTGCGGGCTCAGGAGGGTCATCAGGGTG	CGCCCTCGCACTCACCCTTGGTGGCCCCTGCCTCCTGCGGGCTCAGGAGG			HLA-DOA	NM_002119	Body							TRUE
cg12507655	0.448999	0.560995	11.1246	1.43694e-23	5.47332e-21	42.3154	chr7	100465051	-	cg12507655	18701366	18766490	AAAACCAAAAAAAATTTTCTTTTCTAAAATCCCAAACAAAATACAAAACA	AAAACCAAAAAAAATTTTCTTTTCTAAAATCCCAAACGAAATACGAAACG	I	A	Red							chr7:100463758-100464146	S_Shore	AGAGGAAAAAAAAAAGCCAGAAAAAGTTTTCTTTTCTGGAGTCCCAAACGAGGTGCGGGA[CG]GAAGAGGGGGTGAAGGCCAGAGGCTCGGGGCTTCAAGACCGCTGTCTGGAGTCCCCCTTT	AAAGCCAGAAAAAGTTTTCTTTTCTGGAGTCCCAAACGAGGTGCGGGACG			TRIP6;TRIP6	NM_003302;NM_003302	1stExon;5'UTR				7:100302975-100303383
cg05306745	0.445563	0.607092	11.1245	1.43803e-23	5.47332e-21	42.3147	chr17	76921845	+	cg05306745	71632464	73735321	CCCAAAACTAAACTCAAAAAAACCCCAAAATAACAAAAAACAAAACAACA	CCCGAAACTAAACTCGAAAAAACCCCGAAATAACGAAAAACGAAACAACG	I	T	Red	rs8179090	0.05127					chr17:76920684-76921961	Island	CCAGGACACCAGGCGACCCACCCGCTACCCTTTCCCCTTCAGCTCGACTCTGGAGGGCTA[CG]CTGCTCCGTCCCCCGCCACCCCGGGGTCCCTTCGAGCCCAGCCTCGGGGCGAGCCAAGGG	CGCTGCTCCGTCCCCCGCCACCCCGGGGTCCCTTCGAGCCCAGCCTCGGG			TIMP2	NM_003255	TSS1500		DMR		17:74432280-74433492
cg16102052	0.223565	0.608431	11.1244	1.43942e-23	5.47332e-21	42.3137	chr1	223196106	-	cg16102052	52632302		CCTAAAAACAATTCCATCTAAATTAATAACCCAACCCATCTAATATACCC		II										OpenSea	GGCGCTTCCTCCCTGAGAGCAATTCCATCTGGGTTAATGGCCCAGCCCATCTAATGTGCC[CG]GTAATCCCTCTGAAGCTGCCTTTGTTCGTCTCCTCTGGTTAATCCAGCCCCAGCAACTGA	CGGGCACATTAGATGGGCTGGGCCATTAACCCAGATGGAATTGCTCTCAG								TRUE
cg02753511	-0.304871	0.374897	-11.124	1.44401e-23	5.47893e-21	42.3106	chr11	69468378	+	cg02753511	57806414	63635448	AAAAAAACACAACCTAATCTCTAAAAACACCAACACAATTCTCACACACA	AAAAAAACACAACCTAATCTCTAAAAACACCGACGCGATTCTCACGCACG	I	C	Grn							chr11:69468810-69469152	N_Shore	TGGCGGGCAGACACGCGGGCGCGATCCCACACAGGCTGGCGGGGGCCGGCCCCGAGGCCG[CG]TGCGTGAGAACCGCGCCGGTGTCCCCAGAGACCAGGCTGTGTCCCTCTTCTCTTCCCTGC	AGAGGGACACAGCCTGGTCTCTGGGGACACCGGCGCGGTTCTCACGCACG			CCND1	NM_053056	3'UTR				11:69177479-69177650	11:69468292-69468500	Gene_Associated_Cell_type_specific
cg15161854	-0.194118	0.285442	-11.1226	1.45845e-23	5.52776e-21	42.3007	chr1	28836139	+	cg15161854	46714390		CTAATATCACCACAACCACCTCCACAAAAATAAACCACAAACATACAATC		II										OpenSea	AATTTACCTAACAAATTGCCTAATCTGCTATGTTAATGTATTTATGAATTAAAATAAATA[CG]ACTGCATGTTTGTGGTTCATTTTTGTGGAGGTGGCTGTGGTGACATCAGCCAAGAATCTG	CGACTGCATGTTTGTGGTTCATTTTTGTGGAGGTGGCTGTGGTGACATCA			SNHG3-RCC1;SNHG3;SNHG3-RCC1;SNHG3-RCC1	NR_030725;NR_002909;NR_030726;NM_001048199	Body;Body;Body;5'UTR			TRUE
cg02927346	0.305027	0.481158	11.1186	1.50313e-23	5.68486e-21	42.2706	chr17	34059260	-	cg02927346	11608367		CRTAATTAAAACAAACAACTAACAAACTTATAACCCRACCCTCRAAATCC		II									chr17:34058549-34058778	S_Shore	CCCCAGGCGAACGTGGTTGGAACAAACAGCTGGCAGACTTGTGACCCGGCCCTCGGGATC[CG]CGAAGCCCCCGCTCTCAGCCTTGGGCAGCGACCCAGGTGTCCAGACGCAGGGAAGGGGAC	GTGGTTGGAACAAACAGCTGGCAGACTTGTGACCCGGCCCTCGGGATCCG		TRUE	RASL10B	NM_033315	5'UTR		DMR		17:31082692-31083421	17:34058297-34059517	Unclassified_Cell_type_specific
cg07308257	0.220186	0.792088	11.1182	1.50803e-23	5.69727e-21	42.2674	chr7	36265036	+	cg07308257	49607423		ATATAATTAAATAAAACCTTTAATATTCACRCACAATCCCTCRTAAACAC		II										OpenSea	TGGCGTTGGTGATTATTGAAATCAGTGATCCGTCATCCAAACTGTGATGGAAGGAAACCC[CG]TGCTCACGAGGGACTGTGCGTGAATATCAAAGGCCTCACTCAACCACATTCTGAACAAAC	TGTGGTTGAGTGAGGCCTTTGATATTCACGCACAGTCCCTCGTGAGCACG			EEPD1	NM_030636	Body			TRUE
cg26654286	0.412783	0.509919	11.1178	1.51162e-23	5.70469e-21	42.265	chr17	38465510	+	cg26654286	15788486		AAAAAAATATACATAATCCTACCTACTCAAATATATACTAACAAAAAACC		II										OpenSea	AGCAGGGGGGAATCCTGAATCGAGCTGAGAGGGCTTCCCCGGTTCTCCTGGGAACCCCAT[CG]GCCCCCTGCCAGCACACACCTGAGCAGGTAGGACCATGCACACCCCTTCCCAATTCTTTG	CGGCCCCCTGCCAGCACACACCTGAGCAGGTAGGACCATGCACACCCCTT			RARA;RARA	NM_000964;NM_000964	5'UTR;1stExon
cg14115756	0.243814	0.779893	11.1164	1.52827e-23	5.75017e-21	42.2542	chr9	125795935	+	cg14115756	47695423		CAATACATCCTTAACAAAAAACCTTACAAAACAAAAATATACTTCAACCC		II										OpenSea	CTCCCTGTTTCCCCTCCTACTCCTTTATCTCCTCCCTCCGTGTCTTAGTTCTGCAGTACG[CG]GGTTGAAGCACATTCCTGCTTTGCAAGGCTTTCTGCTAAGGATGTATTGTGGCTTTTGTT	AATACATCCTTAGCAGAAAGCCTTGCAAAGCAGGAATGTGCTTCAACCCG			GPR21;RABGAP1	NM_005294;NM_012197	TSS1500;Body
cg01049870	0.135746	0.864219	11.1163	1.52858e-23	5.75017e-21	42.254	chr14	95601239	-	cg01049870	60691408		ATAATATTAACCCATAATTTCCCTAAATCAAAAAAAACTATATTCTTCAC		II										OpenSea	TACTTTATGAGATAATATTAACCCATAATTTCCCTGGATCAAAGAGAACTATGTTCTTCA[CG]AAAAATAATGTGCTAATTCTCTCTGAATCAAAGCCCCAACAGCCATTCCTTTTACCCTAG	CGTGAAGAACATAGTTCTCTTTGATCCAGGGAAATTATGGGTTAATATTA			DICER1;DICER1	NM_177438;NM_030621	5'UTR;5'UTR					14:95601124-95601270	Unclassified_Cell_type_specific
cg14950169	0.336099	0.618941	11.1147	1.54695e-23	5.80688e-21	42.2421	chr12	54145841	+	cg14950169	44753387	74689400	ATAAACAACACCAACAAACAACAAAAAACCCAACTACAAAATCTACCACA	ATAAACAACGCCAACGAACAACGAAAAACCCGACTACAAAATCTACCACG	I	C	Grn							chr12:54144562-54145470	S_Shore	TGGTTGTCAGACTTTCTCCTGGACTTTCTCCGCCCCGCACCGCCCGCCCCGGATGCCGAG[CG]TGGTAGACTCTGCAGCCGGGCTCCTCGCTGCCCGCTGGCGCTGCCTACACCCCCTTGGGC	GTAGGCAGCGCCAGCGGGCAGCGAGGAGCCCGGCTGCAGAGTCTACCACG							DMR		12:52430830-52432367	12:54144031-54146347	Unclassified
cg12556823	0.162716	0.885645	11.1107	1.59495e-23	5.97647e-21	42.2117	chr6	21023485	+	cg12556823	74787479		ATCTAACCTACTAAAACAAACATACCTATATATAAACTTTAAATCACCTC		II										OpenSea	GTCCACACATGCAAATGGAAACATGTTACCCCTTGGATACTAGCTTAAATTTATTTACTC[CG]AGGTGATTTAAAGTCCACATATAGGTATGCTTGTTTCAGCAGGTCAGATTTAAGGATACC	TCTGACCTGCTGAAACAAGCATACCTATATGTGGACTTTAAATCACCTCG			CDKAL1	NM_017774	Body			TRUE
cg12008047	-0.351472	0.358373	-11.1106	1.59553e-23	5.97647e-21	42.2113	chr19	18497143	+	cg12008047	59742403	18627395	TTAACAAATCCTCATAACATTTCCACAACTCTCAAAATCTAAAATCTTCA	TTAACAAATCCTCGTAACGTTTCCGCAACTCTCGAAATCTAAAATCTTCG	I	A	Red							chr19:18497063-18497269	Island	CGCCCTGTCTCTGGCCGAGGCGAGCCGCGCAAGTTTCCCGGGACCCTCAGAGTTGCACTC[CG]AAGACTCCAGATTCCGAGAGTTGCGGAAACGCTACGAGGACCTGCTAACCAGGCTGCGGG	TTAGCAGGTCCTCGTAGCGTTTCCGCAACTCTCGGAATCTGGAGTCTTCG			GDF15	NM_004864	1stExon			TRUE	19:18357953-18358240	19:18496630-18497234	Unclassified	TRUE
cg06405186	0.312854	0.688382	11.1101	1.60125e-23	5.99153e-21	42.2078	chr11	61283968	-	cg06405186	47704390	26670383	AAATCCCCAAAACAAAAACACCTAAAAAATAAAAACTAACTCACTAAACA	AAATCCCCAAAACGAAAACGCCTAAAAAATAAAAACTAACTCACTAAACG	I	A	Red	rs2241001	0.035217					chr11:61283864-61284147	Island	TACAAGTTGGTTGGATCCCCAGGGCGAAGGCGCCTGGAAGGTGGGGGCTGGCTCACTGGG[CG]GTCTTCCGCGGGGCAGGCGGGTGGTGGGGGGACAGGAAACCGAGGCGGATCCAAGAGAGG	CGCCCAGTGAGCCAGCCCCCACCTTCCAGGCGCCTTCGCCCTGGGGATCC			SYT7	NM_004200	3'UTR			TRUE	11:61040441-61040750	11:61283818-61285355	Unclassified
cg11068289	-0.317153	0.220434	-11.1074	1.63469e-23	6.09719e-21	42.1872	chr17	78955884	+	cg11068289	47720470	15703462	CCCTAAAATCATAAACTAAAAACTACACCCCTCCTTACAAATACCCCACA	CCCTAAAATCATAAACTAAAAACTACACCCCTCCTTACAAATACCCCGCG	I	T	Red							chr17:78954993-78955381	S_Shore	GACACTCCCCCGGCCCATGGAGAAGGTGGCAGCTCTCCCACATCCGCTGGGCCCCACCGA[CG]CGGGGCACCTGCAAGGAGGGGTGCAGCCCCCAGTTCATGATCTCAGGGTCTCCTGGCCCA	CGCGGGGCACCTGCAAGGAGGGGTGCAGCCCCCAGTTCATGATCTCAGGG										17:78954616-78956184	Unclassified	TRUE
cg24760753	0.14886	0.823517	11.1	1.72762e-23	6.43697e-21	42.1322	chr2	159534030	-	cg24760753	36732341		CCCAAAAAATTACTAAAATTTCATACTATTCCCATTCTCAACCRTCTAAC		II										OpenSea	AAGGATACCAGCCCAAAGGGTTACTAAGATTTCATACTGTTCCCATTCTCAACCGTCTGG[CG]ATTATAACTACTTTAGATGTTCCAAATAAGTCAGTGTGAGCTACCCCACAAAAAGTACTC	CGCCAGACGGTTGAGAATGGGAACAGTATGAAATCTTAGTAACCCTTTGG			PKP4;PKP4	NM_003628;NM_001005476	Body;Body			TRUE
cg18453481	0.112995	0.833626	11.0992	1.7372e-23	6.46583e-21	42.1267	chr14	102250174	+	cg18453481	43633414		AAAAAACTACTCCTAAAAACTATCCTAACTTTAAATATTCAATCACATAC		II									chr14:102247660-102248279	S_Shore	TGGGCTGGCACTATAGTGAAATAAAAAGGAGATGGAGAACATTATCTACTGGAACACGCA[CG]TATGTGACTGAACATCTAAAGCCAGGACAGCTCCTAGGAGCAGCTCCTCCAGACTGTGGA	AGGAGCTGCTCCTAGGAGCTGTCCTGGCTTTAGATGTTCAGTCACATACG			PPP2R5C;PPP2R5C	NM_001161726;NM_001161725	Body;Body
cg21511941	0.289534	0.568348	11.0981	1.75104e-23	6.51044e-21	42.1188	chr15	72489609	+	cg21511941	72771388		CAAAAATTAAATTTCCCTACRTCCCCTAAAAAACCAAACTATTTCCTCTC		II			rs117739775	0.011719					chr15:72489478-72490119	Island	CTGAGACAGCTCCGAGCTGCCTCCCCGCAGCCGCGGGCCGCTACAATACGGATTCGGCGG[CG]AGAGGAAACAGTCTGGCCCTCCAGGGGACGCAGGGAAATCCAACCTTTGGGTCGGGGGCA	AAAGGTTGGATTTCCCTGCGTCCCCTGGAGGGCCAGACTGTTTCCTCTCG			GRAMD2	NM_001012642	Body			TRUE	15:70276533-70277503	15:72489396-72490433	Gene_Associated
cg11941015	0.156289	0.865199	11.0976	1.75777e-23	6.52858e-21	42.115	chr2	191047984	+	cg11941015	18731318		TTAATTCAAACAAAATCTACTAAAAACCAACTAAATTTCCAACCATTATC		II									chr2:191044979-191045829	S_Shelf	GAGGTAACATCTGCCTTTCAGGGTGGTTGTTAAAATTCAAAGTATTGAAAGTGCCAAGTA[CG]ATAATGGCTGGAAATCTAGTTGGCCTTCAGTAGATTTTGCTTGAACTAATGAATTCGCTG	TAGTTCAAGCAAAATCTACTGAAGGCCAACTAGATTTCCAGCCATTATCG			C2orf88;C2orf88;C2orf88;C2orf88	NM_001042519;NM_001042521;NM_032321;NM_001042520	5'UTR;5'UTR;5'UTR;5'UTR
cg22935450	0.324547	0.561561	11.0974	1.76082e-23	6.53301e-21	42.1133	chr17	38465393	+	cg22935450	69793303		TTAAACTACTACAAAAAACACRAATTCCCRTTAAATCCTAAAACCCACTC		II										OpenSea	CGCCCGCTGACCCAGTCGGGGCTGGCTGGTGGAAGAGGGCGGGGAGAGCCTTCTAGTTGG[CG]AGTGGGCTTTAGGACCCAACGGGAACCCGTGCCTCTTGCAGCAGCCTAACCCAGAAGCAG	TAGGCTGCTGCAAGAGGCACGGGTTCCCGTTGGGTCCTAAAGCCCACTCG			RARA	NM_000964	TSS200					17:38465186-38465482	Unclassified_Cell_type_specific
cg16731240	0.441221	0.580632	11.097	1.76617e-23	6.54592e-21	42.1103	chr19	52391250	+	cg16731240	33788487		CCTAAACRCAAACATATTACATCATAAAAAAACRACTAATACCRTATTCC		II			rs75075099	0.011295					chr19:52390841-52391368	Island	ACACTCGCAAGTTTCGGGGATGGCGGCCGGCGAGGGCCATACTGCGTCTTTCCGGAGACA[CG]GAATACGGCACCAGCCGTCCCTTTATGATGCAATATGTCTGCGCCCAGGGGACGCTTGCT	CGGAATACGGCACCAGCCGTCCCTTTATGATGCAATATGTCTGCGCCCAG		TRUE	ZNF577;ZNF577;ZNF577	NR_024181;NM_032679;NM_001135590	TSS200;TSS200;TSS200				19:57082654-57083180			TRUE
cg21043424	0.265293	0.512648	11.0955	1.78636e-23	6.61036e-21	42.099	chr7	73300908	-	cg21043424	29765343	36716474	ATACTAAACAAAAACTAAAATCAAACAATAAACCCAATACACCTAACCCA	GTACTAAACAAAAACTAAAATCGAACGATAAACCCGATACACCTAACCCG	I	C	Grn	rs10262371	0.494761						OpenSea	TCTGGGCAGCCCGTGCTGAACAGAGGCTGGGATCGGGCGGTGGGCCCGGTGCACCTGACC[CG]CGGGGCTGGGAACAATGGCTGGGCCGGCGTGGCCTGGCTTGCTGCCCCTGTTCATCTCTG	GTGCTGAACAGAGGCTGGGATCGGGCGGTGGGCCCGGTGCACCTGACCCG								TRUE				TRUE
cg19889856	0.283932	0.634985	11.0954	1.78731e-23	6.61036e-21	42.0985	chr7	134856654	+	cg19889856	59725332		ACTTCAAATACCAATTCCTTCCCRATATTCAACCAATATTAATCCTTCTC		II			rs117226195	0.069878					chr7:134854975-134855696	S_Shore	CTCCCGGGTAGGAAATGGCCCCGGTGGAATGCCTTGCCAGAGCAGCGCATAGCAGGCTCC[CG]AGAAGGATTAACACTGGCTGAACACCGGGAAGGAACTGGCACTTGAAGTCCAGACATCTG	CTTCAAGTGCCAGTTCCTTCCCGGTGTTCAGCCAGTGTTAATCCTTCTCG			C7orf49;C7orf49;C7orf49	NM_024033;NR_024185;NR_024186	TSS1500;TSS1500;TSS1500
cg03796321	0.379887	0.549472	11.0935	1.81285e-23	6.69779e-21	42.0843	chr15	86162442	+	cg03796321	19755399		AATTTAAAAACCCAATTACAATTATAAAAACATAATTCATCTACCRAAAC		II			rs16942230	0.141392						OpenSea	TGGGAGGAGGAGGAGGAGGAAGAAGAAGCGGGTTGGAAAAGGAAGCCTTGTTTTTCTCTT[CG]TCTCGGTAGATGAATCATGTTCCCACAACTGCAATTGGGTTTTCAAACCTCCAAGGCTGC	CGTCTCGGTAGATGAATCATGTTCCCACAACTGCAATTGGGTTTTCAAAC			AKAP13;AKAP13	NM_007200;NM_006738	Body;Body			TRUE		15:86162193-86162455	Unclassified_Cell_type_specific
cg09789590	0.368624	0.537065	11.0925	1.82664e-23	6.72754e-21	42.0768	chr19	46800479	+	cg09789590	53803407		CCTACAATCCCTAAAAATAAAAAATACRATAAAAATATACCTCCAACTAC		II									chr19:46800053-46800603	Island	TGAGCTGGATTGTTGGGGGGGGTGGGGTTCGCGGGTGCGAGCCAAGAACGCCCCGGGGCG[CG]CAGTTGGAGGCACATCCCCACCGCACTCTCCACCCTTAGGGACTGCAGGGGTGGGGGATT	CTGCAGTCCCTAAGGGTGGAGAGTGCGGTGGGGATGTGCCTCCAACTGCG			HIF3A;HIF3A	NM_152795;NM_022462	Body;TSS1500		DMR		19:51491904-51492320			TRUE
cg08637618	0.26019	0.682862	11.0901	1.8588e-23	6.83165e-21	42.0595	chr7	27279329	-	cg08637618	74656439		CCAAACCAACCCAACCCCRACRAAAACCAAACTAAAAACTTTTAAAATCC		II									chr7:27278945-27279469	Island	TCCGGCCCGGGCCAGGCCAGCCCAGCCCCGGCGGAAGCCAAGCTGGGAGCTTTTGAAGTC[CG]GAGAATTTCAATCCGAGAGGAGCCGGCTGGACCGGAGCCCGTCGCCCCAGCGGGGGAAGG	CGGACTTCAAAAGCTCCCAGCTTGGCTTCCGCCGGGGCTGGGCTGGCCTG									7:27245471-27246113	7:27279227-27279530	Unclassified_Cell_type_specific
cg25629790	0.246483	0.548807	11.0877	1.89331e-23	6.95122e-21	42.0412	chr1	53527412	+	cg25629790	27749434		TTCCTCATTACAAAAAATATTACAACCRCTCCAAACACRAATACCTTTCC		II									chr1:53527572-53528974	N_Shore	CAGGGTCTTGGCTGGCGGCCCCATTAGCCACGGCCCAGGACCCCAGGGTGGGAGAGTGAA[CG]GAAAGGTACTCGTGCCTGGAGCGGTTGCAACATCCTCTGTAATGAGGAAGATACAGCTCA	CGGAAAGGTACTCGTGCCTGGAGCGGTTGCAACATCCTCTGTAATGAGGA			PODN	NM_153703	TSS1500		DMR	TRUE		1:53527342-53527558	Unclassified_Cell_type_specific	TRUE
cg18072687	0.17659	0.800877	11.0855	1.925e-23	7.06023e-21	42.0246	chr11	2406272	-	cg18072687	34675382		AATCCTAACTTTAATAAATCCTAAAAATACACTTCTAAAAACRCRACTTC		II									chr11:2406711-2406927	N_Shore	ATAGTTACTCCAGTCCTAACTTTGATGGATCCTAAAAGTGCACTTCTAAGGACGCGGCTT[CG]GTGTTTCCCATGCCGCTGCTTGCCCCTGGGAAGCGTTGGCTCTGCCTCGGAAGAAGTTAG	GTCCTAACTTTGATGGATCCTAAAAGTGCACTTCTAAGGACGCGGCTTCG			CD81	NM_004356	Body				11:2362840-2362961
cg20842253	0.340792	0.463123	11.0816	1.9805e-23	7.23359e-21	41.9964	chr2	27529788	+	cg20842253	15775360	53732400	CAATTTAAATAATACTACAATCTCTACACAAATCCTCCCCAACTCTAACA	CGATTTAAATAATACTACGATCTCTACGCAAATCCTCCCCGACTCTAACG	I	C	Grn							chr2:27529083-27531465	Island	CCACCGAGCCTTCTTTCCCGGGCACAGGCCTGCGCCGACCCGACCCTGCTCGAGAGCCCG[CG]CTAGAGTCGGGGAGGATCTGCGCAGAGACCGCAGCATCACCCAAATCGGCGCCGGCCCCG	CGATTTGGGTGATGCTGCGGTCTCTGCGCAGATCCTCCCCGACTCTAGCG			TRIM54;TRIM54	NM_032546;NM_187841	3'UTR;3'UTR		DMR	TRUE	2:27382599-27384952	2:27529290-27530288	Unclassified_Cell_type_specific
cg15835232	0.343141	0.474664	11.0808	1.99225e-23	7.26897e-21	41.9905	chr17	53343075	+	cg15835232	18611422		AAAAAAAATACTAAATAAACTCCTCAATTTCATCAACRCRAAACCRAAAC		II									chr17:53342198-53343061	S_Shore	TCCGCGGCCGGGCACGCCCGCTGGAGCATCCCCCAACCCCGCTCCCGCCCTGTCCCGCGG[CG]CCCCGGCCCCGCGCTGATGAAATTGAGGAGCTCACCCAGCACCCTTCCTCCCCTTCCTCC	CGCCCCGGCCCCGCGCTGATGAAATTGAGGAGCTCACCCAGCACCCTTCC		TRUE	HLF	NM_002126	Body		DMR		17:50697860-50698784	17:53342962-53344325	Unclassified
cg26386409	0.341491	0.399108	11.0777	2.03892e-23	7.42383e-21	41.9675	chr12	63025771	+	cg26386409	65720408	71675507	CTAAAAAATCCAAACCATCATCTCAACAACACCACCAACAACTAAAAACA	CTAAAAAATCCAAACCATCATCTCAACAACGCCGCCAACAACTAAAAACG	I	A	Red							chr12:63025588-63026213	Island	TGATTTCCTGCCACAGTGCCGGAGCGGGACTGGCGCTGCCTCCCGGGTCCAGGTTCCAGC[CG]CTCCCAGCTGTTGGCGGCGCTGCTGAGATGATGGCCTGGATCCCCCAGGTTCCGGGACTC	CTGGGGGATCCAGGCCATCATCTCAGCAGCGCCGCCAACAGCTGGGAGCG								TRUE	12:61311795-61312157	12:63025403-63026728	Unclassified	TRUE
cg27486427	0.321213	0.503361	11.0772	2.04656e-23	7.44395e-21	41.9638	chr3	25469919	+	cg27486427	19752457		ATCCCAAATTCTCCTTCCAAATAAATACTTACAAAAAACCTTCCRAATAC		II										OpenSea	CCGAGAACGCGAGCGATCCGAGCAGGGTTTGTCTGGGCACCGTCGGGGTAGGATCCGGAA[CG]CATTCGGAAGGCTTTTTGCAAGCATTTACTTGGAAGGAGAACTTGGGATCTTTCTGGGAA	CGCATTCGGAAGGCTTTTTGCAAGCATTTACTTGGAAGGAGAACTTGGGA		TRUE	RARB;RARB;RARB;RARB	NM_016152;NM_016152;NM_000965;NM_000965	5'UTR;1stExon;1stExon;5'UTR	low-CpG:25444753-25445075		TRUE	3:25444840-25444930
cg20172627	0.437122	0.511286	11.0767	2.05446e-23	7.46496e-21	41.9599	chr2	25439110	-	cg20172627	43700392	46770307	AAAAAAACAATACACACACATACATTAAAACAAAACACCTAAAACCTACA	AAAAAAACAATACGCGCGCATACGTTAAAACGAAACGCCTAAAACCTACG	I	A	Red	rs10185041	0.042427					chr2:25438725-25439276	Island	GGGCCCGGCTCGGGAAGGGCAGTGCGCGCGCATGCGTTGGGGCGGGGCGCCTGGGACCTG[CG]GGCCCCAGGCCCAGCGCGCCGCCAGCCGGAGTGCCCGGCGCCCGTCGAAAGGCCCCTGCG	GGAAGGGCAGTGCGCGCGCATGCGTTGGGGCGGGGCGCCTGGGACCTGCG									2:25292230-25292769	2:25437990-25439471	Promoter_Associated	TRUE
cg09907758	0.334416	0.582837	11.0762	2.0633e-23	7.48935e-21	41.9557	chr11	63537459	+	cg09907758	18620373		RATCTTACCCATATTTTTCAATACTATATATCCAACRTCTAAAAACATAC		II			rs2509744	0.111033					chr11:63535652-63537435	S_Shore	GCGAGTTACCCAGCTGTCGCCGATGGCAGTTCGTCCGCTTGTCACCACCTACTGTGTGCC[CG]CATGCTTTCAGACGCTGGACACACAGCACTGAAAAACATGGGCAAGACCGATACTGCCTG	GTCTTGCCCATGTTTTTCAGTGCTGTGTGTCCAGCGTCTGAAAGCATGCG			C11orf95	NM_001144936	TSS1500				11:63291812-63294202
cg08229358	0.407446	0.549052	11.0757	2.07067e-23	7.50837e-21	41.9521	chr1	179544765	+	cg08229358	24714455	23611474	CACAATAATAAACATAAATAAAATCCAAAACTCCAACAAAAAAAACACCA	CACGATAATAAACGTAAATAAAATCCGAAACTCCGACGAAAAAAACACCG	I	A	Red							chr1:179544720-179545307	Island	ATAGTGGTGCTGAATCCGTACCTTCCTCGGGCCGCTCGCTCTCCAACAGCGCCACCACCT[CG]GTGCCCTCCTCGCCGGAGCCTCGGACCTCATCCACGTCCACCACCGTGGCGGCGGGCGCT	CGGTGCCCTCCTCGCCGGAGCCTCGGACCTCATCCACGTCCACCACCGTG			NPHS2	NM_014625	1stExon				1:177811344-177811950
cg06819923	0.30889	0.683206	11.0753	2.07703e-23	7.52366e-21	41.9491	chr16	21214508	-	cg06819923	33604379		TAACTCACAAAAACACTCAAAATAAATCACCATAAATACTATCTCTAACC		II										OpenSea	ATAGAAACGGGTGACTCACAGAGACACTCAGGATAGATCACCATGGATACTGTCTCTGGC[CG]AAGGAGAAAGGTCAGCTTGAGTGAAGCTAAGTAGAACTGATGGAGTAGGCATTTTTCAGA	CGGCCAGAGACAGTATCCATGGTGATCTATCCTGAGTGTCTCTGTGAGTC			ZP2	NM_003460	Body
cg03515663	0.318909	0.553935	11.074	2.09692e-23	7.58791e-21	41.9396	chr7	157478510	+	cg03515663	66810333		AATTAATAAAAACAAAACTCCAAAACACTAAAACTCCTTACTTCCCCTCC		II									chr7:157476886-157486719	Island	GCGATTGCCTGGAGAGCTCCTGGCTCTCCTCCCGGGTCCCCGCTGGGTCCCAGGAGTCCC[CG]GAGGGGAAGCAAGGAGCCCCAGTGCCCTGGAGTCCTGTCTCCACCAACCTCGCCCGGCTC	GTTGGTGGAGACAGGACTCCAGGGCACTGGGGCTCCTTGCTTCCCCTCCG			PTPRN2;PTPRN2;PTPRN2	NM_002847;NM_130842;NM_130843	Body;Body;Body				7:157169515-157171749	7:157478087-157478863	Unclassified_Cell_type_specific
cg17195771	0.306549	0.552132	11.0734	2.10591e-23	7.61259e-21	41.9353	chr9	71789541	+	cg17195771	36698311		RCCTTAATCTCCAACCCAAATAACTTCAAAATAAAAATTCCAAAAACCCC		II			rs12378399	0.144737					chr9:71788715-71789542	Island	CGGACGTGGGACGCAGGGGAGGGGTAGGTTTCACCGTCCGGGCTGATGACTCGTGGCCTC[CG]GGGCTCCTGGAACCTTTACTCTGAAGTCACTTGGGCTGGAGATTAAGGCGCGAGTAGGGG	CGGGGCTCCTGGAACCTTTACTCTGAAGTCACTTGGGCTGGAGATTAAGG			TJP2;TJP2;TJP2;TJP2	NM_001170630;NM_001170414;NM_201629;NM_004817	Body;5'UTR;Body;Body				9:70978391-70979474	9:71788163-71789574	Promoter_Associated
cg00795503	0.112513	0.881427	11.0729	2.11353e-23	7.62993e-21	41.9317	chr14	100523653	+	cg00795503	41622307		AAAAAAACTATAATATAACTCTTCACCRATATCTATAACCTTAAACTTCC		II										OpenSea	GAAAGATGTATATGGAGAAAGATTATATGTAGCATAGTGTCCTCATGAACACCAAGTCCA[CG]GAAGTCTAAGGTCACAGATATCGGTGAAGAGCCATATTACAGTCCCCCTAAGAGACTGCT	CGGAAGTCTAAGGTCACAGATATCGGTGAAGAGCCATATTACAGTCCCCC								TRUE
cg13989852	0.312039	0.588144	11.0728	2.11504e-23	7.62993e-21	41.931	chr15	68260324	+	cg13989852	66614400		CAAAAAACCAAAAACAAACAAAATACTCTAATACCAAAACATCCTAAAAC		II									chr15:68260501-68260710	N_Shore	GTGCTTCCAGCCCCCACCTCGGACGACCCGCTGTCCCCCTCTCACGGCTGTTTGCCCGGG[CG]TTCTAGGATGCTCTGGTATTAGAGCACCCTGCCTGTTCCTGGCCCCCTGAGCACCAACAA	AGGGGGCCAGGAACAGGCAGGGTGCTCTAATACCAGAGCATCCTAGAACG								TRUE	15:66047362-66047727
cg03834574	0.386314	0.583541	11.072	2.12803e-23	7.6689e-21	41.9249	chrX	56259094	-	cg03834574	38648416		AAACCCCTACCCTAAAACTAATATTCTTCTCTATAATTCTACCAATCRTC		II									chrX:56258951-56259159	Island	ATTTTTCGCTGAAGCCCCTGCCCTGGGGCTGGTGTTCTTCTCTATGATTCTACCAATCGT[CG]GCATTTTTTTCCTCCCTTCTTTCTTTTTAGGAAGGCGCTGGGGTGTGCGGCGGCAACGGC	AGCCCCTGCCCTGGGGCTGGTGTTCTTCTCTATGATTCTACCAATCGTCG			KLF8;KLF8;KLF8;KLF8	NM_001159296;NM_001159296;NM_007250;NM_007250	5'UTR;1stExon;1stExon;5'UTR				X:56275537-56276375
cg13241681	0.388113	0.7837	11.0708	2.14661e-23	7.72796e-21	41.9163	chr13	114187990	-	cg13241681	72647479	39724442	CAAAAATACCTTACTAACAATCACTAAAATTCATCCATCAAACAACTACA	CGAAAATACCTTACTAACGATCGCTAAAATTCGTCCATCAAACGACTACG	I	A	Red	rs77171957	0.042969					chr13:114185709-114186062	S_Shore	AGCTGGCTGCCTCGGGAGTGCCTTGCTGACGGTCGCTGGAGTTCGTCCATCAGGCGACTG[CG]GTGGGGCACGGAGAGCAACCGCTGCCTGGCGGAGACTTTGATGTGCGGCTGAGGCCTGGC	CGGGAGTGCCTTGCTGACGGTCGCTGGAGTTCGTCCATCAGGCGACTGCG			TMCO3	NM_017905	Body				13:113235943-113236066
cg24257776	0.298813	0.605588	11.0704	2.154e-23	7.74664e-21	41.9129	chr3	47051546	+	cg24257776	27674454	37727351	CACCACAAAACAACCCAAAAAATAAACAAAACAATAAAATAACAAAACCA	CGCCACAAAACGACCCAAAAAATAAACAAAACAATAAAATAACAAAACCG	I	A	Red							chr3:47050486-47051609	Island	CGCGTTTGCATTCCTTCGCCGGGCAGGGGCGACAACACCCGAGGCCGCGCCCCTCCAGCT[CG]GCCCTGCCACCTCATTGTCTTGCCTACTTCTTGGGCCGCCCTGTGGCGCCGCTGTGGTCT	CGGCCCTGCCACCTCATTGTCTTGCCTACTTCTTGGGCCGCCCTGTGGCG			LOC100129354	NR_024046	TSS1500			TRUE	3:47025526-47026835	3:47050672-47051702	Gene_Associated	TRUE
cg06503171	0.356881	0.46302	11.07	2.16023e-23	7.76111e-21	41.91	chr3	134083286	-	cg06503171	18603483		AACCCRCCCCATAACTTCCTTTCTTTAACAAAATCAAACTCCAAAAATCC		II									chr3:134082860-134083201	S_Shore	AAGCTCCCAGAAACCCGCCCCATGGCTTCCTTTCTTTGGCAGAGTCAGGCTCCAGAAGTC[CG]CCTTCCTCCACAGGCACCCTAATCTGCCGTGCCCTTGCAGCTTCTCCTCCCCAGACTCCT	ACCCGCCCCATGGCTTCCTTTCTTTGGCAGAGTCAGGCTCCAGAAGTCCG			AMOTL2	NM_016201	Body			TRUE		3:134082780-134084386	Unclassified_Cell_type_specific
cg14861089	0.460494	0.610655	11.0687	2.181e-23	7.8277e-21	41.9005	chr10	102895043	-	cg14861089	51778377	45619345	CTAACTCAAACCCCATAAAATAACACAAAAAAATCTAAACAAAATCAACA	CTAACTCAAACCCCATAAAATAACGCGAAAAAATCTAAACGAAATCGACG	I	A	Red							chr10:102893660-102895059	Island	GGAGTTTCTCCCCTAGCTCAGGCCCCATGGGGTAGCGCGGGAGAGTCTGGGCGAAGTCGG[CG]GCGCCGAGACGGGCGGGCCTTGGGGCAGGAGGAAGGAATTGGAGTTTCCTCTTTTTCTGA	CTAGCTCAGGCCCCATGGGGTAGCGCGGGAGAGTCTGGGCGAAGTCGGCG			TLX1	NM_005521	Body		DMR		10:102884849-102885158
cg05493001	0.255596	0.588482	11.0675	2.20026e-23	7.88412e-21	41.8918	chr19	52195559	-	cg05493001	32635418		AAACCAAATTTTCTATCAAACCATACCTTCCCCAAAAAACCTACCTAACC		II										OpenSea	CGGCACCCAGGAAGCCAGGTTTTCTATCAGGCCATGCCTTCCCCAGGAGGCCTGCCTGGC[CG]GAGGGAGGAGGGGCTGGGGGCAGGGACTCCTGGGTCTCTGGGGAGAAGGAGGCTTTGGAT	CGGCCAGGCAGGCCTCCTGGGGAAGGCATGGCCTGATAGAAAACCTGGCT			MIR125A;MIR99B;NCRNA00085;MIRLET7E	NR_029693;NR_029843;NR_024330;NR_029482	TSS1500;TSS1500;TSS1500;TSS1500
cg08435683	-0.245603	0.201236	-11.0675	2.2012e-23	7.88412e-21	41.8913	chr20	4836338	+	cg08435683	59605314	73617376	AAAACTAAAACAAATAACACACAAAACCACCACATAAAACAATCTATCCA	AAAACTAAAACAAATAACACGCAAAACCGCCACGTAAAACGATCTATCCG	I	C	Grn	rs79045958	0.01477						OpenSea	CACAGGAAGTCTCCTTAAGCCAAGACTTGCAACAGAAGCCCGGCAAGCGGGACAGACCGG[CG]GACAGACCGTTCCACGTGGCGGCTCTGCGTGTTACCTGCCCCAGCTTCCCTTCTTCACAA	GAAGCTGGGGCAGGTAACACGCAGAGCCGCCACGTGGAACGGTCTGTCCG			SLC23A2;SLC23A2	NM_005116;NM_203327	3'UTR;3'UTR				20:4784257-4784368
cg18736431	0.258176	0.787765	11.0664	2.21939e-23	7.94118e-21	41.8831	chr2	240253264	-	cg18736431	21714473		AAAAACAAACTAAAACTCRTAAACTAAACCRCCCAAATAATAAATTCTAC		II										OpenSea	ATGCAAGCCTGGAAAGCAAGCTGGGACTCGTGAACTAAGCCGCCCAGATAGTGAGTTCTA[CG]GGGGAAGCCTTCAGGAAGCACACACGGGCCAGGTGAGCGAACTGCAATGACACGTCGCCA	AAAGCAAGCTGGGACTCGTGAACTAAGCCGCCCAGATAGTGAGTTCTACG			HDAC4	NM_006037	Body				2:239918181-239918511
cg25417766	0.347905	0.507819	11.0652	2.23912e-23	8.00364e-21	41.8743	chr19	52191468	+	cg25417766	27757341		AAAAAAATACTAAAAAAACAACAAAACCCTTAAATCTAACTAAAACCTCC		II										OpenSea	ATCTGACCCCGCCCGCTCGCCCCACCAGCCTCATCTCCTGTGCTCCTTGGCTCCTGGCTT[CG]GAGGCTCTAGTCAGACTTAAGGGCTTTGTTGTCCTCCCAGCACCTCCTTGGTTTCCTGCC	CGGAGGCTCTAGTCAGACTTAAGGGCTTTGTTGTCCTCCCAGCACCTCCT							DMR
cg07100000	0.340038	0.514604	11.0644	2.25195e-23	8.04132e-21	41.8687	chr5	170877840	+	cg07100000	66733445		CAAAACAAATTAAACCTAAAAAACRACCCAAACRAACAAAAAAACAAAAC		II									chr5:170877798-170878210	Island	CCGGTCCCCCTGGCCTGGCCGGTCGTTTCCTGTGGCGGCGCGGCCCAGCCCCGCGTCAGG[CG]CTTTGTTCTCCTGCCCGCCTGGGCCGCCTCCCAGGCCCAACCTGCTTTGAGTTTTCGGCT	AAAGCAGGTTGGGCCTGGGAGGCGGCCCAGGCGGGCAGGAGAACAAAGCG			FGF18	NM_003862	Body				5:170810113-170811154	5:170877799-170878526	Unclassified_Cell_type_specific
cg10262662	0.114179	0.714851	11.0633	2.27028e-23	8.09856e-21	41.8606	chr16	70721696	+	cg10262662	73792338		ACCTATCAAAACCAAAACTAAACCTACCAACCCAAAACAATATTAAAACC		II									chr16:70719114-70720441	S_Shore	ACAGCGCTGGAGGCCTGGGGACTGGACTCTGAGAGGAGCTTGGGCAGACACAGCAGCCTC[CG]GCCCCAACACTGCCCTGGGTTGGCAGGCCCAGCCCTGGTCCTGACAGGCAGGTCCTTGAG	CGGCCCCAACACTGCCCTGGGTTGGCAGGCCCAGCCCTGGTCCTGACAGG			VAC14	NM_018052	3'UTR			TRUE
cg03945895	0.203434	0.788332	11.0593	2.33882e-23	8.32618e-21	41.831	chr1	14111352	+	cg03945895	55682510		AACTTAATAAATAAACCCCTAAATCACATTCCTAACCTACAAATATATCC		II										OpenSea	GTAATGACAGGCATTGGTGGCAGCTCTTCCTCCTCTGTGTGAGGTGCTGGAACTGTGCTG[CG]GACACATCTGTAGGTCAGGAATGTGATCCAGGGGTCCACTTACCAAGTCACCATAAACCT	ACTTGGTAAGTGGACCCCTGGATCACATTCCTGACCTACAGATGTGTCCG			PRDM2;PRDM2;PRDM2;PRDM2	NM_001007257;NM_012231;NM_015866;NM_001135610	Body;Body;Body;Body			TRUE
cg01275133	0.242125	0.767355	11.0584	2.35452e-23	8.37361e-21	41.8244	chr16	85229580	-	cg01275133	21685367		TATCTCRAAAATCAAAATTTTTCAAAACCTCAAACAAATACTTTAATACC		II										OpenSea	GGGGCCAGATATGTCTCGGAAGTCAGGATTTTTCAGAACCTCAGACAGATGCTTTAGTAC[CG]ATGCTGTGTTTGACACGACACCCCAGCGGAGTCGGGGGCAGCACCCGATAACCAAACACG	CGGTACTAAAGCATCTGTCTGAGGTTCTGAAAAATCCTGACTTCCGAGAC									16:83787081-83787178
cg16672562	0.31438	0.718359	11.0576	2.36861e-23	8.41112e-21	41.8184	chr19	46801672	+	cg16672562	72735335	21710370	AAATACAATACAACCAAAACCCAAATACAAATTACAAATAAATACACACA	AAATACGATACAACCAAAACCCGAATACGAATTACGAATAAATACGCACG	I	A	Red							chr19:46800053-46800603	S_Shore	GCTCGGGTGCCCCCCCTCCCCACCCAAGGCCGGCCCTTTCCTGTGGAGTCATCTCACCGC[CG]TGCGCACCCACTCGTAACTCGCACCCGGGTCCTGGCTGCACCGCATCCCCTCCTGCACCC	GGATGCGGTGCAGCCAGGACCCGGGTGCGAGTTACGAGTGGGTGCGCACG			HIF3A;HIF3A;HIF3A	NM_022462;NM_152795;NM_022462	5'UTR;Body;1stExon					19:46801645-46801676	Unclassified_Cell_type_specific	TRUE
cg13331550	0.325204	0.521646	11.0576	2.36985e-23	8.41112e-21	41.8179	chr1	151118416	+	cg13331550	57723493		CTCTATCCTTATACAAACCRAAATCTAAACACCCTCTAAAAAATTAACTC		II									chr1:151118049-151119373	Island	GGAAGGAGATAGGCGCTGGGACCGATGTTGCTCGAGGGCCCCATTCGCCGCCTCTTTGCA[CG]AGCCAACCCTTCAGAGGGTGCTCAGATTCCGGCTTGCACAAGGACAGAGGAGCACCCGTG	CGAGCCAACCCTTCAGAGGGTGCTCAGATTCCGGCTTGCACAAGGACAGA			SEMA6C	NM_030913	5'UTR				1:149384717-149386206	1:151117975-151119945	Promoter_Associated
cg01074104	0.138472	0.922435	11.0551	2.41343e-23	8.53984e-21	41.7998	chr1	41324394	-	cg01074104	34624495	32696455	TATTAACACCACAAAAACTCATATAATTATCTTAAAAAAACCAAAATACA	TATTAACACCACGAAAACTCGTATAATTATCTTAAAAAAACCAAAATACG	I	A	Red							chr1:41326949-41328285	N_Shelf	TGAGCGACACCCTGTTGGCACCACGGAAGCTCGTGTGATTATCTTAGGAGAGCCAAGATG[CG]GGAGGTGTGGTGGCTTCCTTGAGGTCAGGCAGCTAGTAAGAGTTGCTTCTGAACTGGACC	TGTTGGCACCACGGAAGCTCGTGTGATTATCTTAGGAGAGCCAAGATGCG
cg20300175	0.29716	0.436269	11.055	2.41508e-23	8.53984e-21	41.7991	chr17	27918316	-	cg20300175	27671480	45618324	ACCACTTAACTATCTTTATTTCTCCACTATATAAACACATCTCAAACACA	ACCGCTTAACTATCTTTATTTCTCCGCTATATAAACGCGTCTCGAACACG	I	T	Red							chr17:27918161-27918398	Island	GCTGGCAGCCCTGCCGCTTGGCTGTCTTTGTTTCTCCGCTGTGTGGGCGCGTCTCGAGCA[CG]TGGCAGCTGAGAGCGCGGGCCGAAGCGCAAGCGACCTGGGTTCAGTGTCTACCGCCGCCT	GCCGCTTGGCTGTCTTTGTTTCTCCGCTGTGTGGGCGCGTCTCGAGCACG								TRUE	17:24942108-24942589	17:27917775-27919250	Unclassified
cg08509586	0.246306	0.773372	11.055	2.41583e-23	8.53984e-21	41.7988	chr11	16797315	+	cg08509586	57808350		ATACCTTCTTAAACCTCCTAAACTACCAAAATTCTCAACATATTCAAAAC		II										OpenSea	GGGCATGTCTACTTCATATGGACTCACAAATCCTACATATGATTGTAATCATCTGAACGA[CG]TTCTGAACATGTTGAGAATCTTGGCAGTTCAGGAGGTTCAAGAAGGCATTAGGAAAAGAT	TGCCTTCTTGAACCTCCTGAACTGCCAAGATTCTCAACATGTTCAGAACG								TRUE
cg18500300	0.239833	0.530263	11.0526	2.46018e-23	8.68786e-21	41.7807	chr7	45128199	+	cg18500300	37749438	31740415	TACAAAAAAAATAAAACACACAAAATACCCACCACAAACCAAAAAAAACA	TACGAAAAAAATAAAACGCACGAAATACCCGCCGCGAACCAAAAAAAACG	I	T	Red	rs142002476	0.0137					chr7:45127979-45128263	Island	CAGCGGGCGGGATGCGAGCCCCACGATCCCTGGGTCGGAAGCCAAGGGCTTAAGCCCCCA[CG]TTCTTTCTGGCTCGCGGCGGGCACTTCGTGCGCCCCACCTTCCCCGCAGTTCTGAGAGAG	TGCGGGGAAGGTGGGGCGCACGAAGTGCCCGCCGCGAGCCAGAAAGAACG			NACAD	NM_001146334	Body				7:45094600-45095688			TRUE
cg16831085	0.36625	0.451927	11.0484	2.53704e-23	8.93237e-21	41.7501	chr10	45914645	-	cg16831085	24627342	61682491	AACAAACTAAAAACCATAACTATCAAACCACACAAAAACTACCCTAACCA	AACAAACTAAAAACCGTAACTATCAAACCGCGCGAAAACTACCCTAACCG	I	C	Grn							chr10:45914374-45914883	Island	CCCACGTCCAGGGACAAACTGGGAGCCGTGACTGTCAGGCCGCGCGGAGGCTGCCCTGGC[CG]CCTTTGCGGTCAGGTGAAGGCGCAGAGGCAGGGAGGCCGGGCGAGCGCAGGCGGGCGGAG	CGGCCAGGGCAGCCTCCGCGCGGCCTGACAGTCACGGCTCCCAGTTTGTC			ALOX5	NM_000698	Body			TRUE	10:45234363-45234847	10:45914018-45915182	Promoter_Associated	TRUE
cg25859972	0.36501	0.567364	11.0463	2.57751e-23	9.04769e-21	41.7344	chr3	64670515	-	cg25859972	43619300		AAATATTTATACAACTACTAAAACCACTAAACTTCAACRAATATAAAAAC		II									chr3:64671087-64673957	N_Shore	CCTGCGCAGTAAAATATTTATACAACTGCTGGGGCCACTAGGCTTCAGCGGGTGTGGAGG[CG]GGGAGAGAGGAGGAGTAAAGGCTGTTTACAAACTTGACGTACACACGCAGTCCTATCCCT	AATATTTATACAACTGCTGGGGCCACTAGGCTTCAGCGGGTGTGGAGGCG			ADAMTS9	NM_182920	Body				3:64645454-64647650
cg19228034	0.343626	0.621702	11.0449	2.60519e-23	9.12768e-21	41.7238	chr7	92672812	-	cg19228034	55616462		AAACAACTAACTCATATATAAAATAATCRCACATCRATTCCCCAACTACC		II									chr7:92672789-92673016	Island	CCTGGAAGGGTGAACAGCTAGCTCATGTGTAAAATGATCGCACATCGGTTCCCCAGCTGC[CG]CAGCCCAGCGCCGGAGCCGGAGAGGCCAGGGAAGAGCCTTCCCCCGAGGCCAGCCAGGCA	CGGCAGCTGGGGAACCGATGTGCGATCATTTTACACATGAGCTAGCTGTT									7:92510726-92510945			TRUE
cg10471976	0.264415	0.460823	11.0449	2.60548e-23	9.12768e-21	41.7237	chr17	42386190	+	cg10471976	26807361		ACCCCAAAACCATAATAATCTAAACAAAACTCRCTTCCATCCAAATATAC		II									chr17:42385810-42386393	Island	CAGCGACGGGTTTGGGGCTCCGGGAGGGGTGGGGGGGCAGCGGGCGGCGGCAGCAGTGGC[CG]CACATCTGGATGGAAGCGAGCTTTGTCCAGACCACCATGGCTCTGGGGCTGTCCTCCAAG	CCCCAGAGCCATGGTGGTCTGGACAAAGCTCGCTTCCATCCAGATGTGCG			RUNDC3A;RUNDC3A;RUNDC3A;RUNDC3A;RUNDC3A;RUNDC3A	NM_001144825;NM_001144826;NM_001144825;NM_006695;NM_006695;NM_001144826	1stExon;1stExon;5'UTR;1stExon;5'UTR;5'UTR	high-CpG:39741716-39741717			17:39740921-39741853	17:42384979-42386691	Unclassified
cg17355294	0.491423	0.594075	11.0446	2.61031e-23	9.13548e-21	41.7218	chr19	51416098	-	cg17355294	53685418	14703321	AAAATAAAAAAATACCATAAACCACAAAAAATACACAAAAAAACAAACCA	AAAATAAAAAAATACCGTAAACCGCGAAAAATACACGAAAAAACAAACCG	I	A	Red							chr19:51416002-51416249	Island	GAAGGGGGGTGGGGGGTGAGAGGGTGCCGTAGACCGCGGAGGGTGCACGGAGGGGCAGGC[CG]AGGTCAGGACTGCCGAGAAACAGCGGGGACTCATCAGGGGAGAGGTGGTGTTTACAGCCA	CGGCCTGCCCCTCCGTGCACCCTCCGCGGTCTACGGCACCCTCTCACCCC									19:56107636-56108046
cg24922045	0.164983	0.578093	11.0406	2.69017e-23	9.38695e-21	41.6919	chr17	34079987	-	cg24922045	67759321		CTACTAAATCTCRACTAAATTCTTCCTAATTCTAAAATTCCCRTATACTC		II			rs74975723	0.023892						OpenSea	TCCTCCCGCTGCTGCTGGGTCTCGGCTGGGTTCTTCCTGATTCTGAGGTTCCCGTGTACT[CG]CTGAGAGCCCGGGACCTCCAGTGCTGCTACTTGCCACTGGCTTCAGCTGCCAGGCCTGGC	TGCTGGGTCTCGGCTGGGTTCTTCCTGATTCTGAGGTTCCCGTGTACTCG		TRUE	GAS2L2	NM_139285	TSS200
cg26830038	0.286787	0.448913	11.0394	2.71445e-23	9.4623e-21	41.6829	chr2	219846925	+	cg26830038	21645317		ACRAACAAATCCAACTATAACAATTTCTACTAAAACTACTAACTAACCRC		II									chr2:219846291-219847137	Island	CCGGGTCCGTGAGCTTGAACTCGCCGTGACCGCCCTCCCACGCGATGCAGCCGGCGTTCG[CG]CGGTCAGCCAGCAGCTCCAGCAGAAACTGCCACAGCTGGATCTGTCCGCTGCCTGTGGGG	CGCGGTCAGCCAGCAGCTCCAGCAGAAACTGCCACAGCTGGATCTGTCCG			FEV	NM_017521	Body				2:219553900-219556120
cg02590710	0.329198	0.63411	11.0385	2.73091e-23	9.51024e-21	41.6769	chrX	56258440	-	cg02590710	35654470		CCTTTTAACTTCCTCCCTAAAAAAACACTATAACCTCRCTATCCTTATTC		II									chrX:56258951-56259159	N_Shore	CAATCTCCGTTCCTTTTAGCTTCCTCCCTGAGAAGACACTGTGACCTCGCTGTCCTTGTT[CG]TGTTACCATGGAGAGGTAGGAGGATAAATATCGCTTCCAGTTGTCAGCTTTTTTGTTTTC	CTTTTAGCTTCCTCCCTGAGAAGACACTGTGACCTCGCTGTCCTTGTTCG			KLF8;KLF8	NM_001159296;NM_007250	TSS1500;TSS1500		RDMR			X:56258265-56259079	Unclassified
cg24909309	0.250968	0.738909	11.0372	2.75784e-23	9.59454e-21	41.6672	chr8	38387291	-	cg24909309	58714338		AATACCCTTTTCAACTCTAAAACTTTTAAAATCTAACAATCCTTAAAAAC		II										OpenSea	TTATAGCTTGAAATGCCCTTTTCAACTCTGAAACTTTTAGAGTCTGGCAATCCTTGAGAG[CG]TTTTTTTCCTCCTGCTTGGGTGAGAGCTTTATCTTTGACCTCATTCTATCCATCTGAAGA	CGCTCTCAAGGATTGCCAGACTCTAAAAGTTTCAGAGTTGAAAAGGGCAT			C8orf86	NM_207412	TSS1500
cg03143486	0.264239	0.664401	11.0367	2.76806e-23	9.61106e-21	41.6635	chr7	811491	-	cg03143486	30625467		CTCTACAAAACACAATTTCCACATCTAAACTAAATTCCCAAAAAAAATAC		II									chr7:813627-814392	N_Shelf	GGAACAGTTAACTCTGCAGAGCACAGTTTCCACATCTGGGCTGAGTTCCCAAAGAAAGTG[CG]CCTAACAACGTCTTGTGGAAGGCGGTTGGCGTCAAGAGAAGTAAAGTGTTCAGATGGCAG	TCTGCAGAGCACAGTTTCCACATCTGGGCTGAGTTCCCAAAGAAAGTGCG			HEATR2	NM_017802	Body			TRUE	7:777720-778028
cg09858022	0.32328	0.587105	11.0339	2.82612e-23	9.79334e-21	41.6428	chr17	38465333	-	cg09858022	31732382	39708422	CATCTTTCTTCCAATAAATTACTTCTCCCCCATCAATCCTTCACTCTACA	CATCTTTCTTCCAATAAATTACTTCTCCCCCATCAATCCTTCGCTCTACG	I	C	Grn								OpenSea	TGACCAGACGCCCATCTTTCTTCCAGTGGGTTACTTCTCCCCCATCAGTCCTTCGCTCTG[CG]CCCGCTGACCCAGTCGGGGCTGGCTGGTGGAAGAGGGCGGGGAGAGCCTTCTAGTTGGCG	CATCTTTCTTCCAGTGGGTTACTTCTCCCCCATCAGTCCTTCGCTCTGCG			RARA	NM_000964	TSS200					17:38465186-38465482	Unclassified_Cell_type_specific
cg18891824	0.220504	0.783421	11.0336	2.83264e-23	9.80625e-21	41.6405	chr8	49783652	-	cg18891824	56771494		TAACCTTAACAAAAATACCCTCTATAACTACCTCTACAATAAATACTTTC		II									chr8:49782687-49783270	S_Shore	AGAGGACAGACTGGCCTTGGCAGAAGTACCCTCTATGGCTGCCTCTGCAGTGGGTGCTTT[CG]GCTGTCCCGTGTGAGAGTGGAAAGGACTCCGTGTCTGAGGACGTCCGTCCGGCTCTGAAA	GGCCTTGGCAGAAGTACCCTCTATGGCTGCCTCTGCAGTGGGTGCTTTCG									8:49946205-49946257
cg21096399	0.278428	0.444675	11.0334	2.8384e-23	9.81652e-21	41.6385	chr11	119188145	+	cg21096399	35706397		AAACTACATTAACTAACAAAAACTAAACAACRATAAACCTAACTAACTTC		II									chr11:119186947-119187894	S_Shore	CTGACTGGCCGAGGTGGCAGCGAGGAGAAGCTGTCCCGGATGCCCGGAGTCGCCCCGGGT[CG]AAGCCAGCCAGGCTCACCGCTGCTCAGCCCCTGCCAGCCAATGTAGCCCCTAGGGGACCT	GGCTACATTGGCTGGCAGGGGCTGAGCAGCGGTGAGCCTGGCTGGCTTCG		TRUE	MCAM	NM_006500	TSS1500			TRUE	11:118692200-118693356
cg26253898	0.234567	0.788644	11.0318	2.8725e-23	9.91496e-21	41.6267	chr2	163006202	-	cg26253898	74690350		TTCAACCATCTTAAAACAACCTCAAACTACAACTTAACATACCAACTATC		II										OpenSea	TTATACTGCATTTCAACCATCTTAAAGCAGCCTCAGGCTACAACTTGGCATACCAGCTGT[CG]GTTCAGATGTATTATTCATTTATATTTTAAATAGTGTAACTTGGTCTAGACTTTGTAATT	TCAACCATCTTAAAGCAGCCTCAGGCTACAACTTGGCATACCAGCTGTCG			GCG	NM_002054	5'UTR
cg21686171	0.274001	0.775479	11.0316	2.87692e-23	9.9205e-21	41.6251	chr1	9504429	-	cg21686171	65611349		AAAAAAATATCTATACTAAAAACAATCRAAACTATATACCTCTACCTAAC		II										OpenSea	TGAAGTGGCCTGAAGAAATGTCTGTACTGGAGACAGTCGGGGCTGTGTGCCTCTGCCTGA[CG]CAACATCATTTCAGACGTGGAGGAAGGATCTGTTGGCAGATCTTGGGACTCAAATGGGCT	AAGAAATGTCTGTACTGGAGACAGTCGGGGCTGTGTGCCTCTGCCTGACG										1:9504415-9504467	Unclassified_Cell_type_specific
cg05276184	0.148035	0.873549	11.0305	2.90023e-23	9.99107e-21	41.6171	chr15	63372838	-	cg05276184	29753442		AATCRTTAACATCTAAAAAACTACTTTACAATACCCTCTATTAAACTTAC		II										OpenSea	TCGTCTGGTGAAATCGTTAGCATCTGAGGGGCTGCTTTGCAGTACCCTCTGTTGGGCTTG[CG]GCTCCTGCCTTTGTATGTTTAACCTTTAAACAAGGGGGTTGGCAGAAGGAAGCAAGCTGT	ATCGTTAGCATCTGAGGGGCTGCTTTGCAGTACCCTCTGTTGGGCTTGCG								TRUE
cg24830730	0.412751	0.750548	11.0297	2.91695e-23	1.00389e-20	41.6114	chr7	150653195	+	cg24830730	44700415	28775402	CATAAATTACAATAAATCTATACATATACACCTATATATATCAACAAACA	CGTAAATTACGATAAATCTATACATATACGCCTATATATATCGACAAACG	I	T	Red							chr7:150655108-150655643	N_Shore	CAGAGTCAGACAGAGACACCCAGAGATGGAGAGACTGCTAGTGACTGGCAGGAACACACA[CG]CCTGCCGACACATACAGGCGCACATGCACAGACCCACCGCAACTCACGGGCACATGCAGC	CGCCTGCCGACACATACAGGCGCACATGCACAGACCCACCGCAACTCACG			KCNH2;KCNH2;KCNH2	NM_172056;NM_000238;NM_172057	Body;Body;TSS1500			TRUE				TRUE
cg25216196	0.236368	0.493325	11.0294	2.92416e-23	1.00538e-20	41.6089	chr17	19290520	-	cg25216196	39709353		TATCAATTCTACTCAAAATAACTAAATATCTACRACCCCAAACTACAACC		II										OpenSea	TACCTTCATGCTGTCAGTTCTGCTCAGAGTGGCTGGGTGTCTGCGGCCCCAGACTGCAAC[CG]CCCAGAGTTATGCGCTGGGCCCCCGCCAGCCGCCCCAGCCCCGCCCCCCTTCCCGTAGCT	GTCAGTTCTGCTCAGAGTGGCTGGGTGTCTGCGGCCCCAGACTGCAACCG			MFAP4	NM_002404	TSS200			TRUE		17:19290131-19290554	Unclassified_Cell_type_specific	TRUE
cg04166432	0.242727	0.70335	11.0288	2.93752e-23	1.00899e-20	41.6044	chr2	181843717	-	cg04166432	13726370		AAACAAAACTTCAACTCCAAATTAACTAACTTTTACTATAACATCACATC		II									chr2:181844791-181845514	N_Shore	CATTCCAAACAAAGCAAAGCTTCAACTCCAAATTGGCTGGCTTTTGCTGTAACATCACAT[CG]TGTAAAGCTGGGGGAAAATTCTGCTTTTATTTTCACTAACAAGCTTTTCCCACAAGCACT	AGCAAAGCTTCAACTCCAAATTGGCTGGCTTTTGCTGTAACATCACATCG			UBE2E3	NM_182678	TSS1500
cg13551814	0.276604	0.573177	11.028	2.95408e-23	1.01288e-20	41.5988	chr20	45280276	+	cg13551814	24611305		TTACTAAAAAACCAAAAAACAAAACCACACTACCCTACRACTAAAATCCC		II									chr20:45279781-45280169	S_Shore	TGGGACCGGGTGAAAGAGGCCCGGGAACGTTGGAGAAAGTTAGGCACTAGAATTAGCAAA[CG]GGACCCCAGCCGCAGGGCAGTGTGGCCTTGCCTCTTGGCTTCCCAGCAATGTGGCCTGGG	CGGGACCCCAGCCGCAGGGCAGTGTGGCCTTGCCTCTTGGCTTCCCAGCA			SLC13A3;SLC13A3	NM_022829;NM_001011554	TSS200;5'UTR				20:44713189-44713824
cg27448110	0.310495	0.496795	11.028	2.95461e-23	1.01288e-20	41.5986	chr7	157484647	+	cg27448110	32622379		CATTATACACACAAATATTAAATTTCAACTCTCCRACTCTCRCCAACTCC		II									chr7:157476886-157486719	Island	CAGGCCCTGGACCCCGGGCCACAGCCACAGGTTGGGGCACCCCGGTGCGCGGCGCCCCCG[CG]GAGCTGGCGAGAGCCGGAGAGCTGAAACCCAACATCTGTGTGTACAATGCGCTCTCCGAG	ATTGTACACACAGATGTTGGGTTTCAGCTCTCCGGCTCTCGCCAGCTCCG			PTPRN2;PTPRN2;PTPRN2	NM_002847;NM_130842;NM_130843	Body;Body;Body		DMR		7:157174012-157179480
cg22627841	0.269856	0.530007	11.0259	3.0009e-23	1.02775e-20	41.5832	chr17	48546258	+	cg22627841	50631320	13705479	AAACTAACTCAACTACCAACTACAATCAAAACCACCATATAAAAAAAACA	AAACTAACTCGACTACCGACTACGATCAAAACCACCGTATAAAAAAAACG	I	A	Red							chr17:48545570-48546900	Island	CTGGGGGCAGCAGCGGCGGCGGGGCGCGGGCAGCGGCGAGTCCTAGGCGCTCGGGTCTGC[CG]CCCTCTTTATACGGTGGCCCTGACCGCAGCCGGCAGCCGAGCCAGCTCCTACGTGGAGCA	CGCCCTCTTTATACGGTGGCCCTGACCGCAGCCGGCAGCCGAGCCAGCTC			CHAD;ACSF2	NM_001267;NM_025149	TSS200;Body			TRUE	17:45900609-45901921
cg01635086	0.401937	0.483494	11.0228	3.06993e-23	1.04935e-20	41.5606	chr17	42386326	-	cg01635086	33709339		TAAAACRTAAAAACCTAATCACCRTATACAAATAAACACCRCTAATAAAC		II			rs144462046	0.022004					chr17:42385810-42386393	Island	CAACGTGGCTGTGGAGCGTAAGAACCTGATCACCGTGTGCAGGTGGGCACCGCTAGTGGG[CG]GGGGCTGGGGTGGTGAGGGAGAGGGGTTGGGGTGGACTGCGGAAACCCGGACTGAGCGCT	GGAGCGTAAGAACCTGATCACCGTGTGCAGGTGGGCACCGCTAGTGGGCG			RUNDC3A;RUNDC3A;RUNDC3A	NM_001144826;NM_001144825;NM_006695	Body;Body;Body				17:39740921-39741853	17:42384979-42386691	Unclassified
cg01022219	0.323399	0.636565	11.0194	3.14903e-23	1.0743e-20	41.5353	chr18	13641735	-	cg01022219	65731337	55696506	ATCCAAACTAACAAAACCACCAATCAACATAAAATACAACAAAAAAAACA	ATCCGAACTAACGAAACCGCCAATCGACGTAAAATACGACAAAAAAAACG	I	A	Red							chr18:13641584-13642415	Island	TGGCGGTTTCCTGTCCGGGCTGGCGGGGCCGCCAGTCGGCGTGGGGTGCGGCAAGGGGAG[CG]GGGCGCTGGGTCAGCCGAGGGCCGGGCCTCGGGGGCGCAGCCGGACTGGACGGCGGCTCC	GTCCGGGCTGGCGGGGCCGCCAGTCGGCGTGGGGTGCGGCAAGGGGAGCG			C18orf1;C18orf1;C18orf1;C18orf1;C18orf1;C18orf1	NM_001003675;NM_181481;NM_181482;NM_004338;NM_001003674;NM_181483	Body;Body;Body;Body;Body;Body				18:13631601-13632706			TRUE
cg07205883	0.22623	0.767446	11.0155	3.24325e-23	1.10537e-20	41.506	chr10	116187407	+	cg07205883	41782502		CAAAATATATCTATCAAACCCACCCTACTAAAAATAACCCACTATAAACC		II										OpenSea	AACCACCCTGGCTTTCTCAAACGCTGACAGCTCCAAGTCCCCGCCCTTCCCAGTGCTTTC[CG]GCCCACAGTGGGCCACCTCCAGCAGGGTGGGCCTGACAGACACACCCTGGCAATGACCTG	CGGCCCACAGTGGGCCACCTCCAGCAGGGTGGGCCTGACAGACACACCCT								TRUE		10:116187254-116187441	Unclassified_Cell_type_specific
cg24803391	0.328651	0.47463	11.014	3.27822e-23	1.11621e-20	41.4953	chr7	21209338	-	cg24803391	43765320		CTCTCTACACCTATACRAAACAATTAAATTATTCCATCTACCATTAACCC		II										OpenSea	TGTCAAGTAAACTCTCTGCACCTGTACGAAGCAGTTAAATTGTTCCATCTGCCATTAGCC[CG]GGAGATCAAAGGCCCTTCCTGGGAGGGGTGCCCGAGGACCAAAGCAAAGGATGGAGCTCC	CGGGCTAATGGCAGATGGAACAATTTAACTGCTTCGTACAGGTGCAGAGA								TRUE	7:21175616-21176056
cg10990170	0.319947	0.493438	11.0134	3.29251e-23	1.1189e-20	41.491	chr6	29974521	-	cg10990170	10764439	21763389	ACCTCTACCATAAAAAACAAAAAATCCACCTAACTAAAACACAAAACCCA	ACCTCTACCGTAAAAAACGAAAAATCCACCTAACTAAAACGCAAAACCCG	I	A	Red	rs9261105	0.201729					chr6:29974220-29975369	Island	AGGAGGGAAACGGCCTCTGCCGTGAGGAGCGAAAGGTCCACCTGGCTGGGGCGCAGGACC[CG]GGGAGCCGCGCCGGGAGGAGGGTCGGGCGGGTCTCAGCCCCTCCTCGCCCCCAGGCTCCC	GCCTCTGCCGTGAGGAGCGAAAGGTCCACCTGGCTGGGGCGCAGGACCCG			HLA-J;NCRNA00171	NR_024240;NR_026751	Body;Body			TRUE	6:30082200-30083348	6:29974282-29975094	Unclassified_Cell_type_specific	TRUE
cg00271177	0.158012	0.83243	11.0122	3.32321e-23	1.12825e-20	41.4817	chr3	193849983	+	cg00271177	11647466		TACTAAACTCTACCAAACTCTACCATAACATTAACTACTATCTACTAATC		II									chr3:193851699-193852042	N_Shore	CAGATGAAAAAGTCTCTTAGAATGGGCAGGGAGTGGCATAACCCAGTAGTTAATGAGGGC[CG]ACCAGCAGACAGCAGTCAATGTCATGGCAGAGCCTGGCAGAGCCTAGCAGAGCAGGCACT	GCTAGGCTCTGCCAGGCTCTGCCATGACATTGACTGCTGTCTGCTGGTCG								TRUE
cg10067062	-0.224328	0.480665	-11.0118	3.33165e-23	1.13002e-20	41.4792	chr21	44086302	+	cg10067062	47659304	35718339	AAAAAAAACCTTCTAAAACTAATAACCACACCCTTCCAACTACAACCACA	AAAAAAAACCTTCTAAAACTAATAACCACGCCCTTCCGACTACAACCACG	I	C	Grn							chr21:44088822-44089029	N_Shelf	CGTGGCCACAACCGAGAGGGCGTGGTCATTCGTGCAGTGGGCGTGGTCATCAAGAAAGGG[CG]TGGCTGCAGCCGGAAGGGCGTGGCTATCAGCTCCAGAAGGCCCTTCTTGCTGTCCTTGGA	AAGAAGGGCCTTCTGGAGCTGATAGCCACGCCCTTCCGGCTGCAGCCACG			PDE9A;PDE9A;PDE9A;PDE9A;PDE9A;PDE9A;PDE9A;PDE9A;PDE9A;PDE9A;PDE9A;PDE9A;PDE9A;PDE9A;PDE9A;PDE9A;PDE9A;PDE9A;PDE9A;PDE9A	NM_001001582;NM_001001568;NM_001001573;NM_001001567;NM_001001578;NM_002606;NM_001001580;NM_001001579;NM_001001581;NM_001001571;NM_001001584;NM_001001576;NM_001001585;NM_001001574;NM_001001572;NM_001001569;NM_001001570;NM_001001577;NM_001001583;NM_001001575	Body;Body;5'UTR;Body;Body;Body;5'UTR;5'UTR;Body;Body;5'UTR;5'UTR;5'UTR;Body;5'UTR;Body;Body;Body;Body;Body			TRUE	21:42959311-42959392	21:44085690-44086437	Unclassified_Cell_type_specific	TRUE
cg10588135	0.346995	0.482317	11.0106	3.36219e-23	1.13928e-20	41.4701	chr17	59329903	-	cg10588135	30766303		CACATAACCCAAAACTCCAAAAAAACCRAAAACAAACATTCCAAAACCAC		II										OpenSea	ACGGCTGCTTTCACATAACCCAGGGCTCCAGAGGGGCCGGAGGCAGGCATTCCAGGGCCA[CG]GGAACATGCAAGTTTTTAAAATAGAAGTGAAGGACTTAAAAAAAAAAAAAGCCTGGGAAT	ACATAACCCAGGGCTCCAGAGGGGCCGGAGGCAGGCATTCCAGGGCCACG			BCAS3;BCAS3	NM_001099432;NM_017679	Body;Body			TRUE				TRUE
cg19548479	0.423449	0.499542	11.0097	3.38476e-23	1.14574e-20	41.4635	chr17	41363737	-	cg19548479	17722393		AATATTCTTAAAAATTCCTACCCRAACTAACTAATCCTTACRAAAACAAC		II									chr17:41363727-41364273	Island	ATGGTGAAATAAATGTTCTTGGAAATTCCTACCCGGACTGGCTAGTCCTTGCGGAAGCAG[CG]TCCGGGCCCTCGGGTAACGTTTGAAGAGCTGGCAGCGTCTCAGGCTGCTGCGTGGCGAAG	CGCTGCTTCCGCAAGGACTAGCCAGTCCGGGTAGGAATTTCCAAGAACAT			TMEM106A	NM_145041	TSS200				17:38719236-38719789	17:41363351-41364480	Promoter_Associated	TRUE
cg10788618	0.404425	0.556275	11.0096	3.38776e-23	1.14574e-20	41.4626	chr17	46622022	-	cg10788618	53636416	12721418	CTCTTTCATCCAAAAAAACTCAAAAACCAAAAAAACAACAAAAAATAACA	CTCTTTCATCCAAAAAAACTCGAAAACCGAAAAAACAACGAAAAATAACG	I	A	Red							chr17:46620367-46621373	S_Shore	GGCGGATTTCTTCTCTTTCATCCAAGGGAACTCGGGGGCCGGGGGGGCAGCGGGGAGTGG[CG]GCGGCGGTGGCGGCGGCAGAGCAGGCCCATCTTCGGCTCGCTTTTGGCTCCTGGGTCTCT	CTCTTTCATCCAAGGGAACTCGGGGGCCGGGGGGGCAGCGGGGAGTGGCG			HOXB2	NM_002145	1stExon	high-CpG:43977002-43977024			17:43976708-43977356			TRUE
cg04192168	0.305358	0.790477	11.008	3.42766e-23	1.15812e-20	41.451	chr15	64806741	-	cg04192168	24644500		AACAAAACTATTCTCCTCTTACCAACATAAATATTTCTAAACCTAATTTC		II										OpenSea	AACTATCATGTAGCAGAGCTGTTCTCCTCTTACCAACATAAATATTTCTGAGCCTAGTTT[CG]CTTTCTTAGGCCCAGTGCCTTTGGTAGGTCCTTTGAGGTATACCTTTCACCTTCTAGCCT	GCAGAGCTGTTCTCCTCTTACCAACATAAATATTTCTGAGCCTAGTTTCG			ZNF609	NM_015042	Body			TRUE		15:64806601-64806812	Unclassified_Cell_type_specific
cg16758598	0.301899	0.707975	11.0049	3.50742e-23	1.18166e-20	41.4281	chr4	106729791	-	cg16758598	44706442		AAACTTTACATACTATAACCCCTAACTACTTCTTTAATCTTCTCTTCTAC		II										OpenSea	CATAGATTAAAAAGCTTTGCATACTGTAGCCCCTGGCTACTTCTTTGATCTTCTCTTCTG[CG]GTCTGGAATTCACTAACTGCAGCAGTCCTCCCTTATTTGCAGTTTCGCTTTCTGTGGTTT	AGCTTTGCATACTGTAGCCCCTGGCTACTTCTTTGATCTTCTCTTCTGCG			GSTCD;GSTCD	NM_024751;NM_001031720	Body;Body			TRUE
cg08513472	0.345624	0.46351	11.0042	3.52662e-23	1.18586e-20	41.4227	chr6	1625238	+	cg08513472	74746484	31692334	AATCCCTTCCCCACAAAACTAATAACTTTAAATAAAACACACACTTAACA	AATCCCTTCCCCGCGAAACTAATAACTTTAAATAAAACGCGCGCTTAACG	I	C	Grn							chr6:1624185-1625468	Island	GGCGCCCCTCCCAGCTGCCCGTGTCCCTGCGCCGCTCAGCTCCTGCCGCAGGGCTGGCCG[CG]CCAAGCGCGCGTCCTACCCAAAGCCACCAGCCCCGCGGGGAAGGGACTCGGGCTGTGGGG	AGTCCCTTCCCCGCGGGGCTGGTGGCTTTGGGTAGGACGCGCGCTTGGCG			GMDS	NM_001500	Body				6:1570179-1570756	6:1624900-1625594	Unclassified_Cell_type_specific	TRUE
cg06039988	0.285234	0.6122	11.0033	3.55163e-23	1.19303e-20	41.4156	chr11	65158399	+	cg06039988	39764390		CAACCTCCCTAAACCCAACCTAAAAACAAAATAAATACTAACTTTATACC		II									chr11:65153726-65154606	S_Shelf	AGGCCGTGAATGGGCTGCTTTGTTGCCCGGCCCACACAGGAGGATGGTGGCAGAAGACCC[CG]GCACAAAGTCAGCACCCACTCTGTTCCCAGGCTGGGTTCAGGGAGGCTGAAAAGCCACTT	AGCCTCCCTGAACCCAGCCTGGGAACAGAGTGGGTGCTGACTTTGTGCCG			FRMD8	NM_031904	Body			TRUE		11:65158352-65158901	Unclassified_Cell_type_specific	TRUE
cg25278941	0.251916	0.724149	11.0031	3.55473e-23	1.19303e-20	41.4148	chr6	139795527	-	cg25278941	29606445		CAATACCCRACTAACCAAAAAATAATATTTAAAACAACTCTAAAATTACC		II										OpenSea	ATTGTAAGCTCCAGTACCCGGCTGGCCAAAGAATAATGTTTGGGGCAACTCTGAAATTAC[CG]CCCAGGCTGCAGTTTGGGTTTGCATAACGTCTTGGAGGACTGTGAGCAAGACAGAAAGTA	AGTACCCGGCTGGCCAAAGAATAATGTTTGGGGCAACTCTGAAATTACCG								TRUE
cg08697665	0.273687	0.582844	11.0013	3.60345e-23	1.20823e-20	41.4012	chr3	158450590	+	cg08697665	10797371		ACTTAAAAAATCCAAACAATTTCCCTCTAAAACCCCAAAATTACRAAACC		II									chr3:158449795-158450597	Island	CCGCCCGTGCTACCTCGTACCGCGTCCCTAGCCCAGCTCAGGGACTTGGCGTTTCCCCTG[CG]GTTTCGCAACCCTGGGGTTTTAGAGGGAAACTGCTTGGATTCTCCAAGCATTAGGGCTGT	CTTGGAGAATCCAAGCAGTTTCCCTCTAAAACCCCAGGGTTGCGAAACCG		TRUE	RARRES1;RARRES1	NM_206963;NM_002888	TSS1500;TSS1500			TRUE	3:159932082-159933545	3:158449569-158450667	Unclassified_Cell_type_specific	TRUE
cg23605961	0.393704	0.651951	11.0011	3.60942e-23	1.20906e-20	41.3996	chr7	751331	-	cg23605961	14685356		TACATTTATCAAAAATCTTTCATTCTATAAAACCAAATAAAATATTAAAC		II									chr7:751712-752150	N_Shore	GTCACTGATTCTGCATTTGTCAAAGATCTTTCATTCTGTGGGGCCAGGTGAGGTGTTAAA[CG]TGACGGCCCCCAGAGCCTTCCCTCCCCACAGACCCCCGGCAGGGGTGGAGGGGGCTCAGG	GCATTTGTCAAAGATCTTTCATTCTGTGGGGCCAGGTGAGGTGTTAAACG			PRKAR1B;PRKAR1B;PRKAR1B;PRKAR1B;PRKAR1B;PRKAR1B	NM_002735;NM_001164760;NM_001164761;NM_001164762;NM_001164759;NM_001164758	5'UTR;5'UTR;5'UTR;5'UTR;5'UTR;5'UTR				7:717343-719048			TRUE
cg01799653	0.287065	0.426487	11.001	3.6128e-23	1.20906e-20	41.3987	chr5	10563501	-	cg01799653	56618458	67605345	AACAAAACCAAACCAAAAAAACTATAAACCTAAACTACAACTATCACCCA	AACAAAACCGAACCAAAAAAACTATAAACCTAAACTACGACTATCGCCCG	I	C	Grn							chr5:10562816-10565680	Island	TGACGGGGAGAGGGCAAGGCCGGGCCAGAGGGGCTGTGGGCCTGGACTGCGGCTGTCGCC[CG]CGGCCCTGCTCTTTTGGGCAGCCAGACGTGGGGTCAGCGCCCAGTCGCAGCCTCCGGGGG	GGCAAGGCCGGGCCAGAGGGGCTGTGGGCCTGGACTGCGGCTGTCGCCCG			ANKRD33B	NM_001164440	TSS1500		DMR		5:10615817-10618609
cg02302348	0.286709	0.765706	10.9991	3.66356e-23	1.22372e-20	41.3848	chr10	3542628	+	cg02302348	58635440		CAAAAACCAAAACAACAAAAAAACTTTTCAAAACTAAACAAAAATCRCCC		II										OpenSea	CCGTCATTTGGGATTCAGAAGACAAAAGACATGATTCAAAACCCTGCCCCTTGCTCTTGA[CG]GGCGATCCCTGCCCAGCCCTGAAAAGTCTCCCTGTTGTCCTGGCCCCTGTCCCAAAGCTG	CGGGCGATCCCTGCCCAGCCCTGAAAAGTCTCCCTGTTGTCCTGGCCCCT								TRUE
cg08730348	0.333975	0.491624	10.9972	3.71456e-23	1.2384e-20	41.371	chr16	31214307	+	cg08730348	62653327		CCCAAATTTCCRATCTATACCCRCTAATACAAACCCAAAAACAAACAAAC		II									chr16:31213566-31214287	S_Shore	CCCTCCAGCTGGCCTGCGAGGTGGGACCCGGGAGGGGGCCGCAGAGGGGCTCATGGGTGG[CG]CCTGCTTGTCTCTGGGCTTGCACCAGCGGGTACAGACCGGAAACCTGGGCTGGCTCTCAC	CCAGGTTTCCGGTCTGTACCCGCTGGTGCAAGCCCAGAGACAAGCAGGCG			PYCARD;PYCARD	NM_013258;NM_145182	TSS200;TSS200				16:31121068-31121965	16:31212787-31214820	Promoter_Associated	TRUE
cg15176829	0.353224	0.604632	10.9968	3.72563e-23	1.24049e-20	41.3681	chr1	246952215	-	cg15176829	65611448		AAAAAAAACTCTTACACACACACAAATAAATCTACCCACTTTCCACCAAC		II									chr1:246952214-246952511	Island	GTGTGGGGACAGGGAGGAGCTCTTGCACACACACAGGTGGATCTGCCCACTTTCCACCAG[CG]GTTTCATTACTGCGAGTTCAGGCAGAGTCCCGGTGCCGAGCAAAGCGTGGGGCCCCTCCG	CGCTGGTGGAAAGTGGGCAGATCCACCTGTGTGTGTGCAAGAGCTCCTCC			LOC149134	NR_015422	TSS1500			TRUE
cg24537836	0.283821	0.665235	10.9967	3.72789e-23	1.24049e-20	41.3675	chr12	51782159	+	cg24537836	53682478		ACCAAACATCTAATTAAACTTAAAAATAAACAACAAACAAAAAACAACCC		II									chr12:51785279-51785821	N_Shelf	CAGCCGTATTCATATTCCTTGAGCACTGTTTGACTGTGGCAGAAACACAGAGGGGCTGGC[CG]GGTTGCTTCCTGTTTGCTGCTCACCCTCAAGCCCAACCAGATGCTTGGCACTCACTGGCT	CCAAGCATCTGGTTGGGCTTGAGGGTGAGCAGCAAACAGGAAGCAACCCG			GALNT6	NM_007210	5'UTR							TRUE
cg03568858	0.320376	0.471082	10.9966	3.73259e-23	1.24088e-20	41.3662	chr7	100465221	+	cg03568858	72710351		RCCACAACTAAATAACTCTTCTATCTCACAAAAACTACCTTACCTACTCC		II									chr7:100463758-100464146	S_Shore	CGCCAGAGCCCCTCAGGGGAGGGCGATCCCCCGCGGCACCCCGGGGCCACCACCGGCCCA[CG]GAGCAGGTAAGGCAGCCCTTGTGAGACAGAAGAGCCACCCAGCTGTGGCGCTCACCTCTG	CGGAGCAGGTAAGGCAGCCCTTGTGAGACAGAAGAGCCACCCAGCTGTGG			TRIP6	NM_003302	1stExon				7:100302975-100303383
cg09486902	0.407884	0.496385	10.9963	3.74108e-23	1.24253e-20	41.364	chr12	65219478	+	cg09486902	53806385	38663399	TAAAACCAAACTCTTAAAATCCCAAAAAAAAATACCAAATAATAAAACCA	TAAAACCAAACTCTTAAAATCCCGAAAAAAAATACCGAATAATAAAACCG	I	A	Red							chr12:65218245-65219143	S_Shore	CTTCCCACTGTCAGCCTGTGTTTACCCATCCCTGCTTCTCCAGACTGCATAACTCCGTGT[CG]GCTCCATCACCCGGCATCCCTCCCCGGGATTTTAAGAGCCTGGCCCTAGCGCGGGCTCCT	CGGCTCCATCACCCGGCATCCCTCCCCGGGATTTTAAGAGCCTGGCCCTA							CDMR	TRUE	12:63504319-63506038
cg02544320	-0.119617	0.216551	-10.9957	3.7571e-23	1.24667e-20	41.3597	chr2	11264689	-	cg02544320	33745409		CRTATCCRAACAATCCATTTATTCTATCTTTAATCAAAAATAACCATAAC		II										OpenSea	TTCACAGACACCGTATCCGGACAATCCATTTGTTCTGTCTTTAATCAGAAATGGCCATAG[CG]AACTACCGTGCGTCCAACCTGAGACACCTGGGGATGGTGGAGCCAGGGGAGATGCCGCGG	CGCTATGGCCATTTCTGATTAAAGACAGAACAAATGGATTGTCCGGATAC									2:11181913-11182272	2:11264011-11265378	Unclassified	TRUE
cg16182691	0.176943	0.810828	10.9954	3.76496e-23	1.2481e-20	41.3576	chr7	79762956	-	cg16182691	43761328		AAACAACTCAATCTCTACTAACTCACAAACRTAATCTCAATAACCTACTC		II									chr7:79763793-79764889	N_Shore	GTCCCATAAGGAGGCAACTCAGTCTCTGCTAGCTCACAAGCGTGGTCTCAGTGACCTACT[CG]AAAGCTATTCTGCTTGTATCATCAGTTCAGCCTCACCTTGGAAAACTCAAGCCCAGTTTT	CGAGTAGGTCACTGAGACCACGCTTGTGAGCTAGCAGAGACTGAGTTGCC			GNAI1	NM_002069	TSS1500		RDMR
cg18862481	0.307969	0.620002	10.9945	3.78953e-23	1.25507e-20	41.3512	chr3	129693370	+	cg18862481	43759468	32617350	CTAAAACAAAAACAATAAAAACCAAAACCAAAACACAAAAACACTAACCA	CTAAAACGAAAACGATAAAAACCGAAACCGAAACGCGAAAACACTAACCG	I	C	Grn	rs9860093	0.038391					chr3:129693127-129694841	Island	TCTCGTCAACAGATCTCCAGAGGTGGTGCAGAAACGACCCCGCGCCGGCGCCCCATCCTG[CG]GCCAGTGCCTCCGCGCCCCGGCTCCGGTCCCCACCGTCCCCGCCCCAGATTTCCGGAGGA	CGGCCAGTGCCTCCGCGCCCCGGCTCCGGTCCCCACCGTCCCCGCCCCAG			TRH;TRH	NM_007117;NM_007117	5'UTR;1stExon				3:131175814-131176671	3:129693290-129693947	Unclassified_Cell_type_specific
cg14590331	0.2569	0.602733	10.9941	3.80119e-23	1.25774e-20	41.3481	chr9	138782572	-	cg14590331	57717347		RTAAAATAACCAAATCTATTCCTATCTCCAAAAAACCRCTAAAAACCAAC		II										OpenSea	CAGGGCCTCGCGTGGGGTGACCAGATCTGTTCCTGTCTCCAAGGGACCGCTGGAAGCCAA[CG]GAAACTCCCCCTGGGAAAAGATTATATCTTAGGCCTCAGACTGTTTCCAAAATCTTTCAC	TGGGGTGACCAGATCTGTTCCTGTCTCCAAGGGACCGCTGGAAGCCAACG			CAMSAP1	NM_015447	Body			TRUE
cg16163756	0.307338	0.761013	10.9938	3.81019e-23	1.25954e-20	41.3458	chr2	192807194	-	cg16163756	23648326		TTTCTACTCATCTTTTCAAACCTAAACAATACTTTCCAATAATTTACTCC		II										OpenSea	TCATTTTTCTCTTTCTACTCATCTTTTCAAACCTAAACAATACTTTCCAATGGTTTGCTC[CG]CTTGGCAGTTCTGACCCATATATCCCCAGGCAGACTACAGATGGATTTGTCTTCTACATG	CGGAGCAAACCATTGGAAAGTATTGTTTAGGTTTGAAAAGATGAGTAGAA								TRUE
cg05392323	0.293178	0.641754	10.9921	3.859e-23	1.27328e-20	41.3331	chr1	23698143	+	cg05392323	29802333		AATTTAAAAATATACAAAAAAAATCTTTAATCCCATCAACCAATAAAACC		II									chr1:23694690-23696050	S_Shelf	TGGCCAGGGTCTCCAATTTAGGCTTTCAACATTATCTCTAAAGAAGGTTATACATTATGT[CG]GCTCCACTGGCTGATGGGATCAAAGACCCTCCTTGTATATCCTTAAACCTGTACTCTATT	CGGCTCCACTGGCTGATGGGATCAAAGACCCTCCTTGTATATCCTTAAAC			C1orf213;C1orf213;C1orf213	NM_138479;NM_138479;NM_001008896	3'UTR;1stExon;3'UTR			TRUE
cg23170347	0.271279	0.592106	10.9886	3.96203e-23	1.30483e-20	41.3069	chr3	64253795	-	cg23170347	25719366		AAACTCCRCACAAAACAAATAACATTCCTAAAACRACAACTACTCTATAC		II									chr3:64253533-64253819	Island	GGGCCCTGCAGGGGCTCCGCACAAGGCAGGTAACATTCCTGGGGCGGCAGCTGCTCTGTG[CG]CAGCTCCGGATCCAGGAAAATCGCTCAGGTCCTGGGGAGAGGAGCTCCAAGCTCTCTGGG	GGCTCCGCACAAGGCAGGTAACATTCCTGGGGCGGCAGCTGCTCTGTGCG						low-CpG:64228794-64228922						TRUE
cg01187920	0.324638	0.57691	10.9858	4.04396e-23	1.32875e-20	41.2866	chr5	71015162	+	cg01187920	33643370		ACRTCCTCCTAAACACRAATACCCAACAAAAATAACATCAACAACAAAAC		II									chr5:71014917-71015715	Island	AACGACGAGTTTCAGAACGATGGAGAGCTCCCGCGTGAGGCTGCTGCCCCTCCTGGGCGC[CG]CCCTGCTGCTGATGCTACCTCTGTTGGGTACCCGTGCCCAGGAGGACGCCGAGCTCCAGC	CGTCCTCCTGGGCACGGGTACCCAACAGAGGTAGCATCAGCAGCAGGGCG			CARTPT	NM_004291	1stExon				5:71050613-71051506
cg26363759	0.20553	0.858855	10.9856	4.04978e-23	1.32875e-20	41.2851	chr1	9377984	-	cg26363759	33676428	53698443	ATCACTTTAATAAAAATTTCTTACTTCCTTAACACACCATTCACTCCACA	ATCGCTTTAATAAAAATTTCTTACTTCCTTAACACACCATTCGCTCCGCG	I	A	Red	rs617901	0.010502						OpenSea	GCAGATTGGCGGGTCGCTTTGGTGGGAGTTTCTTGCTTCCTTGGCACACCATTCGCTCCG[CG]AGTTTGTTAAGGGCCCCTGTGTGCCAGGCTCGGCCCGAGCATCTGTGGAACCAGAGGAAG	CGCGGAGCGAATGGTGTGCCAAGGAAGCAAGAAACTCCCACCAAAGCGAC			SPSB1	NM_025106	5'UTR			TRUE	1:9300564-9300609			TRUE
cg25527090	0.358968	0.586429	10.9779	4.288e-23	1.4056e-20	41.2283	chr10	118894180	+	cg25527090	24648458	18771416	CAACTACTAAATAAAACTACAAATAAAACTAAAACTTAAAAAAAACCCCA	CGACTACTAAATAAAACTACGAATAAAACTAAAACTTAAAAAAAACCCCG	I	A	Red							chr10:118893527-118894432	Island	TGGAGAGAGGGGCAGGGAAGACCAGCGTCAAAGGAAGCGAGCTCCCGGGGCGCGCGGCTC[CG]GGGCTCTCCCCAAGTCCCAGCCCTATCCGCAGCCCCACCCAGCAGCCGGAGGGGTCCGGG	CGGGGCTCTCCCCAAGTCCCAGCCCTATCCGCAGCCCCACCCAGCAGCCG			VAX1;VAX1	NM_199131;NM_001112704	Body;Body		DMR		10:118883552-118884422	10:118893310-118894361	Unclassified_Cell_type_specific
cg03225210	0.465048	0.541185	10.9774	4.30613e-23	1.40902e-20	41.2241	chr7	143579951	-	cg03225210	14634465	31657470	AAAACTTCCCTATACCAATAACTAAACAACCAAACCAAAATTTAAAAACA	AAAACTTCCCTATACCAATAACTAAACGACCGAACCGAAATTTAAAAACG	I	A	Red							chr7:143582125-143582610	N_Shelf	ATGCACAGGGAAGAGGCTTCCCTGTACCAGTGACTGGGCGACCGAGCCGGGATTTGGGAG[CG]GGGAGGAGGCTGGAGCTGGAGGAGAGGAGGGGTTTCCACGGGAGTCCCCTCCTCCCCACT	GAGGCTTCCCTGTACCAGTGACTGGGCGACCGAGCCGGGATTTGGGAGCG			FAM115A	NM_014719	5'UTR				7:143210407-143211051			TRUE
cg20134541	-0.367121	0.47286	-10.9774	4.30646e-23	1.40902e-20	41.224	chr11	67210130	-	cg20134541	67788475	66712469	CACTTTACAAAAAAACATATCTACAAAACAAAAAAACCTAAATCAATCCA	CACTTTACGAAAAAACATATCTACGAAACAAAAAAACCTAAATCAATCCG	I	A	Red								OpenSea	GCTCTGCCGGACCACTTTGCGGAAGGACATGTCTGCGGGACAGAGAGGCCTGGGTCAGTC[CG]GCCCATCCCAACAACTCCAGCCCTCCCCAGGCTGCTGAAGGTGAGCCGGGAGGATGCAAC	CACTTTGCGGAAGGACATGTCTGCGGGACAGAGAGGCCTGGGTCAGTCCG			CORO1B;CORO1B	NM_020441;NM_001018070	5'UTR;5'UTR				11:66966578-66966802
cg27503949	0.220574	0.793083	10.9737	4.42513e-23	1.44382e-20	41.197	chr12	31493376	+	cg27503949	65651365		AACAATTCCTCAAACTAAAAATATCAACCTTTATAATACATATATAATCC		II										OpenSea	TTGATATGTGAAGAGGAAGGAGACTTAAGGGGACCACGGCTGGAATGTGGTCAAACAGGA[CG]GACCACATATGCACCATAAAGGCTGATATTCCTAGTCTGAGGAATTGCCTATTCAAGGAA	CGGACCACATATGCACCATAAAGGCTGATATTCCTAGTCTGAGGAATTGC								TRUE
cg27645858	0.11833	0.849444	10.9728	4.45527e-23	1.45231e-20	41.1903	chr2	238005812	+	cg27645858	70714386		CCCACAAAAAACCTCAAAAAATTTACATTCCAACATTTAAATTACTACAC		II										OpenSea	CAGGGAGGCCTGCCAGAGCTGTTCACCAGTACTGTTATTCAGAAGGCGTCCCCAGGCTGA[CG]TGTAGTAATTTAAATGTTGGAATGTAAATTCCTTGAGGTTCTTTGTGGGTTTTCTTTTTT	CCACAAAGAACCTCAAGGAATTTACATTCCAACATTTAAATTACTACACG			COPS8;COPS8	NM_006710;NM_198189	Body;Body			TRUE
cg04329455	0.216194	0.749469	10.9724	4.46657e-23	1.45464e-20	41.1877	chr9	137215364	+	cg04329455	18699454		ACTACAACCAAAACTATTTTTATAATAATATCCATTTATTCACAACCTAC		II									chr9:137217062-137218078	N_Shore	AGGGAAATTAAAAAAAAAAAGACCCAAACAAAAAAACAAAAAAACAAAACCTTCTTAGAT[CG]CAGGTTGTGAATAAATGGATACTACTATAAAAATAGTTTTGGCTGTAGCAGCACATGGTG	CGCAGGTTGTGAATAAATGGATACTACTATAAAAATAGTTTTGGCTGTAG
cg26348018	0.331375	0.626049	10.9719	4.48294e-23	1.45862e-20	41.1841	chrX	129087487	+	cg26348018	14629488		TCAAACCTAAAACTCCCTAAAATTAAAAATCTTATCAACCCCACTATACC		II									chrX:129086636-129087488	Island	CCAGGCTGGAGAACGGCCAGCCAAAGGGAGGAGACTCGGCCCCCGCCGTCGGAAGGTTCC[CG]GTACAGTGGGGTTGACAAGATCTCCAACCTCAGGGAGCTCCAGGTCTGATAGGAGAGACC	CAGACCTGGAGCTCCCTGAGGTTGGAGATCTTGTCAACCCCACTGTACCG							RDMR
cg02639634	0.360339	0.550273	10.9708	4.52082e-23	1.46959e-20	41.1757	chr8	54792161	+	cg02639634	38738406		TATCCTAAAAAAACTAAATATAAAACRTAATAAAAACCACRATACTCACC		II									chr8:54791845-54795141	Island	CCCATCCGGTAGCCAAGCCCAGGGAAGAAGACGCCACCGCTGGGCAGAGCTCGCCTATGC[CG]GTGAGTACCGTGGTCTCCACTACGCCCCACACCCAGCCTCCCCAGGACACCAGCCTCTCC	GTCCTGGGGAGGCTGGGTGTGGGGCGTAGTGGAGACCACGGTACTCACCG			RGS20;RGS20	NM_170587;NM_003702	Body;TSS1500		DMR		8:54954253-54957694	8:54791929-54792180	Unclassified_Cell_type_specific
cg17957094	0.180239	0.871215	10.9705	4.53195e-23	1.47185e-20	41.1733	chr8	141976433	-	cg17957094	40686341		AAATAAATAAATACACTAACATTAAATACCTCAACCACATTCTAATAACC		II										OpenSea	ACTTAATGAATAAATGAATGGATACACTGGCATTGAGTACCTCAGCCACATTCTGATAAC[CG]CTTTTTGCTTTATGTTTTATTCTATGTAGTTAAAGGAGAATTTAAGCAAGTTACAAGCCT	CGGTTATCAGAATGTGGCTGAGGTACTCAATGCCAGTGTATCCATTCATT			PTK2;PTK2	NM_153831;NM_005607	5'UTR;Body			TRUE
cg02254461	0.306188	0.684884	10.9698	4.55577e-23	1.47822e-20	41.1681	chr3	39195904	+	cg02254461	42790500		TAAAACTAAAAATAAACTCCCAAACCAAAACTTAATTACCRAAACATATC		II									chr3:39194241-39195359	S_Shore	TCCACTGCCTTCTCTGCTCCCGCCAAGGCCTTTCCTGACTCGGGGCCAACCCTCCCGGTA[CG]ACATGCCCCGGCAACCAAGTCCTGGCCTGGGAGCCCACCCTCAGCCCCACTTCCCAACCG	CGACATGCCCCGGCAACCAAGTCCTGGCCTGGGAGCCCACCCTCAGCCCC		TRUE	CSRNP1	NM_033027	TSS1500
cg13969327	0.166984	0.845445	10.9684	4.60188e-23	1.4918e-20	41.1581	chr7	127526253	+	cg13969327	70696502		TATCTTCTCATTATATACCCCTCRAATATCTATTTATCTACTACCAACAC		II										OpenSea	TCTTTGTGGGAGTGGATTTTGAGAAGTGCTAATTCCGTGGCAGTTTGGAGATATTAATAC[CG]TGCTGGCAGTAGATAAACAGACATCCGAGGGGCATATAATGAGAAGATAATCAGCCACTG	ATCTTCTCATTATATGCCCCTCGGATGTCTGTTTATCTACTGCCAGCACG			SND1	NM_014390	Body			TRUE
cg13601435	0.341749	0.592286	10.9666	4.66451e-23	1.50932e-20	41.1446	chr9	120507431	+	cg13601435	66757433	70762470	TTTTAAAAACAACCAACAACTTAAAAAAAAACTCAAATATCATTTACACA	TTTTAAAAACAACCGACGACTTAAAAAAAAACTCAAATATCATTTACGCG	I	A	Red							chr9:120507227-120507642	Island	ATCTGGGCAGCCCCGCGGGGACCCGGCTCTGCGCGCAGCCCATTGTACAGCTGGCGCAGC[CG]CGCAAATGACATCTGAGCCTCCTTTCAAGCCGCCGGCTGCTTTCAAAAGGGGCCTTTGAA	CGCGCAAATGACATCTGAGCCTCCTTTCAAGCCGCCGGCTGCTTTCAAAA									9:119547049-119547498
cg23167351	0.240548	0.542568	10.966	4.68612e-23	1.51492e-20	41.14	chr6	30650737	-	cg23167351	18602400		CTCTCAATAAAAAATAACTTTTCTAAACACCTCACCCRAATAACATTTCC		II									chr6:30654392-30654934	N_Shelf	GGCACAAGCCTCTCTCAGTAGGAAGTGACTTTTCTGAACACCTCACCCGGGTAGCATTTC[CG]GACTTCTGTTTTTTTCATCTGCCCAGCCCTGAGGGGAACAGGCTGGTAGCAGTCAGAGGG	TCTCAGTAGGAAGTGACTTTTCTGAACACCTCACCCGGGTAGCATTTCCG			KIAA1949;KIAA1949	NM_001134870;NM_133471	Body;Body					6:30650111-30651216	Promoter_Associated	TRUE
cg09723635	0.331337	0.738072	10.9656	4.69912e-23	1.51773e-20	41.1373	chr6	17866039	+	cg09723635	18749365		TTCCAAACTAACACTAATAACTTTTAAATACTACAATAAAAAATATATCC		II										OpenSea	TACCATTGAGGTGCCTGGTAAGAAGATCCCAAGAAACCAGGCCATGAGGGTAATAGACCA[CG]GACACATTTTCCACTGTAGCATTCAAAAGCTATCAGTGTTAGTCTGGAAGTCTGGCTTGC	CGGACACATTTTCCACTGTAGCATTCAAAAGCTATCAGTGTTAGTCTGGA			KIF13A;KIF13A;KIF13A;KIF13A	NM_022113;NM_001105567;NM_001105568;NM_001105566	Body;Body;Body;Body			TRUE		6:17865880-17866084	Unclassified_Cell_type_specific	TRUE
cg10418812	0.413989	0.673133	10.9644	4.7413e-23	1.52995e-20	41.1284	chr7	1850329	+	cg10418812	72751503	40704445	CTAATCTTAAACCTAAACCCCCAAAACCTCAAAAAAAAACTAATACAACA	CTAATCTTAAACCTAAACCCCCAAAACCTCGAAAAAAAACTAATACGACG	I	A	Red								OpenSea	AATTGGGCAGCTCCTGCCGCTGTAAACAAACCCCAGACTACGACCCGCCGGGGCGGCCTC[CG]CCGCACCAGTTCTTTCTCGAGGTTCTGGGGGCCCAGGTCCAAGATCAGGACATCAATCGG	CGCCGCACCAGTTCTTTCTCGAGGTTCTGGGGGCCCAGGTCCAAGATCAG									7:1816726-1816973
cg13150171	0.389603	0.539456	10.9637	4.76675e-23	1.53675e-20	41.1231	chr1	41326892	-	cg13150171	15682499	72728480	ACAACAAAATAAAAAACTCAAAAAATAATAACTCTAAAAACCCAATCCCA	ACAACGAAATAAAAAACTCAAAAAATAATAACTCTAAAAACCCGATCCCG	I	A	Red	rs12044255	0.238335					chr1:41326949-41328285	N_Shore	CACAGGGCCCAGGCAGCGGGGTGGGAGGCTCAGGAGATGGTGGCTCTGGGGACCCGATCC[CG]AGGAGAGAGGGGGCAGCAGGCAGAGGCCTGCAATGGCTCAGATTGGGGGAAGAGGGCGGC	CGGGATCGGGTCCCCAGAGCCACCATCTCCTGAGCCTCCCACCCCGCTGC			CITED4;CITED4	NM_133467;NM_133467	3'UTR;1stExon
cg22352818	0.354258	0.482764	10.9604	4.88396e-23	1.57166e-20	41.0989	chr2	97193289	-	cg22352818	35643364	54714444	AATTATTCTTTCAATTTAAACCAACTCCCCTTTTTAAATCAAATCCAACA	AATTATTCTTTCGATTTAAACCAACTCCCCTTTTTAAATCAAATCCGACG	I	A	Red							chr2:97192977-97193383	Island	TTTGGCTAACCGAATTATTCTTTCGGTTTGAGCCAGCTCCCCTTTTTGAGTCAGATCCGG[CG]GCAGGGCCAGAAAAGCGCTTTCTGAAACCCCAGCGCGGTCCTCGGTGGGGGTGGAATGGG	CGCCGGATCTGACTCAAAAAGGGGAGCTGGCTCAAACCGAAAGAATAATT									2:96556559-96557279	2:97192837-97194351	Unclassified	TRUE
cg19276110	0.299018	0.559559	10.9599	4.90368e-23	1.57623e-20	41.0949	chr1	20396593	-	cg19276110	64795412		ATAAAATAACTAAAACCRTAACCTAAATATTTCAAAACTCAAATCCACCC		II										OpenSea	AGCAAAGGCTTGTGAAGTGGCTAAAGCCGTGACCTGGATATTTCAGGACTCAAATCCACC[CG]CATTGGAATTCTCTGGGTGACTGCCCAGCCCCTTTGGCAGGACAGCCAGCCACAGGCCCT	CGGGTGGATTTGAGTCCTGAAATATCCAGGTCACGGCTTTAGCCACTTCA			PLA2G5	NM_000929	TSS200
cg09142313	0.385279	0.490493	10.9598	4.90724e-23	1.57623e-20	41.0942	chr5	72677859	-	cg09142313	16772464	74606408	CAAACCTACTAAAAAACATAAACAAAACAAAACAAAACTAAACCCCAACA	CGAACCTACTAAAAAACGTAAACAAAACAAAACAAAACTAAACCCCAACG	I	A	Red							chr5:72676120-72678421	Island	GGTGCGAGACCCCGGGCCTGCTGGGAGGCGTGGGCAGGGCAGGGCAGGGCTGAACCCCAG[CG]ACTGAATCTCGAAGGCAGGAGGCCTCGGAGGTCATCGGCCCAGCTCGCCTGAAACTGTCC	CGCTGGGGTTCAGCCCTGCCCTGCCCTGCCCACGCCTCCCAGCAGGCCCG							DMR	TRUE	5:72712881-72714216	5:72676801-72678409	Unclassified_Cell_type_specific
cg16273943	0.196922	0.783147	10.9597	4.91163e-23	1.57623e-20	41.0933	chr8	38175684	-	cg16273943	52647406		CAAACAATATTCCCTCCRAAAAACTATTCAATTCTACTAAAAATCTCCAC		II										OpenSea	TGGAGCTCCGCCAAGCAGTGTTCCCTCCGAGAGGCTGTTCAGTTCTGCTGAGGATCTCCA[CG]GAGACCATCGCTGCAGACTTCTCCCCGAGAATGCAGAGAGGCTGTTGTTTTATTTTATTT	AAGCAGTGTTCCCTCCGAGAGGCTGTTCAGTTCTGCTGAGGATCTCCACG			WHSC1L1;WHSC1L1	NM_023034;NM_017778	Body;Body				8:38294652-38294842
cg24874350	0.271709	0.574056	10.9582	4.96432e-23	1.59024e-20	41.0827	chr20	45440346	+	cg24874350	34728477	27756315	ACCCCTAATCATTTTCTCAATAACCTCTTCCCTACAAATTCCTAATTCCA	ACCCCTAATCATTTTCTCGATAACCTCTTCCCTACAAATTCCTAATTCCG	I	A	Red							chr20:45440084-45440347	Island	CCTCCGGGGACTGGGAGGCGGGAAGAGAGCAGGGCCCCCTCACCGCAAGGCGGTTCCTGT[CG]GAACTAGGAACCTGTAGGGAAGAGGCCATCGAGAAAATGACCAGGGGCAGCGGGACCCAG	CGGAACTAGGAACCTGTAGGGAAGAGGCCATCGAGAAAATGACCAGGGGC									20:44873043-44873890
cg13821785	0.270161	0.733397	10.9565	5.02791e-23	1.60915e-20	41.07	chr7	2657347	+	cg13821785	40681387		AAACTAAATTAAAAACATCTAAAACAAAAACRTACRAACRCCCAATAAAC		II										OpenSea	CTGCCTGTTGAGTATGGGTGTATCCACGGCTCCGTCCCCAACACCCCAGCCTGCCTGGAT[CG]TCCACTGGGCGTCCGCACGTTCTTGTCTCAGATGCCTCCAATTCAGCTTGGCTCGGCTTC	CGTCCACTGGGCGTCCGCACGTTCTTGTCTCAGATGCCTCCAATTCAGCT									7:2623588-2623889
cg10757989	0.11874	0.801135	10.9556	5.06343e-23	1.61843e-20	41.063	chr8	61621248	-	cg10757989	11708353	24687393	CCCTAAACACTCAATCATTTCCCTCTTCCATACCTCTTACTTTTACTTCA	CCCTAAACACTCAATCGTTTCCCTCTTCCATACCTCTTACTTTTACTTCG	I	C	Grn								OpenSea	ATTATTCGTGATCCCTAAACACTCAGTCGTTTCCCTCTTCCATGCCTCTTGCTTTTGCTT[CG]CCCTATTTCAAGTACGATTTTGTCCACTCAAACTCAGCTTTGCCTGTCGAAATTCTGCTT	CCCTAAACACTCAGTCGTTTCCCTCTTCCATGCCTCTTGCTTTTGCTTCG			CHD7	NM_017780	5'UTR			TRUE
cg12587087	0.112908	0.847321	10.9555	5.06611e-23	1.61843e-20	41.0625	chr1	155971907	+	cg12587087	11707328		AAATAATCACACTTAAAAACCCAAAACAACAAAATTCCTAACTAACTTAC		II										OpenSea	AGCCACAGGCATCTCAGACACTCTCCCTAAATCATCCCCATGTCCTTGATGTACTAGGTT[CG]TAAGTCAGTCAGGAATTTTGCTGCTCTGGGCTTCCAAGTGTGACCACCTTTTTTTTTTTT	GGTGGTCACACTTGGAAGCCCAGAGCAGCAAAATTCCTGACTGACTTACG								TRUE
cg02305765	0.330836	0.522337	10.9552	5.07839e-23	1.62088e-20	41.0601	chr12	53107910	+	cg02305765	58650417	50625371	AACCCAAAAATTACCACAAAAAATAAATAAACAATAAACCCTCAACAACA	AACCCGAAAATTACCGCGAAAAATAAATAAACGATAAACCCTCAACGACG	I	A	Red							chr12:53107912-53108471	N_Shore	AGTGACCCTCCCGCCTCCGCCTCCCAAAGTGCCGGGATTACAGGCATGAGCCGCCGAGTC[CG]CCGTTGAGGGTTTACCGCCTACTCATCCTTCGCGGCAACTTTCGGGCTGCTGCGATGCCA	CGCCGTTGAGGGTTTACCGCCTACTCATCCTTCGCGGCAACTTTCGGGCT							DMR	TRUE	12:51394177-51394738	12:53107150-53108332	Unclassified_Cell_type_specific
cg15198729	0.383979	0.648979	10.9541	5.11884e-23	1.63231e-20	41.0522	chrX	100446496	+	cg15198729	35618357	64625408	ACTACCAACCCCATTATCTAACAAAACTCCCTCCCTACTTTTTATTATCA	ACTACCGACCCCATTATCTAACGAAACTCCCTCCCTACTTTTTATTATCG	I	C	Grn	rs111885115	0.020482					chrX:100446240-100446737	Island	GGGGCCCGGGCCTGGCCGGGGAGGGAGCCTCCAGAGCTGCGGAGGGGCGGGGCGGCGAGG[CG]ATAACAAAAAGCAGGGAGGGAGCTCCGTCAGACAATGGGGCCGGCAGCCCGCTTTTATCT	GCTGCCGGCCCCATTGTCTGACGGAGCTCCCTCCCTGCTTTTTGTTATCG							DMR		X:100332912-100333373			TRUE
cg04477010	0.170936	0.901157	10.9505	5.25712e-23	1.67185e-20	41.0257	chr8	38175544	+	cg04477010	48632486	64690508	AAAAACCTAATTACATTATATTTCCACCATTCCACAAAATCAACAAACCA	AAAAACCTAATTACGTTATATTTCCACCATTCCACAAAATCGACGAACCG	I	A	Red								OpenSea	GTTTCCTCAATCGCTGCGGAGACGGAGCTGTCACTGAATCTGACAGAGCCCTGCACTCCC[CG]GTCCGCCGACCCTGTGGAATGGTGGAAACACAACGCAATCAGGCCTCCTAATCTCGCAGC	GGAGGCCTGATTGCGTTGTGTTTCCACCATTCCACAGGGTCGGCGGACCG			WHSC1L1;WHSC1L1	NM_023034;NM_017778	Body;Body				8:38294652-38294842
cg10119075	0.377863	0.547295	10.9483	5.34466e-23	1.69816e-20	41.0093	chr10	7709738	+	cg10119075	42681339		AAAAATATAAAAAAAATCCRTAAAACCAACACAAATAACCCCTACTATAC		II										OpenSea	CAGCCCCCAGTGCTGGGCTAGCTCTGTTCGGGGAGAAGGCATTCCAAGCCTGCCTCGCCG[CG]CACAGCAGGGGCCACCTGTGTTGGCCCCACGGACCCCTCCCACACCCTCCCATCCTGCGG	AGGGTGTGGGAGGGGTCCGTGGGGCCAACACAGGTGGCCCCTGCTGTGCG			ITIH5;ITIH5	NM_030569;NM_001001851	TSS1500;TSS1500				10:7749537-7750047	10:7709731-7709924	Unclassified_Cell_type_specific
cg08517455	0.150096	0.805606	10.9458	5.4445e-23	1.7252e-20	40.9909	chr2	99439997	+	cg08517455	69760446		CTAAAATTAACTATAACRACRATACTTTTTATCTTTATTTCTCTCAACRC		II									chr2:99438297-99439884	S_Shore	TCTCCTCGTTTTCCTCCTCCTCTGGGGTGCACGTCAGGTCGCTCAGGGATTCAGACTGAG[CG]CGCTGAGAGAAATAAAGATAAAAAGCATCGTCGCTATAGCCAATTCCAGGAAGCCTGTCA	CGCGCTGAGAGAAATAAAGATAAAAAGCATCGTCGCTATAGCCAATTCCA			C2orf55	NM_207362	Body					2:99438639-99440206	Unclassified	TRUE
cg16414149	0.319575	0.42665	10.9456	5.4545e-23	1.72682e-20	40.9891	chr7	1294013	-	cg16414149	65806494	73709332	CACCACCAACAAATTAATTTATTCCCCTACAAACTACCAAAAAACCACCA	CACCGCCAACAAATTAATTTATTCCCCTACAAACTACCGAAAAACCACCG	I	T	Red								OpenSea	GCCCTCCCCACCCACCGCCAGCAGATTGATTTATTCCCCTGCAGGCTGCCGGGGGGCCAC[CG]TGGGAACGCGGCGGACCACCTTCTCAATGCCCCGGGAAAAAGGCGTCAGTCTGCTGGGGC	CGGTGGCCCCCCGGCAGCCTGCAGGGGAATAAATCAATCTGCTGGCGGTG									7:1260419-1260585
cg22336337	0.384449	0.63031	10.9452	5.46966e-23	1.73006e-20	40.9863	chr8	53161949	-	cg22336337	38765438		ATTACCAAACTAACTTACCRATACCTCCTAACCTTTATTCTACCTCTCAC		II										OpenSea	CCTAGGGCTTAATTGCCAGACTGACTTACCGGTGCCTCCTAGCCTTTGTTCTGCCTCTCA[CG]CTGACATCAGGGAAGCAGTGATGTAGAATAAAGCAGGGGTGGGCTAGGTTAGTCCAGTGT	TTGCCAGACTGACTTACCGGTGCCTCCTAGCCTTTGTTCTGCCTCTCACG			ST18	NM_014682	5'UTR			TRUE
cg12744061	0.167116	0.806218	10.9448	5.48409e-23	1.73306e-20	40.9837	chr1	115444733	+	cg12744061	69613417		ATAACCTTTTCTTTCTTTTTTTAATACAAATAAACRAACAACAATTCCCC		II										OpenSea	AGTGCCAGCCAGCCTCGTGGGGCCCTTGGGTCATGCTTCCCAACGGGGAGGGGAGGGCGG[CG]GGGAACTGCTGCTCGCCCATCTGTACCAAAAAAAGAAAGAAAAGGCCATGGAAAGGCTGG	TGGCCTTTTCTTTCTTTTTTTGGTACAGATGGGCGAGCAGCAGTTCCCCG			SYCP1	NM_003176	Body			TRUE
cg23040305	0.231959	0.772868	10.9436	5.53506e-23	1.74604e-20	40.9745	chr1	183846243	-	cg23040305	35709456		AAAAAAAATCAATAAAATTAACTAACCTATCCAAACTTCCTTAATTCCCC		II										OpenSea	TCTTCCCCAGAGAGGGGGGTCAGTGGAGTTAACTGACCTATCCAGGCTTCCTTAGTTCCC[CG]GTGGGACAGCCAGGATGAAAGATAGAGTTTTCTTTCTCCAGGTCTCCAAGCGTCCTGTCT	CGGGGAACTAAGGAAGCCTGGATAGGTCAGTTAACTCCACTGACCCCCCT			RGL1	NM_015149	Body			TRUE
cg25168494	0.259227	0.566319	10.9421	5.59661e-23	1.76387e-20	40.9635	chr2	63286355	-	cg25168494	17755465	64627413	TACCAAAAAAAACTAACAAACAACCAAAACAAAAAAACTTCCAACTTACA	TACCGAAAAAAACTAACAAACGACCAAAACGAAAAAACTTCCAACTTACG	I	C	Grn							chr2:63285949-63287097	Island	GGACCCCGCACGTGCCGGGGAGAACTGGCAGGCGGCCAGGGCGAGGAGGCTTCCAGCTTG[CG]CCGCACTGGCCTGGGCACCCGGGCTGCAGGGCCTTTTGGGCCCTCCCCTCAGTGACCCTG	TGCCGGGGAGAACTGGCAGGCGGCCAGGGCGAGGAGGCTTCCAGCTTGCG							DMR	TRUE	2:63139454-63140720	2:63286024-63286930	Unclassified
cg20595752	0.341481	0.539739	10.9399	5.68942e-23	1.78847e-20	40.9472	chr6	35458416	-	cg20595752	57674307	28675390	CACATAAACAATCATAAACAAACAACTACCCCCATCTAAAAACTAAACCA	CACATAAACAATCGTAAACAAACAACTACCCCCGTCTAAAAACTAAACCG	I	A	Red							chr6:35453776-35454435	S_Shelf	AGCTGAGGCACACACATGGGCAGTCGTGGGCAGGCAGCTGCCCCCGTCTGGGGGCTGGAC[CG]GGGTCTCAGTGGAAGGGAGTCTGCAGGAGGCGTGAGCACTGGCTGCTCTGTTCTCCTAGA	CACATGGGCAGTCGTGGGCAGGCAGCTGCCCCCGTCTGGGGGCTGGACCG			TEAD3	NM_003214	5'UTR			TRUE				TRUE
cg12100791	0.334161	0.621671	10.9399	5.68993e-23	1.78847e-20	40.9471	chr16	31214417	-	cg12100791	71772499		CTAAATTTATTAAAACACCTAAACTTAAAACCTCRAATTTCTAAAACCCC		II									chr16:31213566-31214287	S_Shore	GCTGGCTCTCACTGGGTTTATTGGAGCACCTAGGCTTAGAACCTCGGATTTCTAGAACCC[CG]AAACCTCCGCGGTTCCCCGAACCTTAGGATCCTCTCCCACATGTCGTAGAATCTTGGAAT	CGGGGTTCTAGAAATCCGAGGTTCTAAGCCTAGGTGCTCCAATAAACCCA		TRUE	PYCARD;PYCARD	NM_013258;NM_145182	TSS200;TSS200				16:31121068-31121965	16:31212787-31214820	Promoter_Associated
cg21527621	0.370423	0.457258	10.9388	5.73387e-23	1.79907e-20	40.9394	chr1	55013419	-	cg21527621	70603450	37683428	TACTAAATACCTACAACCTAAAACTAAAAAACTAATAAACAACACTCCCA	TACTAAATACCTACGACCTAAAACTAAAAAACTAATAAACAACGCTCCCG	I	A	Red								OpenSea	CCAACCAGCAACTGCTGGATGCCTGCGGCCTGGAGCTGAGGAGCTGGTGGGCAGCGCTCC[CG]GGGTGAAGAATCCTAGCAGGTGGGTCTGGTATCTCTCCGGGAGGTTGCTGGCAGCTCCTT	TGCTGGATGCCTGCGGCCTGGAGCTGAGGAGCTGGTGGGCAGCGCTCCCG			ACOT11;ACOT11	NM_147161;NM_015547	TSS1500;TSS1500							TRUE
cg10210594	0.40325	0.554296	10.9383	5.75555e-23	1.80273e-20	40.9357	chr1	208132787	+	cg10210594	55648488	49644316	AATATTACAAACATAAACCATAAACATAAAACCCCAACAAAAAACACTCA	AATATTACAAACGTAAACCGTAAACGTAAAACCCCGACGAAAAACACTCG	I	A	Red							chr1:208132327-208133117	Island	GGGCCAGGGCGCGCCGGGATCCGCTGCGCCAGGACCCTGCAGACCCGGCCGCGGCCGGGC[CG]AGTGCCTCCCGCCGGGGCCTTACGCCCACGGTCCACGCTTGCAACACCAGGGCTGTACGG	GGTGTTGCAAGCGTGGACCGTGGGCGTAAGGCCCCGGCGGGAGGCACTCG							DMR		1:206198951-206199740	1:208132375-208133211	Unclassified_Cell_type_specific	TRUE
cg15914863	0.278897	0.676439	10.9383	5.7558e-23	1.80273e-20	40.9356	chr7	1022675	+	cg15914863	73724402		AACAATTTACAAAACAACCCCCAACRAATAACTTAAAACTACAAACCTAC		II			rs141991093	0.0101					chr7:1024021-1024233	N_Shore	GAGGGCCCCCGTCCTGCCCTCCCCTCCCCGGCCCCACCAGGGCCTCAGCCCCACATTCCA[CG]CAGGCCTGCAGCTTTAAGCCATCCGCTGGGGGCTGCCCTGCAAACTGCTCGTTCCACATT	CGCAGGCCTGCAGCTTTAAGCCATCCGCTGGGGGCTGCCCTGCAAACTGC		TRUE	CYP2W1	NM_017781	TSS200
cg20902783	0.325354	0.549855	10.938	5.77025e-23	1.80565e-20	40.9331	chr14	21494071	-	cg20902783	44703405		RAAAAAAAAACCRAAAACCCCCAAAAACTCTAACTCCTAAATAAACAAAC		II									chr14:21492735-21494270	Island	TCAAGGGGCGCGGGGGAGGGGCCGGGGACCCCCAGAGGCTCTGACTCCTGGGTAAACAGG[CG]CAGGGGCGGAGTTAACCCTGCGGGGGTGGAGTAGGGGCTTGGGGAGGACGCAGTGTCCTG	CGCCTGTTTACCCAGGAGTCAGAGCCTCTGGGGGTCCCCGGCCCCTCCCC			NDRG2;NDRG2;NDRG2;NDRG2;NDRG2;NDRG2;NDRG2;NDRG2	NM_201539;NM_201535;NM_201536;NM_201538;NM_201541;NM_201540;NM_016250;NM_201537	TSS1500;TSS200;TSS200;TSS1500;TSS1500;TSS1500;TSS200;TSS200				14:20562576-20564110			TRUE
cg07915921	0.400011	0.513213	10.9375	5.79219e-23	1.81091e-20	40.9294	chr12	54321502	+	cg07915921	21788481	74605417	TTCTCCAAAAACCAAAACAACAAACAAACAAACAATAACTAAAAAACACA	TTCTCCGAAAACCAAAACAACGAACGAACGAACGATAACTAAAAAACGCG	I	A	Red							chr12:54321301-54321721	Island	GATCTGGGGGACCCGAGCTGCGCACAGTGGCGGGAAACGAGCGGGCTCAGCTGGCCGGGC[CG]CGTCCCCTAGCCACCGCCCGCCCGCCCGCTGCTTTGGCCTCCGGAGAAGCCTGGAGAGGG	TTCTCCGGAGGCCAAAGCAGCGGGCGGGCGGGCGGTGGCTAGGGGACGCG									12:52607569-52607988
cg25756780	0.261574	0.518188	10.9369	5.81511e-23	1.81485e-20	40.9254	chr2	121345047	+	cg25756780	29716361	31767423	TTCTAAAAACAATTAAAAAACCCTTTAACACCCAAAACCACAAACTAACA	TTCTAAAAACAATTAAAAAACCCTTTAACGCCCGAAACCACGAACTAACG	I	A	Red							chr2:121344550-121345341	Island	CCGGATCCCCCTGCCCCGGCCCGGCCCGCGGCCCCGAGGGGGCGCCCGCCACTTCGCCGC[CG]CCAGCCCGTGGCCCCGGGCGCCAAAGGGCCTCTTAATTGTTCCCAGAACGGGTGGCATTT	TTCTGGGAACAATTAAGAGGCCCTTTGGCGCCCGGGGCCACGGGCTGGCG									2:121061026-121061829			TRUE
cg11584690	0.263044	0.583319	10.9359	5.85908e-23	1.82695e-20	40.9179	chr19	42574196	+	cg11584690	29804437		CTAAAACCRAAAACTAAAACCRACTCCTCACAAAAAACCAAAAATATATC		II										OpenSea	GCGGAGGAGGGTGGGGTGTCCCAGGGGCTCCCGGTGCTGGGCCTCAGTGGGAGGGCCTGG[CG]ACACACTCCTGGTCCCCTGTGAGGAGCCGGCTCCAGTCCCCGGCTCCAGTCCCCGGCTGG	TGGAGCCGGGGACTGGAGCCGGCTCCTCACAGGGGACCAGGAGTGTGTCG		TRUE								19:42574061-42574598	Unclassified_Cell_type_specific
cg04573276	0.34962	0.422844	10.9357	5.8704e-23	1.82886e-20	40.916	chr11	35639632	+	cg04573276	32719460	20765361	AAACCCTCACAAAAATATCTTAATCACCAAATCCCTTTACCTAAACAACA	AAACCCTCGCGAAAATATCTTAATCGCCGAATCCCTTTACCTAAACAACG	I	C	Grn							chr11:35639629-35641485	Island	TCCTAGCCTGGCGGAGCTCGGAAAGAGGTGGAAATCTGTCTGAAGTTTGCAGGAGACCCG[CG]CTGCCTAGGCAAAGGGACCCGGCGACCAAGACACCCCCGCGAGGGCCCAGGGCGCGTCCC	GGGCCCTCGCGGGGGTGTCTTGGTCGCCGGGTCCCTTTGCCTAGGCAGCG			FJX1	NM_014344	TSS200				11:35595941-35598581	11:35639477-35640768	Unclassified
cg23004527	0.267386	0.55152	10.9351	5.89631e-23	1.8353e-20	40.9116	chr19	3390353	-	cg23004527	11665483		CRCCAACTAATAATATATTTATAACAACRACAAAAATCCRCRAAACATAC		II									chr19:3387963-3388203	S_Shelf	TGAGTCGCAGACGCCAGCTGATGGTGTATTTATAGCAACGGCAGGAGTCCGCGGGGCATA[CG]TCAGTGGTAAAGAGGGACGGGCAGGTGGGGGTCCAGCTCCCACAGCAGACAAGAGCCCAC	GCCAGCTGATGGTGTATTTATAGCAACGGCAGGAGTCCGCGGGGCATACG			NFIC;NFIC	NM_005597;NM_205843	Body;Body							TRUE
cg13920090	0.272016	0.558599	10.9336	5.96094e-23	1.85378e-20	40.9008	chr1	27872303	+	cg13920090	16650458		ATTTCCCCATCTTTTCAAAAAAATTTACTTTAATAATCCCTTAAACTCTC		II									chr1:27874417-27874638	N_Shelf	AAAAGATGCTGCCAAAAAAAAAAAAAAAGTTTGCTTCATTGTCTCTGCCATGCAGAGCTG[CG]AGAGCCTAAGGGATTATCAAAGTAAATTTCCTTGAAAAGATGGGGAAACTGAGGCCCAGA	TTTCCCCATCTTTTCAAGGAAATTTACTTTGATAATCCCTTAGGCTCTCG			AHDC1	NM_001029882	3'UTR			TRUE				TRUE
cg09555124	0.33645	0.618095	10.9333	5.97309e-23	1.85592e-20	40.8988	chr6	160451213	-	cg09555124	31639356		ACTATACCCTCTACTATTAATAAAATCTCCAACRCAACTATAAACTCTTC		II										OpenSea	GCCAGTTTATTGCTGTGCCCTCTGCTGTTGATGAAATCTCCAGCGCAGCTGTAAACTCTT[CG]AGTGTGGCTGCTGAGACTTACTTGTCCTTGAGTGCCCAGCGCCTGCAAGTGTTTTAACCA	CTGTGCCCTCTGCTGTTGATGAAATCTCCAGCGCAGCTGTAAACTCTTCG			IGF2R	NM_000876	Body			TRUE				TRUE
cg11940285	0.350297	0.581211	10.9332	5.97838e-23	1.85592e-20	40.8979	chr3	129693385	+	cg11940285	54797344	49672349	TACTCCTCCAAAAATCTAAAACAAAAACAATAAAAACCAAAACCAAAACA	TACTCCTCCGAAAATCTAAAACGAAAACGATAAAAACCGAAACCGAAACG	I	C	Grn	rs9860093	0.038391					chr3:129693127-129694841	Island	TCCAGAGGTGGTGCAGAAACGACCCCGCGCCGGCGCCCCATCCTGCGGCCAGTGCCTCCG[CG]CCCCGGCTCCGGTCCCCACCGTCCCCGCCCCAGATTTCCGGAGGAGCAGGCGGGCGGGGT	CGCCCCGGCTCCGGTCCCCACCGTCCCCGCCCCAGATTTCCGGAGGAGCA			TRH;TRH	NM_007117;NM_007117	5'UTR;1stExon				3:131175814-131176671	3:129693290-129693947	Unclassified_Cell_type_specific
cg10299976	0.241493	0.783526	10.9327	6.00113e-23	1.86134e-20	40.8941	chr10	94455543	-	cg10299976	26632350		AATAACTAAAACTAAATCTTACTAAAACTCTCRTTCCRAATCCCAAAACC		II									chr10:94455524-94455896	Island	TGGGGACAGGAAGTGACTGGGGCTGGATCTTGCTGGGGCTCTCGTTCCGAGTCCCAGGAC[CG]CGGGTGGGTGCCTGGAACGTGGGTTGGGGCCTCTCCCGGGCCGTTTGCCTTGGGGCTCTG	GTGACTGGGGCTGGATCTTGCTGGGGCTCTCGTTCCGAGTCCCAGGACCG									10:94445505-94445898
cg04660577	0.101588	0.867027	10.9323	6.01823e-23	1.865e-20	40.8913	chr4	103267999	+	cg04660577	12702494		TTAAATATAATATAATTAAACCTTCTTCCATATAACAATCCTTCAACTTC		II									chr4:103265627-103266785	S_Shore	ATAACTGCAGAAGAAAGAGACAGGTAGAGAACATTCCCAGAGGCTAAGGATCTAGGCAGA[CG]AAGCTGAAGGATTGTCATATGGAAGAAGGTTTAACTATATTATATCTAACTTCAGAGGAC	TAGATATAATATAGTTAAACCTTCTTCCATATGACAATCCTTCAGCTTCG			SLC39A8	NM_001135146	TSS1500
cg05648964	-0.372611	0.463799	-10.9301	6.11635e-23	1.89374e-20	40.8752	chr12	8833355	-	cg05648964	55737344		TTATTAAACTACAAAAAACACTACCTCATTCAATTAAAATAAAAAACRTC		II										OpenSea	AGGCATTGAAGTTATTGGACTGCAGAGGGCACTGCCTCATTCAGTTAAGATGAAAAGCGT[CG]CTAGAGATCTTCCTGAGACAGCCAGGGACTCTCATTCCCAGCAAAATGCCAATTACGGCA	TATTGGACTGCAGAGGGCACTGCCTCATTCAGTTAAGATGAAAAGCGTCG										12:8833273-8835141	Unclassified
cg04094178	-0.382185	0.45318	-10.9295	6.14697e-23	1.90154e-20	40.8702	chr1	4195569	-	cg04094178	36745367		TAAATAACTTCTTCATCTCCAAAATATCAAAATAACTACTCCCTTCCCAC		II			rs10915444	0.494238					chr1:4192633-4193243	S_Shelf	TGGAAAATGAATAAATGACTTCTTCATCTCCAAAGTATCAAGGTGGCTGCTCCCTTCCCA[CG]TTTCCTTCCTAAAGACAGAGGTGGACAAAGACTCAGTGTCCTCTGTGGGGGCTTTTATGG	CGTGGGAAGGGAGCAGCCACCTTGATACTTTGGAGATGAAGAAGTCATTT
cg14671764	-0.335769	0.297696	-10.9291	6.16283e-23	1.90478e-20	40.8677	chr2	1690592	+	cg14671764	26630391	28660377	CCACAACTACTAATCCATAATCACAAATCACTAACTCACTAAACACAACA	CCACAACTACTAATCCGTAATCACGAATCACTAACTCACTAAACACAACG	I	A	Red								OpenSea	TGCACAATCCCAGAGTGGTCTCCCCCCTGCACCGCTTGGCCTCAAACTCTCTGACAACAT[CG]CTGTGTCCAGTGAGCCAGTGACCCGTGACCACGGATCAGCAGCTGTGGCAGGAGGACGTC	CGCTGTGTCCAGTGAGCCAGTGACCCGTGACCACGGATCAGCAGCTGTGG			PXDN	NM_012293	Body			TRUE	2:1669571-1669748			TRUE
cg02516134	0.326658	0.687534	10.9281	6.21003e-23	1.91768e-20	40.8601	chr7	134575187	-	cg02516134	49779340		TTATCTACRTATAACATAAAACCRCAAATCTCAAAAATCTCTTTCATTCC		II										OpenSea	CTTTGGTGTCCTTGTCTGCGTGTGACATGAAGCCGCAGATCTCAAAGATCTCTTTCATTC[CG]TGAAAGCGCTCTCAATGTGTGAAGTTGACTGCTTCTCCTGCTGTTTACCAAGAGAATAAT	CGGAATGAAAGAGATCTTTGAGATCTGCGGCTTCATGTCACACGCAGACA			CALD1;CALD1;CALD1;CALD1;CALD1	NM_033139;NM_033157;NM_033140;NM_033138;NM_004342	TSS1500;Body;TSS1500;Body;Body
cg22309568	0.267474	0.71359	10.927	6.26045e-23	1.93155e-20	40.8521	chr19	30155122	+	cg22309568	53741382	14754503	CCTCCCACCCAAACTATAAACCCCACAAACTAAACAATAATTTCTTCTCA	CCTCCCACCCAAACTATAAACCCCACGAACTAAACAATAATTTCTTCTCG	I	T	Red							chr19:30156038-30156795	N_Shore	GCTGCCCGTTCTCAGCACTCGGTATGCAGGGGTGAACCAGAAGAAAGTCCTGTCTGAACA[CG]AGAAGAAATTACTGTCTAGCCCGTGGGGCTCACAGCCTGGGTGGGAGGCAAGCCACCAGC	CCTCCCACCCAGGCTGTGAGCCCCACGGGCTAGACAGTAATTTCTTCTCG			PLEKHF1	NM_024310	TSS1500			TRUE
cg14024321	0.147095	0.855972	10.9234	6.43042e-23	1.98052e-20	40.8254	chr9	95286432	-	cg14024321	66620447		TTACTAAAACRTTCTATAACTAATATAATCCACAACCCATTTTCCCAACC		II										OpenSea	TCTCCACCTGTTTGCTAAGACGTTCTGTGACTGATGTAATCCACAACCCATTTTCCCAGC[CG]TTTTCTGTTTTGTGCTTTTATTCTCTAGCTTTATAATTGTCTGGGGGGAAGGGCGTGATG	CGGCTGGGAAAATGGGTTGTGGATTACATCAGTCACAGAACGTCTTAGCA			CENPP;ECM2	NM_001012267;NM_001393	Body;5'UTR
cg06103243	0.274808	0.751295	10.923	6.44859e-23	1.98438e-20	40.8226	chr3	193923516	-	cg06103243	18787348		TCAACCTCCCCATAATTTCACAAAAAAATAACTCTAATATTTACTACCTC		II									chr3:193921881-193922407	S_Shore	GCTTGGCCCACTCAGCCTCCCCATAATTTCACAAAAGAGTGACTCTAATGTTTGCTGCCT[CG]TGGGGAGCCGGTGGGCACAGCAGTGGATTGGATACCTACACCAGAGAAGGCCTGAGAGGC	CAGCCTCCCCATAATTTCACAAAAGAGTGACTCTAATGTTTGCTGCCTCG
cg10332649	0.289469	0.642762	10.9174	6.72532e-23	2.06412e-20	40.7809	chr2	149932635	+	cg10332649	62671355		CTAATAACTATTAAATTACTCCAATATTAAATCCTAACRTTTCACTTTCC		II										OpenSea	GAACTGTCAGGATTTAACACTGGAGTAATCCAGAGGCGCGGGAGAATGGGTTTTGAATAT[CG]GAAAGTGAAACGTCAGGATTTAACACTGGAGTAACTTAATAGCTACCAGAGTAGCACTAG	CGGAAAGTGAAACGTCAGGATTTAACACTGGAGTAACTTAATAGCTACCA			LYPD6B	NM_177964	5'UTR			TRUE
cg22921760	0.313864	0.657507	10.9168	6.75239e-23	2.07062e-20	40.7769	chr14	22005368	-	cg22921760	10698356		CCCTACRCTTCTACAACTCCCATTATAAAAACAAAAATCCTAATCTTTCC		II										OpenSea	TTCAGCTTCTTCCCTACGCTTCTGCAGCTCCCATTGTAAAAGCAAAAATCCTAATCTTTC[CG]CACACTCTTTTCTTTTGTACTGCAGAGGAAAGGATTTAACCCTCTCCTCCCTGCAAGGGC	CCTACGCTTCTGCAGCTCCCATTGTAAAAGCAAAAATCCTAATCTTTCCG			SALL2	NM_005407	TSS200			TRUE
cg20646556	0.293862	0.742612	10.9162	6.7811e-23	2.07761e-20	40.7726	chr7	1022806	+	cg20646556	23785440		CAAAACCATAAAAACRTAACTAATAAAACTCCACTCCCCTCCTAAACCCC		II									chr7:1024021-1024233	N_Shore	GTGGGGTGGGTGGGGTGCGGGCACGCCCTCCCGCGGAGGCCTATAAGGGTGCGGGGGGGA[CG]GGGCCCAGGAGGGGAGTGGAGCCTCACCAGCCACGTCCTCATGGCCCTGCTGCTCTTGCT	CGGGGCCCAGGAGGGGAGTGGAGCCTCACCAGCCACGTCCTCATGGCCCT			CYP2W1	NM_017781	TSS200
cg17919966	0.229637	0.644168	10.9153	6.82753e-23	2.0882e-20	40.7659	chr15	78384712	+	cg17919966	49751462		CTTTAAAATAAAACACCTTAACTAACTACAAACATAAAAAAACAATCACC		II										OpenSea	GTAGCTTATCTGCTGGCCAGGAAGCCACGGAGGGCCTTCCCTACCCCTCTCAGGCTGCTA[CG]GTGATTGTTCCCCCATGTCTGCAGCCAGCCAAGGTGCCCCACCCCAAAGCATCAGAGGAG	CGGTGATTGTTCCCCCATGTCTGCAGCCAGCCAAGGTGCCCCACCCCAAA			SH2D7	NM_001101404	TSS1500
cg25266816	0.132871	0.847735	10.913	6.94827e-23	2.12144e-20	40.7484	chr13	51011701	+	cg25266816	30619402		CAAATACTAACACCCCATAAACAAATTACTCTTAAATTCTTCAAATCTTC		II										OpenSea	TGCTTATGTTGCAGTATAATTGTTTCTGAGTTGGGCTTCTGTAAAATGATTATGTCTACT[CG]AAGACCTGAAGAATTTAAGAGCAATCTGCTCATGGGGTGTCAGTATTTGAGGGCTGGCAA	AAATACTGACACCCCATGAGCAGATTGCTCTTAAATTCTTCAGGTCTTCG								TRUE
cg16596604	0.472454	0.57331	10.911	7.05138e-23	2.15105e-20	40.7338	chr16	21294947	-	cg16596604	24700440	47625468	AACTAAACAATAAACCAAAACAAACAACAAATAAAATATCTCAAAAACCA	AACTAAACGATAAACCAAAACAAACAACGAATAAAATATCTCGAAAACCG	I	A	Red							chr16:21294980-21295414	N_Shore	CTAGAGTTGGGGGACTGAGCGGTGGGCCAGGACAAGCAACGGATGAAGTATCTCGGAAGC[CG]GAGAAGGGTGGTCTGGGGCTCTTGGGAGCATGCGCGGGGTGGGGCGGTGGGGGGACTGAG	CGGCTTCCGAGATACTTCATCCGTTGCTTGTCCTGGCCCACCGCTCAGTC			CRYM	NM_001014444	5'UTR				16:21202407-21202913
cg00971050	0.361165	0.451633	10.9099	7.10724e-23	2.16621e-20	40.7259	chr17	40573764	-	cg00971050	24728497	52798338	CTACAAAAAAAACAACAAATAACCCCAAACAAAACCAAAAAATAAAAACA	CTACAAAAAAAACAACAAATAACCCCGAACGAAACCGAAAAATAAAAACG	I	C	Grn							chr17:40573740-40575526	Island	GAATGGGGAGAGCTGCAAAGAAAGCAACAAGTGGCCCCGGGCGGAGCCGGGGGGTGGGGG[CG]CCAGCCTCCTCCCGCCGGCTGCGCTGCTGCGCCTGGCCCCCGCCCCCGCAGGCATGCGGG	CGCCCCCACCCCCCGGCTCCGCCCGGGGCCACTTGTTGCTTTCTTTGCAG			PTRF	NM_012232	Body				17:37827267-37829052	17:40573590-40573770	Unclassified_Cell_type_specific
cg14927126	0.10764	0.877285	10.9097	7.11592e-23	2.16698e-20	40.7247	chr11	116860925	-	cg14927126	32786448		TCTTAACAACAATACATATACTTACCAATACCAATCACTATTATAATCCC		II										OpenSea	ACTATGCAACTTCTTGGCAGCAATACATGTACTTACCAATACCAATCACTGTTGTGATCC[CG]CCTAGCCAACTACCAGCAAGTCTGCACTAAGTCTACAATTCAAAGGTGAGAACTTTCCTG	CTTGGCAGCAATACATGTACTTACCAATACCAATCACTGTTGTGATCCCG			SIK3	NM_025164	Body			TRUE
cg14578146	0.148351	0.8248	10.9091	7.14771e-23	2.17478e-20	40.7203	chr9	130637464	+	cg14578146	57673440		AAAACCTAAAACCRCCTCACTTTAACAACTATAAAAAACTATATTCATAC		II			rs75715743	0.03342					chr9:130639738-130640143	N_Shelf	TTTGGATGGGGATCCTCTAAGGGACAGAGGCCTGGGGTGAAGGAATCTACAGGAGCCGCT[CG]CATGAACACAGCCCTTTACAGTTGTCAAAGTGAGGCGGTCCCAGGCTCTTCACCTCTACA	CGCATGAACACAGCCCTTTACAGTTGTCAAAGTGAGGCGGTCCCAGGCTC			AK1	NM_000476	5'UTR
cg02197387	0.237912	0.562634	10.9081	7.20294e-23	2.18969e-20	40.7126	chr20	62694005	+	cg02197387	29798343		TAAAAAACCTCTTATAAAACCCTACAAATATAAACRCRCRATAACTAAAC		II									chr20:62693942-62695282	Island	CAGCCTCGGCAGAGGCCCCCGCACTTCGCGAACCCCAGCAATGGCCCCTTCCAGACGCCA[CG]TCCAGCTACCGCGCGCTCACACCTGCAGGGCCCCACAAGAGGCCTCCCAGTGTGCGCGGG	GGGAGGCCTCTTGTGGGGCCCTGCAGGTGTGAGCGCGCGGTAGCTGGACG			TCEA2;TCEA2	NM_003195;NM_198723	TSS200;5'UTR				20:62164415-62165690
cg06339706	0.318728	0.636959	10.9079	7.2151e-23	2.19149e-20	40.711	chr19	49371285	+	cg06339706	11601375		ATTCCCTAACTAAACTAAAAAAAACTCTCTAAATTCACATTCCTAATACC		II										OpenSea	CTCCCGCCCTCCCACATGCACCCCCAAACCACCCCTGCCAACTCCCCAAGCCAAGCCCTG[CG]GCACCAGGAATGTGAACCCAGAGAGCCCCTCCCAGCCCAGCCAGGGAACTTACCCAGCTC	CGGCACCAGGAATGTGAACCCAGAGAGCCCCTCCCAGCCCAGCCAGGGAA		TRUE	PLEKHA4;PLEKHA4	NM_001161354;NM_020904	5'UTR;5'UTR
cg03930313	0.416577	0.620542	10.9077	7.22348e-23	2.19214e-20	40.7098	chr17	36621405	-	cg03930313	62619423	53752426	CTAAAATACTACCACCACCATAATAATACCAAAAACCTAAAAAAACAACA	CTAAAATACTACCGCCGCCGTAATAATACCGAAAACCTAAAAAAACGACG	I	A	Red							chr17:36621138-36621406	Island	GGCGGAGGCGGGCTGGGATGCTGCCGCCGCCGTGATGATGCCGGGAGCCTGGGGAGACGG[CG]GGATGGCAGGAGGGAGAGGTATGTGTGTGCCGGCCCTGTGCCAGCTGGAGGGGGCTGAGT	CGCCGTCTCCCCAGGCTCCCGGCATCATCACGGCGGCGGCAGCATCCCAG			ARHGAP23	NM_020876	Body
cg12648074	0.329202	0.546957	10.9072	7.25151e-23	2.19875e-20	40.706	chr5	140864474	+	cg12648074	68731320		TCAACCAATAAACTAAACAAAAAACRTCCCAACAACAACAAAATTAATAC		II									chr5:140864527-140864748	N_Shore	TTTTTGGGGGGTGGGGGAGCGTGGAGGATAGGGTGGGCTTTTTCCCCTCCAATGCTGCGA[CG]CATTAACCCTGCTGCTGTTGGGACGTTCTCTGCTCAGCCTATTGGCTGAGCCCGGGAGCC	CGCATTAACCCTGCTGCTGTTGGGACGTTCTCTGCTCAGCCTATTGGCTG			PCDHGA4;PCDHGC3;PCDHGA12;PCDHGC4;PCDHGA11;PCDHGA11;PCDHGA9;PCDHGA1;PCDHGB1;PCDHGB6;PCDHGC4;PCDHGB3;PCDHGB7;PCDHGA6;PCDHGA8;PCDHGA10;PCDHGA5;PCDHGB4;PCDHGA3;PCDHGA2;PCDHGA7;PCDHGB2;PCDHGB5;PCDHGC3	NM_018917;NM_002588;NM_003735;NM_018928;NM_032092;NM_018914;NM_018921;NM_018912;NM_018922;NM_018926;NM_032406;NM_018924;NM_018927;NM_018919;NM_032088;NM_018913;NM_018918;NM_003736;NM_018916;NM_018915;NM_018920;NM_018923;NM_018925;NM_032403	Body;Body;Body;TSS1500;Body;Body;Body;Body;Body;Body;TSS1500;Body;Body;Body;Body;Body;Body;Body;Body;Body;Body;Body;Body;Body		RDMR	TRUE	5:140844562-140845695	5:140864468-140864686	Unclassified_Cell_type_specific
cg16340152	0.112975	0.921015	10.907	7.26324e-23	2.20041e-20	40.7044	chr8	81789991	-	cg16340152	48745347		TAAATCCTAACAAATACCAAATCTTATTCTTAATACTAACRTACAACAAC		II									chr8:81785425-81786038	S_Shelf	CATGGATTTGTTGAGTCCTGACAAGTGCCAGGTCTTGTTCTTGGTGCTGGCGTGCAGCAG[CG]AACAAAATAACCCTCCCTCGGGGAGGAAGCAGACAATAATCAAAGAAGATAAGTGAACAA	CGCTGCTGCACGCCAGCACCAAGAACAAGACCTGGCACTTGTCAGGACTC
cg09994356	0.469917	0.527006	10.9062	7.30611e-23	2.21149e-20	40.6985	chr20	42875779	-	cg09994356	29774320	33631311	CCACCCTTACAAAAAACCTAACACTAAAAACTAACAACTTTTCTAACACA	CCACCCTTACAAAAAACCTAACACTAAAAACTAACGACTTTTCTAACGCG	I	A	Red							chr20:42875764-42876184	Island	CTCGGGCTCCTTCCACCCTTGCAGGGAGCCTGACACTGAGGGCTGGCGGCTTTTCTGGCG[CG]GGCCAGGGGGAGGAGGAGAAAGGAGCTCCCGGGATCCCCTCGCCCCCTCCCCCAACTGCC	CCACCCTTGCAGGGAGCCTGACACTGAGGGCTGGCGGCTTTTCTGGCGCG			GDAP1L1	NM_024034	TSS200							TRUE
cg06659691	0.16166	0.83449	10.9056	7.33955e-23	2.21922e-20	40.694	chr4	81134512	-	cg06659691	60764407		AACTACCACTTTCTAATAATAAATAACTCTAAACCTCAAATAATTCAAAC		II										OpenSea	GACTGCACGGAGGCTGCCACTTTCTGATGGTGAGTGACTCTAGGCCTCAAGTGATTCAGA[CG]CCACTGACTCTTGCTGCAGAAACTTTTGGTACTAGGGAAACAGACTCTTCCATTCACTTC	GCTGCCACTTTCTGATGGTGAGTGACTCTAGGCCTCAAGTGATTCAGACG								TRUE
cg15621260	0.39446	0.574436	10.9055	7.34426e-23	2.21922e-20	40.6933	chr11	27015813	-	cg15621260	26742474	11662301	AACAAAACCAACATCTTACCAAAACCCCAAAAAAAAAATTCCCCACTACA	AACAAAACCAACATCTTACCAAAACCCCGAAAAAAAAATTCCCCGCTACG	I	C	Grn								OpenSea	CGAGAGGAGGGCAACAGAGCCAGCATCTTGCCAGGGCCCCGGAGGAGGGGTTCCCCGCTA[CG]CCTGTGCCGGAGGAGTTCCAGTCACCGAGCGAGGGGCGCAAGGGTGGGTGCATCCTGCGC	AACAGAGCCAGCATCTTGCCAGGGCCCCGGAGGAGGGGTTCCCCGCTACG			FIBIN;FIBIN	NM_203371;NM_203371	5'UTR;1stExon	low-CpG:26972232-26972413		TRUE	11:26972384-26972576
cg17306747	0.301722	0.541575	10.902	7.53511e-23	2.27299e-20	40.6678	chr5	1446165	+	cg17306747	23748486		TACAAACRCACTAAATACCRACAAAACRAAAACTAAACCTAAAAAACCTC		II									chr5:1444678-1446648	Island	GCGGGCTGCGGAGACGCGGGTCCTTCCGTGGCCTTGGGGTCTCCGCGACCTCGAGGCGAC[CG]AGGTCCCCTAGGCCTAGTCCCCGCCTTGCCGGCATCTAGTGCGCCTGCATCGGAACCGAG	GCAGGCGCACTAGATGCCGGCAAGGCGGGGACTAGGCCTAGGGGACCTCG			SLC6A3	NM_001044	TSS1500				5:1497333-1499727			TRUE
cg23146663	0.364418	0.564412	10.901	7.59518e-23	2.28914e-20	40.6599	chr5	151066662	+	cg23146663	33780323		RAAACAAATAAAACAAACAAAATTAAAACRTTTAATCAAAACAACCCACC		II										OpenSea	CTCCTCCTTCTCCCATAGCCAAAGCTGTCTCTGTCTTTCATTTCTTTCCTCCTCTTTTTG[CG]GTGGGCTGTCCTGACCAAACGTCCCAACCCTGCCTGCCTCATCTGTTCCGGGGCTGCTGC	CGGTGGGCTGTCCTGACCAAACGTCCCAACCCTGCCTGCCTCATCTGTTC			SPARC	NM_003118	TSS200							TRUE
cg09085216	0.284228	0.486105	10.9	7.64833e-23	2.30319e-20	40.653	chr1	204329081	-	cg09085216	43634309		TACAAAATCCAACATCTTTCCCAAACAAAAACAACTAAACATACTCCATC		II										OpenSea	GTTGTGGTTACTGCAGGATCCAGCATCTTTCCCAGGCAGAGGCAGCTGGGCATGCTCCAT[CG]GCTCCCCCGGGGATTTCAGGGCCACGTGACTCTCCCTCCCCAAGCTGTCACTTAGGATCA	GCAGGATCCAGCATCTTTCCCAGGCAGAGGCAGCTGGGCATGCTCCATCG			PLEKHA6	NM_014935	TSS200
cg07070728	0.311906	0.675328	10.8999	7.65771e-23	2.30404e-20	40.6518	chr3	141399954	-	cg07070728	49712315		AAAATCCTCAAATTATAATAACTCTAATTACTAAAAAATAACCTATTCAC		II										OpenSea	TTCTGAAATGAAGGATCCTCAGGTTGTGATGGCTCTAATTGCTAAAAGGTGGCCTGTTCA[CG]ACATTCTTGTGATTTACATTTTTAAATACCCTCTCCTTTCATTAGGTGGGGATTTATCTG	CGTGAACAGGCCACCTTTTAGCAATTAGAGCCATCACAACCTGAGGATCC								TRUE				TRUE
cg10953487	0.29323	0.489373	10.8993	7.68672e-23	2.31079e-20	40.648	chr6	44529157	+	cg10953487	31787334		TCACTTTTCATCTTCCTCCTACCTTTTAAAAACTCCACATTAAACTCTAC		II										OpenSea	CTCGTAGGCGGTGGGGGGCTTTGCGGCGCCCCCACCCCAGCCACGCTGGGAGCGCAGCCC[CG]TAGAGCTCAATGTGGAGCTCTCAAAAGGCAGGAGGAAGATGAAAAGTGAGTCGAGAAGCT	CACTTTTCATCTTCCTCCTGCCTTTTGAGAGCTCCACATTGAGCTCTACG									6:44636936-44637136	6:44529132-44529192	Unclassified_Cell_type_specific
cg03771840	0.280561	0.715317	10.8987	7.72367e-23	2.31992e-20	40.6432	chr6	30140145	-	cg03771840	32699425	74728375	AAAAATTCCTACCTTACACTAAAAAACTAAAATAAAACACACAAAAAACA	AAAAATTCCTACCTTACGCTAAAAAACTAAAATAAAACGCGCGAAAAACG	I	A	Red							chr6:30139718-30140263	Island	GCCGTCTGGAAAAAAGGTTCCTGCCTTACGCTGAAAGGCTGAAGTGGGGCGCGCGAAGGG[CG]GCGAAGCGGAGACGGCGGCTCTCCGGGATCCAGCTCCGCCCCTGGCCAGTGTGCGGCCCG	CGCCCTTCGCGCGCCCCACTTCAGCCTTTCAGCGTAAGGCAGGAACCTTT			TRIM15	NM_033229	3'UTR			TRUE	6:30247613-30248242	6:30137754-30140152	Unclassified
cg23013309	0.398857	0.500042	10.8965	7.84976e-23	2.35377e-20	40.6272	chr12	65218841	-	cg23013309	35746352		CTACTATACACCCTAAAACCRAATAAAAACCCCAAAACTACAAATAAAAC		II									chr12:65218245-65219143	Island	CCGCGCCCCGGCTGCTGTGCACCCTGGAGCCGGGTGAGGACCCCAGGGCTGCAGATGGGG[CG]CTGTAAAGTAGCGCCGGGGCTGCCCGCGCTTCTGCCTTAGCCTGACTCCGTCTAGGCCGG	CGCCCCATCTGCAGCCCTGGGGTCCTCACCCGGCTCCAGGGTGCACAGCA							DMR	TRUE	12:63504319-63506038
cg11664987	0.344876	0.52756	10.8962	7.86577e-23	2.35656e-20	40.6251	chr1	38201123	-	cg11664987	12724347		TTACRTAAAATTCTCCACCTTAACCCACCTCACRACAAAACTAAAAATAC		II									chr1:38200919-38201200	Island	CTGAAAGTAAGTTACGTGGGATTCTCCACCTTGACCCACCTCACGGCAGGGCTGGGGGTG[CG]GGGAAGAGGGTGCGGCGTGCGGGGCTGTGGGACCGGACTAGAGAGGCCTGGGGCGTGGTC	TACGTGGGATTCTCCACCTTGACCCACCTCACGGCAGGGCTGGGGGTGCG			EPHA10	NM_001099439	Body				1:37973507-37973728
cg26551200	0.267269	0.563522	10.8958	7.89352e-23	2.36286e-20	40.6216	chr7	2681369	-	cg26551200	22606305	74723306	AAAAAAAAATAACTAAACCACCATAAAAATACCACTAACCCAATACCCCA	AAAAAAAAATAACTAAACCACCGTAAAAATACCGCTAACCCGATACCCCG	I	C	Grn	rs114887111	0.012163						OpenSea	CGCCAGCCCGGTGGAGAGAGGTGGCTGGGCCACCGTAGGAATGCCGCTGGCCCGGTGCCC[CG]CAGGAGACCGTCTGCTGGGAATCTGGCTTCGGGAAGTGGGTGCAGAGGCCAGGCTGGCCA	CGGGGCACCGGGCCAGCGGCATTCCTACGGTGGCCCAGCCACCTCTCTCC			TTYH3	NM_025250	Body				7:2647713-2647997	7:2681044-2681441	Unclassified_Cell_type_specific	TRUE
cg19166799	0.128612	0.819222	10.8955	7.90842e-23	2.36531e-20	40.6198	chr10	88658528	-	cg19166799	56741330		TTAACTTTCCTAAAACCRTTTTTAAATACTTAACACTTCTTTCATTCATC		II										OpenSea	CCAAGCTCATTTTAGCTTTCCTGGAACCGTTTTTGGATGCTTGACACTTCTTTCATTCAT[CG]TTAGTTATATGATTTTCATTTCCTCCTCCATGTGTTTTCTCTGAATCTGGGATTATTTCA	CGATGAATGAAAGAAGTGTCAAGCATCCAAAAACGGTTCCAGGAAAGCTA			BMPR1A	NM_004329	Body			TRUE
cg09691340	0.420508	0.484142	10.8945	7.96859e-23	2.37783e-20	40.6122	chr17	42402882	-	cg09691340	36769344	67731328	TCCTCAAATACATAACAACAACAATAAAAATAAATTCTTCAAAATCACCA	TCCTCAAATACGTAACGACGACAATAAAAATAAATTCTTCGAAATCGCCG	I	A	Red							chr17:42402787-42403266	Island	TCTTCCTCGGTGTCCTCAGGTGCGTGGCGGCGGCAGTGAGAATGAGTTCTTCGAGATCGC[CG]GGAGACCACACAATAACGACGAAGTTACTTGCCGGGCTACCCGCCGAGACTTGAAAACTT	CGGCGATCTCGAAGAACTCATTCTCACTGCCGCCGCCACGCACCTGAGGA			SLC25A39;SLC25A39	NM_016016;NM_001143780	TSS1500;TSS1500				17:39758281-39758766	17:42401430-42403307	Promoter_Associated
cg15029935	0.229341	0.756047	10.8925	8.08879e-23	2.40901e-20	40.5973	chr15	91126012	-	cg15029935	55706377		TCCTCTTTAAAACCAAATCATTTAAAAACATTATATAATTCAACAAACAC		II										OpenSea	GGGGTACACATTCCTCTTTGGAGCCAAATCATTTAGAAACATTATGTAATTCAGCAAACA[CG]TGTTGGAGCCCACTGTGTGGCTGACGCTGTGCAAATGCTGGAGGGAAGATGCTGGGGGAG	CCTCTTTGGAGCCAAATCATTTAGAAACATTATGTAATTCAGCAAACACG			CRTC3;CRTC3	NM_022769;NM_001042574	Body;Body			TRUE
cg06561329	0.305533	0.561501	10.892	8.11811e-23	2.41366e-20	40.5937	chr22	17602610	+	cg06561329	62660492		CAAAACTAAAAAAACCAAATACAAAACCCRCCCTATAACTTAAACCCATC		II									chr22:17600563-17602611	Island	GGGAATCCCACCGGCTGTACCGCAGGGCGTTAGTACCTAGATGGCTTCGGTGCCCCCAAG[CG]ATGGGCTCAAGCTACAGGGCGGGCTTTGCACCTGGCCTTCTCAGCTCTGAGGCAGGCAGT	AGAGCTGAGAAGGCCAGGTGCAAAGCCCGCCCTGTAGCTTGAGCCCATCG			CECR6;CECR6	NM_031890;NM_001163079	TSS1500;TSS1500				22:15980564-15982862
cg22023257	0.301994	0.657718	10.8918	8.12916e-23	2.4149e-20	40.5924	chr19	16199792	+	cg22023257	62628428		AAAAAATTTTTATATCTTATCTTCCCTTACAACCRACAATAATAACAATC		II										OpenSea	CTTCTGCCCCCCACCGGGGGAGCTGTGTAGGTTTCTCCTTTGGAAAATTTATTGTTGGGG[CG]ATTGCTATTATTGCCGGCTGTAAGGGAAGATAAGACACAAAAATCCTTTGTCTTTGTGCA	AAGGATTTTTGTGTCTTATCTTCCCTTACAGCCGGCAATAATAGCAATCG			TPM4;TPM4	NM_001145160;NM_003290	Body;Body	low-CpG:16060791-16060796
cg00830419	0.216462	0.792012	10.8906	8.20376e-23	2.43501e-20	40.5833	chr2	20371971	+	cg00830419	43740507		AATTATTATTTTTCATTTTATCTAACTTTCCTCTAAAACCAATACTATCC		II										OpenSea	AAGGCTATTGTGTCAGATAGTGCAGATAAAGAACATTTTCATCAATGCAGAAAAATCTGC[CG]GACAGCACTGGCCCTAGAGGAAAGTCAGATAAAATGAAAAACAACAATTTCGCCCGCCGG	ATTGTTGTTTTTCATTTTATCTGACTTTCCTCTAGGGCCAGTGCTGTCCG								TRUE
cg20859933	0.229916	0.810102	10.89	8.23666e-23	2.44271e-20	40.5793	chr11	130188056	+	cg20859933	12779404		TCTCCAAACATCTAACATTAAACTCTAAAAAACCTCACRATCATTTATTC		II			rs112274022	0.014625					chr11:130183948-130184668	S_Shelf	ATTTAAATATTTTATCATCCTTCCACTCCACCCCCACCTCAGGTCTGAAGAATTTATTAA[CG]AACAAATGACCGTGAGGCCCTTCAGAGCTCAATGCTAGATGCTTGGAGAGGGTGTGAGAA	CGAACAAATGACCGTGAGGCCCTTCAGAGCTCAATGCTAGATGCTTGGAG
cg18260452	0.137425	0.861279	10.8895	8.27214e-23	2.4491e-20	40.575	chr4	13220617	+	cg18260452	64640418		TTACATAAAAACAATCCCAACTAACAAAAACTTAAAACATAACCCAATAC		II			rs77572252	0.010426						OpenSea	ATATATTCTTTTTACAAATGACCCCAATAAGCAGTCTGTTCTATTTCTCCATTAGGGCAG[CG]TATTGGGTTATGTTTCAAGTTCCTGCCAGTTGGGACTGCCTTCATGCAAAACTTTGCACA	TGCATGAAGGCAGTCCCAACTGGCAGGAACTTGAAACATAACCCAATACG								TRUE
cg04382470	0.396281	0.475693	10.8892	8.2859e-23	2.45111e-20	40.5734	chr17	43974975	-	cg04382470	35706383	49743505	ACAATAAAATACTAAACCAACCAATACACCTCTAAAAATATCTAAACACA	ACGATAAAATACTAAACCAACCGATACGCCTCTAAAAATATCTAAACACG	I	A	Red	rs73984638	0.011894					chr17:43971410-43975040	Island	TTTGCGCGGATGACGGTGGGGTGCTGAACCAGCCGGTGCGCCTCTGGAAATGTCTGGGCA[CG]GATCCTGGGGCCATCGACGACTCCTCCCCATTCCCAGCAGGCGGGAGCTCTTACATTCCG	ACGGTGGGGTGCTGAACCAGCCGGTGCGCCTCTGGAAATGTCTGGGCACG			MAPT;MAPT;MAPT;MAPT;LOC100130148;MAPT;MAPT	NM_001123067;NM_016835;NM_016834;NM_001123066;NR_024560;NM_005910;NM_016841	5'UTR;5'UTR;5'UTR;5'UTR;Body;5'UTR;5'UTR		DMR		17:41329958-41330929
cg04774469	0.245871	0.642832	10.8828	8.68823e-23	2.56797e-20	40.5263	chr14	21562632	-	cg04774469	47606301		AAACCTACAATATAATAAAACATCTAAACCCCTTTATCCAAAACTATTCC		II									chr14:21558547-21561443	S_Shore	TTCAAACCTTGGAGCCTGCAGTATGATGGGGCATCTGAGCCCCTTTGTCCAGGGCTGTTC[CG]AGGCAGGCTTTCCTCCTCTCTGCAGGGGAGAGGCTCCCTCACACAAGAGGAGGATTACAC	CGGAACAGCCCTGGACAAAGGGGCTCAGATGCCCCATCATACTGCAGGCT			ZNF219;ZNF219;ZNF219	NM_001102454;NM_016423;NM_001101672	5'UTR;5'UTR;5'UTR							TRUE
cg16365064	0.235267	0.674081	10.8826	8.7041e-23	2.5705e-20	40.5244	chr5	172984486	+	cg16365064	17761504		AAATTAAATACAAAAACTATAAATTTAAAATTTCTTCAAAACTCTTCCTC		II										OpenSea	GAGAGAGAAGGAAGGTCGCCAGGCAGAATCGCTGCACATCTAGACCCAGGGGAAAGAGAA[CG]AGGAAGAGTCTTGAAGAAACTTTAAATTCACAGTTCCTGCATTCAACTCCTCTAAGGGCT	CGAGGAAGAGTCTTGAAGAAACTTTAAATTCACAGTTCCTGCATTCAACT								TRUE
cg12737160	0.399047	0.482041	10.8824	8.71419e-23	2.57132e-20	40.5233	chrX	107681482	+	cg12737160	74669416		TTCTAAATAAAAAAACAACCTCCAAACATCAACAAAACCCAAATAAACAC		II										OpenSea	TGCATGCTTGCGGCTCCTCCGGAGCTGGGTCCCGGGAGACTGCTAAGCGGCTCCGCGGCC[CG]TGCTCATCTGGGCTCTGCTGATGCTTGGAGGCTGTTTCCTTACTCAGAACAGAGTAGGTG	TCTGAGTAAGGAAACAGCCTCCAAGCATCAGCAGAGCCCAGATGAGCACG			COL4A6;COL4A6;COL4A6	NM_033641;NM_001847;NM_033641	1stExon;Body;5'UTR		DMR		X:107567811-107568139
cg25203962	0.336015	0.558899	10.881	8.80871e-23	2.59334e-20	40.5126	chr3	170746291	+	cg25203962	74803464		AAAACCACAAAAACCTTAACTAAACCTAAAAAAACTAATCAAAATACCCC		II									chr3:170746072-170746292	Island	GGCAGGAAACCATTCTCTTCTCCCATTGGGAGCGCGACCCGCCATTCACTAGCGGGCCTT[CG]GGGCACCCTGATCAGTTTCCTCAGGTTCAGCCAAGGCCTCTGTGGTTCTGCTCTTTCTCA	CGGGGCACCCTGATCAGTTTCCTCAGGTTCAGCCAAGGCCTCTGTGGTTC								TRUE	3:172228690-172229281	3:170746214-170746306	Unclassified_Cell_type_specific	TRUE
cg15538809	0.168876	0.835452	10.8809	8.81094e-23	2.59334e-20	40.5123	chr18	28658043	+	cg15538809	26751413		AAATACTACTATCTTAAACTAATACTCACTTCCTACCTTCCTACATCTCC		II										OpenSea	TGGGCAAGTTTAGACATAGAAGCCTTGAGAGAGAGTTTTAAAAAGAGGAAGCAATTGCTG[CG]GAGATGTAGGAAGGCAGGAAGTGAGCACCAGCCCAAGACAGCAGTATCCATGAGGGAGGA	GATACTGCTGTCTTGGGCTGGTGCTCACTTCCTGCCTTCCTACATCTCCG	TRUE		DSC2;DSC2	NM_004949;NM_024422	Body;Body
cg12032650	-0.241107	0.32597	-10.8808	8.82313e-23	2.59476e-20	40.5109	chr7	73864404	+	cg12032650	47766474		CAATACTACCCTCTACAAATAAAATCTAAAACAAAAATAATTCAAAAAAC		II									chr7:73867787-73868061	N_Shelf	GTCATGCTGGCTGTTTGGCTCTCAGGGAGCAGAGAGGTCTCCCAGAGGCTGCAGGGAGCA[CG]CCCCTTGAATCACCCCTGTTCCAGATTCTACCTGCAGAGGGCAGTATTGAGCATACACTG	CGCCCCTTGAATCACCCCTGTTCCAGATTCTACCTGCAGAGGGCAGTATT										7:73863855-73864672	Unclassified
cg13523386	0.131842	0.847807	10.8806	8.83174e-23	2.59512e-20	40.51	chr4	71457838	+	cg13523386	55764371		ATTAAAACRAAAATCTCTACTCCTACAATTAATCCACACCCTTTTATTAC		II										OpenSea	AGTACAGGGGCTGCAGTACAATTAAAAATAATGAGACCCTACTGGGCCAATGTCCCTGCA[CG]CAATAAAAGGGTGTGGACTAATTGCAGGAGCAGAGATTCCCGCCCCAACTCCCCCCCGCC	CGCAATAAAAGGGTGTGGACTAATTGCAGGAGCAGAGATTCCCGCCCCAA		TRUE	AMBN	NM_016519	TSS200
cg06223162	0.338851	0.640421	10.8777	9.02485e-23	2.64744e-20	40.4885	chr1	101003688	+	cg06223162	34751357		ACACCCTATACTCAAAAACAAAAATAATAACTAATATAATAAACCCACTC		II									chr1:101004471-101005885	N_Shore	GCCAAGCGTGGAAAGGCTGTCTTTTCCCTGGATGATGTATAACTAAGCAGGAGAGAGCTT[CG]AGTGGGTTCACCACATCAGCCACCACTCCTGCTTCTGAGCACAGGGTGCTCTCCTCTTGA	CGAGTGGGTTCACCACATCAGCCACCACTCCTGCTTCTGAGCACAGGGTG			GPR88	NM_022049	TSS200					1:101003636-101003806	Unclassified_Cell_type_specific
cg19204958	0.343799	0.626874	10.8756	9.16681e-23	2.68461e-20	40.473	chr10	415937	+	cg19204958	74620328		AAAATAAATACACCACCCTCCAAACATTTACAAAACTAAAAAAACAAACC		II									chr10:413851-414165	S_Shore	CCTCCCTCCAGGCCCTGCACAGACCAGCTCTCTCTTTCCTCCCGGCTCCTGCTCACTCCA[CG]GTCTGCTCTTCTAGTTTTGCAAATGTCTGGAGGGTGGTGCATCCACTCCAAGAATGCAGA	CGGTCTGCTCTTCTAGTTTTGCAAATGTCTGGAGGGTGGTGCATCCACTC			DIP2C	NM_014974	Body			TRUE				TRUE
cg27554954	0.316379	0.798663	10.8752	9.19359e-23	2.69021e-20	40.4701	chr15	60691595	-	cg27554954	72613370	49608345	TATAAAACAACACAAATACTATATTCAAACCTCAAACTAACAAAAAAACA	TATAAAACGACGCAAATACTATATTCGAACCTCAAACTAACAAAAAAACG	I	A	Red							chr15:60689749-60690430	S_Shore	CTATTTGTTGTATGTGAGACGACGCAAATACTGTATTCGAACCTCAAACTAACAGGAAAG[CG]ACGCTGAGAATCCCGAGGATCTCTGGCTGCGTTTTTTAAACCCCTCCTTGCACACTACTT	CGCTTTCCTGTTAGTTTGAGGTTCGAATACAGTATTTGCGTCGTCTCACA			ANXA2;ANXA2;ANXA2;ANXA2	NM_001002857;NM_004039;NM_001136015;NM_001002858	TSS1500;TSS1500;TSS1500;TSS1500			TRUE	15:58477959-58478919
cg00541718	0.28467	0.660511	10.8724	9.38637e-23	2.74434e-20	40.4494	chr7	630823	+	cg00541718	55685309		RTCTCAACCACAAAAAAAACATAATCCCAAAAAAAACAATCTTTAAAACC		II									chr7:631836-632135	N_Shore	CGTCCATCTCTCGCGGCGGGGTGACAGCTGAAGGCTGCCAGGGGCCCCCGGGGGAGGGCC[CG]GCCCCAAAGACTGCCCCTTTTGGGATCATGTTCCTTCTGTGGCTGAGACGGTCGGTGAGG	TCTCAGCCACAGAAGGAACATGATCCCAAAAGGGGCAGTCTTTGGGGCCG			PRKAR1B;PRKAR1B;PRKAR1B;PRKAR1B;PRKAR1B;PRKAR1B	NM_001164759;NM_001164762;NM_001164758;NM_001164760;NM_001164761;NM_002735	Body;Body;Body;Body;Body;Body				7:597231-597487			TRUE
cg09820244	0.295837	0.613785	10.8716	9.44126e-23	2.7581e-20	40.4436	chr1	54790722	+	cg09820244	34706404		CCTTTTAACTCTACTCTCTTAATTTATTTATTCTTAAACCCCATTCTCCC		II										OpenSea	GCAGCAGCCAGCACTGGGGAGCAGAGAGCTGGACCTATGTTCTCTGGCTTTCTGCTTTGG[CG]GGAGAATGGGGTCTAAGAATAAACAAACTAAGAGAGTAGAGCCAAAAGGGAACTTTGATA	CGGGAGAATGGGGTCTAAGAATAAACAAACTAAGAGAGTAGAGCCAAAAG			SSBP3;SSBP3;SSBP3	NM_001009955;NM_018070;NM_145716	Body;Body;Body			TRUE		1:54790554-54790749	Unclassified_Cell_type_specific
cg11202265	0.327941	0.522765	10.8712	9.47178e-23	2.76471e-20	40.4404	chr7	158362907	+	cg11202265	34636358		AAAACRAAAACCRAAAACCCATAACCAAAAAACRACCTCCAAAAAAACAC		II									chr7:158361909-158362970	Island	GCAGGCCGACCTGGGCAGCCAGGCGGGGAGCGCGCAGCCACAGCCCGCGTTTCCGGGCTC[CG]TGTCCTTCTGGAGGCCGCTCCTTGGCCATGGGCCCTCGGTCCTCGCCCTGAGCAGCGCGC	GGGCGAGGACCGAGGGCCCATGGCCAAGGAGCGGCCTCCAGAAGGACACG			PTPRN2;PTPRN2;PTPRN2	NM_002847;NM_130842;NM_130843	Body;Body;Body				7:158054691-158055790
cg18188916	0.248572	0.829138	10.8695	9.59423e-23	2.79813e-20	40.4277	chr2	158103335	-	cg18188916	65631368		ACCTTCTTTTTATTCTCRCCTATAAAATTTCTCCTAATACTTTTAAATAC		II										OpenSea	AAATCTCTAGTGCCTTCTTTTTATTCTCGCCTGTAGAATTTCTCCTAATGCTTTTAGATA[CG]GCAATTCCACTTTCTAAAATCCTTTCATGATATCCCCTTCTTTCCACGTTTGTCAGAAAT	CCTTCTTTTTATTCTCGCCTGTAGAATTTCTCCTAATGCTTTTAGATACG								TRUE
cg17322044	0.372503	0.522085	10.8674	9.74325e-23	2.83924e-20	40.4123	chr12	125140105	-	cg17322044	23614300		ATCRTACCAAACCAACTAAAACTAAATTATAAAAAACATTTAAAAAATCC		II										OpenSea	AGGGGAACAGGGTCGTGCCAGGCCAGCTGGGGCTGGGTTGTGGGGAGCATTTGAGAGGTC[CG]CACTCCGTGGACAGGCCCGTCACCCTTCCCCTTGGCTTCGGAAGTCTCCCCACCTCCCCC	CGGACCTCTCAAATGCTCCCCACAACCCAGCCCCAGCTGGCCTGGCACGA								TRUE	12:123706058-123706223			TRUE
cg14177084	0.250649	0.669394	10.867	9.77222e-23	2.84533e-20	40.4094	chr7	75269642	+	cg14177084	13644487		TTAAACTAAATAATCCTTACTAAAATCTACCCTACTCCCCAATCCCTACC		II									chr7:75268004-75268871	S_Shore	TTATACGGAGAGGAAACTGAGATCCAGAGAGGGAGAGGGAGGTGCCCCAGGTCACACACC[CG]GCAGGGACTGGGGAGCAGGGCAGACTTCAGTAAGGACCATCCAGCCCAAGCCCAGAAGGG	CGGCAGGGACTGGGGAGCAGGGCAGACTTCAGTAAGGACCATCCAGCCCA			HIP1	NM_005338	Body
cg15444597	0.329421	0.512122	10.8664	9.81601e-23	2.85571e-20	40.4049	chr10	103881107	+	cg15444597	57633451		CTCTCTAAATTAAAAAACACTAAAAAAACCTATTTCCTATTCTCATCTCC		II									chr10:103879633-103880628	S_Shore	ACCGCCCAACCCCACCGCCTCCGACCCCCCTGCCTGGAAGCTGCTGTCCTTTGAGGGCTT[CG]GAGATGAGAACAGGAAACAGGCCCCTCCAGTGCCCCCTAACCCAGAGAGGCAGAGGCTGT	CGGAGATGAGAACAGGAAACAGGCCCCTCCAGTGCCCCCTAACCCAGAGA			LDB1	NM_001113407	TSS1500
cg06906087	-0.251815	0.468472	-10.8659	9.84826e-23	2.86273e-20	40.4017	chr17	80053205	+	cg06906087	56704483		CRATAAACCCTCAACTACRACTACTACTAAAAATCACCTATAAAACCATC		II									chr17:80054171-80054392	N_Shore	CACGTGAGCAGCAGGAGCCCTCGGCGCAGCAGTCGCGAATGCCCGACCCACCTCCGTCCA[CG]ATGGCTTCATAGGTGACTTCCAGCAGCAGCCGCAGCTGAGGGTCCATCGTGTGTGCCTGC	GATGGACCCTCAGCTGCGGCTGCTGCTGGAAGTCACCTATGAAGCCATCG			FASN	NM_004104	Body				17:77646196-77646527
cg27084654	0.173187	0.846852	10.8655	9.8808e-23	2.86981e-20	40.3984	chr3	141118615	+	cg27084654	55795329		CTACTTACACCTTCTAACTAAAACTCTTAACCAATTTAACACTTACTAAC		II									chr3:141120983-141121678	N_Shelf	GTTTAAAAAAGATACTTTAGTCTTTTAATATATTATAATATTGAAACCTTAAAGAGAAGA[CG]TTAGTAAGTGTTAAACTGGCCAAGAGTCCTAGTCAGAAGGTGCAAGCAGGCAGTTGTAGG	TGCTTGCACCTTCTGACTAGGACTCTTGGCCAGTTTAACACTTACTAACG			ZBTB38	NM_001080412	5'UTR
cg20539175	0.252766	0.821635	10.8641	9.98602e-23	2.89798e-20	40.3879	chr13	114188051	-	cg20539175	16688385		AAAAACAACCRCTACCTAACRAAAACTTTAATATACRACTAAAACCTAAC		II									chr13:114185709-114186062	S_Shore	GGTGGGGCACGGAGAGCAACCGCTGCCTGGCGGAGACTTTGATGTGCGGCTGAGGCCTGG[CG]AGGAATTTTATCGTCAGGCATCAGCTGAGATAGGAACGCTGTCAGTCGAGAATTTTCACA	CGCCAGGCCTCAGCCGCACATCAAAGTCTCCGCCAGGCAGCGGTTGCTCT			TMCO3	NM_017905	Body				13:113235943-113236066
cg21883802	0.401899	0.483433	10.8607	1.02341e-22	2.96508e-20	40.3635	chr14	92413706	-	cg21883802	29772466	26605354	CCTCTAAACCCTCAAAACTCACAAATATTTTATTCCAAAAAAACCAAACA	CCTCTAAACCCTCGAAACTCGCGAATATTTTATTCCAAAAAAACCGAACG	I	A	Red							chr14:92413581-92414324	Island	GCACGTCGGCCTCCTCTGGGCCCTCGGGGCTCGCGGGTGTTTTATTCCAGAGGGGCCGAG[CG]AGTCGTGGAGAGGACACGGGGAGAGCGCCGGGGTCCTCCCAGCCACTGCAGAGCCCTCAG	CGCTCGGCCCCTCTGGAATAAAACACCCGCGAGCCCCGAGGGCCCAGAGG			FBLN5;FBLN5	NM_006329;NM_006329	5'UTR;1stExon		DMR		14:91483250-91483522	14:92413386-92414362	Unclassified_Cell_type_specific	TRUE
cg09729613	0.339554	0.39277	10.8597	1.03102e-22	2.98221e-20	40.3561	chr2	201450601	-	cg09729613	28808401	24791445	AAAAAATCATCTTCATCTTCACCAAATAATTTCCACCCACATAAAAAACA	AAAAAATCGTCTTCATCTTCGCCGAATAATTTCCGCCCACATAAAAAACG	I	C	Grn							chr2:201450526-201451027	Island	GGCGAGGAGATGAAGGGGTCGTCTTCATCTTCGCCGGATGATTTCCGCCCACATAGAGGG[CG]CCAGTGACGCCCACACACGTGCTGGTGTCCCGGGAAGAGTTCCTGGCAAAGAGCTCAGGA	CGCCCTCTATGTGGGCGGAAATCATCCGGCGAAGATGAAGACGACCCCTT			AOX1	NM_001159	TSS200			TRUE	2:201158788-201159631	2:201450280-201450928	Unclassified_Cell_type_specific	TRUE
cg23248887	0.347618	0.586138	10.8589	1.03759e-22	2.99629e-20	40.3498	chr14	38679643	+	cg23248887	72709489	45698470	TTCCACACTATAAACACAACTCTTAAACACAATAACATAATAATCAACCA	TTCCACACTATAAACACGACTCTTAAACGCGATAACGTAATAATCAACCG	I	A	Red							chr14:38678245-38680937	Island	TCAAGCGCTCTTTCCAACGCATCCTATGCCTCAGCTGGATGGACAACGCCGCGGAGGAGC[CG]GTTGACTATTACGCCACCGCGCTCAAGAGCCGTGCCTACAGTGTGGAAGACTTCCAACCT	TTCCACACTGTAGGCACGGCTCTTGAGCGCGGTGGCGTAATAGTCAACCG			SSTR1	NM_001049	Body				14:37746906-37750671	14:38679374-38680923	Unclassified_Cell_type_specific	TRUE
[truncated: 56,741 more rows]
