# Supplementary material for: Methylation reprogramming associated with aggressive prostate cancer and ancestral disparities
Source: Mol Syst Biol. 2025 Oct 7;21(12):1676–701. doi: 10.1038/s44320-025-00153-x (PMC12673094; doi:10.1038/s44320-025-00153-x)
Supplement: Supplementary file 27 — Data Set EV25 [file 44320_2025_153_MOESM27_ESM.xlsx]

## Sheet: Sheet1
Dataset EV25 Significant differentially methylated CpGs identified between African prostate tumour and non-tumour samples (BH-adjusted p <0.05, |Δβ| ≥0.1) that have been validated in the tumour-associated validation cohort and are distinct from TCGA-PRAD European tumour-normal DMPs.

## Sheet: Dataset EV25
CpG	DeltaBeta	CHR	MAPINFO	Strand	Type	gene	feature	cgi	UCSC_Islands_Name	Color	Context	CGI.Relation	tx_id	tx_chr	tx_start	tx_end	tx_width	tx_strand	distTxStart	gene_id	nearest.gene	gene_biotype	seq_coord_system	symbol	gene_id_in	gene_in	ATAC_name	ATAC_score	ATAC_annotation	ATAC_percentGC	ATAC_percentAT	Pom_ChromatinState	pmd_Score	pmd_MD	pmd_Type	EPICv2_Name	EPICv1_Loci
cg03138446_BC21	0.135764862119031	chr1	153774404	F	II	INTS3	Exon	Shore	chr1:153775179-153776222	Both	CG	North Shore	ENST00000271857	chr1	153774354	153780157	5804	+	49	ENSG00000143554	SLC27A3	protein_coding	chromosome	SLC27A3	ENSG00000143624;ENSG00000143554	INTS3;SLC27A3						Active_non-prostate_lineage_promoter	0.434360065690513	PMD	commonPMD	cg03138446	cg03138446
cg06943627_TC21	0.182237707024615	chr17	49512817	R	II	NGFR	Exon	Island	chr17:49512780-49513053	Both	CG	Island	ENST00000504201	chr17	49497391	49513372	15982	+	15425	ENSG00000064300	NGFR	protein_coding	chromosome	NGFR	ENSG00000064300	NGFR						Bivalent_poised_enhancer	0.110068227387965			cg06943627	cg06943627
cg15636859_TC11	0.17090654123943	chr20	57407788	R	I	RBM38	Exon	Island	chr20:57407575-57408018	Grn	CG	Island	ENST00000371219	chr20	57392230	57407860	15631	+	15557	ENSG00000132819	RBM38	protein_coding	chromosome	RBM38	ENSG00000132819	RBM38						Bivalent_poised_enhancer	0.119458693728567			cg15636859	cg15636859
cg21708468_BC21	0.137186644597211	chr21	41741787	R	II	RIPK4	Exon	Island	chr21:41740756-41741788	Both	CG	Island	ENST00000352483	chr21	41739369	41767089	27721	-	25300	ENSG00000183421	RIPK4	protein_coding	chromosome	RIPK4	ENSG00000183421	RIPK4						Bivalent_poised_enhancer	0.0934654952623144			cg21708468	cg21708468
cg27486714_TC21	0.165139258364148	chr4	11424368	F	II		Unknow	Shelf	chr4:11427790-11428009	Both	CG	North Shelf	ENST00000514690	chr4	11399758	11428597	28840	-	4227	ENSG00000002587	HS3ST1	protein_coding	chromosome	HS3ST1	ENSG00000002587	HS3ST1						Active_non-prostate_lineage_enhancer	0.107857670817131			cg27486714	cg27486714
cg13474750_BC21	0.157478382570684	chr22	37641401	R	II	SH3BP1	Exon	Shore	chr22:37639343-37639921	Both	CG	South Shore	ENST00000495174	chr22	37641382	37647291	5910	+	18	ENSG00000100092	SH3BP1	protein_coding	chromosome	SH3BP1	ENSG00000100092	SH3BP1	PRAD_109313	8.23073309661135	Promoter	0.662674650698603	0.337325349301397	Bivalent_poised_promoter	0.0800673764735461			cg13474750	cg13474750
cg22892036_BC21	0.153858940014236	chr7	28149520	R	II		Unknow	OpenSea		Both	CG	Open Sea	ENST00000283928	chr7	27830573	28180743	350171	-	31221	ENSG00000153814	JAZF1	protein_coding	chromosome	JAZF1	ENSG00000153814	JAZF1						Heterochromatin	0.117027537388922			cg22892036	cg22892036
cg16360868_BC21	-0.208461966637033	chr1	4772533	R	II		Unknow	Shore	chr1:4772291-4772493	Both	CG	South Shore	ENST00000466761	chr1	4711155	4712165	1011	+	61377	ENSG00000196581	AJAP1	protein_coding	chromosome	AJAP1	ENSG00000196581	AJAP1						Repressed_chromatin	0.216733601232523	PMD	commonPMD	cg16360868	cg16360868
cg12255554_BC21	0.148905353094817	chr20	57407922	F	II	RBM38	Exon	Island	chr20:57407575-57408018	Both	CG	Island	ENST00000371219	chr20	57392230	57407860	15631	+	15691	ENSG00000132819	RBM38	protein_coding	chromosome	RBM38	ENSG00000132819	RBM38						Bivalent_poised_enhancer	0.119458693728567			cg12255554	cg12255554
cg19350270_TC21	-0.133965539444356	chr2	162073322	R	II		Unknow	Shore	chr2:162073723-162074369	Both	CG	North Shore	ENST00000497461	chr2	162038342	162073596	35255	-	272	ENSG00000197635	DPP4	protein_coding	chromosome	DPP4	ENSG00000197635	DPP4	PRAD_16275	5.66159252666138	Promoter	0.56686626746507	0.43313373253493	Bivalent_poised_promoter	0.140354050407111	PMD		cg19350270	cg19350270
cg05178839_BC21	-0.115548205600543	chr16	87667307	F	II		Unknow	Shore	chr16:87668887-87669098	Both	CG	North Shore	ENST00000563609	chr16	87653562	87698142	44581	+	13744	ENSG00000154118	JPH3	protein_coding	chromosome	JPH3	ENSG00000154118	JPH3						Repressed_chromatin	0.170822035628319	PMD	commonPMD	cg05178839	cg05178839
cg24854010_BC21	0.107201778546818	chr12	1616867	R	II	WNT5B	TSS200	OpenSea		Both	CG	Open Sea	ENST00000310594	chr12	1617056	1647211	30156	+	187	ENSG00000111186	WNT5B	protein_coding	chromosome	WNT5B	ENSG00000111186	WNT5B						Active_non-prostate_lineage_promoter	0.0974542957675605			cg24854010	cg24854010
cg24919753_BC11	0.124506316939227	chr10	119378593	F	I		Unknow	OpenSea		Red	CG	Open Sea	ENST00000473563	chr10	119515523	119516488	966	-	137893	ENSG00000148908	RGS10	protein_coding	chromosome	RGS10	ENSG00000198873	GRK5						Bivalent_poised_enhancer	0.0879028906114223			cg24919753	cg24919753
cg07896667_TC11	0.118091800804279	chr12	1616910	R	I	WNT5B	TSS200	OpenSea		Red	CG	Open Sea	ENST00000310594	chr12	1617056	1647211	30156	+	144	ENSG00000111186	WNT5B	protein_coding	chromosome	WNT5B	ENSG00000111186	WNT5B						Active_non-prostate_lineage_promoter	0.0974542957675605			cg07896667	cg07896667
cg12464820_TC21	0.112905685198064	chr22	50251737	R	II	HDAC10	TSS1500	Island	chr22:50250731-50251738	Both	CG	Island	ENST00000497483	chr22	50250119	50251405	1287	-	331	ENSG00000100429	HDAC10	protein_coding	chromosome	HDAC10	ENSG00000188130	MAPK12						Active_non-prostate_lineage_promoter	0.0697819536287401			cg12464820	cg12464820
cg16219636_TC21	0.191197479697093	chr12	31479178	F	II		Unknow	OpenSea		Both	CG	Open Sea	ENST00000546299	chr12	31451702	31495902	44201	-	16722	ENSG00000170456	DENND5B	protein_coding	chromosome	DENND5B	ENSG00000170456	DENND5B						Heterochromatin	0.10875548859225			cg16219636	cg16219636
cg24729498_BC21	-0.130467174344769	chr4	624708	F	II	PDE6B	TSS1500	Shore	chr4:625724-626123	Both	CG	North Shore	ENST00000255622	chr4	625584	670782	45199	+	874	ENSG00000133256	PDE6B	protein_coding	chromosome	PDE6B								Repressed_chromatin	0.144500419616462	PMD		cg24729498	cg24729498
cg15557144_TC21	0.158087762637534	chr20	41360502	R	II	EMILIN3	3UTR	OpenSea		Both	CG	Open Sea	ENST00000491528	chr20	41357976	41358893	918	+	2525	ENSG00000132793	LPIN3	protein_coding	chromosome	LPIN3	ENSG00000132793;ENSG00000183798	LPIN3;EMILIN3						Primed_non-prostate_lineage-specific_enhancer	0.100944690505452			cg15557144	cg15557144
cg02632542_BC11	0.101339334291966	chr17	74214530	F	I	TTYH2	TSS1500	Shore	chr17:74212335-74212763;chr17:74213545-74214151	Grn	CG	South Shore	ENST00000269346	chr17	74213514	74262020	48507	+	1015	ENSG00000141540	TTYH2	protein_coding	chromosome	TTYH2	ENSG00000141540	TTYH2						Active_non-prostate_lineage_promoter	0.150099207434348	PMD	commonPMD	cg02632542	cg02632542
cg23881299_BC21	0.112978021771337	chr10	119357478	R	II		Unknow	OpenSea		Both	CG	Open Sea	ENST00000392870	chr10	119207589	119455619	248031	+	149888	ENSG00000198873	GRK5	protein_coding	chromosome	GRK5	ENSG00000198873	GRK5						Heterochromatin	0.0879028906114223			cg23881299	cg23881299
cg27664018_TC21	0.10641378266778	chr16	57372067	R	II	CX3CL1	TSS1500	OpenSea		Both	CG	Open Sea	ENST00000006053	chr16	57372458	57385048	12591	+	389	ENSG00000006210	CX3CL1	protein_coding	chromosome	CX3CL1								Bivalent_poised_promoter	0.109874239002868			cg27664018	cg27664018
cg05458609_BC21	0.133939301717891	chr22	40021756	F	II	FAM83F	Exon	Island	chr22:40021349-40021866	Both	CG	Island	ENST00000473717	chr22	40009688	40030031	20344	+	12067	ENSG00000133477	FAM83F	protein_coding	chromosome	FAM83F	ENSG00000133477	FAM83F						Bivalent_poised_enhancer	0.0848168570074011			cg05458609	cg05458609
cg21535580_TC21	0.113991521134649	chr1	204152771	F	II	ETNK2	TSS1500	Shore	chr1:204151270-204152433	Both	CG	South Shore	ENST00000367202	chr1	204131062	204152003	20942	-	767	ENSG00000143845	ETNK2	protein_coding	chromosome	ETNK2								Bivalent_poised_promoter	0.10925368361548			cg21535580	cg21535580
cg11742472_TC21	0.124944483357835	chr1	17684312	F	II		Unknow	OpenSea		Both	CG	Open Sea	ENST00000466782	chr1	17639753	17654665	14913	+	44558	ENSG00000074964	ARHGEF10L	protein_coding	chromosome	ARHGEF10L	ENSG00000074964	ARHGEF10L						Heterochromatin	0.0775010521264982			cg11742472	cg11742472
cg13245375_TC21	0.139108773713377	chr12	51391379	R	II	GALNT6	5UTR	Shore	chr12:51391503-51392037	Both	CG	North Shore	ENST00000605089	chr12	51379841	51391390	11550	-	9	ENSG00000139629	GALNT6	protein_coding	chromosome	GALNT6	ENSG00000139629;ENSG00000050438	GALNT6;SLC4A8						Bivalent_poised_promoter	0.0894999635346382			cg13245375	cg13245375
cg08114617_BC21	0.133510746134928	chr12	109833636	F	II	TRPV4	TSS1500	Island	chr12:109833537-109833777	Both	CG	Island	ENST00000261740	chr12	109783087	109833401	50315	-	234	ENSG00000111199	TRPV4	protein_coding	chromosome	TRPV4								Bivalent_poised_promoter	0.107835721646534			cg08114617	cg08114617
cg24517738_TC21	0.104279680149383	chr1	40664083	F	II		Unknow	Shore	chr1:40665439-40665816	Both	CG	North Shore	ENST00000372683	chr1	40626214	40665445	39232	-	1360	ENSG00000117016	RIMS3	protein_coding	chromosome	RIMS3	ENSG00000117016	RIMS3						Primed_non-prostate_lineage-specific_enhancer	0.106078554081077			cg24517738	cg24517738
cg14640865_TC21	0.169119250081079	chr7	101087297	F	II		Unknow	Shore	chr7:101088807-101089143	Both	CG	North Shore	ENST00000467847	chr7	101086785	101087508	724	+	511	ENSG00000169871	TRIM56	protein_coding	chromosome	TRIM56	ENSG00000169871	TRIM56	PRAD_46997	3.17456317051839	Exon	0.672654690618762	0.327345309381238	Active_non-prostate_lineage_promoter	0.146020034382776	PMD		cg14640865	cg14640865
cg12561474_BC11	0.108301047378007	chr17	49512875	R	I	NGFR	Exon	Island	chr17:49512780-49513053	Red	CG	Island	ENST00000504201	chr17	49497391	49513372	15982	+	15483	ENSG00000064300	NGFR	protein_coding	chromosome	NGFR	ENSG00000064300	NGFR						Bivalent_poised_enhancer	0.110068227387965			cg12561474	cg12561474
cg15719652_TC21	0.189207131381959	chr10	122495344	F	II		Unknow	OpenSea		Both	CG	Open Sea	ENST00000420892	chr10	122506691	122514907	8217	+	11345	ENSG00000166033	HTRA1	protein_coding	chromosome	HTRA1	ENSG00000166033	HTRA1						Active_non-prostate_lineage_enhancer	0.0775467754404748			cg15719652	cg15719652
cg11220663_TC11	0.187377860647725	chr2	70767731	F	I	ADD2	TSS200	Island	chr2:70767315-70768414	Grn	CG	Island	ENST00000407644	chr2	70662130	70767715	105586	-	15	ENSG00000075340	ADD2	protein_coding	chromosome	ADD2	ENSG00000075340	ADD2						Bivalent_poised_promoter	0.171837637382246	PMD	commonPMD	cg11220663	cg11220663
cg24073588_BC21	0.12961046183597	chr1	19401063	R	II		Unknow	OpenSea		Both	CG	Open Sea	ENST00000457768	chr1	19357445	19385797	28353	-	15265	ENSG00000077549	CAPZB	protein_coding	chromosome	CAPZB	ENSG00000077549	CAPZB						Active_non-prostate_lineage_enhancer	0.0797567859686431			cg24073588	cg24073588
cg23004174_TC21	0.176348591084159	chr6	73695156	F	II	CD109-AS1	Exon	Shore	chr6:73695877-73696411	Both	CG	North Shore	ENST00000422508	chr6	73695785	73828316	132532	+	627	ENSG00000156535	CD109	protein_coding	chromosome	CD109								Active_non-prostate_lineage_enhancer	0.0857937496120967			cg23004174	cg23004174
cg04299808_TC21	0.119738893830387	chr16	11676197	F	II	SNN	Exon	OpenSea		Both	CG	Open Sea	ENST00000329565	chr16	11668414	11679159	10746	+	7782	ENSG00000184602	SNN	protein_coding	chromosome	SNN	ENSG00000184602	SNN						Active_non-prostate_lineage_promoter	0.0940663447850923			cg04299808	cg04299808
cg24941047_TC21	0.111858675193647	chr7	130490747	F	II	MEST	TSS1500	Shelf	chr7:130486176-130486960;chr7:130490898-130493270	Both	CG	North Shore	ENST00000393187	chr7	130491329	130506296	14968	+	580	ENSG00000106484	MEST	protein_coding	chromosome	MEST	ENSG00000106484	MEST						Bivalent_poised_promoter	0.0916067933958289			cg24941047	cg24941047
cg13926569_TC21	0.125274442239464	chr10	87659141	R	II	PAPSS2	TSS1500	Shore	chr10:87659589-87660270	Both	CG	North Shore	ENST00000361175	chr10	87659613	87747705	88093	+	470	ENSG00000198682	PAPSS2	protein_coding	chromosome	PAPSS2								Active_non-prostate_lineage_enhancer	0.0833869719705957			cg13926569	cg13926569
cg00648558_BC21	0.118796283996465	chr1	34754623	R	II	GJB5	TSS1500	OpenSea		Both	CG	Open Sea	ENST00000338513	chr1	34755047	34758512	3466	+	422	ENSG00000189280	GJB5	protein_coding	chromosome	GJB5	ENSG00000163866	SMIM12						Active_non-prostate_lineage_enhancer	0.127345495187362	PMD		cg00648558	cg00648558
cg03573390_TC21	0.108694254549539	chr16	57260727	R	II		Unknow	OpenSea		Both	CG	Open Sea	ENST00000564018	chr16	57256981	57263371	6391	-	2642	ENSG00000102934	PLLP	protein_coding	chromosome	PLLP	ENSG00000102934	PLLP						Active_non-prostate_lineage_enhancer	0.0638273345109867			cg03573390	cg03573390
cg06378990_TC21	-0.151012153535231	chr2	120912744	R	II		Unknow	OpenSea		Both	CG	Open Sea	ENST00000360874	chr2	120797345	120970489	173145	+	115398	ENSG00000074047	GLI2	protein_coding	chromosome	GLI2	ENSG00000074047	GLI2						Bivalent_poised_promoter	0.159127059521758	PMD	commonPMD	cg06378990	cg06378990
cg14373456_BC11	0.104250945739877	chr4	54228170	F	I	PDGFRA	TSS1500	Shore	chr4:54226794-54227075;chr4:54228154-54228426;chr4:54229872-54234164	Grn	CG	Island	ENST00000257290	chr4	54229097	54298247	69151	+	925	ENSG00000134853	PDGFRA	protein_coding	chromosome	PDGFRA	ENSG00000145216	FIP1L1						Bivalent_poised_promoter	0.1415801532425	PMD		cg14373456	cg14373456
cg06332339_TC11	0.129334439301891	chr15	73597187	R	I	NPTN	Exon	OpenSea		Grn	CG	Open Sea	ENST00000567198	chr15	73592008	73632763	40756	-	35574	ENSG00000156642	NPTN	protein_coding	chromosome	NPTN	ENSG00000156642	NPTN						Primed_non-prostate_lineage-specific_enhancer	0.0875271195352706			cg06332339	cg06332339
cg24703660_BC21	0.145802290434065	chr18	24139585	R	II		Unknow	Island	chr18:24138898-24139586	Both	CG	Island	ENST00000579102	chr18	24139625	24155754	16130	+	38	ENSG00000154040	CABYR	protein_coding	chromosome	CABYR	ENSG00000154040	CABYR						Bivalent_poised_promoter	0.0689186689674023			cg24703660	cg24703660
cg21330727_TC21	0.103520282986782	chr17	40179954	F	II		Unknow	Shore	chr17:40177606-40178543	Both	CG	South Shore	ENST00000538981	chr17	40181239	40188954	7716	+	1283	ENSG00000108352	RAPGEFL1	protein_coding	chromosome	RAPGEFL1	ENSG00000108352	RAPGEFL1						Active_non-prostate_lineage_enhancer	0.0663276029473296			cg21330727	cg21330727
cg26351966_BC21	0.107602475565318	chr10	100346323	R	II	SCD	TSS1500	Shore	chr10:100346425-100347965	Both	CG	North Shore	ENST00000370355	chr10	100347124	100364834	17711	+	799	ENSG00000099194	SCD	protein_coding	chromosome	SCD			PRAD_62960	8.35723557413776	Promoter	0.626746506986028	0.373253493013972	Active_prostate_lineage-specific_promoter	0.10575671903792			cg26351966	cg26351966
cg18338046_TC21	0.112440517990597	chr5	134116497	F	II		Unknow	Shore	chr5:134113629-134115569	Both	CG	South Shore	ENST00000395023	chr5	134115625	134148229	32605	+	871	ENSG00000081059	TCF7	protein_coding	chromosome	TCF7	ENSG00000081059	TCF7						Active_non-prostate_lineage_promoter	0.0737709661422109			cg18338046	cg18338046
cg00013374_TC21	0.171819068644727	chr7	101087239	F	II		Unknow	Shore	chr7:101088807-101089143	Both	CG	North Shore	ENST00000467847	chr7	101086785	101087508	724	+	453	ENSG00000169871	TRIM56	protein_coding	chromosome	TRIM56	ENSG00000169871	TRIM56	PRAD_46997	3.17456317051839	Exon	0.672654690618762	0.327345309381238	Active_non-prostate_lineage_promoter	0.146020034382776	PMD		cg00013374	cg00013374
cg18052778_TC21	-0.118230159340922	chr17	47952946	R	II	PRR15L	Exon	OpenSea		Both	CG	Open Sea	ENST00000300557	chr17	47951967	47957878	5912	-	4930	ENSG00000167183	PRR15L	protein_coding	chromosome	PRR15L	ENSG00000167183	PRR15L						Active_non-prostate_lineage_promoter	0.0857817719820365			cg18052778	cg18052778
cg10694914_TC21	0.118980415028684	chr11	111379706	R	II	POU2AF1	TSS1500	OpenSea		Both	CG	Open Sea	ENST00000393067	chr11	111352252	111379692	27441	-	13	ENSG00000110777	POU2AF1	protein_coding	chromosome	POU2AF1	ENSG00000110777	POU2AF1						Bivalent_poised_promoter	0.0831420431828457			cg10694914	cg10694914
cg26589351_BC21	0.146666996647417	chr17	49634777	R	II		Unknow	OpenSea		Both	CG	Open Sea	ENST00000510476	chr17	49621946	49646622	24677	-	11843	ENSG00000121067	SPOP	protein_coding	chromosome	SPOP	ENSG00000121067	SPOP						Active_non-prostate_lineage_enhancer	0.0563942846571959			cg26589351	cg26589351
cg17547226_TC21	0.114654934693636	chrX	49176179	F	II	PRICKLE3	Exon	Shelf	chrX:49171743-49172764;chrX:49175985-49176218	Both	CG	Island	ENST00000376327	chrX	49171926	49175239	3314	+	4252	ENSG00000102007	PLP2	protein_coding	chromosome	PLP2	ENSG00000012211	PRICKLE3						Primed_non-prostate_lineage-specific_enhancer				cg17547226	cg17547226
cg12443227_BC21	0.103509215042519	chr19	3880537	F	II	ATCAY	TSS200	Shore	chr19:3880720-3881280	Both	CG	North Shore	ENST00000450849	chr19	3880583	3928079	47497	+	44	ENSG00000167654	ATCAY	protein_coding	chromosome	ATCAY	ENSG00000167654	ATCAY						Bivalent_poised_promoter	0.150385160019427	PMD	commonPMD	cg12443227	cg12443227
cg17211562_BC11	0.10726885820578	chr2	11746127	F	I	LPIN1	TSS1500	Island	chr2:11746123-11747081	Red	CG	Island	ENST00000256720	chr2	11746588	11827409	80822	+	459	ENSG00000134324	LPIN1	protein_coding	chromosome	LPIN1	ENSG00000134324	LPIN1						Active_non-prostate_lineage_promoter	0.0906397745270148			cg17211562	cg17211562
cg13918611_BC21	-0.138985505793337	chr7	98212686	R	II	BHLHA15	Exon	Island	chr7:98210550-98212693	Both	CG	Island	ENST00000314018	chr7	98212254	98212959	706	+	431	ENSG00000180535	BHLHA15	protein_coding	chromosome	BHLHA15	ENSG00000180535	BHLHA15	PRAD_46647	4.28178802553012	Exon	0.668662674650699	0.331337325349301	Bivalent_poised_promoter	0.0836954634304862			cg13918611	cg13918611
cg01180441_BC21	0.142785882855516	chr15	73998152	R	II	PML	Exon	Island	chr15:73998003-73998419	Both	CG	Island	ENST00000563500	chr15	73994803	74036393	41591	+	3348	ENSG00000140464	PML	protein_coding	chromosome	PML	ENSG00000140464	PML						Active_non-prostate_lineage_promoter	0.115037468904326			cg01180441	cg01180441
cg16104076_BC21	0.132901148783357	chr5	40681967	R	II		Unknow	Island	chr5:40679400-40681979	Both	CG	Island	ENST00000513635	chr5	40681702	40692043	10342	+	264	ENSG00000171522	PTGER4	protein_coding	chromosome	PTGER4	ENSG00000171522	PTGER4						Bivalent_poised_promoter	0.138136532799125	PMD		cg16104076	cg16104076
cg10592926_TC21	0.110290324785912	chr6	157455929	F	II		Unknow	OpenSea		Both	CG	Open Sea	ENST00000359775	chr6	157381133	157678146	297014	+	74795	ENSG00000175048	ZDHHC14	protein_coding	chromosome	ZDHHC14	ENSG00000175048	ZDHHC14						Active_non-prostate_lineage_enhancer	0.0688278687284343			cg10592926	cg10592926
cg21845953_TC21	0.141011533320766	chr8	76681125	F	II	ZFHX4	TSS200	Shore	chr8:76682020-76682625	Both	CG	North Shore	ENST00000521891	chr8	76681219	76867285	186067	+	92	ENSG00000091656	ZFHX4	protein_coding	chromosome	ZFHX4			PRAD_51562	13.5760433757497	Promoter	0.55688622754491	0.44311377245509	Active_prostate_lineage-specific_promoter	0.19948605268394	PMD	commonPMD	cg21845953	cg21845953
cg25341338_TC11	0.127650746806404	chr1	115837954	R	I	NHLH2	3UTR	Island	chr1:115837738-115839743	Grn	CG	Island	ENST00000429731	chr1	115838052	115840741	2690	-	2785	ENSG00000177551	NHLH2	protein_coding	chromosome	NHLH2	ENSG00000177551	NHLH2						Bivalent_poised_promoter	0.113516196881056			cg25341338	cg25341338
cg07531343_TC21	0.1089862656572	chr2	134372901	F	II		Unknow	OpenSea		Both	CG	Open Sea	ENST00000281923	chr2	134254259	134454620	200362	+	118641	ENSG00000152127	MGAT5	protein_coding	chromosome	MGAT5	ENSG00000152127	MGAT5						Active_non-prostate_lineage_enhancer	0.0651030071856847			cg07531343	cg07531343
cg11697440_BC11	0.112477004255138	chr1	18953692	R	I		Unknow	Shore	chr1:18955454-18957389	Red	CG	North Shore	ENST00000416166	chr1	18908340	18955698	47359	-	2004	ENSG00000169991	IFFO2	protein_coding	chromosome	IFFO2	ENSG00000169991	IFFO2	PRAD_1590	6.07201015059633	Intron	0.542914171656687	0.457085828343313	Active_non-prostate_lineage_promoter	0.0980697673167784			cg11697440	cg11697440
cg21614201_BC21	0.106637149372166	chr4	118967639	R	II		Unknow	OpenSea		Both	CG	Open Sea	ENST00000504178	chr4	119023471	119061247	37777	+	55830	ENSG00000172403	SYNPO2	protein_coding	chromosome	SYNPO2	ENSG00000172403	SYNPO2						Active_non-prostate_lineage_enhancer	0.132630967291233	PMD		cg21614201	cg21614201
cg21017775_TC21	-0.147008315251277	chr11	34513934	F	II	ELF5	TSS200	OpenSea		Both	CG	Open Sea	ENST00000429939	chr11	34480197	34513805	33609	-	128	ENSG00000135374	ELF5	protein_coding	chromosome	ELF5			PRAD_66048	11.0023987678182	Promoter	0.554890219560878	0.445109780439122	Active_prostate_lineage-specific_promoter	0.0891439055042897			cg21017775	cg21017775
cg19122579_TC21	0.106395061068187	chr6	157531284	F	II		Unknow	OpenSea		Both	CG	Open Sea	ENST00000341375	chr6	157592773	157673938	81166	+	61487	ENSG00000175048	ZDHHC14	protein_coding	chromosome	ZDHHC14	ENSG00000175048	ZDHHC14						Primed_non-prostate_lineage-specific_enhancer	0.0692930113477806			cg19122579	cg19122579
cg11343506_TC21	-0.128174632590053	chr11	34514021	F	II	ELF5	TSS1500	OpenSea		Both	CG	Open Sea	ENST00000429939	chr11	34480197	34513805	33609	-	215	ENSG00000135374	ELF5	protein_coding	chromosome	ELF5			PRAD_66048	11.0023987678182	Promoter	0.554890219560878	0.445109780439122	Active_prostate_lineage-specific_promoter	0.0891439055042897			cg11343506	cg11343506
cg07343739_BC21	0.104157942753136	chrX	46758089	R	II		Unknow	Shore	chrX:46758578-46759534	Both	CG	North Shore	ENST00000328306	chrX	46605318	46759055	153738	-	964	ENSG00000065923	SLC9A7	protein_coding	chromosome	SLC9A7	ENSG00000065923	SLC9A7						Active_non-prostate_lineage_promoter				cg07343739	cg07343739
cg01473816_TC21	-0.101302706045949	chr11	34513734	R	II	ELF5	5UTR	OpenSea		Both	CG	Open Sea	ENST00000532417	chr11	34491597	34513765	22169	-	29	ENSG00000135374	ELF5	protein_coding	chromosome	ELF5	ENSG00000135374	ELF5	PRAD_66048	11.0023987678182	Promoter	0.554890219560878	0.445109780439122	Active_prostate_lineage-specific_promoter	0.0891439055042897			cg01473816	cg01473816
cg27564383_TC21	-0.152153153885045	chr1	3091137	R	II		Unknow	OpenSea		Both	CG	Open Sea	ENST00000270722	chr1	3069211	3438621	369411	+	21925	ENSG00000142611	PRDM16	protein_coding	chromosome	PRDM16	ENSG00000142611	PRDM16						Repressed_chromatin	0.207414112189107	PMD	commonPMD	cg27564383	cg27564383
cg25839663_TC21	-0.167081542571204	chr1	3291024	F	II		Unknow	Shelf	chr1:3287201-3287889	Both	CG	South Shelf	ENST00000463591	chr1	3244132	3386918	142787	+	46891	ENSG00000142611	PRDM16	protein_coding	chromosome	PRDM16	ENSG00000142611	PRDM16						Repressed_chromatin	0.231536106830214	PMD	commonPMD	cg25839663	cg25839663
cg25480121_TC21	-0.112786323983197	chr1	3412315	R	II	PRDM16	Exon	Shelf	chr1:3408682-3409115;chr1:3411427-3412860;chr1:3414476-3414715;chr1:3415422-3415663	Both	CG	Island	ENST00000378389	chr1	3424919	3434095	9177	+	12602	ENSG00000142611	PRDM16	protein_coding	chromosome	PRDM16	ENSG00000142611	PRDM16						Bivalent_poised_enhancer	0.148360399450671	PMD		cg25480121	cg25480121
cg16360868_BC21	-0.181867636840259	chr1	4772533	R	II		Unknow	Shore	chr1:4772291-4772493	Both	CG	South Shore	ENST00000466761	chr1	4711155	4712165	1011	+	61377	ENSG00000196581	AJAP1	protein_coding	chromosome	AJAP1	ENSG00000196581	AJAP1						Repressed_chromatin	0.216733601232523	PMD	commonPMD	cg16360868	cg16360868
cg21386545_BC21	-0.181867636840259	chr1	4772805	R	II		Unknow	Shore	chr1:4772291-4772493	Both	CG	South Shore	ENST00000466761	chr1	4711155	4712165	1011	+	61649	ENSG00000196581	AJAP1	protein_coding	chromosome	AJAP1	ENSG00000196581	AJAP1						Repressed_chromatin	0.216733601232523	PMD	commonPMD	cg21386545	cg21386545
cg22687211_TC21	-0.157175388812444	chr1	4781899	R	II		Unknow	OpenSea		Both	CG	Open Sea	ENST00000466761	chr1	4711155	4712165	1011	+	70743	ENSG00000196581	AJAP1	protein_coding	chromosome	AJAP1	ENSG00000196581	AJAP1						Repressed_chromatin	0.216733601232523	PMD	commonPMD	cg22687211	cg22687211
cg00504341_TC21	-0.157175388812444	chr1	4782658	R	II	AJAP1	3UTR	OpenSea		Both	CG	Open Sea	ENST00000466761	chr1	4711155	4712165	1011	+	71502	ENSG00000196581	AJAP1	protein_coding	chromosome	AJAP1	ENSG00000196581	AJAP1						Repressed_chromatin	0.216733601232523	PMD	commonPMD	cg00504341	cg00504341
cg10970798_BC21	0.193547516750996	chr1	19339011	R	II	CAPZB	3UTR	Shore	chr1:19338516-19338782	Both	CG	South Shore	ENST00000432465	chr1	19324754	19328081	3328	+	14256	ENSG00000040487	PQLC2	protein_coding	chromosome	PQLC2	ENSG00000077549	CAPZB						Primed_non-prostate_lineage-specific_enhancer	0.076967067378203			cg10970798	cg10970798
cg04907595_BC21	0.115319715536482	chr1	24931773	R	II	RUNX3	TSS1500	Island	chr1:24929036-24932514	Both	CG	Island	ENST00000308873	chr1	24899518	24929877	30360	-	1895	ENSG00000020633	RUNX3	protein_coding	chromosome	RUNX3	ENSG00000020633	RUNX3						Bivalent_poised_promoter	0.147344138079801	PMD		cg04907595	cg04907595
cg19100596_BC21	0.145394715443924	chr1	31704760	R	II	COL16A1	TSS1500	Shore	chr1:31703936-31704268	Both	CG	South Shore	ENST00000373668	chr1	31679230	31704319	25090	-	440	ENSG00000084636	COL16A1	protein_coding	chromosome	COL16A1			PRAD_2660	6.02749028261047	Promoter	0.526946107784431	0.473053892215569	Active_prostate_lineage-specific_promoter	0.105790612714203			cg19100596	cg19100596
cg13299148_BC21	0.145394715443924	chr1	31704832	R	II	COL16A1	TSS1500	Shore	chr1:31703936-31704268	Both	CG	South Shore	ENST00000373668	chr1	31679230	31704319	25090	-	512	ENSG00000084636	COL16A1	protein_coding	chromosome	COL16A1			PRAD_2660	6.02749028261047	Promoter	0.526946107784431	0.473053892215569	Active_prostate_lineage-specific_promoter	0.105790612714203			cg13299148	cg13299148
cg13666729_BC21	0.167487143454826	chr1	32464872	F	II	ZBTB8B	TSS200	Shore	chr1:32464899-32465460	Both	CG	North Shore	ENST00000609129	chr1	32465069	32496686	31618	+	195	ENSG00000273274	ZBTB8B	protein_coding	chromosome	ZBTB8B			PRAD_2740	16.8172159616826	Promoter	0.642714570858283	0.357285429141717	Bivalent_poised_promoter	0.115919418054195			cg13666729	cg13666729
cg10201297_TC21	0.167487143454826	chr1	32465231	F	II		Unknow	Island	chr1:32464899-32465460	Both	CG	Island	ENST00000609129	chr1	32465069	32496686	31618	+	161	ENSG00000273274	ZBTB8B	protein_coding	chromosome	ZBTB8B	ENSG00000254553;ENSG00000273274	RP1-27O5.3;ZBTB8B	PRAD_2740	16.8172159616826	Promoter	0.642714570858283	0.357285429141717	Bivalent_poised_promoter	0.115919418054195			cg10201297	cg10201297
cg00987080_TC11	0.167487143454826	chr1	32465236	R	I		Unknow	Island	chr1:32464899-32465460	Red	CG	Island	ENST00000609129	chr1	32465069	32496686	31618	+	166	ENSG00000273274	ZBTB8B	protein_coding	chromosome	ZBTB8B	ENSG00000254553;ENSG00000273274	RP1-27O5.3;ZBTB8B	PRAD_2740	16.8172159616826	Promoter	0.642714570858283	0.357285429141717	Bivalent_poised_promoter	0.115919418054195			cg00987080	cg00987080
cg00648558_BC21	0.208942834931008	chr1	34754623	R	II	GJB5	TSS1500	OpenSea		Both	CG	Open Sea	ENST00000338513	chr1	34755047	34758512	3466	+	422	ENSG00000189280	GJB5	protein_coding	chromosome	GJB5	ENSG00000163866	SMIM12						Active_non-prostate_lineage_enhancer	0.127345495187362	PMD		cg00648558	cg00648558
cg04141379_TC21	0.170708418766041	chr1	48472374	R	II	SPATA6	TSS200	Island	chr1:48471632-48472399	Both	CG	Island	ENST00000396199	chr1	48295374	48472208	176835	-	165	ENSG00000132122	SPATA6	protein_coding	chromosome	SPATA6			PRAD_3813	31.6461953042872	Promoter	0.70059880239521	0.29940119760479	Active_prostate_lineage-specific_promoter	0.124825051441475			cg04141379	cg04141379
cg16899892_BC21	0.179857056550066	chr1	53063299	R	II		Unknow	Island	chr1:53061992-53063302	Both	CG	Island	ENST00000618387	chr1	53062213	53085501	23289	+	1085	ENSG00000174348	PODN	protein_coding	chromosome	PODN	ENSG00000174348	PODN						Bivalent_poised_promoter	0.0837724986932049			cg16899892	cg16899892
cg01568973_TC21	0.179857056550066	chr1	53063319	R	II		Unknow	Shore	chr1:53061992-53063302	Both	CG	South Shore	ENST00000618387	chr1	53062213	53085501	23289	+	1105	ENSG00000174348	PODN	protein_coding	chromosome	PODN	ENSG00000174348	PODN						Bivalent_poised_promoter	0.0837724986932049			cg01568973	cg01568973
cg23978657_TC11	0.190883762170186	chr1	89198577	F	I		Unknow	OpenSea		Grn	CG	Open Sea	ENST00000355754	chr1	89181148	89198932	17785	-	353	ENSG00000162654	GBP4	protein_coding	chromosome	GBP4	ENSG00000162654	GBP4	PRAD_4980	6.06656570566901	Intron	0.508982035928144	0.491017964071856	Active_non-prostate_lineage_promoter	0.107364154215083			cg23978657	cg23978657
cg22221320_TC21	0.190883762170186	chr1	89198657	R	II		Unknow	OpenSea		Both	CG	Open Sea	ENST00000355754	chr1	89181148	89198932	17785	-	273	ENSG00000162654	GBP4	protein_coding	chromosome	GBP4	ENSG00000162654	GBP4	PRAD_4980	6.06656570566901	Intron	0.508982035928144	0.491017964071856	Active_non-prostate_lineage_promoter	0.107364154215083			cg22221320	cg22221320
cg20410995_TC21	0.190883762170186	chr1	89198862	R	II	GBP4	Exon	OpenSea		Both	CG	Open Sea	ENST00000355754	chr1	89181148	89198932	17785	-	68	ENSG00000162654	GBP4	protein_coding	chromosome	GBP4	ENSG00000162654	GBP4						Active_non-prostate_lineage_promoter	0.107364154215083			cg20410995	cg20410995
cg14563196_TC21	0.190883762170186	chr1	89198899	R	II	GBP4	Exon	OpenSea		Both	CG	Open Sea	ENST00000355754	chr1	89181148	89198932	17785	-	31	ENSG00000162654	GBP4	protein_coding	chromosome	GBP4	ENSG00000162654	GBP4						Active_non-prostate_lineage_promoter	0.107364154215083			cg14563196	cg14563196
cg09549015_TC21	0.115699094241087	chr1	94542485	F	II	MIR12133	TSS1500	Shore	chr1:94541281-94542083	Both	CG	South Shore	ENST00000334047	chr1	94529225	94541800	12576	-	684	ENSG00000117525	F3	protein_coding	chromosome	F3			PRAD_5215	9.4337483504948	Promoter	0.548902195608782	0.451097804391218	Active_non-prostate_lineage_promoter	0.0832341654380908			cg09549015	cg09549015
cg25893275_BC21	0.115699094241087	chr1	94542494	R	II	MIR12133	TSS1500	Shore	chr1:94541281-94542083	Both	CG	South Shore	ENST00000334047	chr1	94529225	94541800	12576	-	693	ENSG00000117525	F3	protein_coding	chromosome	F3			PRAD_5215	9.4337483504948	Promoter	0.548902195608782	0.451097804391218	Active_non-prostate_lineage_promoter	0.0832341654380908			cg25893275	cg25893275
cg10376161_BC21	0.202776521005774	chr1	111515257	F	II		Unknow	Shore	chr1:111515562-111515968	Both	CG	North Shore	ENST00000241356	chr1	111499429	111503760	4332	-	11496	ENSG00000121933	ADORA3	protein_coding	chromosome	ADORA3	ENSG00000121933	ADORA3						Active_non-prostate_lineage_promoter	0.11995231261827			cg10376161	cg10376161
cg03614513_BC21	0.103935041193211	chr1	115089417	F	II	TSPAN2	Exon	Island	chr1:115089229-115089963	Both	CG	Island	ENST00000433172	chr1	115050383	115089414	39032	-	2	ENSG00000134198	TSPAN2	protein_coding	chromosome	TSPAN2	ENSG00000134198	TSPAN2	PRAD_5888	6.56686754987634	Promoter	0.778443113772455	0.221556886227545	Bivalent_poised_promoter	0.136410951361102	PMD		cg03614513	cg03614513
cg21863110_BC11	0.102866129657547	chr1	115837796	R	I	NHLH2	3UTR	Island	chr1:115837738-115839743	Red	CG	Island	ENST00000429731	chr1	115838052	115840741	2690	-	2943	ENSG00000177551	NHLH2	protein_coding	chromosome	NHLH2	ENSG00000177551	NHLH2						Bivalent_poised_promoter	0.113516196881056			cg21863110	cg21863110
cg25341338_TC11	0.102866129657547	chr1	115837954	R	I	NHLH2	3UTR	Island	chr1:115837738-115839743	Grn	CG	Island	ENST00000429731	chr1	115838052	115840741	2690	-	2785	ENSG00000177551	NHLH2	protein_coding	chromosome	NHLH2	ENSG00000177551	NHLH2						Bivalent_poised_promoter	0.113516196881056			cg25341338	cg25341338
cg20070090_BC21	-0.142627949348821	chr1	153391013	R	II	S100A8	TSS200	OpenSea		Both	CG	Open Sea	ENST00000368732	chr1	153390032	153390976	945	-	36	ENSG00000143546	S100A8	protein_coding	chromosome	S100A8	ENSG00000143546	S100A8						Bivalent_poised_enhancer	0.167884278436433	PMD	commonPMD	cg20070090	cg20070090
cg24898863_BC21	-0.142627949348821	chr1	153391104	R	II	S100A8	Exon	OpenSea		Both	CG	Open Sea	ENST00000477801	chr1	153390204	153391071	868	-	32	ENSG00000143546	S100A8	protein_coding	chromosome	S100A8	ENSG00000143546	S100A8						Bivalent_poised_enhancer	0.167884278436433	PMD	commonPMD	cg24898863	cg24898863
cg03138446_BC21	0.12968419087315	chr1	153774404	F	II	INTS3	Exon	Shore	chr1:153775179-153776222	Both	CG	North Shore	ENST00000271857	chr1	153774354	153780157	5804	+	49	ENSG00000143554	SLC27A3	protein_coding	chromosome	SLC27A3	ENSG00000143624;ENSG00000143554	INTS3;SLC27A3						Active_non-prostate_lineage_promoter	0.434360065690513	PMD	commonPMD	cg03138446	cg03138446
cg24889998_TC21	0.114480785058449	chr1	154503212	R	II	SHE	TSS1500	Island	chr1:154501631-154503223	Both	CG	Island	ENST00000368480	chr1	154502972	154548147	45176	+	239	ENSG00000163239	TDRD10	protein_coding	chromosome	TDRD10	ENSG00000163239	TDRD10						Bivalent_poised_enhancer	0.111561151066816			cg24889998	cg24889998
cg10046892_BC21	0.141674593169284	chr1	156248151	R	II	PAQR6	TSS200	Shelf	chr1:156245577-156246108	Both	CG	South Shelf	ENST00000540423	chr1	156243321	156248117	4797	-	33	ENSG00000160781	PAQR6	protein_coding	chromosome	PAQR6								Active_non-prostate_lineage_promoter	0.0753459484504417			cg10046892	cg10046892
cg03701795_BC21	-0.224213471153559	chr1	158353692	F	II	CD1E	TSS1500	OpenSea		Both	CG	Open Sea	ENST00000444681	chr1	158353696	158357553	3858	+	2	ENSG00000158488	CD1E	protein_coding	chromosome	CD1E								Repressed_chromatin	0.211342370182441	PMD	commonPMD	cg03701795	cg03701795
cg14633426_TC21	0.112277700285689	chr1	159924931	R	II	TAGLN2	TSS1500	Island	chr1:159924539-159925608	Both	CG	Island	ENST00000397334	chr1	159918838	159925229	6392	-	296	ENSG00000158710	TAGLN2	protein_coding	chromosome	TAGLN2	ENSG00000158710	TAGLN2						Active_prostate_lineage-specific_promoter	0.102098460171822			cg14633426	cg14633426
cg16403669_TC21	0.18253260504742	chr1	166166030	F	II	FAM78B	Exon	Island	chr1:166165021-166167211	Both	CG	Island	ENST00000354422	chr1	166070019	166166715	96697	-	683	ENSG00000188859	FAM78B	protein_coding	chromosome	FAM78B	ENSG00000188859	FAM78B						Bivalent_poised_promoter	0.186603206144484	PMD	commonPMD	cg16403669	cg16403669
cg26247215_TC21	0.18253260504742	chr1	166166969	F	II	FAM78B	TSS1500	Island	chr1:166165021-166167211	Both	CG	Island	ENST00000338353	chr1	166070020	166166969	96950	-	0	ENSG00000188859	FAM78B	protein_coding	chromosome	FAM78B	ENSG00000188859	FAM78B	PRAD_7482	10.1920318070383	Promoter	0.69061876247505	0.30938123752495	Bivalent_poised_promoter	0.186603206144484	PMD	commonPMD	cg26247215	cg26247215
cg18166862_BC11	0.18253260504742	chr1	166167025	F	I	FAM78B	TSS200	Island	chr1:166165021-166167211	Red	CG	Island	ENST00000338353	chr1	166070020	166166969	96950	-	55	ENSG00000188859	FAM78B	protein_coding	chromosome	FAM78B			PRAD_7482	10.1920318070383	Promoter	0.69061876247505	0.30938123752495	Bivalent_poised_promoter	0.186603206144484	PMD	commonPMD	cg18166862	cg18166862
cg16289210_TC21	0.159625395062509	chr1	203351268	F	II	FMOD	TSS200	OpenSea		Both	CG	Open Sea	ENST00000493296	chr1	203341337	203351088	9752	-	179	ENSG00000122176	FMOD	protein_coding	chromosome	FMOD	ENSG00000122176	FMOD	PRAD_8683	14.9151841947853	Promoter	0.512974051896208	0.487025948103792	Active_prostate_lineage-specific_promoter	0.101227201112928			cg16289210	cg16289210
cg04197452_TC21	0.12394045269779	chr1	207910568	F	II		Unknow	Shore	chr1:207910753-207911168	Both	CG	North Shore	ENST00000310833	chr1	207880972	207911402	30431	-	832	ENSG00000174059	CD34	protein_coding	chromosome	CD34	ENSG00000174059	CD34						Bivalent_poised_promoter	0.113553163942036			cg04197452	cg04197452
cg20293352_TC21	0.12394045269779	chr1	207911597	R	II	CD34	TSS1500	Shore	chr1:207910753-207911168	Both	CG	South Shore	ENST00000356522	chr1	207886539	207911402	24864	-	194	ENSG00000174059	CD34	protein_coding	chromosome	CD34								Active_non-prostate_lineage_enhancer	0.113553163942036			cg20293352	cg20293352
cg03583857_TC21	0.12394045269779	chr1	207911677	R	II	CD34	TSS1500	Shore	chr1:207910753-207911168	Both	CG	South Shore	ENST00000356522	chr1	207886539	207911402	24864	-	274	ENSG00000174059	CD34	protein_coding	chromosome	CD34								Active_non-prostate_lineage_enhancer	0.113553163942036			cg03583857	cg03583857
cg26266618_BC21	0.12394045269779	chr1	207911698	R	II	CD34	TSS1500	Shore	chr1:207910753-207911168	Both	CG	South Shore	ENST00000356522	chr1	207886539	207911402	24864	-	295	ENSG00000174059	CD34	protein_coding	chromosome	CD34								Active_non-prostate_lineage_enhancer	0.113553163942036			cg26266618	cg26266618
cg27363486_TC21	0.118138322044268	chr1	228415944	F	II		Unknow	Shore	chr1:228416005-228416866	Both	CG	North Shore	ENST00000366697	chr1	228407940	228416029	8090	-	83	ENSG00000162931	TRIM17	protein_coding	chromosome	TRIM17	ENSG00000162931	TRIM17						Bivalent_poised_promoter	0.118136379735038			cg27363486	cg27363486
cg23028178_BC21	0.153204712408449	chr1	236065967	R	II	NID1	TSS1500	Shore	chr1:236064382-236065517	Both	CG	South Shore	ENST00000264187	chr1	235975830	236065162	89333	-	804	ENSG00000116962	NID1	protein_coding	chromosome	NID1								Active_non-prostate_lineage_enhancer	0.124675489151923			cg23028178	cg23028178
cg19570640_BC21	0.146342590179069	chr2	17540499	F	II	VSNL1	TSS200	Shore	chr2:17538888-17539150;chr2:17540270-17540754	Both	CG	Island	ENST00000295156	chr2	17540653	17656439	115787	+	152	ENSG00000163032	VSNL1	protein_coding	chromosome	VSNL1	ENSG00000163032	VSNL1	PRAD_11627	8.64528498229821	Promoter	0.616766467065868	0.383233532934132	Bivalent_poised_promoter	0.119726715232326			cg19570640	cg19570640
cg14044057_BC21	0.122498766434604	chr2	28810430	F	II	SPDYA	TSS1500	Shore	chr2:28810722-28811145	Both	CG	North Shore	ENST00000379579	chr2	28810819	28850611	39793	+	387	ENSG00000163806	SPDYA	protein_coding	chromosome	SPDYA	ENSG00000163806	SPDYA						Active_non-prostate_lineage_promoter	0.101394469845114			cg14044057	cg14044057
cg11220663_TC11	0.108280482817016	chr2	70767731	F	I	ADD2	TSS200	Island	chr2:70767315-70768414	Grn	CG	Island	ENST00000407644	chr2	70662130	70767715	105586	-	15	ENSG00000075340	ADD2	protein_coding	chromosome	ADD2	ENSG00000075340	ADD2						Bivalent_poised_promoter	0.171837637382246	PMD	commonPMD	cg11220663	cg11220663
cg04737087_BC21	0.156864446526817	chr2	70977922	F	II	ANKRD53	TSS1500	Shore	chr2:70978433-70979399	Both	CG	North Shore	ENST00000272421	chr2	70978380	70985499	7120	+	456	ENSG00000144031	ANKRD53	protein_coding	chromosome	ANKRD53	ENSG00000258881	AC007040.11	PRAD_13754	3.685636167809	Promoter	0.427145708582834	0.572854291417166	Active_prostate_lineage-specific_promoter	0.138121115698305	PMD		cg04737087	cg04737087
cg01154254_TC21	0.156864446526817	chr2	70978029	F	II	ANKRD53	TSS1500	Shore	chr2:70978433-70979399	Both	CG	North Shore	ENST00000272421	chr2	70978380	70985499	7120	+	349	ENSG00000144031	ANKRD53	protein_coding	chromosome	ANKRD53	ENSG00000258881	AC007040.11	PRAD_13754	3.685636167809	Promoter	0.427145708582834	0.572854291417166	Active_prostate_lineage-specific_promoter	0.138121115698305	PMD		cg01154254	cg01154254
cg00421335_BC21	0.156864446526817	chr2	70979398	R	II		Unknow	Island	chr2:70978433-70979399	Both	CG	Island	ENST00000360589	chr2	70978612	70985339	6728	+	785	ENSG00000144031	ANKRD53	protein_coding	chromosome	ANKRD53	ENSG00000258881;ENSG00000144031	AC007040.11;ANKRD53						Active_non-prostate_lineage_promoter	0.138121115698305	PMD		cg00421335	cg00421335
cg10594245_BC21	0.24903148655166	chr2	108942510	F	II		Unknow	Island	chr2:108942509-108942730	Both	CG	Island	ENST00000409271	chr2	108894471	108989269	94799	-	46757	ENSG00000135960	EDAR	protein_coding	chromosome	EDAR	ENSG00000135960	EDAR						Bivalent_poised_promoter	0.0952426903022052			cg10594245	cg10594245
cg01290568_BC21	0.111859989126402	chr2	112836282	R	II		Unknow	OpenSea		Both	CG	Open Sea	ENST00000432018	chr2	112832752	112836434	3683	-	150	ENSG00000125538	IL1B	protein_coding	chromosome	IL1B	ENSG00000125538	IL1B						Heterochromatin	0.12580089503196	PMD		cg01290568	cg01290568
cg05246303_BC21	0.141916762192213	chr2	181456627	F	II	ITGA4	TSS1500	Shore	chr2:181457034-181458302	Both	CG	North Shore	ENST00000339307	chr2	181457207	181476218	19012	+	578	ENSG00000115232	ITGA4	protein_coding	chromosome	ITGA4								Bivalent_poised_promoter	0.167945358107257	PMD	commonPMD	cg05246303	cg05246303
cg25515269_BC21	0.141916762192213	chr2	181456646	F	II	ITGA4	TSS1500	Shore	chr2:181457034-181458302	Both	CG	North Shore	ENST00000339307	chr2	181457207	181476218	19012	+	559	ENSG00000115232	ITGA4	protein_coding	chromosome	ITGA4								Bivalent_poised_promoter	0.167945358107257	PMD	commonPMD	cg25515269	cg25515269
cg04391205_BC21	0.292433640992934	chr2	190179755	R	II	C2orf88	TSS1500	Shore	chr2:190180253-190181103	Both	CG	North Shore	ENST00000409870	chr2	190180482	190200209	19728	+	725	ENSG00000187699	C2orf88	protein_coding	chromosome	C2orf88	ENSG00000187699	C2orf88						Repressed_chromatin	0.0722612394988733			cg04391205	cg04391205
cg00692780_TC21	0.112864339580136	chr2	221570058	R	II		Unknow	Shore	chr2:221571010-221574221	Both	CG	North Shore	ENST00000419964	chr2	221563997	221569481	5485	-	576	ENSG00000116106	EPHA4	protein_coding	chromosome	EPHA4	ENSG00000116106	EPHA4						Bivalent_poised_promoter	0.117828456284273			cg00692780	cg00692780
cg03894284_BC21	0.203665509869681	chr2	227717357	F	II		Unknow	Shore	chr2:227717769-227718105	Both	CG	North Shore	ENST00000409456	chr2	227699553	227718001	18449	-	642	ENSG00000135917	SLC19A3	protein_coding	chromosome	SLC19A3	ENSG00000135917	SLC19A3						Repressed_chromatin	0.0989098443503351			cg03894284	cg03894284
cg20440901_TC11	0.203665509869681	chr2	227718042	R	I	SLC19A3	TSS200	Island	chr2:227717769-227718105	Grn	CG	Island	ENST00000258403	chr2	227685855	227718012	32158	-	29	ENSG00000135917	SLC19A3	protein_coding	chromosome	SLC19A3			PRAD_18408	8.64568266124264	Promoter	0.55688622754491	0.44311377245509	Bivalent_poised_promoter	0.0989098443503351			cg20440901	cg20440901
cg24044052_BC21	0.124859675135516	chr2	230326947	F	II	SP140L	TSS1500	OpenSea		Both	CG	Open Sea	ENST00000444636	chr2	230327184	230400624	73441	+	235	ENSG00000185404	SP140L	protein_coding	chromosome	SP140L			PRAD_18480	7.89838702030063	Promoter	0.528942115768463	0.471057884231537	Active_non-prostate_lineage_promoter	0.137501970197395	PMD		cg24044052	cg24044052
cg18277764_TC21	0.142436073706522	chr3	197505	F	II	CHL1-AS2	TSS200	Island	chr3:196708-198323	Both	CG	Island	ENST00000489224	chr3	197643	248601	50959	+	136	ENSG00000134121	CHL1	protein_coding	chromosome	CHL1	ENSG00000134121	CHL1						Bivalent_poised_promoter	0.189059780845984	PMD	commonPMD	cg18277764	cg18277764
cg04748834_BC21	0.142436073706522	chr3	197546	R	II	CHL1-AS2	TSS1500	Island	chr3:196708-198323	Both	CG	Island	ENST00000489224	chr3	197643	248601	50959	+	95	ENSG00000134121	CHL1	protein_coding	chromosome	CHL1	ENSG00000134121	CHL1						Bivalent_poised_promoter	0.189059780845984	PMD	commonPMD	cg04748834	cg04748834
cg26344982_BC11	0.144404606283756	chr3	4983126	F	I	BHLHE40	Exon	Shelf	chr3:4978191-4980538;chr3:4983075-4983282;chr3:4986724-4987218	Red	CG	Island	ENST00000256495	chr3	4979116	4985323	6208	+	4009	ENSG00000134107	BHLHE40	protein_coding	chromosome	BHLHE40	ENSG00000134107	BHLHE40	PRAD_19431	5.09316611868988	Exon	0.578842315369261	0.421157684630739	Active_prostate_lineage-specific_promoter	0.0900270374195175			cg26344982	cg26344982
cg01864791_BC21	0.144404606283756	chr3	4983278	R	II	BHLHE40	Exon	Shelf	chr3:4978191-4980538;chr3:4983075-4983282;chr3:4986724-4987218	Both	CG	Island	ENST00000256495	chr3	4979116	4985323	6208	+	4161	ENSG00000134107	BHLHE40	protein_coding	chromosome	BHLHE40	ENSG00000134107	BHLHE40	PRAD_19431	5.09316611868988	Exon	0.578842315369261	0.421157684630739	Active_prostate_lineage-specific_promoter	0.0900270374195175			cg01864791	cg01864791
cg12705340_BC11	0.120190865884488	chr3	38028851	R	I		Unknow	Shelf	chr3:38024252-38025331;chr3:38028903-38030107	Red	CG	North Shore	ENST00000334661	chr3	38007498	38029762	22265	-	909	ENSG00000187091	PLCD1	protein_coding	chromosome	PLCD1	ENSG00000187091	PLCD1	PRAD_20462	3.45028700517144	Intron	0.642714570858283	0.357285429141717	Bivalent_poised_promoter	0.121491206518068			cg12705340	cg12705340
cg18306943_TC21	0.103733194248287	chr3	40387316	R	II	ENTPD3	5UTR	Island	chr3:40387105-40387524	Both	CG	Island	ENST00000456402	chr3	40387245	40427508	40264	+	70	ENSG00000168032	ENTPD3	protein_coding	chromosome	ENTPD3	ENSG00000168032	ENTPD3	PRAD_20567	3.13985817979641	Promoter	0.648702594810379	0.351297405189621	Bivalent_poised_promoter	0.121226819532859			cg18306943	cg18306943
cg10778780_BC21	0.125666695335024	chr3	42266374	R	II	CCK	TSS200	Shelf	chr3:42263452-42263819;chr3:42264657-42266028	Both	CG	South Shore	ENST00000396169	chr3	42257825	42266207	8383	-	166	ENSG00000187094	CCK	protein_coding	chromosome	CCK								Repressed_chromatin	0.105217048450858			cg10778780	cg10778780
cg26226650_TC21	0.147015370522308	chr3	50238833	F	II		Unknow	Shelf	chr3:50235836-50236469;chr3:50237961-50238213	Both	CG	South Shore	ENST00000440628	chr3	50238112	50258751	20640	+	720	ENSG00000114353	GNAI2	protein_coding	chromosome	GNAI2	ENSG00000114353	GNAI2	PRAD_21173	10.8682047814603	Intron	0.592814371257485	0.407185628742515	Active_prostate_lineage-specific_promoter	0.100222702044429			cg26226650	cg26226650
cg23320649_TC21	0.122467340886705	chr3	50567182	R	II		Unknow	Shore	chr3:50567474-50567928;chr3:50568914-50569541	Both	CG	North Shore	ENST00000486175	chr3	50559283	50567621	8339	-	437	ENSG00000088543	C3orf18	protein_coding	chromosome	C3orf18	ENSG00000088543	C3orf18						Active_non-prostate_lineage_promoter	0.129120418369621	PMD		cg23320649	cg23320649
cg00169373_BC21	0.122467340886705	chr3	50567838	R	II	HEMK1	TSS1500	Island	chr3:50567474-50567928;chr3:50568914-50569541	Both	CG	Island	ENST00000357203	chr3	50558031	50567751	9721	-	86	ENSG00000088543	C3orf18	protein_coding	chromosome	C3orf18	ENSG00000088543	C3orf18	PRAD_21238	16.7782239533199	Promoter	0.718562874251497	0.281437125748503	Active_prostate_lineage-specific_promoter	0.129120418369621	PMD		cg00169373	cg00169373
cg10772086_TC21	0.136692017448949	chr3	133745807	F	II	TF	TSS1500	Shore	chr3:133746105-133746576	Both	CG	North Shore	ENST00000402696	chr3	133745956	133779006	33051	+	147	ENSG00000091513	TF	protein_coding	chromosome	TF								Bivalent_poised_promoter	0.191707572590209	PMD	commonPMD	cg10772086	cg10772086
cg17775713_TC21	0.136692017448949	chr3	133746625	F	II		Unknow	Shore	chr3:133746105-133746576	Both	CG	South Shore	ENST00000482271	chr3	133746393	133756923	10531	+	231	ENSG00000091513	TF	protein_coding	chromosome	TF	ENSG00000091513	TF						Bivalent_poised_promoter	0.191707572590209	PMD	commonPMD	cg17775713	cg17775713
cg11293699_BC21	0.125749511154486	chr3	138947631	F	II	FOXL2	TSS1500	Shore	chr3:138944876-138947565;chr3:138949793-138950481	Both	CG	South Shore	ENST00000383165	chr3	138947234	138953451	6218	+	396	ENSG00000206262	FOXL2NB	protein_coding	chromosome	FOXL2NB	ENSG00000206262	FOXL2NB						Bivalent_poised_promoter	0.135173148562846	PMD		cg11293699	cg11293699
cg18755942_TC21	0.125749511154486	chr3	138947877	F	II	FOXL2	TSS1500	Shore	chr3:138944876-138947565;chr3:138949793-138950481	Both	CG	South Shore	ENST00000383165	chr3	138947234	138953451	6218	+	642	ENSG00000206262	FOXL2NB	protein_coding	chromosome	FOXL2NB	ENSG00000206262	FOXL2NB						Bivalent_poised_enhancer	0.135173148562846	PMD		cg18755942	cg18755942
cg25509697_BC21	0.125749511154486	chr3	138947890	F	II	FOXL2	TSS1500	Shore	chr3:138944876-138947565;chr3:138949793-138950481	Both	CG	South Shore	ENST00000383165	chr3	138947234	138953451	6218	+	655	ENSG00000206262	FOXL2NB	protein_coding	chromosome	FOXL2NB	ENSG00000206262	FOXL2NB						Bivalent_poised_enhancer	0.135173148562846	PMD		cg25509697	cg25509697
cg02860240_BC11	0.102776448937433	chr3	169812833	F	I	LRRC34	Exon	Shore	chr3:169812087-169812647	Grn	CG	South Shore	ENST00000522830	chr3	169793473	169812932	19460	-	97	ENSG00000171757	LRRC34	protein_coding	chromosome	LRRC34	ENSG00000171757	LRRC34						Active_prostate_lineage-specific_promoter	0.101293925951712			cg02860240	cg02860240
cg06023994_TC21	0.107644757938123	chr3	170420083	R	II	CLDN11	TSS1500	Island	chr3:170418454-170420098	Both	CG	Island	ENST00000489485	chr3	170421218	170434092	12875	+	1133	ENSG00000013297	CLDN11	protein_coding	chromosome	CLDN11	ENSG00000013297	CLDN11	PRAD_24772	2.29896636890634	Intron	0.658682634730539	0.341317365269461	Bivalent_poised_promoter	0.110010927742148			cg06023994	cg06023994
cg06190677_BC11	0.133998514884188	chr3	187139530	F	I	RPL39L	TSS200	Island	chr3:187139139-187139871	Red	CG	Island	ENST00000296277	chr3	187120948	187139523	18576	-	6	ENSG00000163923	RPL39L	protein_coding	chromosome	RPL39L	ENSG00000163923	RPL39L	PRAD_25448	10.0863820549819	Promoter	0.652694610778443	0.347305389221557	Bivalent_poised_promoter	0.130768448483821	PMD		cg06190677	cg06190677
cg14370628_TC21	0.133998514884188	chr3	187139609	R	II	RPL39L	TSS200	Island	chr3:187139139-187139871	Both	CG	Island	ENST00000296277	chr3	187120948	187139523	18576	-	85	ENSG00000163923	RPL39L	protein_coding	chromosome	RPL39L	ENSG00000163923	RPL39L	PRAD_25448	10.0863820549819	Promoter	0.652694610778443	0.347305389221557	Bivalent_poised_promoter	0.130768448483821	PMD		cg14370628	cg14370628
cg13432744_TC21	0.133998514884188	chr3	187139749	F	II	RPL39L	TSS1500	Island	chr3:187139139-187139871	Both	CG	Island	ENST00000296277	chr3	187120948	187139523	18576	-	225	ENSG00000163923	RPL39L	protein_coding	chromosome	RPL39L	ENSG00000163923	RPL39L	PRAD_25448	10.0863820549819	Promoter	0.652694610778443	0.347305389221557	Bivalent_poised_promoter	0.130768448483821	PMD		cg13432744	cg13432744
cg17394304_TC21	0.14806614370434	chr3	187736185	F	II	BCL6	5UTR	Shore	chr3:187737542-187738055;chr3:187738462-187738792;chr3:187739943-187740160	Both	CG	North Shore	ENST00000232014	chr3	187722398	187736569	14172	-	382	ENSG00000113916	BCL6	protein_coding	chromosome	BCL6	ENSG00000113916	BCL6						Active_non-prostate_lineage_enhancer	0.0714385029390541			cg17394304	cg17394304
cg23655939_TC21	0.14806614370434	chr3	187736689	F	II	BCL6	TSS200	Shore	chr3:187737542-187738055;chr3:187738462-187738792;chr3:187739943-187740160	Both	CG	North Shore	ENST00000232014	chr3	187722398	187736569	14172	-	119	ENSG00000113916	BCL6	protein_coding	chromosome	BCL6	ENSG00000113916	BCL6						Active_non-prostate_lineage_promoter	0.0714385029390541			cg23655939	cg23655939
cg09643398_BC21	0.14806614370434	chr3	187736694	F	II	BCL6	TSS200	Shore	chr3:187737542-187738055;chr3:187738462-187738792;chr3:187739943-187740160	Both	CG	North Shore	ENST00000232014	chr3	187722398	187736569	14172	-	124	ENSG00000113916	BCL6	protein_coding	chromosome	BCL6	ENSG00000113916	BCL6						Active_non-prostate_lineage_promoter	0.0714385029390541			cg09643398	cg09643398
cg13440003_TC21	0.149502463467127	chr4	15779472	F	II		Unknow	Shore	chr4:15778375-15779106	Both	CG	South Shore	ENST00000226279	chr4	15778278	15853230	74953	+	1193	ENSG00000004468	CD38	protein_coding	chromosome	CD38	ENSG00000004468	CD38	PRAD_26827	3.97545650734915	Intron	0.447105788423154	0.552894211576846	Active_prostate_lineage-specific_promoter	0.114156976616708			cg13440003	cg13440003
cg13117948_TC21	0.207064893241926	chr4	16084428	F	II	PROM1	TSS1500	Shore	chr4:16082572-16084112	Both	CG	South Shore	ENST00000505450	chr4	15968228	16084378	116151	-	49	ENSG00000007062	PROM1	protein_coding	chromosome	PROM1								Heterochromatin	0.12202507424406			cg13117948	cg13117948
cg08319991_TC21	0.143120043343698	chr4	41257266	R	II	UCHL1-DT	TSS1500	Island	chr4:41256742-41257850	Both	CG	Island	ENST00000512788	chr4	41256945	41268125	11181	+	320	ENSG00000154277	UCHL1	protein_coding	chromosome	UCHL1	ENSG00000154277	UCHL1	PRAD_27398	3.19597111889004	Exon	0.756487025948104	0.243512974051896	Bivalent_poised_promoter	0.100816441034408			cg08319991	cg08319991
cg11819342_BC21	0.100461897679676	chr4	47838666	F	II	CORIN	TSS1500	Shore	chr4:47836587-47837929	Both	CG	South Shore	ENST00000504584	chr4	47642843	47838106	195264	-	559	ENSG00000145244	CORIN	protein_coding	chromosome	CORIN								Active_non-prostate_lineage_enhancer	0.0827063403173933			cg11819342	cg11819342
cg00244517_TC21	0.260736432844622	chr4	56505301	R	II	ARL9	5UTR	Shore	chr4:56505416-56505856	Both	CG	North Shore	ENST00000360096	chr4	56505343	56524448	19106	+	40	ENSG00000196503	ARL9	protein_coding	chromosome	ARL9								Active_non-prostate_lineage_promoter	0.123973257206085			cg00244517	cg00244517
cg05672616_BC21	0.201253169357189	chr4	82753449	R	II	MIR575	TSS200	OpenSea		Both	CG	Open Sea	ENST00000273908	chr4	82659887	82798772	138886	-	45321	ENSG00000145284	SCD5	protein_coding	chromosome	SCD5	ENSG00000145284	SCD5						Active_non-prostate_lineage_enhancer	0.119360105097856			cg05672616	cg05672616
cg07070341_BC11	0.10150215915216	chr4	120923019	R	I	PRDM5	TSS1500	Island	chr4:120921993-120923038	Grn	CG	Island	ENST00000394435	chr4	120837345	120922870	85526	-	148	ENSG00000138738	PRDM5	protein_coding	chromosome	PRDM5			PRAD_29269	2.95127835132428	Promoter	0.668662674650699	0.331337325349301	Bivalent_poised_promoter	0.157143513674607	PMD	commonPMD	cg07070341	cg07070341
cg18181323_TC11	0.10150215915216	chr4	120923021	R	I	PRDM5	TSS1500	Island	chr4:120921993-120923038	Grn	CG	Island	ENST00000394435	chr4	120837345	120922870	85526	-	150	ENSG00000138738	PRDM5	protein_coding	chromosome	PRDM5			PRAD_29269	2.95127835132428	Promoter	0.668662674650699	0.331337325349301	Bivalent_poised_promoter	0.157143513674607	PMD	commonPMD	cg18181323	cg18181323
cg14948448_BC21	0.103393369910882	chr4	147480509	F	II	EDNRA	TSS1500	Shore	chr4:147481046-147481608	Both	CG	North Shore	ENST00000358556	chr4	147480917	147544954	64038	+	406	ENSG00000151617	EDNRA	protein_coding	chromosome	EDNRA								Bivalent_poised_promoter	0.15254501470637	PMD	commonPMD	cg14948448	cg14948448
cg17073859_TC11	0.103393369910882	chr4	147480676	F	I	EDNRA	TSS1500	Shore	chr4:147481046-147481608	Grn	CG	North Shore	ENST00000358556	chr4	147480917	147544954	64038	+	239	ENSG00000151617	EDNRA	protein_coding	chromosome	EDNRA								Bivalent_poised_promoter	0.15254501470637	PMD	commonPMD	cg17073859	cg17073859
cg00974629_TC21	0.103393369910882	chr4	147480751	R	II	EDNRA	TSS1500	Shore	chr4:147481046-147481608	Both	CG	North Shore	ENST00000358556	chr4	147480917	147544954	64038	+	164	ENSG00000151617	EDNRA	protein_coding	chromosome	EDNRA								Bivalent_poised_promoter	0.15254501470637	PMD	commonPMD	cg00974629	cg00974629
cg05618426_TC21	0.103393369910882	chr4	147480806	F	II	EDNRA	TSS1500	Shore	chr4:147481046-147481608	Both	CG	North Shore	ENST00000358556	chr4	147480917	147544954	64038	+	109	ENSG00000151617	EDNRA	protein_coding	chromosome	EDNRA								Bivalent_poised_promoter	0.15254501470637	PMD	commonPMD	cg05618426	cg05618426
cg14479198_BC21	0.14841591908987	chr5	80959974	F	II	RASGRF2	TSS1500	Shore	chr5:80960133-80961187	Both	CG	North Shore	ENST00000265080	chr5	80960672	81230156	269485	+	696	ENSG00000113319	RASGRF2	protein_coding	chromosome	RASGRF2								Bivalent_poised_promoter	0.104223696508256			cg14479198	cg14479198
cg06974515_TC21	0.13991173684095	chr5	95620471	F	II	GPR150	Exon	Island	chr5:95619926-95621540	Both	CG	Island	ENST00000380007	chr5	95620078	95622142	2065	+	392	ENSG00000178015	GPR150	protein_coding	chromosome	GPR150	ENSG00000178015	GPR150	PRAD_33639	4.14524730387059	Exon	0.716566866267465	0.283433133732535	Bivalent_poised_promoter	0.110008832022245			cg06974515	cg06974515
cg24120357_BC21	0.132238582957456	chr5	119355720	F	II	TNFAIP8	TSS1500	Island	chr5:119355706-119356064	Both	CG	Island	ENST00000415806	chr5	119356035	119394599	38565	+	313	ENSG00000145779	TNFAIP8	protein_coding	chromosome	TNFAIP8	ENSG00000145779	TNFAIP8	PRAD_34214	5.11758904079519	Promoter	0.564870259481038	0.435129740518962	Active_non-prostate_lineage_promoter	0.08925789385938			cg24120357	cg24120357
cg02033258_BC11	0.191292785301268	chr5	132257568	F	I	PDLIM4	TSS200	Shore	chr5:132257732-132258120	Red	CG	North Shore	ENST00000253754	chr5	132257671	132273454	15784	+	101	ENSG00000131435	PDLIM4	protein_coding	chromosome	PDLIM4	ENSG00000072682	P4HA2	PRAD_34625	4.15480249704838	Promoter	0.7624750499002	0.2375249500998	Bivalent_poised_promoter	0.0808216088360232			cg02033258	cg02033258
cg08957484_TC11	0.118883850265745	chr5	132747840	R	I	CCNI2	Exon	Island	chr5:132747181-132748219	Grn	CG	Island	ENST00000614847	chr5	132747445	132754403	6959	+	394	ENSG00000205089	CCNI2	protein_coding	chromosome	CCNI2	ENSG00000205089	CCNI2						Bivalent_poised_promoter	0.0702489128022617			cg08957484	cg08957484
cg16096308_TC21	0.140857572492332	chr5	137736815	F	II	KLHL3	TSS1500	OpenSea		Both	CG	Open Sea	ENST00000309755	chr5	137617500	137736090	118591	-	724	ENSG00000146021	KLHL3	protein_coding	chromosome	KLHL3								Heterochromatin	0.11441804653411			cg16096308	cg16096308
cg24633027_TC21	0.143477140626188	chr5	141374747	R	II	PCDHGA6	Exon	Shelf	chr5:141371731-141372316;chr5:141374087-141374385;chr5:141375687-141376374	Both	CG	South Shore	ENST00000610583	chr5	141373993	141379642	5650	+	753	ENSG00000253731	PCDHGA6	protein_coding	chromosome	PCDHGA6	ENSG00000204956;ENSG00000081853;ENSG00000254245;ENSG00000254221;ENSG00000262576;ENSG00000253910;ENSG00000253485;ENSG00000262209;ENSG00000253731	PCDHGA1;PCDHGA2;PCDHGA3;PCDHGB1;PCDHGA4;PCDHGB2;PCDHGA5;PCDHGB3;PCDHGA6						Bivalent_poised_enhancer	0.13696751448108	PMD		cg24633027	cg24633027
cg02921583_TC21	0.109457340414707	chr5	147782812	R	II	JAKMIP2	TSS200	OpenSea		Both	CG	Open Sea	ENST00000616793	chr5	147585439	147782848	197410	-	34	ENSG00000176049	JAKMIP2	protein_coding	chromosome	JAKMIP2	ENSG00000176049	JAKMIP2						Bivalent_poised_promoter	0.123116196440734			cg02921583	cg02921583
cg11042320_TC21	0.250669279665596	chr5	150154934	R	II		Unknow	OpenSea		Both	CG	Open Sea	ENST00000517488	chr5	150134750	150155627	20878	-	691	ENSG00000113721	PDGFRB	protein_coding	chromosome	PDGFRB	ENSG00000113721	PDGFRB						Bivalent_poised_promoter	0.104014306171737			cg11042320	cg11042320
cg24040989_TC21	0.146048105039767	chr5	150600010	R	II	SYNPO	TSS1500	OpenSea		Both	CG	Open Sea	ENST00000394243	chr5	150601080	150654232	53153	+	1068	ENSG00000171992	SYNPO	protein_coding	chromosome	SYNPO								Active_non-prostate_lineage_enhancer	0.0987777532250482			cg24040989	cg24040989
cg17741986_BC21	0.150498537477919	chr5	178940620	F	II	ZNF454	TSS1500	Island	chr5:178940619-178941724	Both	CG	Island	ENST00000320129	chr5	178941191	178966433	25243	+	569	ENSG00000178187	ZNF454	protein_coding	chromosome	ZNF454								Bivalent_poised_promoter	0.213505842678911	PMD	commonPMD	cg17741986	cg17741986
cg12586150_BC21	0.113430422900157	chr6	2840558	R	II	SERPINB1	Exon	Shore	chr6:2841539-2842039	Both	CG	North Shore	ENST00000476896	chr6	2836108	2841848	5741	-	1288	ENSG00000021355	SERPINB1	protein_coding	chromosome	SERPINB1	ENSG00000021355	SERPINB1						Active_non-prostate_lineage_promoter	0.0833166385180589			cg12586150	cg12586150
cg22977317_BC21	0.113430422900157	chr6	2842316	F	II	SERPINB1	TSS1500	Shore	chr6:2841539-2842039	Both	CG	South Shore	ENST00000380739	chr6	2832332	2842006	9675	-	309	ENSG00000021355	SERPINB1	protein_coding	chromosome	SERPINB1								Active_non-prostate_lineage_enhancer	0.0833166385180589			cg22977317	cg22977317
cg05121987_TC21	0.128795636531906	chr6	27251520	F	II		Unknow	Island	chr6:27251013-27252034	Both	CG	Island	ENST00000377456	chr6	27251588	27256456	4869	+	66	ENSG00000112812	PRSS16	protein_coding	chromosome	PRSS16	ENSG00000112812	PRSS16	PRAD_38254	24.5181915419492	Promoter	0.664670658682635	0.335329341317365	Active_prostate_lineage-specific_promoter	0.133199944357228	PMD		cg05121987	cg05121987
cg20486877_TC21	0.113423969905058	chr6	29626704	F	II		Unknow	Shore	chr6:29627521-29628187	Both	CG	North Shore	ENST00000355973	chr6	29555629	29628038	72410	-	1332	ENSG00000204681	GABBR1	protein_coding	chromosome	GABBR1	ENSG00000204681	GABBR1						Heterochromatin				cg20486877	cg20486877
cg09702096_TC21	-0.173985083845851	chr6	32204009	F	II		Unknow	OpenSea		Both	CG	Open Sea	ENST00000375043	chr6	32190766	32195523	4758	-	8485	ENSG00000213654	GPSM3	protein_coding	chromosome	GPSM3	ENSG00000204301	NOTCH4						Repressed_chromatin				cg09702096	cg09702096
cg14254433_TC11	0.134458247439357	chr6	34514634	R	I	PACSIN1	TSS1500	OpenSea		Red	CG	Open Sea	ENST00000538621	chr6	34514872	34535221	20350	+	236	ENSG00000124507	PACSIN1	protein_coding	chromosome	PACSIN1	ENSG00000124507	PACSIN1						Bivalent_poised_promoter	0.0947348696357137			cg14254433	cg14254433
cg22548485_BC21	0.117048261011259	chr6	35499000	R	II		Unknow	Shore	chr6:35496279-35498492	Both	CG	South Shore	ENST00000338863	chr6	35473597	35497076	23480	-	1923	ENSG00000007866	TEAD3	protein_coding	chromosome	TEAD3	ENSG00000112041	TULP1						Bivalent_poised_promoter	0.0811004710261645			cg22548485	cg22548485
cg02914379_BC21	0.111387940381882	chr6	41638046	R	II	MDFI	TSS1500	Island	chr6:41636845-41638925	Both	CG	Island	ENST00000441667	chr6	41638438	41649653	11216	+	390	ENSG00000112559	MDFI	protein_coding	chromosome	MDFI	ENSG00000112559	MDFI	PRAD_39452	10.6072970554249	Promoter	0.584830339321357	0.415169660678643	Bivalent_poised_promoter	0.104007169298374			cg02914379	cg02914379
cg01993576_BC21	0.160592992987362	chr6	44219937	R	II		Unknow	Shore	chr6:44219449-44219663;chr6:44223397-44224135	Both	CG	South Shore	ENST00000427851	chr6	44219656	44234150	14495	+	280	ENSG00000112759	SLC29A1	protein_coding	chromosome	SLC29A1	ENSG00000112759	SLC29A1						Active_non-prostate_lineage_promoter	0.101923647965263			cg01993576	cg01993576
cg23004174_TC21	0.126786070919774	chr6	73695156	F	II	CD109-AS1	Exon	Shore	chr6:73695877-73696411	Both	CG	North Shore	ENST00000422508	chr6	73695785	73828316	132532	+	627	ENSG00000156535	CD109	protein_coding	chromosome	CD109								Active_non-prostate_lineage_enhancer	0.0857937496120967			cg23004174	cg23004174
cg25537962_BC21	0.126786070919774	chr6	73695841	F	II	CD109-AS1	Exon	Shore	chr6:73695877-73696411	Both	CG	North Shore	ENST00000437994	chr6	73695785	73828316	132532	+	55	ENSG00000156535	CD109	protein_coding	chromosome	CD109	ENSG00000156535	CD109	PRAD_40392	3.13261268253047	Promoter	0.510978043912176	0.489021956087824	Active_prostate_lineage-specific_promoter	0.0857937496120967			cg25537962	cg25537962
cg24843646_TC11	0.126786070919774	chr6	73695927	F	I	CD109-AS1	Exon	Island	chr6:73695877-73696411	Grn	CG	Island	ENST00000437994	chr6	73695785	73828316	132532	+	141	ENSG00000156535	CD109	protein_coding	chromosome	CD109	ENSG00000156535	CD109	PRAD_40392	3.13261268253047	Promoter	0.510978043912176	0.489021956087824	Active_prostate_lineage-specific_promoter	0.0857937496120967			cg24843646	cg24843646
cg12307716_BC21	0.126786070919774	chr6	73696088	F	II	CD109-AS1	Exon	Island	chr6:73695877-73696411	Both	CG	Island	ENST00000287097	chr6	73696104	73828313	132210	+	14	ENSG00000156535	CD109	protein_coding	chromosome	CD109	ENSG00000156535	CD109						Active_prostate_lineage-specific_promoter	0.0857937496120967			cg12307716	cg12307716
cg05923072_TC11	0.126786070919774	chr6	73696186	R	I	CD109	TSS200	Island	chr6:73695877-73696411	Grn	CG	Island	ENST00000287097	chr6	73696104	73828313	132210	+	81	ENSG00000156535	CD109	protein_coding	chromosome	CD109	ENSG00000156535	CD109						Active_prostate_lineage-specific_promoter	0.0857937496120967			cg05923072	cg05923072
cg06987936_BC11	0.126786070919774	chr6	73696374	F	I	CD109-AS1	TSS1500	Island	chr6:73695877-73696411	Red	CG	Island	ENST00000287097	chr6	73696104	73828313	132210	+	269	ENSG00000156535	CD109	protein_coding	chromosome	CD109	ENSG00000156535	CD109						Bivalent_poised_promoter	0.0857937496120967			cg06987936	cg06987936
cg16701167_TC11	0.135660386404741	chr6	83431515	F	I	ME1	TSS1500	Shore	chr6:83430693-83431279	Red	CG	South Shore	ENST00000369705	chr6	83210389	83431071	220683	-	443	ENSG00000065833	ME1	protein_coding	chromosome	ME1								Bivalent_poised_promoter	0.135208826285604	PMD		cg16701167	cg16701167
cg01302668_TC21	0.189797425078189	chr6	116766075	F	II	FAM162B	TSS1500	Shore	chr6:116764576-116765779	Both	CG	South Shore	ENST00000368557	chr6	116752197	116765723	13527	-	351	ENSG00000183807	FAM162B	protein_coding	chromosome	FAM162B								Repressed_chromatin	0.115322768147418			cg01302668	cg01302668
cg23421177_TC21	0.154086253245083	chr6	145814258	F	II	EPM2A-DT	TSS1500	Shore	chr6:145814298-145815029;chr6:145815189-145815428	Both	CG	North Shore	ENST00000237281	chr6	145793502	145814753	21252	-	493	ENSG00000118496	FBXO30	protein_coding	chromosome	FBXO30	ENSG00000118496	FBXO30	PRAD_42298	3.82593367996114	Intron	0.469061876247505	0.530938123752495	Active_non-prostate_lineage_promoter	0.0883102449934848			cg23421177	cg23421177
cg19499748_TC11	0.170375962201994	chr7	28958165	F	I	TRIL	Exon	Island	chr7:28955615-28958925	Grn	CG	Island	ENST00000539664	chr7	28953358	28958292	4935	-	125	ENSG00000255690	TRIL	protein_coding	chromosome	TRIL	ENSG00000255690	TRIL						Bivalent_poised_promoter	0.115996369482498			cg19499748	cg19499748
cg03667083_TC21	0.122073663072811	chr7	30681394	F	II		Unknow	Shore	chr7:30681756-30682829	Both	CG	North Shore	ENST00000506074	chr7	30651943	30682525	30583	-	1129	ENSG00000106113	CRHR2	protein_coding	chromosome	CRHR2	ENSG00000106113	CRHR2						Bivalent_poised_promoter	0.0742199923184765			cg03667083	cg03667083
cg07960450_TC11	0.131762661323181	chr7	45574701	F	I	ADCY1	Exon	Island	chr7:45573787-45575262;chr7:45575475-45575905	Grn	CG	Island	ENST00000297323	chr7	45574522	45723116	148595	+	178	ENSG00000164742	ADCY1	protein_coding	chromosome	ADCY1	ENSG00000164742	ADCY1						Bivalent_poised_promoter	0.178494170335116	PMD	commonPMD	cg07960450	cg07960450
cg22784187_TC11	0.168389632588873	chr7	95396095	F	I		Unknow	Shore	chr7:95396247-95396810	Grn	CG	North Shore	ENST00000475439	chr7	95377533	95396122	18590	-	25	ENSG00000105852	PON3	protein_coding	chromosome	PON3	ENSG00000105852	PON3						Bivalent_poised_promoter	0.132747353869989	PMD		cg22784187	cg22784187
cg04742719_BC21	0.214499919905315	chr7	100866137	F	II	SLC12A9	Exon	Island	chr7:100866136-100866524	Both	CG	Island	ENST00000200457	chr7	100867138	100873454	6317	+	999	ENSG00000087077	TRIP6	protein_coding	chromosome	TRIP6	ENSG00000146828	SLC12A9	PRAD_46949	13.7952680497522	Promoter	0.716566866267465	0.283433133732535	Active_prostate_lineage-specific_promoter	0.0952287553918464			cg04742719	cg04742719
cg01008256_TC11	0.214499919905315	chr7	100866363	F	I	SLC12A9	Exon	Island	chr7:100866136-100866524	Grn	CG	Island	ENST00000200457	chr7	100867138	100873454	6317	+	773	ENSG00000087077	TRIP6	protein_coding	chromosome	TRIP6	ENSG00000146828	SLC12A9	PRAD_46949	13.7952680497522	Promoter	0.716566866267465	0.283433133732535	Active_prostate_lineage-specific_promoter	0.0952287553918464			cg01008256	cg01008256
cg00013374_TC21	0.119893090202348	chr7	101087239	F	II		Unknow	Shore	chr7:101088807-101089143	Both	CG	North Shore	ENST00000467847	chr7	101086785	101087508	724	+	453	ENSG00000169871	TRIM56	protein_coding	chromosome	TRIM56	ENSG00000169871	TRIM56	PRAD_46997	3.17456317051839	Exon	0.672654690618762	0.327345309381238	Active_non-prostate_lineage_promoter	0.146020034382776	PMD		cg00013374	cg00013374
cg14640865_TC21	0.119893090202348	chr7	101087297	F	II		Unknow	Shore	chr7:101088807-101089143	Both	CG	North Shore	ENST00000467847	chr7	101086785	101087508	724	+	511	ENSG00000169871	TRIM56	protein_coding	chromosome	TRIM56	ENSG00000169871	TRIM56	PRAD_46997	3.17456317051839	Exon	0.672654690618762	0.327345309381238	Active_non-prostate_lineage_promoter	0.146020034382776	PMD		cg14640865	cg14640865
cg08636620_TC21	0.192162613394227	chr7	102912598	F	II	LRRC17	TSS1500	OpenSea		Both	CG	Open Sea	ENST00000339431	chr7	102912991	102944949	31959	+	391	ENSG00000128606	LRRC17	protein_coding	chromosome	LRRC17	ENSG00000161040	FBXL13						Heterochromatin	0.108540778269681			cg08636620	cg08636620
cg21129531_TC21	0.223229655424617	chr7	128030650	R	II	LRRC4	Exon	Shore	chr7:128031105-128032800	Both	CG	North Shore	ENST00000494115	chr7	128030159	128031005	847	-	353	ENSG00000128594	LRRC4	protein_coding	chromosome	LRRC4	ENSG00000197157;ENSG00000128594	SND1;LRRC4						Bivalent_poised_promoter	0.0745329992527472			cg21129531	cg21129531
cg24941047_TC21	0.110151210763111	chr7	130490747	F	II	MEST	TSS1500	Shelf	chr7:130486176-130486960;chr7:130490898-130493270	Both	CG	North Shore	ENST00000393187	chr7	130491329	130506296	14968	+	580	ENSG00000106484	MEST	protein_coding	chromosome	MEST	ENSG00000106484	MEST						Bivalent_poised_promoter	0.0916067933958289			cg24941047	cg24941047
cg14442992_TC21	0.145940825077861	chr7	150342253	F	II	RARRES2	TSS1500	Shore	chr7:150340370-150341672	Both	CG	South Shore	ENST00000223271	chr7	150338319	150341674	3356	-	578	ENSG00000106538	RARRES2	protein_coding	chromosome	RARRES2								Bivalent_poised_promoter	0.0801626803832266			cg14442992	cg14442992
cg02902770_BC21	0.145940825077861	chr7	150342317	R	II	RARRES2	TSS1500	Shore	chr7:150340370-150341672	Both	CG	South Shore	ENST00000223271	chr7	150338319	150341674	3356	-	642	ENSG00000106538	RARRES2	protein_coding	chromosome	RARRES2								Heterochromatin	0.0801626803832266			cg02902770	cg02902770
cg16044810_BC21	0.115807643838165	chr7	151440660	F	II	CRYGN	Exon	Shore	chr7:151439847-151440149	Both	CG	South Shore	ENST00000476631	chr7	151428835	151440813	11979	-	151	ENSG00000127377	CRYGN	protein_coding	chromosome	CRYGN	ENSG00000127377	CRYGN						Bivalent_poised_promoter	0.0879894110876364			cg16044810	cg16044810
cg03080147_TC21	0.141380244680243	chr8	17412838	F	II		Unknow	Shore	chr8:17413094-17413611	Both	CG	North Shore	ENST00000180173	chr8	17298030	17413327	115298	-	487	ENSG00000003987	MTMR7	protein_coding	chromosome	MTMR7	ENSG00000003987	MTMR7						Repressed_chromatin	0.162357540142847	PMD	commonPMD	cg03080147	cg03080147
cg15659713_TC11	0.112223761954598	chr8	38728665	R	I	TACC1	5UTR	OpenSea		Red	CG	Open Sea	ENST00000518415	chr8	38728640	38848132	119493	+	24	ENSG00000147526	TACC1	protein_coding	chromosome	TACC1	ENSG00000147526	TACC1						Bivalent_poised_promoter	0.0959750471038527			cg15659713	cg15659713
cg09990086_TC21	0.292011201466698	chr8	38786328	F	II	TACC1	TSS1500	Shore	chr8:38786955-38788242	Both	CG	North Shore	ENST00000523239	chr8	38785911	38838507	52597	+	416	ENSG00000147526	TACC1	protein_coding	chromosome	TACC1	ENSG00000147526	TACC1						Active_non-prostate_lineage_promoter	0.0959750471038527			cg09990086	cg09990086
cg14618996_BC21	0.100516092713644	chr8	39107425	R	II	ADAM32	TSS1500	Shore	chr8:39107494-39107904	Both	CG	North Shore	ENST00000399831	chr8	39107529	39160959	53431	+	102	ENSG00000197140	ADAM32	protein_coding	chromosome	ADAM32	ENSG00000197140	ADAM32	PRAD_50579	3.83513973736902	Intron	0.606786427145709	0.393213572854291	Bivalent_poised_promoter	0.260501269155995	PMD	commonPMD	cg14618996	cg14618996
cg16540080_TC21	0.100516092713644	chr8	39107973	F	II		Unknow	Shore	chr8:39107494-39107904	Both	CG	South Shore	ENST00000521741	chr8	39107956	39151406	43451	+	16	ENSG00000197140	ADAM32	protein_coding	chromosome	ADAM32	ENSG00000197140	ADAM32						Bivalent_poised_promoter	0.260501269155995	PMD	commonPMD	cg16540080	cg16540080
cg07629017_TC21	0.126942442728728	chr8	52939053	R	II	NPBWR1	TSS200	Shore	chr8:52939141-52941866	Both	CG	North Shore	ENST00000331251	chr8	52938431	52941117	2687	+	621	ENSG00000183729	NPBWR1	protein_coding	chromosome	NPBWR1	ENSG00000183729	NPBWR1						Bivalent_poised_promoter	0.141222284169762	PMD		cg07629017	cg07629017
cg02115041_BC21	0.126942442728728	chr8	52939541	R	II		Unknow	Island	chr8:52939141-52941866	Both	CG	Island	ENST00000331251	chr8	52938431	52941117	2687	+	1109	ENSG00000183729	NPBWR1	protein_coding	chromosome	NPBWR1	ENSG00000183729	NPBWR1						Bivalent_poised_promoter	0.141222284169762	PMD		cg02115041	cg02115041
cg27106513_TC21	0.171651564854096	chr8	53877812	R	II		Unknow	Island	chr8:53877021-53878105;chr8:53879285-53882581	Both	CG	Island	ENST00000518286	chr8	53879884	53954142	74259	+	2070	ENSG00000147509	RGS20	protein_coding	chromosome	RGS20	ENSG00000147509	RGS20						Bivalent_poised_promoter	0.109430926250747			cg27106513	cg27106513
cg17783401_BC11	0.171651564854096	chr8	53877958	F	I		Unknow	Island	chr8:53877021-53878105;chr8:53879285-53882581	Grn	CG	Island	ENST00000518286	chr8	53879884	53954142	74259	+	1924	ENSG00000147509	RGS20	protein_coding	chromosome	RGS20	ENSG00000147509	RGS20						Bivalent_poised_promoter	0.109430926250747			cg17783401	cg17783401
cg17199658_BC21	0.15822596847616	chr8	100649250	F	II		Unknow	Shore	chr8:100649443-100649684	Both	CG	North Shore	ENST00000311812	chr8	100572882	100649665	76784	-	413	ENSG00000174226	SNX31	protein_coding	chromosome	SNX31	ENSG00000174226	SNX31						Bivalent_poised_promoter	0.0993023671839046			cg17199658	cg17199658
cg25374359_BC21	0.15822596847616	chr8	100649305	R	II	SNX31	Exon	Shore	chr8:100649443-100649684	Both	CG	North Shore	ENST00000311812	chr8	100572882	100649665	76784	-	358	ENSG00000174226	SNX31	protein_coding	chromosome	SNX31	ENSG00000174226	SNX31						Bivalent_poised_promoter	0.0993023671839046			cg25374359	cg25374359
cg27043726_TC21	0.15822596847616	chr8	100649539	F	II	SNX31	Exon	Island	chr8:100649443-100649684	Both	CG	Island	ENST00000311812	chr8	100572882	100649665	76784	-	124	ENSG00000174226	SNX31	protein_coding	chromosome	SNX31	ENSG00000174226	SNX31	PRAD_52333	2.96598685918053	Promoter	0.698602794411178	0.301397205588822	Bivalent_poised_promoter	0.0993023671839046			cg27043726	cg27043726
cg13277380_BC21	0.15822596847616	chr8	100649793	R	II	SNX31	TSS200	Shore	chr8:100649443-100649684	Both	CG	South Shore	ENST00000311812	chr8	100572882	100649665	76784	-	127	ENSG00000174226	SNX31	protein_coding	chromosome	SNX31	ENSG00000174226	SNX31	PRAD_52333	2.96598685918053	Promoter	0.698602794411178	0.301397205588822	Bivalent_poised_promoter	0.0993023671839046			cg13277380	cg13277380
cg24546463_TC21	0.15822596847616	chr8	100649825	R	II	SNX31	TSS200	Shore	chr8:100649443-100649684	Both	CG	South Shore	ENST00000311812	chr8	100572882	100649665	76784	-	159	ENSG00000174226	SNX31	protein_coding	chromosome	SNX31	ENSG00000174226	SNX31	PRAD_52333	2.96598685918053	Promoter	0.698602794411178	0.301397205588822	Bivalent_poised_promoter	0.0993023671839046			cg24546463	cg24546463
cg17808631_TC21	0.15822596847616	chr8	100650400	F	II	SNX31	TSS1500	Shore	chr8:100649443-100649684	Both	CG	South Shore	ENST00000311812	chr8	100572882	100649665	76784	-	734	ENSG00000174226	SNX31	protein_coding	chromosome	SNX31	ENSG00000174226	SNX31						Heterochromatin	0.0993023671839046			cg17808631	cg17808631
cg06043315_BC21	0.122061931738651	chr8	143558136	R	II	LOC100310756	Exon	Shore	chr8:143558226-143558602;chr8:143560439-143560918	Both	CG	North Shore	ENST00000262580	chr8	143558307	143563062	4756	+	169	ENSG00000104518	GSDMD	protein_coding	chromosome	GSDMD	ENSG00000104518	GSDMD	PRAD_54015	9.13905945988703	5' UTR	0.720558882235529	0.279441117764471	Active_prostate_lineage-specific_promoter	0.141292949182685	PMD		cg06043315	cg06043315
cg10675725_TC21	0.122061931738651	chr8	143558140	R	II	LOC100310756	Exon	Shore	chr8:143558226-143558602;chr8:143560439-143560918	Both	CG	North Shore	ENST00000262580	chr8	143558307	143563062	4756	+	165	ENSG00000104518	GSDMD	protein_coding	chromosome	GSDMD	ENSG00000104518	GSDMD	PRAD_54015	9.13905945988703	5' UTR	0.720558882235529	0.279441117764471	Active_prostate_lineage-specific_promoter	0.141292949182685	PMD		cg10675725	cg10675725
cg16563151_BC21	0.122061931738651	chr8	143558233	F	II	LOC100310756	Exon	Island	chr8:143558226-143558602;chr8:143560439-143560918	Both	CG	Island	ENST00000262580	chr8	143558307	143563062	4756	+	72	ENSG00000104518	GSDMD	protein_coding	chromosome	GSDMD	ENSG00000104518	GSDMD	PRAD_54015	9.13905945988703	5' UTR	0.720558882235529	0.279441117764471	Active_prostate_lineage-specific_promoter	0.141292949182685	PMD		cg16563151	cg16563151
cg22687097_TC21	0.122061931738651	chr8	143558386	F	II	GSDMD	5UTR	Island	chr8:143558226-143558602;chr8:143560439-143560918	Both	CG	Island	ENST00000534018	chr8	143558371	143561788	3418	+	14	ENSG00000104518	GSDMD	protein_coding	chromosome	GSDMD	ENSG00000104518	GSDMD	PRAD_54015	9.13905945988703	5' UTR	0.720558882235529	0.279441117764471	Active_prostate_lineage-specific_promoter	0.141292949182685	PMD		cg22687097	cg22687097
cg13969788_TC21	0.138029584108345	chr9	35689478	R	II		Unknow	Shore	chr9:35689613-35690732	Both	CG	North Shore	ENST00000378300	chr9	35681992	35689903	7912	-	423	ENSG00000198467	TPM2	protein_coding	chromosome	TPM2	ENSG00000198467	TPM2						Bivalent_poised_promoter	0.100141896581983			cg13969788	cg13969788
cg13999433_BC21	0.113008373020615	chr9	114394603	R	II	AKNA	TSS200	Shelf	chr9:114397859-114398784	Both	CG	North Shelf	ENST00000307564	chr9	114334156	114394405	60250	-	197	ENSG00000106948	AKNA	protein_coding	chromosome	AKNA								Active_non-prostate_lineage_enhancer	0.0705897827611191			cg13999433	cg13999433
cg19113603_BC21	0.118894958693744	chr9	127930638	F	II		Unknow	Shelf	chr9:127927099-127927936;chr9:127930560-127931052	Both	CG	Island	ENST00000492296	chr9	127927777	127930785	3009	-	145	ENSG00000167103	PIP5KL1	protein_coding	chromosome	PIP5KL1	ENSG00000167103	PIP5KL1	PRAD_58170	11.287349659101	Promoter	0.724550898203593	0.275449101796407	Bivalent_poised_promoter	0.082396218227551			cg19113603	cg19113603
cg13022129_BC21	0.175599127707773	chr9	128921583	R	II	PHYHD1	5UTR	OpenSea		Both	CG	Open Sea	ENST00000353176	chr9	128921592	128942038	20447	+	7	ENSG00000175287	PHYHD1	protein_coding	chromosome	PHYHD1	ENSG00000175287	PHYHD1						Active_non-prostate_lineage_promoter	0.0714015129636356			cg13022129	cg13022129
cg18089000_TC21	0.124584771859644	chr9	133164319	F	II	GBGT1	TSS1500	Shore	chr9:133163029-133164190	Both	CG	South Shore	ENST00000372040	chr9	133152953	133163945	10993	-	373	ENSG00000148288	GBGT1	protein_coding	chromosome	GBGT1								Active_non-prostate_lineage_promoter	0.109778935116557			cg18089000	cg18089000
cg13792579_BC11	0.165088707074482	chr9	136342914	F	I		Unknow	Island	chr9:136342324-136343066;chr9:136345259-136345505	Red	CG	Island	ENST00000354753	chr9	136334447	136359605	25159	+	8466	ENSG00000160360	GPSM1	protein_coding	chromosome	GPSM1	ENSG00000160360	GPSM1	PRAD_58990	9.75711388115251	Intron	0.688622754491018	0.311377245508982	Bivalent_poised_promoter	0.124363692507725			cg13792579	cg13792579
cg06569729_TC21	0.101925749737151	chr10	97772653	R	II	SFRP5	TSS1500	Shore	chr10:97771406-97772211	Both	CG	South Shore	ENST00000266066	chr10	97766751	97771952	5202	-	700	ENSG00000120057	SFRP5	protein_coding	chromosome	SFRP5								Repressed_chromatin	0.0848263857950551			cg06569729	cg06569729
cg01597891_TC21	0.186588316338901	chr10	103278039	R	II	INA	Exon	Island	chr10:103276871-103278327	Both	CG	Island	ENST00000616853	chr10	103277167	103290342	13176	+	871	ENSG00000148798	INA	protein_coding	chromosome	INA	ENSG00000148798	INA						Bivalent_poised_promoter	0.109336376789591			cg01597891	cg01597891
cg24919753_BC11	0.116073718723777	chr10	119378593	F	I		Unknow	OpenSea		Red	CG	Open Sea	ENST00000473563	chr10	119515523	119516488	966	-	137893	ENSG00000148908	RGS10	protein_coding	chromosome	RGS10	ENSG00000198873	GRK5						Bivalent_poised_enhancer	0.0879028906114223			cg24919753	cg24919753
cg05095158_TC11	0.181610298993909	chr11	13009326	F	I	RASSF10	5UTR	Island	chr11:13008783-13011037	Red	CG	Island	ENST00000529419	chr11	13009577	13012106	2530	+	249	ENSG00000189431	RASSF10	protein_coding	chromosome	RASSF10			PRAD_65411	12.4093381656767	Promoter	0.706586826347305	0.293413173652695	Active_prostate_lineage-specific_promoter	0.101710683417901			cg05095158	cg05095158
cg10059056_TC21	0.131865994610907	chr11	46333733	R	II		Unknow	Shore	chr11:46332541-46333640	Both	CG	South Shore	ENST00000343674	chr11	46332905	46380554	47650	+	827	ENSG00000149091	DGKZ	protein_coding	chromosome	DGKZ	ENSG00000149091	DGKZ						Bivalent_poised_promoter	0.0868769190508686			cg10059056	cg10059056
cg07092212_TC21	0.18773340047708	chr11	46360994	F	II	DGKZ	TSS1500	OpenSea		Both	CG	Open Sea	ENST00000525434	chr11	46361522	46367656	6135	+	526	ENSG00000149091	DGKZ	protein_coding	chromosome	DGKZ	ENSG00000149091	DGKZ						Active_non-prostate_lineage_promoter	0.0868769190508686			cg07092212	cg07092212
cg01132064_BC21	0.18773340047708	chr11	46361012	R	II	DGKZ	TSS1500	OpenSea		Both	CG	Open Sea	ENST00000525434	chr11	46361522	46367656	6135	+	508	ENSG00000149091	DGKZ	protein_coding	chromosome	DGKZ	ENSG00000149091	DGKZ						Active_non-prostate_lineage_promoter	0.0868769190508686			cg01132064	cg01132064
cg02211741_BC21	0.18773340047708	chr11	46362374	F	II		Unknow	Shelf	chr11:46366355-46366985	Both	CG	North Shelf	ENST00000534215	chr11	46361607	46368007	6401	+	766	ENSG00000149091	DGKZ	protein_coding	chromosome	DGKZ	ENSG00000149091	DGKZ						Active_non-prostate_lineage_promoter	0.0868769190508686			cg02211741	cg02211741
cg23760165_BC11	0.173903218316669	chr11	61828013	F	I	FADS2	TSS1500	Island	chr11:61827524-61829238	Red	CG	Island	ENST00000517312	chr11	61828179	61848186	20008	+	164	ENSG00000134824	FADS2	protein_coding	chromosome	FADS2	ENSG00000134824;ENSG00000149485	FADS2;FADS1	PRAD_66962	27.4560423411824	Promoter	0.714570858283433	0.285429141716567	Active_prostate_lineage-specific_promoter	0.10309741787211			cg23760165	cg23760165
cg05698098_TC11	0.173903218316669	chr11	61828022	F	I	FADS2	TSS1500	Island	chr11:61827524-61829238	Red	CG	Island	ENST00000517312	chr11	61828179	61848186	20008	+	155	ENSG00000134824	FADS2	protein_coding	chromosome	FADS2	ENSG00000134824;ENSG00000149485	FADS2;FADS1	PRAD_66962	27.4560423411824	Promoter	0.714570858283433	0.285429141716567	Active_prostate_lineage-specific_promoter	0.10309741787211			cg05698098	cg05698098
cg02563962_BC21	0.173903218316669	chr11	61828078	R	II	FADS2	TSS1500	Island	chr11:61827524-61829238	Both	CG	Island	ENST00000517312	chr11	61828179	61848186	20008	+	99	ENSG00000134824	FADS2	protein_coding	chromosome	FADS2	ENSG00000134824;ENSG00000149485	FADS2;FADS1	PRAD_66962	27.4560423411824	Promoter	0.714570858283433	0.285429141716567	Active_prostate_lineage-specific_promoter	0.10309741787211			cg02563962	cg02563962
cg18545771_TC21	0.111516763717508	chr11	64060407	F	II		Unknow	OpenSea		Both	CG	Open Sea	ENST00000246841	chr11	64103188	64119173	15986	+	42779	ENSG00000126500	FLRT1	protein_coding	chromosome	FLRT1	ENSG00000133315	MACROD1						Bivalent_poised_promoter	0.0950662622811756			cg18545771	cg18545771
cg12424921_TC21	0.111516763717508	chr11	64060567	F	II		Unknow	OpenSea		Both	CG	Open Sea	ENST00000246841	chr11	64103188	64119173	15986	+	42619	ENSG00000126500	FLRT1	protein_coding	chromosome	FLRT1	ENSG00000133315	MACROD1						Bivalent_poised_promoter	0.0950662622811756			cg12424921	cg12424921
cg23732080_BC21	0.149837889934883	chr11	64352564	F	II		Unknow	OpenSea		Both	CG	Open Sea	ENST00000479965	chr11	64352886	64357528	4643	+	320	ENSG00000168071	CCDC88B	protein_coding	chromosome	CCDC88B	ENSG00000168071	CCDC88B						Bivalent_poised_enhancer	0.101307519889439			cg23732080	cg23732080
cg25635864_BC21	0.105203547173666	chr11	66335915	F	II		Unknow	Shore	chr11:66334553-66334808	Both	CG	South Shore	ENST00000627248	chr11	66335641	66336402	762	-	485	ENSG00000174791	RIN1	protein_coding	chromosome	RIN1	ENSG00000174791	RIN1						Bivalent_poised_promoter	0.130309409390506	PMD		cg25635864	cg25635864
cg05244766_BC21	0.185655864677626	chr11	67583028	F	II	GSTP1	TSS1500	Shore	chr11:67583457-67584482	Both	CG	North Shore	ENST00000398606	chr11	67583595	67586660	3066	+	565	ENSG00000084207	GSTP1	protein_coding	chromosome	GSTP1			PRAD_67981	18.4197403140003	Promoter	0.489021956087824	0.510978043912176	Active_prostate_lineage-specific_promoter	0.129802838352055	PMD		cg05244766	cg05244766
cg19981409_BC21	0.129817512927376	chr11	89491874	F	II	NOX4	TSS1500	Shore	chr11:89491248-89491550	Both	CG	South Shore	ENST00000393282	chr11	89488906	89491565	2660	-	308	ENSG00000086991	NOX4	protein_coding	chromosome	NOX4	ENSG00000086991	NOX4						Active_non-prostate_lineage_enhancer	0.18479293616459	PMD	commonPMD	cg19981409	cg19981409
cg24854010_BC21	0.119583954711275	chr12	1616867	R	II	WNT5B	TSS200	OpenSea		Both	CG	Open Sea	ENST00000310594	chr12	1617056	1647211	30156	+	187	ENSG00000111186	WNT5B	protein_coding	chromosome	WNT5B	ENSG00000111186	WNT5B						Active_non-prostate_lineage_promoter	0.0974542957675605			cg24854010	cg24854010
cg07896667_TC11	0.119583954711275	chr12	1616910	R	I	WNT5B	TSS200	OpenSea		Red	CG	Open Sea	ENST00000310594	chr12	1617056	1647211	30156	+	144	ENSG00000111186	WNT5B	protein_coding	chromosome	WNT5B	ENSG00000111186	WNT5B						Active_non-prostate_lineage_promoter	0.0974542957675605			cg07896667	cg07896667
cg14782437_TC21	0.144795092971227	chr12	4272565	R	II	CCND2	TSS1500	Island	chr12:4269236-4275239	Both	CG	Island	ENST00000261254	chr12	4273772	4305350	31579	+	1205	ENSG00000118971	CCND2	protein_coding	chromosome	CCND2								Bivalent_poised_promoter	0.179433308520812	PMD	commonPMD	cg14782437	cg14782437
cg21057429_BC21	0.144795092971227	chr12	4273259	F	II	CCND2	TSS1500	Island	chr12:4269236-4275239	Both	CG	Island	ENST00000261254	chr12	4273772	4305350	31579	+	511	ENSG00000118971	CCND2	protein_coding	chromosome	CCND2			PRAD_71034	3.4816117037028	Promoter	0.534930139720559	0.465069860279441	Bivalent_poised_promoter	0.179433308520812	PMD	commonPMD	cg21057429	cg21057429
cg02765328_TC21	0.144795092971227	chr12	4274115	R	II	CCND2	Exon	Island	chr12:4269236-4275239	Both	CG	Island	ENST00000261254	chr12	4273772	4305350	31579	+	342	ENSG00000118971	CCND2	protein_coding	chromosome	CCND2	ENSG00000118971	CCND2						Bivalent_poised_promoter	0.179433308520812	PMD	commonPMD	cg02765328	cg02765328
cg08069899_BC21	0.144795092971227	chr12	4274604	R	II		Unknow	Island	chr12:4269236-4275239	Both	CG	Island	ENST00000261254	chr12	4273772	4305350	31579	+	831	ENSG00000118971	CCND2	protein_coding	chromosome	CCND2	ENSG00000118971	CCND2						Bivalent_poised_promoter	0.179433308520812	PMD	commonPMD	cg08069899	cg08069899
cg27347104_TC21	0.115375504385597	chr12	6124491	F	II	VWF	5UTR	OpenSea		Both	CG	Open Sea	ENST00000540192	chr12	6122724	6124665	1942	-	172	ENSG00000110799	VWF	protein_coding	chromosome	VWF	ENSG00000110799	VWF						Bivalent_poised_promoter	0.114876879980054			cg27347104	cg27347104
cg07869763_TC11	0.146594463106448	chr12	21657345	F	I		Unknow	Shore	chr12:21657554-21657832	Red	CG	North Shore	ENST00000396075	chr12	21638368	21657362	18995	-	15	ENSG00000111716	LDHB	protein_coding	chromosome	LDHB	ENSG00000111716	LDHB						Active_non-prostate_lineage_promoter	0.111277933617286			cg07869763	cg07869763
cg06437004_BC21	0.146594463106448	chr12	21657524	F	II	LDHB	5UTR	Shore	chr12:21657554-21657832	Both	CG	North Shore	ENST00000396075	chr12	21638368	21657362	18995	-	161	ENSG00000111716	LDHB	protein_coding	chromosome	LDHB	ENSG00000111716	LDHB						Bivalent_poised_promoter	0.111277933617286			cg06437004	cg06437004
cg00753478_BC11	0.146594463106448	chr12	21657555	R	I	LDHB	5UTR	Island	chr12:21657554-21657832	Red	CG	Island	ENST00000396075	chr12	21638368	21657362	18995	-	192	ENSG00000111716	LDHB	protein_coding	chromosome	LDHB	ENSG00000111716	LDHB						Bivalent_poised_promoter	0.111277933617286			cg00753478	cg00753478
cg00501628_TC21	0.146594463106448	chr12	21657666	F	II	LDHB	5UTR	Island	chr12:21657554-21657832	Both	CG	Island	ENST00000396076	chr12	21635342	21657794	22453	-	126	ENSG00000111716	LDHB	protein_coding	chromosome	LDHB	ENSG00000111716	LDHB	PRAD_71800	10.5753755396042	Promoter	0.582834331337325	0.417165668662675	Bivalent_poised_promoter	0.111277933617286			cg00501628	cg00501628
cg20717612_TC21	0.146594463106448	chr12	21658049	F	II	LDHB	TSS1500	Shore	chr12:21657554-21657832	Both	CG	South Shore	ENST00000350669	chr12	21635342	21657842	22501	-	206	ENSG00000111716	LDHB	protein_coding	chromosome	LDHB	ENSG00000111716	LDHB	PRAD_71800	10.5753755396042	Promoter	0.582834331337325	0.417165668662675	Bivalent_poised_promoter	0.111277933617286			cg20717612	cg20717612
cg03243946_BC21	0.146594463106448	chr12	21658100	F	II	LDHB	TSS1500	Shore	chr12:21657554-21657832	Both	CG	South Shore	ENST00000350669	chr12	21635342	21657842	22501	-	257	ENSG00000111716	LDHB	protein_coding	chromosome	LDHB	ENSG00000111716	LDHB	PRAD_71800	10.5753755396042	Promoter	0.582834331337325	0.417165668662675	Bivalent_poised_promoter	0.111277933617286			cg03243946	cg03243946
cg24509668_BC21	0.137006358719959	chr12	26195596	F	II	SSPN	5UTR	Island	chr12:26195327-26196197	Both	CG	Island	ENST00000535504	chr12	26195673	26252920	57248	+	75	ENSG00000123096	SSPN	protein_coding	chromosome	SSPN	ENSG00000123096	SSPN						Bivalent_poised_promoter	0.0920145723096096			cg24509668	cg24509668
cg00509207_BC21	0.137389983832038	chr12	30926045	F	II	TSPAN11	TSS1500	Shore	chr12:30926309-30926944	Both	CG	North Shore	ENST00000545802	chr12	30926428	30955260	28833	+	381	ENSG00000110900	TSPAN11	protein_coding	chromosome	TSPAN11								Bivalent_poised_promoter	0.149715601992535	PMD		cg00509207	cg00509207
cg15526671_BC21	0.137389983832038	chr12	30927118	F	II		Unknow	Shore	chr12:30926309-30926944	Both	CG	South Shore	ENST00000261177	chr12	30926958	30996599	69642	+	159	ENSG00000110900	TSPAN11	protein_coding	chromosome	TSPAN11	ENSG00000110900	TSPAN11						Bivalent_poised_promoter	0.149715601992535	PMD		cg15526671	cg15526671
cg22827806_TC21	0.181489729969695	chr12	48903786	R	II	CCDC65	TSS1500	OpenSea		Both	CG	Open Sea	ENST00000266984	chr12	48904110	48931840	27731	+	322	ENSG00000139537	CCDC65	protein_coding	chromosome	CCDC65	ENSG00000272822	RP11-302B13.5						Active_non-prostate_lineage_promoter	0.094784669521			cg22827806	cg22827806
cg25936385_BC21	0.117427616844667	chr12	49904948	R	II	FAIM2	TSS1500	Shore	chr12:49903797-49904205	Both	CG	South Shore	ENST00000550635	chr12	49889108	49904217	15110	-	730	ENSG00000135472	FAIM2	protein_coding	chromosome	FAIM2								Repressed_chromatin	0.10403627434678			cg25936385	cg25936385
cg13245375_TC21	0.106314906433908	chr12	51391379	R	II	GALNT6	5UTR	Shore	chr12:51391503-51392037	Both	CG	North Shore	ENST00000605089	chr12	51379841	51391390	11550	-	9	ENSG00000139629	GALNT6	protein_coding	chromosome	GALNT6	ENSG00000139629;ENSG00000050438	GALNT6;SLC4A8						Bivalent_poised_promoter	0.0894999635346382			cg13245375	cg13245375
cg15834355_BC21	0.1931576616783	chr12	54048291	F	II		Unknow	Shore	chr12:54046858-54047759;chr12:54052092-54052329	Both	CG	South Shore	ENST00000430889	chr12	54053877	54056030	2154	+	5584	ENSG00000198353	HOXC4	protein_coding	chromosome	HOXC4	ENSG00000198353	HOXC4						Repressed_chromatin	0.164335865837829	PMD	commonPMD	cg15834355	cg15834355
cg22370252_TC21	0.205946242574166	chr12	54052505	R	II	HOXC4	TSS1500	Shore	chr12:54052092-54052329;chr12:54053960-54054252	Both	CG	South Shore	ENST00000430889	chr12	54053877	54056030	2154	+	1370	ENSG00000198353	HOXC4	protein_coding	chromosome	HOXC4	ENSG00000198353	HOXC4	PRAD_73010	4.72917908415546	Intron	0.473053892215569	0.526946107784431	Active_prostate_lineage-specific_promoter	0.164335865837829	PMD	commonPMD	cg22370252	cg22370252
cg05992786_TC21	0.205946242574166	chr12	54052524	R	II	HOXC4	TSS1500	Shore	chr12:54052092-54052329;chr12:54053960-54054252	Both	CG	South Shore	ENST00000430889	chr12	54053877	54056030	2154	+	1351	ENSG00000198353	HOXC4	protein_coding	chromosome	HOXC4	ENSG00000198353	HOXC4						Active_prostate_lineage-specific_promoter	0.164335865837829	PMD	commonPMD	cg05992786	cg05992786
cg03416628_TC21	0.205946242574166	chr12	54052721	R	II	HOXC4	TSS1500	Shore	chr12:54052092-54052329;chr12:54053960-54054252	Both	CG	South Shore	ENST00000430889	chr12	54053877	54056030	2154	+	1154	ENSG00000198353	HOXC4	protein_coding	chromosome	HOXC4	ENSG00000198353	HOXC4						Active_prostate_lineage-specific_promoter	0.164335865837829	PMD	commonPMD	cg03416628	cg03416628
cg25975485_TC21	0.205946242574166	chr12	54052753	R	II	HOXC4	TSS1500	Shore	chr12:54052092-54052329;chr12:54053960-54054252	Both	CG	South Shore	ENST00000430889	chr12	54053877	54056030	2154	+	1122	ENSG00000198353	HOXC4	protein_coding	chromosome	HOXC4	ENSG00000198353	HOXC4						Active_prostate_lineage-specific_promoter	0.164335865837829	PMD	commonPMD	cg25975485	cg25975485
cg26396455_BC11	0.11761739882649	chr12	57225507	F	I	NXPH4	Exon	Island	chr12:57224739-57225619	Grn	CG	Island	ENST00000328923	chr12	57229327	57234931	5605	+	3818	ENSG00000182199	SHMT2	protein_coding	chromosome	SHMT2	ENSG00000182379	NXPH4						Bivalent_poised_promoter	0.0763420810504851			cg26396455	cg26396455
cg03162823_BC21	0.18121979504558	chr12	95547795	F	II		Unknow	Shore	chr12:95548130-95549203	Both	CG	North Shore	ENST00000537435	chr12	95518154	95548272	30119	-	475	ENSG00000136014	USP44	protein_coding	chromosome	USP44	ENSG00000136014	USP44						Heterochromatin	0.101565014204006			cg03162823	cg03162823
cg22802813_BC11	0.18121979504558	chr12	95548985	R	I	USP44	TSS1500	Island	chr12:95548130-95549203	Red	CG	Island	ENST00000393091	chr12	95517276	95548844	31569	-	140	ENSG00000136014	USP44	protein_coding	chromosome	USP44	ENSG00000136014	USP44	PRAD_74364	7.88633497581786	Promoter	0.766467065868264	0.233532934131737	Bivalent_poised_promoter	0.101565014204006			cg22802813	cg22802813
cg05063104_TC21	0.106103075979376	chr12	101209551	R	II	SLC5A8	Exon	Shore	chr12:101209609-101210155	Both	CG	North Shore	ENST00000536262	chr12	101155493	101210407	54915	-	854	ENSG00000256870	SLC5A8	protein_coding	chromosome	SLC5A8	ENSG00000256870	SLC5A8						Bivalent_poised_promoter	0.114869990737912			cg05063104	cg05063104
cg21431690_TC21	0.106103075979376	chr12	101210154	R	II	SLC5A8	Exon	Island	chr12:101209609-101210155	Both	CG	Island	ENST00000536262	chr12	101155493	101210407	54915	-	251	ENSG00000256870	SLC5A8	protein_coding	chromosome	SLC5A8	ENSG00000256870	SLC5A8						Bivalent_poised_promoter	0.114869990737912			cg21431690	cg21431690
cg13433302_BC21	0.106103075979376	chr12	101210249	F	II	SLC5A8	TSS200	Shore	chr12:101209609-101210155	Both	CG	South Shore	ENST00000536262	chr12	101155493	101210407	54915	-	156	ENSG00000256870	SLC5A8	protein_coding	chromosome	SLC5A8	ENSG00000256870	SLC5A8						Bivalent_poised_promoter	0.114869990737912			cg13433302	cg13433302
cg12135976_BC21	0.106103075979376	chr12	101210369	R	II	SLC5A8	TSS200	Shore	chr12:101209609-101210155	Both	CG	South Shore	ENST00000536262	chr12	101155493	101210407	54915	-	36	ENSG00000256870	SLC5A8	protein_coding	chromosome	SLC5A8	ENSG00000256870	SLC5A8						Bivalent_poised_promoter	0.114869990737912			cg12135976	cg12135976
cg19615059_TC21	0.112595839552316	chr12	109833114	R	II	MIR4497	TSS1500	Shore	chr12:109833537-109833777	Both	CG	North Shore	ENST00000261740	chr12	109783087	109833401	50315	-	285	ENSG00000111199	TRPV4	protein_coding	chromosome	TRPV4	ENSG00000111199	TRPV4						Bivalent_poised_promoter	0.107835721646534			cg19615059	cg19615059
cg18306456_BC21	0.112595839552316	chr12	109833219	F	II	MIR4497	TSS200	Shore	chr12:109833537-109833777	Both	CG	North Shore	ENST00000261740	chr12	109783087	109833401	50315	-	180	ENSG00000111199	TRPV4	protein_coding	chromosome	TRPV4	ENSG00000111199	TRPV4						Bivalent_poised_promoter	0.107835721646534			cg18306456	cg18306456
cg27288127_BC21	0.178178471470146	chr12	110690224	F	II	HVCN1	TSS1500	Shore	chr12:110688806-110689542	Both	CG	South Shore	ENST00000549442	chr12	110651218	110689809	38592	-	414	ENSG00000122986	HVCN1	protein_coding	chromosome	HVCN1	ENSG00000122986	HVCN1						Repressed_chromatin	0.108769917657129			cg27288127	cg27288127
cg21278806_BC11	0.100869901016119	chr13	32427614	F	I		Unknow	Island	chr13:32427112-32427740	Red	CG	Island	ENST00000495479	chr13	32401817	32428014	26198	-	398	ENSG00000139597	N4BP2L1	protein_coding	chromosome	N4BP2L1	ENSG00000139597	N4BP2L1	PRAD_76689	6.4529216749672	Intron	0.716566866267465	0.283433133732535	Active_non-prostate_lineage_promoter	0.0755547558083146			cg21278806	cg21278806
cg00844328_TC21	0.100869901016119	chr13	32427873	R	II		Unknow	Shore	chr13:32427112-32427740	Both	CG	South Shore	ENST00000495479	chr13	32401817	32428014	26198	-	139	ENSG00000139597	N4BP2L1	protein_coding	chromosome	N4BP2L1	ENSG00000139597	N4BP2L1						Active_prostate_lineage-specific_promoter	0.0755547558083146			cg00844328	cg00844328
cg13760807_TC11	0.100869901016119	chr13	32427991	F	I	N4BP2L1	Exon	Shore	chr13:32427112-32427740	Grn	CG	South Shore	ENST00000495479	chr13	32401817	32428014	26198	-	21	ENSG00000139597	N4BP2L1	protein_coding	chromosome	N4BP2L1	ENSG00000139597	N4BP2L1	PRAD_76690	12.2054253421733	Promoter	0.674650698602794	0.325349301397206	Active_prostate_lineage-specific_promoter	0.0755547558083146			cg13760807	cg13760807
cg12236156_TC21	0.100869901016119	chr13	32428110	R	II	N4BP2L1	Exon	Shore	chr13:32427112-32427740	Both	CG	South Shore	ENST00000380139	chr13	32400723	32428133	27411	-	21	ENSG00000139597	N4BP2L1	protein_coding	chromosome	N4BP2L1	ENSG00000139597	N4BP2L1	PRAD_76690	12.2054253421733	Promoter	0.674650698602794	0.325349301397206	Active_prostate_lineage-specific_promoter	0.0755547558083146			cg12236156	cg12236156
cg03040282_BC21	0.100869901016119	chr13	32428132	R	II	N4BP2L1	TSS200	Shore	chr13:32427112-32427740	Both	CG	South Shore	ENST00000380139	chr13	32400723	32428133	27411	-	0	ENSG00000139597	N4BP2L1	protein_coding	chromosome	N4BP2L1	ENSG00000139597	N4BP2L1	PRAD_76690	12.2054253421733	Promoter	0.674650698602794	0.325349301397206	Active_prostate_lineage-specific_promoter	0.0755547558083146			cg03040282	cg03040282
cg24330818_TC21	0.100869901016119	chr13	32428251	R	II	N4BP2L1	TSS200	Shore	chr13:32427112-32427740	Both	CG	South Shore	ENST00000380130	chr13	32400724	32428178	27455	-	72	ENSG00000139597	N4BP2L1	protein_coding	chromosome	N4BP2L1			PRAD_76690	12.2054253421733	Promoter	0.674650698602794	0.325349301397206	Active_prostate_lineage-specific_promoter	0.0755547558083146			cg24330818	cg24330818
cg03881446_BC21	0.100869901016119	chr13	32428275	R	II	N4BP2L1	TSS200	Shore	chr13:32427112-32427740	Both	CG	South Shore	ENST00000380130	chr13	32400724	32428178	27455	-	96	ENSG00000139597	N4BP2L1	protein_coding	chromosome	N4BP2L1			PRAD_76690	12.2054253421733	Promoter	0.674650698602794	0.325349301397206	Active_prostate_lineage-specific_promoter	0.0755547558083146			cg03881446	cg03881446
cg23206311_TC11	0.100869901016119	chr13	32428310	F	I	N4BP2L1	TSS200	Shore	chr13:32427112-32427740	Grn	CG	South Shore	ENST00000380130	chr13	32400724	32428178	27455	-	131	ENSG00000139597	N4BP2L1	protein_coding	chromosome	N4BP2L1			PRAD_76690	12.2054253421733	Promoter	0.674650698602794	0.325349301397206	Active_prostate_lineage-specific_promoter	0.0755547558083146			cg23206311	cg23206311
cg13424209_BC11	0.100869901016119	chr13	32428327	R	I	N4BP2L1	TSS200	Shore	chr13:32427112-32427740	Red	CG	South Shore	ENST00000380130	chr13	32400724	32428178	27455	-	148	ENSG00000139597	N4BP2L1	protein_coding	chromosome	N4BP2L1			PRAD_76690	12.2054253421733	Promoter	0.674650698602794	0.325349301397206	Active_prostate_lineage-specific_promoter	0.0755547558083146			cg13424209	cg13424209
cg19907326_TC21	0.100869901016119	chr13	32428460	R	II	N4BP2L1	TSS1500	Shore	chr13:32427112-32427740	Both	CG	South Shore	ENST00000380130	chr13	32400724	32428178	27455	-	281	ENSG00000139597	N4BP2L1	protein_coding	chromosome	N4BP2L1								Active_prostate_lineage-specific_promoter	0.0755547558083146			cg19907326	cg19907326
cg11563844_TC21	0.136594170884592	chr13	33206170	F	II	STARD13	TSS200	OpenSea		Both	CG	Open Sea	ENST00000399365	chr13	33103170	33206006	102837	-	163	ENSG00000133121	STARD13	protein_coding	chromosome	STARD13	ENSG00000133121	STARD13						Active_non-prostate_lineage_promoter	0.0850608056206966			cg11563844	cg11563844
cg00613224_BC21	0.111833666906027	chr13	45851577	R	II	SIAH3	Exon	OpenSea		Both	CG	Open Sea	ENST00000400405	chr13	45777243	45851736	74494	-	157	ENSG00000215475	SIAH3	protein_coding	chromosome	SIAH3	ENSG00000215475	SIAH3						Bivalent_poised_promoter	0.166137954658675	PMD	commonPMD	cg00613224	cg00613224
cg18470456_BC21	0.111317906298027	chr13	95552239	R	II	CLDN10	TSS1500	Shore	chr13:95552437-95553242	Both	CG	North Shore	ENST00000299339	chr13	95552725	95578247	25523	+	484	ENSG00000134873	CLDN10	protein_coding	chromosome	CLDN10	ENSG00000134873	CLDN10						Bivalent_poised_enhancer	0.120669644567929			cg18470456	cg18470456
cg05185634_TC21	0.225129408893822	chr14	24335544	R	II	ADCY4	TSS1500	Shelf	chr14:24332474-24332947;chr14:24333721-24333953;chr14:24334600-24335147;chr14:24339429-24339786	Both	CG	South Shore	ENST00000561138	chr14	24332802	24335071	2270	-	472	ENSG00000129467	ADCY4	protein_coding	chromosome	ADCY4	ENSG00000258973	RP11-934B9.3						Bivalent_poised_promoter	0.112002326036774			cg05185634	cg05185634
cg20576153_TC21	0.137998826784188	chr14	60509123	F	II	SIX6	TSS200	Shore	chr14:60507054-60507405;chr14:60509014-60511462	Both	CG	Island	ENST00000327720	chr14	60508951	60512850	3900	+	171	ENSG00000184302	SIX6	protein_coding	chromosome	SIX6	ENSG00000179008;ENSG00000184302	C14orf39;SIX6	PRAD_80123	5.61255218566293	5' UTR	0.630738522954092	0.369261477045908	Bivalent_poised_promoter	0.159367202693982	PMD	commonPMD	cg20576153	cg20576153
cg02424715_TC21	0.147026117330192	chr14	75426977	R	II	JDP2	TSS1500	Shore	chr14:75427605-75428646	Both	CG	North Shore	ENST00000419727	chr14	75427716	75469798	42083	+	737	ENSG00000140044	JDP2	protein_coding	chromosome	JDP2								Active_non-prostate_lineage_promoter	0.0711974709847546			cg02424715	cg02424715
cg12484072_BC21	0.14690391796966	chr15	39580262	R	II	THBS1	TSS1500	Shore	chr15:39580326-39581366	Both	CG	North Shore	ENST00000397591	chr15	39581079	39582407	1329	+	815	ENSG00000137801	THBS1	protein_coding	chromosome	THBS1			PRAD_82814	20.2924531202078	Promoter	0.612774451097804	0.387225548902196	Active_prostate_lineage-specific_promoter	0.124353791877933			cg12484072	cg12484072
cg04051458_TC21	0.14690391796966	chr15	39580859	R	II	THBS1	TSS1500	Island	chr15:39580326-39581366	Both	CG	Island	ENST00000397591	chr15	39581079	39582407	1329	+	218	ENSG00000137801	THBS1	protein_coding	chromosome	THBS1			PRAD_82815	10.0344191007552	Promoter	0.706586826347305	0.293413173652695	Active_prostate_lineage-specific_promoter	0.124353791877933			cg04051458	cg04051458
cg07276078_TC11	0.14690391796966	chr15	39581005	R	I	THBS1	TSS200	Island	chr15:39580326-39581366	Red	CG	Island	ENST00000397591	chr15	39581079	39582407	1329	+	72	ENSG00000137801	THBS1	protein_coding	chromosome	THBS1			PRAD_82815	10.0344191007552	Promoter	0.706586826347305	0.293413173652695	Active_prostate_lineage-specific_promoter	0.124353791877933			cg07276078	cg07276078
cg14519850_TC11	0.14690391796966	chr15	39581008	R	I	THBS1	TSS200	Island	chr15:39580326-39581366	Red	CG	Island	ENST00000397591	chr15	39581079	39582407	1329	+	69	ENSG00000137801	THBS1	protein_coding	chromosome	THBS1			PRAD_82815	10.0344191007552	Promoter	0.706586826347305	0.293413173652695	Active_prostate_lineage-specific_promoter	0.124353791877933			cg14519850	cg14519850
cg05990579_TC11	0.134770107457885	chr15	40239142	F	I	PAK6	5UTR	Island	chr15:40239043-40239388	Red	CG	Island	ENST00000455577	chr15	40239091	40277486	38396	+	50	ENSG00000137843	PAK6	protein_coding	chromosome	PAK6	ENSG00000259288	PAK6	PRAD_82868	15.445905824133	Promoter	0.664670658682635	0.335329341317365	Bivalent_poised_promoter	0.0810538181057199			cg05990579	cg05990579
cg16092018_BC11	0.134770107457885	chr15	40239151	F	I	PAK6	5UTR	Island	chr15:40239043-40239388	Red	CG	Island	ENST00000455577	chr15	40239091	40277486	38396	+	59	ENSG00000137843	PAK6	protein_coding	chromosome	PAK6	ENSG00000259288	PAK6	PRAD_82868	15.445905824133	Promoter	0.664670658682635	0.335329341317365	Bivalent_poised_promoter	0.0810538181057199			cg16092018	cg16092018
cg08880153_TC21	0.107398586469165	chr15	43516608	R	II	MAP1A	TSS1500	OpenSea		Both	CG	Open Sea	ENST00000300231	chr15	43517625	43531620	13996	+	1015	ENSG00000166963	MAP1A	protein_coding	chromosome	MAP1A	ENSG00000166963	MAP1A						Active_non-prostate_lineage_enhancer	0.0855961017250878			cg08880153	cg08880153
cg11562513_TC21	0.139066773819501	chr15	45114204	R	II	DUOXA2	TSS200	Shelf	chr15:45111050-45112020;chr15:45112571-45113284;chr15:45114269-45114684;chr15:45116375-45117330	Both	CG	North Shore	ENST00000603300	chr15	45092655	45114161	21507	-	42	ENSG00000140279	DUOX2	protein_coding	chromosome	DUOX2	ENSG00000140279	DUOX2	PRAD_83227	7.51152439409205	Promoter	0.574850299401198	0.425149700598802	Bivalent_poised_promoter	0.0875486463016398			cg11562513	cg11562513
cg11540997_TC21	0.139066773819501	chr15	45115620	R	II	DUOX2	TSS1500	Shelf	chr15:45111050-45112020;chr15:45112571-45113284;chr15:45114269-45114684;chr15:45116375-45117330	Both	CG	North Shore	ENST00000389039	chr15	45092650	45114344	21695	-	1275	ENSG00000140279	DUOX2	protein_coding	chromosome	DUOX2	ENSG00000140274	DUOXA2						Bivalent_poised_enhancer	0.0875486463016398			cg11540997	cg11540997
cg26796135_TC11	0.122058209383376	chr15	45378803	R	I	GATM	TSS1500	Island	chr15:45377772-45378831	Grn	CG	Island	ENST00000396659	chr15	45361124	45378793	17670	-	9	ENSG00000171766	GATM	protein_coding	chromosome	GATM	ENSG00000171766	GATM						Bivalent_poised_promoter	0.101274631252783			cg26796135	cg26796135
cg04980849_BC21	0.122058209383376	chr15	45379149	F	II	GATM	TSS1500	Shore	chr15:45377772-45378831	Both	CG	South Shore	ENST00000396659	chr15	45361124	45378793	17670	-	355	ENSG00000171766	GATM	protein_coding	chromosome	GATM	ENSG00000171766	GATM						Bivalent_poised_promoter	0.101274631252783			cg04980849	cg04980849
cg27017085_BC21	0.10173880908082	chr15	51093615	F	II		Unknow	Shore	chr15:51093664-51095006;chr15:51095335-51095558	Both	CG	North Shore	ENST00000327536	chr15	51056598	51105276	48679	-	11659	ENSG00000183578	TNFAIP8L3	protein_coding	chromosome	TNFAIP8L3	ENSG00000183578	TNFAIP8L3						Bivalent_poised_promoter	0.0896006380347265			cg27017085	cg27017085
cg18866529_BC21	0.109228320513366	chr15	62066904	R	II	C2CD4A	TSS200	Shore	chr15:62067628-62068796	Both	CG	North Shore	ENST00000355522	chr15	62066977	62070917	3941	+	71	ENSG00000198535	C2CD4A	protein_coding	chromosome	C2CD4A			PRAD_83877	12.6621350292646	Promoter	0.56686626746507	0.43313373253493	Active_prostate_lineage-specific_promoter	0.0695593984305941			cg18866529	cg18866529
cg00325866_BC21	0.109228320513366	chr15	62066931	R	II	C2CD4A	TSS200	Shore	chr15:62067628-62068796	Both	CG	North Shore	ENST00000355522	chr15	62066977	62070917	3941	+	44	ENSG00000198535	C2CD4A	protein_coding	chromosome	C2CD4A			PRAD_83877	12.6621350292646	Promoter	0.56686626746507	0.43313373253493	Active_prostate_lineage-specific_promoter	0.0695593984305941			cg00325866	cg00325866
cg21618333_BC21	0.109228320513366	chr15	62066940	R	II	C2CD4A	TSS200	Shore	chr15:62067628-62068796	Both	CG	North Shore	ENST00000355522	chr15	62066977	62070917	3941	+	35	ENSG00000198535	C2CD4A	protein_coding	chromosome	C2CD4A			PRAD_83877	12.6621350292646	Promoter	0.56686626746507	0.43313373253493	Active_prostate_lineage-specific_promoter	0.0695593984305941			cg21618333	cg21618333
cg01447951_TC21	0.102090891532587	chr15	63597328	F	II	FBXL22	TSS200	Shelf	chr15:63600590-63601712	Both	CG	North Shelf	ENST00000360587	chr15	63597353	63602428	5076	+	23	ENSG00000197361	FBXL22	protein_coding	chromosome	FBXL22								Active_prostate_lineage-specific_promoter	0.0810387857735469			cg01447951	cg01447951
cg23172828_TC21	0.118385973041097	chr15	66706660	R	II		Unknow	Shelf	chr15:66700901-66704233	Both	CG	South Shelf	ENST00000612349	chr15	66703077	66708274	5198	+	3582	ENSG00000137834	SMAD6	protein_coding	chromosome	SMAD6	ENSG00000137834	SMAD6	PRAD_84160	4.42384588701901	Exon	0.646706586826347	0.353293413173653	Active_non-prostate_lineage_promoter	0.0918359750164013			cg23172828	cg23172828
cg06330618_BC21	0.117162369950433	chr15	90885226	R	II	FES	Exon	Shelf	chr15:90881346-90881607;chr15:90884209-90884619	Both	CG	South Shore	ENST00000444422	chr15	90885046	90895565	10520	+	179	ENSG00000182511	FES	protein_coding	chromosome	FES	ENSG00000182511	FES						Active_non-prostate_lineage_promoter	0.086005326049463			cg06330618	cg06330618
cg26899598_BC21	0.117162369950433	chr15	90885858	R	II		Unknow	Shore	chr15:90884209-90884619	Both	CG	South Shore	ENST00000444422	chr15	90885046	90895565	10520	+	811	ENSG00000182511	FES	protein_coding	chromosome	FES	ENSG00000182511	FES						Active_non-prostate_lineage_promoter	0.086005326049463			cg26899598	cg26899598
cg09836921_TC11	0.126733865122322	chr16	1532319	R	I	TMEM204	TSS1500	Shore	chr16:1533808-1534640	Red	CG	North Shore	ENST00000361339	chr16	1510427	1533494	23068	-	1173	ENSG00000187535	IFT140	protein_coding	chromosome	IFT140	ENSG00000187535;ENSG00000131634	IFT140;TMEM204	PRAD_86285	21.3776311199516	Exon	0.588822355289421	0.411177644710579	Active_non-prostate_lineage_promoter	0.0829658951823784			cg09836921	cg09836921
cg15139008_TC21	-0.16112231935878	chr16	1962340	F	II	SNORA10	Exon	Shelf	chr16:1959402-1960082;chr16:1964163-1965450	Both	CG	North Shore	ENST00000526586	chr16	1962061	1963256	1196	-	914	ENSG00000140988	RPS2	protein_coding	chromosome	RPS2	ENSG00000140988	RPS2						Active_non-prostate_lineage_promoter	0.115446705771185			cg15139008	cg15139008
cg26761572_BC21	0.157547955851789	chr16	2716246	R	II		Unknow	Shore	chr16:2715618-2715854;chr16:2720136-2720499	Both	CG	South Shore	ENST00000302641	chr16	2712418	2720215	7798	-	3967	ENSG00000172382	PRSS27	protein_coding	chromosome	PRSS27	ENSG00000172382	PRSS27						Bivalent_poised_enhancer	0.104752332618087			cg26761572	cg26761572
cg01574788_BC21	0.134975144711428	chr16	12090276	R	II		Unknow	OpenSea		Both	CG	Open Sea	ENST00000563308	chr16	12052198	12135737	83540	+	38077	ENSG00000048471	SNX29	protein_coding	chromosome	SNX29	ENSG00000048471	SNX29						Active_non-prostate_lineage_promoter	0.0806163526321578			cg01574788	cg01574788
cg10311610_BC21	0.130542791007856	chr16	25692579	F	II	HS3ST4	Exon	Island	chr16:25691634-25693310	Both	CG	Island	ENST00000331351	chr16	25692026	26137688	445663	+	552	ENSG00000182601	HS3ST4	protein_coding	chromosome	HS3ST4	ENSG00000182601	HS3ST4						Bivalent_poised_promoter	0.184670976296682	PMD	commonPMD	cg10311610	cg10311610
cg11970458_BC21	0.20515432509551	chr16	31202160	F	II	PYCARD	Exon	Shore	chr16:31202245-31202966	Both	CG	North Shore	ENST00000350605	chr16	31201486	31202756	1271	-	594	ENSG00000103490	PYCARD	protein_coding	chromosome	PYCARD	ENSG00000103490	PYCARD	PRAD_87938	3.13261268253047	Intron	0.658682634730539	0.341317365269461	Bivalent_poised_promoter	0.172893215133607	PMD	commonPMD	cg11970458	cg11970458
cg16413327_BC21	0.20515432509551	chr16	31204130	F	II	PYCARD	TSS1500	Shore	chr16:31202245-31202966	Both	CG	South Shore	ENST00000561508	chr16	31202194	31203450	1257	-	679	ENSG00000103490	PYCARD	protein_coding	chromosome	PYCARD								Repressed_chromatin	0.172893215133607	PMD	commonPMD	cg16413327	cg16413327
cg20083730_TC21	0.11781465779739	chr16	56625812	F	II	MT1E	5UTR	Shore	chr16:56625195-56625748	Both	CG	South Shore	ENST00000330439	chr16	56625798	56627112	1315	+	13	ENSG00000169715	MT1E	protein_coding	chromosome	MT1E	ENSG00000169715	MT1E	PRAD_88363	17.5343075067694	Promoter	0.674650698602794	0.325349301397206	Active_prostate_lineage-specific_promoter	0.119237318631423			cg20083730	cg20083730
cg04793813_BC21	0.11781465779739	chr16	56626052	R	II		Unknow	Shore	chr16:56625195-56625748	Both	CG	South Shore	ENST00000330439	chr16	56625798	56627112	1315	+	253	ENSG00000169715	MT1E	protein_coding	chromosome	MT1E	ENSG00000169715	MT1E						Active_prostate_lineage-specific_promoter	0.119237318631423			cg04793813	cg04793813
cg27664018_TC21	0.206863024722876	chr16	57372067	R	II	CX3CL1	TSS1500	OpenSea		Both	CG	Open Sea	ENST00000006053	chr16	57372458	57385048	12591	+	389	ENSG00000006210	CX3CL1	protein_coding	chromosome	CX3CL1								Bivalent_poised_promoter	0.109874239002868			cg27664018	cg27664018
cg08601917_BC11	0.172518776901528	chr16	66604493	F	I	CMTM3	5UTR	Island	chr16:66604351-66605658	Red	CG	Island	ENST00000565666	chr16	66604341	66610060	5720	+	151	ENSG00000140931	CMTM3	protein_coding	chromosome	CMTM3	ENSG00000140931	CMTM3						Active_non-prostate_lineage_promoter	0.0748196711724642			cg08601917	cg08601917
cg00439261_TC21	0.111048934992421	chr16	75239515	F	II	BCAR1	TSS1500	Shelf	chr16:75235130-75235981	Both	CG	South Shelf	ENST00000566982	chr16	75229037	75238660	9624	-	854	ENSG00000050820	BCAR1	protein_coding	chromosome	BCAR1	ENSG00000050820	BCAR1						Active_non-prostate_lineage_promoter	0.0946770659777085			cg00439261	cg00439261
cg06465011_BC21	-0.111817815531155	chr16	84827265	F	II		Unknow	OpenSea		Both	CG	Open Sea	ENST00000569090	chr16	84820005	84846150	26146	+	7259	ENSG00000103196	CRISPLD2	protein_coding	chromosome	CRISPLD2	ENSG00000103196	CRISPLD2						Active_non-prostate_lineage_promoter	0.116080450634751			cg06465011	cg06465011
cg26709988_BC11	-0.111817815531155	chr16	84827312	F	I		Unknow	OpenSea		Red	CG	Open Sea	ENST00000569090	chr16	84820005	84846150	26146	+	7306	ENSG00000103196	CRISPLD2	protein_coding	chromosome	CRISPLD2	ENSG00000103196	CRISPLD2						Active_non-prostate_lineage_promoter	0.116080450634751			cg26709988	cg26709988
cg17113147_BC21	0.149446743203357	chr17	850305	R	II		Unknow	OpenSea		Both	CG	Open Sea	ENST00000537628	chr17	800768	864097	63330	-	13790	ENSG00000167693	NXN	protein_coding	chromosome	NXN	ENSG00000167693	NXN						Active_non-prostate_lineage_promoter	0.165363727501741	PMD	commonPMD	cg17113147	cg17113147
cg00053373_TC21	0.10098697736615	chr17	7651509	R	II	ATP1B2	5UTR	Island	chr17:7650821-7652020	Both	CG	Island	ENST00000250111	chr17	7651112	7657768	6657	+	396	ENSG00000129244	ATP1B2	protein_coding	chromosome	ATP1B2	ENSG00000129244	ATP1B2						Bivalent_poised_promoter	0.100784009163996			cg00053373	cg00053373
cg12253845_BC21	0.160283819796963	chr17	41518946	F	II	KRT15	TSS200	OpenSea		Both	CG	Open Sea	ENST00000393974	chr17	41513745	41521019	7275	-	2071	ENSG00000171346	KRT15	protein_coding	chromosome	KRT15	ENSG00000171346	KRT15	PRAD_92426	10.5482595018367	5' UTR	0.530938123752495	0.469061876247505	Bivalent_poised_promoter	0.123967182840999			cg12253845	cg12253845
cg20309891_TC21	0.104652466348522	chr17	43661762	F	II	MEOX1	Exon	OpenSea		Both	CG	Open Sea	ENST00000393661	chr17	43641380	43661922	20543	-	158	ENSG00000005102	MEOX1	protein_coding	chromosome	MEOX1	ENSG00000005102	MEOX1						Bivalent_poised_promoter	0.125238653410504	PMD		cg20309891	cg20309891
cg01909364_BC21	0.104652466348522	chr17	43662558	R	II	MEOX1	TSS1500	OpenSea		Both	CG	Open Sea	ENST00000318579	chr17	43640388	43661954	21567	-	603	ENSG00000005102	MEOX1	protein_coding	chromosome	MEOX1								Repressed_chromatin	0.125238653410504	PMD		cg01909364	cg01909364
cg13789775_TC21	0.11267237461381	chr17	48578362	R	II	HOXB4	TSS200	Shore	chr17:48576691-48577007;chr17:48581586-48582641	Both	CG	South Shore	ENST00000465120	chr17	48554285	48579357	25073	-	993	ENSG00000120093	HOXB3	protein_coding	chromosome	HOXB3	ENSG00000120093;ENSG00000182742	HOXB3;HOXB4	PRAD_93071	6.63448442442881	5' UTR	0.560878243512974	0.439121756487026	Bivalent_poised_promoter	0.148124772525751	PMD		cg13789775	cg13789775
cg15506894_TC21	0.13422443240196	chr17	50468444	F	II	CHAD	Exon	Island	chr17:50468209-50469539	Both	CG	Island	ENST00000508734	chr17	50468359	50471065	2707	+	84	ENSG00000167107	ACSF2	protein_coding	chromosome	ACSF2	ENSG00000167107;ENSG00000136457	ACSF2;CHAD						Bivalent_poised_promoter	0.108577275754753			cg15506894	cg15506894
cg23340875_BC21	0.118224985292202	chr17	50634629	R	II	ABCC3	TSS1500	Shore	chr17:50634689-50635344	Both	CG	North Shore	ENST00000515707	chr17	50634777	50635915	1139	+	146	ENSG00000108846	ABCC3	protein_coding	chromosome	ABCC3			PRAD_93319	5.13256386352302	Promoter	0.736526946107784	0.263473053892216	Bivalent_poised_promoter	0.105579111565456			cg23340875	cg23340875
cg25826457_TC11	0.189377424746606	chr17	55265241	F	I	HLF	5UTR	Island	chr17:55264837-55265673	Grn	CG	Island	ENST00000226067	chr17	55265012	55325065	60054	+	228	ENSG00000108924	HLF	protein_coding	chromosome	HLF	ENSG00000108924	HLF						Bivalent_poised_promoter	0.142857545725039	PMD		cg25826457	cg25826457
cg17207000_BC21	0.121586220799251	chr17	74325628	R	II	KIF19	TSS1500	Shore	chr17:74325809-74326322	Both	CG	North Shore	ENST00000551294	chr17	74326210	74352326	26117	+	580	ENSG00000196169	KIF19	protein_coding	chromosome	KIF19								Bivalent_poised_promoter	0.139772372947073	PMD		cg17207000	cg17207000
cg24221742_BC21	0.114392756511374	chr17	76872138	F	II	MGAT5B	TSS1500	Shore	chr17:76868088-76870575	Both	CG	South Shore	ENST00000428789	chr17	76872647	76950382	77736	+	507	ENSG00000167889	MGAT5B	protein_coding	chromosome	MGAT5B	ENSG00000167889	MGAT5B						Bivalent_poised_enhancer	0.173753155413299	PMD	commonPMD	cg24221742	cg24221742
cg07706387_BC21	0.15021481254662	chr17	79035074	R	II		Unknow	OpenSea		Both	CG	Open Sea	ENST00000581774	chr17	79034185	79048247	14063	+	888	ENSG00000173918	C1QTNF1	protein_coding	chromosome	C1QTNF1	ENSG00000173918	C1QTNF1						Active_non-prostate_lineage_enhancer	0.117803636858773			cg07706387	cg07706387
cg06136185_TC21	0.15874087514951	chr17	81165287	F	II	PVALEF	TSS1500	Shore	chr17:81165701-81166564	Both	CG	North Shore	ENST00000326724	chr17	81117295	81166017	48723	-	728	ENSG00000181409	AATK	protein_coding	chromosome	AATK	ENSG00000181409	AATK	PRAD_95331	14.6637384080448	Promoter	0.630738522954092	0.369261477045908	Bivalent_poised_promoter	0.14925987039051	PMD		cg06136185	cg06136185
cg07707031_BC11	0.109328207136511	chr17	81537116	F	I	FSCN2	Exon	Island	chr17:81536560-81537155	Red	CG	Island	ENST00000334850	chr17	81528532	81537080	8549	+	8583	ENSG00000186765	FSCN2	protein_coding	chromosome	FSCN2	ENSG00000186765	FSCN2						Bivalent_poised_promoter	0.0706545565371675			cg07707031	cg07707031
cg12924825_TC11	0.114910125737402	chr18	6415088	R	I	L3MBTL4	TSS200	Island	chr18:6413960-6415120	Grn	CG	Island	ENST00000581231	chr18	6244567	6415237	170671	-	147	ENSG00000154655	L3MBTL4	protein_coding	chromosome	L3MBTL4	ENSG00000154655	L3MBTL4	PRAD_95989	6.89532319709477	Promoter	0.740518962075848	0.259481037924152	Bivalent_poised_promoter	0.169340960394685	PMD	commonPMD	cg12924825	cg12924825
cg02731042_TC11	0.114910125737402	chr18	6415119	F	I	L3MBTL4	TSS1500	Island	chr18:6413960-6415120	Red	CG	Island	ENST00000581231	chr18	6244567	6415237	170671	-	116	ENSG00000154655	L3MBTL4	protein_coding	chromosome	L3MBTL4	ENSG00000154655	L3MBTL4	PRAD_95989	6.89532319709477	Promoter	0.740518962075848	0.259481037924152	Bivalent_poised_promoter	0.169340960394685	PMD	commonPMD	cg02731042	cg02731042
cg26920905_BC21	0.135961851505692	chr18	24138771	R	II	CABYR	TSS1500	Shore	chr18:24138898-24139586	Both	CG	North Shore	ENST00000399496	chr18	24138956	24161603	22648	+	183	ENSG00000154040	CABYR	protein_coding	chromosome	CABYR			PRAD_96518	4.03699097161427	Promoter	0.578842315369261	0.421157684630739	Active_prostate_lineage-specific_promoter	0.0689186689674023			cg26920905	cg26920905
cg03026306_BC21	0.135961851505692	chr18	24138803	R	II	CABYR	TSS1500	Shore	chr18:24138898-24139586	Both	CG	North Shore	ENST00000399496	chr18	24138956	24161603	22648	+	151	ENSG00000154040	CABYR	protein_coding	chromosome	CABYR			PRAD_96518	4.03699097161427	Promoter	0.578842315369261	0.421157684630739	Active_prostate_lineage-specific_promoter	0.0689186689674023			cg03026306	cg03026306
cg21903324_BC21	0.135961851505692	chr18	24138860	F	II	CABYR	TSS1500	Shore	chr18:24138898-24139586	Both	CG	North Shore	ENST00000399496	chr18	24138956	24161603	22648	+	94	ENSG00000154040	CABYR	protein_coding	chromosome	CABYR			PRAD_96518	4.03699097161427	Promoter	0.578842315369261	0.421157684630739	Active_prostate_lineage-specific_promoter	0.0689186689674023			cg21903324	cg21903324
cg03638874_BC11	0.135961851505692	chr18	24138923	R	I	CABYR	TSS1500	Island	chr18:24138898-24139586	Red	CG	Island	ENST00000399496	chr18	24138956	24161603	22648	+	31	ENSG00000154040	CABYR	protein_coding	chromosome	CABYR			PRAD_96518	4.03699097161427	Promoter	0.578842315369261	0.421157684630739	Active_prostate_lineage-specific_promoter	0.0689186689674023			cg03638874	cg03638874
cg14121747_TC11	0.135961851505692	chr18	24138993	F	I	CABYR	TSS1500	Island	chr18:24138898-24139586	Red	CG	Island	ENST00000627314	chr18	24138987	24159662	20676	+	5	ENSG00000154040	CABYR	protein_coding	chromosome	CABYR	ENSG00000154040	CABYR	PRAD_96518	4.03699097161427	Promoter	0.578842315369261	0.421157684630739	Active_prostate_lineage-specific_promoter	0.0689186689674023			cg14121747	cg14121747
cg24703660_BC21	0.135961851505692	chr18	24139585	R	II		Unknow	Island	chr18:24138898-24139586	Both	CG	Island	ENST00000579102	chr18	24139625	24155754	16130	+	38	ENSG00000154040	CABYR	protein_coding	chromosome	CABYR	ENSG00000154040	CABYR						Bivalent_poised_promoter	0.0689186689674023			cg24703660	cg24703660
cg05987251_TC21	0.167929779128479	chr18	31042737	R	II	DSC3	Exon	Island	chr18:31041523-31043151	Both	CG	Island	ENST00000360428	chr18	30990008	31042741	52734	-	2	ENSG00000134762	DSC3	protein_coding	chromosome	DSC3	ENSG00000134762	DSC3	PRAD_96620	9.9480253780262	Promoter	0.684630738522954	0.315369261477046	Bivalent_poised_promoter	0.113178133711335			cg05987251	cg05987251
cg27648075_BC11	0.167929779128479	chr18	31042910	F	I	DSC3	TSS200	Island	chr18:31041523-31043151	Red	CG	Island	ENST00000434452	chr18	30990086	31042815	52730	-	94	ENSG00000134762	DSC3	protein_coding	chromosome	DSC3			PRAD_96620	9.9480253780262	Promoter	0.684630738522954	0.315369261477046	Bivalent_poised_promoter	0.113178133711335			cg27648075	cg27648075
cg06263193_TC11	0.167929779128479	chr18	31042946	R	I	DSC3	TSS1500	Island	chr18:31041523-31043151	Grn	CG	Island	ENST00000434452	chr18	30990086	31042815	52730	-	130	ENSG00000134762	DSC3	protein_coding	chromosome	DSC3			PRAD_96620	9.9480253780262	Promoter	0.684630738522954	0.315369261477046	Bivalent_poised_promoter	0.113178133711335			cg06263193	cg06263193
cg26861703_TC11	0.167929779128479	chr18	31042952	R	I	DSC3	TSS1500	Island	chr18:31041523-31043151	Grn	CG	Island	ENST00000434452	chr18	30990086	31042815	52730	-	136	ENSG00000134762	DSC3	protein_coding	chromosome	DSC3			PRAD_96620	9.9480253780262	Promoter	0.684630738522954	0.315369261477046	Bivalent_poised_promoter	0.113178133711335			cg26861703	cg26861703
cg25789861_TC11	0.167929779128479	chr18	31042974	R	I	DSC3	TSS1500	Island	chr18:31041523-31043151	Grn	CG	Island	ENST00000434452	chr18	30990086	31042815	52730	-	158	ENSG00000134762	DSC3	protein_coding	chromosome	DSC3			PRAD_96620	9.9480253780262	Promoter	0.684630738522954	0.315369261477046	Bivalent_poised_promoter	0.113178133711335			cg25789861	cg25789861
cg14631834_BC11	0.167929779128479	chr18	31043074	R	I	DSC3	TSS1500	Island	chr18:31041523-31043151	Grn	CG	Island	ENST00000434452	chr18	30990086	31042815	52730	-	258	ENSG00000134762	DSC3	protein_coding	chromosome	DSC3			PRAD_96620	9.9480253780262	Promoter	0.684630738522954	0.315369261477046	Bivalent_poised_promoter	0.113178133711335			cg14631834	cg14631834
cg06562865_TC11	0.14751129230997	chr18	77249495	R	I	GALR1	TSS1500	Shore	chr18:77249600-77251866	Grn	CG	North Shore	ENST00000299727	chr18	77250549	77277896	27348	+	1052	ENSG00000166573	GALR1	protein_coding	chromosome	GALR1								Bivalent_poised_promoter	0.188829851259138	PMD	commonPMD	cg06562865	cg06562865
cg15129823_BC11	0.14751129230997	chr18	77249498	R	I	GALR1	TSS1500	Shore	chr18:77249600-77251866	Red	CG	North Shore	ENST00000299727	chr18	77250549	77277896	27348	+	1049	ENSG00000166573	GALR1	protein_coding	chromosome	GALR1								Bivalent_poised_promoter	0.188829851259138	PMD	commonPMD	cg15129823	cg15129823
cg21634365_BC11	0.14751129230997	chr18	77249507	F	I	GALR1	TSS1500	Shore	chr18:77249600-77251866	Red	CG	North Shore	ENST00000299727	chr18	77250549	77277896	27348	+	1040	ENSG00000166573	GALR1	protein_coding	chromosome	GALR1								Bivalent_poised_promoter	0.188829851259138	PMD	commonPMD	cg21634365	cg21634365
cg15484988_TC21	0.14751129230997	chr18	77249538	R	II	GALR1	TSS1500	Shore	chr18:77249600-77251866	Both	CG	North Shore	ENST00000299727	chr18	77250549	77277896	27348	+	1009	ENSG00000166573	GALR1	protein_coding	chromosome	GALR1								Bivalent_poised_promoter	0.188829851259138	PMD	commonPMD	cg15484988	cg15484988
cg15146859_TC11	0.14751129230997	chr18	77249781	R	I	GALR1	TSS200	Island	chr18:77249600-77251866	Red	CG	Island	ENST00000299727	chr18	77250549	77277896	27348	+	766	ENSG00000166573	GALR1	protein_coding	chromosome	GALR1								Bivalent_poised_promoter	0.188829851259138	PMD	commonPMD	cg15146859	cg15146859
cg03175653_TC11	0.14751129230997	chr18	77249842	R	I	GALR1	TSS200	Island	chr18:77249600-77251866	Red	CG	Island	ENST00000299727	chr18	77250549	77277896	27348	+	705	ENSG00000166573	GALR1	protein_coding	chromosome	GALR1								Bivalent_poised_promoter	0.188829851259138	PMD	commonPMD	cg03175653	cg03175653
cg03659519_BC11	0.14751129230997	chr18	77250010	F	I	GALR1	5UTR	Island	chr18:77249600-77251866	Grn	CG	Island	ENST00000299727	chr18	77250549	77277896	27348	+	537	ENSG00000166573	GALR1	protein_coding	chromosome	GALR1								Bivalent_poised_promoter	0.188829851259138	PMD	commonPMD	cg03659519	cg03659519
cg17284531_TC11	0.134937765983608	chr19	6773063	F	I		Unknow	OpenSea		Red	CG	Open Sea	ENST00000596764	chr19	6772728	6857360	84633	+	334	ENSG00000141968	VAV1	protein_coding	chromosome	VAV1	ENSG00000141968	VAV1						Bivalent_poised_promoter	0.131892758005979	PMD		cg17284531	cg17284531
cg26470696_TC21	0.132793309233582	chr19	19272804	R	II		Unknow	Shore	chr19:19272894-19273474	Both	CG	North Shore	ENST00000389363	chr19	19264366	19273288	8923	-	482	ENSG00000213996	TM6SF2	protein_coding	chromosome	TM6SF2	ENSG00000213996	TM6SF2						Bivalent_poised_promoter	0.107444839211345			cg26470696	cg26470696
cg00819362_TC21	0.123757732628072	chr19	36033306	R	II	CLIP3	TSS1500	Shore	chr19:36032614-36032985	Both	CG	South Shore	ENST00000590559	chr19	36026952	36033343	6392	-	35	ENSG00000105270	CLIP3	protein_coding	chromosome	CLIP3	ENSG00000105270	CLIP3						Primed_non-prostate_lineage-specific_enhancer	0.0682955727868063			cg00819362	cg00819362
cg24010336_TC21	0.237884596551579	chr19	38976618	F	II	FBXO17	TSS1500	Shore	chr19:38975206-38976003	Both	CG	South Shore	ENST00000292852	chr19	38941401	38975910	34510	-	707	ENSG00000269190	FBXO17	protein_coding	chromosome	FBXO17								Bivalent_poised_promoter	0.117564967500423			cg24010336	cg24010336
cg24790676_TC21	0.12044814990364	chr19	51020480	F	II	KLK10	TSS1500	Shelf	chr19:51016897-51017651;chr19:51018748-51019547	Both	CG	South Shore	ENST00000599077	chr19	51015997	51020175	4179	-	304	ENSG00000129451	KLK10	protein_coding	chromosome	KLK10			PRAD_102785	10.0064031234238	Promoter	0.55688622754491	0.44311377245509	Bivalent_poised_promoter	0.154619402593722	PMD	commonPMD	cg24790676	cg24790676
cg27385959_BC21	0.12044814990364	chr19	51020633	F	II	KLK10	TSS1500	Shelf	chr19:51016897-51017651;chr19:51018748-51019547	Both	CG	South Shore	ENST00000599077	chr19	51015997	51020175	4179	-	457	ENSG00000129451	KLK10	protein_coding	chromosome	KLK10								Bivalent_poised_promoter	0.154619402593722	PMD	commonPMD	cg27385959	cg27385959
cg08146323_BC21	0.1442245915933	chr19	56671750	F	II	ZNF835	5UTR	Island	chr19:56671519-56672007	Both	CG	Island	ENST00000537055	chr19	56661981	56671760	9780	-	8	ENSG00000127903	ZNF835	protein_coding	chromosome	ZNF835	ENSG00000127903	ZNF835	PRAD_103268	3.76695148507438	Promoter	0.662674650698603	0.337325349301397	Bivalent_poised_promoter	0.180333009490151	PMD	commonPMD	cg08146323	cg08146323
cg01501009_BC21	0.1442245915933	chr19	56671900	F	II	ZNF835	TSS200	Island	chr19:56671519-56672007	Both	CG	Island	ENST00000601659	chr19	56664922	56671783	6862	-	116	ENSG00000127903	ZNF835	protein_coding	chromosome	ZNF835			PRAD_103268	3.76695148507438	Promoter	0.662674650698603	0.337325349301397	Bivalent_poised_promoter	0.180333009490151	PMD	commonPMD	cg01501009	cg01501009
cg26705688_TC21	0.109167571359234	chr19	57727067	F	II		Unknow	Shore	chr19:57727217-57727660	Both	CG	North Shore	ENST00000335820	chr19	57719752	57727574	7823	-	505	ENSG00000083814	ZNF671	protein_coding	chromosome	ZNF671	ENSG00000269026;ENSG00000083814	AC003006.7;ZNF671						Active_non-prostate_lineage_promoter	0.0772168509367654			cg26705688	cg26705688
cg03215105_TC21	0.109167571359234	chr19	57727232	F	II		Unknow	Island	chr19:57727217-57727660	Both	CG	Island	ENST00000335820	chr19	57719752	57727574	7823	-	340	ENSG00000083814	ZNF671	protein_coding	chromosome	ZNF671	ENSG00000269026;ENSG00000083814	AC003006.7;ZNF671						Active_non-prostate_lineage_promoter	0.0772168509367654			cg03215105	cg03215105
cg12074025_TC11	0.109167571359234	chr19	57727482	R	I	ZNF671	5UTR	Island	chr19:57727217-57727660	Red	CG	Island	ENST00000335820	chr19	57719752	57727574	7823	-	90	ENSG00000083814	ZNF671	protein_coding	chromosome	ZNF671	ENSG00000269026;ENSG00000083814	AC003006.7;ZNF671	PRAD_103308	7.88633497581786	Promoter	0.57684630738523	0.42315369261477	Active_prostate_lineage-specific_promoter	0.0772168509367654			cg12074025	cg12074025
cg19246110_BC21	0.109167571359234	chr19	57727560	R	II	ZNF671	5UTR	Island	chr19:57727217-57727660	Both	CG	Island	ENST00000335820	chr19	57719752	57727574	7823	-	12	ENSG00000083814	ZNF671	protein_coding	chromosome	ZNF671	ENSG00000269026;ENSG00000083814	AC003006.7;ZNF671	PRAD_103308	7.88633497581786	Promoter	0.57684630738523	0.42315369261477	Active_prostate_lineage-specific_promoter	0.0772168509367654			cg19246110	cg19246110
cg11977686_BC21	0.109167571359234	chr19	57727619	F	II	ZNF671	5UTR	Island	chr19:57727217-57727660	Both	CG	Island	ENST00000594803	chr19	57722322	57727622	5301	-	1	ENSG00000083814	ZNF671	protein_coding	chromosome	ZNF671	ENSG00000269026;ENSG00000083814	AC003006.7;ZNF671	PRAD_103308	7.88633497581786	Promoter	0.57684630738523	0.42315369261477	Active_prostate_lineage-specific_promoter	0.0772168509367654			cg11977686	cg11977686
cg24016939_TC21	0.109167571359234	chr19	57727767	F	II	ZNF671	TSS200	Shore	chr19:57727217-57727660	Both	CG	South Shore	ENST00000317398	chr19	57719751	57727624	7874	-	142	ENSG00000083814	ZNF671	protein_coding	chromosome	ZNF671	ENSG00000269026	AC003006.7	PRAD_103308	7.88633497581786	Promoter	0.57684630738523	0.42315369261477	Active_prostate_lineage-specific_promoter	0.0772168509367654			cg24016939	cg24016939
cg08284598_BC21	0.135168909323487	chr20	3237499	F	II		Unknow	Shelf	chr20:3234050-3234281;chr20:3237932-3240284	Both	CG	North Shore	ENST00000380056	chr20	3227417	3237727	10311	-	226	ENSG00000088836	SLC4A11	protein_coding	chromosome	SLC4A11	ENSG00000088836	SLC4A11						Bivalent_poised_enhancer	0.110023187756425			cg08284598	cg08284598
cg18408783_BC21	0.135168909323487	chr20	3237685	R	II	SLC4A11	Exon	Shelf	chr20:3234050-3234281;chr20:3237932-3240284	Both	CG	North Shore	ENST00000380056	chr20	3227417	3237727	10311	-	40	ENSG00000088836	SLC4A11	protein_coding	chromosome	SLC4A11	ENSG00000088836	SLC4A11						Bivalent_poised_enhancer	0.110023187756425			cg18408783	cg18408783
cg00043788_TC21	0.101376567616523	chr20	25082118	R	II	VSX1	Exon	Island	chr20:25081125-25082292;chr20:25083202-25084889	Both	CG	Island	ENST00000429762	chr20	25070885	25082131	11247	-	11	ENSG00000100987	VSX1	protein_coding	chromosome	VSX1	ENSG00000100987	VSX1						Bivalent_poised_promoter	0.0853878116433272			cg00043788	cg00043788
cg16185834_BC11	0.101376567616523	chr20	25082183	F	I	VSX1	TSS200	Island	chr20:25081125-25082292;chr20:25083202-25084889	Red	CG	Island	ENST00000376707	chr20	25078548	25082131	3584	-	51	ENSG00000100987	VSX1	protein_coding	chromosome	VSX1	ENSG00000100987	VSX1						Bivalent_poised_promoter	0.0853878116433272			cg16185834	cg16185834
cg16119522_TC21	0.108131780079055	chr20	38805102	F	II	PPP1R16B	TSS1500	Shore	chr20:38805563-38806949	Both	CG	North Shore	ENST00000299824	chr20	38805705	38923024	117320	+	601	ENSG00000101445	PPP1R16B	protein_coding	chromosome	PPP1R16B								Bivalent_poised_promoter	0.171200090006918	PMD	commonPMD	cg16119522	cg16119522
cg26680502_BC11	0.108131780079055	chr20	38805122	F	I	PPP1R16B	TSS1500	Shore	chr20:38805563-38806949	Grn	CG	North Shore	ENST00000299824	chr20	38805705	38923024	117320	+	581	ENSG00000101445	PPP1R16B	protein_coding	chromosome	PPP1R16B								Bivalent_poised_promoter	0.171200090006918	PMD	commonPMD	cg26680502	cg26680502
cg27377213_TC21	0.108131780079055	chr20	38805160	R	II	PPP1R16B	TSS1500	Shore	chr20:38805563-38806949	Both	CG	North Shore	ENST00000299824	chr20	38805705	38923024	117320	+	543	ENSG00000101445	PPP1R16B	protein_coding	chromosome	PPP1R16B								Bivalent_poised_promoter	0.171200090006918	PMD	commonPMD	cg27377213	cg27377213
cg00500048_TC21	0.132387458048913	chr20	45468923	F	II	WFDC2	TSS1500	Shore	chr20:45469715-45470896	Both	CG	North Shore	ENST00000372676	chr20	45469706	45481532	11827	+	781	ENSG00000101443	WFDC2	protein_coding	chromosome	WFDC2								Active_non-prostate_lineage_enhancer	0.104951936639377			cg00500048	cg00500048
cg12831086_TC21	0.132387458048913	chr20	45471035	R	II		Unknow	Shore	chr20:45469715-45470896	Both	CG	South Shore	ENST00000462062	chr20	45471273	45481532	10260	+	236	ENSG00000101443	WFDC2	protein_coding	chromosome	WFDC2	ENSG00000101443	WFDC2						Bivalent_poised_promoter	0.104951936639377			cg12831086	cg12831086
cg26516759_TC21	0.115746130255591	chr20	57265917	F	II	BMP7	Exon	Shore	chr20:57264231-57264710;chr20:57265160-57266738	Both	CG	Island	ENST00000433911	chr20	57173220	57265778	92559	-	138	ENSG00000101144	BMP7	protein_coding	chromosome	BMP7	ENSG00000101144	BMP7	PRAD_105895	4.14226319709986	5' UTR	0.758483033932136	0.241516966067864	Bivalent_poised_promoter	0.157314065870247	PMD	commonPMD	cg26516759	cg26516759
cg04043642_TC21	0.115746130255591	chr20	57267815	F	II	BMP7	TSS1500	Shelf	chr20:57264231-57264710;chr20:57265160-57266738	Both	CG	South Shore	ENST00000450594	chr20	57172996	57266629	93634	-	1185	ENSG00000101144	BMP7	protein_coding	chromosome	BMP7								Bivalent_poised_enhancer	0.157314065870247	PMD	commonPMD	cg04043642	cg04043642
cg17799760_BC21	0.110760939065756	chr20	57393674	R	II	RBM38-AS1	TSS1500	Shore	chr20:57389193-57391990	Both	CG	South Shore	ENST00000371219	chr20	57392230	57407860	15631	+	1443	ENSG00000132819	RBM38	protein_coding	chromosome	RBM38	ENSG00000132819	RBM38						Active_non-prostate_lineage_promoter	0.102456532854596			cg17799760	cg17799760
cg25970377_BC21	0.14413393355193	chr20	58514877	R	II	APCDD1L	5UTR	Island	chr20:58514404-58515181	Both	CG	Island	ENST00000371149	chr20	58459101	58514938	55838	-	59	ENSG00000198768	APCDD1L	protein_coding	chromosome	APCDD1L	ENSG00000198768	APCDD1L						Bivalent_poised_promoter	0.167974553916851	PMD	commonPMD	cg25970377	cg25970377
cg17181362_BC21	0.14413393355193	chr20	58515693	R	II	APCDD1L-DT	Exon	Shore	chr20:58514404-58515181	Both	CG	South Shore	ENST00000425773	chr20	58467640	58515131	47492	-	561	ENSG00000198768	APCDD1L	protein_coding	chromosome	APCDD1L								Bivalent_poised_promoter	0.167974553916851	PMD	commonPMD	cg17181362	cg17181362
cg14396214_TC21	0.158279343974061	chr20	63736646	R	II	LIME1	TSS200	Shore	chr20:63734897-63735183;chr20:63737602-63740609	Both	CG	North Shore	ENST00000309546	chr20	63736643	63739103	2461	+	2	ENSG00000203896	LIME1	protein_coding	chromosome	LIME1	ENSG00000273154;ENSG00000203896	RP4-583P15.15;LIME1	PRAD_106334	5.89046670485935	Promoter	0.664670658682635	0.335329341317365	Bivalent_poised_promoter	0.119729207108489			cg14396214	cg14396214
cg12413156_TC21	0.158279343974061	chr20	63736904	R	II		Unknow	Shore	chr20:63734897-63735183;chr20:63737602-63740609	Both	CG	North Shore	ENST00000480139	chr20	63736669	63738805	2137	+	234	ENSG00000203896	LIME1	protein_coding	chromosome	LIME1	ENSG00000273154;ENSG00000203896	RP4-583P15.15;LIME1						Bivalent_poised_promoter	0.119729207108489			cg12413156	cg12413156
cg06226150_TC21	0.158279343974061	chr20	63738603	R	II	LIME1	3UTR	Shelf	chr20:63734897-63735183;chr20:63737602-63740609	Both	CG	Island	ENST00000476221	chr20	63738410	63740398	1989	+	192	ENSG00000273047	RP4-583P15.14	protein_coding	chromosome	RP4-583P15.14	ENSG00000273154;ENSG00000203896;ENSG00000273047	RP4-583P15.15;LIME1;RP4-583P15.14	PRAD_106336	2.36831721402853	Promoter	0.688622754491018	0.311377245508982	Bivalent_poised_promoter	0.119729207108489			cg06226150	cg06226150
cg21192979_BC21	0.123884438684989	chr22	21031529	R	II	SLC7A4	Exon	Shore	chr22:21032204-21032711	Both	CG	North Shore	ENST00000403586	chr22	21028718	21032549	3832	-	1018	ENSG00000099960	SLC7A4	protein_coding	chromosome	SLC7A4	ENSG00000099960	SLC7A4						Bivalent_poised_enhancer	0.138318860554838	PMD		cg21192979	cg21192979
cg23894948_TC21	0.123884438684989	chr22	21032766	F	II	SLC7A4	TSS1500	Shore	chr22:21032204-21032711	Both	CG	South Shore	ENST00000426145	chr22	21031568	21032840	1273	-	72	ENSG00000099960	SLC7A4	protein_coding	chromosome	SLC7A4	ENSG00000099960	SLC7A4						Bivalent_poised_promoter	0.138318860554838	PMD		cg23894948	cg23894948
cg26646427_TC21	0.16905330155265	chr22	46374973	R	II		Unknow	Island	chr22:46374536-46374974	Both	CG	Island	ENST00000468025	chr22	46372913	46377624	4712	-	2649	ENSG00000075275	CELSR1	protein_coding	chromosome	CELSR1	ENSG00000075275	CELSR1						Bivalent_poised_promoter	0.0793739046359596			cg26646427	cg26646427
cg25545920_BC21	0.183422609696838	chrX	25015329	F	II		Unknow	Shore	chrX:25012344-25013936;chrX:25016280-25016595;chrX:25017705-25018006	Both	CG	North Shore	ENST00000379044	chrX	25003694	25015948	12255	-	617	ENSG00000004848	ARX	protein_coding	chromosome	ARX	ENSG00000004848	ARX						Bivalent_poised_promoter				cg25545920	cg25545920
cg05302212_TC21	0.126105600504512	chrX	46573580	F	II	CHST7	TSS200	Shore	chrX:46573619-46575467	Both	CG	North Shore	ENST00000276055	chrX	46573784	46598408	24625	+	202	ENSG00000147119	CHST7	protein_coding	chromosome	CHST7			PRAD_111203	2.77025601800066	Promoter	0.662674650698603	0.337325349301397	Active_non-prostate_lineage_promoter				cg05302212	cg05302212
cg10906138_TC21	0.126105600504512	chrX	46574309	R	II	CHST7	Exon	Island	chrX:46573619-46575467	Both	CG	Island	ENST00000276055	chrX	46573784	46598408	24625	+	524	ENSG00000147119	CHST7	protein_coding	chromosome	CHST7	ENSG00000147119	CHST7						Bivalent_poised_promoter				cg10906138	cg10906138
cg13098917_BC21	0.191542618652465	chrX	47575162	F	II	SYN1	Exon	Shore	chrX:47574015-47574725	Both	CG	South Shore	ENST00000470206	chrX	47569986	47571908	1923	+	5175	ENSG00000078061	ARAF	protein_coding	chromosome	ARAF	ENSG00000008056	SYN1						Bivalent_poised_promoter				cg13098917	cg13098917
cg17395800_BC21	0.102545551358175	chrX	49231300	F	II	CACNA1F	Exon	Shore	chrX:49230747-49231058;chrX:49234083-49234496	Both	CG	South Shore	ENST00000376251	chrX	49205063	49233309	28247	-	2007	ENSG00000102001	CACNA1F	protein_coding	chromosome	CACNA1F	ENSG00000102001	CACNA1F						Bivalent_poised_promoter				cg17395800	cg17395800
cg14701129_TC21	0.307393064126076	chrX	56231680	R	II	KLF8	TSS1500	Shore	chrX:56232518-56232726	Both	CG	North Shore	ENST00000374928	chrX	56232437	56287889	55453	+	755	ENSG00000102349	KLF8	protein_coding	chromosome	KLF8								Heterochromatin				cg14701129	cg14701129
cg05633597_BC21	0.307393064126076	chrX	56231760	F	II	KLF8	TSS1500	Shore	chrX:56232518-56232726	Both	CG	North Shore	ENST00000374928	chrX	56232437	56287889	55453	+	675	ENSG00000102349	KLF8	protein_coding	chromosome	KLF8								Heterochromatin				cg05633597	cg05633597
