# Supplementary material for: Methylation reprogramming associated with aggressive prostate cancer and ancestral disparities
Source: Mol Syst Biol. 2025 Oct 7;21(12):1676–701. doi: 10.1038/s44320-025-00153-x (PMC12673094; doi:10.1038/s44320-025-00153-x)
Supplement: Supplementary file 28 — Data Set EV26 [file 44320_2025_153_MOESM28_ESM.xlsx]

## Sheet: Sheet1
Dataset EV26 Molecular Signatures Database (MSigDB) enrichment analysis performed on genes annotated to significant differentially methylated positions (DMPs) and regions (DMRs) (|Δβ| ≥10%) identified between African prostate tumour and non-tumour samples, with sites validated in the tumour-associated validation cohort and distinct from TCGA-PRAD European tumour-normal DMPs.

## Sheet: Dataset EV26
Enrichment of hypermethylated DMPs/DMRs							Enrichment of hypomethylated DMPs/DMRs
Description	N	DE	P.DE	FDR	SigGenesInSet		Description	N	DE	P.DE	FDR	SigGenesInSet
C5_GO_POSITIVE_REGULATION_OF_MACROPHAGE_CHEMOTAXIS	7	3	3.47017e-06	0.0850226	RARRES2,TRPV4,THBS1	.	C2_CHARAFE_BREAST_CANCER_BASAL_VS_MESENCHYMAL_UP	68	2	0.000106041	1	S100A8,PRR15L
C5_GO_POSITIVE_REGULATION_OF_MACROPHAGE_MIGRATION	10	3	1.75312e-05	0.130018	RARRES2,TRPV4,THBS1	.	C5_GO_INTRACELLULAR_DISTRIBUTION_OF_MITOCHONDRIA	2	1	0.000453784	1	BHLHA15
C2_MCBRYAN_PUBERTAL_BREAST_4_5WK_UP	168	8	2.01922e-05	0.130018	WFDC2,SYNPO,COL16A1,RIPK4,BCL6,THBS1,CCK,CLDN10	.	C5_GO_SEQUESTERING_OF_ZINC_ION	3	1	0.000986586	1	S100A8
C5_GO_REGULATION_OF_MACROPHAGE_CHEMOTAXIS	14	3	2.12265e-05	0.130018	RARRES2,TRPV4,THBS1	.	C5_GO_ICOSATETRAENOIC_ACID_BINDING	3	1	0.000997689	1	S100A8
C7_GSE2706_R848_VS_R848_AND_LPS_8H_STIM_DC_UP	109	6	3.01393e-05	0.147689	RPL39L,NPBWR1,SIAH3,ME1,THBS1,FADS2	.	C5_GO_ARACHIDONIC_ACID_BINDING	3	1	0.000997689	1	S100A8
C5_GO_MACROPHAGE_CHEMOTAXIS	19	3	5.10289e-05	0.208377	RARRES2,TRPV4,THBS1	.	C2_REACTOME_METAL_SEQUESTRATION_BY_ANTIMICROBIAL_PROTEINS	4	1	0.000999787	1	S100A8
C7_KAECH_DAY8_EFF_VS_DAY15_EFF_CD8_TCELL_DN	112	6	9.01426e-05	0.272704	GATM,HOXC4,POU2AF1,BCL6,SCD,CCND2	.	C5_GO_AUTOCRINE_SIGNALING	3	1	0.00108155	1	S100A8
C5_GO_STRUCTURAL_MOLECULE_ACTIVITY	389	11	9.04681e-05	0.272704	RPL39L,ADD2,COL16A1,KLHL3,KRT15,MAP1A,NID1,CLDN11,THBS1,CLDN10,INA	.	C2_SMID_BREAST_CANCER_RELAPSE_IN_LIVER_UP	4	1	0.0012205	1	S100A8
C2_OHM_METHYLATED_IN_ADULT_CANCERS	21	4	0.000100173	0.272704	PYCARD,GSTP1,SFRP5,THBS1	.	C5_GO_ICOSANOID_BINDING	4	1	0.00124005	1	S100A8
C5_GO_REGULATION_OF_GRANULOCYTE_CHEMOTAXIS	22	3	0.000135638	0.326931	RARRES2,TRPV4,THBS1	.	C5_GO_TOLL_LIKE_RECEPTOR_BINDING	7	1	0.00139436	1	S100A8
C5_GO_REGULATION_OF_CYSTEINE_TYPE_ENDOPEPTIDASE_ACTIVITY	122	6	0.000146779	0.326931	TNFAIP8,PYCARD,NGFR,FOXL2,THBS1,CCK	.	C5_GO_RAGE_RECEPTOR_BINDING	8	1	0.00149497	1	S100A8
C5_GO_REGULATION_OF_MACROPHAGE_MIGRATION	20	3	0.000169947	0.346989	RARRES2,TRPV4,THBS1	.	C2_CHARAFE_BREAST_CANCER_LUMINAL_VS_MESENCHYMAL_UP	263	2	0.00160659	1	S100A8,PRR15L
C3.miRNA_MIR7843_3P	46	4	0.000229922	0.396347	SNX31,GATM,BHLHE40,INA	.	C5_GO_MITOCHONDRION_DISTRIBUTION	7	1	0.00177348	1	BHLHA15
C5_GO_MONOCYTE_CHEMOTACTIC_PROTEIN_1_PRODUCTION	7	2	0.000235945	0.396347	GSTP1,TRPV4	.	C2_OLSSON_E2F3_TARGETS_UP	10	1	0.00184249	1	S100A8
C5_GO_REGULATION_OF_MONONUCLEAR_CELL_MIGRATION	25	3	0.000242651	0.396347	RARRES2,TRPV4,THBS1	.	C2_CHEOK_RESPONSE_TO_HD_MTX_UP	10	1	0.00193143	1	S100A8
C2_SENESE_HDAC1_AND_HDAC2_TARGETS_DN	136	6	0.000262109	0.400293	SYNPO,COL16A1,MGAT5B,KRT15,SCD,FADS2	.	C5_GO_LEUKOCYTE_MIGRATION_INVOLVED_IN_INFLAMMATORY_RESPONSE	7	1	0.00194086	1	S100A8
C5_GO_MACROPHAGE_MIGRATION	26	3	0.00029192	0.400293	RARRES2,TRPV4,THBS1	.	C2_GUTIERREZ_WALDENSTROEMS_MACROGLOBULINEMIA_1_DN	6	1	0.00207767	1	S100A8
C2_HOQUE_METHYLATED_IN_CANCER	32	4	0.000294081	0.400293	GSTP1,SFRP5,RUNX3,CCND2	.	C5_GO_LEUKOCYTE_AGGREGATION	10	1	0.00226502	1	S100A8
C2_LOPES_METHYLATED_IN_COLON_CANCER_DN	17	3	0.000350667	0.452194	GSTP1,THBS1,RUNX3	.	C5_GO_SEQUESTERING_OF_METAL_ION	8	1	0.0022887	1	S100A8
C6_MYC_UP.V1_DN	98	5	0.000399053	0.471149	GJB5,HOXC4,NGFR,WNT5B,BCAR1	.	C2_SHIN_B_CELL_LYMPHOMA_CLUSTER_6	11	1	0.00231938	1	S100A8
C5_GO_CYSTEINE_TYPE_ENDOPEPTIDASE_REGULATOR_ACTIVITY_INVOLVED_IN_APOPTOTIC_PROCESS	19	3	0.000418677	0.471149	TNFAIP8,PYCARD,FOXL2	.	C5_GO_LONG_CHAIN_FATTY_ACID_BINDING	8	1	0.00235112	1	S100A8
C2_LIU_PROSTATE_CANCER_DN	302	9	0.000426582	0.471149	WFDC2,COL16A1,GATM,GSTP1,KRT15,NID1,RARRES2,CCK,CCND2	.	C5_GO_NEGATIVE_REGULATION_OF_MYOTUBE_DIFFERENTIATION	9	1	0.002623	1	BHLHA15
C5_GO_REGULATION_OF_PEPTIDASE_ACTIVITY	245	7	0.000442596	0.471149	WFDC2,TNFAIP8,PYCARD,NGFR,FOXL2,THBS1,CCK	.	C2_PID_TOLL_ENDOGENOUS_PATHWAY	10	1	0.00270902	1	S100A8
C2_LIM_MAMMARY_STEM_CELL_UP	297	9	0.000461515	0.471149	COL16A1,NGFR,CHST7,RARRES2,BMP7,THBS1,TMEM204,CCND2,BCAR1	.	C2_WANG_BARRETTS_ESOPHAGUS_DN	12	1	0.00281488	1	S100A8
C2_RAY_TUMORIGENESIS_BY_ERBB2_CDC25A_UP	103	5	0.000500038	0.490057	SLC5A8,FAIM2,TRPV4,SCD,CCND2	.	C2_HUMMERICH_BENIGN_SKIN_TUMOR_UP	11	1	0.00291487	1	S100A8
C5_GO_MICROTUBULE_DEPOLYMERIZATION	24	3	0.000544007	0.512643	KIF19,MAP1A,TRPV4	.	C5_GO_MITOCHONDRIAL_CALCIUM_ION_TRANSMEMBRANE_TRANSPORT	11	1	0.00292824	1	BHLHA15
C5_GO_POSITIVE_REGULATION_OF_LEUKOCYTE_MIGRATION	67	4	0.000594721	0.539676	PYCARD,RARRES2,TRPV4,THBS1	.	C2_REACTOME_REGULATION_OF_TLR_BY_ENDOGENOUS_LIGAND	11	1	0.00295948	1	S100A8
C5_GO_REGULATION_OF_ANTIGEN_PROCESSING_AND_PRESENTATION_OF_PEPTIDE_OR_POLYSACCHARIDE_ANTIGEN_VIA_MHC_CLASS_II	4	2	0.000712811	0.623735	PYCARD,THBS1	.	C2_KAMIKUBO_MYELOID_CEBPA_NETWORK	14	1	0.00300165	1	S100A8
C5_GO_AIM2_INFLAMMASOME_COMPLEX	2	1	0.000784166	0.639538	PYCARD	.	C2_LOPEZ_EPITHELIOID_MESOTHELIOMA	13	1	0.00305153	1	PRR15L
C2_RORIE_TARGETS_OF_EWSR1_FLI1_FUSION_UP	18	3	0.000808913	0.639538	ME1,NID1,CCND2	.	C2_BENNETT_SYSTEMIC_LUPUS_ERYTHEMATOSUS	12	1	0.00316514	1	S100A8
C2_SMID_BREAST_CANCER_LUMINAL_B_DN	330	8	0.000825367	0.639538	ADD2,TNFAIP8,GSTP1,KRT15,RIPK4,POU2AF1,CHST7,RUNX3	.	C2_REACTOME_RHO_GTPASES_ACTIVATE_NADPH_OXIDASES	10	1	0.00328843	1	S100A8
C2_BENPORATH_SUZ12_TARGETS	679	14	0.000835281	0.639538	C2CD4A,MGAT5B,GATM,SIAH3,PYCARD,HOXC4,NGFR,SIX6,RIPK4,RASGRF2,SFRP5,FOXL2,INA,HS3ST4	.	C2_PEDERSEN_METASTASIS_BY_ERBB2_ISOFORM_3	13	1	0.00349221	1	PRR15L
C5_GO_CALMODULIN_BINDING	113	5	0.000907542	0.654742	ADCY1,ADD2,NGFR,RASGRF2,TRPV4	.	C5_GO_CELLULAR_RESPONSE_TO_GLUCOSE_STARVATION	15	1	0.00353029	1	BHLHA15
C2_LI_WILMS_TUMOR_VS_FETAL_KIDNEY_2_DN	32	3	0.000908584	0.654742	BMP7,THBS1,RUNX3	.	C2_HUMMERICH_MALIGNANT_SKIN_TUMOR_UP	15	1	0.0035397	1	S100A8
C3.tft_PAX3_B	53	4	0.000998089	0.690612	TNFAIP8,SIAH3,HOXC4,BHLHE40	.	C5_GO_CHRONIC_INFLAMMATORY_RESPONSE	14	1	0.00383162	1	S100A8
C3.miRNA_MIR6085	23	3	0.00105173	0.690612	SYNPO,ZFHX4,ATCAY	.	C2_KEGG_MATURITY_ONSET_DIABETES_OF_THE_YOUNG	18	1	0.00394558	1	BHLHA15
C7_GSE16385_ROSIGLITAZONE_IL4_VS_ROSIGLITAZONE_ALONE_STIM_MACROPHAGE_UP	109	5	0.00105941	0.690612	CHAD,NGFR,BMP7,BHLHE40,INA	.	C5_GO_FATTY_ACID_DERIVATIVE_BINDING	15	1	0.0041025	1	S100A8
C7_GSE1460_CD4_THYMOCYTE_VS_THYMIC_STROMAL_CELL_DN	109	5	0.00111069	0.690612	RPL39L,ME1,NID1,BHLHE40,INA	.	C5_GO_PROTEIN_NITROSYLATION	15	1	0.00417146	1	S100A8
C2_AMIT_EGF_RESPONSE_20_MCF10A	6	2	0.00111548	0.690612	SCD,THBS1	.	C2_PEPPER_CHRONIC_LYMPHOCYTIC_LEUKEMIA_UP	18	1	0.00442572	1	S100A8
C7_GSE39110_UNTREATED_VS_IL2_TREATED_CD8_TCELL_DAY6_POST_IMMUNIZATION_DN	113	5	0.00114896	0.690612	SYNPO,PACSIN1,POU2AF1,BCL6,SNN	.	C2_DAVIES_MULTIPLE_MYELOMA_VS_MGUS_DN	19	1	0.00458287	1	S100A8
C7_GSE27786_BCELL_VS_ERYTHROBLAST_DN	120	5	0.00121138	0.690612	CHAD,FAM83F,FAM162B,GPR150,FADS2	.	C5_GO_DEFENSE_RESPONSE_TO_FUNGUS	25	1	0.0049384	1	S100A8
C5_GO_POSITIVE_REGULATION_OF_CELL_DEATH	412	9	0.00125789	0.690612	TNFAIP8,PYCARD,NGFR,RASGRF2,BCL6,BMP7,FOXL2,THBS1,CCK	.	C2_TAKEDA_TARGETS_OF_NUP98_HOXA9_FUSION_3D_DN	19	1	0.00505641	1	S100A8
C5_GO_OXIDOREDUCTASE_ACTIVITY_ACTING_ON_PAIRED_DONORS_WITH_OXIDATION_OF_A_PAIR_OF_DONORS_RESULTING_IN_THE_REDUCTION_OF_MOLECULAR_OXYGEN_TO_TWO_MOLECULES_OF_WATER	6	2	0.00126573	0.690612	SCD,FADS2	.	C2_MEISSNER_BRAIN_HCP_WITH_H3_UNMETHYLATED	25	1	0.00519796	1	BHLHA15
C5_GO_REGULATION_OF_EXTRINSIC_APOPTOTIC_SIGNALING_PATHWAY	77	4	0.00130191	0.690612	FAIM2,PYCARD,GSTP1,THBS1	.	C2_BURTON_ADIPOGENESIS_PEAK_AT_24HR	20	1	0.00524114	1	S100A8
C2_RODWELL_AGING_KIDNEY_NO_BLOOD_DN	76	4	0.00130722	0.690612	ADCY1,FAM83F,KLHL3,BMP7	.	C5_GO_FATTY_ACID_BINDING	21	1	0.00537005	1	S100A8
C2_KEGG_PPAR_SIGNALING_PATHWAY	36	3	0.00131815	0.690612	ME1,SCD,FADS2	.	C2_KIM_ALL_DISORDERS_CALB1_CORR_DN	20	1	0.00539266	1	S100A8
C3.miRNA_MIR6813_5P	24	3	0.00133932	0.690612	SYNPO,ZFHX4,ATCAY	.	C2_SCHLINGEMANN_SKIN_CARCINOGENESIS_TPA_UP	21	1	0.00549278	1	S100A8
C5_GO_POSITIVE_REGULATION_OF_CYSTEINE_TYPE_ENDOPEPTIDASE_ACTIVITY	75	4	0.00135298	0.690612	PYCARD,NGFR,FOXL2,CCK	.	C5_GO_RESPONSE_TO_FUNGUS	29	1	0.00571584	1	S100A8
C5_GO_PROTEIN_DEPOLYMERIZATION	69	4	0.00145049	0.700454	ADD2,KIF19,MAP1A,TRPV4	.	C5_GO_MITOCHONDRION_LOCALIZATION	24	1	0.00573806	1	BHLHA15
C7_GSE369_PRE_VS_POST_IL6_INJECTION_SOCS3_KO_LIVER_DN	114	5	0.00148898	0.700454	GATM,GSTP1,SCD,SNN,DGKZ	.	C2_AIYAR_COBRA1_TARGETS_UP	23	1	0.00611371	1	S100A8
C5_GO_MONONUCLEAR_CELL_MIGRATION	48	3	0.00150545	0.700454	RARRES2,TRPV4,THBS1	.	C2_MORI_PLASMA_CELL_UP	26	1	0.00623749	1	BHLHA15
C6_ESC_V6.5_UP_EARLY.V1_DN	102	5	0.00152486	0.700454	COL16A1,GJB5,GSTP1,NID1,BHLHE40	.	C5_GO_ZINC_ION_HOMEOSTASIS	26	1	0.0065311	1	S100A8
C2_BAE_BRCA1_TARGETS_DN	13	2	0.001543	0.700454	ADD2,THBS1	.	C5_GO_ASTROCYTE_DEVELOPMENT	29	1	0.00666133	1	S100A8
C3.tft_GATA6_01	164	6	0.0015438	0.700454	GATM,HOXC4,KRT15,POU2AF1,BCL6,SFRP5	.	C2_MCDOWELL_ACUTE_LUNG_INJURY_UP	28	1	0.00669283	1	S100A8
C2_MARTINEZ_TP53_TARGETS_UP	335	8	0.00162028	0.716088	ME1,CLDN11,RARRES2,SCD,THBS1,CCND2,CLDN10,FADS2	.	C2_CHEN_LVAD_SUPPORT_OF_FAILING_HEART_DN	26	1	0.00674584	1	S100A8
C2_BIOCARTA_RACC_PATHWAY	9	2	0.00163671	0.716088	ADCY1,TRPV4	.	C5_GO_POSITIVE_REGULATION_OF_INTRINSIC_APOPTOTIC_SIGNALING_PATHWAY	29	1	0.00678487	1	S100A8
C7_GSE8921_3H_VS_24H_TLR1_2_STIM_MONOCYTE_DN	126	5	0.00167641	0.72049	WFDC2,PYCARD,ATCAY,BHLHE40,FADS2	.	C2_HOLLERN_MICROACINAR_BREAST_TUMOR_UP	27	1	0.00697552	1	BHLHA15
C2_MARTINEZ_RB1_AND_TP53_TARGETS_UP	337	8	0.00170558	0.72049	ME1,CLDN11,RARRES2,SCD,THBS1,CCND2,CLDN10,FADS2	.	C2_KENNY_CTNNB1_TARGETS_UP	24	1	0.00736425	1	S100A8
C5_GO_POSITIVE_REGULATION_OF_LEUKOCYTE_CHEMOTAXIS	47	3	0.00176243	0.730747	RARRES2,TRPV4,THBS1	.	C5_GO_NEGATIVE_REGULATION_OF_STRIATED_MUSCLE_CELL_DIFFERENTIATION	28	1	0.00738027	1	BHLHA15
C2_LEI_MYB_TARGETS	190	6	0.00179518	0.730747	GSTP1,KRT15,ME1,BHLHE40,CCND2,FADS2	.	C2_NIKOLSKY_BREAST_CANCER_7Q21_Q22_AMPLICON	29	1	0.00759649	1	BHLHA15
C5_GO_REGULATION_OF_PROTEOLYSIS	379	8	0.00181934	0.730747	WFDC2,TNFAIP8,PYCARD,MAP1A,NGFR,FOXL2,THBS1,CCK	.	C5_GO_PEPTIDYL_CYSTEINE_MODIFICATION	29	1	0.0077127	1	S100A8
C2_RODWELL_AGING_KIDNEY_DN	82	4	0.00200543	0.752343	ADCY1,FAM83F,KLHL3,BMP7	.	C5_GO_RESPONSE_TO_ZINC_ION	32	1	0.00787417	1	S100A8
C5_GO_ACTIVATION_OF_CYSTEINE_TYPE_ENDOPEPTIDASE_ACTIVITY_INVOLVED_IN_APOPTOTIC_PROCESS	42	3	0.00201191	0.752343	PYCARD,NGFR,CCK	.	C2_ROSS_AML_WITH_CBFB_MYH11_FUSION	30	1	0.00800755	1	S100A8
C2_SERVITJA_LIVER_HNF1A_TARGETS_UP	79	4	0.00201257	0.752343	ME1,SCD,SLC7A4,THBS1	.	C2_DOANE_BREAST_CANCER_ESR1_DN	30	1	0.00825828	1	S100A8
C5_GO_POSITIVE_REGULATION_OF_INTERLEUKIN_6_SECRETION	13	2	0.00202518	0.752343	PYCARD,TRPV4	.	C2_HUPER_BREAST_BASAL_VS_LUMINAL_UP	34	1	0.00855824	1	S100A8
C2_CAIRO_HEPATOBLASTOMA_CLASSES_DN	144	5	0.00203938	0.752343	SYNPO,GATM,RARRES2,BCL6,BHLHE40	.	C2_YAMASHITA_METHYLATED_IN_PROSTATE_CANCER	40	1	0.00881611	1	S100A8
C2_LIEN_BREAST_CARCINOMA_METAPLASTIC	26	3	0.00206203	0.752343	COL16A1,RARRES2,THBS1	.	C2_LIM_MAMMARY_LUMINAL_PROGENITOR_UP	39	1	0.00931279	1	S100A8
C5_GO_REGULATION_OF_CELL_ADHESION	401	9	0.00208805	0.752343	COL16A1,C2CD4A,PYCARD,NID1,TRPV4,BCL6,BMP7,THBS1,RUNX3	.	C2_ZHENG_IL22_SIGNALING_UP	38	1	0.00958138	1	S100A8
C2_BASSO_CD40_SIGNALING_DN	41	3	0.00223843	0.786527	POU2AF1,BCL6,BMP7	.	C2_DUNNE_TARGETS_OF_AML1_MTG8_FUSION_UP	34	1	0.00961946	1	S100A8
C2_SMID_BREAST_CANCER_BASAL_UP	360	8	0.00228684	0.786527	RPL39L,ADD2,GSTP1,KRT15,RIPK4,WNT5B,RUNX3,CLDN10	.	C5_GO_REGULATION_OF_MYOTUBE_DIFFERENTIATION	37	1	0.00981684	1	BHLHA15
C2_BROCKE_APOPTOSIS_REVERSED_BY_IL6	75	4	0.00230125	0.786527	GATM,POU2AF1,BCL6,BHLHE40	.	C2_HADDAD_T_LYMPHOCYTE_AND_NK_PROGENITOR_DN	39	1	0.00991422	1	S100A8
C2_MCBRYAN_PUBERTAL_BREAST_3_4WK_UP	125	5	0.00231133	0.786527	WFDC2,COL16A1,SCD,CLDN10,FADS2	.	C2_RASHI_RESPONSE_TO_IONIZING_RADIATION_6	42	1	0.0100972	1	S100A8
C2_LEE_BMP2_TARGETS_UP	451	9	0.00241631	0.801023	WFDC2,SLC5A8,PYCARD,KRT15,NGFR,RARRES2,BMP7,FOXL2,CLDN10	.	C5_GO_CHEMICAL_HOMEOSTASIS	713	2	0.0103442	1	BHLHA15,S100A8
C2_ENGELMANN_CANCER_PROGENITORS_DN	38	3	0.00241932	0.801023	ADCY1,TRPV4,BMP7	.	C5_GO_NEGATIVE_REGULATION_OF_MUSCLE_CELL_DIFFERENTIATION	41	1	0.010352	1	BHLHA15
C7_GSE30083_SP2_VS_SP3_THYMOCYTE_UP	129	5	0.00245811	0.801219	SNX31,HOXC4,POU2AF1,ATCAY,CCND2	.	C2_MCBRYAN_PUBERTAL_BREAST_6_7WK_DN	43	1	0.0106134	1	S100A8
C2_PANGAS_TUMOR_SUPPRESSION_BY_SMAD1_AND_SMAD5_UP	83	4	0.00249024	0.801219	TNFAIP8,NID1,BMP7,TMEM204	.	C5_GO_MONOCARBOXYLIC_ACID_BINDING	44	1	0.0108038	1	S100A8
C7_GSE1740_MCSF_VS_MCSF_AND_IFNG_DAY2_DERIVED_MACROPHAGE_WITH_IFNA_STIM_UP	90	4	0.00257007	0.801219	GSTP1,CHST7,SCD,FADS2	.	C5_GO_ACTIVATION_OF_CYSTEINE_TYPE_ENDOPEPTIDASE_ACTIVITY_INVOLVED_IN_APOPTOTIC_PROCESS	42	1	0.0110422	1	S100A8
C5_GO_NEGATIVE_REGULATION_OF_BLOOD_VESSEL_ENDOTHELIAL_CELL_PROLIFERATION_INVOLVED_IN_SPROUTING_ANGIOGENESIS	14	2	0.00260618	0.801219	NGFR,THBS1	.	C2_REACTOME_ANTIMICROBIAL_PEPTIDES	55	1	0.011122	1	S100A8
C2_LEE_LIVER_CANCER_DENA_UP	34	3	0.00261624	0.801219	GATM,POU2AF1,THBS1	.	C2_RHEIN_ALL_GLUCOCORTICOID_THERAPY_UP	50	1	0.0117229	1	S100A8
C2_SHETH_LIVER_CANCER_VS_TXNIP_LOSS_PAM3	40	3	0.00264517	0.801219	NID1,SCD,BMP7	.	C2_MATTIOLI_MGUS_VS_PCL	46	1	0.0119224	1	S100A8
H_HALLMARK_MTORC1_SIGNALING	97	4	0.00267274	0.801219	ME1,SCD,BHLHE40,FADS2	.	C3.miRNA_MIR4722_3P	48	1	0.0120472	1	PRR15L
C5_GO_CELL_CHEMOTAXIS	172	5	0.00268152	0.801219	GSTP1,RARRES2,TRPV4,THBS1,BCAR1	.	C2_JECHLINGER_EPITHELIAL_TO_MESENCHYMAL_TRANSITION_UP	49	1	0.012542	1	S100A8
C2_MOROSETTI_FACIOSCAPULOHUMERAL_MUSCULAR_DISTROPHY_DN	11	2	0.00277741	0.819871	RARRES2,INA	.	C5_GO_ASTROCYTE_DIFFERENTIATION	57	1	0.0128266	1	S100A8
C2_TIMOFEEVA_GROWTH_STRESS_VIA_STAT1_DN	10	2	0.00286973	0.830977	GSTP1,CCND2	.	C2_MIKKELSEN_MEF_LCP_WITH_H3K27ME3	52	1	0.0128643	1	PRR15L
C2_HOLLERN_MICROACINAR_BREAST_TUMOR_DN	11	2	0.00289311	0.830977	SYNPO,WNT5B	.	C2_FLECHNER_BIOPSY_KIDNEY_TRANSPLANT_REJECTED_VS_OK_UP	49	1	0.0130044	1	S100A8
C2_LIU_VAV3_PROSTATE_CARCINOGENESIS_UP	48	3	0.00291678	0.830977	WFDC2,NID1,CCND2	.	C3.tft_ZNF708_TARGET_GENES	51	1	0.0136728	1	PRR15L
C5_GO_INFLAMMATORY_RESPONSE	431	8	0.00301641	0.849485	ADCY1,C2CD4A,PYCARD,GSTP1,RARRES2,TRPV4,BCL6,THBS1	.	C3.miRNA_MIR4696	56	1	0.0139136	1	PRR15L
C5_GO_POSITIVE_REGULATION_OF_PEPTIDASE_ACTIVITY	104	4	0.00314292	0.87133	PYCARD,NGFR,FOXL2,CCK	.	C5_GO_GOLGI_ORGANIZATION	57	1	0.0141197	1	BHLHA15
C3.miRNA_MIR363_5P	40	3	0.00338977	0.87133	CHAD,MGAT5B,ATCAY	.	C5_GO_CHEMOKINE_PRODUCTION	56	1	0.0148728	1	S100A8
C2_KEGG_BIOSYNTHESIS_OF_UNSATURATED_FATTY_ACIDS	14	2	0.00341628	0.87133	SCD,FADS2	.	C2_KIM_BIPOLAR_DISORDER_OLIGODENDROCYTE_DENSITY_CORR_DN	57	1	0.0148951	1	S100A8
C5_GO_NEGATIVE_REGULATION_OF_EXTRINSIC_APOPTOTIC_SIGNALING_PATHWAY	50	3	0.00345237	0.87133	FAIM2,GSTP1,THBS1	.	C5_GO_ACUTE_INFLAMMATORY_RESPONSE	55	1	0.0152648	1	S100A8
C5_GO_NEGATIVE_REGULATION_OF_CELL_PROLIFERATION_INVOLVED_IN_KIDNEY_DEVELOPMENT	3	1	0.00354148	0.87133	BMP7	.	C5_GO_ANTIMICROBIAL_HUMORAL_RESPONSE	69	1	0.0152864	1	S100A8
C7_GSE12198_CTRL_VS_HIGH_IL2_STIM_NK_CELL_UP	96	4	0.0035458	0.87133	GATM,WNT5B,DGKZ,CLDN10	.	C2_BOYAULT_LIVER_CANCER_SUBCLASS_G1_UP	57	1	0.0157053	1	PRR15L
C2_MATZUK_EARLY_ANTRAL_FOLLICLE	8	2	0.00361643	0.87133	THBS1,CCND2	.	C3.miRNA_MIR6727_3P	63	1	0.0159887	1	PRR15L
C5_GO_LINOLEIC_ACID_METABOLIC_PROCESS	13	2	0.00365454	0.87133	GSTP1,FADS2	.	C3.tft_METTL14_TARGET_GENES	74	1	0.0160584	1	BHLHA15
C7_GSE21360_SECONDARY_VS_QUATERNARY_MEMORY_CD8_TCELL_DN	102	4	0.00367052	0.87133	TNFAIP8,THBS1,SNN,CCND2	.	C5_GO_CELLULAR_TRANSITION_METAL_ION_HOMEOSTASIS	70	1	0.0165324	1	S100A8
C3.tft_CDPCR3HD_01	148	5	0.00372354	0.87133	NXPH4,COL16A1,MGAT5B,SIAH3,HOXB4	.	C5_GO_ENDOPLASMIC_RETICULUM_UNFOLDED_PROTEIN_RESPONSE	64	1	0.0166567	1	BHLHA15
C5_GO_ASSOCIATIVE_LEARNING	43	3	0.00378749	0.87133	SYNPO,MAP1A,CCK	.	C2_MCBRYAN_PUBERTAL_BREAST_5_6WK_UP	71	1	0.017039	1	S100A8
C2_LEIN_NEURON_MARKERS	43	3	0.00385561	0.87133	ADD2,FAIM2,PACSIN1	.	C2_DIAZ_CHRONIC_MEYLOGENOUS_LEUKEMIA_DN	67	1	0.0170556	1	S100A8
C5_GO_AXON_INITIAL_SEGMENT	11	2	0.00388147	0.87133	MAP1A,CCK	.	C5_GO_NEUTROPHIL_MIGRATION	68	1	0.0171422	1	S100A8
C5_GO_POSITIVE_REGULATION_OF_STEM_CELL_DIFFERENTIATION	14	2	0.00391383	0.87133	HOXB4,BMP7	.	C2_LENAOUR_DENDRITIC_CELL_MATURATION_DN	74	1	0.0172025	1	S100A8
C2_VERRECCHIA_RESPONSE_TO_TGFB1_C4	7	2	0.00393077	0.87133	COL16A1,THBS1	.	C5_GO_GLIAL_CELL_DEVELOPMENT	76	1	0.0172049	1	S100A8
C5_GO_REGULATION_OF_ANTIGEN_PROCESSING_AND_PRESENTATION	12	2	0.00397162	0.87133	PYCARD,THBS1	.	C2_AZARE_NEOPLASTIC_TRANSFORMATION_BY_STAT3_UP	70	1	0.0172788	1	S100A8
C5_GO_NEGATIVE_REGULATION_OF_CYSTEINE_TYPE_ENDOPEPTIDASE_ACTIVITY	49	3	0.00398276	0.87133	TNFAIP8,NGFR,THBS1	.	C3.miRNA_MIR6504_5P	76	1	0.0173526	1	PRR15L
C2_REACTOME_CLEC7A_INFLAMMASOME_PATHWAY	2	1	0.00398876	0.87133	PYCARD	.	C5_GO_REGULATION_OF_INTRINSIC_APOPTOTIC_SIGNALING_PATHWAY	73	1	0.0174137	1	S100A8
C2_PETRETTO_BLOOD_PRESSURE_UP	11	2	0.00402389	0.87133	NXPH4,MAP1A	.	C2_LIEN_BREAST_CARCINOMA_METAPLASTIC_VS_DUCTAL_DN	71	1	0.0174524	1	PRR15L
C2_HELLER_HDAC_TARGETS_SILENCED_BY_METHYLATION_DN	165	5	0.00411851	0.87133	POU2AF1,SCD,WNT5B,BHLHE40,CCND2	.	C5_GO_MYOTUBE_DIFFERENTIATION	69	1	0.0177904	1	BHLHA15
C5_GO_NEGATIVE_REGULATION_OF_PROTEOLYSIS	193	5	0.00420463	0.87133	WFDC2,TNFAIP8,MAP1A,NGFR,THBS1	.	C5_GO_REGULATION_OF_STRIATED_MUSCLE_CELL_DIFFERENTIATION	71	1	0.0178654	1	BHLHA15
C3.miRNA_CACTGCC_MIR34A_MIR34C_MIR449	165	5	0.00423242	0.87133	MGAT5B,MAP1A,BCL6,ZFHX4,DGKZ	.	C2_BOYLAN_MULTIPLE_MYELOMA_PCA1_UP	73	1	0.0180387	1	S100A8
C3.tft_STAT5A_03	162	5	0.00430374	0.87133	FAIM2,KLHL3,GPR150,HOXC4,BCL6	.	C5_GO_CELLULAR_RESPONSE_TO_STARVATION	77	1	0.0180656	1	BHLHA15
C2_CAIRO_PML_TARGETS_BOUND_BY_MYC_UP	12	2	0.00432396	0.87133	THBS1,CCND2	.	C3.miRNA_MIR3085_3P	79	1	0.0180803	1	PRR15L
C2_WATANABE_RECTAL_CANCER_RADIOTHERAPY_RESPONSIVE_DN	49	3	0.00432496	0.87133	COL16A1,GSTP1,POU2AF1	.	C2_GERY_CEBP_TARGETS	74	1	0.0180891	1	S100A8
C3.tft_PBX1_02	85	4	0.00432933	0.87133	COL16A1,MGAT5B,SIAH3,CCND2	.	C6_RB_P107_DN.V1_DN	69	1	0.0181819	1	S100A8
C3.tft_GATA_C	157	5	0.00436266	0.87133	GATM,HOXB4,HOXC4,CLDN10,HS3ST4	.	C7_GSE15624_CTRL_VS_6H_HALOFUGINONE_TREATED_CD4_TCELL_UP	79	1	0.0181844	1	BHLHA15
C5_GO_SYNAPSE	740	12	0.0043783	0.87133	ADCY1,SYNPO,ADD2,FAIM2,NPBWR1,PACSIN1,MAP1A,NGFR,DGKZ,ATCAY,CCK,INA	.	C5_GO_POSITIVE_REGULATION_OF_CYSTEINE_TYPE_ENDOPEPTIDASE_ACTIVITY	75	1	0.018224	1	S100A8
C3.miRNA_MIR1225_5P	13	2	0.00444335	0.87133	KLHL3,BCL6	.	C2_SARRIO_EPITHELIAL_MESENCHYMAL_TRANSITION_DN	73	1	0.0182527	1	S100A8
C5_GO_NEGATIVE_REGULATION_OF_DNA_BINDING_TRANSCRIPTION_FACTOR_ACTIVITY	98	4	0.00448258	0.87133	PYCARD,SFRP5,BMP7,BHLHE40	.	C5_GO_RESPONSE_TO_ETHANOL	72	1	0.018449	1	S100A8
C2_LU_IL4_SIGNALING	49	3	0.00448879	0.87133	HOXC4,BCL6,BHLHE40	.	C7_GSE12003_4D_VS_8D_CULTURE_BM_PROGENITOR_DN	76	1	0.018695	1	BHLHA15
C5_GO_UNSATURATED_FATTY_ACID_METABOLIC_PROCESS	60	3	0.00451289	0.87133	GSTP1,SCD,FADS2	.	C3.miRNA_MIR3064_5P	81	1	0.0187798	1	PRR15L
C3.miRNA_MIR449B_5P	157	5	0.00451508	0.87133	ADD2,MGAT5B,ZFHX4,DGKZ,INA	.	C5_GO_TOLL_LIKE_RECEPTOR_SIGNALING_PATHWAY	77	1	0.0192727	1	S100A8
C5_GO_BIOLOGICAL_ADHESION	820	13	0.00453561	0.87133	ADD2,COL16A1,C2CD4A,PYCARD,NID1,CLDN11,TRPV4,BCL6,BMP7,THBS1,RUNX3,CLDN10,BCAR1	.	C3.tft_SNRNP70_TARGET_GENES	82	1	0.0200345	1	SNORA10
C5_GO_REGULATION_OF_LEUKOCYTE_CHEMOTAXIS	63	3	0.00455457	0.87133	RARRES2,TRPV4,THBS1	.	C7_GSE6259_FLT3L_INDUCED_DEC205_POS_DC_VS_CD4_TCELL_DN	85	1	0.0201426	1	BHLHA15
C7_GSE16385_ROSIGLITAZONE_IL4_VS_IFNG_TNF_STIM_MACROPHAGE_DN	107	4	0.00455946	0.87133	NGFR,SCD,ZNF835,CLDN10	.	C2_MIKKELSEN_ES_LCP_WITH_H3K4ME3	87	1	0.0201462	1	PRR15L
C5_GO_POSITIVE_REGULATION_OF_LOCOMOTION	345	7	0.00457827	0.87133	PYCARD,RARRES2,TRPV4,BMP7,THBS1,WNT5B,BCAR1	.	C2_SMID_BREAST_CANCER_ERBB2_UP	83	1	0.0201556	1	S100A8
C3.tft_NKX61_01	150	5	0.0045871	0.87133	FAM83F,SIAH3,HOXC4,BCL6,CCND2	.	C3.miRNA_MIR4451	77	1	0.0202501	1	PRR15L
C3.tft_MAF_Q6	158	5	0.00461621	0.87133	CHAD,NXPH4,HOXB4,HOXC4,POU2AF1	.	C5_GO_GRANULOCYTE_MIGRATION	83	1	0.020265	1	S100A8
C5_GO_CARTILAGE_DEVELOPMENT	140	5	0.00465021	0.87133	HOXC4,TRPV4,BMP7,WNT5B,RUNX3	.	C5_GO_TRANSITION_METAL_ION_HOMEOSTASIS	83	1	0.0202863	1	S100A8
C5_GO_POSITIVE_REGULATION_OF_CELL_ADHESION	223	6	0.00465157	0.87133	COL16A1,PYCARD,NID1,BCL6,BMP7,RUNX3	.	C5_GO_POSITIVE_REGULATION_OF_NF_KAPPAB_TRANSCRIPTION_FACTOR_ACTIVITY	75	1	0.0203719	1	S100A8
C7_GSE41176_WT_VS_TAK1_KO_UNSTIM_BCELL_UP	110	4	0.00466554	0.87133	TNFAIP8,GJB5,CHST7,SNN	.	C7_GSE21546_ELK1_KO_VS_SAP1A_KO_AND_ELK1_KO_ANTI_CD3_STIM_DP_THYMOCYTES_UP	88	1	0.0205467	1	PRR15L
C3.miRNA_MIR127_5P	49	3	0.00467971	0.87133	SNX31,GATM,BHLHE40	.	C2_DARWICHE_PAPILLOMA_RISK_HIGH_UP	79	1	0.0206331	1	S100A8
C7_GSE2826_WT_VS_BTK_KO_BCELL_UP	111	4	0.00468041	0.87133	TNFAIP8,ME1,SIX6,BCL6	.	C7_GSE4590_SMALL_VS_LARGE_PRE_BCELL_DN	88	1	0.0208438	1	BHLHA15
C5_GO_CELL_CELL_JUNCTION	287	7	0.00469432	0.87133	SYNPO,COL16A1,GJB5,CLDN11,TRPV4,TMEM204,CLDN10	.	C2_REACTOME_TOLL_LIKE_RECEPTOR_CASCADES	81	1	0.020854	1	S100A8
C7_GSE3039_CD4_TCELL_VS_ALPHAALPHA_CD8_TCELL_UP	101	4	0.00480489	0.873828	CHST7,RARRES2,SLC7A4,WNT5B	.	C5_GO_POSITIVE_REGULATION_OF_INFLAMMATORY_RESPONSE	87	1	0.0209657	1	S100A8
C3.tft_RACCACAR_AML_Q6	163	5	0.00483045	0.873828	CHAD,HOXB4,HOXC4,BCL6,DGKZ	.	C5_GO_CELLULAR_RESPONSE_TO_TOPOLOGICALLY_INCORRECT_PROTEIN	85	1	0.0209673	1	BHLHA15
C5_GO_RESPONSE_TO_PEPTIDE	318	7	0.00485635	0.873828	ADCY1,GSTP1,NGFR,RARRES2,TRPV4,BMP7,BCAR1	.	C7_GSE40274_CTRL_VS_GATA1_TRANSDUCED_ACTIVATED_CD4_TCELL_UP	80	1	0.0210258	1	S100A8
C2_MEISSNER_NPC_HCP_WITH_H3K27ME3	61	4	0.00486977	0.873828	HOXB4,SIX6,RIPK4,SFRP5	.	C7_GSE13522_CTRL_VS_T_CRUZI_Y_STRAIN_INF_SKIN_129_MOUSE_UP	87	1	0.0211101	1	PRR15L
C7_GSE13411_NAIVE_VS_IGM_MEMORY_BCELL_UP	120	4	0.0048861	0.873828	NXPH4,BCL6,THBS1,BHLHE40	.	C2_DARWICHE_SKIN_TUMOR_PROMOTER_UP	87	1	0.0211608	1	S100A8
C2_AZARE_STAT3_TARGETS	11	2	0.00502502	0.886698	THBS1,CCND2	.	C3.miRNA_MIR7113_5P	82	1	0.0212533	1	PRR15L
C5_GO_REGULATION_OF_MICROTUBULE_DEPOLYMERIZATION	15	2	0.00503045	0.886698	MAP1A,TRPV4	.	C7_GSE2585_THYMIC_DC_VS_THYMIC_MACROPHAGE_UP	88	1	0.0213824	1	S100A8
C3.miRNA_MIR34C_5P	159	5	0.00509874	0.892316	ADD2,MGAT5B,ZFHX4,DGKZ,INA	.	C5_GO_CELL_CELL_SIGNALING	1011	2	0.0214488	1	BHLHA15,S100A8
C2_CHANDRAN_METASTASIS_DN	169	5	0.00515368	0.895535	WFDC2,PYCARD,KRT15,BMP7,WNT5B	.	C5_GO_POSITIVE_REGULATION_OF_APOPTOTIC_SIGNALING_PATHWAY	93	1	0.0214775	1	S100A8
C2_MURATA_VIRULENCE_OF_H_PILORI	13	2	0.00531897	0.900416	BCL6,CCND2	.	C6_KRAS.PROSTATE_UP.V1_DN	89	1	0.0216876	1	S100A8
C5_GO_REGULATION_OF_LEUKOCYTE_MIGRATION	107	4	0.0053308	0.900416	PYCARD,RARRES2,TRPV4,THBS1	.	C2_SABATES_COLORECTAL_ADENOMA_UP	93	1	0.0217386	1	S100A8
C2_SMID_BREAST_CANCER_RELAPSE_IN_BONE_DN	174	5	0.00536937	0.900416	ADD2,POU2AF1,WNT5B,RUNX3,CLDN10	.	C2_DARWICHE_PAPILLOMA_RISK_LOW_UP	85	1	0.0219598	1	S100A8
C5_GO_NEGATIVE_REGULATION_OF_SOMATIC_STEM_CELL_POPULATION_MAINTENANCE	2	1	0.00543996	0.900416	BMP7	.	C2_DARWICHE_SQUAMOUS_CELL_CARCINOMA_UP	86	1	0.0220052	1	S100A8
C5_GO_UBIQUITIN_LIKE_PROTEIN_CONJUGATING_ENZYME_BINDING	22	2	0.00544104	0.900416	SIAH3,FOXL2	.	C6_MEK_UP.V1_DN	87	1	0.022103	1	S100A8
C7_GSE17721_CTRL_VS_POLYIC_2H_BMDC_UP	112	4	0.00551911	0.900416	WFDC2,SLC5A8,GJB5,CLDN10	.	C7_GSE3982_CENT_MEMORY_CD4_TCELL_VS_TH1_UP	87	1	0.0221636	1	S100A8
C6_AKT_UP_MTOR_DN.V1_DN	107	4	0.00555104	0.900416	CHAD,NID1,SFRP5,BMP7	.	C7_GSE45365_WT_VS_IFNAR_KO_BCELL_UP	91	1	0.0222029	1	S100A8
C5_GO_REGULATION_OF_DNA_BINDING_TRANSCRIPTION_FACTOR_ACTIVITY	239	6	0.00555474	0.900416	ADCY1,PYCARD,RIPK4,SFRP5,BMP7,BHLHE40	.	C7_GSE11961_GERMINAL_CENTER_BCELL_DAY7_VS_PLASMA_CELL_DAY7_UP	100	1	0.0222785	1	BHLHA15
C2_CROONQUIST_NRAS_SIGNALING_UP	22	2	0.00565521	0.900416	GATM,SNN	.	C7_GSE9946_IMMATURE_VS_MATURE_STIMULATORY_DC_DN	94	1	0.0224026	1	S100A8
C5_GO_CHEMOKINE_PRODUCTION	56	3	0.00568848	0.900416	PYCARD,GSTP1,TRPV4	.	C7_GSE6269_HEALTHY_VS_E_COLI_INF_PBMC_DN	97	1	0.0225397	1	PRR15L
C5_GO_REGULATION_OF_PROTEIN_DEPOLYMERIZATION	53	3	0.00575302	0.900416	ADD2,MAP1A,TRPV4	.	C2_GROSS_HYPOXIA_VIA_ELK3_DN	87	1	0.0226454	1	S100A8
C5_GO_NEGATIVE_REGULATION_OF_INTRACELLULAR_SIGNAL_TRANSDUCTION	280	6	0.00577266	0.900416	PYCARD,GSTP1,BCL6,SFRP5,BMP7,THBS1	.	C5_GO_POSITIVE_REGULATION_OF_CELL_GROWTH	93	1	0.0226878	1	S100A8
C7_GSE7568_CTRL_VS_24H_TGFB_TREATED_MACROPHAGES_WITH_IL4_AND_DEXAMETHASONE_DN	120	4	0.00577382	0.900416	GATM,PYCARD,TRPV4,BMP7	.	C7_GSE2770_IL12_VS_IL4_TREATED_ACT_CD4_TCELL_2H_DN	91	1	0.0229115	1	S100A8
C5_GO_POSITIVE_REGULATION_OF_INTERLEUKIN_10_SECRETION	2	1	0.00577384	0.900416	PYCARD	.	C7_GSE6259_33D1_POS_DC_VS_BCELL_UP	90	1	0.0229586	1	PRR15L
C5_GO_SCHAFFER_COLLATERAL_CA1_SYNAPSE	49	3	0.00577719	0.900416	ADCY1,SYNPO,INA	.	C5_GO_HOMEOSTATIC_PROCESS	1081	2	0.0232054	1	BHLHA15,S100A8
C5_GO_EXTRINSIC_APOPTOTIC_SIGNALING_PATHWAY	112	4	0.00579671	0.900416	FAIM2,PYCARD,GSTP1,THBS1	.	C7_GSE6269_FLU_VS_STAPH_AUREUS_INF_PBMC_DN	91	1	0.0232146	1	S100A8
C3.miRNA_MIR6785_5P	295	7	0.00580653	0.900416	KIF19,MGAT5B,FAIM2,PACSIN1,HOXC4,NGFR,POU2AF1	.	C2_ICHIBA_GRAFT_VERSUS_HOST_DISEASE_35D_UP	89	1	0.0232198	1	S100A8
C5_GO_LABYRINTHINE_LAYER_MORPHOGENESIS	12	2	0.00587958	0.90601	GJB5,BMP7	.	C7_GSE36392_TYPE_2_MYELOID_VS_EOSINOPHIL_IL25_TREATED_LUNG_DN	97	1	0.0232535	1	S100A8
C5_GO_LEUKOCYTE_CELL_CELL_ADHESION	199	5	0.00602574	0.921162	ADD2,PYCARD,BCL6,BMP7,RUNX3	.	C7_GSE22935_WT_VS_MYD88_KO_MACROPHAGE_24H_MBOVIS_BCG_STIM_UP	86	1	0.0234108	1	S100A8
C5_GO_CELL_CELL_ADHESION	482	9	0.00605311	0.921162	ADD2,COL16A1,PYCARD,CLDN11,TRPV4,BCL6,BMP7,RUNX3,CLDN10	.	C7_GSE6259_DEC205_POS_DC_VS_CD4_TCELL_DN	91	1	0.0234706	1	S100A8
C3.tft_TST1_01	158	5	0.00612788	0.926786	NXPH4,SIAH3,HOXC4,ZFHX4,HS3ST4	.	C7_GSE17721_LPS_VS_POLYIC_8H_BMDC_DN	99	1	0.0236913	1	S100A8
C2_BENPORATH_ES_WITH_H3K27ME3	752	13	0.00621833	0.934695	CHAD,NXPH4,C2CD4A,GPR150,HOXC4,NGFR,SIX6,RARRES2,SFRP5,FOXL2,WNT5B,INA,HS3ST4	.	C2_SENGUPTA_NASOPHARYNGEAL_CARCINOMA_WITH_LMP1_DN	102	1	0.02382	1	S100A8
C2_YAO_HOXA10_TARGETS_VIA_PROGESTERONE_UP	46	3	0.00629266	0.940101	ME1,RARRES2,SCD	.	C7_GSE17721_POLYIC_VS_GARDIQUIMOD_24H_BMDC_UP	106	1	0.0241899	1	S100A8
C7_GSE4535_BM_DERIVED_DC_VS_FOLLICULAR_DC_UP	109	4	0.00633277	0.940358	TNFAIP8,POU2AF1,BCL6,BMP7	.	C7_GSE17721_LPS_VS_CPG_6H_BMDC_DN	96	1	0.0242039	1	S100A8
C2_SHARMA_PILOCYTIC_ASTROCYTOMA_LOCATION_UP	16	2	0.00639836	0.944374	SIX6,ZFHX4	.	C5_GO_RESPONSE_TO_STARVATION	102	1	0.0242043	1	BHLHA15
C5_GO_MICROTUBULE_POLYMERIZATION_OR_DEPOLYMERIZATION	53	3	0.00665374	0.953879	KIF19,MAP1A,TRPV4	.	C7_GSE9946_MATURE_STIMULATORY_VS_LISTERIA_INF_MATURE_DC_DN	96	1	0.0242307	1	S100A8
C7_GSE360_L_DONOVANI_VS_M_TUBERCULOSIS_DC_UP	112	4	0.00665407	0.953879	GJB5,SIX6,CHST7,CCK	.	C7_GSE21670_STAT3_KO_VS_WT_CD4_TCELL_IL6_TREATED_UP	97	1	0.0242891	1	S100A8
C2_LEE_DOUBLE_POLAR_THYMOCYTE	18	2	0.00666692	0.953879	RIPK4,BCL6	.	C7_GSE26669_CTRL_VS_COSTIM_BLOCK_MLR_CD8_TCELL_UP	90	1	0.024326	1	S100A8
C5_GO_NEGATIVE_REGULATION_OF_MOLECULAR_FUNCTION	657	10	0.00670068	0.953879	WFDC2,TNFAIP8,GALR1,PYCARD,GSTP1,NGFR,SFRP5,BMP7,THBS1,BHLHE40	.	C6_MYC_UP.V1_DN	98	1	0.0243351	1	S100A8
C2_GRUETZMANN_PANCREATIC_CANCER_DN	105	4	0.00670749	0.953879	GATM,RARRES2,CCND2,CLDN10	.	C7_GSE34205_HEALTHY_VS_FLU_INF_INFANT_PBMC_DN	97	1	0.0243382	1	S100A8
C5_GO_NEGATIVE_REGULATION_OF_CD4_POSITIVE_ALPHA_BETA_T_CELL_DIFFERENTIATION	14	2	0.00677707	0.953879	BCL6,RUNX3	.	C7_GSE31082_DP_VS_CD8_SP_THYMOCYTE_DN	106	1	0.0243551	1	BHLHA15
C5_GO_ACTIN_FILAMENT_ORGANIZATION	237	6	0.00686955	0.953879	SYNPO,ADD2,PYCARD,PACSIN1,TRPV4,BCAR1	.	C7_GSE21063_CTRL_VS_ANTI_IGM_STIM_BCELL_NFATC1_KO_16H_DN	91	1	0.0244243	1	BHLHA15
C5_GO_INTERLEUKIN_6_RECEPTOR_BINDING	4	1	0.00691429	0.953879	PYCARD	.	C7_GSE42021_CD24HI_VS_CD24LOW_TREG_THYMUS_UP	99	1	0.0245064	1	S100A8
C7_GSE41176_WT_VS_TAK1_KO_ANTI_IGM_STIM_BCELL_1H_DN	109	4	0.00692865	0.953879	GJB5,BMP7,TMEM204,INA	.	C7_GSE3039_NKT_CELL_VS_ALPHAALPHA_CD8_TCELL_UP	99	1	0.0245698	1	S100A8
C7_GSE3203_INFLUENZA_INF_VS_IFNB_TREATED_LN_BCELL_DN	117	4	0.00699407	0.953879	NID1,BCL6,CCND2,CLDN10	.	C7_GSE41867_DAY6_EFFECTOR_VS_DAY30_MEMORY_CD8_TCELL_LCMV_ARMSTRONG_DN	97	1	0.0246259	1	BHLHA15
C5_GO_POSITIVE_REGULATION_OF_CHEMOKINE_C_C_MOTIF_LIGAND_5_PRODUCTION	3	1	0.00702572	0.953879	TRPV4	.	C7_GOLDRATH_EFF_VS_MEMORY_CD8_TCELL_UP	98	1	0.024771	1	S100A8
C2_HATADA_METHYLATED_IN_LUNG_CANCER_UP	218	6	0.00706223	0.953879	FAM83F,HOXB4,POU2AF1,RARRES2,TRPV4,TMEM204	.	C6_EGFR_UP.V1_DN	100	1	0.0248375	1	PRR15L
C5_GO_NEGATIVE_REGULATION_OF_CATALYTIC_ACTIVITY	473	8	0.00714023	0.953879	WFDC2,TNFAIP8,GALR1,PYCARD,GSTP1,NGFR,BMP7,THBS1	.	C7_GSE11864_UNTREATED_VS_CSF1_IFNG_PAM3CYS_IN_MAC_UP	102	1	0.0248396	1	S100A8
C3.miRNA_MIR6745	53	3	0.00714973	0.953879	CHAD,MGAT5B,ATCAY	.	C7_GSE3982_EOSINOPHIL_VS_BASOPHIL_UP	97	1	0.0249517	1	S100A8
C5_GO_REGULATION_OF_CELL_DEATH	961	13	0.00715692	0.953879	FAIM2,TNFAIP8,PYCARD,GSTP1,NGFR,RASGRF2,BCL6,BMP7,FOXL2,THBS1,CCK,CCND2,BCAR1	.	C7_GSE3039_NKT_CELL_VS_B1_BCELL_UP	107	1	0.0250199	1	S100A8
C3.tft_PBX1_01	165	5	0.00719782	0.953879	WFDC2,KIF19,SIAH3,SIX6,CCND2	.	C7_GSE32034_LY6C_HIGH_VS_LOW_ROSIGLIZATONE_TREATED_MONOCYTE_UP	100	1	0.0250384	1	S100A8
C2_PID_INTEGRIN_A4B1_PATHWAY	18	2	0.00722781	0.953879	THBS1,BCAR1	.	C7_GSE41867_NAIVE_VS_DAY8_LCMV_EFFECTOR_CD8_TCELL_DN	100	1	0.0250609	1	BHLHA15
C2_GYORFFY_DOXORUBICIN_RESISTANCE	20	2	0.00722949	0.953879	ADD2,BMP7	.	C2_MIKKELSEN_IPS_LCP_WITH_H3K4ME3	109	1	0.0250942	1	PRR15L
C5_GO_ANTIFUNGAL_INNATE_IMMUNE_RESPONSE	3	1	0.0072377	0.953879	RARRES2	.	C6_LEF1_UP.V1_DN	102	1	0.0251079	1	PRR15L
C2_SHIN_B_CELL_LYMPHOMA_CLUSTER_2	19	2	0.0072448	0.953879	POU2AF1,CCND2	.	C7_GSE14350_IL2RB_KO_VS_WT_TEFF_UP	96	1	0.0251102	1	S100A8
C2_LI_PROSTATE_CANCER_EPIGENETIC	18	2	0.00728033	0.953879	GSTP1,CCND2	.	C7_GSE15330_LYMPHOID_MULTIPOTENT_VS_MEGAKARYOCYTE_ERYTHROID_PROGENITOR_IKAROS_KO_DN	104	1	0.0251255	1	S100A8
C5_GO_INTERLEUKIN_6_SECRETION	28	2	0.00734153	0.956781	PYCARD,TRPV4	.	C7_GSE3982_MEMORY_CD4_TCELL_VS_TH2_UP	102	1	0.0251435	1	PRR15L
C5_GO_SUPRAMOLECULAR_FIBER_ORGANIZATION	389	8	0.00755608	0.965103	SYNPO,ADD2,KIF19,PYCARD,PACSIN1,MAP1A,TRPV4,BCAR1	.	C7_GSE7460_CTRL_VS_FOXP3_OVEREXPR_TCONV_UP	107	1	0.0251818	1	BHLHA15
C5_GO_ANTIFUNGAL_HUMORAL_RESPONSE	4	1	0.0075572	0.965103	RARRES2	.	C5_GO_PATTERN_RECOGNITION_RECEPTOR_SIGNALING_PATHWAY	102	1	0.0252309	1	S100A8
C3.miRNA_MIR4728_5P	321	7	0.00769405	0.965103	KIF19,MGAT5B,FAIM2,PACSIN1,HOXC4,NGFR,POU2AF1	.	C7_GSE20715_0H_VS_24H_OZONE_LUNG_UP	104	1	0.0252719	1	S100A8
C2_MCCABE_HOXC6_TARGETS_UP	4	1	0.00772836	0.965103	BMP7	.	C7_GSE4748_CTRL_VS_LPS_STIM_DC_3H_DN	99	1	0.025288	1	S100A8
C3.miRNA_MIR6868_5P	58	3	0.00785784	0.965103	HOXB4,MAP1A,ZNF835	.	C7_GSE5589_UNSTIM_VS_45MIN_LPS_STIM_MACROPHAGE_DN	100	1	0.0252988	1	BHLHA15
C2_PLASARI_TGFB1_SIGNALING_VIA_NFIC_10HR_DN	19	2	0.00787737	0.965103	RPL39L,SCD	.	C7_GSE2128_CTRL_VS_MIMETOPE_NEGATIVE_SELECTION_DP_THYMOCYTE_C57BL6_UP	111	1	0.0253503	1	S100A8
C7_GSE28726_NAIVE_CD4_TCELL_VS_NAIVE_VA24NEG_NKTCELL_UP	107	4	0.00788974	0.965103	GSTP1,SCD,BHLHE40,CCND2	.	C7_GSE7548_DAY7_VS_DAY28_PCC_IMMUNIZATION_CD4_TCELL_DN	106	1	0.0253732	1	S100A8
C7_GSE13306_TREG_VS_TCONV_UP	116	4	0.00790507	0.965103	ADCY1,SNX31,THBS1,CCND2	.	C6_HOXA9_DN.V1_UP	94	1	0.0253847	1	S100A8
C2_BUYTAERT_PHOTODYNAMIC_THERAPY_STRESS_DN	326	7	0.00794037	0.965103	SYNPO,PYCARD,NID1,CLDN11,FOXL2,THBS1,ZFHX4	.	C7_GSE45365_NK_CELL_VS_CD8_TCELL_UP	101	1	0.025414	1	BHLHA15
C3.miRNA_MIR34A_5P	184	5	0.00797208	0.965103	ADD2,MGAT5B,ZFHX4,DGKZ,INA	.	C7_GSE6269_HEALTHY_VS_STAPH_PNEUMO_INF_PBMC_DN	101	1	0.0254425	1	S100A8
C7_GSE22501_PERIPHERAL_BLOOD_VS_CORD_BLOOD_TREG_UP	116	4	0.00798875	0.965103	COL16A1,SIX6,CHST7,SLC7A4	.	C5_GO_RESPONSE_TO_TOPOLOGICALLY_INCORRECT_PROTEIN	107	1	0.0254442	1	BHLHA15
C5_GO_NEGATIVE_REGULATION_OF_PEPTIDASE_ACTIVITY	149	4	0.00806306	0.965103	WFDC2,TNFAIP8,NGFR,THBS1	.	C7_GSE28737_BCL6_HET_VS_BCL6_KO_FOLLICULAR_BCELL_UP	105	1	0.0254685	1	S100A8
C5_GO_EMBRYONIC_PLACENTA_MORPHOGENESIS	14	2	0.00806797	0.965103	GJB5,BMP7	.	C7_GSE36888_UNTREATED_VS_IL2_TREATED_STAT5_AB_KNOCKIN_TCELL_6H_UP	106	1	0.0254976	1	S100A8
C3.miRNA_MIR621	21	2	0.00807206	0.965103	ZFHX4,CCND2	.	C7_GSE15330_MEGAKARYOCYTE_ERYTHROID_VS_GRANULOCYTE_MONOCYTE_PROGENITOR_UP	103	1	0.0255068	1	S100A8
C5_GO_REGULATION_OF_INFLAMMATORY_RESPONSE	220	5	0.00807782	0.965103	C2CD4A,PYCARD,GSTP1,TRPV4,BCL6	.	C2_CHANDRAN_METASTASIS_UP	100	1	0.0255593	1	S100A8
C7_GSE2770_IL12_AND_TGFB_ACT_VS_ACT_CD4_TCELL_48H_UP	107	4	0.00810156	0.965103	GSTP1,CHST7,SCD,FADS2	.	C7_GSE17721_POLYIC_VS_PAM3CSK4_6H_BMDC_UP	111	1	0.0256608	1	S100A8
C5_GO_MONOCYTE_AGGREGATION	3	1	0.00811911	0.965103	BMP7	.	C7_GSE24634_TREG_VS_TCONV_POST_DAY5_IL4_CONVERSION_DN	105	1	0.0257087	1	S100A8
C2_RUTELLA_RESPONSE_TO_CSF2RB_AND_IL4_UP	182	5	0.00814086	0.965103	TNFAIP8,ME1,SCD,WNT5B,RUNX3	.	C7_GSE17974_CTRL_VS_ACT_IL4_AND_ANTI_IL12_72H_CD4_TCELL_UP	106	1	0.0257293	1	S100A8
C5_GO_COGNITION	172	5	0.0081538	0.965103	ADCY1,SYNPO,GATM,MAP1A,CCK	.	C7_GSE21927_UNTREATED_VS_GMCSF_IL6_TREATED_BONE_MARROW_UP	107	1	0.0257623	1	S100A8
C7_GSE13411_NAIVE_BCELL_VS_PLASMA_CELL_UP	102	4	0.00819682	0.96553	BCL6,SNN,BHLHE40,RUNX3	.	C7_GSE40274_CTRL_VS_FOXP3_AND_SATB1_TRANSDUCED_ACTIVATED_CD4_TCELL_DN	108	1	0.0257835	1	PRR15L
C7_GSE25123_WT_VS_PPARG_KO_MACROPHAGE_UP	118	4	0.00830145	0.969866	CHST7,BCL6,THBS1,ZNF835	.	C7_GSE35685_CD34POS_CD10NEG_CD62LPOS_VS_CD34POS_CD10POS_BONE_MARROW_UP	100	1	0.0257868	1	S100A8
C2_MIKKELSEN_ES_ICP_WITH_H3K4ME3	389	7	0.00833645	0.969866	WFDC2,SNX31,FAIM2,GJB5,PYCARD,GSTP1,ATCAY	.	C7_GSE3982_MAC_VS_EFF_MEMORY_CD4_TCELL_UP	105	1	0.0257972	1	S100A8
C3.miRNA_MIR449A	184	5	0.00835239	0.969866	ADD2,MGAT5B,ZFHX4,DGKZ,INA	.	C7_GSE17721_POLYIC_VS_GARDIQUIMOD_6H_BMDC_UP	113	1	0.0257974	1	BHLHA15
C5_GO_NEUROPEPTIDE_BINDING	19	2	0.0086756	0.986485	GALR1,NPBWR1	.	C7_GSE27092_WT_VS_HDAC7_PHOSPHO_DEFICIENT_CD8_TCELL_DN	107	1	0.0258673	1	S100A8
C5_GO_CELLULAR_PROTEIN_COMPLEX_DISASSEMBLY	117	4	0.00870783	0.986485	ADD2,KIF19,MAP1A,TRPV4	.	C7_GSE29618_PRE_VS_DAY7_POST_LAIV_FLU_VACCINE_BCELL_DN	104	1	0.0259242	1	PRR15L
C5_GO_POSITIVE_REGULATION_OF_CHEMOTAXIS	75	3	0.00880497	0.986485	RARRES2,TRPV4,THBS1	.	C7_GSE3982_MEMORY_CD4_TCELL_VS_BCELL_DN	100	1	0.0259527	1	S100A8
C5_GO_PROTEOGLYCAN_BINDING	16	2	0.00880802	0.986485	NID1,THBS1	.	C7_GSE22196_HEALTHY_VS_OBESE_MOUSE_SKIN_GAMMADELTA_TCELL_DN	107	1	0.0259948	1	S100A8
C3.tft_STAT_01	155	5	0.00881636	0.986485	HOXB4,BCL6,DGKZ,RUNX3,CCND2	.	C7_GSE2770_UNTREATED_VS_TGFB_AND_IL12_TREATED_ACT_CD4_TCELL_2H_UP	116	1	0.0260436	1	PRR15L
C3.miRNA_MIR4693_3P	31	2	0.0088259	0.986485	ADCY1,THBS1	.	C7_GSE3982_MAST_CELL_VS_BCELL_UP	112	1	0.0260895	1	S100A8
C5_GO_RESPONSE_TO_PEPTIDE_HORMONE	271	6	0.00884968	0.986485	ADCY1,GSTP1,RARRES2,TRPV4,BMP7,BCAR1	.	C7_GSE13946_CTRL_VS_DSS_COLITIS_GD_TCELL_FROM_COLON_UP	100	1	0.026099	1	S100A8
C5_GO_POSITIVE_REGULATION_OF_MONOCYTE_CHEMOTACTIC_PROTEIN_1_PRODUCTION	3	1	0.00888103	0.986485	TRPV4	.	C7_GSE24634_TEFF_VS_TCONV_DAY3_IN_CULTURE_DN	104	1	0.0261051	1	S100A8
C2_AFFAR_YY1_TARGETS_DN	128	4	0.00888686	0.986485	GALR1,RIPK4,SCD,FADS2	.	C5_GO_POSITIVE_REGULATION_OF_PEPTIDASE_ACTIVITY	104	1	0.0261218	1	S100A8
C5_GO_NEGATIVE_REGULATION_OF_CD4_POSITIVE_ALPHA_BETA_T_CELL_ACTIVATION	17	2	0.00889813	0.986485	BCL6,RUNX3	.	C7_GSE13306_LAMINA_PROPRIA_VS_SPLEEN_TREG_UP	109	1	0.0262164	1	S100A8
C2_SATO_SILENCED_BY_METHYLATION_IN_PANCREATIC_CANCER_1	252	6	0.0089996	0.987631	RPL39L,PYCARD,NGFR,SCD,FOXL2,CCK	.	C7_GSE15330_HSC_VS_LYMPHOID_PRIMED_MULTIPOTENT_PROGENITOR_DN	103	1	0.0262261	1	S100A8
C5_GO_BLOOD_VESSEL_ENDOTHELIAL_CELL_PROLIFERATION_INVOLVED_IN_SPROUTING_ANGIOGENESIS	29	2	0.00903551	0.987631	NGFR,THBS1	.	C7_GSE17721_LPS_VS_GARDIQUIMOD_24H_BMDC_DN	99	1	0.0263371	1	S100A8
C7_GSE40666_UNTREATED_VS_IFNA_STIM_EFFECTOR_CD8_TCELL_90MIN_UP	137	4	0.00908655	0.987631	CHAD,SYNPO,BHLHE40,RUNX3	.	C2_BURTON_ADIPOGENESIS_6	98	1	0.0263487	1	S100A8
C7_GSE43955_1H_VS_60H_ACT_CD4_TCELL_DN	128	4	0.00911548	0.987631	SYNPO,RPL39L,PACSIN1,KRT15	.	C7_GSE360_L_DONOVANI_VS_M_TUBERCULOSIS_DC_DN	109	1	0.0264126	1	S100A8
C2_MEISSNER_NPC_HCP_WITH_H3K4ME2	297	7	0.00915281	0.987631	FAM83F,COL16A1,MGAT5B,GPR150,PACSIN1,TRPV4,BMP7	.	C6_RAF_UP.V1_UP	108	1	0.0265328	1	S100A8
C5_GO_LAMININ_BINDING	20	2	0.00915588	0.987631	NID1,THBS1	.	C7_GSE37534_GW1929_VS_ROSIGLITAZONE_TREATED_CD4_TCELL_PPARG1_FOXP3_TRANSDUCED_UP	100	1	0.0266168	1	PRR15L
C7_GSE22886_IL2_VS_IL15_STIM_NKCELL_UP	112	4	0.00919064	0.987631	GATM,ME1,THBS1,CLDN10	.	C3.miRNA_MIR3926	105	1	0.0266256	1	PRR15L
C5_GO_REGULATION_OF_PROTEIN_CONTAINING_COMPLEX_DISASSEMBLY	65	3	0.00925745	0.990127	ADD2,MAP1A,TRPV4	.	C7_GSE17721_12H_VS_24H_PAM3CSK4_BMDC_UP	107	1	0.0266318	1	S100A8
C5_GO_POSTSYNAPSE	325	7	0.00931227	0.990127	ADCY1,SYNPO,ADD2,FAIM2,NGFR,DGKZ,INA	.	C7_GSE24634_TREG_VS_TCONV_POST_DAY10_IL4_CONVERSION_DN	110	1	0.0266644	1	S100A8
C7_GSE1460_INTRATHYMIC_T_PROGENITOR_VS_THYMIC_STROMAL_CELL_DN	110	4	0.00933511	0.990127	ME1,NID1,THBS1,BHLHE40	.	C7_GSE2585_CTEC_VS_MTEC_THYMUS_UP	107	1	0.0267222	1	S100A8
C5_GO_GRANULOCYTE_MIGRATION	83	3	0.00949087	1	RARRES2,TRPV4,THBS1	.	C6_TGFB_UP.V1_DN	114	1	0.0267472	1	PRR15L
C5_GO_REGULATION_OF_CHEMOTAXIS	133	4	0.00953866	1	GSTP1,RARRES2,TRPV4,THBS1	.	C7_GSE24972_WT_VS_IRF8_KO_MARGINAL_ZONE_SPLEEN_BCELL_UP	104	1	0.0267494	1	PRR15L
C7_GSE2128_CTRL_VS_MIMETOPE_NEGATIVE_SELECTION_DP_THYMOCYTE_C57BL6_UP	111	4	0.00956813	1	CLDN11,THBS1,BHLHE40,RUNX3	.	C7_GSE3982_MAC_VS_BCELL_UP	112	1	0.0267673	1	S100A8
C7_GSE21360_NAIVE_VS_PRIMARY_MEMORY_CD8_TCELL_UP	108	4	0.00972286	1	TNFAIP8,THBS1,RUNX3,CCND2	.	C7_GSE17721_CTRL_VS_GARDIQUIMOD_6H_BMDC_DN	108	1	0.0267693	1	BHLHA15
C3.miRNA_MIR6883_5P	233	6	0.00985685	1	MGAT5B,FAIM2,PACSIN1,HOXC4,NGFR,POU2AF1	.	C5_GO_REGULATION_OF_MUSCLE_CELL_DIFFERENTIATION	110	1	0.0267853	1	BHLHA15
C3.miRNA_MIR6800_3P	19	2	0.00987483	1	ZFHX4,BHLHE40	.	C7_GSE11961_MARGINAL_ZONE_BCELL_VS_MEMORY_BCELL_DAY7_DN	119	1	0.0268194	1	PRR15L
C7_GSE1740_UNSTIM_VS_IFNA_STIMULATED_MCSF_IFNG_DERIVED_MACROPHAGE_UP	111	4	0.0099182	1	SYNPO,NGFR,RUNX3,CCND2	.	C7_GSE28737_BCL6_HET_VS_BCL6_KO_FOLLICULAR_BCELL_DN	99	1	0.0268217	1	S100A8
C5_GO_RESPONSE_TO_OXYGEN_CONTAINING_COMPOUND	994	13	0.0100451	1	ADCY1,COL16A1,PYCARD,GSTP1,ME1,NGFR,RARRES2,TRPV4,SCD,BMP7,THBS1,WNT5B,BCAR1	.	C7_GSE34205_HEALTHY_VS_RSV_INF_INFANT_PBMC_DN	110	1	0.0268777	1	S100A8
C2_SILIGAN_BOUND_BY_EWS_FLT1_FUSION	29	2	0.0102181	1	ADCY1,ME1	.	C7_GSE2128_C57BL6_VS_NOD_THYMOCYTE_DN	103	1	0.0268944	1	S100A8
C2_BROWNE_HCMV_INFECTION_18HR_UP	84	3	0.0103731	1	ADCY1,BHLHE40,CCK	.	C7_GSE15330_MEGAKARYOCYTE_ERYTHROID_VS_GRANULOCYTE_MONOCYTE_PROGENITOR_IKAROS_KO_DN	108	1	0.0268946	1	S100A8
C3.miRNA_TAGCTTT_MIR9	124	4	0.0104413	1	SNX31,KLHL3,ZFHX4,CCND2	.	C7_GSE4590_SMALL_VS_LARGE_PRE_BCELL_UP	106	1	0.0269347	1	S100A8
C7_GSE29618_BCELL_VS_MDC_DN	129	4	0.0105005	1	PYCARD,GSTP1,SCD,BHLHE40	.	C7_GSE22140_HEALTHY_VS_ARTHRITIC_MOUSE_CD4_TCELL_UP	113	1	0.0272329	1	S100A8
C5_GO_REGULATION_OF_ACUTE_INFLAMMATORY_RESPONSE	24	2	0.010564	1	C2CD4A,GSTP1	.	C6_AKT_UP_MTOR_DN.V1_UP	106	1	0.0272734	1	S100A8
C2_OUELLET_CULTURED_OVARIAN_CANCER_INVASIVE_VS_LMP_DN	20	2	0.0105666	1	GSTP1,MAP1A	.	C7_KAECH_DAY15_EFF_VS_MEMORY_CD8_TCELL_UP	109	1	0.0272746	1	S100A8
C7_GSE26488_CTRL_VS_PEPTIDE_INJECTION_HDAC7_DELTAP_TG_OT2_THYMOCYTE_UP	123	4	0.01061	1	GATM,NID1,RARRES2,SCD	.	C7_GSE22886_NAIVE_CD4_TCELL_VS_MONOCYTE_DN	111	1	0.0273121	1	S100A8
C5_GO_VISUAL_BEHAVIOR	27	2	0.0106891	1	SYNPO,CCK	.	C7_GSE41867_NAIVE_VS_DAY6_LCMV_ARMSTRONG_EFFECTOR_CD8_TCELL_DN	100	1	0.0273195	1	S100A8
C2_WANG_IMMORTALIZED_BY_HOXA9_AND_MEIS1_UP	20	2	0.0106935	1	THBS1,CCND2	.	C7_GSE24671_CTRL_VS_BAKIMULC_INFECTED_MOUSE_SPLENOCYTES_UP	105	1	0.027338	1	BHLHA15
C5_GO_RELEASE_OF_CYTOCHROME_C_FROM_MITOCHONDRIA	24	2	0.0107104	1	PYCARD,CCK	.	C5_GO_CELL_MATURATION	110	1	0.0273684	1	BHLHA15
C5_GO_POSITIVE_REGULATION_OF_EXTRINSIC_APOPTOTIC_SIGNALING_PATHWAY	24	2	0.0107711	1	PYCARD,THBS1	.	C7_GSE37416_0H_VS_48H_F_TULARENSIS_LVS_NEUTROPHIL_UP	104	1	0.0274075	1	S100A8
C3.tft_AML_Q6	167	5	0.010846	1	CHAD,FAIM2,HOXB4,BCL6,BMP7	.	C7_GSE3982_MAST_CELL_VS_EFF_MEMORY_CD4_TCELL_UP	109	1	0.0274113	1	S100A8
C5_GO_ACTIVATING_TRANSCRIPTION_FACTOR_BINDING	57	3	0.010943	1	HOXB4,HOXC4,BHLHE40	.	C7_GSE43955_TH0_VS_TGFB_IL6_TH17_ACT_CD4_TCELL_42H_DN	107	1	0.0274405	1	S100A8
C5_GO_CALCIUM_INDEPENDENT_CELL_CELL_ADHESION_VIA_PLASMA_MEMBRANE_CELL_ADHESION_MOLECULES	19	2	0.0109472	1	CLDN11,CLDN10	.	C7_GSE29618_MONOCYTE_VS_MDC_DAY7_FLU_VACCINE_UP	109	1	0.0274814	1	S100A8
C7_GSE5679_CTRL_VS_RARA_AGONIST_AM580_TREATED_DC_UP	84	3	0.0110257	1	PYCARD,SCD,CCND2	.	C7_GSE38681_WT_VS_LYL1_KO_LYMPHOID_PRIMED_MULTIPOTENT_PROGENITOR_UP	115	1	0.0275199	1	BHLHA15
C3.tft_TGATTTRY_GFI1_01	185	5	0.0111573	1	HOXC4,SIX6,RASGRF2,ZFHX4,HS3ST4	.	C7_GSE9037_WT_VS_IRAK4_KO_LPS_1H_STIM_BMDM_DN	110	1	0.0275316	1	S100A8
C5_GO_NEGATIVE_REGULATION_OF_ANIMAL_ORGAN_MORPHOGENESIS	19	2	0.0112209	1	CHAD,BMP7	.	C7_GSE5589_LPS_AND_IL10_VS_LPS_AND_IL6_STIM_IL10_KO_MACROPHAGE_45MIN_UP	109	1	0.0275372	1	S100A8
C2_KEGG_FOCAL_ADHESION	111	4	0.0113737	1	CHAD,THBS1,CCND2,BCAR1	.	C7_GSE360_DC_VS_MAC_B_MALAYI_HIGH_DOSE_DN	116	1	0.0275845	1	S100A8
C2_YAMASHITA_LIVER_CANCER_STEM_CELL_DN	43	2	0.0114743	1	GSTP1,THBS1	.	C7_GSE3982_BCELL_VS_CENT_MEMORY_CD4_TCELL_UP	109	1	0.027594	1	S100A8
C3.miRNA_MIR936	75	3	0.011592	1	ADCY1,KLHL3,SCD	.	C7_GSE8835_HEALTHY_VS_CLL_CD8_TCELL_DN	107	1	0.0276123	1	S100A8
C5_GO_NEGATIVE_REGULATION_OF_I_KAPPAB_KINASE_NF_KAPPAB_SIGNALING	23	2	0.0116992	1	PYCARD,GSTP1	.	C7_GSE22140_GERMFREE_VS_SPF_ARTHRITIC_MOUSE_CD4_TCELL_DN	106	1	0.0276261	1	S100A8
C2_BROWNE_HCMV_INFECTION_2HR_UP	24	2	0.011912	1	ADCY1,RARRES2	.	C7_GSE23321_CENTRAL_MEMORY_VS_NAIVE_CD8_TCELL_UP	115	1	0.0276415	1	S100A8
C2_MARTIN_INTERACT_WITH_HDAC	21	2	0.0119983	1	BCL6,RUNX3	.	C7_GSE17721_CTRL_VS_POLYIC_4H_BMDC_DN	111	1	0.0276435	1	BHLHA15
C2_BLALOCK_ALZHEIMERS_DISEASE_DN	615	9	0.0120354	1	FAIM2,MAP1A,ME1,SNN,BHLHE40,CCK,CCND2,CLDN10,INA	.	C7_GSE4984_UNTREATED_VS_GALECTIN1_TREATED_DC_UP	109	1	0.0278215	1	S100A8
C5_GO_MACROPINOCYTOSIS	5	1	0.0121401	1	PYCARD	.	C7_GSE41176_UNSTIM_VS_ANTI_IGM_STIM_TAK1_KO_BCELL_24H_DN	117	1	0.027836	1	S100A8
C2_KORKOLA_EMBRYONAL_CARCINOMA_UP	28	2	0.0121479	1	WNT5B,CCND2	.	C7_GSE21774_CD62L_POS_CD56_DIM_VS_CD62L_NEG_CD56_DIM_NK_CELL_DN	116	1	0.0278833	1	BHLHA15
C3.miRNA_MIR26B_5P	268	6	0.0121608	1	HOXC4,NID1,ZFHX4,SNN,BHLHE40,CCND2	.	C7_GSE5589_LPS_VS_LPS_AND_IL6_STIM_IL6_KO_MACROPHAGE_45MIN_DN	107	1	0.0278834	1	S100A8
C3.miRNA_MIR26A_5P	269	6	0.012175	1	HOXC4,NID1,ZFHX4,SNN,BHLHE40,CCND2	.	C7_GSE17721_POLYIC_VS_GARDIQUIMOD_1H_BMDC_UP	111	1	0.0278857	1	S100A8
C2_BIOCARTA_CREM_PATHWAY	2	1	0.0122899	1	ADCY1	.	C7_GSE9037_WT_VS_IRAK4_KO_LPS_4H_STIM_BMDM_DN	100	1	0.0278928	1	S100A8
C5_GO_REGULATION_OF_SUPEROXIDE_METABOLIC_PROCESS	20	2	0.0123077	1	GSTP1,BMP7	.	C2_TIEN_INTESTINE_PROBIOTICS_24HR_DN	112	1	0.0279213	1	PRR15L
C5_GO_CONNECTIVE_TISSUE_DEVELOPMENT	176	5	0.0123388	1	HOXC4,TRPV4,BMP7,WNT5B,RUNX3	.	C7_GSE41978_WT_VS_BIM_KO_KLRG1_LOW_EFFECTOR_CD8_TCELL_UP	109	1	0.0279428	1	BHLHA15
C5_GO_NEUROPEPTIDE_SIGNALING_PATHWAY	70	3	0.0125655	1	NXPH4,GALR1,NPBWR1	.	C7_GSE24634_TEFF_VS_TCONV_DAY10_IN_CULTURE_DN	113	1	0.0279908	1	S100A8
C5_GO_POSITIVE_REGULATION_OF_MULTICELLULAR_ORGANISMAL_PROCESS	1083	14	0.0126604	1	GALR1,GATM,PYCARD,PACSIN1,NGFR,TRPV4,BCL6,SCD,BMP7,FOXL2,THBS1,RUNX3,CCK,BCAR1	.	C3.tft_SUPT16H_TARGET_GENES	116	1	0.0280032	1	SNORA10
C3.miRNA_MIR149_3P	249	6	0.0127354	1	MGAT5B,FAIM2,PACSIN1,HOXC4,NGFR,POU2AF1	.	C7_GSE3982_BCELL_VS_BASOPHIL_DN	121	1	0.0280754	1	S100A8
C5_GO_NUCLEOSIDE_PHOSPHATE_BIOSYNTHETIC_PROCESS	138	4	0.0127963	1	ADCY1,SLC5A8,ME1,SCD	.	C7_GSE7509_DC_VS_MONOCYTE_DN	103	1	0.0281163	1	S100A8
C7_GSE36095_WT_VS_HDAC9_KO_TREG_DN	91	3	0.0128565	1	HOXC4,INA,FADS2	.	C7_GSE23502_WT_VS_HDC_KO_MYELOID_DERIVED_SUPPRESSOR_CELL_COLON_TUMOR_DN	117	1	0.0281378	1	PRR15L
C5_GO_RESPONSE_TO_GROWTH_FACTOR	439	8	0.0129476	1	GSTP1,NGFR,SFRP5,BMP7,THBS1,TMEM204,RUNX3,BCAR1	.	C7_GSE360_LOW_DOSE_B_MALAYI_VS_M_TUBERCULOSIS_DC_DN	112	1	0.028222	1	S100A8
C5_GO_PROTEIN_KINASE_C_ACTIVATING_G_PROTEIN_COUPLED_RECEPTOR_SIGNALING_PATHWAY	18	2	0.012965	1	DGKZ,CCK	.	C7_GSE360_L_DONOVANI_VS_L_MAJOR_DC_DN	112	1	0.0283509	1	S100A8
C3.miRNA_MIR4287	71	3	0.0131648	1	ADCY1,SNX31,MAP1A	.	C7_GSE9006_HEALTHY_VS_TYPE_1_DIABETES_PBMC_AT_DX_DN	115	1	0.0283782	1	S100A8
C2_LOPES_METHYLATED_IN_COLON_CANCER_UP	20	2	0.0132391	1	PYCARD,CCND2	.	C7_GSE25123_WT_VS_PPARG_KO_MACROPHAGE_UP	118	1	0.0283882	1	S100A8
C5_GO_CYTOSKELETON_ORGANIZATION	737	11	0.0132399	1	SYNPO,ADD2,KIF19,PYCARD,PACSIN1,KRT15,MAP1A,TRPV4,BCL6,INA,BCAR1	.	C7_GSE360_HIGH_DOSE_B_MALAYI_VS_M_TUBERCULOSIS_DC_DN	118	1	0.0284166	1	S100A8
C5_GO_CELL_MATRIX_ADHESION	126	4	0.0134032	1	COL16A1,NID1,BCL6,THBS1	.	C7_GSE27670_CTRL_VS_BLIMP1_TRANSDUCED_GC_BCELL_UP	112	1	0.0284238	1	S100A8
C5_GO_NEGATIVE_REGULATION_OF_ALPHA_BETA_T_CELL_DIFFERENTIATION	18	2	0.0134255	1	BCL6,RUNX3	.	C3.tft_GR_01	119	1	0.0284417	1	BHLHA15
C5_GO_REGULATION_OF_SMOOTH_MUSCLE_CELL_CHEMOTAXIS	4	1	0.0135145	1	GSTP1	.	C7_GSE360_CTRL_VS_M_TUBERCULOSIS_DC_DN	115	1	0.0285446	1	S100A8
C5_GO_NEGATIVE_REGULATION_OF_SMOOTH_MUSCLE_CELL_CHEMOTAXIS	4	1	0.0135145	1	GSTP1	.	C7_GSE10273_LOW_IL7_VS_HIGH_IL7_AND_IRF4_IN_IRF4_8_NULL_PRE_BCELL_UP	108	1	0.0285554	1	PRR15L
C5_GO_NEUROTROPHIN_TRK_RECEPTOR_SIGNALING_PATHWAY	21	2	0.0135936	1	NGFR,BCAR1	.	C6_NOTCH_DN.V1_UP	119	1	0.0286014	1	S100A8
C5_GO_NEGATIVE_REGULATION_OF_CELLULAR_COMPONENT_ORGANIZATION	384	7	0.013667	1	ADD2,SIAH3,PACSIN1,NGFR,TRPV4,BMP7,THBS1	.	C7_GSE23502_WT_VS_HDC_KO_MYELOID_DERIVED_SUPPRESSOR_CELL_COLON_TUMOR_UP	108	1	0.0286177	1	S100A8
C5_GO_ZYMOGEN_ACTIVATION	25	2	0.0136904	1	PYCARD,THBS1	.	C7_GSE36888_UNTREATED_VS_IL2_TREATED_TCELL_6H_UP	115	1	0.0286283	1	S100A8
C7_GSE2770_TGFB_AND_IL4_VS_IL12_TREATED_ACT_CD4_TCELL_2H_UP	91	3	0.013863	1	MAP1A,NGFR,TMEM204	.	C7_GSE22886_NAIVE_BCELL_VS_MONOCYTE_DN	117	1	0.0286688	1	S100A8
C5_GO_EXTRACELLULAR_MATRIX	353	7	0.0139173	1	CHAD,COL16A1,NID1,RARRES2,BMP7,THBS1,WNT5B	.	C7_GSE19401_NAIVE_VS_IMMUNIZED_MOUSE_PLN_FOLLICULAR_DC_UP	119	1	0.0287065	1	S100A8
C5_GO_REGULATION_OF_TUMOR_NECROSIS_FACTOR_MEDIATED_SIGNALING_PATHWAY	30	2	0.0139343	1	PYCARD,GSTP1	.	C7_GSE360_T_GONDII_VS_M_TUBERCULOSIS_DC_DN	120	1	0.0287224	1	S100A8
C2_HOLLMANN_APOPTOSIS_VIA_CD40_DN	133	4	0.013946	1	GATM,PYCARD,BMP7,FADS2	.	C7_GSE22935_24H_VS_48H_MBOVIS_BCG_STIM_MACROPHAGE_DN	109	1	0.0287812	1	S100A8
C5_GO_SKELETAL_SYSTEM_MORPHOGENESIS	161	5	0.0140665	1	CHAD,HOXB4,HOXC4,TRPV4,BMP7	.	C7_GSE17721_LPS_VS_POLYIC_6H_BMDC_DN	111	1	0.0288326	1	S100A8
C7_GSE41978_WT_VS_ID2_KO_KLRG1_LOW_EFFECTOR_CD8_TCELL_DN	124	4	0.0140665	1	ME1,NID1,RIPK4,CCND2	.	C7_GSE10094_LCMV_VS_LISTERIA_IND_EFF_CD4_TCELL_DN	115	1	0.0289123	1	S100A8
C2_REACTOME_REGULATED_PROTEOLYSIS_OF_P75NTR	1	1	0.0141285	1	NGFR	.	C2_CAIRO_HEPATOBLASTOMA_UP	117	1	0.028926	1	PRR15L
C2_REACTOME_TIGHT_JUNCTION_INTERACTIONS	22	2	0.0141561	1	CLDN11,CLDN10	.	C7_GSE22886_NAIVE_CD8_TCELL_VS_MONOCYTE_DN	115	1	0.0291393	1	S100A8
C2_ZHANG_TARGETS_OF_EWSR1_FLI1_FUSION	59	3	0.0141575	1	ME1,RUNX3,CCK	.	C7_GSE43955_TH0_VS_TGFB_IL6_TH17_ACT_CD4_TCELL_10H_UP	112	1	0.0291471	1	S100A8
C2_BRUINS_UVC_RESPONSE_VIA_TP53_GROUP_A	490	8	0.0141728	1	ADD2,FAM162B,GATM,HOXC4,CLDN11,TRPV4,BCL6,WNT5B	.	C7_GSE19401_UNSTIM_VS_RETINOIC_ACID_STIM_FOLLICULAR_DC_UP	119	1	0.0291876	1	S100A8
C5_GO_NEGATIVE_REGULATION_OF_MONOCYTE_CHEMOTACTIC_PROTEIN_1_PRODUCTION	4	1	0.0147716	1	GSTP1	.	C7_GSE46242_CTRL_VS_EGR2_DELETED_TH1_CD4_TCELL_DN	120	1	0.0292955	1	S100A8
C3.miRNA_MIR6868_3P	141	4	0.0149075	1	TNFAIP8,CLDN11,BCL6,CCND2	.	C7_GSE7568_CTRL_VS_24H_TGFB_TREATED_MACROPHAGES_WITH_IL4_AND_DEXAMETHASONE_DN	120	1	0.0293314	1	S100A8
C5_GO_ORGANIC_ACID_TRANSMEMBRANE_TRANSPORT	79	3	0.0149349	1	SLC5A8,SLC7A4,THBS1	.	C7_GSE19888_ADENOSINE_A3R_INH_PRETREAT_AND_ACT_BY_A3R_VS_TCELL_MEMBRANES_ACT_MAST_CELL_DN	114	1	0.0293423	1	S100A8
C2_MARTINEZ_RB1_TARGETS_UP	391	7	0.01495	1	CLDN11,RARRES2,SCD,THBS1,CCND2,CLDN10,FADS2	.	C7_GSE21546_WT_VS_SAP1A_KO_ANTI_CD3_STIM_DP_THYMOCYTES_UP	117	1	0.0293447	1	BHLHA15
C7_GSE32533_MIR17_KO_VS_MIR17_OVEREXPRESS_ACT_CD4_TCELL_DN	107	3	0.0149622	1	TNFAIP8,PACSIN1,INA	.	C7_GSE41867_NAIVE_VS_DAY6_LCMV_EFFECTOR_CD8_TCELL_UP	111	1	0.0293712	1	S100A8
C2_DOUGLAS_BMI1_TARGETS_UP	325	7	0.0149673	1	NXPH4,COL16A1,NID1,TRPV4,SCD,BMP7,INA	.	C7_GSE2826_WT_VS_BTK_KO_BCELL_DN	125	1	0.0293716	1	S100A8
C5_GO_POSITIVE_REGULATION_OF_CHEMOKINE_PRODUCTION	32	2	0.0149975	1	PYCARD,TRPV4	.	C7_GSE17721_CTRL_VS_CPG_4H_BMDC_DN	113	1	0.029551	1	BHLHA15
C5_GO_MANGANESE_ION_BINDING	31	2	0.0149982	1	MGAT5B,ME1	.	C7_GSE2585_CTEC_VS_MTEC_THYMUS_DN	117	1	0.0296194	1	S100A8
C5_GO_CELLULAR_RESPONSE_TO_PEPTIDE	229	5	0.0150042	1	ADCY1,GSTP1,NGFR,RARRES2,BCAR1	.	C7_GSE29618_PRE_VS_DAY7_POST_TIV_FLU_VACCINE_MDC_UP	120	1	0.0297226	1	PRR15L
C3.tft_TGANTCA_AP1_C	683	10	0.0150737	1	SYNPO,COL16A1,GJB5,GSTP1,HOXB4,KRT15,MAP1A,RIPK4,POU2AF1,THBS1	.	C7_GSE19941_UNSTIM_VS_LPS_STIM_IL10_KO_MACROPHAGE_DN	106	1	0.0297678	1	S100A8
C2_AMIT_EGF_RESPONSE_60_HELA	24	2	0.0150844	1	BHLHE40,RUNX3	.	C2_RIGGINS_TAMOXIFEN_RESISTANCE_DN	125	1	0.0297826	1	S100A8
C3.miRNA_MIR4685_3P	74	3	0.0152194	1	ADCY1,SNX31,MAP1A	.	C7_GSE369_PRE_VS_POST_IL6_INJECTION_SOCS3_KO_LIVER_UP	112	1	0.0298446	1	S100A8
C3.tft_LBP1_Q6	133	4	0.0152418	1	NXPH4,RUNX3,CCND2,INA	.	C7_GSE17721_POLYIC_VS_PAM3CSK4_8H_BMDC_UP	116	1	0.0298485	1	S100A8
C5_GO_COLLAGEN_CONTAINING_EXTRACELLULAR_MATRIX	266	6	0.0152473	1	COL16A1,NID1,RARRES2,BMP7,THBS1,WNT5B	.	C7_GSE18281_SUBCAPSULAR_VS_CENTRAL_CORTICAL_REGION_OF_THYMUS_DN	118	1	0.0299093	1	S100A8
C5_GO_REGULATION_OF_CELL_SUBSTRATE_ADHESION	119	4	0.0152741	1	COL16A1,NID1,BCL6,THBS1	.	C5_GO_MYELOID_LEUKOCYTE_MIGRATION	120	1	0.0299668	1	S100A8
C5_GO_CYSTEINE_TYPE_ENDOPEPTIDASE_INHIBITOR_ACTIVITY	31	2	0.0153056	1	WFDC2,TNFAIP8	.	C7_GSE22886_NAIVE_BCELL_VS_NEUTROPHIL_DN	119	1	0.0300288	1	S100A8
C3.tft_TCF11_01	141	4	0.0153771	1	MAP1A,THBS1,ZFHX4,CCND2	.	C7_GSE21063_CTRL_VS_ANTI_IGM_STIM_BCELL_NFATC1_KO_3H_UP	121	1	0.0300438	1	S100A8
C3.miRNA_MIR1228_3P	36	2	0.0154326	1	BMP7,ZFHX4	.	C7_GSE17721_PAM3CSK4_VS_GADIQUIMOD_12H_BMDC_DN	111	1	0.0300804	1	S100A8
C3.miRNA_MIR5691_MIR6805_3P	76	3	0.0155152	1	ADCY1,SIAH3,ATCAY	.	C7_GSE45365_NK_CELL_VS_CD11B_DC_DN	117	1	0.0301195	1	S100A8
C5_GO_STRUCTURAL_CONSTITUENT_OF_CYTOSKELETON	67	3	0.0155215	1	ADD2,KRT15,INA	.	C5_GO_REGULATION_OF_CYSTEINE_TYPE_ENDOPEPTIDASE_ACTIVITY	122	1	0.030197	1	S100A8
C5_GO_NLRP3_INFLAMMASOME_COMPLEX	3	1	0.0156234	1	PYCARD	.	C7_GSE5679_CTRL_VS_PPARG_LIGAND_ROSIGLITAZONE_AND_RARA_AGONIST_AM580_TREATED_DC_UP	122	1	0.0302221	1	S100A8
C2_BROWNE_HCMV_INFECTION_30MIN_UP	31	2	0.0157111	1	SIX6,THBS1	.	C2_GAL_LEUKEMIC_STEM_CELL_DN	125	1	0.0303357	1	S100A8
C2_MEISSNER_BRAIN_HCP_WITH_H3K4ME3_AND_H3K27ME3	724	12	0.0159526	1	NXPH4,MGAT5B,TNFAIP8,GALR1,GPR150,CLDN11,RIPK4,CHST7,RASGRF2,BMP7,FOXL2,INA	.	C7_GSE29618_MONOCYTE_VS_MDC_UP	116	1	0.0304018	1	S100A8
C2_NAKAMURA_ALVEOLAR_EPITHELIUM	3	1	0.0159581	1	RARRES2	.	C7_GSE45365_NK_CELL_VS_BCELL_UP	122	1	0.0305523	1	S100A8
C5_GO_REGULATION_OF_SUPRAMOLECULAR_FIBER_ORGANIZATION	204	5	0.015979	1	SYNPO,ADD2,PYCARD,MAP1A,TRPV4	.	C7_GSE22140_HEALTHY_VS_ARTHRITIC_GERMFREE_MOUSE_CD4_TCELL_UP	113	1	0.0306277	1	S100A8
C2_CHEN_LVAD_SUPPORT_OF_FAILING_HEART_UP	65	3	0.016095	1	NID1,BCL6,TMEM204	.	C6_EGFR_UP.V1_UP	118	1	0.0307921	1	S100A8
C2_VERRECCHIA_DELAYED_RESPONSE_TO_TGFB1	22	2	0.0161154	1	COL16A1,THBS1	.	C7_GSE5589_LPS_VS_LPS_AND_IL10_STIM_IL10_KO_MACROPHAGE_45MIN_DN	110	1	0.030827	1	S100A8
C5_GO_POLYPHOSPHATE_CATABOLIC_PROCESS	2	1	0.0161808	1	ATCAY	.	C5_GO_ORGANIC_ACID_BINDING	129	1	0.0309264	1	S100A8
C5_GO_EXOPOLYPHOSPHATASE_ACTIVITY	2	1	0.0161808	1	ATCAY	.	C7_GSE43955_10H_VS_60H_ACT_CD4_TCELL_UP	120	1	0.031003	1	S100A8
C5_GO_ACTIN_FILAMENT_BASED_PROCESS	461	8	0.0161924	1	SYNPO,ADD2,PYCARD,PACSIN1,TRPV4,BCL6,INA,BCAR1	.	C5_GO_LEUKOCYTE_CHEMOTAXIS	125	1	0.0311382	1	S100A8
C2_MCCLUNG_DELTA_FOSB_TARGETS_2WK	30	2	0.0163061	1	CCK,INA	.	C2_CHYLA_CBFA2T3_TARGETS_DN	128	1	0.0311411	1	S100A8
H_HALLMARK_TNFA_SIGNALING_VIA_NFKB	130	4	0.016626	1	TNFAIP8,BCL6,SNN,BHLHE40	.	C7_GSE44732_UNSTIM_VS_IL27_STIM_IMATURE_DC_DN	120	1	0.0313301	1	S100A8
C5_GO_NEGATIVE_REGULATION_OF_ALPHA_BETA_T_CELL_ACTIVATION	24	2	0.0169428	1	BCL6,RUNX3	.	C7_GSE34156_TLR1_TLR2_LIGAND_VS_NOD2_AND_TLR1_TLR2_LIGAND_6H_TREATED_MONOCYTE_UP	123	1	0.0313499	1	BHLHA15
C5_GO_NEUROTROPHIN_SIGNALING_PATHWAY	24	2	0.0169753	1	NGFR,BCAR1	.	C3.tft_LBP1_Q6	133	1	0.0314353	1	S100A8
C5_GO_CYSTEINE_TYPE_ENDOPEPTIDASE_ACTIVITY_INVOLVED_IN_APOPTOTIC_PROCESS	6	1	0.0169961	1	PYCARD	.	C7_GSE15733_BM_VS_SPLEEN_MEMORY_CD4_TCELL_UP	123	1	0.0314767	1	S100A8
C5_GO_NEGATIVE_REGULATION_OF_APOPTOTIC_PROCESS_INVOLVED_IN_DEVELOPMENT	3	1	0.0171035	1	BMP7	.	C5_GO_CARBOHYDRATE_HOMEOSTASIS	141	1	0.0315644	1	BHLHA15
C5_GO_SULFUR_COMPOUND_BINDING	149	4	0.0171226	1	COL16A1,GSTP1,BMP7,THBS1	.	C7_GSE19401_UNSTIM_VS_RETINOIC_ACID_AND_PAM2CSK4_STIM_FOLLICULAR_DC_UP	124	1	0.0316247	1	S100A8
C5_GO_MEMORY	69	3	0.0172116	1	ADCY1,MAP1A,CCK	.	C2_GOTZMANN_EPITHELIAL_TO_MESENCHYMAL_TRANSITION_DN	118	1	0.0318369	1	S100A8
C5_GO_OLIGOPEPTIDE_BINDING	4	1	0.0172322	1	GSTP1	.	C7_GSE9650_GP33_VS_GP276_LCMV_SPECIFIC_EXHAUSTED_CD8_TCELL_UP	128	1	0.0318558	1	S100A8
C5_GO_COMMON_MYELOID_PROGENITOR_CELL_PROLIFERATION	2	1	0.0172737	1	GSTP1	.	C2_KUMAR_PATHOGEN_LOAD_BY_MACROPHAGES	132	1	0.0319054	1	S100A8
C2_SAMOLS_TARGETS_OF_KHSV_MIRNAS_DN	33	2	0.0173085	1	NXPH4,THBS1	.	C2_COLDREN_GEFITINIB_RESISTANCE_DN	129	1	0.0320148	1	PRR15L
C5_GO_POSITIVE_REGULATION_OF_CELL_CELL_ADHESION	148	4	0.0173505	1	PYCARD,BCL6,BMP7,RUNX3	.	C5_GO_CALCIUM_MEDIATED_SIGNALING	132	1	0.0320489	1	BHLHA15
C6_KRAS.LUNG_UP.V1_DN	83	3	0.0173859	1	ADD2,KRT15,NGFR	.	C5_GO_MICROTUBULE_BINDING	133	1	0.0321009	1	S100A8
C3.miRNA_MIR6728_5P	36	2	0.0174371	1	BCL6,SFRP5	.	C3.tft_MYCMAX_01	132	1	0.0326103	1	BHLHA15
C5_GO_RESPONSE_TO_HORMONE	598	9	0.0174675	1	ADCY1,GPR150,GSTP1,ME1,RARRES2,TRPV4,BMP7,THBS1,BCAR1	.	C7_GSE2826_XID_VS_BTK_KO_BCELL_DN	131	1	0.032893	1	S100A8
C7_GSE29618_BCELL_VS_MONOCYTE_UP	90	3	0.0174765	1	SYNPO,ADD2,POU2AF1	.	C2_MCLACHLAN_DENTAL_CARIES_UP	134	1	0.0330994	1	S100A8
C2_SCHUETZ_BREAST_CANCER_DUCTAL_INVASIVE_UP	214	5	0.0175314	1	COL16A1,NID1,RARRES2,TMEM204,CCND2	.	C7_GSE21380_TFH_VS_GERMINAL_CENTER_TFH_CD4_TCELL_UP	130	1	0.0331437	1	BHLHA15
C2_MODY_HIPPOCAMPUS_POSTNATAL	32	2	0.0175776	1	DGKZ,CCK	.	C2_REACTOME_RHO_GTPASE_EFFECTORS	125	1	0.0332119	1	S100A8
C5_GO_MESENCHYMAL_STEM_CELL_MAINTENANCE_INVOLVED_IN_NEPHRON_MORPHOGENESIS	2	1	0.0176102	1	BMP7	.	C7_GSE360_DC_VS_MAC_T_GONDII_DN	127	1	0.0332836	1	S100A8
C3.tft_NFY_Q6_01	137	4	0.0176132	1	GJB5,HOXC4,SCD,DGKZ	.	C3.miRNA_MIR4763_3P	141	1	0.033514	1	PRR15L
C3.miRNA_MIR4266	40	2	0.0176948	1	GATM,ZFHX4	.	C2_JAATINEN_HEMATOPOIETIC_STEM_CELL_DN	135	1	0.0335539	1	S100A8
C5_GO_EMBRYONIC_EYE_MORPHOGENESIS	23	2	0.0177131	1	BMP7,FOXL2	.	C5_GO_GLIAL_CELL_DIFFERENTIATION	146	1	0.0340122	1	S100A8
C2_WAKABAYASHI_ADIPOGENESIS_PPARG_RXRA_BOUND_8D	424	7	0.0177264	1	NID1,RARRES2,BCL6,SCD,SNN,FADS2,BCAR1	.	C5_GO_INTRINSIC_APOPTOTIC_SIGNALING_PATHWAY	137	1	0.0340937	1	S100A8
C5_GO_RESPONSE_TO_ENDOGENOUS_STIMULUS	1011	13	0.0177928	1	ADCY1,COL16A1,GPR150,GSTP1,ME1,NGFR,RARRES2,TRPV4,SFRP5,BMP7,THBS1,RUNX3,BCAR1	.	C5_GO_RESPONSE_TO_ALCOHOL	138	1	0.0343821	1	S100A8
C2_LEIN_LOCALIZED_TO_PROXIMAL_DENDRITES	23	2	0.0178517	1	MAP1A,INA	.	C5_GO_DEFENSE_RESPONSE_TO_BACTERIUM	150	1	0.0347668	1	S100A8
C7_GSE29618_BCELL_VS_MONOCYTE_DAY7_FLU_VACCINE_UP	88	3	0.0178597	1	SYNPO,TNFAIP8,POU2AF1	.	C2_CAIRO_LIVER_DEVELOPMENT_DN	138	1	0.034829	1	S100A8
C3.tft_AP1_Q4	163	4	0.0178609	1	SYNPO,GPR150,MAP1A,RIPK4	.	C5_GO_HUMORAL_IMMUNE_RESPONSE	147	1	0.0352071	1	S100A8
C3.miRNA_MIR3663_3P	81	3	0.0179482	1	SIAH3,NID1,TRPV4	.	C5_GO_POSITIVE_REGULATION_OF_DNA_BINDING_TRANSCRIPTION_FACTOR_ACTIVITY	138	1	0.0352804	1	S100A8
C2_WONG_ADULT_TISSUE_STEM_MODULE	417	8	0.0179598	1	SYNPO,GATM,PACSIN1,HOXC4,NID1,SCD,THBS1,BHLHE40	.	C2_ENK_UV_RESPONSE_EPIDERMIS_UP	146	1	0.0355192	1	S100A8
C5_GO_IKAPPAB_KINASE_COMPLEX	5	1	0.0180936	1	PYCARD	.	C5_GO_RESPONSE_TO_ENDOPLASMIC_RETICULUM_STRESS	145	1	0.0356216	1	BHLHA15
C2_LINDGREN_BLADDER_CANCER_CLUSTER_2B	235	5	0.0181191	1	SYNPO,COL16A1,MAP1A,RARRES2,RUNX3	.	C3.tft_MYCMAX_02	149	1	0.0360468	1	BHLHA15
C3.tft_AAAYRNCTG_UNKNOWN	222	5	0.0181717	1	NXPH4,FAM83F,TNFAIP8,KLHL3,POU2AF1	.	C3.tft_HEB_Q6	152	1	0.0363284	1	S100A8
C7_GSE3982_BCELL_VS_TH1_DN	98	3	0.0182445	1	TRPV4,SCD,BHLHE40	.	C6_TBK1.DF_UP	148	1	0.0364881	1	S100A8
C5_GO_UNSATURATED_FATTY_ACID_BIOSYNTHETIC_PROCESS	35	2	0.0182861	1	SCD,FADS2	.	C2_MIKKELSEN_MEF_HCP_WITH_H3_UNMETHYLATED	145	1	0.036687	1	BHLHA15
C3.tft_YNGTTNNNATT_UNKNOWN	214	5	0.0183082	1	GPR150,HOXB4,HOXC4,RIPK4,HS3ST4	.	C5_GO_CELLULAR_RESPONSE_TO_EXTRACELLULAR_STIMULUS	155	1	0.0371798	1	BHLHA15
C7_GSE26928_NAIVE_VS_CXCR5_POS_CD4_TCELL_UP	93	3	0.0184379	1	GJB5,TMEM204,SNN	.	C3.tft_AP4_Q6_01	157	1	0.0378238	1	S100A8
C2_LEE_NEURAL_CREST_STEM_CELL_DN	74	3	0.0184457	1	GATM,BMP7,WNT5B	.	C3.tft_GR_Q6_01	160	1	0.0383314	1	BHLHA15
C5_GO_CYTOSKELETAL_PROTEIN_BINDING	571	9	0.0184704	1	SYNPO,ADD2,KIF19,KLHL3,PYCARD,PACSIN1,MAP1A,TRPV4,ATCAY	.	C2_JAEGER_METASTASIS_DN	164	1	0.0389912	1	S100A8
C2_BARRIER_CANCER_RELAPSE_TUMOR_SAMPLE_DN	9	1	0.0184993	1	TRPV4	.	C5_GO_POSITIVE_REGULATION_OF_GROWTH	157	1	0.0393675	1	S100A8
C7_GSE12003_4D_VS_8D_CULTURE_MIR223_KO_BM_PROGENITOR_DN	88	3	0.018524	1	GATM,GSTP1,DGKZ	.	C2_BOYLAN_MULTIPLE_MYELOMA_C_D_DN	161	1	0.0398768	1	S100A8
C5_GO_INFLAMMASOME_COMPLEX	6	1	0.0185309	1	PYCARD	.	C5_GO_POSITIVE_REGULATION_OF_PEPTIDE_SECRETION	161	1	0.0400363	1	S100A8
C3.miRNA_MIR4288	85	3	0.0185473	1	MGAT5B,HOXC4,BCL6	.	C2_PASQUALUCCI_LYMPHOMA_BY_GC_STAGE_UP	164	1	0.0409603	1	BHLHA15
C5_GO_POLYPHOSPHATE_METABOLIC_PROCESS	3	1	0.0185861	1	ATCAY	.	C3.tft_MYOGENIN_Q6	165	1	0.0410184	1	S100A8
C3.tft_HNF6_Q6	139	4	0.0186195	1	FAM83F,SIAH3,HOXC4,CCND2	.	C5_GO_DEVELOPMENTAL_MATURATION	166	1	0.041155	1	BHLHA15
H_HALLMARK_WNT_BETA_CATENIN_SIGNALING	26	2	0.0186195	1	WNT5B,CCND2	.	C2_SMID_BREAST_CANCER_RELAPSE_IN_BONE_DN	174	1	0.0412826	1	S100A8
C5_GO_ENDOCRINE_HORMONE_SECRETION	31	2	0.0186824	1	GALR1,FOXL2	.	C5_GO_ACTIVATION_OF_INNATE_IMMUNE_RESPONSE	168	1	0.0417158	1	S100A8
C5_GO_MACROPHAGE_INFLAMMATORY_PROTEIN_1_ALPHA_PRODUCTION	4	1	0.0186834	1	TRPV4	.	C5_GO_INTERMEDIATE_FILAMENT_CYTOSKELETON	190	1	0.0427525	1	S100A8
C5_GO_CYTOPLASMIC_MICROTUBULE_ORGANIZATION	27	2	0.0187411	1	KIF19,TRPV4	.	C5_GO_TUBULIN_BINDING	176	1	0.0427598	1	S100A8
C2_KEGG_LEUKOCYTE_TRANSENDOTHELIAL_MIGRATION	73	3	0.0190366	1	CLDN11,CLDN10,BCAR1	.	C5_GO_CELL_CHEMOTAXIS	172	1	0.0431013	1	S100A8
C5_GO_POSITIVE_REGULATION_OF_SECRETION	239	5	0.0191003	1	GALR1,PYCARD,TRPV4,FOXL2,CCK	.	C5_GO_STRIATED_MUSCLE_CELL_DIFFERENTIATION	182	1	0.0432991	1	BHLHA15
C5_GO_REGULATION_OF_EATING_BEHAVIOR	3	1	0.0191055	1	CCK	.	C5_GO_GLIOGENESIS	192	1	0.04459	1	S100A8
C5_GO_PRESYNAPTIC_ENDOCYTIC_ZONE	2	1	0.0192102	1	PACSIN1	.	C5_GO_CALCIUM_ION_TRANSMEMBRANE_TRANSPORT	183	1	0.0449276	1	BHLHA15
C5_GO_CELL_JUNCTION	750	11	0.01922	1	SYNPO,COL16A1,FAIM2,GJB5,PACSIN1,CLDN11,TRPV4,TMEM204,ATCAY,CLDN10,BCAR1	.	C2_NIKOLSKY_BREAST_CANCER_17Q21_Q25_AMPLICON	186	1	0.0449377	1	PRR15L
C5_GO_SKELETAL_SYSTEM_DEVELOPMENT	344	7	0.0193494	1	CHAD,HOXB4,HOXC4,TRPV4,BMP7,WNT5B,RUNX3	.	C2_FARMER_BREAST_CANCER_APOCRINE_VS_BASAL	181	1	0.0452125	1	PRR15L
C5_GO_REGULATION_OF_REACTIVE_OXYGEN_SPECIES_METABOLIC_PROCESS	103	3	0.0193791	1	GSTP1,BMP7,THBS1	.	C5_GO_LEUKOCYTE_CELL_CELL_ADHESION	199	1	0.0453572	1	S100A8
C5_GO_NEGATIVE_REGULATION_OF_MULTICELLULAR_ORGANISMAL_PROCESS	811	11	0.0194304	1	CHAD,PYCARD,GSTP1,NGFR,TRPV4,BCL6,SFRP5,BMP7,THBS1,RUNX3,CCK	.	C2_LEI_MYB_TARGETS	190	1	0.0457344	1	S100A8
C2_BOYAULT_LIVER_CANCER_SUBCLASS_G3_DN	35	2	0.0195345	1	RARRES2,TMEM204	.	C2_FARMER_BREAST_CANCER_BASAL_VS_LULMINAL	179	1	0.045777	1	PRR15L
C5_GO_NEGATIVE_REGULATION_OF_CYTOKINE_PRODUCTION	173	4	0.0196149	1	PYCARD,GSTP1,BCL6,THBS1	.	C5_GO_POSITIVE_REGULATION_OF_PROTEOLYSIS	187	1	0.0458011	1	S100A8
C5_GO_LEARNING	84	3	0.0196634	1	SYNPO,MAP1A,CCK	.	C5_GO_CELLULAR_RESPONSE_TO_EXTERNAL_STIMULUS	194	1	0.0459263	1	BHLHA15
C7_GSE25677_MPL_VS_MPL_AND_R848_STIM_BCELL_UP	83	3	0.0196824	1	RASGRF2,BCL6,CCK	.	C5_GO_RESPONSE_TO_ANTIBIOTIC	186	1	0.0459738	1	S100A8
C7_GSE17721_LPS_VS_GARDIQUIMOD_16H_BMDC_DN	96	3	0.0196952	1	CLDN11,SCD,INA	.	C5_GO_MAINTENANCE_OF_LOCATION	193	1	0.046325	1	S100A8
C2_RICKMAN_HEAD_AND_NECK_CANCER_A	71	3	0.0197996	1	ADD2,CLDN11,CLDN10	.	C5_GO_RESPONSE_TO_METAL_ION	206	1	0.0466363	1	S100A8
C5_GO_NEGATIVE_REGULATION_OF_ACUTE_INFLAMMATORY_RESPONSE	4	1	0.0198333	1	GSTP1	.	C2_FARMER_BREAST_CANCER_APOCRINE_VS_LUMINAL	196	1	0.0467747	1	S100A8
C7_GSE2770_IL12_VS_IL4_TREATED_ACT_CD4_TCELL_2H_DN	91	3	0.0198591	1	WFDC2,SFRP5,RUNX3	.	C3.miRNA_MIR10399_5P	194	1	0.0475018	1	PRR15L
C3.tft_T3R_Q6	155	4	0.0199479	1	NXPH4,SYNPO,SIAH3,BCL6	.	C5_GO_REGULATION_OF_APOPTOTIC_SIGNALING_PATHWAY	203	1	0.0486526	1	S100A8
C7_GSE2124_CTRL_VS_LYMPHOTOXIN_BETA_TREATED_MLN_DN	99	3	0.0199837	1	WFDC2,HOXB4,WNT5B	.	C2_TOYOTA_TARGETS_OF_MIR34B_AND_MIR34C	185	1	0.0487771	1	PRR15L
C7_GSE25123_WT_VS_PPARG_KO_MACROPHAGE_IL4_STIM_UP	89	3	0.0200859	1	FAM162B,RASGRF2,WNT5B	.	C5_GO_VESICLE_LUMEN	193	1	0.0488575	1	S100A8
C5_GO_VOLUNTARY_MUSCULOSKELETAL_MOVEMENT	3	1	0.0200865	1	MAP1A	.	C3.miRNA_MIR6504_3P	199	1	0.04897	1	PRR15L
C3.miRNA_MIR6779_3P	33	2	0.0201082	1	KRT15,RASGRF2	.	C3.miRNA_MIR1207_5P	199	1	0.0493419	1	PRR15L
C5_GO_DEFENSE_RESPONSE_TO_GRAM_NEGATIVE_BACTERIUM	54	2	0.0201566	1	PYCARD,RARRES2	.	C5_GO_POSITIVE_REGULATION_OF_RESPONSE_TO_BIOTIC_STIMULUS	205	1	0.0496374	1	S100A8
C5_GO_SULFUR_COMPOUND_BIOSYNTHETIC_PROCESS	90	3	0.0202775	1	GSTP1,CHST7,SCD	.
C3.tft_CDPCR1_01	85	3	0.0203764	1	MGAT5B,SIAH3,HOXB4	.
C2_ZHANG_PROLIFERATING_VS_QUIESCENT	29	2	0.0203828	1	GSTP1,CCND2	.
C5_GO_NEGATIVE_REGULATION_OF_SPROUTING_ANGIOGENESIS	44	2	0.020428	1	NGFR,THBS1	.
C5_GO_LABYRINTHINE_LAYER_DEVELOPMENT	29	2	0.0205175	1	GJB5,BMP7	.
C3.tft_YTAAYNGCT_UNKNOWN	83	3	0.0206468	1	HOXC4,CCND2,INA	.
C2_CORRE_MULTIPLE_MYELOMA_UP	46	2	0.0206585	1	C2CD4A,CLDN11	.
C3.miRNA_MIR1343_5P	76	3	0.0206767	1	KLHL3,SIAH3,NGFR	.
C2_SHEDDEN_LUNG_CANCER_GOOD_SURVIVAL_A12	168	4	0.02071	1	NXPH4,POU2AF1,SNN,CCND2	.
C5_GO_REGULATION_OF_REMOVAL_OF_SUPEROXIDE_RADICALS	3	1	0.0207436	1	BMP7	.
C2_VERHAAK_AML_WITH_NPM1_MUTATED_DN	154	4	0.0207586	1	GATM,TMEM204,RUNX3,CCND2	.
C2_MARCHINI_TRABECTEDIN_RESISTANCE_DN	27	2	0.0208372	1	NID1,BHLHE40	.
C2_RAGHAVACHARI_PLATELET_SPECIFIC_GENES	39	2	0.0209239	1	THBS1,SNN	.
C5_GO_LACTATE_TRANSMEMBRANE_TRANSPORTER_ACTIVITY	4	1	0.0209697	1	SLC5A8	.
C7_GSE29618_BCELL_VS_MDC_UP	96	3	0.0210324	1	SYNPO,ADD2,POU2AF1	.
C5_GO_NEGATIVE_REGULATION_OF_STEM_CELL_POPULATION_MAINTENANCE	4	1	0.0210414	1	BMP7	.
C5_GO_PERIKARYON	81	3	0.0211599	1	SYNPO,NGFR,CCK	.
C3.miRNA_GCAAGGA_MIR502	35	2	0.0212206	1	KLHL3,MAP1A	.
C5_GO_REGULATION_OF_BROWN_FAT_CELL_DIFFERENTIATION	9	1	0.0213076	1	TRPV4	.
C3.miRNA_MIR939_5P	77	3	0.0213082	1	KLHL3,SIAH3,NGFR	.
C5_GO_CHONDROITIN_SULFOTRANSFERASE_ACTIVITY	3	1	0.0213532	1	CHST7	.
C5_GO_CARDIAC_NEURAL_CREST_CELL_MIGRATION_INVOLVED_IN_OUTFLOW_TRACT_MORPHOGENESIS	5	1	0.0213585	1	BMP7	.
C5_GO_NEGATIVE_REGULATION_OF_VASCULATURE_DEVELOPMENT	111	3	0.0214013	1	NGFR,BMP7,THBS1	.
C2_SCHOEN_NFKB_SIGNALING	24	2	0.0214297	1	BCL6,THBS1	.
C3.tft_PAX4_02	144	4	0.0214672	1	SIAH3,HOXC4,RIPK4,ZFHX4	.
C5_GO_REGULATION_OF_CELL_CELL_ADHESION	240	5	0.0215197	1	PYCARD,TRPV4,BCL6,BMP7,RUNX3	.
C5_GO_REGULATION_OF_ENDOCRINE_PROCESS	31	2	0.0215632	1	GALR1,FOXL2	.
C7_GSE1112_OT1_VS_HY_CD8AB_THYMOCYTE_RTOC_CULTURE_DN	98	3	0.0216487	1	GSTP1,CHST7,SCD	.
C3.miRNA_MIR3129_5P	88	3	0.0216593	1	CHAD,KLHL3,SCD	.
C7_GSE7831_1H_VS_4H_CPG_STIM_PDC_UP	96	3	0.0216629	1	CHAD,HOXB4,FADS2	.
C6_MTOR_UP.N4.V1_UP	97	3	0.0216915	1	SYNPO,MAP1A,BHLHE40	.
C5_GO_LEUKOCYTE_MIGRATION	248	5	0.0217224	1	ADD2,PYCARD,RARRES2,TRPV4,THBS1	.
C5_GO_BONE_MARROW_DEVELOPMENT	3	1	0.021767	1	HOXB4	.
C3.tft_HSF2_01	147	4	0.0217811	1	COL16A1,ME1,BCL6,HS3ST4	.
C3.miRNA_MIR199A_3P_MIR199B_3P	89	3	0.0217922	1	CHAD,KLHL3,SCD	.
C7_GSE23114_WT_VS_SLE2C1_MOUSE_PERITONEAL_CAVITY_B1A_BCELL_DN	113	3	0.0218502	1	KIF19,COL16A1,RIPK4	.
C3.miRNA_MIR346	37	2	0.0219206	1	CLDN11,BCL6	.
C5_GO_CYSTEINE_TYPE_ENDOPEPTIDASE_ACTIVATOR_ACTIVITY_INVOLVED_IN_APOPTOTIC_PROCESS	4	1	0.0219667	1	PYCARD	.
C3.tft_STAT6_01	158	4	0.0220061	1	FAIM2,KLHL3,GPR150,HOXC4	.
C5_GO_REGULATION_OF_CD4_POSITIVE_ALPHA_BETA_T_CELL_DIFFERENTIATION	32	2	0.0221027	1	BCL6,RUNX3	.
C2_FUNG_IL2_SIGNALING_1	4	1	0.0221424	1	CCND2	.
C2_FUNG_IL2_TARGETS_WITH_STAT5_BINDING_SITES	4	1	0.0221424	1	CCND2	.
C3.tft_TGANNYRGCA_TCF11MAFG_01	178	4	0.0221454	1	KLHL3,GSTP1,SIX6,BCL6	.
C5_GO_MALATE_METABOLIC_PROCESS	2	1	0.0222279	1	ME1	.
C7_GSE29618_BCELL_VS_MDC_DAY7_FLU_VACCINE_UP	96	3	0.0222502	1	SYNPO,ADD2,POU2AF1	.
C5_GO_TUMOR_NECROSIS_FACTOR_SUPERFAMILY_CYTOKINE_PRODUCTION	96	3	0.0222718	1	PYCARD,GSTP1,THBS1	.
C3.miRNA_TCCCCAC_MIR491	36	2	0.022284	1	MAP1A,TRPV4	.
C5_GO_LACTATE_TRANSPORT	5	1	0.0223207	1	SLC5A8	.
C5_GO_REGULATORY_REGION_NUCLEIC_ACID_BINDING	603	10	0.0223498	1	HOXB4,HOXC4,SIX6,POU2AF1,BCL6,FOXL2,ZFHX4,BHLHE40,RUNX3,ZNF835	.
C5_GO_REGULATION_OF_CELL_MATRIX_ADHESION	72	3	0.0223557	1	COL16A1,BCL6,THBS1	.
C3.tft_WWTAAGGC_UNKNOWN	83	3	0.0223974	1	GSTP1,BHLHE40,INA	.
C5_GO_PEPTIDASE_ACTIVATOR_ACTIVITY_INVOLVED_IN_APOPTOTIC_PROCESS	5	1	0.0224156	1	PYCARD	.
C7_GSE10325_CD4_TCELL_VS_MYELOID_UP	102	3	0.0224302	1	KLHL3,TMEM204,CCND2	.
C3.tft_HMGIY_Q6	149	4	0.0225229	1	NXPH4,HOXB4,HOXC4,BCL6	.
C5_GO_NEUROGENESIS	1015	14	0.0225385	1	ADCY1,FAIM2,GSTP1,PACSIN1,MAP1A,NGFR,TRPV4,BCL6,BMP7,WNT5B,ATCAY,BHLHE40,RUNX3,CCK	.
C2_DELACROIX_RAR_TARGETS_UP	32	2	0.0226009	1	NID1,BHLHE40	.
C5_GO_REGULATION_OF_INTERLEUKIN_10_SECRETION	3	1	0.0227117	1	PYCARD	.
C3.miRNA_MIR3202	153	4	0.0227405	1	SYNPO,COL16A1,PACSIN1,RUNX3	.
C5_GO_ASPARTIC_TYPE_ENDOPEPTIDASE_INHIBITOR_ACTIVITY	5	1	0.0228199	1	WFDC2	.
C5_GO_NEURON_PROJECTION_TERMINUS	79	3	0.0228394	1	PACSIN1,ATCAY,CCK	.
C5_GO_HEPATOCYTE_GROWTH_FACTOR_RECEPTOR_SIGNALING_PATHWAY	5	1	0.0230028	1	BCAR1	.
C6_CSR_LATE_UP.V1_DN	89	3	0.0230032	1	ME1,SCD,FADS2	.
C7_GSE21546_SAP1A_KO_VS_SAP1A_KO_AND_ELK1_KO_ANTI_CD3_STIM_DP_THYMOCYTES_UP	103	3	0.0230608	1	ADD2,SLC7A4,FADS2	.
C2_KIM_GERMINAL_CENTER_T_HELPER_UP	34	2	0.0230724	1	POU2AF1,BCL6	.
C3.miRNA_MIR3614_3P	37	2	0.023085	1	TNFAIP8,HS3ST4	.
C2_HOSHIDA_LIVER_CANCER_SUBCLASS_S1	150	4	0.0231208	1	GSTP1,ME1,DGKZ,CCND2	.
C3.tft_AAAYWAACM_HFH4_01	147	4	0.0232176	1	KLHL3,HOXB4,BCL6,BMP7	.
C7_GSE3691_CONVENTIONAL_VS_PLASMACYTOID_DC_SPLEEN_DN	108	3	0.0232987	1	MGAT5B,KRT15,BMP7	.
C5_GO_CREATINE_METABOLIC_PROCESS	3	1	0.0233619	1	GATM	.
C5_GO_ORGANIC_ACID_TRANSPORT	171	4	0.0233656	1	SLC5A8,SLC7A4,THBS1,CCK	.
C7_GSE41176_UNSTIM_VS_ANTI_IGM_STIM_BCELL_6H_DN	94	3	0.0234125	1	SIX6,BHLHE40,RUNX3	.
C5_GO_NEGATIVE_REGULATION_OF_ENDOTHELIAL_CELL_PROLIFERATION	46	2	0.0234782	1	NGFR,THBS1	.
C7_GSE13411_NAIVE_VS_MEMORY_BCELL_UP	108	3	0.0235702	1	NXPH4,BHLHE40,INA	.
C5_GO_TRABECULA_MORPHOGENESIS	31	2	0.0235709	1	CHAD,BMP7	.
C5_GO_NEGATIVE_REGULATION_OF_PROTEIN_SERINE_THREONINE_KINASE_ACTIVITY	88	3	0.023634	1	PYCARD,GSTP1,BMP7	.
C3.miRNA_MIR4324	139	4	0.0236758	1	ADCY1,SIAH3,ME1,ZFHX4	.
C5_GO_REGULATION_OF_RESPONSE_TO_OSMOTIC_STRESS	8	1	0.0237347	1	TRPV4	.
C2_FORTSCHEGGER_PHF8_TARGETS_DN	422	7	0.0237404	1	SYNPO,COL16A1,GJB5,KRT15,RIPK4,SCD,BCAR1	.
C3.tft_NFAT_Q6	152	4	0.0237681	1	COL16A1,KLHL3,HOXB4,HOXC4	.
C5_GO_WNT_PROTEIN_BINDING	21	2	0.0237751	1	NID1,SFRP5	.
C5_GO_DICARBOXYLIC_ACID_METABOLIC_PROCESS	40	2	0.0237842	1	ME1,ATCAY	.
H_HALLMARK_CHOLESTEROL_HOMEOSTASIS	36	2	0.0238028	1	SCD,FADS2	.
C2_REACTOME_NRAGE_SIGNALS_DEATH_THROUGH_JNK	37	2	0.0238124	1	NGFR,RASGRF2	.
C2_BRUNO_HEMATOPOIESIS	32	2	0.0238271	1	SCD,BHLHE40	.
C5_GO_NEURON_PROJECTION_MAINTENANCE	6	1	0.0238499	1	MAP1A	.
C5_GO_NEGATIVE_REGULATION_OF_NITRIC_OXIDE_SYNTHASE_BIOSYNTHETIC_PROCESS	3	1	0.0238698	1	GSTP1	.
C5_GO_NEGATIVE_REGULATION_OF_CELL_MATRIX_ADHESION	25	2	0.0238698	1	BCL6,THBS1	.
C3.tft_EBNA1BP2_TARGET_GENES	180	4	0.0238791	1	FAM83F,TNFAIP8,POU2AF1,BCL6	.
C3.tft_ETS_Q4	137	4	0.0238972	1	GPR150,HOXC4,TMEM204,DGKZ	.
C7_GSE25088_WT_VS_STAT6_KO_MACROPHAGE_DN	94	3	0.0239463	1	RPL39L,SCD,ZNF835	.
C5_GO_REGULATION_OF_ANTIGEN_PROCESSING_AND_PRESENTATION_OF_PEPTIDE_ANTIGEN	3	1	0.0239528	1	PYCARD	.
C5_GO_POSITIVE_REGULATION_OF_SENSORY_PERCEPTION_OF_PAIN	3	1	0.0239621	1	CCK	.
C6_P53_DN.V2_UP	87	3	0.0239876	1	RIPK4,POU2AF1,FOXL2	.
C7_GSE8621_UNSTIM_VS_LPS_STIM_MACROPHAGE_DN	96	3	0.0239876	1	POU2AF1,BCL6,CLDN10	.
C7_GSE2706_R848_VS_R848_AND_LPS_2H_STIM_DC_UP	104	3	0.0240081	1	RPL39L,THBS1,ZNF835	.
C5_GO_REGULATION_OF_GLUTAMINE_FAMILY_AMINO_ACID_METABOLIC_PROCESS	4	1	0.0240462	1	ATCAY	.
C5_GO_DEATH_RECEPTOR_ACTIVITY	5	1	0.024067	1	NGFR	.
C6_KRAS.KIDNEY_UP.V1_UP	89	3	0.0241059	1	ADCY1,GATM,CCND2	.
C2_VANHARANTA_UTERINE_FIBROID_DN	39	2	0.0242226	1	RARRES2,BCL6	.
C2_FUJIWARA_PARK2_IN_LIVER_CANCER_DN	4	1	0.0242304	1	BCL6	.
C5_GO_POSITIVE_REGULATION_OF_ANTIGEN_PROCESSING_AND_PRESENTATION	6	1	0.024245	1	PYCARD	.
C3.tft_HLF_01	146	4	0.0242657	1	FAIM2,HOXC4,BCL6,BHLHE40	.
C5_GO_MODIFIED_AMINO_ACID_BINDING	48	2	0.0242788	1	GSTP1,THBS1	.
C5_GO_REGULATION_OF_FAT_CELL_DIFFERENTIATION	88	3	0.0242942	1	RARRES2,TRPV4,WNT5B	.
C3.miRNA_MIR1236_3P	101	3	0.0243069	1	CHST7,RASGRF2,BHLHE40	.
C5_GO_TIGHT_JUNCTION	69	3	0.0243636	1	SYNPO,CLDN11,CLDN10	.
C5_GO_PROTEIN_O_LINKED_GLYCOSYLATION_VIA_SERINE	3	1	0.0243651	1	MGAT5B	.
C5_GO_REGULATION_OF_EXTRINSIC_APOPTOTIC_SIGNALING_PATHWAY_VIA_DEATH_DOMAIN_RECEPTORS	30	2	0.0245785	1	FAIM2,THBS1	.
C3.miRNA_ACATTCC_MIR1_MIR206	165	4	0.0246127	1	HOXB4,MAP1A,NGFR,DGKZ	.
C7_GSE40274_CTRL_VS_FOXP3_AND_XBP1_TRANSDUCED_ACTIVATED_CD4_TCELL_DN	85	3	0.02462	1	POU2AF1,BCL6,RUNX3	.
C7_GSE8921_UNSTIM_VS_TLR1_2_STIM_MONOCYTE_12H_DN	103	3	0.0246914	1	RPL39L,TNFAIP8,CHST7	.
C5_GO_NEGATIVE_REGULATION_OF_CELL_DEATH	548	8	0.0246995	1	FAIM2,TNFAIP8,GSTP1,NGFR,BCL6,BMP7,THBS1,CCND2	.
C2_JECHLINGER_EPITHELIAL_TO_MESENCHYMAL_TRANSITION_DN	34	2	0.0247104	1	BCL6,THBS1	.
C7_GSE37605_C57BL6_VS_NOD_FOXP3_IRES_GFP_TCONV_UP	91	3	0.0247268	1	SYNPO,ME1,POU2AF1	.
C2_HOELZEL_NF1_TARGETS_DN	80	3	0.0247832	1	ADCY1,CHST7,TMEM204	.
C5_GO_G_PROTEIN_COUPLED_RECEPTOR_SIGNALING_PATHWAY	869	9	0.0248293	1	ADCY1,NXPH4,GALR1,NPBWR1,GPR150,RASGRF2,DGKZ,CCK,BCAR1	.
C2_MCGARVEY_SILENCED_BY_METHYLATION_IN_COLON_CANCER	28	2	0.0248767	1	SFRP5,FOXL2	.
C3.miRNA_MIR4710	42	2	0.0249347	1	NID1,CCK	.
C7_GSE21927_SPLEEN_VS_BONE_MARROW_MONOCYTE_BALBC_UP	101	3	0.0250165	1	SCD,ATCAY,INA	.
C5_GO_PEPTIDE_BINDING	161	4	0.0250959	1	GALR1,NPBWR1,GSTP1,NGFR	.
C5_GO_MYELOID_LEUKOCYTE_MIGRATION	120	3	0.0251253	1	RARRES2,TRPV4,THBS1	.
C3.tft_SRF_01	30	2	0.0253025	1	HOXB4,THBS1	.
C3.tft_SREBP_Q3	147	4	0.0253442	1	HOXB4,HOXC4,MAP1A,BCL6	.
C7_GSE29618_BCELL_VS_PDC_DAY7_FLU_VACCINE_UP	96	3	0.0253479	1	SYNPO,TNFAIP8,POU2AF1	.
C5_GO_REGULATION_OF_NITRIC_OXIDE_MEDIATED_SIGNAL_TRANSDUCTION	6	1	0.0255205	1	THBS1	.
C3.tft_CEBPA_01	146	4	0.0255338	1	SIAH3,HOXC4,CHST7,BCL6	.
C2_PID_ENDOTHELIN_PATHWAY	40	2	0.0256079	1	ADCY1,BCAR1	.
C5_GO_NEURAL_FOLD_FORMATION	6	1	0.0256097	1	BMP7	.
C5_GO_RESPONSE_TO_INSULIN	168	4	0.0256421	1	GSTP1,RARRES2,TRPV4,BCAR1	.
C3.tft_RP58_01	143	4	0.0256617	1	NXPH4,COL16A1,TNFAIP8,HOXC4	.
C2_KLEIN_PRIMARY_EFFUSION_LYMPHOMA_DN	33	2	0.0256943	1	GATM,GSTP1	.
C2_DAVICIONI_TARGETS_OF_PAX_FOXO1_FUSIONS_UP	155	4	0.0257285	1	GATM,NID1,THBS1,CCND2	.
C2_LIN_NPAS4_TARGETS_UP	96	3	0.0257301	1	RPL39L,ADD2,RASGRF2	.
C2_CHIARADONNA_NEOPLASTIC_TRANSFORMATION_CDC25_UP	74	3	0.0257367	1	SYNPO,NID1,THBS1	.
C5_GO_ANCHORING_JUNCTION	481	8	0.0258144	1	SYNPO,COL16A1,GJB5,CLDN11,TRPV4,TMEM204,CLDN10,BCAR1	.
C2_KEGG_P53_SIGNALING_PATHWAY	31	2	0.0258396	1	THBS1,CCND2	.
C7_GSE5542_IFNG_VS_IFNA_AND_IFNG_TREATED_EPITHELIAL_CELLS_24H_DN	100	3	0.0258432	1	SLC5A8,TRPV4,SCD	.
C2_REACTOME_CELL_DEATH_SIGNALLING_VIA_NRAGE_NRIF_AND_NADE	41	2	0.0258778	1	NGFR,RASGRF2	.
C2_OKUMURA_INFLAMMATORY_RESPONSE_LPS	93	3	0.0261299	1	ME1,CHST7,THBS1	.
C2_NAKAMURA_TUMOR_ZONE_PERIPHERAL_VS_CENTRAL_DN	348	6	0.0261383	1	WFDC2,NXPH4,KRT15,BCL6,SNN,CLDN10	.
C7_GSE37533_PPARG2_FOXP3_VS_FOXP3_TRANSDUCED_CD4_TCELL_PIOGLITAZONE_TREATED_UP	107	3	0.0263409	1	ME1,RIPK4,FADS2	.
C7_GSE13547_WT_VS_ZFX_KO_BCELL_UP	91	3	0.0263719	1	PACSIN1,SNN,CCND2	.
C5_GO_MORPHOGENESIS_OF_AN_EPITHELIAL_SHEET	32	2	0.0263873	1	HOXB4,BMP7	.
C3.tft_TGCCAAR_NF1_Q6	412	7	0.0264101	1	ADCY1,CHAD,SIAH3,MAP1A,BCL6,CLDN10,HS3ST4	.
C5_GO_REGULATION_OF_PROSTATIC_BUD_FORMATION	5	1	0.0264628	1	BMP7	.
C2_PEREZ_TP53_TARGETS	672	10	0.0264655	1	ADCY1,FAM83F,FAM162B,KLHL3,GATM,RIPK4,BMP7,FOXL2,TMEM204,DGKZ	.
C5_GO_NEGATIVE_REGULATION_OF_NF_KAPPAB_TRANSCRIPTION_FACTOR_ACTIVITY	47	2	0.0266079	1	PYCARD,BMP7	.
C2_REACTOME_THE_NLRP3_INFLAMMASOME	7	1	0.0266171	1	PYCARD	.
C5_GO_FIBRINOGEN_COMPLEX	3	1	0.0266812	1	THBS1	.
C5_GO_NEGATIVE_REGULATION_OF_T_CELL_DIFFERENTIATION	32	2	0.0268453	1	BCL6,RUNX3	.
C5_GO_REGULATION_OF_CELLULAR_COMPONENT_MOVEMENT	660	9	0.0268658	1	PYCARD,GSTP1,RARRES2,TRPV4,BCL6,BMP7,THBS1,WNT5B,BCAR1	.
C7_GSE9650_NAIVE_VS_EXHAUSTED_CD8_TCELL_DN	114	3	0.0269221	1	CLDN11,RASGRF2,BHLHE40	.
C7_GSE35825_IFNA_VS_IFNG_STIM_MACROPHAGE_DN	99	3	0.0271125	1	PYCARD,PACSIN1,DGKZ	.
C7_GSE27786_NEUTROPHIL_VS_MONO_MAC_UP	110	3	0.0272003	1	MGAT5B,SIX6,ZFHX4	.
C7_GSE3982_CTRL_VS_PMA_STIM_EOSINOPHIL_DN	101	3	0.0272025	1	MAP1A,RARRES2,BHLHE40	.
C5_GO_MALATE_DEHYDROGENASE_ACTIVITY	2	1	0.0272117	1	ME1	.
C5_GO_REGULATION_OF_AEROBIC_RESPIRATION	6	1	0.0272351	1	TRPV4	.
C2_REACTOME_CREATINE_METABOLISM	4	1	0.0272374	1	GATM	.
C5_GO_NEGATIVE_REGULATION_OF_PROTEIN_LOCALIZATION_TO_MICROTUBULE	3	1	0.0272422	1	MAP1A	.
C5_GO_HEPARIN_BINDING	108	3	0.0273314	1	COL16A1,BMP7,THBS1	.
C2_HOFFMANN_SMALL_PRE_BII_TO_IMMATURE_B_LYMPHOCYTE_UP	34	2	0.0273636	1	SCD,CCND2	.
C2_REACTOME_NADE_MODULATES_DEATH_SIGNALLING	3	1	0.0273709	1	NGFR	.
C3.tft_FREAC2_01	146	4	0.0273984	1	SIAH3,HOXB4,HOXC4,ZFHX4	.
C5_GO_PEPTIDASE_REGULATOR_ACTIVITY	127	3	0.0274319	1	WFDC2,TNFAIP8,PYCARD	.
C5_GO_POSITIVE_REGULATION_OF_PROTEOLYSIS	187	4	0.0274387	1	PYCARD,NGFR,FOXL2,CCK	.
C5_GO_POSITIVE_REGULATION_OF_INTERLEUKIN_6_PRODUCTION	46	2	0.0274428	1	PYCARD,TRPV4	.
C2_LI_WILMS_TUMOR_VS_FETAL_KIDNEY_1_DN	79	3	0.0275142	1	ADD2,CCND2,FADS2	.
C5_GO_RESPONSE_TO_L_ASCORBIC_ACID	3	1	0.0275267	1	GSTP1	.
C3.tft_SP1_Q2_01	154	4	0.027554	1	NXPH4,CLDN11,BCL6,INA	.
C3.tft_HEB_Q6	152	4	0.0275608	1	COL16A1,HOXC4,BCL6,CCND2	.
C5_GO_NEGATIVE_REGULATION_OF_CELLULAR_AMINE_METABOLIC_PROCESS	3	1	0.0276476	1	ATCAY	.
C5_GO_LAMININ_1_BINDING	5	1	0.0276755	1	NID1	.
C3.miRNA_MIR1297	345	6	0.0277772	1	HOXC4,NID1,ZFHX4,SNN,BHLHE40,CCND2	.
C7_GSE34179_THPOK_KO_VS_WT_VA14I_NKTCELL_UP	104	3	0.0278143	1	HOXC4,ME1,WNT5B	.
C3.miRNA_MIR4669	6	1	0.0279126	1	FAIM2	.
C2_REACTOME_INFLAMMASOMES	9	1	0.0280002	1	PYCARD	.
C3.tft_SMAD3_Q6	146	4	0.028255	1	NXPH4,SYNPO,SIAH3,HOXC4	.
C2_GERHOLD_ADIPOGENESIS_DN	35	2	0.02827	1	THBS1,CCND2	.
C5_GO_NEURON_DIFFERENTIATION	849	12	0.0284158	1	ADCY1,FAIM2,PACSIN1,MAP1A,NGFR,TRPV4,BCL6,BMP7,WNT5B,ATCAY,RUNX3,CCK	.
C2_VART_KSHV_INFECTION_ANGIOGENIC_MARKERS_DN	81	3	0.0284262	1	SFRP5,THBS1,WNT5B	.
C7_GSE22886_NAIVE_CD4_TCELL_VS_MONOCYTE_UP	111	3	0.0284268	1	KLHL3,TMEM204,CCND2	.
C5_GO_DELAMINATION	4	1	0.0285071	1	TRPV4	.
C3.miRNA_TACTTGA_MIR26A_MIR26B	149	4	0.0285118	1	ZFHX4,SNN,BHLHE40,CCND2	.
C5_GO_EXTRACELLULAR_MATRIX_BINDING	38	2	0.0285204	1	NID1,THBS1	.
C7_GSE3982_EOSINOPHIL_VS_CENT_MEMORY_CD4_TCELL_UP	107	3	0.028523	1	BCL6,THBS1,SNN	.
C5_GO_POSITIVE_REGULATION_OF_TRANSFORMING_GROWTH_FACTOR_BETA1_PRODUCTION	4	1	0.0285615	1	THBS1	.
C2_REACTOME_RUNX3_REGULATES_YAP1_MEDIATED_TRANSCRIPTION	6	1	0.0286213	1	RUNX3	.
C6_ATF2_S_UP.V1_UP	111	3	0.028724	1	RPL39L,WNT5B,INA	.
C2_YIH_RESPONSE_TO_ARSENITE_C5	8	1	0.0287755	1	KRT15	.
C3.tft_AFP1_Q6	165	4	0.0287804	1	SIAH3,HOXC4,ZFHX4,INA	.
C3.miRNA_MIR6778_3P	113	3	0.0288225	1	ADCY1,FAIM2,ATCAY	.
C2_REACTOME_PLATELET_ACTIVATION_SIGNALING_AND_AGGREGATION	167	4	0.0288857	1	RARRES2,THBS1,DGKZ,BCAR1	.
C5_GO_EMBRYONIC_SKELETAL_SYSTEM_MORPHOGENESIS	67	3	0.0288861	1	HOXB4,HOXC4,BMP7	.
C3.tft_PR_Q2	156	4	0.0288999	1	SIAH3,SCD,TMEM204,CLDN10	.
C2_HUPER_BREAST_BASAL_VS_LUMINAL_DN	39	2	0.0289717	1	WFDC2,KRT15	.
C5_GO_NEGATIVE_REGULATION_OF_CELL_CELL_ADHESION	105	3	0.0290203	1	TRPV4,BCL6,RUNX3	.
C7_GSE1460_NAIVE_CD4_TCELL_ADULT_BLOOD_VS_THYMIC_STROMAL_CELL_DN	109	3	0.0290504	1	NID1,SCD,THBS1	.
C7_GSE10325_LUPUS_CD4_TCELL_VS_LUPUS_MYELOID_UP	107	3	0.0290574	1	KLHL3,TMEM204,CCND2	.
C7_GSE5679_PPARG_LIGAND_ROSIGLITAZONE_VS_ROSIGLITAZONE_AND_RARA_AGONIST_AM580_TREATED_DC_UP	107	3	0.0291067	1	TNFAIP8,POU2AF1,BCL6	.
C5_GO_CELLULAR_RESPONSE_TO_OXYGEN_CONTAINING_COMPOUND	692	9	0.0291699	1	ADCY1,COL16A1,PYCARD,GSTP1,NGFR,RARRES2,BMP7,WNT5B,BCAR1	.
C7_GSE360_L_DONOVANI_VS_T_GONDII_DC_UP	114	3	0.0291955	1	RPL39L,HOXC4,KRT15	.
C2_NELSON_RESPONSE_TO_ANDROGEN_UP	39	2	0.0292081	1	TNFAIP8,SCD	.
C5_GO_APICAL_JUNCTION_COMPLEX	73	3	0.0292467	1	SYNPO,CLDN11,CLDN10	.
C3.miRNA_MIR551B_5P	260	5	0.0293976	1	TNFAIP8,GALR1,CLDN11,SCD,ZFHX4	.
C5_GO_REGULATION_OF_CD4_POSITIVE_ALPHA_BETA_T_CELL_ACTIVATION	39	2	0.0294923	1	BCL6,RUNX3	.
C7_GSE3982_BCELL_VS_TH2_UP	115	3	0.029517	1	GATM,HOXC4,FOXL2	.
C2_RIGGINS_TAMOXIFEN_RESISTANCE_UP	41	2	0.0295411	1	ADCY1,DGKZ	.
C3.tft_PR_01	92	3	0.0295553	1	HOXC4,BCL6,BHLHE40	.
C5_GO_NEGATIVE_REGULATION_OF_NOTCH_SIGNALING_PATHWAY	30	2	0.0295761	1	BCL6,BMP7	.
C3.tft_ETS2_B	168	4	0.0296232	1	HOXC4,POU2AF1,TMEM204,DGKZ	.
C5_GO_NEGATIVE_REGULATION_OF_APOPTOTIC_SIGNALING_PATHWAY	108	3	0.0296712	1	FAIM2,GSTP1,THBS1	.
C5_GO_SMALL_MOLECULE_SENSOR_ACTIVITY	8	1	0.0297779	1	TRPV4	.
C2_REICHERT_G1S_REGULATORS_AS_PI3K_TARGETS	3	1	0.0298029	1	CCND2	.
C7_GSE29618_MONOCYTE_VS_MDC_DN	99	3	0.0298515	1	GATM,SCD,CCND2	.
C7_GSE22886_IGG_IGA_MEMORY_BCELL_VS_BLOOD_PLASMA_CELL_UP	111	3	0.0298647	1	SYNPO,GATM,MAP1A	.
C2_PASQUALUCCI_LYMPHOMA_BY_GC_STAGE_DN	99	3	0.0299056	1	TNFAIP8,CHST7,SNN	.
C2_DURCHDEWALD_SKIN_CARCINOGENESIS_UP	48	2	0.0299455	1	COL16A1,SCD	.
C7_GSE411_UNSTIM_VS_400MIN_IL6_STIM_SOCS3_KO_MACROPHAGE_DN	104	3	0.0299467	1	WFDC2,FAM83F,FADS2	.
C2_AMIT_SERUM_RESPONSE_60_MCF10A	34	2	0.0299768	1	SCD,BHLHE40	.
C7_GSE18203_CTRL_VS_INTRATUMORAL_CPG_INJ_MC38_TUMOR_DN	97	3	0.0300473	1	POU2AF1,BCL6,BHLHE40	.
C2_REACTOME_RUNX3_REGULATES_IMMUNE_RESPONSE_AND_CELL_MIGRATION	3	1	0.0303549	1	RUNX3	.
C2_IWANAGA_CARCINOGENESIS_BY_KRAS_UP	98	3	0.0303614	1	ME1,SCD,WNT5B	.
C5_GO_CAMP_BIOSYNTHETIC_PROCESS	7	1	0.030434	1	ADCY1	.
C5_GO_ADENYLATE_CYCLASE_ACTIVITY	7	1	0.030434	1	ADCY1	.
C2_TURASHVILI_BREAST_DUCTAL_CARCINOMA_VS_DUCTAL_NORMAL_DN	117	3	0.0304658	1	GATM,KRT15,CLDN11	.
C7_GSE17721_CTRL_VS_GARDIQUIMOD_4H_BMDC_UP	93	3	0.0305169	1	SYNPO,DGKZ,CLDN10	.
C5_GO_SMOOTH_MUSCLE_CELL_CHEMOTAXIS	5	1	0.030573	1	GSTP1	.
C5_GO_REGULATION_OF_MAST_CELL_CYTOKINE_PRODUCTION	3	1	0.0306399	1	BCL6	.
C2_NAKAMURA_LUNG_CANCER_DIFFERENTIATION_MARKERS	7	1	0.0306889	1	RARRES2	.
C7_GSE24972_WT_VS_IRF8_KO_SPLEEN_FOLLICULAR_BCELL_DN	108	3	0.0306973	1	PYCARD,SCD,FADS2	.
C5_GO_OPIOID_RECEPTOR_ACTIVITY	4	1	0.0306977	1	NPBWR1	.
C2_JAATINEN_HEMATOPOIETIC_STEM_CELL_DN	135	3	0.0307101	1	NID1,RASGRF2,THBS1	.
C3.tft_HNF1_Q6	166	4	0.0307225	1	HOXC4,RASGRF2,CCND2,CLDN10	.
C2_FOURNIER_ACINAR_DEVELOPMENT_EARLY_DN	3	1	0.0307658	1	THBS1	.
C5_GO_INTERLEUKIN_1_BETA_PRODUCTION	60	2	0.0307662	1	PYCARD,GSTP1	.
C7_GSE39820_CTRL_VS_IL1B_IL6_CD4_TCELL_UP	98	3	0.0308446	1	PACSIN1,SCD,FADS2	.
C2_ITO_PTTG1_TARGETS_UP	5	1	0.0308831	1	THBS1	.
C5_GO_MAST_CELL_CYTOKINE_PRODUCTION	4	1	0.0309716	1	BCL6	.
C5_GO_LEUKOCYTE_CHEMOTAXIS	125	3	0.0309798	1	RARRES2,TRPV4,THBS1	.
C3.tft_SRF_Q5_01	144	4	0.0310386	1	HOXB4,HOXC4,MAP1A,THBS1	.
C3.miRNA_MIR6880_5P	49	2	0.0310594	1	PACSIN1,RASGRF2	.
C7_GSE14308_TH1_VS_NAIVE_CD4_TCELL_DN	98	3	0.0310699	1	SNN,CCND2,HS3ST4	.
C2_BIOCARTA_PLCE_PATHWAY	9	1	0.0311456	1	ADCY1	.
C2_DAUER_STAT3_TARGETS_UP	31	2	0.0312327	1	BCL6,THBS1	.
C7_GSE17721_POLYIC_VS_PAM3CSK4_0.5H_BMDC_DN	108	3	0.0312397	1	ME1,RIPK4,TRPV4	.
C5_GO_GAS_HOMEOSTASIS	5	1	0.0312877	1	GSTP1	.
C5_GO_NEGATIVE_REGULATION_OF_DEFENSE_RESPONSE	133	3	0.0312937	1	PYCARD,GSTP1,CCK	.
C5_GO_REGULATION_OF_MICROTUBULE_POLYMERIZATION_OR_DEPOLYMERIZATION	37	2	0.0313447	1	MAP1A,TRPV4	.
C7_GSE22601_IMMATURE_CD4_SINGLE_POSITIVE_VS_CD8_SINGLE_POSITIVE_THYMOCYTE_DN	100	3	0.0315028	1	TNFAIP8,BHLHE40,RUNX3	.
C3.tft_EFC_Q6	158	4	0.0315827	1	HOXC4,MAP1A,BCL6,CCND2	.
C5_GO_DISTAL_AXON	159	4	0.0315974	1	PACSIN1,NGFR,TRPV4,CCK	.
C5_GO_NERVE_GROWTH_FACTOR_BINDING	3	1	0.0316614	1	NGFR	.
C7_GSE36476_YOUNG_VS_OLD_DONOR_MEMORY_CD4_TCELL_UP	102	3	0.0316843	1	COL16A1,RIPK4,POU2AF1	.
C7_GSE46606_IRF4_KO_VS_WT_CD40L_IL2_IL5_3DAY_STIMULATED_BCELL_UP	105	3	0.0317188	1	SCD,BHLHE40,FADS2	.
C3.tft_TTANTCA_UNKNOWN	560	8	0.0317767	1	SYNPO,GPR150,HOXC4,RIPK4,ZFHX4,BHLHE40,RUNX3,HS3ST4	.
C7_GSE21360_TERTIARY_VS_QUATERNARY_MEMORY_CD8_TCELL_UP	99	3	0.0321469	1	TNFAIP8,PYCARD,RUNX3	.
C5_GO_GLUTATHIONE_DERIVATIVE_METABOLIC_PROCESS	10	1	0.0322206	1	GSTP1	.
C7_GSE19772_HCMV_INFL_VS_HCMV_INF_MONOCYTES_AND_PI3K_INHIBITION_UP	119	3	0.0323515	1	GJB5,WNT5B,INA	.
C5_GO_ACTIVATION_OF_CYSTEINE_TYPE_ENDOPEPTIDASE_ACTIVITY	5	1	0.0323773	1	PYCARD	.
C5_GO_CELL_PROLIFERATION_INVOLVED_IN_METANEPHROS_DEVELOPMENT	5	1	0.0324514	1	BMP7	.
C5_GO_POSITIVE_REGULATION_OF_PROTEIN_OLIGOMERIZATION	6	1	0.0325678	1	CCK	.
C5_GO_REGULATION_OF_RESPONSE_TO_EXTERNAL_STIMULUS	615	8	0.0326025	1	C2CD4A,PYCARD,GSTP1,RARRES2,TRPV4,BCL6,THBS1,CCK	.
C5_GO_RUFFLE	102	3	0.0326573	1	PACSIN1,TRPV4,BCAR1	.
C5_GO_NEUROPEPTIDE_RECEPTOR_ACTIVITY	36	2	0.0326766	1	GALR1,NPBWR1	.
C5_GO_REGULATION_OF_SOMATIC_STEM_CELL_POPULATION_MAINTENANCE	5	1	0.0327363	1	BMP7	.
C3.tft_SRF_Q4	144	4	0.032755	1	KLHL3,HOXB4,MAP1A,THBS1	.
C7_GSE25502_WT_VS_KLF13_KO_THYMIC_MEMORY_LIKE_CD8_TCELL_DN	109	3	0.0327633	1	TRPV4,SCD,FOXL2	.
C2_REACTOME_MISCELLANEOUS_TRANSPORT_AND_BINDING_EVENTS	12	1	0.0327817	1	ADD2	.
C2_REACTOME_SIGNALING_BY_PDGF	33	2	0.0328371	1	THBS1,BCAR1	.
C2_CHARAFE_BREAST_CANCER_LUMINAL_VS_BASAL_DN	269	5	0.0328399	1	TNFAIP8,GSTP1,KRT15,RIPK4,RUNX3	.
C2_COATES_MACROPHAGE_M1_VS_M2_DN	49	2	0.0328759	1	SCD,THBS1	.
C5_GO_MODIFICATION_OF_POSTSYNAPTIC_STRUCTURE	5	1	0.0328979	1	SYNPO	.
C5_GO_REGULATION_OF_ORGANIC_ACID_TRANSPORT	35	2	0.0329167	1	THBS1,CCK	.
C7_GSE5589_IL6_KO_VS_IL10_KO_LPS_STIM_MACROPHAGE_180MIN_DN	111	3	0.0329201	1	FAM83F,SIX6,SCD	.
C5_GO_SULFOTRANSFERASE_ACTIVITY	34	2	0.0329861	1	CHST7,HS3ST4	.
C7_GSE42021_CD24INT_TREG_VS_CD24INT_TCONV_THYMUS_DN	116	3	0.0330368	1	RARRES2,WNT5B,BHLHE40	.
C7_GSE32986_UNSTIM_VS_CURDLAN_LOWDOSE_STIM_DC_DN	97	3	0.0330626	1	PYCARD,BCL6,FADS2	.
C7_GSE22443_IL2_VS_IL12_TREATED_ACT_CD8_TCELL_UP	106	3	0.0330812	1	FAM83F,GJB5,ATCAY	.
C7_GSE1460_DP_THYMOCYTE_VS_NAIVE_CD4_TCELL_ADULT_BLOOD_DN	98	3	0.0330969	1	FAIM2,TMEM204,CCND2	.
C7_GSE40666_UNTREATED_VS_IFNA_STIM_STAT4_KO_EFFECTOR_CD8_TCELL_90MIN_UP	109	3	0.0331359	1	CHAD,BHLHE40,RUNX3	.
C5_GO_NEGATIVE_REGULATION_OF_PROTEIN_TARGETING_TO_MITOCHONDRION	4	1	0.0331528	1	SIAH3	.
C5_GO_NEGATIVE_REGULATION_OF_ESTABLISHMENT_OF_PROTEIN_LOCALIZATION_TO_MITOCHONDRION	4	1	0.0331528	1	SIAH3	.
C3.tft_ETS1_B	156	4	0.0332064	1	GPR150,HOXC4,POU2AF1,TMEM204	.
C7_GSE34156_TLR1_TLR2_LIGAND_VS_NOD2_AND_TLR1_TLR2_LIGAND_24H_TREATED_MONOCYTE_DN	96	3	0.0332747	1	BCL6,SFRP5,CCND2	.
C2_MCBRYAN_PUBERTAL_BREAST_6_7WK_UP	103	3	0.033304	1	SCD,CCND2,FADS2	.
C2_WIKMAN_ASBESTOS_LUNG_CANCER_UP	7	1	0.0333126	1	WFDC2	.
C6_ATF2_UP.V1_UP	106	3	0.0333138	1	FOXL2,WNT5B,DGKZ	.
C2_SCHMIDT_POR_TARGETS_IN_LIMB_BUD_UP	7	1	0.0333356	1	SCD	.
C2_BIOCARTA_CELL2CELL_PATHWAY	7	1	0.0334317	1	BCAR1	.
C7_GSE16385_MONOCYTE_VS_12H_ROSIGLITAZONE_IFNG_TNF_TREATED_MACROPHAGE_UP	108	3	0.0334462	1	PACSIN1,WNT5B,CLDN10	.
C2_REACTOME_BINDING_OF_TCF_LEF_CTNNB1_TO_TARGET_GENE_PROMOTERS	5	1	0.0334802	1	RUNX3	.
C7_GSE36009_UNSTIM_VS_LPS_STIM_NLRP10_KO_DC_UP	108	3	0.0334896	1	GPR150,PYCARD,THBS1	.
C7_GSE6681_DELETED_FOXP3_VS_WT_TREG_UP	119	3	0.0335048	1	RPL39L,TNFAIP8,GALR1	.
C5_GO_REGULATION_OF_VASCULAR_PERMEABILITY	29	2	0.0335218	1	C2CD4A,TRPV4	.
C5_GO_NEGATIVE_REGULATION_OF_CELL_POPULATION_PROLIFERATION	457	7	0.0336209	1	GSTP1,NGFR,BCL6,SFRP5,BMP7,THBS1,RUNX3	.
C2_GROSS_HYPOXIA_VIA_HIF1A_ONLY	5	1	0.0336665	1	BHLHE40	.
C7_GSE17721_CPG_VS_GARDIQUIMOD_16H_BMDC_UP	111	3	0.0336794	1	ADD2,CHST7,CCND2	.
C2_RAMJAUN_APOPTOSIS_BY_TGFB1_VIA_SMAD4_UP	5	1	0.0336885	1	BCL6	.
C5_GO_POSITIVE_REGULATION_OF_PHOSPHORUS_METABOLIC_PROCESS	663	9	0.0336944	1	ADCY1,PYCARD,RARRES2,TRPV4,BMP7,THBS1,DGKZ,CCK,CCND2	.
C3.miRNA_MIR100_3P	44	2	0.0338265	1	PACSIN1,BHLHE40	.
C5_GO_EMBRYONIC_ORGAN_DEVELOPMENT	285	6	0.0338338	1	GJB5,HOXB4,HOXC4,RARRES2,BMP7,FOXL2	.
C3.tft_CTTTGT_LEF1_Q2	1095	13	0.0338844	1	WFDC2,CHAD,NPBWR1,HOXB4,HOXC4,PVALEF,RIPK4,TRPV4,BCL6,SCD,SNN,DGKZ,ATCAY	.
C2_JI_RESPONSE_TO_FSH_UP	32	2	0.0338941	1	COL16A1,FADS2	.
C5_GO_PROSTATIC_BUD_FORMATION	8	1	0.0339184	1	BMP7	.
C5_GO_POSITIVE_REGULATION_OF_CELL_ACTIVATION	183	4	0.033939	1	PYCARD,BCL6,THBS1,RUNX3	.
C7_GSE44955_MCSF_VS_MCSF_AND_IL27_STIM_MACROPHAGE_DN	105	3	0.0339684	1	KLHL3,BCL6,DGKZ	.
C2_YANG_BCL3_TARGETS_UP	184	4	0.0339874	1	GATM,CLDN11,SCD,CCND2	.
C7_GSE36078_WT_VS_IL1R_KO_LUNG_DC_AFTER_AD5_INF_DN	114	3	0.0340136	1	PACSIN1,POU2AF1,SNN	.
C7_GSE37416_0H_VS_6H_F_TULARENSIS_LVS_NEUTROPHIL_DN	112	3	0.0340214	1	SNN,BHLHE40,RUNX3	.
C2_MONNIER_POSTRADIATION_TUMOR_ESCAPE_DN	201	4	0.0340578	1	WFDC2,GJB5,GSTP1,BHLHE40	.
C5_GO_F_ACTIN_CAPPING_PROTEIN_COMPLEX	7	1	0.034065	1	ADD2	.
C5_GO_EMBRYONIC_SKELETAL_JOINT_MORPHOGENESIS	8	1	0.0340772	1	BMP7	.
C3.miRNA_MIR9_3P	178	4	0.0341595	1	GALR1,SIX6,ZFHX4,CCND2	.
C7_GSE33424_CD161_HIGH_VS_INT_CD8_TCELL_UP	111	3	0.0341848	1	NID1,POU2AF1,SCD	.
C5_GO_CELLULAR_RESPONSE_TO_PEPTIDE_HORMONE_STIMULUS	192	4	0.0342197	1	ADCY1,GSTP1,RARRES2,BCAR1	.
C7_GSE29949_MICROGLIA_BRAIN_VS_CD8_POS_DC_SPLEEN_UP	100	3	0.0342219	1	GATM,BCL6,BHLHE40	.
C2_HINATA_NFKB_TARGETS_KERATINOCYTE_UP	46	2	0.0342229	1	WFDC2,TNFAIP8	.
C2_DELYS_THYROID_CANCER_UP	256	5	0.0342387	1	KRT15,THBS1,BHLHE40,CCND2,CLDN10	.
C2_BIOCARTA_MALATEX_PATHWAY	4	1	0.034278	1	ME1	.
C6_PTEN_DN.V1_DN	107	3	0.0343457	1	PYCARD,CHST7,CLDN10	.
C2_PODAR_RESPONSE_TO_ADAPHOSTIN_DN	9	1	0.0345051	1	SCD	.
C2_PID_LYSOPHOSPHOLIPID_PATHWAY	41	2	0.0345106	1	ADCY1,BCAR1	.
C5_GO_POSITIVE_REGULATION_OF_FAT_CELL_DIFFERENTIATION	40	2	0.0346108	1	RARRES2,WNT5B	.
C7_GSE41176_UNSTIM_VS_ANTI_IGM_STIM_BCELL_3H_UP	114	3	0.0347389	1	WNT5B,SNN,INA	.
C5_GO_CHORIO_ALLANTOIC_FUSION	4	1	0.034833	1	BMP7	.
C7_GSE41978_ID2_KO_VS_BIM_KO_KLRG1_LOW_EFFECTOR_CD8_TCELL_DN	109	3	0.0349808	1	RIPK4,SFRP5,SNN	.
C7_GSE14699_NAIVE_VS_ACT_CD8_TCELL_UP	109	3	0.0350306	1	WFDC2,SYNPO,BMP7	.
C2_WANG_SMARCE1_TARGETS_UP	168	4	0.0350451	1	ADD2,ME1,NID1,RASGRF2	.
C2_SESTO_RESPONSE_TO_UV_C8	38	2	0.0351133	1	ME1,CCND2	.
C5_GO_REGULATION_OF_SYNAPTIC_PLASTICITY	97	3	0.035125	1	ADCY1,SYNPO,MAP1A	.
C2_CHICAS_RB1_TARGETS_CONFLUENT	338	6	0.035135	1	SYNPO,MAP1A,CLDN11,THBS1,WNT5B,SNN	.
C7_GSE1460_DP_VS_CD4_THYMOCYTE_UP	103	3	0.0353188	1	RPL39L,MAP1A,RIPK4	.
C7_GSE17721_LPS_VS_PAM3CSK4_0.5H_BMDC_UP	108	3	0.035496	1	ME1,ATCAY,CCND2	.
C7_GSE27786_CD8_TCELL_VS_ERYTHROBLAST_DN	119	3	0.0355576	1	CHAD,FAM83F,GATM	.
C7_GSE3039_NKT_CELL_VS_B2_BCELL_DN	115	3	0.0357085	1	RPL39L,SIX6,BHLHE40	.
C2_REACTOME_NRIF_SIGNALS_CELL_DEATH_FROM_THE_NUCLEUS	5	1	0.0357495	1	NGFR	.
C5_GO_NEGATIVE_REGULATION_OF_EPITHELIAL_CELL_PROLIFERATION	100	3	0.0357764	1	NGFR,THBS1,RUNX3	.
C5_GO_NEGATIVE_REGULATION_OF_CHEMOTAXIS	46	2	0.0357836	1	GSTP1,THBS1	.
C5_GO_BASIC_AMINO_ACID_TRANSMEMBRANE_TRANSPORT	6	1	0.0360356	1	SLC7A4	.
C2_CHEN_METABOLIC_SYNDROM_NETWORK	710	9	0.0360463	1	SYNPO,FAM83F,COL16A1,TNFAIP8,GATM,PYCARD,NID1,SCD,SNN	.
C7_GSE3982_EOSINOPHIL_VS_NKCELL_UP	105	3	0.0360852	1	BCL6,THBS1,SNN	.
C3.miRNA_MIR196A_1_3P	200	4	0.0361177	1	COL16A1,CCK,CCND2,HS3ST4	.
C2_MYLLYKANGAS_AMPLIFICATION_HOT_SPOT_2	3	1	0.0361579	1	CCND2	.
C3.tft_GNCF_01	47	2	0.0362074	1	HOXC4,BHLHE40	.
C3.miRNA_MIR6825_5P	241	5	0.0362776	1	MGAT5B,PACSIN1,MAP1A,NGFR,HS3ST4	.
C5_GO_NEGATIVE_REGULATION_OF_INTERFERON_BETA_PRODUCTION	7	1	0.0364113	1	PYCARD	.
C5_GO_ACTIN_FILAMENT_REORGANIZATION	4	1	0.0365076	1	BCAR1	.
C7_GSE15330_LYMPHOID_MULTIPOTENT_VS_PRO_BCELL_DN	96	3	0.036637	1	FAM83F,TNFAIP8,CCND2	.
C5_GO_CELLULAR_HYPOTONIC_RESPONSE	5	1	0.036688	1	TRPV4	.
C3.miRNA_MIR3160_5P	114	3	0.0367881	1	RASGRF2,SCD,ZFHX4	.
C2_BIOCARTA_TSP1_PATHWAY	4	1	0.0368564	1	THBS1	.
C3.tft_ZNF92_TARGET_GENES	779	10	0.0369603	1	MIR4497,ADCY1,SYNPO,KIF19,COL16A1,PACSIN1,KRT15,TRPV4,BMP7,SNN	.
C2_KIM_ALL_DISORDERS_OLIGODENDROCYTE_NUMBER_CORR_UP	387	6	0.0370448	1	FAIM2,SNN,DGKZ,CCK,INA,FADS2	.
C5_GO_REGULATION_OF_ALPHA_BETA_T_CELL_DIFFERENTIATION	42	2	0.0371411	1	BCL6,RUNX3	.
C7_GSE18893_TCONV_VS_TREG_24H_CULTURE_UP	126	3	0.0371671	1	NID1,CHST7,SNN	.
C3.tft_CHX10_01	158	4	0.0372275	1	SIAH3,HOXC4,BCL6,ZFHX4	.
C7_GSE17721_LPS_VS_GARDIQUIMOD_0.5H_BMDC_DN	101	3	0.0372901	1	HOXC4,WNT5B,CCK	.
C7_GSE36392_EOSINOPHIL_VS_NEUTROPHIL_IL25_TREATED_LUNG_DN	100	3	0.0373667	1	SYNPO,NGFR,CHST7	.
C5_GO_NEGATIVE_REGULATION_OF_CELL_ADHESION	175	4	0.0373708	1	TRPV4,BCL6,THBS1,RUNX3	.
C5_GO_TRANSFERASE_ACTIVITY_TRANSFERRING_SULFUR_CONTAINING_GROUPS	40	2	0.0374528	1	CHST7,HS3ST4	.
C3.tft_GATAAGR_GATA_C	194	4	0.037505	1	GATM,HOXB4,HOXC4,KRT15	.
C5_GO_NEGATIVE_REGULATION_OF_LYMPHOCYTE_DIFFERENTIATION	40	2	0.0376481	1	BCL6,RUNX3	.
C3.tft_MYOGENIN_Q6	165	4	0.0376606	1	KRT15,MAP1A,DGKZ,RUNX3	.
C7_GSE15330_WT_VS_IKAROS_KO_MEGAKARYOCYTE_ERYTHROID_PROGENITOR_DN	108	3	0.0377267	1	RIPK4,TRPV4,DGKZ	.
C5_GO_NEURON_TO_NEURON_SYNAPSE	179	4	0.03779	1	ADCY1,SYNPO,ADD2,DGKZ	.
C5_GO_INTERLEUKIN_1_PRODUCTION	68	2	0.037813	1	PYCARD,GSTP1	.
C7_GSE1112_OT1_VS_HY_CD8AB_THYMOCYTE_RTOC_CULTURE_UP	108	3	0.0378366	1	GSTP1,SCD,FADS2	.
C5_GO_WATER_HOMEOSTASIS	55	2	0.0378811	1	ADCY1,TRPV4	.
C5_GO_PINOCYTOSIS	10	1	0.0379119	1	PYCARD	.
C6_ATF2_UP.V1_DN	109	3	0.037953	1	SCD,BHLHE40,CCK	.
C5_GO_MONOCARBOXYLIC_ACID_METABOLIC_PROCESS	333	5	0.0379547	1	GATM,GSTP1,ME1,SCD,FADS2	.
C2_BASSO_HAIRY_CELL_LEUKEMIA_DN	4	1	0.0380382	1	TNFAIP8	.
C5_GO_POSITIVE_REGULATION_OF_CELLULAR_COMPONENT_ORGANIZATION	663	9	0.0380568	1	SYNPO,COL16A1,PYCARD,PACSIN1,NGFR,TRPV4,BCL6,BMP7,CCK	.
C5_GO_FATTY_ACID_TRANSPORT	52	2	0.038066	1	SLC5A8,THBS1	.
C2_REACTOME_CREB1_PHOSPHORYLATION_THROUGH_THE_ACTIVATION_OF_ADENYLATE_CYCLASE	10	1	0.0381561	1	ADCY1	.
C5_GO_POSITIVE_REGULATION_OF_PROTEIN_MODIFICATION_PROCESS	701	9	0.0382702	1	ADCY1,PYCARD,RARRES2,TRPV4,BCL6,BMP7,THBS1,CCK,CCND2	.
C7_GSE2405_0H_VS_12H_A_PHAGOCYTOPHILUM_STIM_NEUTROPHIL_UP	116	3	0.0383835	1	PACSIN1,RUNX3,CCND2	.
C6_JNK_DN.V1_UP	101	3	0.0384884	1	HOXC4,BMP7,RUNX3	.
C7_GSE21670_STAT3_KO_VS_WT_CD4_TCELL_DN	100	3	0.0385023	1	ADD2,BCL6,BHLHE40	.
C5_GO_NEGATIVE_REGULATION_OF_MESENCHYMAL_CELL_APOPTOTIC_PROCESS	7	1	0.0385633	1	BMP7	.
C2_LEE_NEURAL_CREST_STEM_CELL_UP	92	3	0.0386887	1	NGFR,TMEM204,INA	.
C5_GO_POSITIVE_REGULATION_OF_INTERLEUKIN_8_SECRETION	7	1	0.0387743	1	PYCARD	.
C2_MIYAGAWA_TARGETS_OF_EWSR1_ETS_FUSIONS_UP	178	4	0.0387788	1	NGFR,NID1,RARRES2,FOXL2	.
C5_GO_ADAPTIVE_THERMOGENESIS	98	3	0.0388049	1	GATM,TRPV4,SCD	.
C2_REACTOME_P75_NTR_RECEPTOR_MEDIATED_SIGNALLING	51	2	0.0388539	1	NGFR,RASGRF2	.
C2_SMID_BREAST_CANCER_RELAPSE_IN_BONE_UP	55	2	0.0388749	1	CHAD,FAIM2	.
C7_GSE17301_ACD3_ACD28_VS_ACD3_ACD28_AND_IFNA5_STIM_CD8_TCELL_UP	105	3	0.038896	1	GALR1,MAP1A,FADS2	.
C5_GO_LONG_CHAIN_FATTY_ACID_METABOLIC_PROCESS	58	2	0.0389377	1	GSTP1,FADS2	.
C5_GO_NEGATIVE_REGULATION_OF_FEEDING_BEHAVIOR	5	1	0.038951	1	CCK	.
C5_GO_RENAL_SODIUM_ION_TRANSPORT	5	1	0.038975	1	KLHL3	.
C5_GO_AMIDE_BINDING	190	4	0.0390254	1	GALR1,NPBWR1,GSTP1,NGFR	.
C2_BIOCARTA_MRP_PATHWAY	5	1	0.039078	1	GSTP1	.
C5_GO_PROTEIN_CONTAINING_COMPLEX_DISASSEMBLY	179	4	0.0390867	1	ADD2,KIF19,MAP1A,TRPV4	.
C7_GSE5589_LPS_VS_LPS_AND_IL6_STIM_IL6_KO_MACROPHAGE_45MIN_DN	107	3	0.0390928	1	FAM83F,SCD,CCND2	.
C5_GO_NEPHRON_DEVELOPMENT	85	3	0.0391036	1	KLHL3,NID1,BMP7	.
C2_CUI_TCF21_TARGETS_2_DN	471	7	0.039156	1	ADCY1,SYNPO,TNFAIP8,NID1,SCD,THBS1,TMEM204	.
C3.miRNA_MIR433_5P	3	1	0.0392603	1	ZFHX4	.
C5_GO_SEQUENCE_SPECIFIC_DOUBLE_STRANDED_DNA_BINDING	561	9	0.0393222	1	HOXB4,HOXC4,SIX6,POU2AF1,BCL6,FOXL2,ZFHX4,BHLHE40,RUNX3	.
C5_GO_POSITIVE_REGULATION_OF_DENDRITE_DEVELOPMENT	39	2	0.0393628	1	PACSIN1,BMP7	.
C5_GO_NEGATIVE_REGULATION_OF_ISOTYPE_SWITCHING	3	1	0.0393674	1	BCL6	.
C7_GSE21546_WT_VS_ELK1_KO_DP_THYMOCYTES_DN	110	3	0.0393818	1	NXPH4,FAIM2,DGKZ	.
C5_GO_VESICLE_LUMEN	193	4	0.0394498	1	PYCARD,GSTP1,RARRES2,THBS1	.
C7_GSE24142_EARLY_THYMIC_PROGENITOR_VS_DN2_THYMOCYTE_DN	113	3	0.0394762	1	POU2AF1,BHLHE40,INA	.
C5_GO_REGULATION_OF_APOPTOTIC_PROCESS_INVOLVED_IN_DEVELOPMENT	5	1	0.0394806	1	BMP7	.
C2_BAKER_HEMATOPOESIS_STAT5_TARGETS	2	1	0.0396041	1	CCND2	.
C6_CAMP_UP.V1_DN	118	3	0.0396329	1	ME1,SNN,CCND2	.
C3.tft_IK1_01	171	4	0.0396387	1	CHAD,HOXB4,HOXC4,HS3ST4	.
C2_GALINDO_IMMUNE_RESPONSE_TO_ENTEROTOXIN	45	2	0.039641	1	SCD,BHLHE40	.
C5_GO_REGULATION_OF_APOPTOTIC_SIGNALING_PATHWAY	203	4	0.0397006	1	FAIM2,PYCARD,GSTP1,THBS1	.
C5_GO_ACUTE_INFLAMMATORY_RESPONSE	55	2	0.0399452	1	C2CD4A,GSTP1	.
C3.miRNA_MIR6894_3P	37	2	0.040014	1	BCL6,SNN	.
C5_GO_SUPEROXIDE_METABOLIC_PROCESS	38	2	0.0400232	1	GSTP1,BMP7	.
C7_GSE13411_NAIVE_VS_SWITCHED_MEMORY_BCELL_UP	119	3	0.0400591	1	WFDC2,NXPH4,NID1	.
C2_MULLIGHAN_NPM1_MUTATED_SIGNATURE_2_DN	38	2	0.0401409	1	HOXC4,CHST7	.
C7_GSE5503_PLN_DC_VS_SPLEEN_DC_ACTIVATED_ALLOGENIC_TCELL_UP	106	3	0.0401916	1	CHAD,TNFAIP8,GPR150	.
C7_GSE11057_EFF_MEM_VS_CENT_MEM_CD4_TCELL_DN	108	3	0.0402132	1	KLHL3,KRT15,SNN	.
C2_BIOCARTA_CSK_PATHWAY	14	1	0.0402469	1	ADCY1	.
C3.miRNA_TGAATGT_MIR181A_MIR181B_MIR181C_MIR181D	267	5	0.0402943	1	ADCY1,COL16A1,MAP1A,SNN,BHLHE40	.
C7_GSE11924_TH1_VS_TH17_CD4_TCELL_UP	112	3	0.0403106	1	FAM83F,ADD2,BMP7	.
C5_GO_POSITIVE_REGULATION_OF_PROTEIN_METABOLIC_PROCESS	956	11	0.0403752	1	ADCY1,PYCARD,NGFR,RARRES2,TRPV4,BCL6,BMP7,FOXL2,THBS1,CCK,CCND2	.
C2_REACTOME_PURINERGIC_SIGNALING_IN_LEISHMANIASIS_INFECTION	11	1	0.0405145	1	PYCARD	.
C5_GO_POSITIVE_REGULATION_OF_TUMOR_NECROSIS_FACTOR_SUPERFAMILY_CYTOKINE_PRODUCTION	48	2	0.0405495	1	PYCARD,THBS1	.
C5_GO_NEUROTROPHIN_BINDING	5	1	0.0405971	1	NGFR	.
C7_GSE9650_GP33_VS_GP276_LCMV_SPECIFIC_EXHAUSTED_CD8_TCELL_UP	128	3	0.0406294	1	CLDN11,RASGRF2,BCAR1	.
C7_GSE43955_TH0_VS_TGFB_IL6_IL23_TH17_ACT_CD4_TCELL_60H_UP	107	3	0.0406744	1	CHAD,THBS1,BHLHE40	.
C5_GO_MITOCHONDRION_ORGANIZATION	229	4	0.0407824	1	SIAH3,PYCARD,ATCAY,CCK	.
C5_GO_FOLLICLE_STIMULATING_HORMONE_SECRETION	6	1	0.0408022	1	FOXL2	.
C7_GSE16451_CTRL_VS_WEST_EQUINE_ENC_VIRUS_IMMATURE_NEURON_CELL_LINE_UP	117	3	0.0408024	1	POU2AF1,SNN,RUNX3	.
C5_GO_HOMEOSTATIC_PROCESS	1081	12	0.0409136	1	ADCY1,SYNPO,GALR1,KLHL3,GATM,GSTP1,MAP1A,NGFR,TRPV4,BCL6,SCD,CCK	.
C7_GSE24634_IL4_VS_CTRL_TREATED_NAIVE_CD4_TCELL_DAY5_UP	122	3	0.041	1	GSTP1,WNT5B,FADS2	.
C7_GSE37532_VISCERAL_ADIPOSE_TISSUE_VS_LN_DERIVED_PPARG_KO_TCONV_CD4_TCELL_DN	61	2	0.0410296	1	ADCY1,NID1	.
C5_GO_GLOMERULUS_DEVELOPMENT	38	2	0.0410553	1	NID1,BMP7	.
C7_GSE2585_CTEC_VS_THYMIC_MACROPHAGE_UP	108	3	0.0411958	1	HOXB4,CHST7,CCND2	.
C2_PIONTEK_PKD1_TARGETS_DN	10	1	0.0412276	1	CLDN11	.
C2_ELVIDGE_HYPOXIA_UP	103	3	0.0412435	1	TNFAIP8,KRT15,BHLHE40	.
C7_GSE13522_CTRL_VS_T_CRUZI_Y_STRAIN_INF_SKIN_IFNAR_KO_UP	123	3	0.0412966	1	POU2AF1,SNN,RUNX3	.
C5_GO_APOPTOTIC_MITOCHONDRIAL_CHANGES	57	2	0.041394	1	PYCARD,CCK	.
C5_GO_NEGATIVE_REGULATION_OF_CELLULAR_PROTEIN_LOCALIZATION	54	2	0.0414384	1	SIAH3,MAP1A	.
C2_MARTENS_TRETINOIN_RESPONSE_UP	557	8	0.0414629	1	COL16A1,MGAT5B,KRT15,SIX6,RARRES2,TRPV4,SLC7A4,ZNF835	.
C7_GSE22033_WT_VS_PPARG_KO_MEF_UP	107	3	0.0415045	1	SYNPO,GALR1,ZFHX4	.
C2_REACTOME_CELL_CELL_JUNCTION_ORGANIZATION	40	2	0.0416674	1	CLDN11,CLDN10	.
C5_GO_BEHAVIOR	362	6	0.0416812	1	ADCY1,SYNPO,GATM,MAP1A,THBS1,CCK	.
C2_REACTOME_P75NTR_NEGATIVELY_REGULATES_CELL_CYCLE_VIA_SC1	5	1	0.0417621	1	NGFR	.
C7_GSE21063_3H_VS_16H_ANTI_IGM_STIM_NFATC1_KOBCELL_UP	121	3	0.0417652	1	POU2AF1,BCL6,THBS1	.
C6_E2F1_UP.V1_DN	104	3	0.041899	1	SYNPO,BCL6,CCND2	.
C5_GO_NEGATIVE_REGULATION_OF_MAP_KINASE_ACTIVITY	50	2	0.0419346	1	GSTP1,BMP7	.
C3.miRNA_MIR208A_5P	127	3	0.0419433	1	ADCY1,HOXC4,ME1	.
C2_BYSTRYKH_HEMATOPOIESIS_STEM_CELL_QTL_CIS	57	2	0.0420509	1	GATM,CCND2	.
C2_FISCHER_DIRECT_P53_TARGETS_META_ANALYSIS	172	4	0.0421474	1	TNFAIP8,KRT15,BCL6,BHLHE40	.
C5_GO_NEGATIVE_REGULATION_OF_RESPONSE_TO_EXTERNAL_STIMULUS	226	4	0.042286	1	PYCARD,GSTP1,THBS1,CCK	.
C7_GSE26030_UNSTIM_VS_RESTIM_TH1_DAY5_POST_POLARIZATION_UP	107	3	0.0423674	1	NID1,BCL6,BHLHE40	.
C2_NIKOLSKY_BREAST_CANCER_17Q21_Q25_AMPLICON	186	4	0.0424383	1	CHAD,KIF19,HOXB4,NGFR	.
C6_AKT_UP.V1_DN	115	3	0.0425125	1	CHAD,KRT15,NID1	.
C5_GO_RESPONSE_TO_HEPATOCYTE_GROWTH_FACTOR	7	1	0.0426158	1	BCAR1	.
C2_MEISSNER_BRAIN_HCP_WITH_H3K27ME3	206	5	0.042638	1	HOXB4,HOXC4,SIX6,TRPV4,SFRP5	.
C5_GO_ACTIN_BINDING	272	5	0.0427786	1	SYNPO,ADD2,KLHL3,MAP1A,TRPV4	.
C2_REACTOME_LINOLEIC_ACID_LA_METABOLISM	8	1	0.0428144	1	FADS2	.
C5_GO_STRUCTURAL_CONSTITUENT_OF_POSTSYNAPTIC_ACTIN_CYTOSKELETON	4	1	0.0428766	1	INA	.
C7_GSE24574_BCL6_LOW_TFH_VS_TCONV_CD4_TCELL_DN	104	3	0.0429124	1	GSTP1,SCD,BHLHE40	.
C7_GSE43955_10H_VS_30H_ACT_CD4_TCELL_WITH_TGFB_IL6_DN	116	3	0.0430171	1	SYNPO,HOXB4,BHLHE40	.
C7_GSE16385_MONOCYTE_VS_12H_IFNG_TNF_TREATED_MACROPHAGE_UP	111	3	0.0430215	1	PACSIN1,BMP7,FADS2	.
C5_GO_REGULATION_OF_LEUKOCYTE_PROLIFERATION	129	3	0.0431112	1	PYCARD,GSTP1,BCL6	.
C7_GSE26343_WT_VS_NFAT5_KO_MACROPHAGE_LPS_STIM_UP	124	3	0.0431343	1	RPL39L,NGFR,DGKZ	.
C5_GO_CHEMOKINE_C_C_MOTIF_LIGAND_5_PRODUCTION	7	1	0.0431724	1	TRPV4	.
C2_MCBRYAN_PUBERTAL_TGFB1_TARGETS_DN	41	2	0.0431869	1	NID1,BCL6	.
C5_GO_POSITIVE_REGULATION_OF_LEUKOCYTE_CELL_CELL_ADHESION	122	3	0.0433255	1	PYCARD,BCL6,RUNX3	.
C5_GO_REGULATION_OF_CD8_POSITIVE_ALPHA_BETA_T_CELL_DIFFERENTIATION	4	1	0.0433618	1	RUNX3	.
C5_GO_POSITIVE_REGULATION_OF_GONADOTROPIN_SECRETION	6	1	0.0433926	1	FOXL2	.
C3.miRNA_AGCACTT_MIR93_MIR302A_MIR302B_MIR302C_MIR302D_MIR372_MIR373_MIR520E_MIR520A_MIR526B_MIR520B_MIR520C_MIR520D	195	4	0.0434007	1	KLHL3,BCL6,FOXL2,CCND2	.
C5_GO_NEGATIVE_REGULATION_OF_NIK_NF_KAPPAB_SIGNALING	16	1	0.0434225	1	BMP7	.
C7_GSE21670_STAT3_KO_VS_WT_CD4_TCELL_TGFB_IL6_TREATED_DN	117	3	0.0434416	1	KLHL3,ME1,DGKZ	.
C2_REACTOME_P75NTR_REGULATES_AXONOGENESIS	6	1	0.0434915	1	NGFR	.
C7_GSE1460_INTRATHYMIC_T_PROGENITOR_VS_THYMIC_STROMAL_CELL_UP	112	3	0.043557	1	TNFAIP8,SNN,RUNX3	.
C2_REACTOME_P75NTR_RECRUITS_SIGNALLING_COMPLEXES	6	1	0.0435591	1	NGFR	.
C7_GSE29949_MICROGLIA_VS_DC_BRAIN_UP	106	3	0.0436599	1	TNFAIP8,BHLHE40,CCND2	.
C5_GO_EXTRAEMBRYONIC_MEMBRANE_DEVELOPMENT	6	1	0.0437352	1	BMP7	.
C5_GO_POSITIVE_REGULATION_OF_CD8_POSITIVE_ALPHA_BETA_T_CELL_ACTIVATION	4	1	0.0437494	1	RUNX3	.
C3.miRNA_MIR3175	103	3	0.0438374	1	CHAD,NGFR,CLDN11	.
C3.miRNA_MIR8076	66	2	0.0439144	1	GALR1,INA	.
C2_REACTOME_PTK6_REGULATES_RHO_GTPASES_RAS_GTPASE_AND_MAP_KINASES	6	1	0.0439455	1	BCAR1	.
C7_GSE2770_IL12_VS_IL4_TREATED_ACT_CD4_TCELL_6H_UP	104	3	0.0439919	1	SIX6,FOXL2,CCND2	.
C2_REACTOME_ALPHA_LINOLENIC_OMEGA3_AND_LINOLEIC_OMEGA6_ACID_METABOLISM	10	1	0.0441574	1	FADS2	.
C5_GO_ALPHA_LINOLENIC_ACID_METABOLIC_PROCESS	10	1	0.0441574	1	FADS2	.
C5_GO_GLOMERULAR_MESANGIAL_CELL_PROLIFERATION	7	1	0.0441939	1	BMP7	.
C7_GSE5589_WT_VS_IL6_KO_LPS_AND_IL6_STIM_MACROPHAGE_45MIN_UP	112	3	0.0442453	1	GATM,KRT15,CHST7	.
C7_GSE29618_LAIV_VS_TIV_FLU_VACCINE_DAY7_PDC_DN	113	3	0.0443659	1	ADCY1,BCL6,FOXL2	.
C7_GSE29618_BCELL_VS_PDC_UP	108	3	0.0444299	1	SYNPO,ADD2,POU2AF1	.
C7_GSE29618_BCELL_VS_MDC_DAY7_FLU_VACCINE_DN	116	3	0.0444558	1	GSTP1,SCD,BHLHE40	.
C7_GSE43955_1H_VS_20H_ACT_CD4_TCELL_DN	105	3	0.0444629	1	RPL39L,GATM,WNT5B	.
C5_GO_NEGATIVE_REGULATION_OF_PLASMINOGEN_ACTIVATION	3	1	0.0444656	1	THBS1	.
C3.miRNA_MIR208B_5P	130	3	0.0447061	1	ADCY1,HOXC4,ME1	.
C7_GSE22601_IMMATURE_CD4_SINGLE_POSITIVE_VS_DOUBLE_POSITIVE_THYMOCYTE_DN	111	3	0.0448608	1	TNFAIP8,SCD,FADS2	.
C5_GO_APOPTOTIC_SIGNALING_PATHWAY	302	5	0.0449495	1	FAIM2,PYCARD,GSTP1,THBS1,CCK	.
C2_WILCOX_RESPONSE_TO_PROGESTERONE_DN	40	2	0.0450668	1	COL16A1,THBS1	.
C5_GO_POSITIVE_REGULATION_OF_REGULATORY_T_CELL_DIFFERENTIATION	5	1	0.0451813	1	BCL6	.
C5_GO_BMP_RECEPTOR_BINDING	7	1	0.0452057	1	PYCARD	.
C2_GERHOLD_RESPONSE_TO_TZD_UP	4	1	0.0452559	1	CCND2	.
C5_GO_POSITIVE_REGULATION_OF_CREB_TRANSCRIPTION_FACTOR_ACTIVITY	10	1	0.045335	1	ADCY1	.
C3.tft_CREBL2_TARGET_GENES	6	1	0.0454406	1	RASGRF2	.
C7_GSE3982_MAST_CELL_VS_DC_DN	114	3	0.0455386	1	RIPK4,CHST7,WNT5B	.
C2_MALIK_REPRESSED_BY_ESTROGEN	8	1	0.0456496	1	BMP7	.
C2_PHONG_TNF_RESPONSE_VIA_P38_PARTIAL	91	3	0.0456523	1	RIPK4,BCL6,THBS1	.
C5_GO_GLUTATHIONE_TRANSFERASE_ACTIVITY	13	1	0.0457469	1	GSTP1	.
C3.miRNA_MIR574_5P	41	2	0.045784	1	ATCAY,CCK	.
C2_WANG_CLIM2_TARGETS_UP	130	3	0.0458161	1	ADCY1,BMP7,DGKZ	.
C5_GO_NEGATIVE_REGULATION_OF_RNA_BIOSYNTHETIC_PROCESS	729	10	0.0458273	1	HOXB4,SIX6,TRPV4,BCL6,BMP7,FOXL2,ZFHX4,BHLHE40,RUNX3,ZNF835	.
C5_GO_REGULATION_OF_CORTISOL_SECRETION	3	1	0.0459133	1	GALR1	.
C5_GO_POSITIVE_REGULATION_OF_GLUCOCORTICOID_SECRETION	3	1	0.0459133	1	GALR1	.
C2_MAHAJAN_RESPONSE_TO_IL1A_UP	53	2	0.0460276	1	CHST7,THBS1	.
C3.miRNA_MIR3194_3P	53	2	0.046045	1	ADCY1,SNN	.
C5_GO_SERINE_THREONINE_PROTEIN_KINASE_COMPLEX	44	2	0.0460474	1	PYCARD,CCND2	.
C5_GO_REGULATION_OF_DEFENSE_RESPONSE	428	6	0.0462413	1	C2CD4A,PYCARD,GSTP1,TRPV4,BCL6,CCK	.
C3.tft_HSD17B8_TARGET_GENES	305	5	0.0462491	1	RPL39L,GATM,HOXB4,RUNX3,FADS2	.
H_HALLMARK_ESTROGEN_RESPONSE_EARLY	128	3	0.0462762	1	ADCY1,KRT15,BHLHE40	.
C3.tft_ZNF563_TARGET_GENES	310	5	0.0463672	1	FAM83F,SCD,DGKZ,BHLHE40,BCAR1	.
C3.tft_ELF1_Q6	139	3	0.0464479	1	HOXB4,HOXC4,DGKZ	.
C5_GO_GALANIN_RECEPTOR_ACTIVITY	5	1	0.0465136	1	GALR1	.
C5_GO_TROPOMYOSIN_BINDING	9	1	0.0466523	1	PYCARD	.
C3.miRNA_MIR181C_3P	6	1	0.0467036	1	ZFHX4	.
C5_GO_FATTY_ACID_TRANSMEMBRANE_TRANSPORTER_ACTIVITY	5	1	0.0467632	1	SLC5A8	.
C5_GO_ENDOCRINE_PROCESS	54	2	0.0468588	1	GALR1,FOXL2	.
C2_HOLLERN_SQUAMOUS_BREAST_TUMOR	128	3	0.0468921	1	GJB5,KRT15,BMP7	.
C5_GO_MAIN_AXON	47	2	0.0469199	1	MAP1A,CCK	.
C3.miRNA_MIR3143	235	4	0.0469733	1	ADCY1,GALR1,ZFHX4,BHLHE40	.
C3.miRNA_MIR501_3P_MIR502_3P	44	2	0.0470454	1	CLDN11,ZFHX4	.
C5_GO_INTERLEUKIN_10_SECRETION	5	1	0.0471637	1	PYCARD	.
C2_NABA_CORE_MATRISOME	177	4	0.0473759	1	CHAD,COL16A1,NID1,THBS1	.
C5_GO_ORGANIC_ACID_METABOLIC_PROCESS	573	7	0.0474494	1	GATM,GSTP1,ME1,CHST7,SCD,ATCAY,FADS2	.
C7_GSE7460_CTRL_VS_TGFB_TREATED_ACT_FOXP3_HET_TCONV_DN	109	3	0.0475887	1	PYCARD,PACSIN1,RUNX3	.
C2_CONCANNON_APOPTOSIS_BY_EPOXOMICIN_UP	123	3	0.047593	1	COL16A1,MAP1A,ME1	.
C2_KEGG_WNT_SIGNALING_PATHWAY	95	3	0.0475995	1	SFRP5,WNT5B,CCND2	.
C5_GO_POSITIVE_REGULATION_OF_VASCULAR_PERMEABILITY	10	1	0.0476061	1	TRPV4	.
C5_GO_MUSCLE_ATROPHY	10	1	0.0476669	1	GATM	.
C3.tft_TGACCTY_ERR1_Q2	604	8	0.0476846	1	ADCY1,NXPH4,SYNPO,PACSIN1,MAP1A,SIX6,BCL6,BHLHE40	.
C5_GO_REGULATION_OF_GERMINAL_CENTER_FORMATION	4	1	0.0476888	1	BCL6	.
C5_GO_NEGATIVE_REGULATION_OF_TRANSCRIPTION_BY_RNA_POLYMERASE_II	529	8	0.0477743	1	HOXB4,TRPV4,BCL6,FOXL2,ZFHX4,BHLHE40,RUNX3,ZNF835	.
C5_GO_AXON	348	6	0.047832	1	PACSIN1,MAP1A,NGFR,TRPV4,ATCAY,CCK	.
C5_GO_EXTRINSIC_APOPTOTIC_SIGNALING_PATHWAY_VIA_DEATH_DOMAIN_RECEPTORS	41	2	0.0478706	1	FAIM2,THBS1	.
C2_HUMMEL_BURKITTS_LYMPHOMA_UP	19	1	0.04795	1	BMP7	.
C3.tft_MZF1_02	128	3	0.0479901	1	HOXC4,FOXL2,RUNX3	.
C5_GO_RESPONSE_TO_VITAMIN	52	2	0.0479935	1	GSTP1,BMP7	.
C7_GSE22886_NAIVE_VS_IGG_IGA_MEMORY_BCELL_DN	115	3	0.0480136	1	PYCARD,BHLHE40,CCND2	.
C2_BROWNE_HCMV_INFECTION_16HR_UP	119	3	0.0480174	1	GATM,RUNX3,INA	.
C5_GO_LAMELLIPODIUM	99	3	0.0480678	1	TRPV4,DGKZ,BCAR1	.
C5_GO_ORGANOPHOSPHATE_BIOSYNTHETIC_PROCESS	288	5	0.0480971	1	ADCY1,SLC5A8,ME1,SCD,DGKZ	.
C5_GO_MITOCHONDRION_DISTRIBUTION	7	1	0.0481184	1	ATCAY	.
C2_MYLLYKANGAS_AMPLIFICATION_HOT_SPOT_7	6	1	0.0481273	1	BCL6	.
C7_GSE46242_CTRL_VS_EGR2_DELETED_ANERGIC_TH1_CD4_TCELL_UP	121	3	0.0481496	1	KLHL3,DGKZ,BCAR1	.
C2_SENESE_HDAC3_TARGETS_DN	317	5	0.0481657	1	SYNPO,MGAT5B,NID1,SCD,DGKZ	.
C5_GO_CYCLIC_NUCLEOTIDE_MEDIATED_SIGNALING	132	3	0.0482394	1	ADCY1,GALR1,THBS1	.
C5_GO_NAD_BIOSYNTHESIS_VIA_NICOTINAMIDE_RIBOSIDE_SALVAGE_PATHWAY	8	1	0.0482415	1	SLC5A8	.
C5_GO_DNA_BINDING_TRANSCRIPTION_FACTOR_BINDING	198	4	0.0482697	1	HOXB4,HOXC4,FOXL2,BHLHE40	.
C3.tft_RGTTAMWNATT_HNF1_01	49	2	0.0482743	1	COL16A1,HOXC4	.
C5_GO_CELLULAR_COMPONENT_DISASSEMBLY	289	5	0.0482964	1	ADD2,KIF19,MAP1A,TRPV4,FOXL2	.
C5_GO_POSITIVE_REGULATION_OF_SUPRAMOLECULAR_FIBER_ORGANIZATION	111	3	0.0483081	1	SYNPO,PYCARD,TRPV4	.
C2_MENSE_HYPOXIA_UP	50	2	0.0483395	1	SCD,BHLHE40	.
C5_GO_REGULATION_OF_LUTEINIZING_HORMONE_SECRETION	6	1	0.0483411	1	FOXL2	.
C5_GO_REGULATION_OF_LONG_CHAIN_FATTY_ACID_IMPORT_INTO_CELL	4	1	0.0484124	1	THBS1	.
C2_REACTOME_ADENYLATE_CYCLASE_ACTIVATING_PATHWAY	8	1	0.0484636	1	ADCY1	.
C2_KIM_MYC_AMPLIFICATION_TARGETS_UP	111	3	0.048568	1	GATM,DGKZ,HS3ST4	.
C2_MIKKELSEN_NPC_HCP_WITH_H3K4ME3_AND_H3K27ME3	154	4	0.0485682	1	NXPH4,HOXC4,NGFR,INA	.
C2_CARD_MIR302A_TARGETS	49	2	0.0485848	1	ZFHX4,CCND2	.
C2_DELPUECH_FOXO3_TARGETS_UP	38	2	0.0485901	1	TNFAIP8,BCL6	.
C2_PLASARI_NFIC_TARGETS_BASAL_DN	7	1	0.0486413	1	RPL39L	.
C5_GO_N_ACETYLGLUCOSAMINE_6_O_SULFOTRANSFERASE_ACTIVITY	7	1	0.0486526	1	CHST7	.
C2_KEGG_TGF_BETA_SIGNALING_PATHWAY	55	2	0.0486668	1	BMP7,THBS1	.
C3.tft_GR_01	119	3	0.0487231	1	HOXC4,BCL6,BHLHE40	.
C5_GO_AXON_HILLOCK	5	1	0.048739	1	CCK	.
C5_GO_LONG_CHAIN_FATTY_ACID_IMPORT_ACROSS_PLASMA_MEMBRANE	5	1	0.0487397	1	THBS1	.
C2_BIOCARTA_CFTR_PATHWAY	9	1	0.048819	1	ADCY1	.
C5_GO_REGULATION_OF_ISOTYPE_SWITCHING_TO_IGE_ISOTYPES	5	1	0.0488382	1	BCL6	.
C5_GO_REGULATION_OF_PROTEIN_SERINE_THREONINE_KINASE_ACTIVITY	291	5	0.0488465	1	PYCARD,GSTP1,BMP7,THBS1,CCND2	.
C5_GO_NEGATIVE_REGULATION_OF_ENDOTHELIAL_CELL_CHEMOTAXIS	5	1	0.0488491	1	THBS1	.
C7_GSE24634_NAIVE_CD4_TCELL_VS_DAY5_IL4_CONV_TREG_UP	103	3	0.0489385	1	BCL6,SNN,DGKZ	.
C7_GSE9988_LPS_VS_VEHICLE_TREATED_MONOCYTE_DN	125	3	0.0490166	1	GSTP1,DGKZ,RUNX3	.
C7_GSE37416_0H_VS_24H_F_TULARENSIS_LVS_NEUTROPHIL_DN	111	3	0.0490231	1	TNFAIP8,SNN,RUNX3	.
C2_WENG_POR_TARGETS_GLOBAL_UP	10	1	0.0490469	1	SCD	.
C2_OHM_EMBRYONIC_CARCINOMA_UP	4	1	0.0491441	1	GSTP1	.
C2_REACTOME_PEPTIDE_LIGAND_BINDING_RECEPTORS	135	3	0.049193	1	GALR1,NPBWR1,CCK	.
C5_GO_POSITIVE_REGULATION_OF_REACTIVE_OXYGEN_SPECIES_METABOLIC_PROCESS	58	2	0.0492373	1	GSTP1,THBS1	.
C5_GO_NEGATIVE_REGULATION_OF_ANTIGEN_PROCESSING_AND_PRESENTATION	4	1	0.0493969	1	THBS1	.
C5_GO_NEGATIVE_REGULATION_OF_FATTY_ACID_TRANSPORT	5	1	0.0494252	1	THBS1	.
C2_KRIEG_HYPOXIA_NOT_VIA_KDM3A	402	6	0.0494673	1	TNFAIP8,NID1,RIPK4,SCD,BHLHE40,FADS2	.
C5_GO_CELLULAR_RESPONSE_TO_SALT_STRESS	10	1	0.0494954	1	TRPV4	.
C5_GO_LEUKOCYTE_AGGREGATION	10	1	0.0494993	1	BMP7	.
C7_GSE22886_NAIVE_VS_IGM_MEMORY_BCELL_DN	113	3	0.0496242	1	PYCARD,BHLHE40,CCND2	.
C5_GO_DENDRITIC_CELL_ANTIGEN_PROCESSING_AND_PRESENTATION	7	1	0.0496816	1	THBS1	.
C5_GO_REGULATION_OF_BRANCHING_INVOLVED_IN_PROSTATE_GLAND_MORPHOGENESIS	5	1	0.049759	1	BMP7	.
C2_YAO_TEMPORAL_RESPONSE_TO_PROGESTERONE_CLUSTER_6	47	2	0.0497767	1	ME1,SCD	.
C5_GO_NEGATIVE_REGULATION_OF_KIDNEY_DEVELOPMENT	8	1	0.0498697	1	BMP7	.
C6_ESC_J1_UP_LATE.V1_DN	102	3	0.0499348	1	NGFR,BHLHE40,INA	.
C6_ATF2_S_UP.V1_DN	115	3	0.0499367	1	COL16A1,KLHL3,CCK	.
