# Supplementary material for: Methylation reprogramming associated with aggressive prostate cancer and ancestral disparities
Source: Mol Syst Biol. 2025 Oct 7;21(12):1676–701. doi: 10.1038/s44320-025-00153-x (PMC12673094; doi:10.1038/s44320-025-00153-x)
Supplement: Supplementary file 29 — Data Set EV27 [file 44320_2025_153_MOESM29_ESM.xlsx]

## Sheet: Sheet1
Dataset EV27 African prostate tumour versus non-tumour significant differentially methylated position (DMP) and region (DMR) overlap with GeneHancer 'Double Elite' regulatory elements.

## Sheet: Dataset EV27
GHid	gene_symbol	combined_score
GH02J215135	ABCA12	256.463
GH14J024333	ADCY4	260.582
GH01J110068	ALX3	250.669
GH07J118214	ANKRD7	255.791
GH17J004856	ATP6V0CP1	250.669
GH10J131977	BNIP3	250.669
GH20J011917	BTBD3-AS1	258.958
GH11J115500	CADM1	253.359
GH11J065180	CAPN1	257.009
GH11J065180	CAPN1-AS1	342.634
GH06J021664	CASC15	250.669
GH07J116520	CAV1	258.147
GH02J055416	CCDC88A	274.389
GH01J158327	CD1B	7.29473
GH19J054472	CDC42EP5	250.669
GH02J173353	CDCA7	258.885
GH05J007853	CFAP90	258.226
GH02J036353	CRIM1	252.674
GH02J036353	CRIM1-DT	9.14042
GH03J046572	CRIPTO	309.201
GH04J073867	CXCL1	250.669
GH0XJ115966	DANT2	250.669
GH01J012614	DHRS3	250.669
GH08J022054	DMTN	14.6473
GH01J084997	DNAI3	250.669
GH02J115160	DPP10-AS1	257.57
GH21J037206	DSCR9	250.669
GH0XJ066632	EDA2R	255.615
GH02J037154	EIF2AK2	263.766
GH10J011160	ENSG00000230322	250.669
GH01J204275	ENSG00000231691	250.669
GH01J201736	ENSG00000235121	250.669
GH03J115657	ENSG00000241596	250.669
GH01J066675	ENSG00000248458	250.669
GH08J017691	ENSG00000253168	250.669
GH02J009105	ENSG00000261104	259.77
GH15J081310	ENSG00000271725	7.24531
GH16J073015	ENSG00000272330	250.669
GH04J182879	ENSG00000272646	250.669
GH10J131977	ENSG00000273521	250.669
GH10J024249	ENSG00000277563	250.669
GH15J071547	ENSG00000278408	250.669
GH16J073015	ENSG00000279591	250.669
GH17J005514	ENSG00000282980	250.669
GH0XJ039900	ENSG00000285709	250.669
GH11J035893	ENSG00000285740	250.669
GH15J081310	ENSG00000286488	250.669
GH22J036321	ENSG00000287269	250.669
GH04J041611	ENSG00000287762	250.669
GH01J012614	ENSG00000288927	250.669
GH07J035253	ENSG00000289335	250.669
GH01J174963	ENSG00000289425	250.669
GH03J030341	ENSG00000289450	250.669
GH02J173353	ENSG00000293276	250.669
GH08J118106	EXT1	250.669
GH15J063593	FBXL22	250.669
GH14J055270	FBXO34	250.669
GH14J055270	FBXO34-AS1	299.192
GH0XJ138710	FGF13-AS1	261.119
GH10J121595	FGFR2	250.669
GH10J008049	GATA3-AS1	250.669
GH01J092482	GFI1	253.764
GH08J144500	GPT	250.669
GH13J031159	HSPH1	258.226
GH13J101448	ITGBL1	260.448
GH04J165206	KLHL2	250.669
GH07J002507	LFNG	261.495
GH14J055113	LGALS3	278.472
GH13J030107	LINC00365	257.83
GH05J174336	LINC01411	257.445
GH05J159226	LINC01932	250.669
GH16J065176	LINC02126	259.06
GH11J069442	LINC02952	250.669
GH05J170311	LOC100128059	250.669
GH05J170315	LOC100128059	250.669
GH11J088334	LOC101929174	250.669
GH15J099976	LOC105371022	250.669
GH17J076968	LOC105371899	250.669
GH14J055113	LOC124903319	250.669
GH22J023135	LOC124905170	250.669
GH12J000149	LOC574538	263.821
GH07J128029	LRRC4	255.144
GH02J237624	LRRFIP1	255.143
GH07J079450	MAGI2	250.669
GH07J079450	MAGI2-AS3	257.192
GH02J173353	MAP3K20-AS1	250.669
GH05J067002	MAST4-AS1	283.472
GH01J084997	MCOLN2	312.553
GH02J066428	MEIS1-AS3	276.042
GH21J025561	MIR155HG	250.669
GH01J198929	MIR181A1HG	250.669
GH05J031935	MIR4279	250.669
GH01J158829	MNDA	250.669
GH05J007853	MTRR	250.669
GH06J152694	MYCT1	250.669
GH02J218606	PLCD4	261.317
GH01J099004	PLPPR5-AS1	250.669
GH11J007511	PPFIBP2	250.669
GH02J160490	RBMS1	251.759
GH02J088416	RNU6-1007P	250.669
GH08J096492	SDC2	250.669
GH01J066532	SGIP1	260.516
GH05J145934	SH3RF2	258.58
GH0XJ129521	SMARCA1	250.669
GH0XJ135097	SMIM10L2B	250.669
GH17J072120	SOX9	250.669
GH01J048468	SPATA6	250.669
GH11J007511	SYT9-AS1	275.757
GH07J035253	TBX20	255.976
GH04J165206	TMEM192	250.669
GH07J019772	TMEM196	250.669
GH08J143354	TOP1MT	19.6823
GH15J063593	USP3-AS1	273.145
GH17J060420	USP32	250.669
GH20J045116	WFDC5	256.267
GH12J111757	ALDH2	14.8859
GH02J143083	ARHGAP15	2.48336
GH02J037189	CEBPZOS	12.5068
GH06J131634	ENPP3	250.451
GH01J116491	ENSG00000224950	11.4901
GH15J068270	ENSG00000260657	21.5158
GH19J049511	FCGRT	264.676
GH07J027095	HOXA-AS3	250.451
GH07J027095	HOXA4	253.78
GH07J027095	HOXA5	253.19
GH17J007921	KCNAB3	8.18859
GH02J066428	MEIS1	250.451
GH12J076017	PHLDA1	255.326
GH22J023135	RAB36	7.12891
GH11J088169	RAB38	9.80467
GH17J007921	RNF227	5.7269
GH16J000620	WFIKKN1	42.2255
GH12J118051	WSB2	258.535
GH04J121710	ANXA5	12.8817
GH10J071726	C10orf105	4.96583
GH08J081745	CHMP4C	47.5433
GH15J068267	CLN6	5.14431
GH11J111934	DIXDC1	250.415
GH18J003601	DLGAP1-AS1	6.85249
GH18J003601	DLGAP1-AS2	273.577
GH06J168237	ENSG00000228361	8.71997
GH10J008049	GATA3	255.873
GH07J027095	HOXA3	260.996
GH07J027095	HOXA6	257.738
GH20J045116	KCNS1	4.58664
GH05J170311	LCP2	19.029
GH12J064893	LINC02389	6.91323
GH02J066428	MEIS1-AS2	250.415
GH06J085456	NT5E	32.9046
GH19J049511	RCN3	14.8145
GH03J045675	SACM1L	12.4638
GH18J045833	SIGLEC15	7.49599
GH15J081310	STARD5	6.79333
GH03J042023	TRAK1	4.94722
GH03J111608	ZBED2	2.25948
GH20J011869	BTBD3	259.28
GH15J068270	CLN6	5.16855
GH11J034598	EHF	4.47275
GH02J237624	ENSG00000227107	7.4876
GH19J007985	ENSG00000267939	8.08367
GH07J027095	HOXA7	252.71
GH05J170316	LCP2	17.1332
GH05J170315	LCP2	16.4343
GH0XJ150580	MTM1	4.67543
GH08J132758	PHF20L1	33.7766
GH05J145851	PRELID2	2.11909
GH09J027123	TEK	10.992
GH20J038183	TGM2	6.52471
GH08J132758	TMEM71	293.251
GH02J200785	BZW1	11.8056
GH02J200785	BZW1-AS1	11.8056
GH01J158327	CD1E	11.2202
GH07J094402	COL1A2	11.9403
GH11J088334	CTSC	270.539
GH06J003996	ENSG00000230648	16.5291
GH02J232632	ENSG00000237126	11.2765
GH11J035893	ENSG00000254919	11.8933
GH07J100799	EPHB4	27.2518
GH17J067221	HELZ	17.0421
GH07J150953	KCNH2	273.574
GH18J063345	KDSR	9.96532
GH14J024333	LTB4R	11.309
GH22J026534	MIR548J	12.8211
GH20J019989	NAA20	12.1189
GH05J014685	OTULIN	6.37762
GH08J144500	PPP1R16A	24.9875
GH06J003996	PRP4K	11.6549
GH10J098390	PYROXD2	63.5991
GH22J039296	RPL3	5.4452
GH04J123415	SPRY1	12.1872
GH04J153705	TLR2	12.3955
GH18J063345	BCL2	10.966
GH20J011917	BTBD3	262.293
GH17J079826	CBX8	13.3073
GH17J060420	CHCT1	11.8403
GH01J094951	CNN3-DT	14.9724
GH02J232632	EFHD1	254.484
GH07J116520	ENSG00000237813	16.4224
GH07J027095	HOXA10-AS	277.637
GH02J216656	IGFBP2	12.1719
GH10J077609	KCNMA1	21.3775
GH11J122754	LOC124902828	12.7677
GH12J116520	MAP1LC3B2	53.3942
GH17J004856	MINK1	13.6591
GH11J007511	OLFML1	10.0537
GH20J050757	PARD6B	14.5248
GH10J003089	PFKP	20.4309
GH19J013977	RFX1	1.47537
GH01J174963	RNU6-307P	11.5056
GH05J134149	SKP1	5.32571
GH10J069388	TACR2	6.59418
GH09J115146	TNC	4.48079
GH07J012719	ARL4A	3.65402
GH20J050757	BCAS4	14.4824
GH01J174963	CACYBP	11.3518
GH15J090556	CRTC3	21.8236
GH02J037189	EIF2AK2	16.645
GH09J000652	ENSG00000227914	16.5606
GH05J171449	FGF18	11.7864
GH07J024824	GSDME	6.30255
GH03J123617	HACD2	18.6497
GH07J027095	HOXA-AS2	271.175
GH19J054472	LENG8-AS1	11.4642
GH03J046572	LRRC2	45.1871
GH07J118214	LSM8	29.0818
GH01J024379	NIPAL3	8.79622
GH14J022612	OR6J1	12.4272
GH16J000620	RAB40C	18.2274
GH01J153390	S100A8	250.306
GH18J063443	SERPINB5	11.1233
GH03J171872	TMEM212	16.0495
GH01J063332	ALG6	11.7886
GH07J012721	ARL4A	4.89075
GH16J075303	BCAR1	16.5122
GH01J158327	CD1C	4.3225
GH08J095228	CFAP418	5.88637
GH02J218606	CNOT9	14.7919
GH04J182879	DCTD	16.7681
GH08J022054	FHIP2B	5.51178
GH03J115657	GAP43	10.533
GH07J027095	HOXA2	276.185
GH07J027095	HOXA9	268.036
GH02J216656	IGFBP5	11.0464
GH05J170316	KCNIP1	12.2448
GH05J170315	KCNIP1	12.2448
GH03J123617	MYLK-AS1	11.6631
GH17J049611	NXPH3	11.6106
GH12J118051	RFC5	21.9975
GH02J048566	STON1	11.7751
GH02J048566	STON1-GTF2A1L	27.5111
GH01J110068	STRIP1	6.3785
GH11J044989	TP53I11	11.5685
GH05J159226	UBLCP1	250.289
GH06J037782	ZFAND3	12.6984
GH22J023135	BCR	9.87301
GH07J002507	BRAT1	6.54609
GH17J004856	C17orf107	21.7817
GH02J028435	FOSL2	11.7712
GH13J099350	GPR183	11.5692
GH07J027095	HOTAIRM1	293.505
GH07J027095	HOXA1	262.171
GH07J027095	HOXA10	265.562
GH05J170311	KCNIP1	12.2287
GH03J065995	MAGI1	11.4646
GH18J003304	MYL12B	1.80765
GH02J037189	NDUFAF7	16.0319
GH17J059824	NDUFB8P2	38.8589
GH19J046979	NPAS1	5.70056
GH06J018340	RNF144B	17.38
GH22J023135	RSPH14	11.9521
GH05J172409	SH3PXD2B	26.4871
GH05J134149	TCF7	12.7163
GH19J007985	TIMM44	13.0919
GH08J125385	TRIB1	17.558
GH18J048452	ZBTB7C	16.2524
GH05J016505	ZNF622	11.2611
GH03J141828	ATP1B3	12.0376
GH11J122153	BLID	11.2673
GH20J011869	BTBD3-AS1	20.1687
GH10J072008	CHST3	5.28105
GH0XJ010106	CLCN4	4.66158
GH03J190368	CLDN1	10.369
GH08J130061	CYRIB	17.7528
GH07J027095	HOXA11	14.2842
GH07J027095	HOXA11-AS	15.7999
GH01J067355	IL12RB2	7.11674
GH02J160219	ITGB6	24.6097
GH21J025561	MRPL39	20.5199
GH11J060280	MS4A6E	11.0246
GH01J158829	OR6N2	9.99106
GH03J151230	P2RY14	32.1064
GH20J064205	PCMTD2	11.5858
GH0XJ135097	RTL8A	10.3599
GH10J071726	VSIR	45.6627
GH13J051630	WDFY2	10.4
GH11J035081	CD44	34.9923
GH16J065176	CDH11	10.9262
GH04J182862	DCTD	10.8128
GH02J048566	GTF2A1L	16.9145
GH10J017562	HACD1	11.0238
GH04J003384	HGFAC	6.19134
GH11J035893	LDLRAD3	10.5073
GH22J039296	PDGFB	4.3292
GH04J153705	RNF175	10.9814
GH17J059824	RPS6KB1	47.7382
GH04J121710	SMIM43	10.8422
GH17J059824	TUBD1	65.1836
GH06J152694	VIP	8.12849
GH03J033657	CLASP2	11.7162
GH0XJ009910	CLDN34	13.7302
GH08J132758	DNAAF11	28.3763
GH13J020716	EEF1AKMT1	11.6478
GH02J024303	ITSN2	11.5358
GH02J017811	GEN1	19.0863
GH02J232632	GIGYF2	11.0265
GH04J157014	GLRB	4.55573
GH07J027095	HOXA13	12.7641
GH01J226671	ITPKB	22.5883
GH01J023113	LUZP1	5.39439
GH07J019772	POLR1F	6.52871
GH22J026534	TPST2	12.6799
GH03J042023	ULK4	30.3777
GH21J037206	VPS26C	11.5668
GH14J100435	WARS1	10.4458
GH14J100435	WDR25	10.4458
GH03J105937	CBLB	15.9973
GH22J023135	GNAZ	6.51862
GH03J111608	PLCXD2	19.9681
GH11J004024	RRM1	22.3786
GH17J049611	SPOP	17.3648
GH12J043861	TMEM117	8.68883
GH08J143354	ZNF696	11.8579
GH12J111757	ACAD10	4.48579
GH16J082698	CDH13	17.7964
GH07J014902	DGKB	5.52717
GH05J170316	KCNMB1	14.8589
GH05J170315	KCNMB1	15.0796
GH05J072244	MRPS27	17.1637
GH10J023511	OTUD1	18.4187
GH05J072244	PTCD2	15.6995
GH06J003822	PXDC1	1.61738
GH01J067355	SERBP1	7.14699
GH06J021664	SOX4	2.66785
GH04J121153	TNIP3	27.6216
GH07J123673	WASL	10.7386
GH01J116491	CD58	27.4951
GH17J004856	CHRNE	52.0528
GH06J018340	DEK	8.11582
GH01J066675	DYNLT5	20.6501
GH11J034598	ELF5	14.8219
GH03J141828	GRK7	16.7315
GH21J025561	JAM2	250.187
GH05J170311	KCNMB1	14.913
GH20J038183	KIAA1755	5.17256
GH06J039854	MOCS1	4.85468
GH02J037154	NDUFAF7	21.6687
GH10J034739	PARD3	17.7691
GH10J034739	PARD3-DT	16.5162
GH10J003089	PITRM1	14.3085
GH11J065180	POLA2	7.40172
GH10J131977	PPP2R2D	12.1056
GH19J049511	PRR12	21.4755
GH0XJ074534	RLIM	2.04498
GH10J072008	SPOCK2	11.9202
GH03J102174	ZPLD1	10.6381
GH08J140721	AGO2	6.05634
GH03J190368	CLDN16	17.4498
GH11J122754	CRTAM	10.3066
GH18J048452	CTIF	11.3596
GH05J113058	DCP2	15.2039
GH10J049311	DRGX	10.9492
GH08J038553	FGFR1	11.2253
GH12J000149	IQSEC3	16.0523
GH06J037782	MDGA1	13.1482
GH20J019933	NAA20	11.5517
GH04J121153	NDNF	9.19476
GH03J016883	PLCL2	262.711
GH05J145851	SH3RF2	9.5704
GH02J234132	SPP2	10.8207
GH13J051663	WDFY2	4.57868
GH01J167427	CD247	8.43923
GH15J068340	ITGA11	5.68919
GH04J099648	MTTP	6.9818
GH04J037975	TBC1D1	20.7216
GH07J094402	CASD1	9.90222
GH13J110386	COL4A1	22.2958
GH13J110386	COL4A2	13.844
GH11J092130	FAT3	10.5688
GH01J201736	IPO9	5.04232
GH02J172984	MAP3K20	10.7513
GH21J029168	MAP3K7CL	14.6728
GH21J041785	PRDM15	6.12586
GH03J141828	RNF7	16.7259
GH03J012931	RPL32	11.9135
GH05J080082	THBS4	10.2083
GH01J179174	TOR3A	13.8304
GH15J063593	USP3	11.4155
GH05J083375	VCAN	11.3945
GH0XJ010106	WWC3	6.35887
GH11J060280	MS4A4A	257.384
GH11J060280	MS4A7	8.09169
GH01J214377	SMYD2	8.65515
GH08J081745	SNX16	6.12645
GH14J100470	WARS1	10.2286
GH14J100470	WDR25	10.2286
GH07J080471	CD36	4.39587
GH01J094641	F3	16.0937
GH04J152633	FBXW7	11.6636
GH02J009105	MBOAT2	10.2606
GH10J093378	MYOF	13.2156
GH20J064205	MYT1	18.6945
GH17J005515	NLRP1	10.3879
GH01J204275	PLEKHA6	10.2474
GH11J044989	PRDM11	11.1142
GH04J003384	RGS12	14.8422
GH11J122754	UBASH3B	12.6611
GH01J004006	C1orf174	19.0841
GH03J100000	FILIP1L	13.0328
GH17J005514	NLRP1	10.3533
GH05J016505	RETREG1	266.325
GH10J017562	ST8SIA6	10.6772
GH18J003304	TGIF1	1.37608
GH14J100470	BEGAIN	10.7474
GH05J113090	DCP2	4.8982
GH07J100799	GIGYF1	83.5294
GH01J092482	GLMN	12.1702
GH15J063945	HERC1	10.7678
GH04J123647	LINC01091	254.688
GH0XJ150580	MTMR1	23.1129
GH04J073867	PF4	4.7462
GH08J095228	PLEKHF2	10.9062
GH02J166485	SCN9A	5.8623
GH18J044568	SETBP1	10.9335
GH0XJ074534	SLC16A2	12.598
GH19J046979	ARHGAP35	11.4624
GH22J025083	CRYBB3	4.96071
GH08J036900	KCNU1	4.23208
GH02J023502	KLHL29	11.0456
GH09J068894	PABIR1	10.1449
GH08J017691	PDGFRL	5.00797
GH04J057093	POLR2B	9.60752
GH09J068894	PRKACG	10.7987
GH09J134431	RXRA	11.2915
GH0XJ009902	SHROOM2	4.41793
GH01J094951	ALG14	9.72757
GH01J116491	ATP1A1	15.9647
GH17J000304	DOC2B	3.93705
GH01J024316	GRHL3	250.128
GH10J069388	HK1	11.2692
GH03J045675	LIMD1	5.35809
GH10J098390	LOXL4	6.39824
GH17J059824	RNFT1	8.51074
GH10J049311	TMEM273	21.5409
GH04J145803	C4orf51	10.1482
GH15J081133	CFAP161	257.221
GH16J075303	CFDP1	13.3135
GH15J063945	DAPK2	24.846
GH02J024303	FAM228A	27.1674
GH01J003195	PRDM16	3.89566
GH18J009347	RALBP1	12.0799
GH02J166485	SCN7A	4.28664
GH0XJ009910	SHROOM2	254.383
GH01J226671	STUM	4.52718
GH05J172409	UBTD2	10.6721
GH07J150953	AOC1	10.7418
GH18J045833	EPG5	5.89601
GH22J025083	KIAA1671	10.3061
GH06J106496	QRSL1	9.5078
GH09J131605	RAPGEF1	42.7442
GH16J004924	SEPTIN12	16.9649
GH21J037206	TTC3	49.0673
GH04J145803	ZNF827	5.04168
GH22J049781	CRELD2	16.6564
GH06J106496	CRYBG1	17.2619
GH13J051663	DHRS12	4.73256
GH06J168237	FRMD1	10.5097
GH05J072244	MAP1B	39.2748
GH02J173213	MAP3K20	19.3161
GH02J173213	MAP3K20-AS1	5.97305
GH17J059824	PTRH2	11.9793
GH03J016368	RFTN1	24.685
GH17J059824	VMP1	12.3798
GH01J066675	SGIP1	10.2146
GH04J153295	TRIM2	16.284
GH08J115661	TRPS1	265.264
GH14J100435	BEGAIN	13.1476
GH08J096492	CPQ	9.94395
GH03J151230	MED12L	9.47069
GH11J111934	SDHD	16.2542
GH08J117954	EXT1	17.1386
GH15J081310	IL16	2.8771
GH02J173226	MAP3K20	19.2152
GH07J024824	OSBPL3	22.3234
GH13J099350	UBAC2	11.4012
GH11J077144	GDPD4	9.34357
GH22J039296	MGAT3	4.7907
GH12J011808	ETV6	17.114
GH03J171872	FNDC3B	12.3256
GH17J010032	GAS7	273.416
GH20J010507	JAG1	10.4364
GH08J132318	KCNQ3	8.04839
GH05J126868	MARCHF3	49.6073
GH02J160219	PLA2R1	11.9709
GH05J145934	PLAC8L1	9.53657
GH13J110386	RAB20	1.7139
GH11J088334	RAB38	250.096
GH02J200465	SPATS2L	5.62674
GH12J019234	AEBP2	4.28025
GH11J035081	APIP	5.11427
GH06J131634	ARG1	44.1925
GH09J016702	BNC2	254.837
GH06J003996	FAM50B	10.4587
GH04J011630	LOC107986178	8.90619
GH02J237624	RBM44	5.25165
GH13J051630	DHRS12	5.36291
GH09J027123	EQTN	9.75341
GH15J090556	IQGAP1	12.9635
GH01J214377	PTPN14	6.46856
GH05J080082	SERINC5	10.1214
GH01J094641	SLC44A3	12.2602
GH01J094641	SLC44A3-AS1	10.5684
GH11J004024	STIM1	29.6907
GH08J038553	TACC1	10.5061
GH17J067221	CACNG1	4.95286
GH16J081620	CMIP	11.4236
GH10J000509	DIP2C	7.83402
GH20J050333	PTPN1	10.7309
GH20J019933	RIN2	250.094
GH04J026752	TBC1D19	6.44993
GH17J000969	GLOD4	10.8176
GH02J240247	GPC1	16.9835
GH01J024379	GRHL3	11.0471
GH10J023511	KIAA1217	9.75879
GH18J023870	LAMA3	267.781
GH07J151691	PRKAG2	7.10788
GH10J106997	SORCS1	5.59199
GH05J014685	ANKH	11.7235
GH01J179174	AXDND1	15.2996
GH02J055416	CLHC1	18.7117
GH17J000972	GLOD4	10.698
GH14J075711	IFT43	11.1225
GH09J000652	KANK1	5.06987
GH11J096153	MAML2	10.4637
GH06J106175	PRDM1	11.0487
GH11J012862	TEAD1	11.0629
GH05J067002	CD180	7.83601
GH13J020716	CRYL1	15.3251
GH09J068894	PIP5K1B	8.99225
GH06J024847	RIPOR2	6.88289
GH07J115963	TFEC	257.854
GH11J069442	CCND1	2.81874
GH17J000380	DOC2B	11.5103
GH20J050757	DPM1	10.5463
GH04J099648	ENSG00000248676	10.4931
GH04J011630	HS3ST1	10.103
GH01J201736	NAV1	257.459
GH02J200785	AOX1	10.44
GH05J040477	PTGER4	10.8396
GH03J014200	SLC6A6	10.7312
GH09J134431	COL5A1	9.91826
GH08J132318	HHLA1	1.49552
GH02J143083	KYNU	19.7442
GH07J098826	NPTX2	9.25886
GH01J167427	POU2F1	4.4206
GH03J149527	WWTR1	4.3385
GH07J035253	DPY19L1	5.26496
GH01J066532	DYNLT5	15.0303
GH05J113263	MCC	7.54353
GH06J085456	SNHG5	66.8653
GH03J033657	UBP1	5.81968
GH17J004856	ZFP3	15.7684
GH02J120513	GLI2	4.54134
GH02J160490	ITGB6	7.96651
GH01J099004	PLPPR5	250.07
GH10J114571	ABLIM1	11.1175
GH09J095197	FANCC	6.54379
GH01J174963	KIAA0040	12.1944
GH03J064213	PRICKLE2	4.72926
GH12J064893	WIF1	18.7543
GH14J032701	NPAS3	2.41576
GH08J017691	PCM1	250.068
GH11J035893	TRIM44	9.26676
GH12J011808	BCL2L14	21.4453
GH11J111934	BCO2	250.064
GH07J116520	CAV2	44.6465
GH17J059824	HEATR6	48.0798
GH15J063593	HERC1	4.87097
GH03J088031	HTR1F	4.44892
GH20J019989	RIN2	15.5866
GH05J033649	ADAMTS12	9.91597
GH10J104580	CFAP58	10.2936
GH12J116520	MED13L	7.29041
GH01J198879	PTPRC	1.21514
GH11J033620	KIAA1549L	10.4737
GH13J074055	KLF12	5.02515
GH20J020001	RIN2	7.68305
GH01J048468	SLC5A9	9.40901
GH02J088416	THNSL2	6.10422
GH04J041611	LIMCH1	250.065
GH02J172984	RAPGEF4	7.17966
GH04J123647	SPRY1	11.1978
GH12J093121	NUDT4	5.23996
GH03J100000	TBC1D23	17.1308
GH03J030341	TGFBR2	3.58028
GH13J030107	UBL3	11.125
GH12J075719	ENSG00000258077	4.30061
GH09J107748	KLF4	6.77543
GH03J123617	MYLK	250.062
GH10J008049	KIN	44.4474
GH0XJ039900	BCOR	12.3394
GH17J059824	DHX40	31.8885
GH08J140721	PTK2	6.63303
GH01J178371	RASAL2	5.10053
GH14J055113	ATG14	6.90835
GH03J011553	ATG7	7.87107
GH02J036353	FEZ2	1.45344
GH08J072821	KCNB2	3.24123
GH14J055270	KTN1	250.057
GH02J235238	SH3BP4	5.23355
GH13J080630	SPRY2	5.12527
GH04J010167	ZNF518B	11.8804
GH05J143054	ARHGAP26	3.2214
GH02J056474	CCDC85A	10.6944
GH05J113263	DCP2	4.63393
GH05J056523	MAP3K1	10.5005
GH09J115146	DELEC1	8.91706
GH05J118692	DTWD2	4.55579
GH05J031935	PDZD2	9.61948
GH01J198929	PTPRC	2.1719
GH05J083375	TMEM167A	1.4749
GH08J125385	WASHC5	1.86188
GH05J083375	XRCC4	1.24764
GH08J038553	ENSG00000253361	5.12666
GH21J039103	ETS2	14.0259
GH05J014439	TRIO	10.4873
GH10J093378	CYP26A1	10.3961
GH04J168803	PALLD	16.386
GH12J075719	PHLDA1	10.5561
GH03J020480	SGO1-AS1	8.35396
GH06J056638	DST	255.517
GH15J081310	TLNRD1	14.1892
GH08J115493	TRPS1	1.62197
GH03J111608	CD96	18.9217
GH11J076130	UVRAG	6.10688
GH10J114479	ABLIM1	10.2421
GH05J171449	SMIM23	10.1997
GH02J215135	BARD1	2.42811
GH01J062067	PATJ	4.90275
GH10J071726	CDH23	11.0827
GH22J032723	SYN3	5.59915
GH08J140659	PTK2	10.7457
GH01J099004	SNX7	4.64421
GH04J003384	HTT	5.32423
GH03J012931	IQSEC1	10.9455
GH10J058816	PHYHIPL	8.92625
GH05J172409	DUSP1	9.27209
GH02J234132	ARL4C	19.3795
GH15J099976	ADAMTS17	8.3306
GH11J096153	FAM76B	21.4226
GH07J080133	GNAI1	254.703
GH15J062757	TLN2	250.046
GH15J090556	UNC45A	5.62953
GH14J032701	AKAP6	2.27576
GH02J226423	IRS1	15.7447
GH05J056440	MAP3K1	1.14598
GH05J143054	NR3C1	8.02381
GH12J075655	PHLDA1	3.46758
GH20J058081	PMEPA1	5.12307
GH01J243473	AKT3	2.5319
GH01J059671	FGGY	17.966
GH07J128029	SND1	10.8637
GH08J130061	ASAP1	5.95776
GH06J155218	TIAM2	250.043
GH10J000509	ZMYND11	1.63691
GH05J174336	MSX2	1.43101
GH01J012614	VPS13D	11.7779
GH07J091656	FZD1	4.94684
GH11J122153	MIR100HG	11.0539
GH05J113090	MCC	7.04981
GH05J067002	MAST4	250.042
GH02J023502	ATAD2B	16.3329
GH02J160219	CD302	5.75608
GH05J113058	MCC	9.29843
GH08J056875	PENK	4.61731
GH12J124403	RFLNA	10.2513
GH10J074588	ADK	8.71105
GH08J117954	MED30	1.3675
GH06J016316	ATXN1	1.46892
GH22J036321	IFT27	12.1426
GH17J069606	KCNJ16	4.10939
GH06J144726	UTRN	11.1645
GH02J175630	ATP5MC3	4.0824
GH19J013977	PKN1	5.6291
GH15J071547	THSD4	254.461
GH09J095197	AOPEP	4.48463
GH0XJ066632	HEPH	3.61446
GH10J044863	CXCL12	9.80509
GH11J122153	UBASH3B	4.58008
GH01J081799	ADGRL2	257.262
GH0XJ138710	FGF13	250.03
GH12J076017	KRR1	25.7003
GH06J121952	GJA1	4.21134
GH13J031159	HMGB1	250.028
GH04J023920	PPARGC1A	11.523
GH10J024249	KIAA1217	5.2198
GH03J042023	NKTR	15.6965
GH09J070868	TRPM3	250.026
GH04J023887	PPARGC1A	252.285
GH01J061138	TM2D1	9.78678
GH08J118106	MED30	11.2433
GH01J061447	NFIA	3.28338
GH08J032225	NRG1	12.3113
GH11J070661	SHANK2	250.025
GH16J083113	HSBP1	5.41434
GH02J173353	SP3	10.5619
GH13J109153	IRS2	11.0077
GH02J145021	TEX41	250.025
GH01J004006	AJAP1	5.74762
GH07J003955	SDK1	6.91858
GH13J109153	MYO16	6.24793
GH17J059824	SKA2	13.0222
GH12J043290	PRICKLE1	4.23304
GH10J011160	CELF2	273.114
GH02J115160	DPP10	256.886
GH04J113433	ANK2	5.30754
GH0XJ115966	LRCH2	250.022
GH03J025425	RARB	250.023
GH10J121595	WDR11	10.5756
GH17J059824	PPM1D	65.3085
GH13J029577	MTUS2	10.3839
GH05J167754	TENM2	257.667
GH08J036900	ZNF703	5.42011
GH01J174963	RABGAP1L	18.4344
GH11J115500	NXPE4	4.48409
GH05J167813	TENM2	6.73765
GH01J014731	KAZN	3.69271
GH18J003601	DLGAP1	2.87725
GH01J092482	CCDC18-AS1	24.4626
GH16J073023	ZFHX3	5.78026
GH16J073015	ZFHX3	10.905
GH07J100799	TRIM4	90.401
GH07J014902	ETV1	4.52068
GH08J105517	ZFPM2	10.5003
GH07J027095	CBX3	19.3448
GH07J027095	HNRNPA2B1	58.0418
GH17J076968	EVPL	250.021
GH13J101448	FGF14	5.21779
GH02J066428	ETAA1	23.2386
GH17J072120	SLC39A11	4.73805
