# Supplementary material for: Methylation reprogramming associated with aggressive prostate cancer and ancestral disparities
Source: Mol Syst Biol. 2025 Oct 7;21(12):1676–701. doi: 10.1038/s44320-025-00153-x (PMC12673094; doi:10.1038/s44320-025-00153-x)
Supplement: Supplementary file 30 — Data Set EV28 [file 44320_2025_153_MOESM30_ESM.xlsx]

## Sheet: Sheet1
Dataset EV28 Molecular Signatures Database (MSigDB) enrichment analysis performed on genes annotated to 396 GeneHancer 'Double Elite' promoters/enhancers with overlapping significant African prostate tumour versus non-tumour differentially methylated positions (DMPs) and regions (DMRs).

## Sheet: Dataset EV28
Enrichment of all promoters/enhancers							Enrichment of hypermethylated promoters/enhancers							Enrichment of hypomethylated promoters/enhancers
name	p	n	n.set	genes	q		name	p	n	n.set	genes	q		name	p	n	n.set	genes	q
MSigDB_C3.TFtargets.AACTTT_UNKNOWN	3.06257e-132	126	1704	ABCA12;CADM1;CCDC88A;CDCA7;CRIM1;DHRS3;EXT1;FGFR2;HSPH1;ITGBL1;RBMS1;SOX9;TMEM196;FCGRT;HOXA5;MEIS1;HOXA3;HOXA6;BTBD3;EHF;HOXA7;PRELID2;COL1A2;SPRY1;BTBD3;CBX8;KCNMA1;ARL4A;LRRC2;ARL4A;HOXA2;KCNIP1;KCNIP1;NXPH3;ZFAND3;GPR183;HOXA1;HOXA10;KCNIP1;MAGI1;RNF144B;TRIB1;HOXA11;CDH11;LDLRAD3;PDGFB;GIGYF2;LUZP1;CBLB;CDH13;SOX4;TNIP3;WASL;PARD3;FGFR1;MDGA1;NDNF;VCAN;SMYD2;FBXW7;MBOAT2;MYT1;TGIF1;BEGAIN;GR…	2.74866e-128		MSigDB_C3.TFtargets.AACTTT_UNKNOWN	3.67993e-117	112	1704	ABCA12;CADM1;CCDC88A;CDCA7;CRIM1;DHRS3;EXT1;FGFR2;HSPH1;RBMS1;SOX9;TMEM196;FCGRT;HOXA5;MEIS1;HOXA3;HOXA6;EHF;HOXA7;PRELID2;SPRY1;BTBD3;CBX8;KCNMA1;ARL4A;LRRC2;ARL4A;HOXA2;KCNIP1;KCNIP1;NXPH3;ZFAND3;GPR183;HOXA1;HOXA10;KCNIP1;MAGI1;RNF144B;TRIB1;HOXA11;CDH11;LDLRAD3;PDGFB;GIGYF2;LUZP1;CBLB;SOX4;WASL;PARD3;FGFR1;MDGA1;SMYD2;FBXW7;MBOAT2;MYT1;TGIF1;BEGAIN;GRHL3;PRDM16;RALBP1;ZNF827;MAP1B;TRIM2;TRPS1…	3.30274e-113		MSigDB_C2.CHEN_METABOLIC_SYNDROM_NETWORK	1.0454e-24	18	1109	ITGBL1;ARHGAP15;LCP2;COL1A2;TLR2;S100A8;TNIP3;COL4A1;VCAN;MS4A7;UBASH3B;TFEC;PTPRC;PTPRC;MSX2;UBASH3B;NRG1;PRICKLE1	9.38244e-21
MSigDB_C3.TFtargets.CAGGTG_V$E12_Q6	9.50598e-121	129	2271	ABCA12;ALX3;CADM1;CRIM1;DHRS3;EXT1;GPT;PLCD4;RBMS1;SGIP1;USP32;GATA3;HOXA3;TRAK1;BTBD3;EHF;HOXA7;COL1A2;KCNH2;BCL2;BTBD3;CBX8;KCNMA1;MINK1;SKP1;ARL4A;BCAS4;NIPAL3;SERPINB5;ALG6;ARL4A;GAP43;IGFBP5;KCNIP1;KCNIP1;HOXA1;HOXA10;KCNIP1;MAGI1;TCF7;TRIB1;HOXA11;ITGB6;LDLRAD3;PDGFB;RPS6KB1;ITSN2;GIGYF2;PLCXD2;CDH13;SERBP1;SOX4;WASL;CHRNE;ELF5;SPOCK2;MDGA1;CD247;ITGA11;VCAN;SNX16;UBASH3B;SHROOM2;DOC2B;GRHL…	4.26581e-117		MSigDB_C3.TFtargets.CAGGTG_V$E12_Q6	1.28683e-111	118	2271	ABCA12;ALX3;CADM1;CRIM1;DHRS3;EXT1;GPT;PLCD4;RBMS1;SGIP1;USP32;GATA3;HOXA3;TRAK1;EHF;HOXA7;KCNH2;BCL2;BTBD3;CBX8;KCNMA1;MINK1;SKP1;ARL4A;BCAS4;NIPAL3;SERPINB5;ALG6;ARL4A;GAP43;IGFBP5;KCNIP1;KCNIP1;HOXA1;HOXA10;KCNIP1;MAGI1;TCF7;TRIB1;HOXA11;ITGB6;LDLRAD3;PDGFB;RPS6KB1;ITSN2;GIGYF2;PLCXD2;SERBP1;SOX4;WASL;CHRNE;ELF5;SPOCK2;MDGA1;CD247;ITGA11;SNX16;SHROOM2;DOC2B;GRHL3;LIMD1;PRDM16;SHROOM2;ZNF827;SG…	5.77465e-108		MSigDB_C2.SCHUETZ_BREAST_CANCER_DUCTAL_INVASIVE_UP	4.06573e-23	13	329	ITGBL1;MNDA;LCP2;COL1A2;CDH11;COL4A1;COL4A2;VCAN;MS4A4A;TFEC;PTPRC;PTPRC;ZFPM2	1.82449e-19
MSigDB_C3.TFtargets.TGGAAA_V$NFAT_Q4_01	2.44496e-114	114	1708	ADCY4;CADM1;DHRS3;EXT1;GFI1;HSPH1;SGIP1;SOX9;TBX20;USP32;ENPP3;HOXA4;HOXA5;MEIS1;RAB38;GATA3;HOXA3;RCN3;SACM1L;BTBD3;HOXA7;COL1A2;SPRY1;BTBD3;EFHD1;KCNMA1;OLFML1;LRRC2;S100A8;ALG6;GAP43;HOXA2;HOXA9;IGFBP5;ZFAND3;HOXA1;HOXA10;ZNF622;ATP1B3;BLID;HOXA11;PDGFB;GIGYF2;HOXA13;LUZP1;TMEM117;WASL;ELF5;SPP2;VCAN;SMYD2;FBXW7;UBASH3B;TGIF1;DOC2B;GRHL3;ZNF827;MAP1B;SGIP1;TRPS1;EXT1;IL16;GAS7;JAG1;RAB38;AEBP2…	7.31451e-111		MSigDB_C3.TFtargets.TGGAAA_V$NFAT_Q4_01	7.61619e-101	101	1708	ADCY4;CADM1;DHRS3;EXT1;GFI1;HSPH1;SGIP1;SOX9;TBX20;USP32;ENPP3;HOXA4;HOXA5;MEIS1;GATA3;HOXA3;RCN3;SACM1L;HOXA7;SPRY1;BTBD3;EFHD1;KCNMA1;OLFML1;LRRC2;ALG6;GAP43;HOXA2;HOXA9;IGFBP5;ZFAND3;HOXA1;HOXA10;ZNF622;ATP1B3;HOXA11;PDGFB;GIGYF2;HOXA13;LUZP1;TMEM117;WASL;ELF5;SPP2;SMYD2;FBXW7;TGIF1;DOC2B;GRHL3;ZNF827;MAP1B;SGIP1;TRPS1;EXT1;IL16;GAS7;JAG1;AEBP2;BNC2;SLC44A3;RIN2;GRHL3;PRKAG2;IFT43;MAML2;PRDM1;…	2.27851e-97		MSigDB_C3.TFtargets.AACTTT_UNKNOWN	2.61879e-18	16	1704	ITGBL1;BTBD3;COL1A2;KCNIP1;CDH11;CDH13;TNIP3;NDNF;VCAN;KYNU;SPRY2;MSX2;NRG1;PRICKLE1;ZFPM2;FGF14	7.83453e-15
MSigDB_C3.TFtargets.TTGTTT_V$FOXO4_01	1.30577e-107	112	1849	CADM1;CRIM1;DHRS3;EXT1;RBMS1;SGIP1;TMEM196;HOXA4;MEIS1;WSB2;DIXDC1;HOXA3;HOXA6;LCP2;STARD5;BTBD3;EHF;LCP2;LCP2;TEK;TMEM71;COL1A2;BCL2;BTBD3;ARL4A;ARL4A;HOXA2;HOXA9;NXPH3;FOSL2;HOXA10;MAGI1;TRIB1;HOXA11;CDH11;GTF2A1L;PDGFB;RPS6KB1;GLRB;WDR25;CBLB;PLCXD2;SERBP1;ELF5;GRK7;MDGA1;USP3;WDR25;CD36;TGIF1;SLC16A2;SHROOM2;SHROOM2;MAP1B;RFTN1;SGIP1;TRPS1;EXT1;JAG1;BNC2;PRKAG2;KANK1;MAML2;PRDM1;TEAD1;TFEC;DP…	2.92982e-104		MSigDB_C3.TFtargets.TTGTTT_V$FOXO4_01	1.35007e-94	99	1849	CADM1;CRIM1;DHRS3;EXT1;RBMS1;SGIP1;TMEM196;HOXA4;MEIS1;WSB2;DIXDC1;HOXA3;HOXA6;LCP2;STARD5;EHF;LCP2;LCP2;TEK;BCL2;BTBD3;ARL4A;ARL4A;HOXA2;HOXA9;NXPH3;FOSL2;HOXA10;MAGI1;TRIB1;HOXA11;CDH11;GTF2A1L;PDGFB;RPS6KB1;WDR25;CBLB;PLCXD2;SERBP1;ELF5;GRK7;MDGA1;USP3;WDR25;CD36;TGIF1;SLC16A2;SHROOM2;SHROOM2;MAP1B;SGIP1;TRPS1;EXT1;JAG1;BNC2;PRKAG2;KANK1;MAML2;PRDM1;TEAD1;DPM1;HS3ST1;NPTX2;POU2F1;ABLIM1;KIAA00…	3.02922e-91		MSigDB_C2.POOLA_INVASIVE_BREAST_CANCER_UP	8.42111e-18	10	267	MNDA;ARHGAP15;LCP2;CD1E;CTSC;CDH11;VCAN;TFEC;PTPRC;PTPRC	1.88949e-14
MSigDB_C3.TFtargets.GGGCGGR_V$SP1_Q6	1.66276e-95	117	2720	CADM1;CCDC88A;CDCA7;EXT1;GPT;HSPH1;ITGBL1;RBMS1;SGIP1;SMARCA1;SOX9;USP32;ALDH2;HOXA4;KCNAB3;MEIS1;WFIKKN1;GATA3;HOXA3;RCN3;BTBD3;BZW1;COL1A2;KCNH2;RPL3;BTBD3;KCNMA1;MINK1;RFX1;ARL4A;ALG6;ARL4A;HOXA9;KCNIP1;KCNIP1;NXPH3;TP53I11;ZFAND3;HOXA1;KCNIP1;MAGI1;TCF7;TIMM44;TRIB1;CLDN1;WDFY2;LDLRAD3;PDGFB;RPS6KB1;ITSN2;HOXA13;RRM1;SERBP1;SOX4;WASL;FGFR1;MDGA1;WDFY2;IPO9;USP3;VCAN;RGS12;GLMN;HERC1;SLC16A2;P…	2.98465e-92		MSigDB_C3.TFtargets.GGGCGGR_V$SP1_Q6	3.27507e-92	110	2720	CADM1;CCDC88A;CDCA7;EXT1;GPT;HSPH1;RBMS1;SGIP1;SMARCA1;SOX9;USP32;ALDH2;HOXA4;KCNAB3;MEIS1;WFIKKN1;GATA3;HOXA3;RCN3;BZW1;KCNH2;RPL3;BTBD3;KCNMA1;MINK1;RFX1;ARL4A;ALG6;ARL4A;HOXA9;KCNIP1;KCNIP1;NXPH3;TP53I11;ZFAND3;HOXA1;KCNIP1;MAGI1;TCF7;TIMM44;TRIB1;CLDN1;WDFY2;LDLRAD3;PDGFB;RPS6KB1;ITSN2;HOXA13;RRM1;SERBP1;SOX4;WASL;FGFR1;MDGA1;WDFY2;IPO9;USP3;RGS12;GLMN;HERC1;SLC16A2;DOC2B;DAPK2;PRDM16;ZNF827;…	5.87875e-89		MSigDB_C7.GSE3982_DC_VS_CENT_MEMORY_CD4_TCELL_UP	5.02316e-17	9	192	CD1B;RAB38;CD1E;CTSC;CD1C;RAB38;KYNU;SPRY2;HSBP1	9.01658e-14
MSigDB_C3.TFtargets.CTTTGT_V$LEF1_Q2	3.16015e-82	92	1768	BNIP3;CRIM1;HSPH1;RBMS1;SGIP1;SMARCA1;TMEM196;HOXA5;MEIS1;WSB2;HOXA3;BTBD3;HOXA7;BZW1;BTBD3;CBX8;SKP1;ARL4A;LRRC2;ARL4A;HOXA2;HOXA9;HOXA10;MAGI1;TRIB1;ATP1B3;HOXA11;CDH11;HOXA13;SPOP;DGKB;TNIP3;ELF5;IPO9;USP3;VCAN;MBOAT2;MYT1;TGIF1;HERC1;SETBP1;ALG14;ZNF827;MAP1B;SGIP1;ETV6;GAS7;BNC2;SLC44A3;CMIP;PTPN1;RIN2;ANKH;TEAD1;CCND1;ABLIM1;PRICKLE2;HERC1;RIN2;ADAMTS12;KLF12;RIN2;DHX40;KCNB2;KTN1;SPRY2;DST…	4.72705e-79		MSigDB_C3.TFtargets.CTTTGT_V$LEF1_Q2	3.38918e-77	85	1768	BNIP3;CRIM1;HSPH1;RBMS1;SGIP1;SMARCA1;TMEM196;HOXA5;MEIS1;WSB2;HOXA3;HOXA7;BZW1;BTBD3;CBX8;SKP1;ARL4A;LRRC2;ARL4A;HOXA2;HOXA9;HOXA10;MAGI1;TRIB1;ATP1B3;HOXA11;CDH11;HOXA13;SPOP;DGKB;ELF5;IPO9;USP3;MBOAT2;MYT1;TGIF1;HERC1;SETBP1;ALG14;ZNF827;MAP1B;SGIP1;ETV6;GAS7;BNC2;SLC44A3;CMIP;PTPN1;RIN2;ANKH;TEAD1;CCND1;ABLIM1;PRICKLE2;HERC1;RIN2;ADAMTS12;KLF12;RIN2;DHX40;KTN1;DST;CD96;ABLIM1;DUSP1;ARL4C;FAM7…	5.06965e-74		MSigDB_C2.MCLACHLAN_DENTAL_CARIES_UP	2.31197e-16	9	227	MNDA;LCP2;CTSC;S100A8;THBS4;MS4A4A;KYNU;PTPRC;PTPRC	3.45832e-13
MSigDB_C2.GRAESSMANN_APOPTOSIS_BY_DOXORUBICIN_DN	6.79959e-80	88	1635	BNIP3;CADM1;CAV1;CCDC88A;CDCA7;EXT1;RBMS1;NT5E;TRAK1;BTBD3;COL1A2;EPHB4;RPL3;SPRY1;BCL2;BTBD3;CBX8;EFHD1;IGFBP2;PARD6B;PFKP;IGFBP5;ZFAND3;BCR;BRAT1;FOSL2;MAGI1;TIMM44;TRIB1;PCMTD2;CD44;CLASP2;ITSN2;RRM1;SPOP;PTCD2;WASL;DEK;ELF5;PARD3;RLIM;FGFR1;CASD1;SMYD2;MYOF;ALG14;LOXL4;TTC3;PTRH2;TRIM2;TRPS1;EXT1;PLA2R1;SLC44A3;TBC1D19;KIAA1217;ANKH;POU2F1;GLI2;FANCC;PCM1;TRIM44;CAV2;LIMCH1;SPRY1;NUDT4;FEZ2;M…	8.71805e-77		MSigDB_C2.GRAESSMANN_APOPTOSIS_BY_DOXORUBICIN_DN	6.25078e-76	82	1635	BNIP3;CADM1;CAV1;CCDC88A;CDCA7;EXT1;RBMS1;NT5E;TRAK1;EPHB4;RPL3;SPRY1;BCL2;BTBD3;CBX8;EFHD1;IGFBP2;PARD6B;PFKP;IGFBP5;ZFAND3;BCR;BRAT1;FOSL2;MAGI1;TIMM44;TRIB1;PCMTD2;CD44;CLASP2;ITSN2;RRM1;SPOP;PTCD2;WASL;DEK;ELF5;PARD3;RLIM;FGFR1;SMYD2;MYOF;ALG14;LOXL4;TTC3;PTRH2;TRIM2;TRPS1;EXT1;PLA2R1;SLC44A3;TBC1D19;ANKH;POU2F1;GLI2;FANCC;PCM1;TRIM44;CAV2;LIMCH1;SPRY1;NUDT4;FEZ2;MAP3K1;TRIO;DST;TRPS1;MAP3K1;…	8.01439e-73		MSigDB_C3.TFtargets.TTGTTT_V$FOXO4_01	2.70528e-16	15	1849	LCP2;BTBD3;TMEM71;COL1A2;CDH11;GLRB;RFTN1;TFEC;TMEM167A;XRCC4;MSX2;PENK;NRG1;ZFPM2;FGF14	3.46856e-13
MSigDB_C3.TFtargets.GGGAGGRR_V$MAZ_Q6	3.20257e-79	95	2105	ADCY4;CADM1;CDC42EP5;FBXL22;LRRC4;RBMS1;SMARCA1;ARHGAP15;HOXA4;KCNAB3;MEIS1;RAB38;WFIKKN1;GATA3;KCNS1;HOXA7;PHF20L1;BZW1;COL1A2;KCNH2;PYROXD2;CBX8;KCNMA1;RFX1;GAP43;HOXA2;HOXA9;NXPH3;TP53I11;ZFAND3;HOXA1;HOXA10;TRIB1;CD44;PDGFB;GEN1;HOXA13;CBLB;SOX4;MOCS1;RLIM;CLDN16;FGFR1;ITGA11;VCAN;WWC3;FBXW7;MYT1;PLEKHA6;TGIF1;BEGAIN;SLC16A2;SHROOM2;ATP1A1;PRDM16;SHROOM2;RAPGEF1;TRPS1;BEGAIN;IL16;UBAC2;MGAT3;…	3.59288e-76		MSigDB_C2.KOINUMA_TARGETS_OF_SMAD2_OR_SMAD3	1.41937e-70	62	758	CAV1;DHRS3;EXT1;LGALS3;HOXA5;GATA3;HOXA3;NT5E;ZBED2;EHF;HOXA7;TGM2;HELZ;RPL3;TNC;ARL4A;SERPINB5;ARL4A;BCR;FOSL2;HOXA10;ATP1B3;CD44;PLCXD2;PPP2R2D;F3;MBOAT2;MYOF;RGS12;TGIF1;SETBP1;GRHL3;RAPGEF1;EXT1;OSBPL3;SPATS2L;CMIP;RIN2;GPC1;GRHL3;PRKAG2;KANK1;MAML2;WWTR1;ABLIM1;RIN2;RIN2;PTK2;RASAL2;ETS2;DST;ABLIM1;PTK2;SNX7;FAM76B;PMEPA1;MAST4;ADK;ATXN1;ZNF703;CBX3;HNRNPA2B1	1.59236e-67		MSigDB_C2.TURASHVILI_BREAST_LOBULAR_CARCINOMA_VS_LOBULAR_NORMAL_DN	9.66962e-16	7	73	LCP2;COL1A2;COL4A1;COL4A2;THBS4;VCAN;RFTN1	1.08481e-12
MSigDB_C2.KOINUMA_TARGETS_OF_SMAD2_OR_SMAD3	1.05164e-73	66	758	CAV1;DHRS3;EXT1;ITGBL1;LGALS3;HOXA5;RAB38;GATA3;HOXA3;NT5E;ZBED2;EHF;HOXA7;TGM2;HELZ;RPL3;TNC;ARL4A;SERPINB5;ARL4A;BCR;FOSL2;HOXA10;ATP1B3;CD44;PLCXD2;CDH13;PPP2R2D;F3;MBOAT2;MYOF;RGS12;TGIF1;SETBP1;GRHL3;RAPGEF1;EXT1;OSBPL3;RAB38;SPATS2L;CMIP;RIN2;GPC1;GRHL3;PRKAG2;KANK1;MAML2;WWTR1;ABLIM1;RIN2;RIN2;PTK2;RASAL2;ETS2;DST;ABLIM1;PTK2;SNX7;FAM76B;PMEPA1;MAST4;ADK;ATXN1;ZNF703;CBX3;HNRNPA2B1	1.04872e-70		MSigDB_C3.TFtargets.GGGAGGRR_V$MAZ_Q6	3.35012e-67	82	2105	ADCY4;CADM1;CDC42EP5;FBXL22;LRRC4;RBMS1;SMARCA1;HOXA4;KCNAB3;MEIS1;WFIKKN1;GATA3;KCNS1;HOXA7;BZW1;KCNH2;PYROXD2;CBX8;KCNMA1;RFX1;GAP43;HOXA2;HOXA9;NXPH3;TP53I11;ZFAND3;HOXA1;HOXA10;TRIB1;CD44;PDGFB;GEN1;HOXA13;CBLB;SOX4;RLIM;CLDN16;FGFR1;ITGA11;WWC3;FBXW7;MYT1;PLEKHA6;TGIF1;BEGAIN;SLC16A2;SHROOM2;ATP1A1;PRDM16;SHROOM2;RAPGEF1;TRPS1;BEGAIN;IL16;UBAC2;MGAT3;JAG1;AEBP2;BNC2;DIP2C;MAML2;CCND1;POU2F1;…	3.34082e-64		MSigDB_C2.WALLACE_PROSTATE_CANCER_RACE_UP	1.1544e-15	9	271	ARHGAP15;LCP2;CD1E;CTSC;CD1C;MS4A4A;TFEC;PTPRC;PTPRC	1.15119e-12
MSigDB_C3.TFtargets.RTAAACA_V$FREAC2_01	1.77019e-72	67	833	CADM1;DHRS3;EXT1;FBXL22;HOXA5;MEIS1;HOXA3;LCP2;BTBD3;HOXA7;LCP2;LCP2;TEK;KCNH2;BTBD3;FOSL2;HOXA1;HOXA10;TCF7;TRIB1;BLID;HOXA11;PDGFB;ITSN2;SPOCK2;DCP2;MTTP;USP3;VCAN;FBXW7;MBOAT2;MYT1;TGIF1;DCP2;DOC2B;TRIM2;TRPS1;EXT1;IL16;BNC2;CMIP;PRDM1;CCND1;DOC2B;POU2F1;MCC;KLF12;UBL3;MYLK;DHX40;DCP2;DST;TRPS1;DUSP1;NR3C1;MCC;MCC;ATXN1;GJA1;PPARGC1A;PPARGC1A;NRG1;DPP10;ANK2;PPM1D;ETV1;FGF14	1.58875e-69		MSigDB_C3.TFtargets.RTAAACA_V$FREAC2_01	1.73609e-66	61	833	CADM1;DHRS3;EXT1;FBXL22;HOXA5;MEIS1;HOXA3;LCP2;HOXA7;LCP2;LCP2;TEK;KCNH2;BTBD3;FOSL2;HOXA1;HOXA10;TCF7;TRIB1;HOXA11;PDGFB;ITSN2;SPOCK2;DCP2;USP3;FBXW7;MBOAT2;MYT1;TGIF1;DCP2;DOC2B;TRIM2;TRPS1;EXT1;IL16;BNC2;CMIP;PRDM1;CCND1;DOC2B;POU2F1;MCC;KLF12;UBL3;MYLK;DHX40;DCP2;DST;TRPS1;DUSP1;NR3C1;MCC;MCC;ATXN1;GJA1;PPARGC1A;PPARGC1A;DPP10;ANK2;PPM1D;ETV1	1.55815e-63		MSigDB_C3.TFtargets.TGGAAA_V$NFAT_Q4_01	2.47531e-15	14	1708	RAB38;BTBD3;COL1A2;S100A8;BLID;VCAN;UBASH3B;GAS7;RAB38;KYNU;SPRY2;UBASH3B;NRG1;FGF14	2.22159e-12
MSigDB_C2.DACOSTA_UV_RESPONSE_VIA_ERCC3_DN	4.96432e-72	66	803	CRIM1;EXT1;LRRFIP1;RBMS1;SMARCA1;SOX9;TRAK1;COL1A2;HELZ;CHST3;CLASP2;ITSN2;GIGYF2;GLRB;CBLB;SPOP;DEK;PARD3;CTIF;F3;MBOAT2;MYOF;FILIP1L;TGIF1;ARHGAP35;POLR2B;MAP1B;RFTN1;TRIM2;EXT1;PTPN1;RIN2;TEAD1;CCND1;WWTR1;TRIM44;CAV2;RIN2;MED13L;RIN2;LIMCH1;TGFBR2;UBL3;KIN;PTK2;XRCC4;TRIO;DST;UVRAG;BARD1;PTK2;DUSP1;GNAI1;IRS1;NR3C1;ZMYND11;ATAD2B;ATXN1;CXCL12;GJA1;NRG1;SP3;RABGAP1L;KAZN;ZFHX3;ZFHX3	4.05043e-69		MSigDB_C2.DACOSTA_UV_RESPONSE_VIA_ERCC3_DN	6.18844e-66	60	803	CRIM1;EXT1;LRRFIP1;RBMS1;SMARCA1;SOX9;TRAK1;HELZ;CHST3;CLASP2;ITSN2;GIGYF2;CBLB;SPOP;DEK;PARD3;CTIF;F3;MBOAT2;MYOF;FILIP1L;TGIF1;ARHGAP35;MAP1B;TRIM2;EXT1;PTPN1;RIN2;TEAD1;CCND1;WWTR1;TRIM44;CAV2;RIN2;MED13L;RIN2;LIMCH1;TGFBR2;UBL3;KIN;PTK2;TRIO;DST;UVRAG;BARD1;PTK2;DUSP1;GNAI1;IRS1;NR3C1;ZMYND11;ATAD2B;ATXN1;CXCL12;GJA1;SP3;RABGAP1L;KAZN;ZFHX3;ZFHX3	5.04921e-63		MSigDB_C2.VERHAAK_GLIOBLASTOMA_MESENCHYMAL	1.4335e-14	8	208	LCP2;COL1A2;CTSC;TLR2;MS4A4A;KYNU;PTPRC;PTPRC	1.1696e-11
MSigDB_C2.CUI_TCF21_TARGETS_2_DN	6.4057e-71	64	750	CRIM1;LRRFIP1;MAGI2;MYCT1;RBMS1;SDC2;SGIP1;TOP1MT;WSB2;GATA3;NT5E;SACM1L;BTBD3;MTM1;PHF20L1;TEK;BTBD3;PARD6B;STON1;ZBTB7C;PCMTD2;PDGFB;ITSN2;ITPKB;CBLB;SPOP;JAM2;TBC1D1;CD36;MYOF;SHROOM2;RNFT1;SCN7A;SHROOM2;SGIP1;MED12L;FNDC3B;SERINC5;TACC1;RIN2;GPC1;KANK1;PRDM1;PTGER4;WWTR1;MCC;CAV2;RIN2;PTPRC;RIN2;RAPGEF4;TGFBR2;KLF4;ARHGAP26;PTPRC;PALLD;DST;IQSEC1;IRS1;MCC;MAST4;MCC;CELF2;RABGAP1L	4.79093e-68		MSigDB_C2.CUI_TCF21_TARGETS_2_DN	4.28177e-63	57	750	CRIM1;LRRFIP1;MAGI2;RBMS1;SDC2;SGIP1;TOP1MT;WSB2;GATA3;NT5E;SACM1L;MTM1;TEK;BTBD3;PARD6B;STON1;ZBTB7C;PCMTD2;PDGFB;ITSN2;ITPKB;CBLB;SPOP;JAM2;TBC1D1;CD36;MYOF;SHROOM2;RNFT1;SHROOM2;SGIP1;MED12L;FNDC3B;TACC1;RIN2;GPC1;KANK1;PRDM1;PTGER4;WWTR1;MCC;CAV2;RIN2;RIN2;RAPGEF4;TGFBR2;KLF4;ARHGAP26;PALLD;DST;IQSEC1;IRS1;MCC;MAST4;MCC;CELF2;RABGAP1L	3.20241e-60		MSigDB_C2.RUTELLA_RESPONSE_TO_HGF_UP	2.80465e-14	9	386	CD1B;RAB38;CD1E;TNIP3;CRTAM;RFTN1;RAB20;RAB38;KYNU	2.06806e-11
MSigDB_C3.TFtargets.CAGCTG_V$AP4_Q5	1.3232e-68	75	1371	ADCY4;BNIP3;DHRS3;GFI1;SGIP1;SMARCA1;SPATA6;USP32;HOXA5;GATA3;HOXA3;HOXA6;BTBD3;KCNH2;BTBD3;KCNMA1;OLFML1;S100A8;GAP43;NXPH3;ZFAND3;MAGI1;TCF7;LDLRAD3;PDGFB;RPS6KB1;GIGYF2;WDR25;SPOP;CDH13;KCNMB1;KCNMB1;SOX4;CHRNE;KCNMB1;SPOCK2;NDNF;CD247;USP3;WDR25;MYT1;PLEKHA6;RGS12;TGIF1;PRKACG;GRHL3;LOXL4;RFTN1;SGIP1;GAS7;JAG1;BNC2;STIM1;TACC1;PTPN1;GRHL3;NAV1;ABLIM1;PRICKLE2;KLF12;TGFBR2;MYLK;PTK2;ABLIM1;PTK…	9.13516e-66		MSigDB_C3.TFtargets.CAGCTG_V$AP4_Q5	1.18294e-62	68	1371	ADCY4;BNIP3;DHRS3;GFI1;SGIP1;SMARCA1;SPATA6;USP32;HOXA5;GATA3;HOXA3;HOXA6;KCNH2;BTBD3;KCNMA1;OLFML1;GAP43;NXPH3;ZFAND3;MAGI1;TCF7;LDLRAD3;PDGFB;RPS6KB1;GIGYF2;WDR25;SPOP;KCNMB1;KCNMB1;SOX4;CHRNE;KCNMB1;SPOCK2;CD247;USP3;WDR25;MYT1;PLEKHA6;RGS12;TGIF1;PRKACG;GRHL3;LOXL4;SGIP1;GAS7;JAG1;BNC2;STIM1;TACC1;PTPN1;GRHL3;NAV1;ABLIM1;PRICKLE2;KLF12;TGFBR2;MYLK;PTK2;ABLIM1;PTK2;DUSP1;KCNJ16;FGF13;SKA2;ANK2…	8.16683e-60		MSigDB_C2.YOSHIMURA_MAPK8_TARGETS_UP	3.15281e-14	12	1217	CTSC;THBS4;SCN9A;SCN7A;GAS7;KCNQ3;KYNU;PTPRC;PTPRC;MSX2;NRG1;FGF14	2.06806e-11
MSigDB_C2.CHARAFE_BREAST_CANCER_LUMINAL_VS_BASAL_DN	3.93811e-68	53	420	CAV1;CCDC88A;CXCL1;EXT1;RBMS1;HOXA5;PHLDA1;HOXA3;NT5E;CTSC;TLR2;SERPINB5;DCTD;HOXA1;ATP1B3;CHST3;CD44;DCTD;LUZP1;CDH13;CD58;TBC1D1;COL4A1;COL4A2;F3;UBASH3B;KLHL29;ATP1A1;RALBP1;EXT1;OSBPL3;FNDC3B;JAG1;SPATS2L;LAMA3;ANKH;MAML2;WWTR1;CAV2;TGFBR2;SPRY2;ETS2;PHLDA1;DST;SNX7;GNAI1;NR3C1;PHLDA1;AKT3;MIR100HG;UBASH3B;TM2D1;IRS2	2.52461e-65		MSigDB_C2.RODRIGUES_THYROID_CARCINOMA_POORLY_DIFFERENTIATED_DN	1.80704e-58	53	705	CAPN1;DHRS3;FBXO34;LRRFIP1;MAGI2;SDC2;ALDH2;TRAK1;BCL2;RFX1;CRTC3;NIPAL3;DCTD;BCR;MAGI1;RNF144B;CD44;DCTD;TPST2;TBC1D1;HERC1;ATP1A1;LIMD1;KIAA1671;STIM1;PRKAG2;KANK1;CRYL1;PTGER4;ABLIM1;PRICKLE2;HERC1;MED13L;LIMCH1;TGFBR2;UBL3;MYLK;MAP3K1;ABLIM1;UNC45A;IRS1;MAP3K1;CD302;ATXN1;CXCL12;GJA1;KIAA1217;NKTR;NFIA;SHANK2;WDR11;ZFHX3;ZFHX3	1.15844e-55		MSigDB_C2.HOSHIDA_LIVER_CANCER_SUBCLASS_S1	3.22594e-14	8	230	COL1A2;CTSC;CDH11;COL4A1;COL4A2;VCAN;PTPRC;PTPRC	2.06806e-11
MSigDB_C3.TFtargets.CTTTGA_V$LEF1_Q2	8.47839e-65	67	1085	SGIP1;USP32;HOXA4;MEIS1;HOXA3;SACM1L;HOXA7;TMEM71;CTSC;FGF18;NIPAL3;HOXA2;NXPH3;HOXA10;TCF7;BLID;HOXA11;ITGB6;GTF2A1L;VIP;ITSN2;GIGYF2;HOXA13;RRM1;TMEM117;CDH13;ELF5;SPOCK2;CD247;USP3;SMYD2;FBXW7;MYOF;RGS12;TGIF1;HERC1;ZNF827;SGIP1;TRIM2;MED12L;GAS7;JAG1;LAMA3;SORCS1;PRDM1;COL5A1;KYNU;MCC;GLI2;ITGB6;PCM1;HERC1;ADAMTS12;RASAL2;PMEPA1;FGGY;MCC;MCC;PPARGC1A;PPARGC1A;NRG1;LRCH2;RARB;ZNF703;ETV1;HNRNP…	5.07291e-62		MSigDB_C3.TFtargets.GCANCTGNY_V$MYOD_Q6	1.16375e-55	54	848	GFI1;SMARCA1;HOXA5;GATA3;HOXA3;STARD5;HOXA7;KCNH2;RFX1;SKP1;BCAS4;HOXA2;IGFBP5;FOSL2;MAGI1;TCF7;TRIB1;LDLRAD3;PDGFB;GIGYF2;WDR25;SPOP;CHRNE;FGFR1;WDR25;MYT1;PLEKHA6;RGS12;TGIF1;PRKACG;DOC2B;GRHL3;JAG1;BNC2;STIM1;TACC1;GRHL3;PRKAG2;PRDM1;DOC2B;POU2F1;PCM1;KLF12;DST;IQSEC1;ADK;PKN1;FGF13;PPARGC1A;PPARGC1A;ANK2;ZFHX3;ZFHX3;ETV1	6.96308e-53		MSigDB_C2.CHARAFE_BREAST_CANCER_LUMINAL_VS_BASAL_DN	5.98223e-14	9	420	CTSC;TLR2;CDH13;COL4A1;COL4A2;UBASH3B;SPRY2;MIR100HG;UBASH3B	3.57937e-11
MSigDB_C2.CHARAFE_BREAST_CANCER_LUMINAL_VS_MESENCHYMAL_DN	3.2324e-64	51	429	CAV1;CCDC88A;CRIM1;EXT1;PHLDA1;ANXA5;NT5E;CTSC;PFKP;UBLCP1;FOSL2;CHST3;CD44;CDH11;LUZP1;TBC1D1;COL4A1;COL4A2;UBASH3B;KLHL29;RALBP1;MAP1B;RFTN1;EXT1;JAG1;SPATS2L;BNC2;ANKH;MAML2;TEAD1;NAV1;COL5A1;WWTR1;DPY19L1;CAV2;ADAMTS12;TGFBR2;MYLK;FEZ2;SPRY2;TRIO;PHLDA1;SNX7;GNAI1;NR3C1;PHLDA1;AKT3;ASAP1;MIR100HG;UBASH3B;GJA1	1.81317e-61		MSigDB_C3.TFtargets.CTTTGA_V$LEF1_Q2	2.28153e-55	58	1085	SGIP1;USP32;HOXA4;MEIS1;HOXA3;SACM1L;HOXA7;FGF18;NIPAL3;HOXA2;NXPH3;HOXA10;TCF7;HOXA11;ITGB6;GTF2A1L;ITSN2;GIGYF2;HOXA13;RRM1;TMEM117;ELF5;SPOCK2;CD247;USP3;SMYD2;FBXW7;MYOF;RGS12;TGIF1;HERC1;ZNF827;SGIP1;TRIM2;MED12L;GAS7;JAG1;LAMA3;PRDM1;COL5A1;MCC;GLI2;ITGB6;PCM1;HERC1;ADAMTS12;RASAL2;PMEPA1;FGGY;MCC;MCC;PPARGC1A;PPARGC1A;LRCH2;RARB;ZNF703;ETV1;HNRNPA2B1	1.2798e-52		MSigDB_C5.ANATOMICAL_STRUCTURE_DEVELOPMENT	6.78499e-14	11	948	COL1A2;GLRB;CDH13;COL4A2;THBS4;KIAA1217;PTPRC;SPRY2;PTPRC;MSX2;FGF14	3.60704e-11
MSigDB_C2.RODRIGUES_THYROID_CARCINOMA_POORLY_DIFFERENTIATED_DN	6.83782e-62	57	705	CAPN1;DHRS3;FBXO34;LRRFIP1;MAGI2;SDC2;ALDH2;TRAK1;BCL2;RFX1;CRTC3;NIPAL3;DCTD;BCR;MAGI1;RNF144B;CD44;DCTD;TPST2;TBC1D1;COL4A1;COL4A2;HERC1;ATP1A1;LIMD1;KIAA1671;STIM1;KIAA1217;PRKAG2;KANK1;CRYL1;PTGER4;ABLIM1;PRICKLE2;HERC1;MED13L;THNSL2;LIMCH1;TGFBR2;UBL3;MYLK;MAP3K1;ABLIM1;UNC45A;IRS1;MAP3K1;CD302;ATXN1;CXCL12;GJA1;KIAA1217;NKTR;NFIA;SHANK2;WDR11;ZFHX3;ZFHX3	3.60997e-59		MSigDB_C2.CHARAFE_BREAST_CANCER_LUMINAL_VS_BASAL_DN	3.61956e-55	44	420	CAV1;CCDC88A;CXCL1;EXT1;RBMS1;HOXA5;PHLDA1;HOXA3;NT5E;SERPINB5;DCTD;HOXA1;ATP1B3;CHST3;CD44;DCTD;LUZP1;CD58;TBC1D1;F3;KLHL29;ATP1A1;RALBP1;EXT1;OSBPL3;FNDC3B;JAG1;SPATS2L;LAMA3;ANKH;MAML2;WWTR1;CAV2;TGFBR2;ETS2;PHLDA1;DST;SNX7;GNAI1;NR3C1;PHLDA1;AKT3;TM2D1;IRS2	1.91092e-52		MSigDB_C2.CHARAFE_BREAST_CANCER_LUMINAL_VS_MESENCHYMAL_DN	7.23417e-14	9	429	CTSC;CDH11;COL4A1;COL4A2;UBASH3B;RFTN1;SPRY2;MIR100HG;UBASH3B	3.60704e-11
MSigDB_C3.TFtargets.GCANCTGNY_V$MYOD_Q6	1.28044e-61	60	848	GFI1;MYCT1;SMARCA1;HOXA5;GATA3;HOXA3;STARD5;HOXA7;KCNH2;RFX1;SKP1;BCAS4;S100A8;HOXA2;IGFBP5;FOSL2;MAGI1;TCF7;TRIB1;LDLRAD3;PDGFB;GIGYF2;WDR25;SPOP;CDH13;CHRNE;FGFR1;NDNF;WDR25;MYT1;PLEKHA6;RGS12;TGIF1;PRKACG;DOC2B;GRHL3;JAG1;BNC2;STIM1;TACC1;GRHL3;PRKAG2;PRDM1;DOC2B;POU2F1;PCM1;KLF12;DST;IQSEC1;ADK;PKN1;FGF13;PPARGC1A;PPARGC1A;NRG1;PRICKLE1;ANK2;ZFHX3;ZFHX3;ETV1	6.38442e-59		MSigDB_C2.BLALOCK_ALZHEIMERS_DISEASE_UP	1.23181e-53	64	1574	EIF2AK2;LRRFIP1;PPFIBP2;RBMS1;SOX9;HELZ;KDSR;BCL2;TNC;EIF2AK2;FGF18;IGFBP5;ZFAND3;TCF7;TIMM44;CHST3;CD44;PDGFB;TUBD1;ITPKB;CBLB;GNAZ;SPOP;CD58;PARD3;FGFR1;USP3;WWC3;SNX16;RGS12;TGIF1;LIMD1;DAPK2;RALBP1;TRPS1;IQGAP1;STIM1;TACC1;WWTR1;GLI2;ABLIM1;NPAS3;PCM1;TRIM44;MYLK;FEZ2;KTN1;ARHGAP26;PALLD;DST;TRPS1;UVRAG;ABLIM1;AKT3;PKN1;HEPH;GJA1;NKTR;SP3;IRS2;RARB;PPM1D;ZFHX3;ZFHX3	6.14194e-51		MSigDB_C2.RODWELL_AGING_KIDNEY_UP	7.23417e-14	9	429	LCP2;COL1A2;CDH11;VCAN;MS4A7;RFTN1;PTPRC;PTPRC;PRICKLE1	3.60704e-11
MSigDB_C2.WONG_ADULT_TISSUE_STEM_MODULE	4.80715e-60	55	672	CADM1;CAV1;CRIM1;LRRFIP1;MAGI2;MCOLN2;PPFIBP2;HOXA5;MEIS1;PHLDA1;RAB38;GATA3;HOXA3;EHF;TEK;TGM2;EPHB4;KCNMA1;TNC;HOXA2;HOXA9;IGFBP5;TP53I11;HOXA10;P2RY14;SOX4;COL4A1;COL4A2;THBS4;F3;ARHGAP35;DAPK2;TTC3;RAB20;RAB38;DIP2C;ANKH;CCND1;NAV1;PTGER4;SLC6A6;TRIM44;LIMCH1;KLF4;MYLK;KTN1;ETS2;PHLDA1;DST;DUSP1;PHLDA1;PMEPA1;ZMYND11;CXCL12;GJA1	2.27074e-57		MSigDB_C2.WONG_ADULT_TISSUE_STEM_MODULE	1.79848e-53	49	672	CADM1;CAV1;CRIM1;LRRFIP1;MAGI2;MCOLN2;PPFIBP2;HOXA5;MEIS1;PHLDA1;GATA3;HOXA3;EHF;TEK;TGM2;EPHB4;KCNMA1;TNC;HOXA2;HOXA9;IGFBP5;TP53I11;HOXA10;P2RY14;SOX4;F3;ARHGAP35;DAPK2;TTC3;DIP2C;ANKH;CCND1;NAV1;PTGER4;SLC6A6;TRIM44;LIMCH1;KLF4;MYLK;KTN1;ETS2;PHLDA1;DST;DUSP1;PHLDA1;PMEPA1;ZMYND11;CXCL12;GJA1	8.49546e-51		MSigDB_C5.MULTICELLULAR_ORGANISMAL_DEVELOPMENT	9.38864e-14	11	977	COL1A2;GLRB;CDH13;COL4A2;VCAN;KIAA1217;PTPRC;SPRY2;PTPRC;MSX2;FGF14	4.4349e-11
MSigDB_C5.SIGNAL_TRANSDUCTION	6.27417e-60	71	1535	BNIP3;CXCL1;EDA2R;EXT1;ANXA5;LCP2;LCP2;LCP2;TEK;LTB4R;TLR2;MINK1;TACR2;FGF18;BCAR1;GAP43;KCNIP1;KCNIP1;GPR183;KCNIP1;MAGI1;IL12RB2;RPS6KB1;VIP;GLRB;ITPKB;GNAZ;CDH13;CHRNE;DEK;PARD3;FGFR1;RGS12;PF4;LIMD1;DAPK2;RALBP1;RAPGEF1;EXT1;IQGAP1;PTPN1;MAML2;PTGER4;MCC;GLI2;HTR1F;PTPRC;RAPGEF4;NUDT4;PTK2;RASAL2;FEZ2;PTPRC;TRIO;PTK2;IRS1;NR3C1;AKT3;MCC;MCC;PENK;MED30;PKN1;CXCL12;FGF13;GJA1;HMGB1;MED30;IRS2;R…	2.81554e-57		MSigDB_C2.CHARAFE_BREAST_CANCER_LUMINAL_VS_MESENCHYMAL_DN	4.34368e-53	43	429	CAV1;CCDC88A;CRIM1;EXT1;PHLDA1;ANXA5;NT5E;PFKP;UBLCP1;FOSL2;CHST3;CD44;CDH11;LUZP1;TBC1D1;KLHL29;RALBP1;MAP1B;EXT1;JAG1;SPATS2L;BNC2;ANKH;MAML2;TEAD1;NAV1;COL5A1;WWTR1;DPY19L1;CAV2;ADAMTS12;TGFBR2;MYLK;FEZ2;TRIO;PHLDA1;SNX7;GNAI1;NR3C1;PHLDA1;AKT3;ASAP1;GJA1	1.94923e-50		MSigDB_C2.SENGUPTA_NASOPHARYNGEAL_CARCINOMA_UP	1.35718e-13	8	275	PHF20L1;COL1A2;CTSC;CDH11;COL4A1;COL4A2;VCAN;TFEC	6.09034e-11
MSigDB_C5.MEMBRANE	2.06028e-59	75	1835	BNIP3;CADM1;CAV1;CCDC88A;CD1B;CRIM1;EXT1;LGALS3;ENPP3;KCNS1;TEK;EPHB4;KCNH2;LTB4R;TLR2;BCL2;KCNMA1;PARD6B;TACR2;BCAR1;CD1C;GPR183;MAGI1;RNF144B;ATP1B3;CLDN1;IL12RB2;ITGB6;GNAZ;CDH13;CHRNE;PARD3;CLDN16;CRTAM;FGFR1;MDGA1;CD247;ITGA11;CD36;F3;MYOF;SLC16A2;SHROOM2;ATP1A1;RALBP1;SHROOM2;SDHD;EXT1;MGAT3;KCNQ3;PLA2R1;STIM1;CACNG1;GPC1;SORCS1;ANKH;DPM1;HS3ST1;PTGER4;ITGB6;CAV2;HTR1F;PTPRC;TGFBR2;KCNB2;KT…	8.80525e-57		MSigDB_C5.SIGNAL_TRANSDUCTION	4.72158e-53	63	1535	BNIP3;CXCL1;EDA2R;EXT1;ANXA5;LCP2;LCP2;LCP2;TEK;LTB4R;MINK1;TACR2;FGF18;BCAR1;GAP43;KCNIP1;KCNIP1;GPR183;KCNIP1;MAGI1;IL12RB2;RPS6KB1;ITPKB;GNAZ;CHRNE;DEK;PARD3;FGFR1;RGS12;PF4;LIMD1;DAPK2;RALBP1;RAPGEF1;EXT1;IQGAP1;PTPN1;MAML2;PTGER4;MCC;GLI2;HTR1F;RAPGEF4;NUDT4;PTK2;RASAL2;FEZ2;TRIO;PTK2;IRS1;NR3C1;AKT3;MCC;MCC;MED30;PKN1;CXCL12;FGF13;GJA1;HMGB1;MED30;IRS2;RARB	2.01791e-50		MSigDB_C2.VECCHI_GASTRIC_CANCER_ADVANCED_VS_EARLY_UP	2.58084e-13	7	159	ITGBL1;COL1A2;TLR2;CDH11;COL4A1;THBS4;VCAN	1.10072e-10
MSigDB_C2.GOBERT_OLIGODENDROCYTE_DIFFERENTIATION_DN	2.84358e-58	60	965	BNIP3;CADM1;CCDC88A;CDC42EP5;FGFR2;RBMS1;SDC2;USP32;FCGRT;DIXDC1;TMEM71;HELZ;EFHD1;ARL4A;NIPAL3;RAB40C;ARL4A;BCAR1;PCMTD2;LDLRAD3;GEN1;GLRB;SOX4;JAM2;NDNF;UBASH3B;KLHL29;SHROOM2;SHROOM2;RAPGEF1;TTC3;MAP1B;TRIM2;MGAT3;GAS7;SPATS2L;SERINC5;KANK1;HS3ST1;NAV1;SLC6A6;ABLIM1;TBC1D23;MYLK;SH3BP4;ETS2;TRIO;DST;ABLIM1;HTT;PHYHIPL;IRS1;AKT3;UBASH3B;PRICKLE1;ZNF703;RABGAP1L;KAZN;ZFHX3;ZFHX3	1.16005e-55		MSigDB_C5.MEMBRANE	6.24614e-52	66	1835	BNIP3;CADM1;CAV1;CCDC88A;CD1B;CRIM1;EXT1;LGALS3;ENPP3;KCNS1;TEK;EPHB4;KCNH2;LTB4R;BCL2;KCNMA1;PARD6B;TACR2;BCAR1;CD1C;GPR183;MAGI1;RNF144B;ATP1B3;CLDN1;IL12RB2;ITGB6;GNAZ;CHRNE;PARD3;CLDN16;FGFR1;MDGA1;CD247;ITGA11;CD36;F3;MYOF;SLC16A2;SHROOM2;ATP1A1;RALBP1;SHROOM2;SDHD;EXT1;MGAT3;PLA2R1;STIM1;CACNG1;GPC1;ANKH;DPM1;HS3ST1;PTGER4;ITGB6;CAV2;HTR1F;TGFBR2;KTN1;PDZD2;DST;CD96;GNAI1;UTRN;GJA1;MYO16	2.54814e-49		MSigDB_C7.GSE6269_HEALTHY_VS_STREP_AUREUS_INF_PBMC_DN	2.69814e-13	7	160	TLR2;S100A8;VCAN;GAS7;RAB20;TFEC;NRG1	1.10072e-10
MSigDB_C2.ZWANG_TRANSIENTLY_UP_BY_1ST_EGF_PULSE_ONLY	4.71221e-57	68	1489	FGFR2;ITGBL1;KLHL2;LFNG;HOXA4;HOXA5;KCNAB3;MEIS1;GATA3;STARD5;EHF;CD1E;FGF18;NIPAL3;S100A8;SERPINB5;HOXA2;TP53I11;ZFAND3;RNF144B;CHST3;PCMTD2;TNIP3;SNX16;FBXW7;RGS12;GIGYF1;MTMR1;SCN9A;SETBP1;GRHL3;SCN7A;UBTD2;DHRS12;ETV6;FNDC3B;PLAC8L1;RBM44;DHRS12;PTPN14;CMIP;GRHL3;SORCS1;AXDND1;MAML2;TEAD1;CCND1;KYNU;MCC;WIF1;PCM1;HTR1F;TBC1D23;UBL3;KIN;RASAL2;GNAI1;PMEPA1;MCC;MAST4;MCC;HEPH;TM2D1;NFIA;PRICKLE…	1.83879e-54		MSigDB_C3.TFtargets.YCATTAA_UNKNOWN	1.60458e-51	44	506	ABCA12;ALX3;FBXL22;LRRC4;PLCD4;RBMS1;SGIP1;USP32;GATA3;HOXA3;EHF;HOXA7;KCNH2;KCNMA1;HOXA2;HOXA9;HOXA1;HOXA10;ITGB6;GTF2A1L;SOX4;MYT1;TGIF1;ZNF827;SGIP1;TRPS1;BNC2;PRDM1;NPTX2;ITGB6;NPAS3;KIN;BCOR;PTK2;SH3BP4;TRPS1;PTK2;PHYHIPL;PMEPA1;FGF13;CELF2;RARB;ZFHX3;ZFHX3	6.26134e-49		MSigDB_C2.SMID_BREAST_CANCER_LUMINAL_B_DN	3.90234e-13	9	518	CD1E;CTSC;S100A8;CD1C;COL4A2;VCAN;KYNU;PTPRC;PTPRC	1.52276e-10
MSigDB_C3.TFtargets.TATAAA_V$TATA_01	6.40787e-56	61	1114	BNIP3;CADM1;CCDC88A;MYCT1;RBMS1;SOX9;TBX20;MEIS1;WSB2;HOXA6;RCN3;PHF20L1;COL1A2;KCNH2;S100A8;HOXA2;HOXA9;FOSL2;HOXA10;TCF7;HOXA11;GTF2A1L;PDGFB;VIP;GEN1;TMEM117;SPOCK2;CD36;TGIF1;HERC1;ZNF827;MAP1B;TRIM2;MGAT3;BNC2;STIM1;SORCS1;PRDM1;TEAD1;POU2F1;ABLIM1;WIF1;BCO2;HERC1;RAPGEF4;MYLK;RASAL2;PDZD2;CYP26A1;CD96;ABLIM1;IRS1;PMEPA1;PENK;ADK;ATXN1;UTRN;PPARGC1A;PPARGC1A;ETV1;FGF14	2.39628e-53		MSigDB_C2.GOBERT_OLIGODENDROCYTE_DIFFERENTIATION_DN	2.82379e-51	53	965	BNIP3;CADM1;CCDC88A;CDC42EP5;FGFR2;RBMS1;SDC2;USP32;FCGRT;DIXDC1;HELZ;EFHD1;ARL4A;NIPAL3;RAB40C;ARL4A;BCAR1;PCMTD2;LDLRAD3;GEN1;SOX4;JAM2;KLHL29;SHROOM2;SHROOM2;RAPGEF1;TTC3;MAP1B;TRIM2;MGAT3;GAS7;SPATS2L;KANK1;HS3ST1;NAV1;SLC6A6;ABLIM1;TBC1D23;MYLK;SH3BP4;ETS2;TRIO;DST;ABLIM1;HTT;PHYHIPL;IRS1;AKT3;ZNF703;RABGAP1L;KAZN;ZFHX3;ZFHX3	1.05598e-48		MSigDB_C5.SYSTEM_DEVELOPMENT	4.77277e-13	10	801	COL1A2;GLRB;CDH13;COL4A2;KIAA1217;PTPRC;SPRY2;PTPRC;MSX2;FGF14	1.78482e-10
MSigDB_C2.BLALOCK_ALZHEIMERS_DISEASE_UP	1.78382e-55	68	1574	EIF2AK2;LRRFIP1;PPFIBP2;RBMS1;SOX9;COL1A2;HELZ;KDSR;BCL2;TNC;EIF2AK2;FGF18;IGFBP5;ZFAND3;TCF7;TIMM44;CHST3;CD44;PDGFB;TUBD1;ITPKB;CBLB;GNAZ;SPOP;CD58;PARD3;FGFR1;USP3;VCAN;WWC3;SNX16;RGS12;TGIF1;LIMD1;DAPK2;RALBP1;TRPS1;IQGAP1;STIM1;TACC1;TFEC;WWTR1;GLI2;ABLIM1;NPAS3;PCM1;TRIM44;MYLK;FEZ2;KTN1;ARHGAP26;PALLD;DST;TRPS1;UVRAG;ABLIM1;AKT3;PKN1;HEPH;GJA1;NKTR;HSBP1;SP3;IRS2;RARB;PPM1D;ZFHX3;ZFHX3	6.40393e-53		MSigDB_C2.ZWANG_TRANSIENTLY_UP_BY_1ST_EGF_PULSE_ONLY	4.27928e-50	60	1489	FGFR2;KLHL2;LFNG;HOXA4;HOXA5;KCNAB3;MEIS1;GATA3;STARD5;EHF;CD1E;FGF18;NIPAL3;SERPINB5;HOXA2;TP53I11;ZFAND3;RNF144B;CHST3;PCMTD2;SNX16;FBXW7;RGS12;GIGYF1;MTMR1;SETBP1;GRHL3;UBTD2;DHRS12;ETV6;FNDC3B;PLAC8L1;RBM44;DHRS12;PTPN14;CMIP;GRHL3;AXDND1;MAML2;TEAD1;CCND1;MCC;WIF1;PCM1;HTR1F;TBC1D23;UBL3;KIN;RASAL2;GNAI1;PMEPA1;MCC;MAST4;MCC;HEPH;TM2D1;NFIA;LRCH2;PPM1D;KAZN	1.53626e-47		MSigDB_C2.GRUETZMANN_PANCREATIC_CANCER_UP	7.41631e-13	8	340	LCP2;CTSC;CD1C;VCAN;KYNU;PTPRC;PTPRC;XRCC4	2.66246e-10
MSigDB_C2.LIM_MAMMARY_STEM_CELL_UP	2.54776e-55	46	441	CADM1;CAV1;EXT1;SGIP1;NT5E;RCN3;IGFBP2;KCNMA1;BCAR1;CHST3;HGFAC;LUZP1;CBLB;CDH13;KCNMB1;KCNMB1;JAM2;KCNMB1;COL4A1;COL4A2;VCAN;CD36;KLHL29;RAPGEF1;SGIP1;EXT1;JAG1;TACC1;LAMA3;SORCS1;PRDM1;COL5A1;NPTX2;PRICKLE2;WIF1;MYLK;BCOR;DST;GNAI1;UNC45A;AKT3;GJA1;NRG1;PRICKLE1;LRCH2;RARB	8.79468e-53		MSigDB_C3.TFtargets.TGACAGNY_V$MEIS1_01	2.08483e-49	48	760	DHRS3;RBMS1;SGIP1;USP32;MEIS1;HOXA3;KCNH2;HOXA2;HOXA1;ITGB6;LDLRAD3;RPS6KB1;SERBP1;SOX4;CHRNE;GRK7;RLIM;SPOCK2;MYT1;PLEKHA6;TGIF1;SHROOM2;RALBP1;SHROOM2;SGIP1;IL16;BNC2;TACC1;PTPN1;LAMA3;MAML2;PRDM1;UBP1;ITGB6;KLF12;BCOR;UVRAG;FAM76B;IRS1;FGF13;PPARGC1A;PPARGC1A;SHANK2;SKA2;DPP10;RARB;PPM1D;ETV1	7.19668e-47		MSigDB_C2.CHYLA_CBFA2T3_TARGETS_UP	8.92923e-13	8	348	MYCT1;CTSC;UBASH3B;GAS7;TFEC;THNSL2;UBASH3B;NRG1	2.93063e-10
MSigDB_C2.YOSHIMURA_MAPK8_TARGETS_UP	6.29312e-55	62	1217	CADM1;GFI1;GPT;PLCD4;HOXA4;KCNAB3;KCNS1;CTSC;KCNH2;BCL2;IGFBP2;TACR2;TNC;SERPINB5;BCAR1;MYL12B;CD44;PDGFB;ITPKB;CHRNE;SPP2;CD247;THBS4;BEGAIN;GLMN;SCN9A;CRYBB3;ATP1A1;RALBP1;SCN7A;MAP1B;BEGAIN;GAS7;KCNQ3;CACNG1;GLOD4;LAMA3;GLOD4;CCND1;PTGER4;KYNU;NPTX2;POU2F1;FANCC;HTR1F;PTPRC;RAPGEF4;TGFBR2;PTK2;PTPRC;PTK2;NR3C1;FGGY;MSX2;ATXN1;KCNJ16;NRG1;IRS2;RARB;DLGAP1;HNRNPA2B1;FGF14	2.09188e-52		MSigDB_C3.TFtargets.TATAAA_V$TATA_01	4.85523e-48	53	1114	BNIP3;CADM1;CCDC88A;RBMS1;SOX9;TBX20;MEIS1;WSB2;HOXA6;RCN3;KCNH2;HOXA2;HOXA9;FOSL2;HOXA10;TCF7;HOXA11;GTF2A1L;PDGFB;GEN1;TMEM117;SPOCK2;CD36;TGIF1;HERC1;ZNF827;MAP1B;TRIM2;MGAT3;BNC2;STIM1;PRDM1;TEAD1;POU2F1;ABLIM1;WIF1;BCO2;HERC1;RAPGEF4;MYLK;RASAL2;PDZD2;CYP26A1;CD96;ABLIM1;IRS1;PMEPA1;ADK;ATXN1;UTRN;PPARGC1A;PPARGC1A;ETV1	1.61391e-45		MSigDB_C3.TFtargets.GGGAGGRR_V$MAZ_Q6	9.01824e-13	13	2105	ARHGAP15;RAB38;PHF20L1;COL1A2;MOCS1;VCAN;RAB38;SORCS1;KCNB2;PENK;NRG1;ZFPM2;FGF14	2.93063e-10
MSigDB_C3.TFtargets.TGACAGNY_V$MEIS1_01	3.38255e-54	53	760	DHRS3;RBMS1;SGIP1;USP32;MEIS1;HOXA3;PHF20L1;TMEM71;KCNH2;HOXA2;HOXA1;ITGB6;LDLRAD3;RPS6KB1;VIP;SERBP1;SOX4;CHRNE;GRK7;RLIM;SPOCK2;MYT1;PLEKHA6;TGIF1;SHROOM2;RALBP1;SHROOM2;SGIP1;IL16;BNC2;TACC1;PTPN1;LAMA3;MAML2;PRDM1;UBP1;ITGB6;KLF12;BCOR;UVRAG;FAM76B;IRS1;FGF13;PPARGC1A;PPARGC1A;NRG1;SHANK2;SKA2;PRICKLE1;DPP10;RARB;PPM1D;ETV1	1.08423e-51		MSigDB_C2.KRIEG_HYPOXIA_NOT_VIA_KDM3A	1.06706e-47	45	666	BNIP3;CADM1;CXCL1;LGALS3;MIR155HG;PRELID2;BZW1;PPP1R16A;SPRY1;KCNMA1;PFKP;NIPAL3;KCNIP1;KCNIP1;KCNIP1;CD44;KCNMB1;KCNMB1;KCNMB1;SMYD2;MYOF;MTMR1;HK1;KIAA1671;RAPGEF1;PTPN14;TACC1;RIN2;CCND1;SNHG5;RIN2;RIN2;SPRY1;KTN1;TRIO;DUSP1;ARL4C;NR3C1;PMEPA1;ASAP1;VPS13D;FZD1;NFIA;SHANK2;IRS2	3.4203e-45		MSigDB_C7.GSE29618_PDC_VS_MDC_DAY7_FLU_VACCINE_DN	9.44157e-13	7	191	CD1B;MNDA;CD1E;TLR2;CD1C;VCAN;GAS7	2.93063e-10
MSigDB_C3.TFtargets.YCATTAA_UNKNOWN	4.48123e-54	47	506	ABCA12;ALX3;FBXL22;LRRC4;PLCD4;RBMS1;SGIP1;USP32;GATA3;HOXA3;EHF;HOXA7;KCNH2;KCNMA1;HOXA2;HOXA9;HOXA1;HOXA10;ITGB6;GTF2A1L;SOX4;NDNF;MTTP;MYT1;TGIF1;ZNF827;SGIP1;TRPS1;BNC2;SORCS1;PRDM1;NPTX2;ITGB6;NPAS3;KIN;BCOR;PTK2;SH3BP4;TRPS1;PTK2;PHYHIPL;PMEPA1;FGF13;CELF2;RARB;ZFHX3;ZFHX3	1.38686e-51		MSigDB_C3.TFtargets.WGTTNNNNNAAA_UNKNOWN	1.68679e-47	41	487	DHRS3;EXT1;LRRC4;SGIP1;HOXA5;HOXA3;EHF;TEK;KCNMA1;ARL4A;ARL4A;HOXA9;TRIB1;ZNF622;HOXA11;PDGFB;FGFR1;FBXW7;TGIF1;PRDM16;ZNF827;MAP1B;SGIP1;EXT1;BNC2;RIN2;PRDM1;ABLIM1;RIN2;RIN2;BCOR;DHX40;ETS2;CYP26A1;CD96;ABLIM1;FGF13;NFIA;ETV1;CBX3;HNRNPA2B1	5.22034e-45		MSigDB_C2.DODD_NASOPHARYNGEAL_CARCINOMA_DN	9.74934e-13	11	1215	MNDA;COL1A2;CTSC;TNIP3;COL4A1;COL4A2;VCAN;MS4A4A;POLR2B;TMEM167A;XRCC4	2.93063e-10
MSigDB_C2.LIU_PROSTATE_CANCER_DN	1.3088e-53	45	443	ADCY4;CAV1;CRIM1;FGFR2;MAGI2-AS3;RBMS1;ALDH2;MEIS1;PHLDA1;GATA3;EHF;COL1A2;BCL2;KCNMA1;SERPINB5;SH3PXD2B;ITGB6;FGFR1;NDNF;TBC1D1;COL4A1;COL4A2;MYOF;KLHL29;ZNF827;MAP1B;TACC1;SLC6A6;COL5A1;ITGB6;PRICKLE2;WIF1;CAV2;MYLK;ETS2;PALLD;PHLDA1;DST;SNX7;PHLDA1;MIR100HG;PENK;HEPH;GJA1;ANK2	3.91549e-51		MSigDB_C5.CYTOPLASM	1.81825e-47	64	1987	BNIP3;CAV1;CCDC88A;CDC42EP5;EXT1;HSPH1;LGALS3;LRRFIP1;MTRR;SGIP1;RAB36;ANXA5;CLN6;SACM1L;TRAK1;CLN6;BZW1;BCL2;BCAR1;TIMM44;TRIB1;TUBD1;CLASP2;TPST2;GNAZ;TMEM117;PITRM1;CD247;IPO9;HERC1;PLEKHF2;SHROOM2;DAPK2;SHROOM2;SGIP1;TRIM2;SDHD;EXT1;ARG1;STIM1;DPM1;HS3ST1;FANCC;PRICKLE2;PCM1;BCL2L14;CAV2;HERC1;ATG7;KTN1;PDZD2;DST;UVRAG;BARD1;SYN3;HTT;PHYHIPL;AKAP6;IRS1;NR3C1;ATXN1;FGF13;KIAA1217;MYO16	5.43959e-45		MSigDB_C7.GSE29618_PDC_VS_MDC_DN	9.79597e-13	7	192	MNDA;CD1E;CD1C;GAS7;SERINC5;PTPRC;PTPRC	2.93063e-10
MSigDB_C5.ANATOMICAL_STRUCTURE_DEVELOPMENT	3.25817e-53	56	948	ANKRD7;CCDC88A;CDC42EP5;CRIM1;CXCL1;EXT1;SMARCA1;HOXA4;GATA3;EHF;MTM1;COL1A2;EPHB4;PARD6B;FGF18;NPAS1;HOXA11;CLASP2;GLRB;HOXA13;CDH13;PARD3;FGFR1;MDGA1;SPP2;ITGA11;COL4A2;THBS4;GLMN;PF4;PRKACG;SHROOM2;SHROOM2;TRPS1;EXT1;KIAA1217;LAMA3;ANKH;GLI2;ABLIM1;PTPRC;KLF4;FEZ2;SPRY2;PTPRC;ETS2;TRPS1;ABLIM1;HTT;MSX2;UTRN;FGF13;KIAA1217;MYO16;EVPL;FGF14	9.43292e-51		MSigDB_C5.BIOPOLYMER_METABOLIC_PROCESS	7.22976e-47	59	1615	BNIP3;CCDC88A;GFI1;LRRFIP1;RBMS1;SMARCA1;GATA3;NT5E;TRAK1;EHF;MINK1;ALG6;BCR;FOSL2;RNF144B;TCF7;TRIB1;TPST2;SPOP;DEK;ELF5;FBXW7;TGIF1;RXRA;LIMD1;DAPK2;TRPS1;PTPN14;MAML2;PRDM1;CCND1;DPM1;UBP1;GLI2;FANCC;KLF12;KLF4;MYLK;KIN;BCOR;ATG7;TRPS1;UVRAG;NR3C1;AKT3;ZMYND11;MED30;PKN1;HMGB1;PPARGC1A;PPARGC1A;MED30;SP3;RARB;PPM1D;ZFHX3;ZFHX3;ETV1;EVPL	2.09313e-44		MSigDB_C2.OSMAN_BLADDER_CANCER_UP	1.65494e-12	8	376	CTSC;MS4A4A;MS4A7;GAS7;KYNU;PTPRC;PTPRC;XRCC4	4.79133e-10
MSigDB_C2.DODD_NASOPHARYNGEAL_CARCINOMA_UP	8.41485e-53	64	1451	CXCL1;DHRS3;FBXO34;LGALS3;LRRC4;LRRFIP1;MYCT1;SPATA6;MEIS1;RAB36;RAB38;DIXDC1;TRAK1;PPP1R16A;NIPAL3;S100A8;BCAR1;CD1C;MAGI1;MYL12B;ZBTB7C;BLID;CLCN4;RNF175;ULK4;WDR25;OTUD1;WDR25;F3;MBOAT2;MYOF;PLEKHA6;GRHL3;LOXL4;UBAC2;RAB38;STIM1;GRHL3;AXDND1;IFT43;CD180;CRYL1;SLC6A6;ABLIM1;BCO2;UBL3;RASAL2;MAP3K1;PDZD2;ABLIM1;IQSEC1;DUSP1;MAP3K1;FGGY;VPS13D;KCNJ16;NFIA;SHANK2;HSBP1;RARB;ZNF703;KAZN;EVPL;FGF14	2.3601e-50		MSigDB_C2.CHICAS_RB1_TARGETS_CONFLUENT	1.14643e-46	41	510	CADM1;CAV1;CDC42EP5;CDCA7;DHRS3;MAGI2-AS3;MIR155HG;TGM2;KCNH2;KCNMA1;ARL4A;NIPAL3;ARL4A;CD44;MYOF;PDGFRL;SHROOM2;LIMD1;LOXL4;SHROOM2;EPG5;MAP1B;OSBPL3;JAG1;SPATS2L;GPC1;PRKAG2;COL5A1;CAV2;TGFBR2;MYLK;SH3BP4;PALLD;SNX7;ARL4C;UTRN;THSD4;CXCL12;SKA2;ZNF703;RABGAP1L	3.21539e-44		MSigDB_C2.BENPORATH_SUZ12_TARGETS	2.17353e-12	10	935	CDH11;CDH13;NDNF;RFTN1;GAS7;KCNQ3;SORCS1;PENK;NRG1;PRICKLE1	6.09608e-10
MSigDB_C2.CHICAS_RB1_TARGETS_CONFLUENT	2.37754e-52	46	510	CADM1;CAV1;CDC42EP5;CDCA7;DHRS3;ITGBL1;MAGI2-AS3;MIR155HG;TGM2;COL1A2;KCNH2;KCNMA1;ARL4A;NIPAL3;ARL4A;CD44;MYOF;SCN9A;PDGFRL;SHROOM2;LIMD1;LOXL4;SCN7A;SHROOM2;EPG5;MAP1B;OSBPL3;JAG1;SPATS2L;GPC1;PRKAG2;COL5A1;CAV2;TGFBR2;MYLK;SH3BP4;PALLD;SNX7;ARL4C;UTRN;THSD4;CXCL12;SKA2;PRICKLE1;ZNF703;RABGAP1L	6.46618e-50		MSigDB_C2.LIM_MAMMARY_STEM_CELL_UP	4.3633e-46	39	441	CADM1;CAV1;EXT1;SGIP1;NT5E;RCN3;IGFBP2;KCNMA1;BCAR1;CHST3;HGFAC;LUZP1;CBLB;KCNMB1;KCNMB1;JAM2;KCNMB1;CD36;KLHL29;RAPGEF1;SGIP1;EXT1;JAG1;TACC1;LAMA3;PRDM1;COL5A1;NPTX2;PRICKLE2;WIF1;MYLK;BCOR;DST;GNAI1;UNC45A;AKT3;GJA1;LRCH2;RARB	1.18669e-43		MSigDB_C2.NABA_MATRISOME	2.28986e-12	10	940	COL1A2;CTSC;S100A8;NDNF;COL4A1;COL4A2;THBS4;VCAN;NRG1;FGF14	6.22773e-10
MSigDB_C3.TFtargets.WGTTNNNNNAAA_UNKNOWN	1.02143e-51	45	487	DHRS3;EXT1;LRRC4;SGIP1;HOXA5;HOXA3;EHF;TEK;KCNMA1;ARL4A;ARL4A;HOXA9;TRIB1;ZNF622;HOXA11;PDGFB;MOCS1;FGFR1;VCAN;FBXW7;TGIF1;PRDM16;ZNF827;MAP1B;SGIP1;EXT1;BNC2;RIN2;PRDM1;TFEC;ABLIM1;RIN2;RIN2;BCOR;DHX40;ETS2;CYP26A1;CD96;ABLIM1;FGF13;NFIA;NRG1;ETV1;CBX3;HNRNPA2B1	2.69628e-49		MSigDB_C2.GOZGIT_ESR1_TARGETS_DN	4.60746e-46	44	672	ABCA12;DHRS3;FGFR2;SOX9;GATA3;SIGLEC15;TGM2;ARL4A;ARL4A;IGFBP5;HOXA10;RNF144B;CD44;CBLB;PLCXD2;ELF5;ZPLD1;SNX16;PDGFRL;SHROOM2;HK1;SHROOM2;VMP1;TRIM2;TRPS1;JAG1;KANK1;AOX1;ABLIM1;PRICKLE2;NPAS3;CAV2;TRPS1;ABLIM1;IRS1;PMEPA1;ASAP1;MAST4;UTRN;THSD4;CXCL12;FGF13;SHANK2;SDK1	1.21623e-43		MSigDB_C2.MCLACHLAN_DENTAL_CARIES_DN	2.63878e-12	7	221	MNDA;LCP2;CTSC;S100A8;KYNU;PTPRC;PTPRC	6.96559e-10
MSigDB_C5.MULTICELLULAR_ORGANISMAL_DEVELOPMENT	3.77918e-51	55	977	ANKRD7;CRIM1;CXCL1;EXT1;SMARCA1;EHF;MTM1;COL1A2;EPHB4;MINK1;PARD6B;HOXA9;HOXA1;HOXA10;NPAS1;GLRB;HOXA13;CDH13;PARD3;FGFR1;MDGA1;SPP2;ITGA11;COL4A2;VCAN;TGIF1;GLMN;PF4;PRKACG;SHROOM2;LIMD1;SHROOM2;TRPS1;EXT1;KIAA1217;LAMA3;ANKH;GLI2;ABLIM1;PTPRC;KLF4;FEZ2;SPRY2;PTPRC;ETS2;TRPS1;ABLIM1;HTT;MSX2;UTRN;FGF13;KIAA1217;MYO16;EVPL;FGF14	9.62041e-49		MSigDB_C2.LIU_PROSTATE_CANCER_DN	5.22203e-46	39	443	ADCY4;CAV1;CRIM1;FGFR2;MAGI2-AS3;RBMS1;ALDH2;MEIS1;PHLDA1;GATA3;EHF;BCL2;KCNMA1;SERPINB5;SH3PXD2B;ITGB6;FGFR1;TBC1D1;MYOF;KLHL29;ZNF827;MAP1B;TACC1;SLC6A6;COL5A1;ITGB6;PRICKLE2;WIF1;CAV2;MYLK;ETS2;PALLD;PHLDA1;DST;SNX7;PHLDA1;HEPH;GJA1;ANK2	1.33908e-43		MSigDB_C2.RUTELLA_RESPONSE_TO_HGF_VS_CSF2RB_AND_IL4_DN	3.28558e-12	7	228	CD1B;RAB38;CD1E;VCAN;RFTN1;RAB38;NRG1	8.42516e-10
MSigDB_C5.BIOPOLYMER_METABOLIC_PROCESS	3.85888e-51	65	1615	BNIP3;CCDC88A;GFI1;LRRFIP1;RBMS1;SMARCA1;GATA3;NT5E;TRAK1;EHF;MINK1;ALG6;BCR;FOSL2;RNF144B;TCF7;TRIB1;TPST2;SPOP;DEK;ELF5;FBXW7;TGIF1;POLR2B;RXRA;LIMD1;DAPK2;TRPS1;PTPN14;MAML2;PRDM1;CCND1;DPM1;UBP1;GLI2;FANCC;PTPRC;KLF12;KLF4;MYLK;KIN;BCOR;ATG7;PTPRC;XRCC4;TRPS1;UVRAG;NR3C1;AKT3;ZMYND11;MED30;PKN1;HMGB1;PPARGC1A;PPARGC1A;MED30;HSBP1;SP3;RARB;PPM1D;ZFHX3;ZFHX3;ETV1;ZFPM2;EVPL	9.62041e-49		MSigDB_C5.MEMBRANE_PART	1.08962e-45	57	1535	BNIP3;CADM1;CAV1;CD1B;CRIM1;EXT1;ENPP3;KCNS1;TEK;EPHB4;KCNH2;LTB4R;BCL2;KCNMA1;PARD6B;TACR2;BCAR1;CD1C;GPR183;RNF144B;ATP1B3;CLDN1;IL12RB2;ITGB6;CHRNE;PARD3;CLDN16;FGFR1;MDGA1;CD247;ITGA11;CD36;F3;SLC16A2;SHROOM2;ATP1A1;SHROOM2;EXT1;MGAT3;PLA2R1;STIM1;CACNG1;GPC1;ANKH;DPM1;HS3ST1;PTGER4;ITGB6;CAV2;HTR1F;TGFBR2;KTN1;PDZD2;DST;CD96;GNAI1;GJA1	2.71647e-43		MSigDB_C2.REACTOME_AXON_GUIDANCE	4.31242e-12	7	237	COL1A2;COL4A1;COL4A2;SCN7A;KCNQ3;PTPRC;PTPRC	1.07255e-09
MSigDB_C3.TFtargets.TGACCTY_V$ERR1_Q2	7.52873e-51	54	934	BNIP3;FBXL22;RBMS1;SGIP1;SMARCA1;TMEM196;HOXA5;HOXA3;BTBD3;TEK;TMEM71;BTBD3;RFX1;HOXA2;HOXA10;TCF7;TIMM44;ITGB6;PLCXD2;CDH13;SOX4;CRTAM;MTTP;RPL32;USP3;MBOAT2;PRDM16;MAP1B;SGIP1;SDHD;ETV6;APIP;BNC2;STIM1;RIN2;SORCS1;NPTX2;MCC;ITGB6;RIN2;KLF12;RIN2;UBL3;MYLK;KIN;IQSEC1;PMEPA1;MCC;MCC;PKN1;PPARGC1A;PPARGC1A;NRG1;SDK1	1.82623e-48		MSigDB_C2.DODD_NASOPHARYNGEAL_CARCINOMA_UP	1.39009e-44	55	1451	CXCL1;DHRS3;FBXO34;LGALS3;LRRC4;LRRFIP1;SPATA6;MEIS1;RAB36;DIXDC1;TRAK1;PPP1R16A;NIPAL3;BCAR1;CD1C;MAGI1;MYL12B;ZBTB7C;CLCN4;ULK4;WDR25;WDR25;F3;MBOAT2;MYOF;PLEKHA6;GRHL3;LOXL4;UBAC2;STIM1;GRHL3;AXDND1;IFT43;CD180;CRYL1;SLC6A6;ABLIM1;BCO2;UBL3;RASAL2;MAP3K1;PDZD2;ABLIM1;IQSEC1;DUSP1;MAP3K1;FGGY;VPS13D;KCNJ16;NFIA;SHANK2;RARB;ZNF703;KAZN;EVPL	3.3719e-42		MSigDB_C3.TFtargets.V$EVI1_02	4.42167e-12	6	113	MYCT1;KYNU;PTPRC;PTPRC;MSX2;ZFPM2	1.07255e-09
MSigDB_C5.MEMBRANE_PART	4.25007e-50	63	1535	BNIP3;CADM1;CAV1;CD1B;CRIM1;EXT1;ENPP3;KCNS1;TEK;EPHB4;KCNH2;LTB4R;TLR2;BCL2;KCNMA1;PARD6B;TACR2;BCAR1;CD1C;GPR183;RNF144B;ATP1B3;CLDN1;IL12RB2;ITGB6;CDH13;CHRNE;PARD3;CLDN16;FGFR1;MDGA1;CD247;ITGA11;CD36;F3;SLC16A2;SHROOM2;ATP1A1;SHROOM2;EXT1;MGAT3;KCNQ3;PLA2R1;STIM1;CACNG1;GPC1;ANKH;DPM1;HS3ST1;PTGER4;ITGB6;CAV2;HTR1F;PTPRC;TGFBR2;KCNB2;KTN1;PDZD2;PTPRC;DST;CD96;GNAI1;GJA1	1.0038e-47		MSigDB_C2.NUYTTEN_NIPP1_TARGETS_DN	1.56056e-44	45	784	CAV1;DHRS3;PHLDA1;WFIKKN1;WSB2;EHF;KDSR;BTBD3;NIPAL3;HOXA10;CDH11;PDGFB;RPS6KB1;HOXA13;SERBP1;DCP2;PLCL2;MBOAT2;DCP2;PLEKHF2;SHROOM2;LOXL4;RALBP1;SHROOM2;TRIM2;OSBPL3;APIP;TACC1;CCND1;CAV2;LIMCH1;NUDT4;KTN1;ZNF518B;DCP2;PHLDA1;HTT;IQSEC1;GNAI1;PHLDA1;ASAP1;MED30;KRR1;MED30;SP3	3.6858e-42		MSigDB_C5.GATED_CHANNEL_ACTIVITY	4.66597e-12	6	114	GLRB;KCNMB1;SCN9A;SCN7A;KCNQ3;KCNB2	1.10203e-09
MSigDB_C5.CYTOPLASM	4.63119e-50	69	1987	BNIP3;CAV1;CCDC88A;CDC42EP5;EXT1;HSPH1;LGALS3;LRRFIP1;MTRR;SGIP1;RAB36;ANXA5;CLN6;SACM1L;TRAK1;CLN6;BZW1;CTSC;BCL2;BCAR1;TIMM44;TRIB1;TUBD1;CLASP2;TPST2;GNAZ;TMEM117;CDH13;PITRM1;CD247;IPO9;HERC1;PLEKHF2;SHROOM2;DAPK2;SHROOM2;SGIP1;TRIM2;SDHD;EXT1;ARG1;STIM1;KIAA1217;DPM1;HS3ST1;FANCC;PRICKLE2;PCM1;BCL2L14;CAV2;HERC1;ATG7;KTN1;PDZD2;XRCC4;DST;UVRAG;BARD1;SYN3;HTT;PHYHIPL;AKAP6;IRS1;NR3C1;ATXN1;FG…	1.06577e-47		MSigDB_C3.TFtargets.GGGTGGRR_V$PAX4_03	6.27484e-44	51	1195	CADM1;CRIM1;PLCD4;SMARCA1;WFDC5;HOXA5;EHF;KCNH2;CBX8;RFX1;SERPINB5;GAP43;IGFBP5;HOXA10;PDGFB;ITPKB;SPOP;KCNMB1;KCNMB1;WASL;KCNMB1;RLIM;FGFR1;BEGAIN;GIGYF1;SLC16A2;GRHL3;RNFT1;RALBP1;ZNF827;MAP1B;BEGAIN;MGAT3;IQGAP1;GRHL3;PRDM1;PIP5K1B;POU2F1;ADAMTS12;KLF12;RASAL2;ARHGAP26;ARL4C;IRS1;NR3C1;ATXN1;ANK2;PPM1D;CBX3;HNRNPA2B1;EVPL	1.44402e-41		MSigDB_C2.ONDER_CDH1_TARGETS_2_DN	5.67198e-12	8	439	RAB38;CTSC;TLR2;S100A8;RAB38;SERINC5;NRG1;AJAP1	1.27265e-09
MSigDB_C3.TFtargets.TTANTCA_UNKNOWN	4.29305e-49	51	842	CADM1;CRIM1;HSPH1;SMARCA1;TMEM196;USP32;HOXA5;CBX8;SKP1;GAP43;HOXA2;HOXA9;FOSL2;HOXA1;MAGI1;TCF7;CLCN4;CD44;HGFAC;VIP;SOX4;TNIP3;RLIM;FGFR1;ITGA11;MTTP;USP3;VCAN;FBXW7;TGIF1;TRPS1;GDPD4;BNC2;PRDM1;TFEC;NPTX2;POU2F1;ABLIM1;THNSL2;MYLK;PDZD2;ETS2;TRPS1;ABLIM1;DUSP1;GNAI1;ATXN1;SHANK2;SKA2;PRICKLE1;ZFPM2	9.63253e-47		MSigDB_C2.PEREZ_TP53_TARGETS	7.37007e-44	48	996	ABCA12;CADM1;DHRS3;FBXO34;MCOLN2;WFDC5;HOXA5;GATA3;TRAK1;LTB4R;SPRY1;FGF18;TP53I11;GPR183;RNF144B;CHST3;CLCN4;HOXA11;MRPL39;PCMTD2;WDFY2;ITSN2;ITPKB;LUZP1;TPST2;WDFY2;TOR3A;MYT1;SHROOM2;LIMD1;SHROOM2;KIAA1671;TRIM2;DIP2C;MCC;SPRY1;KIN;BCOR;IQSEC1;FZD1;MCC;MCC;FGF13;KIAA1217;CELF2;MTUS2;KAZN;EVPL	1.65366e-41		MSigDB_C2.SMID_BREAST_CANCER_NORMAL_LIKE_UP	5.67198e-12	8	439	ARHGAP15;LCP2;CD1E;CTSC;CD1C;PTPRC;SPRY2;PTPRC	1.27265e-09
MSigDB_C3.TFtargets.GGGTGGRR_V$PAX4_03	5.57329e-49	57	1195	CADM1;CRIM1;PLCD4;SMARCA1;WFDC5;HOXA5;EHF;KCNH2;CBX8;RFX1;SERPINB5;GAP43;IGFBP5;HOXA10;PDGFB;ITPKB;SPOP;KCNMB1;KCNMB1;WASL;KCNMB1;RLIM;FGFR1;VCAN;BEGAIN;GIGYF1;SLC16A2;GRHL3;RNFT1;RALBP1;ZNF827;MAP1B;BEGAIN;MGAT3;IQGAP1;GRHL3;PRDM1;PIP5K1B;KYNU;POU2F1;ADAMTS12;KLF12;RASAL2;SPRY2;ARHGAP26;ARL4C;IRS1;NR3C1;MSX2;ATXN1;NRG1;ANK2;PPM1D;ZFPM2;CBX3;HNRNPA2B1;EVPL	1.22001e-46		MSigDB_C3.TFtargets.TGACCTY_V$ERR1_Q2	7.9257e-44	47	934	BNIP3;FBXL22;RBMS1;SGIP1;SMARCA1;TMEM196;HOXA5;HOXA3;TEK;BTBD3;RFX1;HOXA2;HOXA10;TCF7;TIMM44;ITGB6;PLCXD2;SOX4;RPL32;USP3;MBOAT2;PRDM16;MAP1B;SGIP1;SDHD;ETV6;APIP;BNC2;STIM1;RIN2;NPTX2;MCC;ITGB6;RIN2;KLF12;RIN2;UBL3;MYLK;KIN;IQSEC1;PMEPA1;MCC;MCC;PKN1;PPARGC1A;PPARGC1A;SDK1	1.73495e-41		MSigDB_C2.LIM_MAMMARY_STEM_CELL_UP	5.88033e-12	8	441	CDH13;KCNMB1;COL4A1;COL4A2;VCAN;SORCS1;NRG1;PRICKLE1	1.28722e-09
MSigDB_C2.FOSTER_TOLERANT_MACROPHAGE_DN	1.63169e-48	40	378	CAV1;CXCL1;EXT1;LRRFIP1;LCP2;LCP2;LCP2;CTSC;TNC;ARL4A;ARL4A;ITPKB;LUZP1;OTUD1;DCP2;TBC1D1;VCAN;UBASH3B;FILIP1L;DCP2;PLEKHF2;UBTD2;EXT1;ETV6;AEBP2;RIN2;FANCC;RIN2;MED13L;RIN2;FEZ2;KTN1;ARHGAP26;DCP2;NR3C1;PMEPA1;AKT3;FZD1;UBASH3B;GJA1	3.48677e-46		MSigDB_C2.YOSHIMURA_MAPK8_TARGETS_UP	1.53906e-43	51	1217	CADM1;GFI1;GPT;PLCD4;HOXA4;KCNAB3;KCNS1;KCNH2;BCL2;IGFBP2;TACR2;TNC;SERPINB5;BCAR1;MYL12B;CD44;PDGFB;ITPKB;CHRNE;SPP2;CD247;BEGAIN;GLMN;CRYBB3;ATP1A1;RALBP1;MAP1B;BEGAIN;GAS7;CACNG1;GLOD4;LAMA3;GLOD4;CCND1;PTGER4;NPTX2;POU2F1;FANCC;HTR1F;RAPGEF4;TGFBR2;PTK2;PTK2;NR3C1;FGGY;ATXN1;KCNJ16;IRS2;RARB;DLGAP1;HNRNPA2B1	3.28883e-41		MSigDB_C3.TFtargets.CTTTGA_V$LEF1_Q2	9.275e-12	10	1085	TMEM71;CTSC;BLID;VIP;CDH13;GAS7;SORCS1;KYNU;NRG1;FGF14	1.98198e-09
MSigDB_C2.MASSARWEH_TAMOXIFEN_RESISTANCE_UP	7.61217e-48	43	507	DHRS3;PPFIBP2;RBMS1;HOXA5;TRAK1;COL1A2;KCNMA1;NIPAL3;IGFBP5;HOXA10;RNF144B;CDH11;ELF5;THBS4;CD36;ARHGAP35;ZNF827;RFTN1;JAG1;RAB20;PTPN14;TACC1;RIN2;KIAA1217;KANK1;PRICKLE2;CAV2;RIN2;KLF12;RIN2;LIMCH1;NUDT4;KLF4;MYLK;SH3BP4;PDZD2;FAM76B;TLN2;UTRN;FGF13;KIAA1217;NFIA;SHANK2	1.58882e-45		MSigDB_C5.NUCLEOBASENUCLEOSIDENUCLEOTIDE_AND_NUCLEIC_ACID_METABOLIC_PROCESS	1.13459e-42	50	1195	BNIP3;CCDC88A;EDA2R;GFI1;LRRFIP1;RBMS1;SMARCA1;GATA3;NT5E;TRAK1;EHF;DCTD;FOSL2;TCF7;DCTD;SPOP;DEK;ELF5;TGIF1;ARHGAP35;RXRA;LIMD1;TRPS1;MAML2;PRDM1;POU2F1;UBP1;GLI2;FANCC;KLF12;NUDT4;KLF4;KIN;BCOR;TRPS1;UVRAG;NR3C1;ZMYND11;ADK;MED30;ATXN1;HMGB1;PPARGC1A;PPARGC1A;MED30;SP3;RARB;ZFHX3;ZFHX3;ETV1	2.36812e-40		MSigDB_C5.ION_CHANNEL_ACTIVITY	1.55981e-11	6	139	GLRB;KCNMB1;SCN9A;SCN7A;KCNQ3;KCNB2	3.25565e-09
MSigDB_C5.PLASMA_MEMBRANE	8.56382e-48	58	1322	CADM1;CAV1;CCDC88A;CD1B;LGALS3;ENPP3;KCNS1;TEK;EPHB4;KCNH2;LTB4R;TLR2;KCNMA1;PARD6B;TACR2;BCAR1;CD1C;GPR183;MAGI1;ATP1B3;CLDN1;IL12RB2;ITGB6;GNAZ;CDH13;CHRNE;PARD3;CLDN16;CRTAM;FGFR1;MDGA1;CD247;ITGA11;CD36;MYOF;SLC16A2;SHROOM2;ATP1A1;SHROOM2;KCNQ3;PLA2R1;STIM1;CACNG1;GPC1;ITGB6;CAV2;HTR1F;PTPRC;KCNB2;KTN1;PDZD2;PTPRC;DST;CD96;GNAI1;UTRN;GJA1;MYO16	1.74682e-45		MSigDB_C2.DACOSTA_UV_RESPONSE_VIA_ERCC3_COMMON_DN	2.40301e-42	37	457	CRIM1;EXT1;RBMS1;TRAK1;HELZ;CLASP2;ITSN2;GIGYF2;CBLB;SPOP;PARD3;F3;FILIP1L;MAP1B;TRIM2;EXT1;RIN2;TRIM44;RIN2;MED13L;RIN2;LIMCH1;TGFBR2;UBL3;PTK2;TRIO;DST;UVRAG;BARD1;PTK2;DUSP1;IRS1;NR3C1;ZMYND11;ATAD2B;CXCL12;KAZN	4.9016e-40		MSigDB_C2.BLALOCK_ALZHEIMERS_DISEASE_DN	1.6601e-11	10	1152	MNDA;KCNIP1;CDH11;VIP;GLRB;CDH13;CASD1;COL4A1;POLR2B;PENK	3.38622e-09
MSigDB_C2.IVANOVA_HEMATOPOIESIS_STEM_CELL_AND_PROGENITOR	3.29012e-47	45	612	MAGI2;HOXA4;MEIS1;RAB38;HOXA6;TEK;BCL2;TACR2;FGF18;BCAR1;HOXA9;TP53I11;SH3PXD2B;GNAZ;KCNMB1;KCNMB1;SOX4;KCNMB1;RLIM;SPOCK2;MDGA1;COL4A2;SMYD2;UBASH3B;TGIF1;ARHGAP35;UBTD2;ZNF827;OSBPL3;MGAT3;ETV6;RAB38;DIP2C;PRKAG2;NAV1;FANCC;PRICKLE2;TRIM44;BCL2L14;KLF12;KLF4;AKAP6;UBASH3B;GJA1;KAZN	6.56195e-45		MSigDB_C2.FOSTER_TOLERANT_MACROPHAGE_DN	3.37705e-42	35	378	CAV1;CXCL1;EXT1;LRRFIP1;LCP2;LCP2;LCP2;TNC;ARL4A;ARL4A;ITPKB;LUZP1;DCP2;TBC1D1;FILIP1L;DCP2;PLEKHF2;UBTD2;EXT1;ETV6;AEBP2;RIN2;FANCC;RIN2;MED13L;RIN2;FEZ2;KTN1;ARHGAP26;DCP2;NR3C1;PMEPA1;AKT3;FZD1;GJA1	6.73533e-40		MSigDB_C5.SUBSTRATE_SPECIFIC_CHANNEL_ACTIVITY	2.01573e-11	6	145	GLRB;KCNMB1;SCN9A;SCN7A;KCNQ3;KCNB2	4.02027e-09
MSigDB_C2.KRIEG_HYPOXIA_NOT_VIA_KDM3A	5.51222e-47	46	666	BNIP3;CADM1;CXCL1;LGALS3;MIR155HG;PRELID2;BZW1;PPP1R16A;SPRY1;KCNMA1;PFKP;NIPAL3;KCNIP1;KCNIP1;KCNIP1;CD44;KCNMB1;KCNMB1;KCNMB1;SMYD2;MYOF;MTMR1;HK1;KIAA1671;RAPGEF1;RAB20;PTPN14;TACC1;RIN2;CCND1;SNHG5;RIN2;RIN2;SPRY1;KTN1;TRIO;DUSP1;ARL4C;NR3C1;PMEPA1;ASAP1;VPS13D;FZD1;NFIA;SHANK2;IRS2	1.07548e-44		MSigDB_C2.MASSARWEH_TAMOXIFEN_RESISTANCE_UP	3.57898e-42	38	507	DHRS3;PPFIBP2;RBMS1;HOXA5;TRAK1;KCNMA1;NIPAL3;IGFBP5;HOXA10;RNF144B;CDH11;ELF5;CD36;ARHGAP35;ZNF827;JAG1;PTPN14;TACC1;RIN2;KANK1;PRICKLE2;CAV2;RIN2;KLF12;RIN2;LIMCH1;NUDT4;KLF4;MYLK;SH3BP4;PDZD2;FAM76B;TLN2;UTRN;FGF13;KIAA1217;NFIA;SHANK2	6.98291e-40		MSigDB_C2.FLECHNER_BIOPSY_KIDNEY_TRANSPLANT_OK_VS_DONOR_UP	2.23535e-11	8	522	BTBD3;COL1A2;CDH11;COL4A1;VCAN;PTPRC;PTPRC;HSBP1	4.36136e-09
MSigDB_C2.GOZGIT_ESR1_TARGETS_DN	8.31227e-47	46	672	ABCA12;DHRS3;FGFR2;SOX9;GATA3;SIGLEC15;TGM2;ARL4A;ARL4A;IGFBP5;HOXA10;RNF144B;CD44;CBLB;PLCXD2;ELF5;ZPLD1;SNX16;PDGFRL;SHROOM2;HK1;SHROOM2;RFTN1;VMP1;TRIM2;TRPS1;JAG1;KANK1;AOX1;KYNU;ABLIM1;PRICKLE2;NPAS3;CAV2;TRPS1;ABLIM1;IRS1;PMEPA1;ASAP1;MAST4;UTRN;THSD4;CXCL12;FGF13;SHANK2;SDK1	1.58729e-44		MSigDB_C2.IVANOVA_HEMATOPOIESIS_STEM_CELL_AND_PROGENITOR	6.00072e-42	40	612	MAGI2;HOXA4;MEIS1;HOXA6;TEK;BCL2;TACR2;FGF18;BCAR1;HOXA9;TP53I11;SH3PXD2B;GNAZ;KCNMB1;KCNMB1;SOX4;KCNMB1;RLIM;SPOCK2;MDGA1;SMYD2;TGIF1;ARHGAP35;UBTD2;ZNF827;OSBPL3;MGAT3;ETV6;DIP2C;PRKAG2;NAV1;FANCC;PRICKLE2;TRIM44;BCL2L14;KLF12;KLF4;AKAP6;GJA1;KAZN	1.14588e-39		MSigDB_C5.ORGAN_DEVELOPMENT	2.75515e-11	8	536	COL1A2;CDH13;COL4A2;KIAA1217;PTPRC;SPRY2;PTPRC;MSX2	5.17459e-09
MSigDB_C3.TFtargets.TAATTA_V$CHX10_01	1.00335e-46	47	724	CADM1;ITGBL1;LRRC4;HOXA4;HOXA5;DIXDC1;BTBD3;PPP1R16A;SPRY1;BTBD3;KCNMA1;GAP43;HOXA2;HOXA11;GEN1;CBLB;TMEM117;NDNF;CD36;MYT1;PLEKHA6;RGS12;GRHL3;MAP1B;MED12L;ETV6;BNC2;SLC44A3;GRHL3;PRDM1;TFEC;HS3ST1;POU2F1;WIF1;SPRY1;FEZ2;ARHGAP26;ETS2;ADAMTS17;PMEPA1;MSX2;VPS13D;PENK;CELF2;DPP10;RARB;ETV1	1.87605e-44		MSigDB_C5.PLASMA_MEMBRANE	8.86091e-42	51	1322	CADM1;CAV1;CCDC88A;CD1B;LGALS3;ENPP3;KCNS1;TEK;EPHB4;KCNH2;LTB4R;KCNMA1;PARD6B;TACR2;BCAR1;CD1C;GPR183;MAGI1;ATP1B3;CLDN1;IL12RB2;ITGB6;GNAZ;CHRNE;PARD3;CLDN16;FGFR1;MDGA1;CD247;ITGA11;CD36;MYOF;SLC16A2;SHROOM2;ATP1A1;SHROOM2;PLA2R1;STIM1;CACNG1;GPC1;ITGB6;CAV2;HTR1F;KTN1;PDZD2;DST;CD96;GNAI1;UTRN;GJA1;MYO16	1.65681e-39		MSigDB_C5.ESTABLISHMENT_OF_LOCALIZATION	2.80073e-11	9	839	VIP;GLRB;CDH13;KCNMB1;CRTAM;SCN9A;SCN7A;KCNQ3;KCNB2	5.17459e-09
MSigDB_C2.DACOSTA_UV_RESPONSE_VIA_ERCC3_COMMON_DN	1.0886e-46	41	457	CRIM1;EXT1;RBMS1;TRAK1;HELZ;CLASP2;ITSN2;GIGYF2;GLRB;CBLB;SPOP;PARD3;F3;FILIP1L;MAP1B;RFTN1;TRIM2;EXT1;RIN2;TRIM44;RIN2;MED13L;RIN2;LIMCH1;TGFBR2;UBL3;PTK2;XRCC4;TRIO;DST;UVRAG;BARD1;PTK2;DUSP1;IRS1;NR3C1;ZMYND11;ATAD2B;CXCL12;NRG1;KAZN	1.99392e-44		MSigDB_C5.ANATOMICAL_STRUCTURE_DEVELOPMENT	6.77804e-41	45	948	ANKRD7;CCDC88A;CDC42EP5;CRIM1;CXCL1;EXT1;SMARCA1;HOXA4;GATA3;EHF;MTM1;EPHB4;PARD6B;FGF18;NPAS1;HOXA11;CLASP2;HOXA13;PARD3;FGFR1;MDGA1;SPP2;ITGA11;GLMN;PF4;PRKACG;SHROOM2;SHROOM2;TRPS1;EXT1;LAMA3;ANKH;GLI2;ABLIM1;KLF4;FEZ2;ETS2;TRPS1;ABLIM1;HTT;UTRN;FGF13;KIAA1217;MYO16;EVPL	1.24149e-38		MSigDB_C2.RUTELLA_RESPONSE_TO_CSF2RB_AND_IL4_UP	2.82512e-11	7	310	CD1B;RAB38;CD1E;TNIP3;RFTN1;RAB38;KYNU	5.17459e-09
MSigDB_C5.NUCLEOBASENUCLEOSIDENUCLEOTIDE_AND_NUCLEIC_ACID_METABOLIC_PROCESS	1.80896e-46	55	1195	BNIP3;CCDC88A;EDA2R;GFI1;LRRFIP1;RBMS1;SMARCA1;GATA3;NT5E;TRAK1;EHF;DCTD;FOSL2;TCF7;DCTD;SPOP;DEK;ELF5;TGIF1;ARHGAP35;POLR2B;RXRA;LIMD1;TRPS1;MAML2;PRDM1;POU2F1;UBP1;GLI2;FANCC;KLF12;NUDT4;KLF4;KIN;BCOR;XRCC4;TRPS1;UVRAG;NR3C1;ZMYND11;ADK;MED30;ATXN1;HMGB1;PPARGC1A;PPARGC1A;MED30;NRG1;HSBP1;SP3;RARB;ZFHX3;ZFHX3;ETV1;ZFPM2	3.23381e-44		MSigDB_C3.TFtargets.TTANTCA_UNKNOWN	1.85093e-40	43	842	CADM1;CRIM1;HSPH1;SMARCA1;TMEM196;USP32;HOXA5;CBX8;SKP1;GAP43;HOXA2;HOXA9;FOSL2;HOXA1;MAGI1;TCF7;CLCN4;CD44;HGFAC;SOX4;RLIM;FGFR1;ITGA11;USP3;FBXW7;TGIF1;TRPS1;GDPD4;BNC2;PRDM1;NPTX2;POU2F1;ABLIM1;MYLK;PDZD2;ETS2;TRPS1;ABLIM1;DUSP1;GNAI1;ATXN1;SHANK2;SKA2	3.32242e-38		MSigDB_C2.SERVITJA_ISLET_HNF1A_TARGETS_UP	3.13941e-11	6	156	RAB38;CTSC;CDH11;VIP;RAB38;FGF14	5.63524e-09
MSigDB_C3.TFtargets.RYTTCCTG_V$ETS2_B	1.8376e-46	52	1009	ADCY4;CCDC88A;FGFR2;GFI1;MYCT1;ARHGAP15;HOXA4;DIXDC1;GATA3;TMEM71;GPR183;HOXA10;TIMM44;TRIB1;HOXA11;PDGFB;VIP;CBLB;RLIM;CD247;USP3;TGIF1;OSBPL3;ETV6;GAS7;STIM1;CMIP;RIN2;PRKAG2;IFT43;PRDM1;CD180;TFEC;MCC;KIAA0040;PRICKLE2;RIN2;PTPRC;KLF12;RIN2;TGFBR2;SH3BP4;PTPRC;CD96;SND1;MCC;MCC;ATXN1;NFIA;SP3;WDR11;SLC39A11	3.23381e-44		MSigDB_C3.TFtargets.TAATTA_V$CHX10_01	1.94289e-40	41	724	CADM1;LRRC4;HOXA4;HOXA5;DIXDC1;PPP1R16A;SPRY1;BTBD3;KCNMA1;GAP43;HOXA2;HOXA11;GEN1;CBLB;TMEM117;CD36;MYT1;PLEKHA6;RGS12;GRHL3;MAP1B;MED12L;ETV6;BNC2;SLC44A3;GRHL3;PRDM1;HS3ST1;POU2F1;WIF1;SPRY1;FEZ2;ARHGAP26;ETS2;ADAMTS17;PMEPA1;VPS13D;CELF2;DPP10;RARB;ETV1	3.4191e-38		MSigDB_C2.MARSON_BOUND_BY_FOXP3_STIMULATED	3.77616e-11	9	868	LCP2;TMEM71;CTSC;TNIP3;CRTAM;PTPRC;PTPRC;TMEM167A;XRCC4	6.64531e-09
MSigDB_C2.DUTERTRE_ESTRADIOL_RESPONSE_24HR_DN	7.05151e-46	41	478	CRIM1;EXT1;LFNG;RBMS1;PHF20L1;EFHD1;STON1;UBLCP1;RNF144B;TRIB1;CLDN1;ITGB6;ITSN2;CBLB;SOX4;SMYD2;MBOAT2;PLEKHF2;GRHL3;RFTN1;EXT1;PLA2R1;TACC1;GRHL3;KIAA1217;PTGER4;KYNU;WWTR1;UBP1;ITGB6;LIMCH1;TBC1D23;TGFBR2;SH3BP4;PALLD;DUSP1;ARL4C;PMEPA1;MSX2;KIAA1217;PRICKLE1	1.21706e-43		MSigDB_C3.TFtargets.V$POU6F1_01	2.06055e-40	29	210	CADM1;RBMS1;HOXA5;MEIS1;HOXA7;KCNMA1;HOXA2;HOXA9;GPR183;HOXA11;SOX4;FBXW7;MYT1;TGIF1;BEGAIN;ZNF827;BEGAIN;BNC2;HS3ST1;POU2F1;ABLIM1;PRICKLE2;ABLIM1;DUSP1;FGF13;PPARGC1A;PPARGC1A;CELF2;ETV1	3.55643e-38		MSigDB_C3.TFtargets.CAGGTG_V$E12_Q6	4.25319e-11	12	2271	BTBD3;COL1A2;KCNIP1;CDH13;VCAN;UBASH3B;RFTN1;KCNQ3;KCNB2;SPRY2;UBASH3B;NRG1	7.34085e-09
MSigDB_C2.CHEN_METABOLIC_SYNDROM_NETWORK	1.18957e-45	53	1109	CADM1;ITGBL1;LGALS3;MCOLN2;SDC2;SPATA6;ARHGAP15;WSB2;ANXA5;LCP2;RCN3;LCP2;LCP2;COL1A2;TLR2;IGFBP2;PFKP;TNC;NIPAL3;S100A8;MYL12B;P2RY14;CD44;TNIP3;TBC1D1;COL4A1;VCAN;MS4A7;CD36;MYOF;UBASH3B;FILIP1L;PF4;PDGFRL;UBTD2;OSBPL3;SPATS2L;PTPN1;RIN2;CD180;TFEC;SLC6A6;COL5A1;RIN2;PTPRC;RIN2;TGFBR2;PTPRC;MSX2;HEPH;UBASH3B;NRG1;PRICKLE1	2.01441e-43		MSigDB_C5.NUCLEUS	3.78323e-40	50	1349	BNIP3;CDCA7;LGALS3;SMARCA1;SOX9;TRAK1;RPL3;BCL2;ARL4A;FGF18;ARL4A;FOSL2;GNAZ;SPOP;DEK;RGS12;RXRA;MAML2;POU2F1;UBP1;FANCC;KIN;BCOR;SH3BP4;PDZD2;ETS2;PALLD;BARD1;HTT;ARL4C;IRS1;NR3C1;SND1;ZMYND11;MED30;ATXN1;FGF13;KRR1;HMGB1;PPARGC1A;PPARGC1A;MED30;NFIA;MYO16;RARB;PPM1D;ZFHX3;ZFHX3;CBX3;HNRNPA2B1	6.40651e-38		MSigDB_C2.NAKAYAMA_SOFT_TISSUE_TUMORS_PCA1_UP	5.87335e-11	5	69	ITGBL1;ARHGAP15;CTSC;MS4A4A;KYNU	9.94591e-09
MSigDB_C2.PEREZ_TP53_TARGETS	1.89408e-45	51	996	ABCA12;CADM1;DHRS3;FBXO34;MCOLN2;WFDC5;HOXA5;GATA3;TRAK1;LTB4R;SPRY1;FGF18;TP53I11;GPR183;RNF144B;CHST3;CLCN4;HOXA11;MRPL39;PCMTD2;WDFY2;ITSN2;ITPKB;LUZP1;TPST2;WDFY2;TOR3A;VCAN;MYT1;SHROOM2;LIMD1;SHROOM2;KIAA1671;TRIM2;DIP2C;KIAA1217;MCC;SPRY1;KIN;BCOR;IQSEC1;MSX2;FZD1;MCC;MCC;FGF13;KIAA1217;CELF2;MTUS2;KAZN;EVPL	3.14803e-43		MSigDB_C2.BRUINS_UVC_RESPONSE_VIA_TP53_GROUP_A	4.87685e-40	42	800	DHRS3;FBXL22;LRRC4;MCOLN2;SDC2;KCNAB3;GATA3;LCP2;LCP2;LCP2;PRELID2;TEK;HELZ;BCL2;TNC;MAGI1;NPAS1;ITGB6;GNAZ;ELF5;PLCL2;CD247;SLC16A2;PRDM16;SPATS2L;GLOD4;GLOD4;TEAD1;PIP5K1B;AOX1;POU2F1;ITGB6;WIF1;NPAS3;KLF12;MAP3K1;DST;SNX7;MAP3K1;NR3C1;AKT3;EVPL	8.1055e-38		MSigDB_C5.ION_TRANSPORT	6.28921e-11	6	175	GLRB;KCNMB1;SCN9A;SCN7A;KCNQ3;KCNB2	1.04529e-08
MSigDB_C2.MEISSNER_BRAIN_HCP_WITH_H3K4ME3_AND_H3K27ME3	2.09232e-45	51	998	CDCA7;DHRS3;FGFR2;LFNG;LGALS3;SOX9;KCNH2;EFHD1;IGFBP2;IGFBP5;NXPH3;TP53I11;ZBTB7C;ITPKB;CDH13;MDGA1;NDNF;F3;GRHL3;LOXL4;DAPK2;PRDM16;JAG1;RAB20;BNC2;PTPN14;GRHL3;KIAA1217;KANK1;PRDM1;CCND1;PTGER4;COL5A1;NPTX2;WWTR1;GLI2;WIF1;HTR1F;TGFBR2;KLF4;SNX7;ADAMTS17;MSX2;CD302;PENK;UTRN;CXCL12;KIAA1217;TRPM3;MYO16;DPP10	3.41429e-43		MSigDB_C2.MEISSNER_BRAIN_HCP_WITH_H3K4ME3_AND_H3K27ME3	6.40327e-40	45	998	CDCA7;DHRS3;FGFR2;LFNG;LGALS3;SOX9;KCNH2;EFHD1;IGFBP2;IGFBP5;NXPH3;TP53I11;ZBTB7C;ITPKB;MDGA1;F3;GRHL3;LOXL4;DAPK2;PRDM16;JAG1;BNC2;PTPN14;GRHL3;KANK1;PRDM1;CCND1;PTGER4;COL5A1;NPTX2;WWTR1;GLI2;WIF1;HTR1F;TGFBR2;KLF4;SNX7;ADAMTS17;CD302;UTRN;CXCL12;KIAA1217;TRPM3;MYO16;DPP10	1.0449e-37		MSigDB_C7.GSE360_DC_VS_MAC_T_GONDII_UP	7.45478e-11	6	180	CD1B;CTSC;CD1C;CDH11;RFTN1;PENK	1.21452e-08
MSigDB_C2.NUYTTEN_NIPP1_TARGETS_DN	4.05033e-45	47	784	CAV1;DHRS3;PHLDA1;WFIKKN1;WSB2;BTBD3;EHF;KDSR;BTBD3;NIPAL3;HOXA10;CDH11;PDGFB;RPS6KB1;HOXA13;SERBP1;DCP2;PLCL2;MBOAT2;DCP2;PLEKHF2;SHROOM2;LOXL4;RALBP1;SHROOM2;TRIM2;OSBPL3;APIP;TACC1;CCND1;CAV2;LIMCH1;NUDT4;KTN1;ZNF518B;DCP2;PHLDA1;HTT;IQSEC1;GNAI1;PHLDA1;ASAP1;MED30;KRR1;MED30;SP3;PRICKLE1	6.49138e-43		MSigDB_C2.KINSEY_TARGETS_OF_EWSR1_FLII_FUSION_UP	8.18944e-40	47	1144	CAV1;CDCA7;HSPH1;FCGRT;CLN6;GATA3;RCN3;CLN6;BZW1;KDSR;PARD6B;PFKP;BCAS4;CACYBP;ALG6;RFC5;CLDN1;MRPL39;GEN1;RRM1;SERBP1;DEK;POLA2;PPP2R2D;DCP2;DCP2;PLEKHF2;QRSL1;OSBPL3;APIP;TACC1;GLOD4;ANKH;GLOD4;CAV2;NUDT4;DCP2;ETS2;UVRAG;BARD1;ARL4C;FAM76B;ASAP1;FGF13;KRR1;HMGB1;SKA2	1.3125e-37		MSigDB_C7.GSE360_L_DONOVANI_VS_B_MALAYI_HIGH_DOSE_MAC_UP	7.70816e-11	6	181	BTBD3;CD1C;VCAN;TFEC;KYNU;SPRY2	1.21452e-08
MSigDB_C5.SYSTEM_DEVELOPMENT	1.09272e-44	47	801	ANKRD7;CRIM1;CXCL1;EXT1;SMARCA1;MTM1;COL1A2;EPHB4;PARD6B;NPAS1;GLRB;HOXA13;CDH13;PARD3;FGFR1;MDGA1;SPP2;ITGA11;COL4A2;GLMN;PF4;PRKACG;SHROOM2;SHROOM2;TRPS1;EXT1;KIAA1217;LAMA3;ANKH;GLI2;ABLIM1;PTPRC;KLF4;FEZ2;SPRY2;PTPRC;ETS2;TRPS1;ABLIM1;HTT;MSX2;UTRN;FGF13;KIAA1217;MYO16;EVPL;FGF14	1.72056e-42		MSigDB_C3.TFtargets.RYTTCCTG_V$ETS2_B	1.0325e-39	45	1009	ADCY4;CCDC88A;FGFR2;GFI1;HOXA4;DIXDC1;GATA3;GPR183;HOXA10;TIMM44;TRIB1;HOXA11;PDGFB;CBLB;RLIM;CD247;USP3;TGIF1;OSBPL3;ETV6;GAS7;STIM1;CMIP;RIN2;PRKAG2;IFT43;PRDM1;CD180;MCC;KIAA0040;PRICKLE2;RIN2;KLF12;RIN2;TGFBR2;SH3BP4;CD96;SND1;MCC;MCC;ATXN1;NFIA;SP3;WDR11;SLC39A11	1.62573e-37		MSigDB_C5.MEMBRANE	7.71339e-11	11	1835	CD1B;TLR2;CD1C;CDH13;CRTAM;KCNQ3;SORCS1;PTPRC;KCNB2;PTPRC;PRICKLE1	1.21452e-08
MSigDB_C2.SMID_BREAST_CANCER_LUMINAL_B_DN	1.96178e-44	41	518	CAV1;CXCL1;RBMS1;HOXA5;CD1E;CTSC;PFKP;TNC;S100A8;SERPINB5;CD1C;HOXA9;GPR183;CHST3;CLCN4;CLDN1;IL12RB2;P2RY14;ELF5;CD247;COL4A2;VCAN;NLRP1;NLRP1;MAP1B;TRIM2;FNDC3B;PTGER4;KYNU;NPTX2;WWTR1;WIF1;CAV2;PTPRC;MYLK;PTPRC;DST;CD96;ARL4C;CXCL12;ANK2	3.03569e-42		MSigDB_C3.TFtargets.TGCCAAR_V$NF1_Q6	1.62248e-39	39	649	DHRS3;KLHL2;TMEM192;EHF;BCAS4;LRRC2;SERPINB5;HOXA2;GPR183;HOXA10;RNF144B;SPOP;SOX4;PLEKHA6;QRSL1;TRPS1;IL16;BNC2;STIM1;RIN2;IFT43;POU2F1;UBP1;RIN2;KLF12;RIN2;RAPGEF4;PTK2;DST;TRPS1;PTK2;IQSEC1;PHYHIPL;IRS1;MAST4;NFIA;IRS2;RARB;PPM1D	2.51065e-37		MSigDB_C7.GSE24634_TEFF_VS_TCONV_DAY3_IN_CULTURE_DN	7.96865e-11	6	182	MNDA;TLR2;S100A8;MS4A4A;KYNU;SPRY2	1.23308e-08
MSigDB_C2.SMID_BREAST_CANCER_NORMAL_LIKE_UP	2.65223e-44	39	439	CAV1;CCDC88A;RBMS1;ARHGAP15;HOXA5;LCP2;NT5E;HOXA7;LCP2;LCP2;CD1E;CTSC;CD1C;HOXA9;GPR183;P2RY14;PLCL2;CD247;NLRP1;NLRP1;DOC2B;MGAT3;CD180;DOC2B;PTGER4;ABLIM1;WIF1;PTPRC;MYLK;SPRY2;PTPRC;DST;CD96;ABLIM1;ARL4C;CD302;CXCL12;CELF2;ANK2	4.03453e-42		MSigDB_C5.MULTICELLULAR_ORGANISMAL_DEVELOPMENT	4.91314e-39	44	977	ANKRD7;CRIM1;CXCL1;EXT1;SMARCA1;EHF;MTM1;EPHB4;MINK1;PARD6B;HOXA9;HOXA1;HOXA10;NPAS1;HOXA13;PARD3;FGFR1;MDGA1;SPP2;ITGA11;TGIF1;GLMN;PF4;PRKACG;SHROOM2;LIMD1;SHROOM2;TRPS1;EXT1;LAMA3;ANKH;GLI2;ABLIM1;KLF4;FEZ2;ETS2;TRPS1;ABLIM1;HTT;UTRN;FGF13;KIAA1217;MYO16;EVPL	7.4738e-37		MSigDB_C2.PUJANA_ATM_PCC_NETWORK	8.15031e-11	10	1358	ITGBL1;COL1A2;CD1C;POLR2B;RFTN1;TFEC;KYNU;PTPRC;PTPRC;AJAP1	1.23981e-08
MSigDB_C2.SCHLOSSER_SERUM_RESPONSE_DN	2.91593e-44	44	662	CRIM1;CXCL1;EIF2AK2;FGFR2;MNDA;SACM1L;TGM2;BZW1;SKP1;CACYBP;EIF2AK2;IGFBP5;CLASP2;ITSN2;MRPS27;SERBP1;PLCL2;TBC1D1;COL4A2;MYOF;GLMN;MTMR1;POLR2B;RALBP1;DHRS12;SDHD;GAS7;JAG1;DHRS12;SERINC5;KYNU;FANCC;PTPRC;KLF4;KIN;KTN1;PTPRC;ETS2;ZMYND11;ATAD2B;ADK;RABGAP1L;CBX3;HNRNPA2B1	4.36175e-42		MSigDB_C3.TFtargets.CTGCAGY_UNKNOWN	1.29891e-38	39	685	CRIM1;SGIP1;MEIS1;HOXA3;KCNH2;CBX8;MINK1;HOXA2;HOXA9;KCNIP1;KCNIP1;HOXA1;KCNIP1;TRIB1;PDGFB;HOXA13;SOX4;SPOCK2;FGFR1;FBXW7;PLEKHA6;TGIF1;HERC1;MAP1B;SGIP1;TRPS1;PTPN14;PIP5K1B;HERC1;KLF12;BCOR;PTK2;TRPS1;PTK2;GNAI1;IRS1;FGF13;DLGAP1;ETV1	1.94296e-36		MSigDB_C7.GSE24634_TREG_VS_TCONV_POST_DAY3_IL4_CONVERSION_DN	8.79437e-11	6	185	MNDA;RAB38;CTSC;RAB38;SERINC5;TFEC	1.29393e-08
MSigDB_C2.BENPORATH_SUZ12_TARGETS	3.45143e-44	49	935	ADCY4;ALX3;CXCL1;GFI1;LGALS3;SDC2;SOX9;GATA3;MTM1;BCL2;CBX8;KCNMA1;IGFBP5;NPAS1;CD44;CDH11;ITPKB;CDH13;PARD3;SPOCK2;NDNF;ITGA11;TBC1D1;USP3;RFTN1;GAS7;KCNQ3;LAMA3;SORCS1;PIP5K1B;PTGER4;CAV2;RAPGEF4;KLF4;PDZD2;CYP26A1;CDH23;SNX7;PHYHIPL;ZMYND11;PENK;FGF13;NFIA;NRG1;PRICKLE1;LRCH2;ZNF703;ZFHX3;ZFHX3	5.07813e-42		MSigDB_C2.DUTERTRE_ESTRADIOL_RESPONSE_24HR_DN	1.38517e-38	35	478	CRIM1;EXT1;LFNG;RBMS1;EFHD1;STON1;UBLCP1;RNF144B;TRIB1;CLDN1;ITGB6;ITSN2;CBLB;SOX4;SMYD2;MBOAT2;PLEKHF2;GRHL3;EXT1;PLA2R1;TACC1;GRHL3;PTGER4;WWTR1;UBP1;ITGB6;LIMCH1;TBC1D23;TGFBR2;SH3BP4;PALLD;DUSP1;ARL4C;PMEPA1;KIAA1217	2.03802e-36		MSigDB_C7.GSE360_L_DONOVANI_VS_M_TUBERCULOSIS_DC_DN	8.79437e-11	6	185	MNDA;LCP2;S100A8;CDH11;VCAN;HSBP1	1.29393e-08
MSigDB_C2.KINSEY_TARGETS_OF_EWSR1_FLII_FUSION_UP	1.02526e-43	52	1144	CAV1;CDCA7;HSPH1;FCGRT;CLN6;GATA3;RCN3;CLN6;PHF20L1;TMEM71;BZW1;CTSC;KDSR;PARD6B;PFKP;BCAS4;CACYBP;ALG6;RFC5;CLDN1;MRPL39;RNF175;GEN1;RRM1;SERBP1;DEK;POLA2;PPP2R2D;DCP2;COL4A1;DCP2;PLEKHF2;QRSL1;OSBPL3;APIP;TACC1;GLOD4;ANKH;GLOD4;CAV2;NUDT4;DCP2;ETS2;UVRAG;BARD1;ARL4C;FAM76B;ASAP1;FGF13;KRR1;HMGB1;SKA2	1.48415e-41		MSigDB_C2.ENK_UV_RESPONSE_EPIDERMIS_DN	2.3081e-38	35	485	CADM1;EXT1;FGFR2;GPT;HSPH1;LGALS3;LRRFIP1;ALDH2;PHLDA1;GATA3;EHF;GPR183;TRIB1;CLDN1;RPS6KB1;USP3;F3;FILIP1L;HERC1;TRPS1;EXT1;ARG1;CCND1;HS3ST1;PTGER4;HERC1;UBL3;PHLDA1;TRPS1;UVRAG;ARL4C;GNAI1;PHLDA1;UTRN;IRS2	3.34116e-36		MSigDB_C7.GSE29618_MONOCYTE_VS_PDC_UP	9.0849e-11	6	186	TLR2;GAS7;RAB20;SERINC5;PTPRC;PTPRC	1.29638e-08
MSigDB_C2.BLALOCK_ALZHEIMERS_DISEASE_DN	1.45346e-43	52	1152	BNIP3;CRIM1;HSPH1;MNDA;ALDH2;NT5E;CACYBP;GAP43;KCNIP1;KCNIP1;RFC5;KCNIP1;MYL12B;TRIB1;CDH11;VIP;CLASP2;ITSN2;GLRB;CDH13;DGKB;SERBP1;PITRM1;PLCL2;CASD1;COL4A1;SMYD2;FBXW7;HERC1;MTMR1;POLR2B;TTC3;PTRH2;SDHD;GLOD4;GLOD4;PIP5K1B;PTGER4;UBP1;WIF1;HERC1;RAPGEF4;UBL3;ETS2;ARL4C;PENK;ADK;ATXN1;FGF13;TM2D1;SHANK2;DLGAP1	2.0706e-41		MSigDB_C2.SMID_BREAST_CANCER_NORMAL_LIKE_UP	2.36462e-38	34	439	CAV1;CCDC88A;RBMS1;HOXA5;LCP2;NT5E;HOXA7;LCP2;LCP2;CD1E;CD1C;HOXA9;GPR183;P2RY14;PLCL2;CD247;NLRP1;NLRP1;DOC2B;MGAT3;CD180;DOC2B;PTGER4;ABLIM1;WIF1;MYLK;DST;CD96;ABLIM1;ARL4C;CD302;CXCL12;CELF2;ANK2	3.36865e-36		MSigDB_C2.PEDRIOLI_MIR31_TARGETS_DN	9.15427e-11	7	367	RAB38;TLR2;KCNIP1;VIP;GLRB;CDH13;RAB38	1.29638e-08
MSigDB_C2.ONKEN_UVEAL_MELANOMA_UP	9.42861e-43	44	717	CADM1;EXT1;HSPH1;LGALS3;RBMS1;NT5E;PHF20L1;COL1A2;CTSC;MINK1;PFKP;TRIB1;CHST3;TPST2;CD58;TBC1D1;COL4A1;IPO9;WWC3;SNX16;MYOF;PLEKHF2;TTC3;PTRH2;EXT1;IQGAP1;SERINC5;PTGER4;WWTR1;PTPRC;RAPGEF4;BCOR;PTK2;ATG14;PTPRC;ETS2;TRIO;PTK2;ASAP1;FGF13;TM2D1;CELF2;ANK2;RABGAP1L	1.32222e-40		MSigDB_C3.TFtargets.TGANTCA_V$AP1_C	4.27984e-38	44	1028	BNIP3;DHRS3;GFI1;LGALS3;PLCD4;EHF;KCNH2;LRRC2;SERPINB5;GPR183;RNF144B;TRIB1;HOXA11;GEN1;GIGYF2;DGKB;CLDN16;USP3;F3;TGIF1;LOXL4;ZNF827;IL16;RIN2;LAMA3;PRDM1;GLI2;RIN2;RIN2;TGFBR2;MYLK;DHX40;UVRAG;CDH23;IQSEC1;GNAI1;TLN2;AKT3;PKN1;HEPH;FGF13;GJA1;PPARGC1A;PPARGC1A	6.00181e-36		MSigDB_C2.SMID_BREAST_CANCER_BASAL_DN	9.24441e-11	8	625	ITGBL1;RAB38;GLRB;CASD1;THBS4;RAB38;XRCC4;MSX2	1.29638e-08
MSigDB_C3.TFtargets.V$POU6F1_01	1.43408e-42	31	210	CADM1;RBMS1;HOXA5;MEIS1;HOXA7;COL1A2;KCNMA1;HOXA2;HOXA9;GPR183;HOXA11;SOX4;FBXW7;MYT1;TGIF1;BEGAIN;ZNF827;BEGAIN;BNC2;HS3ST1;POU2F1;ABLIM1;PRICKLE2;ABLIM1;DUSP1;FGF13;PPARGC1A;PPARGC1A;CELF2;ETV1;ZFPM2	1.98014e-40		MSigDB_C2.SCHLOSSER_SERUM_RESPONSE_DN	8.69706e-38	38	662	CRIM1;CXCL1;EIF2AK2;FGFR2;MNDA;SACM1L;TGM2;BZW1;SKP1;CACYBP;EIF2AK2;IGFBP5;CLASP2;ITSN2;MRPS27;SERBP1;PLCL2;TBC1D1;MYOF;GLMN;MTMR1;RALBP1;DHRS12;SDHD;GAS7;JAG1;DHRS12;FANCC;KLF4;KIN;KTN1;ETS2;ZMYND11;ATAD2B;ADK;RABGAP1L;CBX3;HNRNPA2B1	1.20086e-35		MSigDB_C7.GSE10325_LUPUS_CD4_TCELL_VS_LUPUS_MYELOID_DN	1.0328e-10	6	190	TLR2;VCAN;GAS7;TFEC;KYNU;HSBP1	1.42606e-08
MSigDB_C5.NUCLEUS	1.67078e-42	54	1349	BNIP3;CDCA7;LGALS3;SMARCA1;SOX9;TRAK1;RPL3;BCL2;ARL4A;FGF18;ARL4A;FOSL2;GNAZ;SPOP;DEK;RGS12;POLR2B;RXRA;MAML2;POU2F1;UBP1;FANCC;KIN;BCOR;SH3BP4;PDZD2;XRCC4;ETS2;PALLD;BARD1;HTT;ARL4C;IRS1;NR3C1;SND1;ZMYND11;MED30;ATXN1;FGF13;KRR1;HMGB1;PPARGC1A;PPARGC1A;MED30;NFIA;HSBP1;MYO16;PRICKLE1;RARB;PPM1D;ZFHX3;ZFHX3;CBX3;HNRNPA2B1	2.27201e-40		MSigDB_C2.ACEVEDO_METHYLATED_IN_LIVER_CANCER_DN	1.28992e-37	38	669	CDCA7;EDA2R;SOX9;HOXA4;HOXA5;WSB2;HOXA3;HOXA6;SPRY1;BCAR1;SH3PXD2B;CLDN1;OR6N2;GTF2A1L;CLASP2;GIGYF2;LUZP1;DGKB;SERBP1;KIAA1755;FBXW7;MBOAT2;PRKACG;FRMD1;NAV1;MCC;GLI2;LIMCH1;SPRY1;IRS1;SND1;TIAM2;MCC;MCC;THSD4;SDK1;ANK2;KAZN	1.75409e-35		MSigDB_Hallmarks.HALLMARK_COMPLEMENT	1.06599e-10	6	191	LCP2;CTSC;CDH13;COL4A2;KYNU;ZFPM2	1.44959e-08
MSigDB_C2.DODD_NASOPHARYNGEAL_CARCINOMA_DN	2.07683e-42	52	1215	CAV1;CDCA7;EIF2AK2;EXT1;MNDA;MTRR;SDC2;SGIP1;HOXA3;COL1A2;CTSC;EPHB4;KCNMA1;CACYBP;EIF2AK2;ALG6;DCTD;RFC5;HOXA10;ITGB6;DCTD;RPS6KB1;RRM1;SOX4;TNIP3;DEK;COL4A1;COL4A2;IPO9;VCAN;MS4A4A;PDGFRL;POLR2B;PTRH2;SGIP1;EXT1;ETV6;FNDC3B;PTPN14;NAV1;COL5A1;DPY19L1;ITGB6;FEZ2;TMEM167A;XRCC4;AKT3;SND1;ASAP1;GJA1;CBX3;HNRNPA2B1	2.78202e-40		MSigDB_C2.BAELDE_DIABETIC_NEPHROPATHY_DN	1.31031e-37	33	416	CRIM1;FGFR2;MAGI2;RBMS1;SDC2;SACM1L;IGFBP2;SKP1;DCTD;HOXA9;FOSL2;DCTD;CBLB;PARD3;SPOCK2;F3;PLA2R1;PTPN14;GLOD4;GLOD4;KANK1;PTGER4;TRIM44;MYLK;PALLD;DST;DUSP1;IRS1;NR3C1;VPS13D;ATXN1;GJA1;RABGAP1L	1.75523e-35		MSigDB_C2.REACTOME_DEVELOPMENTAL_BIOLOGY	1.10347e-10	7	377	COL1A2;COL4A1;COL4A2;SCN7A;KCNQ3;PTPRC;PTPRC	1.47815e-08
MSigDB_C2.PILON_KLF1_TARGETS_DN	2.16127e-42	60	1817	CDCA7;LGALS3;LRRFIP1;RBMS1;ALDH2;ARHGAP15;RAB38;CTSC;KDSR;NAA20;SKP1;CRTC3;DCTD;BCR;MYL12B;RNF144B;ATP1B3;MRPL39;WDFY2;CD44;DCTD;LDLRAD3;SPOP;SERBP1;SOX4;NAA20;PLCL2;WDFY2;IPO9;RNF7;SMYD2;MTMR1;PLEKHF2;POLR2B;LIMD1;ETV6;RAB38;AEBP2;IQGAP1;TACC1;CD180;SLC6A6;DPY19L1;ABLIM1;MED13L;PTPRC;PTPRC;TMEM167A;ABLIM1;FAM76B;NR3C1;IFT27;KRR1;HMGB1;SP3;SKA2;CELF2;PPM1D;RABGAP1L;CBX3	2.85256e-40		MSigDB_C2.BLALOCK_ALZHEIMERS_DISEASE_DN	3.22071e-37	45	1152	BNIP3;CRIM1;HSPH1;MNDA;ALDH2;NT5E;CACYBP;GAP43;KCNIP1;KCNIP1;RFC5;KCNIP1;MYL12B;TRIB1;CDH11;CLASP2;ITSN2;DGKB;SERBP1;PITRM1;PLCL2;SMYD2;FBXW7;HERC1;MTMR1;TTC3;PTRH2;SDHD;GLOD4;GLOD4;PIP5K1B;PTGER4;UBP1;WIF1;HERC1;RAPGEF4;UBL3;ETS2;ARL4C;ADK;ATXN1;FGF13;TM2D1;SHANK2;DLGAP1	4.24164e-35		MSigDB_C7.GSE22886_NAIVE_CD4_TCELL_VS_MONOCYTE_DN	1.13503e-10	6	193	MNDA;TLR2;S100A8;KCNMB1;VCAN;HSBP1	1.49808e-08
MSigDB_C2.PUJANA_ATM_PCC_NETWORK	2.35193e-42	54	1358	ITGBL1;LRRFIP1;COL1A2;BCL2;KCNMA1;FGF18;CD1C;TP53I11;NPAS1;RPS6KB1;RRM1;SERBP1;DEK;DCP2;PLCL2;CD247;IPO9;CD36;DCP2;MTMR1;ARHGAP35;POLR2B;DAPK2;RALBP1;RFTN1;IL16;OSBPL3;ETV6;PTPN1;TFEC;DPM1;SLC6A6;KYNU;MCC;PTPRC;KLF12;DCP2;MAP3K1;PTPRC;CYP26A1;CD96;UVRAG;MAP3K1;NR3C1;MCC;MCC;PKN1;HMGB1;NKTR;SP3;AJAP1;PPM1D;CBX3;HNRNPA2B1	3.05921e-40		MSigDB_C2.ZWANG_TRANSIENTLY_UP_BY_2ND_EGF_PULSE_ONLY	3.26098e-37	47	1307	GPT;LRRFIP1;MAGI2;RBMS1;SGIP1;TMEM196;WFDC5;RAB36;LCP2;RCN3;LCP2;LCP2;TGM2;CBX8;EFHD1;HOXA10;IL12RB2;HGFAC;PLCXD2;KCNMB1;KCNMB1;CD58;ELF5;KCNMB1;ZPLD1;ITGA11;ST8SIA6;CRYBB3;DOC2B;RNFT1;FRMD1;SGIP1;FAM50B;CACNG1;PRDM1;CCND1;DOC2B;WWTR1;ZNF518B;CDH23;PHYHIPL;TIAM2;FZD1;CD302;DPP10;MTUS2;ZNF703	4.24164e-35		MSigDB_C2.THUM_SYSTOLIC_HEART_FAILURE_UP	1.23137e-10	7	383	ITGBL1;MNDA;CTSC;VCAN;MS4A4A;PTPRC;PTPRC	1.60168e-08
MSigDB_C2.BRUINS_UVC_RESPONSE_VIA_TP53_GROUP_A	5.04101e-42	45	800	DHRS3;FBXL22;LRRC4;MCOLN2;SDC2;KCNAB3;RAB38;GATA3;LCP2;LCP2;LCP2;PRELID2;TEK;HELZ;BCL2;TNC;MAGI1;NPAS1;ITGB6;GNAZ;ELF5;PLCL2;CD247;SLC16A2;PRDM16;RAB38;SPATS2L;GLOD4;GLOD4;TEAD1;PIP5K1B;AOX1;KYNU;POU2F1;ITGB6;WIF1;NPAS3;KLF12;MAP3K1;DST;SNX7;MAP3K1;NR3C1;AKT3;EVPL	6.46329e-40		MSigDB_C2.FORTSCHEGGER_PHF8_TARGETS_DN	6.65365e-37	38	699	CAV1;EXT1;PHLDA1;NT5E;KDSR;SKP1;FGF18;BCAR1;DCTD;PCMTD2;DCTD;CLASP2;MRPS27;SPOCK2;DCP2;PLEKHA6;DCP2;SETBP1;HK1;EXT1;OSBPL3;TACC1;AOX1;PTGER4;SLC6A6;DPY19L1;UBL3;MYLK;DCP2;PHLDA1;PHLDA1;ZMYND11;THSD4;FGF13;NFIA;SKA2;RABGAP1L;TRIM4	8.53093e-35		MSigDB_C2.SCHLOSSER_SERUM_RESPONSE_DN	1.45253e-10	8	662	MNDA;COL4A2;POLR2B;GAS7;SERINC5;KYNU;PTPRC;PTPRC	1.86235e-08
MSigDB_C5.PLASMA_MEMBRANE_PART	2.84258e-41	49	1077	CADM1;CAV1;ENPP3;KCNS1;TEK;EPHB4;KCNH2;LTB4R;TLR2;KCNMA1;PARD6B;TACR2;BCAR1;CD1C;GPR183;ATP1B3;CLDN1;IL12RB2;ITGB6;CDH13;CHRNE;PARD3;CLDN16;FGFR1;MDGA1;CD247;ITGA11;CD36;SLC16A2;SHROOM2;ATP1A1;SHROOM2;KCNQ3;PLA2R1;STIM1;CACNG1;GPC1;ITGB6;CAV2;HTR1F;PTPRC;KCNB2;KTN1;PDZD2;PTPRC;DST;CD96;GNAI1;GJA1	3.59326e-39		MSigDB_C5.REGULATION_OF_CELLULAR_METABOLIC_PROCESS	6.95156e-37	39	760	CCDC88A;CDC42EP5;EDA2R;GFI1;LRRFIP1;SMARCA1;CLN6;TRAK1;CLN6;EHF;FOSL2;TCF7;DEK;TGIF1;GLMN;ARHGAP35;RXRA;LIMD1;MAML2;PRDM1;CCND1;POU2F1;UBP1;GLI2;KLF12;KLF4;BCOR;ATG7;BARD1;ZMYND11;ATXN1;CXCL12;HMGB1;PPARGC1A;PPARGC1A;SP3;RARB;ZFHX3;ZFHX3	8.78736e-35		MSigDB_C2.DODD_NASOPHARYNGEAL_CARCINOMA_UP	1.5418e-10	10	1451	MYCT1;RAB38;S100A8;CD1C;BLID;RNF175;OTUD1;RAB38;HSBP1;FGF14	1.94897e-08
MSigDB_C3.TFtargets.CTGCAGY_UNKNOWN	7.57433e-41	42	685	CRIM1;SGIP1;MEIS1;HOXA3;KCNH2;CBX8;MINK1;HOXA2;HOXA9;KCNIP1;KCNIP1;HOXA1;KCNIP1;TRIB1;PDGFB;HOXA13;CDH13;SOX4;SPOCK2;FGFR1;FBXW7;PLEKHA6;TGIF1;HERC1;MAP1B;SGIP1;TRPS1;PTPN14;PIP5K1B;HERC1;KLF12;BCOR;PTK2;TRPS1;PTK2;GNAI1;IRS1;FGF13;NRG1;DLGAP1;ETV1;FGF14	9.44161e-39		MSigDB_C5.REGULATION_OF_METABOLIC_PROCESS	1.26339e-36	39	772	CCDC88A;CDC42EP5;EDA2R;GFI1;LRRFIP1;SMARCA1;CLN6;TRAK1;CLN6;EHF;FOSL2;TCF7;DEK;TGIF1;GLMN;ARHGAP35;RXRA;LIMD1;MAML2;PRDM1;CCND1;POU2F1;UBP1;GLI2;KLF12;KLF4;BCOR;ATG7;BARD1;ZMYND11;ATXN1;CXCL12;HMGB1;PPARGC1A;PPARGC1A;SP3;RARB;ZFHX3;ZFHX3	1.57485e-34		MSigDB_C5.MONOVALENT_INORGANIC_CATION_TRANSPORT	2.0364e-10	5	88	KCNMB1;SCN9A;SCN7A;KCNQ3;KCNB2	2.51209e-08
MSigDB_C2.ZWANG_TRANSIENTLY_UP_BY_2ND_EGF_PULSE_ONLY	7.79437e-41	52	1307	GPT;LRRFIP1;MAGI2;RBMS1;SGIP1;TMEM196;WFDC5;RAB36;LCP2;RCN3;LCP2;LCP2;TGM2;CBX8;EFHD1;HOXA10;IL12RB2;HGFAC;PLCXD2;KCNMB1;KCNMB1;CD58;ELF5;KCNMB1;MOCS1;ZPLD1;NDNF;ITGA11;MS4A4A;MS4A7;ST8SIA6;CRYBB3;DOC2B;RNFT1;FRMD1;SGIP1;RAB20;FAM50B;CACNG1;PRDM1;CCND1;DOC2B;WWTR1;ZNF518B;CDH23;PHYHIPL;TIAM2;FZD1;CD302;DPP10;MTUS2;ZNF703	9.5828e-39		MSigDB_C5.TRANSCRIPTION	2.87748e-36	38	727	EDA2R;GFI1;LRRFIP1;SMARCA1;GATA3;TRAK1;EHF;FOSL2;TCF7;DEK;ELF5;TGIF1;ARHGAP35;RXRA;LIMD1;TRPS1;MAML2;PRDM1;POU2F1;UBP1;GLI2;KLF12;KLF4;BCOR;TRPS1;NR3C1;ZMYND11;MED30;ATXN1;HMGB1;PPARGC1A;PPARGC1A;MED30;SP3;RARB;ZFHX3;ZFHX3;ETV1	3.53772e-34		MSigDB_C2.FULCHER_INFLAMMATORY_RESPONSE_LECTIN_VS_LPS_DN	2.04326e-10	7	412	MNDA;LCP2;CTSC;MS4A4A;MS4A7;GAS7;PRICKLE1	2.51209e-08
MSigDB_C2.FULCHER_INFLAMMATORY_RESPONSE_LECTIN_VS_LPS_DN	9.92323e-41	36	412	BNIP3;MNDA;RBMS1;LCP2;LCP2;LCP2;CTSC;TMEM212;LDLRAD3;ITPKB;PLCL2;MS4A4A;MS4A7;CD36;PLEKHF2;PDGFRL;LIMD1;GAS7;APIP;RIN2;KANK1;MAML2;PTGER4;PCM1;RIN2;RIN2;TGFBR2;KLF4;DUSP1;ARL4C;UNC45A;NR3C1;CD302;PRICKLE1;WDR11;HNRNPA2B1	1.20353e-38		MSigDB_C2.PILON_KLF1_TARGETS_DN	3.25511e-36	52	1817	CDCA7;LGALS3;LRRFIP1;RBMS1;ALDH2;KDSR;NAA20;SKP1;CRTC3;DCTD;BCR;MYL12B;RNF144B;ATP1B3;MRPL39;WDFY2;CD44;DCTD;LDLRAD3;SPOP;SERBP1;SOX4;NAA20;PLCL2;WDFY2;IPO9;RNF7;SMYD2;MTMR1;PLEKHF2;LIMD1;ETV6;AEBP2;IQGAP1;TACC1;CD180;SLC6A6;DPY19L1;ABLIM1;MED13L;ABLIM1;FAM76B;NR3C1;IFT27;KRR1;HMGB1;SP3;SKA2;CELF2;PPM1D;RABGAP1L;CBX3	3.90366e-34		MSigDB_C5.SIGNAL_TRANSDUCTION	2.64585e-10	10	1535	LCP2;TLR2;KCNIP1;VIP;GLRB;CDH13;PTPRC;PTPRC;PENK;FGF14	3.20899e-08
MSigDB_C2.ZHENG_BOUND_BY_FOXP3	1.07866e-40	37	454	EXT1;ARHGAP15;GATA3;NT5E;TMEM71;KDSR;BCL2;ARL4A;ARL4A;GPR183;TRIB1;ATP1B3;MRPL39;CD44;ULK4;CBLB;USP3;MS4A7;UBASH3B;EXT1;UBAC2;ANKH;PRDM1;PTGER4;ABLIM1;PTPRC;TGFBR2;MAP3K1;PTPRC;CD96;ABLIM1;FAM76B;MAP3K1;UTRN;UBASH3B;CELF2;RABGAP1L	1.29079e-38		MSigDB_C2.FULCHER_INFLAMMATORY_RESPONSE_LECTIN_VS_LPS_DN	3.26211e-36	32	412	BNIP3;MNDA;RBMS1;LCP2;LCP2;LCP2;TMEM212;LDLRAD3;ITPKB;PLCL2;CD36;PLEKHF2;PDGFRL;LIMD1;GAS7;APIP;RIN2;KANK1;MAML2;PTGER4;PCM1;RIN2;RIN2;TGFBR2;KLF4;DUSP1;ARL4C;UNC45A;NR3C1;CD302;WDR11;HNRNPA2B1	3.90366e-34		MSigDB_C2.ACEVEDO_LIVER_CANCER_WITH_H3K27ME3_UP	3.34386e-10	6	231	TMEM71;COL1A2;TLR2;GLRB;KIAA1217;HSBP1	4.00149e-08
MSigDB_C3.TFtargets.TGCCAAR_V$NF1_Q6	1.98298e-40	41	649	DHRS3;KLHL2;TMEM192;EHF;TMEM71;BCAS4;LRRC2;SERPINB5;HOXA2;GPR183;HOXA10;RNF144B;SPOP;SOX4;PLEKHA6;QRSL1;TRPS1;IL16;BNC2;STIM1;RIN2;IFT43;POU2F1;UBP1;RIN2;KLF12;RIN2;RAPGEF4;PTK2;KCNB2;DST;TRPS1;PTK2;IQSEC1;PHYHIPL;IRS1;MAST4;NFIA;IRS2;RARB;PPM1D	2.34174e-38		MSigDB_C5.PLASMA_MEMBRANE_PART	5.26151e-36	43	1077	CADM1;CAV1;ENPP3;KCNS1;TEK;EPHB4;KCNH2;LTB4R;KCNMA1;PARD6B;TACR2;BCAR1;CD1C;GPR183;ATP1B3;CLDN1;IL12RB2;ITGB6;CHRNE;PARD3;CLDN16;FGFR1;MDGA1;CD247;ITGA11;CD36;SLC16A2;SHROOM2;ATP1A1;SHROOM2;PLA2R1;STIM1;CACNG1;GPC1;ITGB6;CAV2;HTR1F;KTN1;PDZD2;DST;CD96;GNAI1;GJA1	6.21343e-34		MSigDB_C2.ZHENG_BOUND_BY_FOXP3	4.00146e-10	7	454	ARHGAP15;TMEM71;MS4A7;UBASH3B;PTPRC;PTPRC;UBASH3B	4.7254e-08
MSigDB_C2.NUYTTEN_EZH2_TARGETS_UP	5.13948e-40	46	950	BNIP3;CCDC88A;CXCL1;EIF2AK2;LGALS3;ANXA5;NT5E;PHF20L1;TGM2;CTSC;TLR2;TNC;EIF2AK2;TCF7;CLDN1;CD44;CDH11;GNAZ;TMEM117;CD58;RNF7;SETBP1;SLC16A2;MAP1B;RFTN1;FNDC3B;SPATS2L;PTPN1;TBC1D19;KIAA1217;LAMA3;COL5A1;UBP1;KIAA0040;TGFBR2;UBL3;KLF4;XRCC4;ETS2;ARL4C;KRR1;GJA1;KIAA1217;SHANK2;ZFHX3;ZFHX3	5.9905e-38		MSigDB_C2.BENPORATH_SUZ12_TARGETS	5.42372e-36	41	935	ADCY4;ALX3;CXCL1;GFI1;LGALS3;SDC2;SOX9;GATA3;MTM1;BCL2;CBX8;KCNMA1;IGFBP5;NPAS1;CD44;CDH11;ITPKB;PARD3;SPOCK2;ITGA11;TBC1D1;USP3;GAS7;LAMA3;PIP5K1B;PTGER4;CAV2;RAPGEF4;KLF4;PDZD2;CYP26A1;CDH23;SNX7;PHYHIPL;ZMYND11;FGF13;NFIA;LRCH2;ZNF703;ZFHX3;ZFHX3	6.32181e-34		MSigDB_C2.NABA_CORE_MATRISOME	5.76827e-10	6	253	COL1A2;NDNF;COL4A1;COL4A2;THBS4;VCAN	6.72341e-08
MSigDB_C2.ACEVEDO_METHYLATED_IN_LIVER_CANCER_DN	6.77834e-40	41	669	CDCA7;EDA2R;SOX9;HOXA4;HOXA5;WSB2;HOXA3;HOXA6;SPRY1;BCAR1;SH3PXD2B;CLDN1;OR6N2;GTF2A1L;CLASP2;GIGYF2;LUZP1;CDH13;DGKB;SERBP1;KIAA1755;FBXW7;MBOAT2;PRKACG;FRMD1;NAV1;MCC;GLI2;LIMCH1;SPRY1;IRS1;SND1;TIAM2;MCC;MCC;THSD4;AJAP1;SDK1;ANK2;KAZN;ZFPM2	7.79944e-38		MSigDB_C2.SMID_BREAST_CANCER_LUMINAL_B_DN	6.6393e-36	34	518	CAV1;CXCL1;RBMS1;HOXA5;CD1E;PFKP;TNC;SERPINB5;CD1C;HOXA9;GPR183;CHST3;CLCN4;CLDN1;IL12RB2;P2RY14;ELF5;CD247;NLRP1;NLRP1;MAP1B;TRIM2;FNDC3B;PTGER4;NPTX2;WWTR1;WIF1;CAV2;MYLK;DST;CD96;ARL4C;CXCL12;ANK2	7.63945e-34		MSigDB_C5.METAL_ION_TRANSPORT	6.32263e-10	5	110	KCNMB1;SCN9A;SCN7A;KCNQ3;KCNB2	7.27507e-08
MSigDB_C2.FLECHNER_BIOPSY_KIDNEY_TRANSPLANT_OK_VS_DONOR_UP	6.88739e-40	38	522	BNIP3;EIF2AK2;LRRFIP1;ANXA5;BTBD3;TEK;BZW1;COL1A2;BTBD3;EIF2AK2;DCTD;CD44;CDH11;DCTD;CLASP2;SERBP1;DEK;COL4A1;VCAN;MYOF;CFDP1;RALBP1;TRIM2;DPM1;WWTR1;TRIM44;PTPRC;TGFBR2;PTPRC;PALLD;DST;ZMYND11;CXCL12;HSBP1;SP3;ANK2;CBX3;HNRNPA2B1	7.8246e-38		MSigDB_C2.RODRIGUES_THYROID_CARCINOMA_ANAPLASTIC_DN	7.00182e-36	33	469	MAGI2;SDC2;BCL2;RFX1;SKP1;CRTC3;MAGI1;TRIB1;GIGYF2;TPST2;TBC1D1;HERC1;SLC16A2;RXRA;LOXL4;KIAA1671;CRYL1;NPAS3;CAV2;HERC1;MED13L;RASAL2;MAP3K1;GNAI1;MAP3K1;FZD1;CD302;FGF13;KIAA1217;NKTR;SHANK2;ZFHX3;ZFHX3	7.9546e-34		MSigDB_C2.SABATES_COLORECTAL_ADENOMA_DN	6.48521e-10	6	258	ARHGAP15;VIP;SCN9A;SCN7A;SORCS1;MIR100HG	7.36769e-08
MSigDB_C5.TRANSCRIPTION	8.86733e-40	42	727	EDA2R;GFI1;LRRFIP1;SMARCA1;GATA3;TRAK1;EHF;FOSL2;TCF7;DEK;ELF5;TGIF1;ARHGAP35;POLR2B;RXRA;LIMD1;TRPS1;MAML2;PRDM1;POU2F1;UBP1;GLI2;KLF12;KLF4;BCOR;TRPS1;NR3C1;ZMYND11;MED30;ATXN1;HMGB1;PPARGC1A;PPARGC1A;MED30;NRG1;HSBP1;SP3;RARB;ZFHX3;ZFHX3;ETV1;ZFPM2	9.94803e-38		MSigDB_C3.miRNA.TTTGCAC,MIR-19A,MIR-19B	1.31134e-35	33	478	CCDC88A;MAGI2;RBMS1;USP32;MINK1;RFX1;SOX4;F3;TGIF1;RXRA;TRPS1;MED12L;BNC2;RIN2;PRICKLE2;RIN2;MED13L;RIN2;RAPGEF4;TGFBR2;UBL3;DHX40;ATG14;TRPS1;TLN2;PMEPA1;ZMYND11;ATXN1;GJA1;KIAA1217;SHANK2;LRCH2;ETV1	1.47115e-33		MSigDB_C2.DIAZ_CHRONIC_MEYLOGENOUS_LEUKEMIA_DN	6.61899e-10	5	111	MNDA;TLR2;S100A8;MS4A4A;GAS7	7.42568e-08
MSigDB_C2.LINDGREN_BLADDER_CANCER_CLUSTER_2B	1.85441e-39	34	366	CAV1;ALDH2;ARHGAP15;LCP2;LCP2;LCP2;COL1A2;SPRY1;EFHD1;TNC;TCF7;CRTAM;MS4A4A;FILIP1L;SLC16A2;PDGFRL;DHRS12;IL16;DHRS12;TACC1;SPRY1;KLF4;MYLK;PTK2;PALLD;SYN3;PTK2;ARL4C;CD302;CXCL12;KRR1;PRICKLE1;CELF2;ETV1	2.05474e-37		MSigDB_C3.miRNA.CAGTATT,MIR-200B,MIR-200C,MIR-429	2.33871e-35	32	438	FGFR2;LFNG;SDC2;SGIP1;PARD6B;CDH11;RPS6KB1;CLASP2;FBXW7;MBOAT2;MYT1;SLC16A2;SGIP1;TRIM2;FNDC3B;AEBP2;KANK1;PRDM1;TEAD1;HS3ST1;SLC6A6;KLF12;NUDT4;KLF4;FEZ2;DUSP1;FAM76B;TLN2;NR3C1;ASAP1;ATXN1;NFIA	2.59135e-33		MSigDB_C5.CATION_CHANNEL_ACTIVITY	6.92634e-10	5	112	KCNMB1;SCN9A;SCN7A;KCNQ3;KCNB2	7.67455e-08
MSigDB_C5.ORGAN_DEVELOPMENT	1.88029e-39	38	536	ANKRD7;EXT1;SMARCA1;MTM1;COL1A2;EPHB4;HOXA13;CDH13;FGFR1;MDGA1;SPP2;ITGA11;COL4A2;GLMN;PF4;PRKACG;SHROOM2;SHROOM2;TRPS1;EXT1;KIAA1217;LAMA3;ANKH;GLI2;ABLIM1;PTPRC;KLF4;SPRY2;PTPRC;ETS2;TRPS1;ABLIM1;HTT;MSX2;UTRN;KIAA1217;MYO16;EVPL	2.05801e-37		MSigDB_C2.ONKEN_UVEAL_MELANOMA_UP	3.82418e-35	37	717	CADM1;EXT1;HSPH1;LGALS3;RBMS1;NT5E;MINK1;PFKP;TRIB1;CHST3;TPST2;CD58;TBC1D1;IPO9;WWC3;SNX16;MYOF;PLEKHF2;TTC3;PTRH2;EXT1;IQGAP1;PTGER4;WWTR1;RAPGEF4;BCOR;PTK2;ATG14;ETS2;TRIO;PTK2;ASAP1;FGF13;TM2D1;CELF2;ANK2;RABGAP1L	4.18562e-33		MSigDB_C5.ION_TRANSMEMBRANE_TRANSPORTER_ACTIVITY	7.11059e-10	6	262	GLRB;KCNMB1;SCN9A;SCN7A;KCNQ3;KCNB2	7.78262e-08
MSigDB_C2.BAELDE_DIABETIC_NEPHROPATHY_DN	4.72078e-39	35	416	CRIM1;FGFR2;MAGI2;RBMS1;SDC2;SACM1L;IGFBP2;SKP1;DCTD;HOXA9;FOSL2;DCTD;CBLB;PARD3;SPOCK2;VCAN;F3;PLA2R1;PTPN14;SERINC5;GLOD4;GLOD4;KANK1;PTGER4;TRIM44;MYLK;PALLD;DST;DUSP1;IRS1;NR3C1;VPS13D;ATXN1;GJA1;RABGAP1L	5.10469e-37		MSigDB_C3.TFtargets.V$CHOP_01	6.56296e-35	26	213	SGIP1;HOXA5;MEIS1;CBX8;TRIB1;HOXA11;HOXA13;PTCD2;SERBP1;SOX4;CD247;PLEKHA6;SGIP1;PRDM1;MCC;ABLIM1;NPAS3;KLF12;UVRAG;ABLIM1;MCC;MCC;HMGB1;PPARGC1A;PPARGC1A;SKA2	7.09669e-33		MSigDB_C3.TFtargets.TTANTCA_UNKNOWN	9.52721e-10	8	842	VIP;TNIP3;MTTP;VCAN;TFEC;THNSL2;PRICKLE1;ZFPM2	1.0302e-07
MSigDB_C5.REGULATION_OF_CELLULAR_METABOLIC_PROCESS	5.5153e-39	42	760	CCDC88A;CDC42EP5;EDA2R;GFI1;LRRFIP1;SMARCA1;CLN6;TRAK1;CLN6;EHF;FOSL2;TCF7;DEK;TGIF1;GLMN;ARHGAP35;RXRA;LIMD1;MAML2;PRDM1;CCND1;POU2F1;UBP1;GLI2;KLF12;KLF4;BCOR;ATG7;BARD1;ZMYND11;ATXN1;CXCL12;HMGB1;PPARGC1A;PPARGC1A;NRG1;HSBP1;SP3;RARB;ZFHX3;ZFHX3;ZFPM2	5.89284e-37		MSigDB_C3.TFtargets.CTTTAAR_UNKNOWN	1.17612e-34	39	870	ANKRD7;PLCD4;SMARCA1;HOXA4;MEIS1;HOXA3;EHF;TEK;EFHD1;OLFML1;HOXA10;MAGI1;TCF7;CLDN1;GEN1;SERBP1;FBXW7;TGIF1;ATP1A1;PRDM16;MAP1B;ETV6;BNC2;ANKH;IFT43;PRDM1;POU2F1;FEZ2;KTN1;CDH23;ARL4C;GNAI1;PMEPA1;SND1;PPARGC1A;TRPM3;PPARGC1A;SHANK2;DPP10	1.25663e-32		MSigDB_C2.ICHIBA_GRAFT_VERSUS_HOST_DISEASE_35D_UP	9.8173e-10	5	120	LCP2;CTSC;S100A8;PTPRC;PTPRC	1.04893e-07
MSigDB_C5.REGULATION_OF_METABOLIC_PROCESS	1.0496e-38	42	772	CCDC88A;CDC42EP5;EDA2R;GFI1;LRRFIP1;SMARCA1;CLN6;TRAK1;CLN6;EHF;FOSL2;TCF7;DEK;TGIF1;GLMN;ARHGAP35;RXRA;LIMD1;MAML2;PRDM1;CCND1;POU2F1;UBP1;GLI2;KLF12;KLF4;BCOR;ATG7;BARD1;ZMYND11;ATXN1;CXCL12;HMGB1;PPARGC1A;PPARGC1A;NRG1;HSBP1;SP3;RARB;ZFHX3;ZFHX3;ZFPM2	1.10825e-36		MSigDB_C2.NUYTTEN_EZH2_TARGETS_UP	1.83582e-34	40	950	BNIP3;CCDC88A;CXCL1;EIF2AK2;LGALS3;ANXA5;NT5E;TGM2;TNC;EIF2AK2;TCF7;CLDN1;CD44;CDH11;GNAZ;TMEM117;CD58;RNF7;SETBP1;SLC16A2;MAP1B;FNDC3B;SPATS2L;PTPN1;TBC1D19;LAMA3;COL5A1;UBP1;KIAA0040;TGFBR2;UBL3;KLF4;ETS2;ARL4C;KRR1;GJA1;KIAA1217;SHANK2;ZFHX3;ZFHX3	1.93841e-32		MSigDB_C2.ALTEMEIER_RESPONSE_TO_LPS_WITH_MECHANICAL_VENTILATION	1.20644e-09	5	125	LCP2;TLR2;VCAN;RAB20;TFEC	1.27386e-07
MSigDB_C3.TFtargets.TGANTCA_V$AP1_C	1.70642e-38	46	1028	BNIP3;DHRS3;GFI1;LGALS3;PLCD4;EHF;KCNH2;LRRC2;SERPINB5;GPR183;RNF144B;TRIB1;HOXA11;GEN1;GIGYF2;DGKB;TNIP3;CLDN16;USP3;F3;TGIF1;LOXL4;ZNF827;IL16;RIN2;LAMA3;PRDM1;GLI2;RIN2;RIN2;TGFBR2;MYLK;DHX40;UVRAG;CDH23;IQSEC1;GNAI1;TLN2;AKT3;PKN1;HEPH;FGF13;GJA1;PPARGC1A;PPARGC1A;NRG1	1.78083e-36		MSigDB_C2.PUJANA_ATM_PCC_NETWORK	3.66472e-34	45	1358	LRRFIP1;BCL2;KCNMA1;FGF18;CD1C;TP53I11;NPAS1;RPS6KB1;RRM1;SERBP1;DEK;DCP2;PLCL2;CD247;IPO9;CD36;DCP2;MTMR1;ARHGAP35;DAPK2;RALBP1;IL16;OSBPL3;ETV6;PTPN1;DPM1;SLC6A6;MCC;KLF12;DCP2;MAP3K1;CYP26A1;CD96;UVRAG;MAP3K1;NR3C1;MCC;MCC;PKN1;HMGB1;NKTR;SP3;PPM1D;CBX3;HNRNPA2B1	3.82452e-32		MSigDB_C5.PLASMA_MEMBRANE	1.47996e-09	9	1322	CD1B;TLR2;CD1C;CDH13;CRTAM;KCNQ3;PTPRC;KCNB2;PTPRC	1.52674e-07
MSigDB_C3.TFtargets.YTATTTTNR_V$MEF2_02	2.44691e-38	39	624	CXCL1;FBXL22;ITGBL1;LRRC4;PLCD4;HOXA5;HOXA3;PHF20L1;TMEM71;COL1A2;HOXA2;HOXA10;TMEM117;DGKB;SOX4;GRK7;RAB20;PTPN1;PRDM1;CD180;CCND1;HS3ST1;KYNU;ADAMTS12;KLF12;RASAL2;KTN1;ARHGAP26;PALLD;SNX7;ATXN1;FGF13;PPARGC1A;PPARGC1A;NFIA;SP3;LRCH2;ETV1;ZFPM2	2.52426e-36		MSigDB_C3.miRNA.GTACTGT,MIR-101	9.34889e-34	26	235	CADM1;LRRC4;MAGI2;SMARCA1;SOX9;PHLDA1;BTBD3;IGFBP5;ZFAND3;MAGI1;TRIB1;CDH11;RRM1;SPOP;FBXW7;AEBP2;CMIP;RIN2;RIN2;RIN2;PHLDA1;DUSP1;PHLDA1;ASAP1;ATXN1;GJA1	9.6444e-32		MSigDB_C2.FARMER_BREAST_CANCER_APOCRINE_VS_LUMINAL	1.5969e-09	6	300	RAB38;S100A8;NDNF;RAB38;KYNU;MSX2	1.62866e-07
MSigDB_C2.ENK_UV_RESPONSE_EPIDERMIS_DN	3.67906e-38	36	485	CADM1;EXT1;FGFR2;GPT;HSPH1;LGALS3;LRRFIP1;ALDH2;PHLDA1;GATA3;EHF;GPR183;TRIB1;CLDN1;RPS6KB1;USP3;F3;FILIP1L;HERC1;TRPS1;EXT1;ARG1;CCND1;HS3ST1;PTGER4;HERC1;UBL3;SPRY2;PHLDA1;TRPS1;UVRAG;ARL4C;GNAI1;PHLDA1;UTRN;IRS2	3.75223e-36		MSigDB_C3.miRNA.TGAATGT,MIR-181A,MIR-181B,MIR-181C,MIR-181D	1.03297e-33	31	443	CRIM1;KLHL2;TMEM196;PHLDA1;NAA20;BTBD3;KCNMA1;MINK1;HOXA11;RPS6KB1;CBLB;NAA20;PLCL2;TBC1D1;MBOAT2;MAP1B;TRIM2;OSBPL3;ETV6;FNDC3B;KANK1;UBP1;PALLD;PHLDA1;AKAP6;NR3C1;PHLDA1;AKT3;ATXN1;IRS2;DPP10	1.05351e-31		MSigDB_C5.METAL_ION_TRANSMEMBRANE_TRANSPORTER_ACTIVITY	1.98658e-09	5	138	KCNMB1;SCN9A;SCN7A;KCNQ3;KCNB2	2.00332e-07
MSigDB_C2.BENPORATH_EED_TARGETS	7.05519e-38	44	931	ADCY4;ALX3;GFI1;LGALS3;MAGI2;SDC2;TBX20;HOXA4;GATA3;HOXA3;HOXA6;HOXA7;BCL2;CBX8;KCNMA1;HOXA2;HOXA9;HOXA1;HOXA10;NPAS1;ATP1B3;CD44;HOXA13;WASL;PARD3;MDGA1;KCNQ3;SORCS1;PIP5K1B;PTGER4;NPTX2;KLF4;PDZD2;CYP26A1;CDH23;MSX2;FZD1;PENK;CXCL12;NRG1;PRICKLE1;LRCH2;ZFHX3;ZFHX3	7.11464e-36		MSigDB_C3.miRNA.TTTGTAG,MIR-520D	1.62577e-33	28	315	SDC2;HOXA7;BZW1;BTBD3;KCNMA1;RFX1;ARL4A;ARL4A;STON1;RPS6KB1;RLIM;DCP2;DCP2;TRPS1;SPATS2L;PRDM1;TEAD1;CCND1;KLF12;DCP2;TRPS1;ATXN1;PPARGC1A;PPARGC1A;SP3;CELF2;PPM1D;CBX3	1.63947e-31		MSigDB_C3.TFtargets.CAGCTG_V$AP4_Q5	2.02642e-09	9	1371	BTBD3;S100A8;CDH13;KCNMB1;NDNF;RFTN1;GAS7;PRICKLE1;FGF14	2.02079e-07
MSigDB_C3.TFtargets.CTTTAAR_UNKNOWN	7.46505e-38	43	870	ANKRD7;ITGBL1;PLCD4;SMARCA1;HOXA4;MEIS1;HOXA3;EHF;TEK;EFHD1;OLFML1;HOXA10;MAGI1;TCF7;CLDN1;GEN1;SERBP1;CRTAM;FBXW7;TGIF1;ATP1A1;PRDM16;MAP1B;ETV6;BNC2;ANKH;IFT43;PRDM1;TFEC;POU2F1;FEZ2;KTN1;CDH23;ARL4C;GNAI1;PMEPA1;SND1;MSX2;PPARGC1A;TRPM3;PPARGC1A;SHANK2;DPP10	7.44431e-36		MSigDB_C5.SYSTEM_DEVELOPMENT	2.07678e-33	37	801	ANKRD7;CRIM1;CXCL1;EXT1;SMARCA1;MTM1;EPHB4;PARD6B;NPAS1;HOXA13;PARD3;FGFR1;MDGA1;SPP2;ITGA11;GLMN;PF4;PRKACG;SHROOM2;SHROOM2;TRPS1;EXT1;LAMA3;ANKH;GLI2;ABLIM1;KLF4;FEZ2;ETS2;TRPS1;ABLIM1;HTT;UTRN;FGF13;KIAA1217;MYO16;EVPL	2.07101e-31		MSigDB_C5.CATION_TRANSPORT	2.06013e-09	5	139	KCNMB1;SCN9A;SCN7A;KCNQ3;KCNB2	2.03183e-07
MSigDB_C2.MARSON_BOUND_BY_FOXP3_UNSTIMULATED	8.83654e-38	46	1067	DHRS3;HSPH1;SPATA6;ARHGAP15;KCNAB3;GATA3;LCP2;NT5E;SACM1L;LCP2;LCP2;TMEM71;HELZ;MINK1;ARL4A;ARL4A;FOSL2;P2RY14;LDLRAD3;GEN1;TPST2;USP3;HERC1;VMP1;AOX1;HERC1;PTPRC;NUDT4;TGFBR2;UBL3;PTK2;ATG7;MAP3K1;PTPRC;TMEM167A;XRCC4;UVRAG;PTK2;ARL4C;MAP3K1;ATXN1;KRR1;GJA1;HMGB1;NFIA;ETAA1	8.71516e-36		MSigDB_C5.TRANSCRIPTION_DNA_DEPENDENT	2.14241e-33	34	615	GFI1;LRRFIP1;SMARCA1;GATA3;TRAK1;EHF;FOSL2;TCF7;DEK;ELF5;TGIF1;RXRA;LIMD1;TRPS1;MAML2;PRDM1;UBP1;GLI2;KLF12;KLF4;BCOR;TRPS1;NR3C1;ZMYND11;MED30;HMGB1;PPARGC1A;PPARGC1A;MED30;SP3;RARB;ZFHX3;ZFHX3;ETV1	2.11298e-31		MSigDB_C5.SUBSTRATE_SPECIFIC_TRANSMEMBRANE_TRANSPORTER_ACTIVITY	2.6686e-09	6	327	GLRB;KCNMB1;SCN9A;SCN7A;KCNQ3;KCNB2	2.60334e-07
MSigDB_C3.TFtargets.TGTTTGY_V$HNF3_Q6	9.282e-38	39	646	CADM1;MEIS1;HOXA3;HOXA6;EHF;PHF20L1;SPRY1;HOXA10;MAGI1;HOXA11;RPS6KB1;ITPKB;SOX4;ELF5;PITRM1;TGIF1;SLC16A2;SHROOM2;SHROOM2;ZNF827;RFTN1;TRPS1;IL16;JAG1;PRDM1;TEAD1;TFEC;TRIM44;KLF12;SPRY1;MYLK;TRPS1;DUSP1;IRS1;AKT3;MAST4;NFIA;NRG1;FGF14	9.05499e-36		MSigDB_C5.RNA_BIOSYNTHETIC_PROCESS	2.3881e-33	34	617	GFI1;LRRFIP1;SMARCA1;GATA3;TRAK1;EHF;FOSL2;TCF7;DEK;ELF5;TGIF1;RXRA;LIMD1;TRPS1;MAML2;PRDM1;UBP1;GLI2;KLF12;KLF4;BCOR;TRPS1;NR3C1;ZMYND11;MED30;HMGB1;PPARGC1A;PPARGC1A;MED30;SP3;RARB;ZFHX3;ZFHX3;ETV1	2.32969e-31		MSigDB_C2.GOBERT_OLIGODENDROCYTE_DIFFERENTIATION_DN	2.74788e-09	8	965	TMEM71;GLRB;NDNF;UBASH3B;GAS7;SERINC5;UBASH3B;PRICKLE1	2.65185e-07
MSigDB_C2.DIAZ_CHRONIC_MEYLOGENOUS_LEUKEMIA_UP	2.71113e-37	49	1310	BNIP3;HSPH1;RBMS1;MEIS1;RAB38;WSB2;LCP2;LCP2;LCP2;TEK;TGM2;KCNH2;KDSR;PFKP;SKP1;CACYBP;DCTD;HOXA9;HOXA10;DCTD;SPOP;DEK;CD36;POLR2B;ATP1A1;HK1;RNFT1;CFDP1;RALBP1;SDHD;RAB38;PIP5K1B;DPM1;KYNU;UBP1;PCM1;PTPRC;FEZ2;KTN1;PTPRC;ETS2;ZMYND11;ADK;ATXN1;HMGB1;TM2D1;WDR11;PPM1D;CBX3	2.61638e-35		MSigDB_C5.RNA_METABOLIC_PROCESS	2.59652e-33	37	806	GFI1;LRRFIP1;RBMS1;SMARCA1;GATA3;TRAK1;EHF;FOSL2;TCF7;SPOP;DEK;ELF5;TGIF1;RXRA;LIMD1;TRPS1;MAML2;PRDM1;UBP1;GLI2;KLF12;KLF4;KIN;BCOR;TRPS1;NR3C1;ZMYND11;MED30;HMGB1;PPARGC1A;PPARGC1A;MED30;SP3;RARB;ZFHX3;ZFHX3;ETV1	2.50578e-31		MSigDB_C3.TFtargets.TGACATY_UNKNOWN	2.85919e-09	7	604	ITGBL1;CTSC;SCN7A;RFTN1;GAS7;PTPRC;PTPRC	2.72992e-07
MSigDB_C2.RODRIGUES_THYROID_CARCINOMA_ANAPLASTIC_DN	3.21913e-37	35	469	MAGI2;SDC2;PHF20L1;BCL2;RFX1;SKP1;CRTC3;MAGI1;TRIB1;GIGYF2;TPST2;TBC1D1;HERC1;SLC16A2;RXRA;LOXL4;KIAA1671;KIAA1217;CRYL1;NPAS3;CAV2;HERC1;MED13L;RASAL2;MAP3K1;GNAI1;MAP3K1;FZD1;CD302;FGF13;KIAA1217;NKTR;SHANK2;ZFHX3;ZFHX3	3.07358e-35		MSigDB_C2.LINDGREN_BLADDER_CANCER_CLUSTER_2B	3.38969e-33	29	366	CAV1;ALDH2;LCP2;LCP2;LCP2;SPRY1;EFHD1;TNC;TCF7;FILIP1L;SLC16A2;PDGFRL;DHRS12;IL16;DHRS12;TACC1;SPRY1;KLF4;MYLK;PTK2;PALLD;SYN3;PTK2;ARL4C;CD302;CXCL12;KRR1;CELF2;ETV1	3.23644e-31		MSigDB_C3.TFtargets.AAAYRNCTG_UNKNOWN	3.08141e-09	6	335	BTBD3;COL1A2;VIP;NDNF;NRG1;ZFPM2	2.91113e-07
MSigDB_C3.miRNA.TTTGCAC,MIR-19A,MIR-19B	6.26396e-37	35	478	CCDC88A;MAGI2;RBMS1;USP32;MINK1;RFX1;SOX4;F3;TGIF1;RXRA;TRPS1;MED12L;BNC2;RIN2;KIAA1217;PRICKLE2;RIN2;MED13L;RIN2;RAPGEF4;TGFBR2;UBL3;DHX40;ATG14;TRPS1;TLN2;PMEPA1;ZMYND11;ATXN1;GJA1;KIAA1217;SHANK2;LRCH2;ETV1;ZFPM2	5.91779e-35		MSigDB_C3.TFtargets.AAANWWTGC_UNKNOWN	3.57826e-33	24	182	CDC42EP5;FGFR2;MEIS1;GATA3;HOXA3;HOXA2;SOX4;FBXW7;TGIF1;GRHL3;LOXL4;PRDM16;ZNF827;BNC2;GRHL3;KANK1;POU2F1;KLF12;MYLK;DUSP1;PPARGC1A;TRPM3;PPARGC1A;ANK2	3.38051e-31		MSigDB_C2.WANG_SMARCE1_TARGETS_DN	3.24924e-09	6	338	CTSC;S100A8;CASD1;KYNU;NRG1;ZFPM2	3.0377e-07
MSigDB_C3.miRNA.TTTGTAG,MIR-520D	6.90502e-37	31	315	SDC2;BTBD3;HOXA7;BZW1;BTBD3;KCNMA1;RFX1;ARL4A;ARL4A;STON1;RPS6KB1;RLIM;DCP2;DCP2;POLR2B;TRPS1;SPATS2L;SORCS1;PRDM1;TEAD1;CCND1;KLF12;DCP2;TRPS1;ATXN1;PPARGC1A;PPARGC1A;SP3;CELF2;PPM1D;CBX3	6.45548e-35		MSigDB_C2.LU_AGING_BRAIN_UP	3.96996e-33	26	248	CAV1;DHRS3;FGFR2;MTRR;SDC2;ANXA5;TGM2;KDSR;BCL2;EFHD1;ITPKB;MYOF;TGIF1;IQGAP1;RIN2;KANK1;WWTR1;CAV2;RIN2;RIN2;RAPGEF4;TGFBR2;PALLD;CD302;HEPH;GJA1	3.7115e-31		MSigDB_C3.TFtargets.YTATTTTNR_V$MEF2_02	3.57477e-09	7	624	ITGBL1;PHF20L1;TMEM71;COL1A2;RAB20;KYNU;ZFPM2	3.30759e-07
MSigDB_C2.BUYTAERT_PHOTODYNAMIC_THERAPY_STRESS_DN	7.61415e-37	37	577	CADM1;CRIM1;SDC2;SOX9;RAB38;CLN6;CLN6;TGM2;CTSC;BCL2;ALG6;HOXA9;IGFBP5;HOXA1;HOXA10;PDGFB;PTCD2;POLA2;PPP2R2D;PLCL2;COL4A1;COL4A2;TOR3A;VCAN;MTMR1;OSBPL3;JAG1;RAB38;KANK1;CCND1;DPY19L1;CAV2;TGFBR2;BARD1;IRS1;FZD1;CD302	7.04506e-35		MSigDB_Hallmarks.HALLMARK_HYPOXIA	8.09738e-33	24	188	CAV1;EXT1;SDC2;TGM2;BCL2;PFKP;FOSL2;CHST3;PDGFB;TPST2;F3;HK1;EXT1;GPC1;HS3ST1;SLC6A6;COL5A1;MAP3K1;DUSP1;MAP3K1;NR3C1;PPARGC1A;PPARGC1A;IRS2	7.49217e-31		MSigDB_C7.GSE26928_EFF_MEMORY_VS_CXCR5_POS_CD4_TCELL_DN	3.79986e-09	5	157	COL1A2;FAT3;KCNQ3;SERINC5;XRCC4	3.47997e-07
MSigDB_C3.miRNA.CAGTATT,MIR-200B,MIR-200C,MIR-429	8.91493e-37	34	438	FGFR2;LFNG;SDC2;SGIP1;PARD6B;CDH11;RPS6KB1;CLASP2;FBXW7;MBOAT2;MYT1;SLC16A2;SGIP1;TRIM2;FNDC3B;AEBP2;KANK1;PRDM1;TEAD1;HS3ST1;SLC6A6;KLF12;NUDT4;KLF4;FEZ2;DUSP1;FAM76B;TLN2;NR3C1;ASAP1;PENK;ATXN1;NFIA;ZFPM2	8.16444e-35		MSigDB_C2.DODD_NASOPHARYNGEAL_CARCINOMA_DN	1.08806e-32	42	1215	CAV1;CDCA7;EIF2AK2;EXT1;MNDA;MTRR;SDC2;SGIP1;HOXA3;EPHB4;KCNMA1;CACYBP;EIF2AK2;ALG6;DCTD;RFC5;HOXA10;ITGB6;DCTD;RPS6KB1;RRM1;SOX4;DEK;IPO9;PDGFRL;PTRH2;SGIP1;EXT1;ETV6;FNDC3B;PTPN14;NAV1;COL5A1;DPY19L1;ITGB6;FEZ2;AKT3;SND1;ASAP1;GJA1;CBX3;HNRNPA2B1	9.96466e-31		MSigDB_C3.TFtargets.RYTTCCTG_V$ETS2_B	3.88062e-09	8	1009	MYCT1;ARHGAP15;TMEM71;VIP;GAS7;TFEC;PTPRC;PTPRC	3.51804e-07
MSigDB_C3.miRNA.TGAATGT,MIR-181A,MIR-181B,MIR-181C,MIR-181D	1.31335e-36	34	443	CRIM1;KLHL2;TMEM196;PHLDA1;BTBD3;PHF20L1;NAA20;BTBD3;KCNMA1;MINK1;HOXA11;RPS6KB1;CBLB;CDH13;NAA20;PLCL2;TBC1D1;MBOAT2;MAP1B;TRIM2;OSBPL3;ETV6;FNDC3B;KANK1;UBP1;PALLD;PHLDA1;AKAP6;NR3C1;PHLDA1;AKT3;ATXN1;IRS2;DPP10	1.19064e-34		MSigDB_C3.TFtargets.TGTTTGY_V$HNF3_Q6	1.1062e-32	34	646	CADM1;MEIS1;HOXA3;HOXA6;EHF;SPRY1;HOXA10;MAGI1;HOXA11;RPS6KB1;ITPKB;SOX4;ELF5;PITRM1;TGIF1;SLC16A2;SHROOM2;SHROOM2;ZNF827;TRPS1;IL16;JAG1;PRDM1;TEAD1;TRIM44;KLF12;SPRY1;MYLK;TRPS1;DUSP1;IRS1;AKT3;MAST4;NFIA	1.00285e-30		MSigDB_C3.TFtargets.V$EVI1_05	3.92293e-09	5	158	MYCT1;MS4A4A;SORCS1;MSX2;ZFPM2	3.52083e-07
MSigDB_C2.FORTSCHEGGER_PHF8_TARGETS_DN	1.90306e-36	39	699	CAV1;EXT1;PHLDA1;NT5E;KDSR;SKP1;FGF18;BCAR1;DCTD;PCMTD2;DCTD;CLASP2;MRPS27;SPOCK2;DCP2;PLEKHA6;DCP2;SETBP1;HK1;RFTN1;EXT1;OSBPL3;TACC1;AOX1;PTGER4;SLC6A6;DPY19L1;UBL3;MYLK;DCP2;PHLDA1;PHLDA1;ZMYND11;THSD4;FGF13;NFIA;SKA2;RABGAP1L;TRIM4	1.708e-34		MSigDB_C2.PASINI_SUZ12_TARGETS_DN	1.48311e-32	27	299	CAV1;LRRFIP1;RBMS1;PHLDA1;ANXA5;NT5E;GAP43;IGFBP5;FOSL2;TRIB1;PDGFB;SOX4;F3;FILIP1L;LIMD1;JAG1;COL5A1;WWTR1;CAV2;PALLD;PHLDA1;DUSP1;ARL4C;IRS1;PHLDA1;ADK;IRS2	1.33109e-30		MSigDB_C2.ZWANG_TRANSIENTLY_UP_BY_1ST_EGF_PULSE_ONLY	4.12501e-09	9	1489	ITGBL1;CD1E;S100A8;TNIP3;SCN9A;SCN7A;SORCS1;KYNU;PRICKLE1	3.66554e-07
MSigDB_C2.SCHUETZ_BREAST_CANCER_DUCTAL_INVASIVE_UP	2.73552e-36	31	329	ITGBL1;MNDA;SDC2;LCP2;LCP2;LCP2;TGM2;COL1A2;OLFML1;P2RY14;CDH11;COL4A1;COL4A2;VCAN;MS4A4A;MAP1B;TACC1;TFEC;COL5A1;WWTR1;DPY19L1;PTPRC;TGFBR2;PTPRC;PALLD;ARL4C;PMEPA1;AKT3;CELF2;ETV1;ZFPM2	2.43083e-34		MSigDB_C2.MARSON_BOUND_BY_FOXP3_UNSTIMULATED	1.57696e-32	40	1067	DHRS3;HSPH1;SPATA6;KCNAB3;GATA3;LCP2;NT5E;SACM1L;LCP2;LCP2;HELZ;MINK1;ARL4A;ARL4A;FOSL2;P2RY14;LDLRAD3;GEN1;TPST2;USP3;HERC1;VMP1;AOX1;HERC1;NUDT4;TGFBR2;UBL3;PTK2;ATG7;MAP3K1;UVRAG;PTK2;ARL4C;MAP3K1;ATXN1;KRR1;GJA1;HMGB1;NFIA;ETAA1	1.39107e-30		MSigDB_C5.TRANSMEMBRANE_TRANSPORTER_ACTIVITY	4.42305e-09	6	356	GLRB;KCNMB1;SCN9A;SCN7A;KCNQ3;KCNB2	3.8663e-07
MSigDB_C2.BENPORATH_ES_WITH_H3K27ME3	2.8535e-36	44	1016	ADCY4;ALX3;LGALS3;SOX9;TBX20;HOXA4;MEIS1;GATA3;HOXA3;HOXA6;HOXA7;BCL2;CBX8;KCNMA1;HOXA2;HOXA9;HOXA1;HOXA10;NPAS1;HOXA13;GRHL3;KCNQ3;GRHL3;PRKAG2;SORCS1;CRYL1;PIP5K1B;PTGER4;RAPGEF4;KLF4;PDZD2;CYP26A1;CDH23;PHYHIPL;ADAMTS17;MSX2;FZD1;MAST4;PENK;NFIA;NRG1;LRCH2;ZFHX3;ZFHX3	2.5108e-34		MSigDB_C2.DIAZ_CHRONIC_MEYLOGENOUS_LEUKEMIA_UP	1.58093e-32	43	1310	BNIP3;HSPH1;RBMS1;MEIS1;WSB2;LCP2;LCP2;LCP2;TEK;TGM2;KCNH2;KDSR;PFKP;SKP1;CACYBP;DCTD;HOXA9;HOXA10;DCTD;SPOP;DEK;CD36;ATP1A1;HK1;RNFT1;CFDP1;RALBP1;SDHD;PIP5K1B;DPM1;UBP1;PCM1;FEZ2;KTN1;ETS2;ZMYND11;ADK;ATXN1;HMGB1;TM2D1;WDR11;PPM1D;CBX3	1.39107e-30		MSigDB_C5.NEGATIVE_REGULATION_OF_BIOLOGICAL_PROCESS	4.43709e-09	7	644	CDH13;COL4A2;GAS7;PTPRC;PTPRC;NRG1;HSBP1	3.8663e-07
MSigDB_C5.INTRINSIC_TO_MEMBRANE	4.04782e-36	47	1237	BNIP3;CAV1;CD1B;CRIM1;EXT1;ENPP3;KCNS1;TEK;EPHB4;KCNH2;LTB4R;TLR2;KCNMA1;TACR2;CD1C;GPR183;RNF144B;ATP1B3;CLDN1;IL12RB2;ITGB6;CHRNE;FGFR1;MDGA1;ITGA11;CD36;F3;SLC16A2;ATP1A1;EXT1;MGAT3;KCNQ3;PLA2R1;STIM1;GPC1;HS3ST1;PTGER4;ITGB6;CAV2;HTR1F;PTPRC;TGFBR2;KCNB2;KTN1;PTPRC;CD96;GJA1	3.5271e-34		MSigDB_C5.INTRINSIC_TO_MEMBRANE	2.21989e-32	42	1237	BNIP3;CAV1;CD1B;CRIM1;EXT1;ENPP3;KCNS1;TEK;EPHB4;KCNH2;LTB4R;KCNMA1;TACR2;CD1C;GPR183;RNF144B;ATP1B3;CLDN1;IL12RB2;ITGB6;CHRNE;FGFR1;MDGA1;ITGA11;CD36;F3;SLC16A2;ATP1A1;EXT1;MGAT3;PLA2R1;STIM1;GPC1;HS3ST1;PTGER4;ITGB6;CAV2;HTR1F;TGFBR2;KTN1;CD96;GJA1	1.93432e-30		MSigDB_C2.OKUMURA_INFLAMMATORY_RESPONSE_LPS	5.17979e-09	5	167	RAB38;SCN9A;RAB38;MSX2;ZFPM2	4.41464e-07
MSigDB_C2.BRUINS_UVC_RESPONSE_LATE	4.87733e-36	44	1029	CAPN1;CAV1;EXT1;RBMS1;TMEM192;KCNAB3;CHMP4C;DIXDC1;MTM1;COL1A2;KDSR;LTB4R;TNC;GAP43;BCR;TIMM44;SPOP;CHRNE;TBC1D1;COL4A1;COL4A2;CFDP1;EPG5;QRSL1;RFTN1;EXT1;OSBPL3;UBAC2;RAB20;CMIP;GLOD4;SORCS1;GLOD4;DPM1;HS3ST1;COL5A1;WWTR1;KIAA0040;NUDT4;TGFBR2;ATG7;TLN2;TIAM2;CD302	4.20904e-34		MSigDB_C2.BENPORATH_EED_TARGETS	2.62778e-32	38	931	ADCY4;ALX3;GFI1;LGALS3;MAGI2;SDC2;TBX20;HOXA4;GATA3;HOXA3;HOXA6;HOXA7;BCL2;CBX8;KCNMA1;HOXA2;HOXA9;HOXA1;HOXA10;NPAS1;ATP1B3;CD44;HOXA13;WASL;PARD3;MDGA1;PIP5K1B;PTGER4;NPTX2;KLF4;PDZD2;CYP26A1;CDH23;FZD1;CXCL12;LRCH2;ZFHX3;ZFHX3	2.26772e-30		MSigDB_C2.LINDGREN_BLADDER_CANCER_CLUSTER_2B	5.21395e-09	6	366	ARHGAP15;LCP2;COL1A2;CRTAM;MS4A4A;PRICKLE1	4.41464e-07
MSigDB_C2.PASINI_SUZ12_TARGETS_DN	5.33751e-36	30	299	CAV1;LRRFIP1;RBMS1;PHLDA1;ANXA5;NT5E;COL1A2;GAP43;IGFBP5;FOSL2;TRIB1;PDGFB;SOX4;VCAN;F3;FILIP1L;LIMD1;JAG1;COL5A1;WWTR1;CAV2;PALLD;PHLDA1;DUSP1;ARL4C;IRS1;PHLDA1;ADK;IRS2;PRICKLE1	4.5623e-34		MSigDB_C2.BENPORATH_ES_WITH_H3K27ME3	3.96384e-32	39	1016	ADCY4;ALX3;LGALS3;SOX9;TBX20;HOXA4;MEIS1;GATA3;HOXA3;HOXA6;HOXA7;BCL2;CBX8;KCNMA1;HOXA2;HOXA9;HOXA1;HOXA10;NPAS1;HOXA13;GRHL3;GRHL3;PRKAG2;CRYL1;PIP5K1B;PTGER4;RAPGEF4;KLF4;PDZD2;CYP26A1;CDH23;PHYHIPL;ADAMTS17;FZD1;MAST4;NFIA;LRCH2;ZFHX3;ZFHX3	3.38814e-30		MSigDB_C5.CELL_CELL_SIGNALING	5.38537e-09	6	368	KCNIP1;GLRB;KCNMB1;KCNQ3;SPRY2;FGF14	4.51717e-07
MSigDB_C5.ESTABLISHMENT_OF_LOCALIZATION	5.92906e-36	41	839	BNIP3;CADM1;CAV1;KLHL2;KCNAB3;KCNS1;TRAK1;KCNH2;BCL2;TACR2;STON1;TIMM44;CLCN4;VIP;GLRB;CBLB;CDH13;KCNMB1;KCNMB1;KCNMB1;CLDN16;CRTAM;GLMN;SCN9A;SLC16A2;SHROOM2;RALBP1;SCN7A;SHROOM2;TRPS1;KCNQ3;STIM1;NUDT4;KCNB2;SH3BP4;TRPS1;BARD1;SYN3;ATXN1;TRPM3;HNRNPA2B1	5.02012e-34		MSigDB_C2.ZHENG_BOUND_BY_FOXP3	6.36957e-32	30	454	EXT1;GATA3;NT5E;KDSR;BCL2;ARL4A;ARL4A;GPR183;TRIB1;ATP1B3;MRPL39;CD44;ULK4;CBLB;USP3;EXT1;UBAC2;ANKH;PRDM1;PTGER4;ABLIM1;TGFBR2;MAP3K1;CD96;ABLIM1;FAM76B;MAP3K1;UTRN;CELF2;RABGAP1L	5.3931e-30		MSigDB_C7.GSE29618_PRE_VS_DAY7_POST_TIV_FLU_VACCINE_BCELL_UP	5.66336e-09	5	170	MYCT1;THNSL2;MSX2;NRG1;AJAP1	4.62078e-07
MSigDB_C3.miRNA.GTACTGT,MIR-101	7.57868e-36	28	235	CADM1;LRRC4;MAGI2;SMARCA1;SOX9;PHLDA1;BTBD3;PHF20L1;BTBD3;IGFBP5;ZFAND3;MAGI1;TRIB1;CDH11;RRM1;SPOP;FBXW7;AEBP2;CMIP;RIN2;RIN2;RIN2;PHLDA1;DUSP1;PHLDA1;ASAP1;ATXN1;GJA1	6.35688e-34		MSigDB_C3.miRNA.TGCCTTA,MIR-124A	9.54413e-32	31	513	FGFR2;RBMS1;SOX9;ANXA5;RFX1;RPS6KB1;ITGA11;TOR3A;MBOAT2;RXRA;MAP1B;VMP1;TRPS1;OSBPL3;JAG1;IQGAP1;TACC1;PTPN1;KANK1;TEAD1;NAV1;LIMCH1;KLF4;PDZD2;PALLD;TRPS1;NR3C1;PMEPA1;AKT3;SP3;ETV1	8.00548e-30		MSigDB_C5.SUBSTRATE_SPECIFIC_TRANSPORTER_ACTIVITY	5.83443e-09	6	373	GLRB;KCNMB1;SCN9A;SCN7A;KCNQ3;KCNB2	4.71748e-07
MSigDB_C2.GRUETZMANN_PANCREATIC_CANCER_UP	7.72401e-36	31	340	CAV1;EIF2AK2;ANXA5;LCP2;LCP2;LCP2;BZW1;CTSC;KDSR;ARL4A;EIF2AK2;ARL4A;CD1C;IGFBP5;ATP1B3;VCAN;RALBP1;IQGAP1;GPC1;LAMA3;KYNU;CAV2;PTPRC;KLF4;MYLK;PTPRC;XRCC4;IRS1;CELF2;CBX3;EVPL	6.41879e-34		MSigDB_C2.MIYAGAWA_TARGETS_OF_EWSR1_ETS_FUSIONS_UP	1.0736e-31	25	243	ADCY4;CDC42EP5;RCN3;SIGLEC15;TGM2;KDSR;IGFBP2;FGF18;TRIB1;CLDN1;WDFY2;CDH11;HOXA13;SOX4;CD58;FGFR1;WDFY2;WWC3;ATP1A1;ETV6;JAG1;ANKH;ASAP1;KIAA1217;ZNF703	8.92178e-30		MSigDB_C2.FOSTER_TOLERANT_MACROPHAGE_DN	6.31402e-09	6	378	LCP2;CTSC;OTUD1;VCAN;UBASH3B;UBASH3B	5.05967e-07
MSigDB_C5.TRANSCRIPTION_DNA_DEPENDENT	7.82645e-36	37	615	GFI1;LRRFIP1;SMARCA1;GATA3;TRAK1;EHF;FOSL2;TCF7;DEK;ELF5;TGIF1;POLR2B;RXRA;LIMD1;TRPS1;MAML2;PRDM1;UBP1;GLI2;KLF12;KLF4;BCOR;TRPS1;NR3C1;ZMYND11;MED30;HMGB1;PPARGC1A;PPARGC1A;MED30;HSBP1;SP3;RARB;ZFHX3;ZFHX3;ETV1;ZFPM2	6.44425e-34		MSigDB_C3.TFtargets.RNGTGGGC_UNKNOWN	1.38107e-31	34	697	CCDC88A;EXT1;GFI1;LRRFIP1;HOXA7;KCNH2;BTBD3;ARL4A;ARL4A;NXPH3;HOXA10;MAGI1;TRIB1;HOXA11;LDLRAD3;PDGFB;GIGYF2;ITPKB;CBLB;RRM1;TMEM117;SOX4;FBXW7;BEGAIN;DOC2B;BEGAIN;EXT1;CCND1;DOC2B;KLF12;BCOR;NR3C1;ADK;PPM1D	1.13716e-29		MSigDB_C7.GSE3982_CTRL_VS_LPS_48H_DC_UP	6.54861e-09	5	175	CD1B;RAB38;CTSC;CD1C;RAB38	5.20122e-07
MSigDB_C5.RNA_BIOSYNTHETIC_PROCESS	8.80934e-36	37	617	GFI1;LRRFIP1;SMARCA1;GATA3;TRAK1;EHF;FOSL2;TCF7;DEK;ELF5;TGIF1;POLR2B;RXRA;LIMD1;TRPS1;MAML2;PRDM1;UBP1;GLI2;KLF12;KLF4;BCOR;TRPS1;NR3C1;ZMYND11;MED30;HMGB1;PPARGC1A;PPARGC1A;MED30;HSBP1;SP3;RARB;ZFHX3;ZFHX3;ETV1;ZFPM2	7.18762e-34		MSigDB_C2.CREIGHTON_ENDOCRINE_THERAPY_RESISTANCE_5	1.41442e-31	29	416	LFNG;PPFIBP2;WSB2;TRAK1;KCNMA1;NIPAL3;HOXA10;RNF144B;PLEKHF2;KIAA1671;ZNF827;TACC1;RIN2;AOX1;PRICKLE2;RIN2;RIN2;LIMCH1;NUDT4;SH3BP4;PDZD2;IQSEC1;ARL4C;VPS13D;UTRN;FGF13;SHANK2;ZFHX3;ZFHX3	1.15404e-29		MSigDB_C7.GSE3982_CENT_MEMORY_CD4_TCELL_VS_NKCELL_DN	7.13044e-09	5	178	MNDA;RAB38;CTSC;RFTN1;RAB38	5.61366e-07
MSigDB_C3.TFtargets.V$CHOP_01	2.25889e-35	27	213	SGIP1;HOXA5;MEIS1;CBX8;TRIB1;HOXA11;HOXA13;PTCD2;SERBP1;SOX4;CD247;PLEKHA6;SGIP1;PRDM1;MCC;ABLIM1;NPAS3;KLF12;UVRAG;ABLIM1;MCC;MCC;HMGB1;PPARGC1A;PPARGC1A;SKA2;FGF14	1.82644e-33		MSigDB_C2.FLECHNER_BIOPSY_KIDNEY_TRANSPLANT_OK_VS_DONOR_UP	1.62695e-31	31	522	BNIP3;EIF2AK2;LRRFIP1;ANXA5;TEK;BZW1;BTBD3;EIF2AK2;DCTD;CD44;CDH11;DCTD;CLASP2;SERBP1;DEK;MYOF;CFDP1;RALBP1;TRIM2;DPM1;WWTR1;TRIM44;TGFBR2;PALLD;DST;ZMYND11;CXCL12;SP3;ANK2;CBX3;HNRNPA2B1	1.31549e-29		MSigDB_C7.GSE360_T_GONDII_VS_M_TUBERCULOSIS_MAC_DN	7.54066e-09	5	180	TLR2;CDH11;VCAN;SCN9A;PENK	5.88499e-07
MSigDB_C5.RNA_METABOLIC_PROCESS	2.28967e-35	40	806	GFI1;LRRFIP1;RBMS1;SMARCA1;GATA3;TRAK1;EHF;FOSL2;TCF7;SPOP;DEK;ELF5;TGIF1;POLR2B;RXRA;LIMD1;TRPS1;MAML2;PRDM1;UBP1;GLI2;KLF12;KLF4;KIN;BCOR;TRPS1;NR3C1;ZMYND11;MED30;HMGB1;PPARGC1A;PPARGC1A;MED30;HSBP1;SP3;RARB;ZFHX3;ZFHX3;ETV1;ZFPM2	1.8348e-33		MSigDB_C5.INTEGRAL_TO_MEMBRANE	1.76998e-31	41	1219	BNIP3;CAV1;CD1B;CRIM1;EXT1;ENPP3;KCNS1;TEK;EPHB4;KCNH2;LTB4R;KCNMA1;TACR2;CD1C;GPR183;RNF144B;ATP1B3;CLDN1;IL12RB2;ITGB6;CHRNE;FGFR1;ITGA11;CD36;F3;SLC16A2;ATP1A1;EXT1;MGAT3;PLA2R1;STIM1;GPC1;HS3ST1;PTGER4;ITGB6;CAV2;HTR1F;TGFBR2;KTN1;CD96;GJA1	1.41835e-29		MSigDB_C3.TFtargets.TATAAA_V$TATA_01	8.3316e-09	8	1114	MYCT1;PHF20L1;COL1A2;S100A8;VIP;SORCS1;PENK;FGF14	6.44622e-07
MSigDB_C5.INTEGRAL_TO_MEMBRANE	3.02676e-35	46	1219	BNIP3;CAV1;CD1B;CRIM1;EXT1;ENPP3;KCNS1;TEK;EPHB4;KCNH2;LTB4R;TLR2;KCNMA1;TACR2;CD1C;GPR183;RNF144B;ATP1B3;CLDN1;IL12RB2;ITGB6;CHRNE;FGFR1;ITGA11;CD36;F3;SLC16A2;ATP1A1;EXT1;MGAT3;KCNQ3;PLA2R1;STIM1;GPC1;HS3ST1;PTGER4;ITGB6;CAV2;HTR1F;PTPRC;TGFBR2;KCNB2;KTN1;PTPRC;CD96;GJA1	2.40399e-33		MSigDB_C3.miRNA.ATACTGT,MIR-144	5.2222e-31	23	189	CCDC88A;SMARCA1;MEIS1;GATA3;HOXA10;TRIB1;CDH11;ITSN2;MYT1;RIN2;WIF1;CAV2;RIN2;RIN2;TRIO;FAM76B;UNC45A;NR3C1;ATXN1;CXCL12;CELF2;ANK2;RARB	4.14772e-29		MSigDB_C7.GSE3982_DC_VS_BCELL_UP	8.41741e-09	5	184	CD1E;CD1C;CRTAM;MS4A4A;SPRY2	6.45695e-07
MSigDB_C3.TFtargets.RNGTGGGC_UNKNOWN	3.58554e-35	38	697	CCDC88A;EXT1;GFI1;LRRFIP1;BTBD3;HOXA7;KCNH2;BTBD3;ARL4A;ARL4A;NXPH3;HOXA10;MAGI1;TRIB1;HOXA11;LDLRAD3;PDGFB;GIGYF2;ITPKB;CBLB;RRM1;TMEM117;SOX4;MTTP;FBXW7;BEGAIN;DOC2B;BEGAIN;EXT1;CCND1;DOC2B;KLF12;BCOR;KCNB2;NR3C1;ADK;NRG1;PPM1D	2.82283e-33		MSigDB_C3.TFtargets.WTGAAAT_UNKNOWN	5.44002e-31	31	543	HOXA4;HOXA3;BTBD3;CBX8;HOXA2;HOXA9;IGFBP5;GPR183;RPS6KB1;TUBD1;GIGYF2;HOXA13;RLIM;SPOCK2;FBXW7;MYT1;RGS12;TGIF1;PRDM16;TEAD1;NPTX2;PTK2;SH3BP4;CDH23;PTK2;MED30;PKN1;FGF13;MED30;CBX3;HNRNPA2B1	4.28282e-29		MSigDB_C7.GSE17721_LPS_VS_POLYIC_4H_BMDM_UP	8.88519e-09	5	186	RAB38;COL4A2;GAS7;RAB38;KYNU	6.75802e-07
MSigDB_C2.LU_AGING_BRAIN_UP	3.61809e-35	28	248	CAV1;DHRS3;FGFR2;MTRR;SDC2;ANXA5;TGM2;KDSR;BCL2;EFHD1;ITPKB;VCAN;MYOF;TGIF1;IQGAP1;SERINC5;RIN2;KANK1;WWTR1;CAV2;RIN2;RIN2;RAPGEF4;TGFBR2;PALLD;CD302;HEPH;GJA1	2.82368e-33		MSigDB_C3.TFtargets.TGATTTRY_V$GFI1_01	6.08732e-31	25	260	ALX3;CDCA7;CRIM1;HOXA5;HOXA3;HOXA6;HOXA7;LRRC2;NIPAL3;HOXA2;HOXA9;TMEM117;SOX4;WASL;CD36;TGIF1;HERC1;MAP1B;TEAD1;CCND1;POU2F1;HERC1;SND1;PPARGC1A;PPARGC1A	4.75076e-29		MSigDB_C2.PICCALUGA_ANGIOIMMUNOBLASTIC_LYMPHOMA_UP	9.12671e-09	5	187	COL1A2;CTSC;CDH11;COL4A1;COL4A2	6.76961e-07
MSigDB_C3.TFtargets.TGATTTRY_V$GFI1_01	1.41811e-34	28	260	ALX3;CDCA7;CRIM1;HOXA5;HOXA3;HOXA6;HOXA7;LRRC2;NIPAL3;HOXA2;HOXA9;TMEM117;CDH13;SOX4;WASL;CD36;TGIF1;HERC1;MAP1B;TEAD1;CCND1;POU2F1;HERC1;SND1;PPARGC1A;PPARGC1A;ZFPM2;FGF14	1.0972e-32		MSigDB_C2.BRUINS_UVC_RESPONSE_LATE	9.9879e-31	38	1029	CAPN1;CAV1;EXT1;RBMS1;TMEM192;KCNAB3;CHMP4C;DIXDC1;MTM1;KDSR;LTB4R;TNC;GAP43;BCR;TIMM44;SPOP;CHRNE;TBC1D1;CFDP1;EPG5;QRSL1;EXT1;OSBPL3;UBAC2;CMIP;GLOD4;GLOD4;DPM1;HS3ST1;COL5A1;WWTR1;KIAA0040;NUDT4;TGFBR2;ATG7;TLN2;TIAM2;CD302	7.72771e-29		MSigDB_C7.GSE7764_NKCELL_VS_SPLENOCYTE_UP	9.12671e-09	5	187	CRTAM;NDNF;UBASH3B;SPRY2;UBASH3B	6.76961e-07
MSigDB_C2.CREIGHTON_ENDOCRINE_THERAPY_RESISTANCE_5	1.45114e-34	32	416	LFNG;PPFIBP2;WSB2;TRAK1;PHF20L1;KCNMA1;NIPAL3;HOXA10;RNF144B;PLEKHF2;KIAA1671;ZNF827;RFTN1;RAB20;TACC1;RIN2;AOX1;PRICKLE2;RIN2;RIN2;LIMCH1;NUDT4;SH3BP4;PDZD2;IQSEC1;ARL4C;VPS13D;UTRN;FGF13;SHANK2;ZFHX3;ZFHX3	1.11316e-32		MSigDB_C2.KRIGE_RESPONSE_TO_TOSEDOSTAT_6HR_UP	1.71495e-30	35	821	KLHL2;PHLDA1;WSB2;CLN6;CLN6;SPRY1;ARL4A;ARL4A;FOSL2;TRIB1;ITPKB;CBLB;ZNF696;RNF7;USP3;SNX16;FILIP1L;TGIF1;GAS7;JAG1;STIM1;PTGER4;SPRY1;KLF4;PHLDA1;HTT;FAM76B;NR3C1;PHLDA1;ATAD2B;ATXN1;UTRN;TM2D1;SP3;TRIM4	1.31553e-28		MSigDB_C2.ONKEN_UVEAL_MELANOMA_UP	9.24272e-09	7	717	PHF20L1;COL1A2;CTSC;COL4A1;SERINC5;PTPRC;PTPRC	6.79946e-07
MSigDB_C3.miRNA.TGCCTTA,MIR-124A	1.90531e-34	34	513	FGFR2;RBMS1;SOX9;ANXA5;RFX1;RPS6KB1;MOCS1;ITGA11;COL4A1;TOR3A;MBOAT2;RXRA;MAP1B;VMP1;TRPS1;OSBPL3;JAG1;IQGAP1;TACC1;PTPN1;KANK1;TEAD1;NAV1;LIMCH1;KLF4;SPRY2;PDZD2;PALLD;TRPS1;NR3C1;PMEPA1;AKT3;SP3;ETV1	1.44916e-32		MSigDB_C3.TFtargets.YTATTTTNR_V$MEF2_02	1.74899e-30	32	624	CXCL1;FBXL22;LRRC4;PLCD4;HOXA5;HOXA3;HOXA2;HOXA10;TMEM117;DGKB;SOX4;GRK7;PTPN1;PRDM1;CD180;CCND1;HS3ST1;ADAMTS12;KLF12;RASAL2;KTN1;ARHGAP26;PALLD;SNX7;ATXN1;FGF13;PPARGC1A;PPARGC1A;NFIA;SP3;LRCH2;ETV1	1.33027e-28		MSigDB_C7.GSE39820_TGFBETA1_IL6_VS_TGFBETA1_IL6_IL23A_TREATED_CD4_TCELL_UP	9.62542e-09	5	189	CASD1;UBASH3B;POLR2B;SERINC5;UBASH3B	7.01667e-07
MSigDB_C2.KRIGE_RESPONSE_TO_TOSEDOSTAT_6HR_UP	8.51114e-34	39	821	KLHL2;PHLDA1;WSB2;CLN6;CLN6;SPRY1;ARL4A;S100A8;ARL4A;FOSL2;TRIB1;ITPKB;CBLB;ZNF696;RNF7;USP3;SNX16;FILIP1L;TGIF1;GAS7;JAG1;STIM1;TFEC;PTGER4;PTPRC;SPRY1;KLF4;PTPRC;PHLDA1;HTT;FAM76B;NR3C1;PHLDA1;ATAD2B;ATXN1;UTRN;TM2D1;SP3;TRIM4	6.41912e-32		MSigDB_C2.WEST_ADRENOCORTICAL_TUMOR_DN	1.91569e-30	30	509	EXT1;GPT;SOX9;HOXA5;PHLDA1;TEK;OLFML1;IGFBP5;ATP1B3;SPOCK2;SLC16A2;EXT1;GAS7;DIP2C;CRYL1;AOX1;PTGER4;ABLIM1;RAPGEF4;MYLK;PHLDA1;ABLIM1;DUSP1;PHLDA1;ZMYND11;FZD1;CD302;HEPH;CXCL12;DLGAP1	1.44481e-28		MSigDB_C7.GSE24634_TREG_VS_TCONV_POST_DAY10_IL4_CONVERSION_DN	1.01456e-08	5	191	MNDA;CTSC;S100A8;MS4A4A;TFEC	7.28453e-07
MSigDB_C3.TFtargets.AAANWWTGC_UNKNOWN	9.05152e-34	25	182	CDC42EP5;FGFR2;MEIS1;GATA3;HOXA3;HOXA2;CDH13;SOX4;FBXW7;TGIF1;GRHL3;LOXL4;PRDM16;ZNF827;BNC2;GRHL3;KANK1;POU2F1;KLF12;MYLK;DUSP1;PPARGC1A;TRPM3;PPARGC1A;ANK2	6.75048e-32		MSigDB_C3.miRNA.CTATGCA,MIR-153	2.02249e-30	23	200	EXT1;FGFR2;KDSR;ARL4A;ARL4A;MAGI1;RPS6KB1;ITSN2;DCP2;DCP2;EXT1;JAG1;CMIP;TBC1D19;NUDT4;TGFBR2;SH3BP4;DCP2;AKAP6;PPARGC1A;PPARGC1A;CELF2;PPM1D	1.51266e-28		MSigDB_C2.MARTENS_BOUND_BY_PML_RARA_FUSION	1.03679e-08	6	411	LCP2;UBASH3B;GAS7;RAB20;UBASH3B;AJAP1	7.35944e-07
MSigDB_C2.MIYAGAWA_TARGETS_OF_EWSR1_ETS_FUSIONS_UP	9.10092e-34	27	243	ADCY4;CDC42EP5;RCN3;SIGLEC15;TGM2;KDSR;IGFBP2;FGF18;TRIB1;CLDN1;WDFY2;CDH11;HOXA13;SOX4;CD58;FGFR1;WDFY2;FAT3;WWC3;ATP1A1;ETV6;JAG1;KIAA1217;ANKH;ASAP1;KIAA1217;ZNF703	6.75048e-32		MSigDB_C2.MARTINEZ_RB1_TARGETS_UP	2.13605e-30	32	628	BNIP3;CRIM1;FGFR2;RBMS1;SOX9;NT5E;BZW1;RAB40C;HOXA9;UBLCP1;BRAT1;TCF7;MRPL39;CD44;RRM1;SOX4;CD36;RXRA;MAP1B;PTPN14;CRYL1;CCND1;PCM1;CAV2;TGFBR2;DUSP1;NR3C1;PMEPA1;ZMYND11;GJA1;CELF2;SLC39A11	1.58438e-28		MSigDB_Hallmarks.HALLMARK_ALLOGRAFT_REJECTION	1.04139e-08	5	192	LCP2;TLR2;CRTAM;PTPRC;PTPRC	7.35944e-07
MSigDB_C3.TFtargets.WTGAAAT_UNKNOWN	1.29065e-33	34	543	HOXA4;HOXA3;BTBD3;BTBD3;CBX8;HOXA2;HOXA9;IGFBP5;GPR183;RPS6KB1;TUBD1;GIGYF2;HOXA13;RLIM;SPOCK2;FBXW7;MYT1;RGS12;TGIF1;PRDM16;SCN7A;TEAD1;NPTX2;PTK2;SH3BP4;CDH23;PTK2;MSX2;MED30;PKN1;FGF13;MED30;CBX3;HNRNPA2B1	9.44859e-32		MSigDB_C3.TFtargets.GGATTA_V$PITX2_Q2	3.04065e-30	30	517	DHRS3;PLCD4;SOX9;TBX20;EHF;BCL2;HOXA2;FOSL2;TCF7;TRIB1;HOXA11;GTF2A1L;CHRNE;PLEKHA6;TGIF1;TRPS1;PLA2R1;IFT43;POU2F1;GLI2;PRICKLE2;KTN1;ARHGAP26;TRPS1;IQSEC1;ATXN1;UTRN;HMGB1;TRPM3;RARB	2.23687e-28		MSigDB_Hallmarks.HALLMARK_EPITHELIAL_MESENCHYMAL_TRANSITION	1.06879e-08	5	193	COL1A2;CDH11;COL4A1;COL4A2;VCAN	7.43593e-07
MSigDB_C3.TFtargets.V$CDPCR3HD_01	1.2949e-33	26	214	CCDC88A;EXT1;MEIS1;KCNS1;BTBD3;EHF;KCNH2;BTBD3;HOXA2;HOXA10;GTF2A1L;CDH13;SPP2;FBXW7;MYT1;ZNF827;EXT1;AEBP2;UBL3;KCNB2;PDZD2;NRG1;DPP10;ETV1;CBX3;HNRNPA2B1	9.44859e-32		MSigDB_C2.BUYTAERT_PHOTODYNAMIC_THERAPY_STRESS_DN	3.46598e-30	31	577	CADM1;CRIM1;SDC2;SOX9;CLN6;CLN6;TGM2;BCL2;ALG6;HOXA9;IGFBP5;HOXA1;HOXA10;PDGFB;PTCD2;POLA2;PPP2R2D;PLCL2;TOR3A;MTMR1;OSBPL3;JAG1;KANK1;CCND1;DPY19L1;CAV2;TGFBR2;BARD1;IRS1;FZD1;CD302	2.52904e-28		MSigDB_C7.GSE22886_NAIVE_CD8_TCELL_VS_MONOCYTE_DN	1.06879e-08	5	193	MNDA;TLR2;S100A8;KCNMB1;VCAN	7.43593e-07
MSigDB_C2.WEST_ADRENOCORTICAL_TUMOR_DN	3.68813e-33	33	509	EXT1;GPT;SOX9;HOXA5;PHLDA1;TEK;OLFML1;IGFBP5;ATP1B3;SPOCK2;VCAN;SLC16A2;SCN7A;EXT1;GAS7;DIP2C;CRYL1;AOX1;PTGER4;KYNU;ABLIM1;RAPGEF4;MYLK;PHLDA1;ABLIM1;DUSP1;PHLDA1;ZMYND11;FZD1;CD302;HEPH;CXCL12;DLGAP1	2.66943e-31		MSigDB_C5.ORGAN_DEVELOPMENT	8.83951e-30	30	536	ANKRD7;EXT1;SMARCA1;MTM1;EPHB4;HOXA13;FGFR1;MDGA1;SPP2;ITGA11;GLMN;PF4;PRKACG;SHROOM2;SHROOM2;TRPS1;EXT1;LAMA3;ANKH;GLI2;ABLIM1;KLF4;ETS2;TRPS1;ABLIM1;HTT;UTRN;KIAA1217;MYO16;EVPL	6.39795e-28		MSigDB_C2.LEE_RECENT_THYMIC_EMIGRANT	1.09675e-08	5	194	CD1B;BTBD3;UBASH3B;SPRY2;UBASH3B	7.514e-07
MSigDB_C2.ONDER_CDH1_TARGETS_2_DN	2.24778e-32	31	439	ABCA12;CADM1;CXCL1;FGFR2;SOX9;RAB38;ZBED2;EHF;CTSC;TLR2;S100A8;HOXA1;CLDN1;ITGB6;CD44;F3;RAB38;SERINC5;LAMA3;KANK1;HS3ST1;ITGB6;ABLIM1;KIAA0040;DST;ABLIM1;ARL4C;MAST4;NRG1;AJAP1;KAZN	1.61391e-30		MSigDB_C5.REGULATION_OF_NUCLEOBASENUCLEOSIDENUCLEOTIDE_AND_NUCLEIC_ACID_METABOLIC_PROCESS	1.19516e-29	31	601	CCDC88A;EDA2R;GFI1;LRRFIP1;SMARCA1;TRAK1;EHF;FOSL2;TCF7;DEK;TGIF1;ARHGAP35;RXRA;LIMD1;MAML2;PRDM1;POU2F1;UBP1;GLI2;KLF12;KLF4;BCOR;ZMYND11;ATXN1;HMGB1;PPARGC1A;PPARGC1A;SP3;RARB;ZFHX3;ZFHX3	8.58126e-28		MSigDB_C3.TFtargets.V$STAT5A_04	1.09675e-08	5	194	MTTP;TFEC;MSX2;ZFPM2;FGF14	7.514e-07
MSigDB_C3.TFtargets.TGCTGAY_UNKNOWN	3.06796e-32	32	492	DHRS3;LRRC4;MEIS1;HOXA3;TEK;TMEM71;COL1A2;LDLRAD3;SPOP;RLIM;SPOCK2;FBXW7;GRHL3;TRIM2;BNC2;STIM1;GRHL3;PRDM1;TEAD1;MYLK;IQSEC1;ARL4C;IRS1;SND1;MSX2;PKN1;FGF13;GJA1;NRG1;RARB;ETV1;ZFPM2	2.18531e-30		MSigDB_C3.miRNA.AATGTGA,MIR-23A,MIR-23B	1.56515e-29	27	386	CADM1;LRRC4;MEIS1;HOXA3;STARD5;HOXA1;MAGI1;TRIB1;HOXA11;ELF5;TGIF1;CFDP1;DIP2C;PRDM1;TEAD1;CCND1;PTGER4;TGFBR2;PALLD;ATXN1;CXCL12;GJA1;PPARGC1A;PPARGC1A;SHANK2;CELF2;ETV1	1.11486e-27		MSigDB_C5.REGULATION_OF_DEVELOPMENTAL_PROCESS	1.22924e-08	6	423	TLR2;CDH13;CRTAM;COL4A2;PTPRC;PTPRC	8.35792e-07
MSigDB_C5.REGULATION_OF_NUCLEOBASENUCLEOSIDENUCLEOTIDE_AND_NUCLEIC_ACID_METABOLIC_PROCESS	3.84831e-32	34	601	CCDC88A;EDA2R;GFI1;LRRFIP1;SMARCA1;TRAK1;EHF;FOSL2;TCF7;DEK;TGIF1;ARHGAP35;RXRA;LIMD1;MAML2;PRDM1;POU2F1;UBP1;GLI2;KLF12;KLF4;BCOR;ZMYND11;ATXN1;HMGB1;PPARGC1A;PPARGC1A;NRG1;HSBP1;SP3;RARB;ZFHX3;ZFHX3;ZFPM2	2.71958e-30		MSigDB_C5.INTRACELLULAR_ORGANELLE_PART	2.48682e-29	38	1125	BNIP3;CAV1;EXT1;CLN6;CLN6;RPL3;BCL2;FGF18;RFC5;TIMM44;TUBD1;CLASP2;GNAZ;PITRM1;RGS12;SHROOM2;SHROOM2;MAP1B;SDHD;EXT1;IQGAP1;STIM1;DPM1;HS3ST1;PCM1;KIN;KTN1;PALLD;BARD1;NR3C1;MED30;ATXN1;KRR1;PPARGC1A;PPARGC1A;MED30;MYO16;HNRNPA2B1	1.75742e-27		MSigDB_C2.DELYS_THYROID_CANCER_UP	1.24653e-08	6	424	MNDA;CTSC;TLR2;GLRB;VCAN;KCNQ3	8.41173e-07
MSigDB_C2.ZWANG_CLASS_1_TRANSIENTLY_INDUCED_BY_EGF	3.92619e-32	31	447	CRIM1;EXT1;LRRC4;LRRFIP1;RBMS1;SOX9;TLR2;PARD6B;TNC;BCAR1;MAGI1;ITGB6;CBLB;TMEM117;COL4A1;FILIP1L;EXT1;OSBPL3;PTPN1;KIAA1217;LAMA3;PRKAG2;PTGER4;ITGB6;BCOR;SPRY2;PALLD;DST;ARL4C;KIAA1217;IRS2	2.75293e-30		MSigDB_C5.CYTOPLASMIC_PART	2.75777e-29	40	1300	BNIP3;CAV1;CCDC88A;EXT1;MTRR;RAB36;CLN6;SACM1L;TRAK1;CLN6;BCL2;TIMM44;TUBD1;CLASP2;TPST2;GNAZ;TMEM117;PITRM1;HERC1;PLEKHF2;SHROOM2;SHROOM2;SDHD;EXT1;STIM1;DPM1;HS3ST1;FANCC;PCM1;BCL2L14;CAV2;HERC1;KTN1;PDZD2;DST;SYN3;HTT;AKAP6;NR3C1;MYO16	1.93367e-27		MSigDB_C2.CUI_TCF21_TARGETS_2_DN	1.25605e-08	7	750	MYCT1;BTBD3;PHF20L1;SCN7A;SERINC5;PTPRC;PTPRC	8.41271e-07
MSigDB_C3.miRNA.GTGCCTT,MIR-506	5.3594e-32	35	664	CADM1;CAPN1;CAV1;USP32;RAB38;RFX1;ZFAND3;ITSN2;TPST2;TMEM117;MOCS1;SPOCK2;TBC1D1;COL4A1;TOR3A;VCAN;RXRA;ATP1A1;RALBP1;JAG1;RAB38;IQGAP1;SORCS1;KANK1;TEAD1;NAV1;COL5A1;LIMCH1;MYLK;PALLD;FAM76B;GNAI1;AKAP6;NR3C1;SHANK2	3.72873e-30		MSigDB_C5.ORGANELLE_PART	2.91579e-29	38	1130	BNIP3;CAV1;EXT1;CLN6;CLN6;RPL3;BCL2;FGF18;RFC5;TIMM44;TUBD1;CLASP2;GNAZ;PITRM1;RGS12;SHROOM2;SHROOM2;MAP1B;SDHD;EXT1;IQGAP1;STIM1;DPM1;HS3ST1;PCM1;KIN;KTN1;PALLD;BARD1;NR3C1;MED30;ATXN1;KRR1;PPARGC1A;PPARGC1A;MED30;MYO16;HNRNPA2B1	2.02862e-27		MSigDB_C5.CATION_TRANSMEMBRANE_TRANSPORTER_ACTIVITY	1.34207e-08	5	202	KCNMB1;SCN9A;SCN7A;KCNQ3;KCNB2	8.92228e-07
MSigDB_C2.JAATINEN_HEMATOPOIETIC_STEM_CELL_UP	5.63618e-32	27	282	CDCA7;CRIM1;MIR155HG;MYCT1;SMARCA1;HOXA5;MEIS1;HOXA3;BTBD3;BTBD3;HOXA9;HOXA10;MRPS27;SCN9A;PRDM16;UBTD2;ETV6;TFEC;COL5A1;LIMCH1;SH3BP4;PDZD2;DST;GNAI1;AKT3;MAST4;LRCH2	3.89113e-30		MSigDB_C2.JOHNSTONE_PARVB_TARGETS_3_UP	3.34033e-29	27	397	CAPN1;LRRFIP1;PHLDA1;TGM2;PARD6B;TRIB1;CD58;FGFR1;MYOF;TGIF1;KLHL29;ATP1A1;LOXL4;RAPGEF1;OSBPL3;JAG1;IQGAP1;CCND1;NAV1;TGFBR2;KLF4;ARHGAP26;TRIO;PHLDA1;ARL4C;PHLDA1;ZNF703	2.30611e-27		MSigDB_C5.TRANSPORT	1.43734e-08	7	765	GLRB;CDH13;KCNMB1;SCN9A;SCN7A;KCNQ3;KCNB2	9.48541e-07
MSigDB_Hallmarks.HALLMARK_HYPOXIA	1.12853e-31	24	188	CAV1;EXT1;SDC2;TGM2;BCL2;PFKP;FOSL2;CHST3;PDGFB;TPST2;F3;HK1;EXT1;GPC1;HS3ST1;SLC6A6;COL5A1;MAP3K1;DUSP1;MAP3K1;NR3C1;PPARGC1A;PPARGC1A;IRS2	7.73173e-30		MSigDB_C3.TFtargets.V$PITX2_Q2	4.09635e-29	23	227	HOXA3;BCL2;OLFML1;CRTC3;HOXA2;FOSL2;HOXA1;TRIB1;CDH11;SOX4;TRPS1;BNC2;RIN2;PRDM1;NPTX2;PRICKLE2;RIN2;RIN2;MYLK;RASAL2;DST;TRPS1;HMGB1	2.78782e-27		MSigDB_C2.RIGGINS_TAMOXIFEN_RESISTANCE_DN	1.48009e-08	5	206	RAB38;BTBD3;S100A8;RAB38;SERINC5	9.62594e-07
MSigDB_C2.NABA_MATRISOME	1.35575e-31	39	940	CRIM1;CXCL1;LGALS3;SDC2;WFIKKN1;ANXA5;TGM2;COL1A2;CTSC;IGFBP2;TNC;FGF18;S100A8;SERPINB5;IGFBP5;HGFAC;PDGFB;SPOCK2;ZPLD1;NDNF;COL4A1;COL4A2;THBS4;VCAN;PF4;LOXL4;CRELD2;IL16;GPC1;LAMA3;COL5A1;WIF1;ADAMTS12;ADAMTS17;THSD4;CXCL12;FGF13;NRG1;FGF14	9.2181e-30		MSigDB_C2.NIKOLSKY_BREAST_CANCER_7P15_AMPLICON	4.10019e-29	11	11	HOXA4;HOXA5;HOXA3;HOXA6;HOXA7;HOXA2;HOXA9;HOXA1;HOXA10;HOXA11;HOXA13	2.78782e-27		MSigDB_C2.GAUSSMANN_MLL_AF4_FUSION_TARGETS_G_UP	1.59082e-08	5	209	RAB38;CRTAM;NDNF;RAB38;SORCS1	1.02717e-06
MSigDB_C2.SMID_BREAST_CANCER_BASAL_DN	1.4158e-31	34	625	ABCA12;ITGBL1;RAB38;GATA3;SIGLEC15;TRAK1;BCL2;KCNMA1;BCAS4;GLRB;FGFR1;CASD1;THBS4;CD36;MYT1;PLEKHF2;ARHGAP35;RAB38;CACNG1;TBC1D19;CCND1;AOX1;KIAA0040;HEATR6;MED13L;NUDT4;UBL3;XRCC4;CYP26A1;IRS1;MSX2;MAST4;CXCL12;GJA1	9.55399e-30		MSigDB_C2.GRESHOCK_CANCER_COPY_NUMBER_UP	4.5255e-29	25	308	EXT1;FGFR2;KDSR;BCL2;HOXA9;BCR;HOXA11;CDH11;PDGFB;HOXA13;DEK;FGFR1;FBXW7;PRDM16;SDHD;EXT1;ETV6;GAS7;MAML2;CCND1;FANCC;PCM1;KTN1;ARHGAP26;ETV1	3.05386e-27		MSigDB_C2.LIU_PROSTATE_CANCER_DN	1.6152e-08	6	443	COL1A2;NDNF;COL4A1;COL4A2;MIR100HG;PENK	1.03266e-06
MSigDB_C3.TFtargets.GGATTA_V$PITX2_Q2	1.47208e-31	32	517	DHRS3;PLCD4;SOX9;TBX20;EHF;CTSC;BCL2;HOXA2;FOSL2;TCF7;TRIB1;HOXA11;GTF2A1L;CHRNE;PLEKHA6;TGIF1;TRPS1;PLA2R1;IFT43;POU2F1;GLI2;PRICKLE2;KTN1;SPRY2;ARHGAP26;TRPS1;IQSEC1;ATXN1;UTRN;HMGB1;TRPM3;RARB	9.85964e-30		MSigDB_C2.ELVIDGE_HYPOXIA_UP	4.90401e-29	21	162	BNIP3;CADM1;CAV1;SOX9;PHLDA1;SPRY1;PFKP;IGFBP5;PDGFB;PDGFRL;LIMCH1;SPRY1;BCOR;ATG14;PHLDA1;DST;DUSP1;NR3C1;PHLDA1;ATXN1;GJA1	3.28459e-27		MSigDB_C3.TFtargets.V$PAX4_02	1.78994e-08	5	214	ARHGAP15;BTBD3;VIP;TFEC;KYNU	1.10093e-06
MSigDB_C2.BENPORATH_NANOG_TARGETS	2.33338e-31	38	885	CAV1;DHRS3;FGFR2;RAB38;MTM1;SPRY1;IGFBP2;RFX1;TNC;FGFR1;RPL32;USP3;VCAN;WWC3;MBOAT2;MTMR1;RAB38;PTPN1;KIAA1217;KANK1;DPM1;POU2F1;MCC;UBP1;SPRY1;GNAI1;MCC;MCC;IFT27;KRR1;GJA1;KIAA1217;NKTR;SKA2;CELF2;RARB;CBX3;HNRNPA2B1	1.55127e-29		MSigDB_C2.FEVR_CTNNB1_TARGETS_DN	6.23412e-29	29	514	CRIM1;MTRR;SDC2;SOX9;ENPP3;EHF;EPHB4;RPL3;PFKP;ALG6;DCTD;CD44;DCTD;RRM1;SOX4;DEK;PITRM1;RPL32;SMYD2;RGS12;LIMD1;CCND1;BCOR;FZD1;HMGB1;SP3;ZFHX3;ZFHX3;ETAA1	4.14454e-27		MSigDB_C5.IMMUNE_RESPONSE	1.78994e-08	5	214	LCP2;CTSC;CRTAM;PTPRC;PTPRC	1.10093e-06
MSigDB_C3.TFtargets.V$CDC5_01	2.55226e-31	25	226	CADM1;RBMS1;BTBD3;BTBD3;MINK1;HOXA9;CLDN1;HOXA11;ITPKB;DGKB;MTTP;TGIF1;SCN7A;ZNF827;TRPS1;ABLIM1;KLF12;KLF4;BCOR;RASAL2;TRPS1;ABLIM1;PPARGC1A;PPARGC1A;ZFPM2	1.6843e-29		MSigDB_C5.PROTEIN_METABOLIC_PROCESS	7.68969e-29	38	1161	CCDC88A;CDC42EP5;EXT1;CLN6;TRAK1;CLN6;RPL3;MINK1;PARD6B;ALG6;BCR;RNF144B;TRIB1;CHST3;HGFAC;TPST2;WASL;PARD3;PITRM1;FBXW7;GLMN;DAPK2;EXT1;PTPN14;CCND1;DPM1;FANCC;MYLK;ATG7;TLN2;AKT3;PKN1;CXCL12;GJA1;PPARGC1A;PPARGC1A;PPM1D;EVPL	5.07463e-27		MSigDB_C3.TFtargets.CTTTGT_V$LEF1_Q2	1.79093e-08	9	1768	BTBD3;CDH11;TNIP3;VCAN;GAS7;KCNB2;SPRY2;NRG1;ZFPM2	1.10093e-06
MSigDB_C2.KEGG_FOCAL_ADHESION	3.20396e-31	24	196	CAV1;COL1A2;BCL2;TNC;BCAR1;MYL12B;ITGB6;PDGFB;ITGA11;COL4A1;COL4A2;THBS4;ARHGAP35;RAPGEF1;LAMA3;CCND1;COL5A1;ITGB6;CAV2;MYLK;PTK2;PTK2;TLN2;AKT3	2.09894e-29		MSigDB_C2.KUMAR_TARGETS_OF_MLL_AF9_FUSION	1.76351e-28	26	372	MCOLN2;SPATA6;HOXA5;MEIS1;CLN6;GATA3;HOXA6;CLN6;HOXA7;PFKP;HOXA9;HOXA10;TCF7;ATP1B3;CLDN1;SOX4;GAS7;GPC1;HS3ST1;NAV1;PTGER4;ABLIM1;ATG7;ABLIM1;FAM76B;HNRNPA2B1	1.15529e-26		MSigDB_C2.KRIGE_RESPONSE_TO_TOSEDOSTAT_6HR_DN	1.88317e-08	7	796	S100A8;COL4A2;UBASH3B;RFTN1;PTPRC;PTPRC;UBASH3B	1.14976e-06
MSigDB_C5.POSITIVE_REGULATION_OF_CELLULAR_PROCESS	3.44908e-31	34	642	BNIP3;CADM1;CAPN1;CDC42EP5;EDA2R;SMARCA1;CLN6;CLN6;EHF;TGM2;TLR2;FGF18;BCAR1;IL12RB2;VIP;CDH13;CRTAM;RNF7;GLMN;RXRA;DAPK2;STIM1;MAML2;CCND1;GLI2;PTPRC;TGFBR2;ATG7;PTPRC;BARD1;HTT;GJA1;PPARGC1A;PPARGC1A	2.24315e-29		MSigDB_C2.BENPORATH_NANOG_TARGETS	3.4919e-28	34	885	CAV1;DHRS3;FGFR2;MTM1;SPRY1;IGFBP2;RFX1;TNC;FGFR1;RPL32;USP3;WWC3;MBOAT2;MTMR1;PTPN1;KANK1;DPM1;POU2F1;MCC;UBP1;SPRY1;GNAI1;MCC;MCC;IFT27;KRR1;GJA1;KIAA1217;NKTR;SKA2;CELF2;RARB;CBX3;HNRNPA2B1	2.271e-26		MSigDB_C3.TFtargets.V$IRF1_01	2.19797e-08	5	223	ITGBL1;COL4A1;COL4A2;TFEC;KYNU	1.33289e-06
MSigDB_C3.TFtargets.AAAYWAACM_V$HFH4_01	3.58642e-31	25	229	CADM1;CRIM1;FBXL22;ITGBL1;HOXA6;HOXA9;HOXA10;BLID;HOXA11;RPS6KB1;CD36;MBOAT2;MAML2;PRDM1;TFEC;MCC;KLF12;BCOR;DUSP1;IRS1;MCC;MCC;FGF13;PPARGC1A;PPARGC1A	2.31569e-29		MSigDB_C2.ONKEN_UVEAL_MELANOMA_DN	4.38374e-28	28	492	CAV1;SMARCA1;SOX9;PHLDA1;TRAK1;RPL3;SPRY1;IL12RB2;CD44;ITPKB;SERBP1;RNF7;RPL32;CCND1;ABLIM1;CAV2;SPRY1;UBL3;KIN;PALLD;PHLDA1;ABLIM1;GNAI1;PHLDA1;NKTR;RARB;RABGAP1L;ETV1	2.83051e-26		MSigDB_C2.GAL_LEUKEMIC_STEM_CELL_DN	2.45466e-08	5	228	MNDA;TLR2;S100A8;VCAN;MS4A4A	1.4687e-06
MSigDB_C3.TFtargets.MGGAAGTG_V$GABP_B	3.73708e-31	35	703	CADM1;GFI1;HSPH1;SMARCA1;ARHGAP15;LCP2;LCP2;LCP2;CBX8;NIPAL3;ZFAND3;HOXA1;TCF7;HOXA11;GEN1;ULK4;RLIM;CD247;ITGA11;SNX16;LIMD1;PTRH2;VMP1;PTPN1;PRKAG2;NPTX2;ZFP3;FEZ2;SPRY2;TMEM167A;XRCC4;UVRAG;PKN1;RARB;SLC39A11	2.39573e-29		MSigDB_C3.TFtargets.V$CDPCR3HD_01	4.73021e-28	22	214	CCDC88A;EXT1;MEIS1;KCNS1;EHF;KCNH2;BTBD3;HOXA2;HOXA10;GTF2A1L;SPP2;FBXW7;MYT1;ZNF827;EXT1;AEBP2;UBL3;PDZD2;DPP10;ETV1;CBX3;HNRNPA2B1	3.0324e-26		MSigDB_C3.TFtargets.V$PBX1_01	2.45466e-08	5	228	ARHGAP15;SCN7A;PTPRC;PTPRC;ZFPM2	1.4687e-06
MSigDB_C3.miRNA.CTATGCA,MIR-153	5.30616e-31	24	200	EXT1;FGFR2;KDSR;ARL4A;ARL4A;MAGI1;RPS6KB1;ITSN2;DCP2;DCP2;EXT1;JAG1;CMIP;TBC1D19;NUDT4;TGFBR2;SH3BP4;DCP2;AKAP6;PPARGC1A;PPARGC1A;CELF2;PPM1D;ZFPM2	3.37751e-29		MSigDB_C5.TRANSCRIPTION_FROM_RNA_POLYMERASE_II_PROMOTER	5.28516e-28	27	440	GFI1;LRRFIP1;GATA3;TRAK1;FOSL2;TCF7;DEK;ELF5;TGIF1;RXRA;TRPS1;MAML2;PRDM1;UBP1;GLI2;KLF12;TRPS1;NR3C1;ZMYND11;MED30;HMGB1;PPARGC1A;PPARGC1A;MED30;ZFHX3;ZFHX3;ETV1	3.36414e-26		MSigDB_C2.DUTERTRE_ESTRADIOL_RESPONSE_24HR_DN	2.52985e-08	6	478	PHF20L1;RFTN1;KIAA1217;KYNU;MSX2;PRICKLE1	1.50367e-06
MSigDB_C5.REGULATION_OF_GENE_EXPRESSION	5.46978e-31	34	651	BNIP3;EDA2R;GFI1;LRRFIP1;SMARCA1;TRAK1;EHF;FOSL2;TCF7;CDH13;DEK;TGIF1;GLMN;ARHGAP35;RXRA;LIMD1;MAML2;PRDM1;POU2F1;UBP1;GLI2;KLF12;KLF4;BCOR;ZMYND11;ATXN1;HMGB1;NRG1;HSBP1;SP3;RARB;ZFHX3;ZFHX3;ZFPM2	3.45713e-29		MSigDB_C2.GRUETZMANN_PANCREATIC_CANCER_UP	5.45421e-28	25	340	CAV1;EIF2AK2;ANXA5;LCP2;LCP2;LCP2;BZW1;KDSR;ARL4A;EIF2AK2;ARL4A;CD1C;IGFBP5;ATP1B3;RALBP1;IQGAP1;GPC1;LAMA3;CAV2;KLF4;MYLK;IRS1;CELF2;CBX3;EVPL	3.44729e-26		MSigDB_C3.TFtargets.RTAAACA_V$FREAC2_01	2.56372e-08	7	833	LCP2;BTBD3;BLID;MTTP;VCAN;NRG1;FGF14	1.51378e-06
MSigDB_C5.INTRACELLULAR_ORGANELLE_PART	5.85187e-31	41	1125	BNIP3;CAV1;EXT1;CLN6;CLN6;RPL3;BCL2;FGF18;RFC5;TIMM44;TUBD1;CLASP2;GNAZ;PITRM1;RGS12;POLR2B;SHROOM2;SHROOM2;MAP1B;SDHD;EXT1;IQGAP1;STIM1;DPM1;HS3ST1;PCM1;KIN;KTN1;XRCC4;PALLD;BARD1;NR3C1;MED30;ATXN1;KRR1;PPARGC1A;PPARGC1A;MED30;MYO16;PRICKLE1;HNRNPA2B1	3.67277e-29		MSigDB_C2.MITSIADES_RESPONSE_TO_APLIDIN_UP	6.01316e-28	26	390	EXT1;FBXO34;RBMS1;PHLDA1;CBX8;LRRC2;TRIB1;ATP1B3;PDGFB;SPOP;TOR3A;NLRP1;NLRP1;EXT1;DIP2C;PIP5K1B;KLF4;KIN;PHLDA1;DUSP1;PHLDA1;ATAD2B;PPARGC1A;PPARGC1A;IRS2;ETV1	3.774e-26		MSigDB_C3.TFtargets.V$PXR_Q2	2.97637e-08	5	237	ARHGAP15;PTPRC;PTPRC;MSX2;NRG1	1.73461e-06
MSigDB_C5.TRANSCRIPTION_FROM_RNA_POLYMERASE_II_PROMOTER	6.41025e-31	30	440	GFI1;LRRFIP1;GATA3;TRAK1;FOSL2;TCF7;DEK;ELF5;TGIF1;POLR2B;RXRA;TRPS1;MAML2;PRDM1;UBP1;GLI2;KLF12;TRPS1;NR3C1;ZMYND11;MED30;HMGB1;PPARGC1A;PPARGC1A;MED30;HSBP1;ZFHX3;ZFHX3;ETV1;ZFPM2	3.99528e-29		MSigDB_C2.ZWANG_CLASS_1_TRANSIENTLY_INDUCED_BY_EGF	8.05999e-28	27	447	CRIM1;EXT1;LRRC4;LRRFIP1;RBMS1;SOX9;PARD6B;TNC;BCAR1;MAGI1;ITGB6;CBLB;TMEM117;FILIP1L;EXT1;OSBPL3;PTPN1;LAMA3;PRKAG2;PTGER4;ITGB6;BCOR;PALLD;DST;ARL4C;KIAA1217;IRS2	5.0235e-26		MSigDB_C2.ONDER_CDH1_TARGETS_2_UP	3.10345e-08	5	239	ITGBL1;COL1A2;CDH11;GLRB;VCAN	1.797e-06
MSigDB_C5.ORGANELLE_PART	6.94627e-31	41	1130	BNIP3;CAV1;EXT1;CLN6;CLN6;RPL3;BCL2;FGF18;RFC5;TIMM44;TUBD1;CLASP2;GNAZ;PITRM1;RGS12;POLR2B;SHROOM2;SHROOM2;MAP1B;SDHD;EXT1;IQGAP1;STIM1;DPM1;HS3ST1;PCM1;KIN;KTN1;XRCC4;PALLD;BARD1;NR3C1;MED30;ATXN1;KRR1;PPARGC1A;PPARGC1A;MED30;MYO16;PRICKLE1;HNRNPA2B1	4.2995e-29		MSigDB_C2.YAGI_AML_WITH_INV_16_TRANSLOCATION	9.53215e-28	26	397	CRIM1;DHRS3;LFNG;KCNS1;NT5E;EPHB4;BCL2;PFKP;CD1C;GPR183;ITSN2;DGKB;RPL32;NLRP1;NLRP1;PRKACG;PLA2R1;TACC1;DPY19L1;ARL4C;GNAI1;TLN2;IRS1;NR3C1;KRR1;MTUS2	5.90007e-26		MSigDB_C3.TFtargets.V$GATA6_01	3.30212e-08	5	242	MYCT1;TMEM71;MTTP;RFTN1;ZFPM2	1.89978e-06
MSigDB_C2.YAGI_AML_WITH_INV_16_TRANSLOCATION	8.4382e-31	29	397	CRIM1;DHRS3;LFNG;KCNS1;NT5E;EPHB4;BCL2;PFKP;CD1C;GPR183;ITSN2;DGKB;RPL32;NLRP1;NLRP1;PRKACG;PLA2R1;TACC1;KYNU;DPY19L1;SPRY2;XRCC4;ARL4C;GNAI1;TLN2;IRS1;NR3C1;KRR1;MTUS2	5.18718e-29		MSigDB_C5.ESTABLISHMENT_OF_LOCALIZATION	1.02581e-27	33	839	BNIP3;CADM1;CAV1;KLHL2;KCNAB3;KCNS1;TRAK1;KCNH2;BCL2;TACR2;STON1;TIMM44;CLCN4;CBLB;KCNMB1;KCNMB1;KCNMB1;CLDN16;GLMN;SLC16A2;SHROOM2;RALBP1;SHROOM2;TRPS1;STIM1;NUDT4;SH3BP4;TRPS1;BARD1;SYN3;ATXN1;TRPM3;HNRNPA2B1	6.30591e-26		MSigDB_C2.ZHOU_INFLAMMATORY_RESPONSE_FIMA_DN	3.44008e-08	5	244	SCN7A;KIAA1217;SPRY2;CCDC85A;PRICKLE1	1.96654e-06
MSigDB_C3.miRNA.TGCACTG,MIR-148A,MIR-152,MIR-148B	9.70262e-31	26	274	USP32;BTBD3;BTBD3;SKP1;GAP43;ITSN2;ELF5;RLIM;ITGA11;RXRA;RALBP1;TRPS1;MED12L;KIAA1217;PRKAG2;TEAD1;PRICKLE2;KLF4;ATG14;TRPS1;ATXN1;PPARGC1A;KIAA1217;PPARGC1A;ANK2;ZFPM2	5.92388e-29		MSigDB_C3.TFtargets.MGGAAGTG_V$GABP_B	1.34814e-27	31	703	CADM1;GFI1;HSPH1;SMARCA1;LCP2;LCP2;LCP2;CBX8;NIPAL3;ZFAND3;HOXA1;TCF7;HOXA11;GEN1;ULK4;RLIM;CD247;ITGA11;SNX16;LIMD1;PTRH2;VMP1;PTPN1;PRKAG2;NPTX2;ZFP3;FEZ2;UVRAG;PKN1;RARB;SLC39A11	8.23098e-26		MSigDB_C5.SYSTEM_PROCESS	3.53753e-08	6	506	KCNIP1;GLRB;KCNMB1;SCN7A;KCNQ3;KCNB2	2.00945e-06
MSigDB_C5.CYTOPLASMIC_PART	1.03857e-30	43	1300	BNIP3;CAV1;CCDC88A;EXT1;MTRR;RAB36;CLN6;SACM1L;TRAK1;CLN6;CTSC;BCL2;TIMM44;TUBD1;CLASP2;TPST2;GNAZ;TMEM117;PITRM1;HERC1;PLEKHF2;SHROOM2;SHROOM2;SDHD;EXT1;STIM1;DPM1;HS3ST1;FANCC;PCM1;BCL2L14;CAV2;HERC1;KTN1;PDZD2;XRCC4;DST;SYN3;HTT;AKAP6;NR3C1;MYO16;PRICKLE1	6.29806e-29		MSigDB_C3.miRNA.CTTTGTA,MIR-524	1.49807e-27	26	404	SOX9;HOXA7;MTM1;BZW1;ARL4A;RAB40C;ARL4A;GIGYF2;SOX4;TRPS1;IQGAP1;DIP2C;PRDM1;TEAD1;SLC6A6;NUDT4;DHX40;ETS2;TRPS1;GNAI1;NFIA;SP3;IRS2;RARB;CBX3;HNRNPA2B1	9.08456e-26		MSigDB_C2.MASSARWEH_TAMOXIFEN_RESISTANCE_UP	3.57886e-08	6	507	COL1A2;CDH11;THBS4;RFTN1;RAB20;KIAA1217	2.02015e-06
MSigDB_C3.miRNA.CTTTGTA,MIR-524	1.39994e-30	29	404	SOX9;HOXA7;MTM1;PHF20L1;BZW1;ARL4A;RAB40C;ARL4A;GIGYF2;SOX4;TRPS1;KCNQ3;IQGAP1;DIP2C;PRDM1;TEAD1;SLC6A6;NUDT4;DHX40;ETS2;TRPS1;GNAI1;NFIA;SP3;IRS2;PRICKLE1;RARB;CBX3;HNRNPA2B1	8.4325e-29		MSigDB_C2.REACTOME_HEMOSTASIS	2.05852e-27	26	409	CAV1;GATA3;LCP2;LCP2;LCP2;TEK;BCAR1;ATP1B3;PDGFB;DGKB;KCNMB1;KCNMB1;CD58;JAM2;KCNMB1;CD36;F3;PF4;PRKACG;STIM1;PTPN1;RAPGEF4;PTK2;PTK2;GNAI1;AKT3	1.23994e-25		MSigDB_C5.DEFENSE_RESPONSE	3.65557e-08	5	247	MNDA;S100A8;CRTAM;PTPRC;PTPRC	2.05055e-06
MSigDB_C3.TFtargets.V$GATA6_01	1.48424e-30	25	242	MYCT1;SGIP1;HOXA4;TMEM71;IGFBP5;FOSL2;HOXA1;SPOP;MTTP;TGIF1;RFTN1;SGIP1;TRPS1;ETV6;IQGAP1;TACC1;PIP5K1B;KLF12;PDZD2;TRPS1;PPARGC1A;PPARGC1A;LRCH2;ZFPM2;HNRNPA2B1	8.88068e-29		MSigDB_C3.TFtargets.V$SMAD_Q6	2.18296e-27	22	229	CRIM1;RBMS1;SMARCA1;KCNH2;BCL2;SERPINB5;IGFBP5;RNF144B;PDGFB;RRM1;SPOP;SMYD2;FBXW7;GRHL3;ZNF827;GRHL3;LAMA3;TEAD1;BCOR;FAM76B;PMEPA1;SP3	1.29749e-25		MSigDB_C2.BOQUEST_STEM_CELL_UP	3.95943e-08	5	251	ITGBL1;COL1A2;CDH11;VCAN;GAS7	2.2072e-06
MSigDB_C5.PROTEIN_METABOLIC_PROCESS	1.97441e-30	41	1161	CCDC88A;CDC42EP5;EXT1;CLN6;TRAK1;CLN6;RPL3;MINK1;PARD6B;ALG6;BCR;RNF144B;TRIB1;CHST3;HGFAC;TPST2;WASL;PARD3;PITRM1;FBXW7;GLMN;DAPK2;EXT1;PTPN14;CCND1;DPM1;FANCC;PTPRC;MYLK;ATG7;PTPRC;TLN2;AKT3;PKN1;CXCL12;GJA1;PPARGC1A;PPARGC1A;NRG1;PPM1D;EVPL	1.17353e-28		MSigDB_C3.TFtargets.AAAYWAACM_V$HFH4_01	2.18296e-27	22	229	CADM1;CRIM1;FBXL22;HOXA6;HOXA9;HOXA10;HOXA11;RPS6KB1;CD36;MBOAT2;MAML2;PRDM1;MCC;KLF12;BCOR;DUSP1;IRS1;MCC;MCC;FGF13;PPARGC1A;PPARGC1A	1.29749e-25		MSigDB_C2.NAKAMURA_TUMOR_ZONE_PERIPHERAL_VS_CENTRAL_UP	4.5392e-08	5	258	ITGBL1;COL1A2;CDH11;COL4A1;VCAN	2.46905e-06
MSigDB_C5.POSITIVE_REGULATION_OF_BIOLOGICAL_PROCESS	2.54404e-30	34	682	BNIP3;CADM1;CAPN1;CDC42EP5;EDA2R;SMARCA1;CLN6;CLN6;EHF;TGM2;TLR2;FGF18;BCAR1;IL12RB2;VIP;CDH13;CRTAM;RNF7;GLMN;RXRA;DAPK2;STIM1;MAML2;CCND1;GLI2;PTPRC;TGFBR2;ATG7;PTPRC;BARD1;HTT;GJA1;PPARGC1A;PPARGC1A	1.50216e-28		MSigDB_C5.DNA_BINDING	2.23786e-27	29	583	RBMS1;GATA3;EHF;HOXA7;RFX1;FOSL2;NPAS1;SOX4;TGIF1;ARHGAP35;RXRA;TRPS1;ETV6;GAS7;PRDM1;POU2F1;UBP1;GLI2;KLF12;KIN;TRPS1;NR3C1;HMGB1;PPARGC1A;PPARGC1A;ZFHX3;ZFHX3;ETV1;HNRNPA2B1	1.32137e-25		MSigDB_C3.TFtargets.TGACCTY_V$ERR1_Q2	5.56253e-08	7	934	BTBD3;TMEM71;CDH13;CRTAM;MTTP;SORCS1;NRG1	3.00745e-06
MSigDB_C2.JOHNSTONE_PARVB_TARGETS_3_DN	3.49758e-30	36	816	CRIM1;RBMS1;WSB2;NT5E;SACM1L;CTSC;RFC5;FOSL2;ATP1B3;RRM1;CD58;DEK;IQSEC3;IPO9;SNX16;FBXW7;C1orf174;ARHGAP35;POLR2B;RALBP1;AEBP2;AOX1;SLC6A6;PTK2;RASAL2;KTN1;XRCC4;BARD1;PTK2;SNX7;FAM76B;ADK;HMGB1;NKTR;SKA2;RABGAP1L	2.05168e-28		MSigDB_C5.REGULATION_OF_GENE_EXPRESSION	2.63589e-27	30	651	BNIP3;EDA2R;GFI1;LRRFIP1;SMARCA1;TRAK1;EHF;FOSL2;TCF7;DEK;TGIF1;GLMN;ARHGAP35;RXRA;LIMD1;MAML2;PRDM1;POU2F1;UBP1;GLI2;KLF12;KLF4;BCOR;ZMYND11;ATXN1;HMGB1;SP3;RARB;ZFHX3;ZFHX3	1.54621e-25		MSigDB_C2.HORIUCHI_WTAP_TARGETS_UP	6.23035e-08	5	275	CDH11;CDH13;COL4A1;RFTN1;TFEC	3.31292e-06
MSigDB_C2.KUMAR_TARGETS_OF_MLL_AF9_FUSION	3.76912e-30	28	372	MCOLN2;SPATA6;HOXA5;MEIS1;CLN6;GATA3;HOXA6;CLN6;HOXA7;CTSC;PFKP;HOXA9;HOXA10;TCF7;ATP1B3;CLDN1;SOX4;GAS7;GPC1;HS3ST1;NAV1;PTGER4;ABLIM1;ATG7;ABLIM1;FAM76B;PENK;HNRNPA2B1	2.19661e-28		MSigDB_C2.CHEN_METABOLIC_SYNDROM_NETWORK	2.87548e-27	36	1109	CADM1;LGALS3;MCOLN2;SDC2;SPATA6;WSB2;ANXA5;LCP2;RCN3;LCP2;LCP2;IGFBP2;PFKP;TNC;NIPAL3;MYL12B;P2RY14;CD44;TBC1D1;CD36;MYOF;FILIP1L;PF4;PDGFRL;UBTD2;OSBPL3;SPATS2L;PTPN1;RIN2;CD180;SLC6A6;COL5A1;RIN2;RIN2;TGFBR2;HEPH	1.67581e-25		MSigDB_C2.NUYTTEN_EZH2_TARGETS_UP	6.23825e-08	7	950	PHF20L1;CTSC;TLR2;CDH11;RFTN1;KIAA1217;XRCC4	3.31292e-06
MSigDB_C7.GSE1460_INTRATHYMIC_T_PROGENITOR_VS_CD4_THYMOCYTE_DN	5.03269e-30	23	187	BNIP3;DHRS3;LCP2;LCP2;LCP2;KCNH2;LRRC2;GPR183;ITPKB;CBLB;SPOCK2;CRTAM;NLRP1;RGS12;NLRP1;CRELD2;IL16;ABLIM1;PTPRC;PTK2;PTPRC;ABLIM1;PTK2	2.91409e-28		MSigDB_C2.CREIGHTON_ENDOCRINE_THERAPY_RESISTANCE_1	2.9034e-27	27	469	ABCA12;CADM1;CAV1;FGFR2;TOP1MT;GATA3;SIGLEC15;PYROXD2;BCL2;EFHD1;ARL4A;ARL4A;LDLRAD3;MYOF;PTGER4;COL5A1;MAP3K1;PALLD;DST;BARD1;IRS1;MAP3K1;ADK;ATXN1;THSD4;CXCL12;ZNF703	1.68116e-25		MSigDB_C2.TORCHIA_TARGETS_OF_EWSR1_FLI1_FUSION_DN	7.0572e-08	5	282	MYCT1;ARHGAP15;CTSC;PTPRC;PTPRC	3.72579e-06
MSigDB_C5.DNA_BINDING	6.42587e-30	32	583	RBMS1;GATA3;EHF;HOXA7;RFX1;FOSL2;NPAS1;SOX4;TGIF1;ARHGAP35;POLR2B;RXRA;TRPS1;ETV6;GAS7;PRDM1;TFEC;POU2F1;UBP1;GLI2;KLF12;KIN;XRCC4;TRPS1;NR3C1;HMGB1;PPARGC1A;PPARGC1A;ZFHX3;ZFHX3;ETV1;HNRNPA2B1	3.69693e-28		MSigDB_C3.miRNA.TGCACTG,MIR-148A,MIR-152,MIR-148B	3.39183e-27	23	274	USP32;BTBD3;SKP1;GAP43;ITSN2;ELF5;RLIM;ITGA11;RXRA;RALBP1;TRPS1;MED12L;PRKAG2;TEAD1;PRICKLE2;KLF4;ATG14;TRPS1;ATXN1;PPARGC1A;KIAA1217;PPARGC1A;ANK2	1.95139e-25		MSigDB_C2.BUYTAERT_PHOTODYNAMIC_THERAPY_STRESS_DN	7.64889e-08	6	577	RAB38;CTSC;COL4A1;COL4A2;VCAN;RAB38	3.96814e-06
MSigDB_C3.miRNA.ATACTGT,MIR-144	6.49295e-30	23	189	CCDC88A;SMARCA1;MEIS1;GATA3;HOXA10;TRIB1;CDH11;ITSN2;MYT1;RIN2;WIF1;CAV2;RIN2;RIN2;TRIO;FAM76B;UNC45A;NR3C1;ATXN1;CXCL12;CELF2;ANK2;RARB	3.71173e-28		MSigDB_C2.BROWNE_HCMV_INFECTION_18HR_DN	3.64132e-27	20	164	EXT1;TRAK1;RFX1;NIPAL3;CD44;CTIF;PRKACG;DHRS12;EXT1;ETV6;DHRS12;RIN2;TEAD1;RIN2;RIN2;MYLK;DST;DUSP1;IRS1;FGF13	2.08159e-25		MSigDB_C5.CELL_SURFACE_RECEPTOR_LINKED_SIGNAL_TRANSDUCTION_GO_0007166	8.71538e-08	6	590	LCP2;VIP;GLRB;CDH13;PTPRC;PTPRC	4.44435e-06
MSigDB_C5.CELL_SURFACE_RECEPTOR_LINKED_SIGNAL_TRANSDUCTION_GO_0007166	9.33247e-30	32	590	CXCL1;LCP2;LCP2;LCP2;TEK;LTB4R;TACR2;BCAR1;GAP43;GPR183;MAGI1;IL12RB2;VIP;GLRB;GNAZ;CDH13;PARD3;RGS12;PF4;RAPGEF1;MAML2;PTGER4;GLI2;HTR1F;PTPRC;RAPGEF4;PTK2;PTPRC;TRIO;PTK2;IRS1;CXCL12	5.3012e-28		MSigDB_C2.BONOME_OVARIAN_CANCER_SURVIVAL_SUBOPTIMAL_DEBULKING	3.85027e-27	27	474	CAV1;SDC2;CLN6;NT5E;CLN6;CRTC3;IGFBP5;SPOP;ZNF696;MRPS27;JAM2;MYOF;FILIP1L;HERC1;ARHGAP35;RAPGEF1;CAV2;HERC1;LIMCH1;UBL3;DST;GNAI1;IRS1;CD302;HEPH;TM2D1;RARB	2.1871e-25		MSigDB_C2.RUTELLA_RESPONSE_TO_CSF2RB_AND_IL4_DN	9.12256e-08	5	297	CRTAM;VCAN;MS4A4A;RAB20;NRG1	4.54861e-06
MSigDB_C3.miRNA.AATGTGA,MIR-23A,MIR-23B	1.06069e-29	28	386	CADM1;LRRC4;MEIS1;HOXA3;STARD5;HOXA1;MAGI1;TRIB1;HOXA11;ELF5;TGIF1;CFDP1;DIP2C;PRDM1;TEAD1;CCND1;PTGER4;TGFBR2;SPRY2;PALLD;ATXN1;CXCL12;GJA1;PPARGC1A;PPARGC1A;SHANK2;CELF2;ETV1	5.98723e-28		MSigDB_C2.DAVICIONI_TARGETS_OF_PAX_FOXO1_FUSIONS_UP	4.2967e-27	22	236	CADM1;CAV1;SDC2;WSB2;HOXA11;CD44;ITPKB;CD58;MYOF;TGIF1;SPATS2L;COL5A1;DPY19L1;CAV2;KLF4;DUSP1;ARL4C;NR3C1;FGGY;FZD1;IRS2;ANK2	2.42534e-25		MSigDB_C5.MEMBRANE_PART	9.64568e-08	8	1535	CD1B;TLR2;CD1C;CDH13;KCNQ3;PTPRC;KCNB2;PTPRC	4.78287e-06
MSigDB_C3.miRNA.TATTATA,MIR-374	2.21546e-29	25	269	CRIM1;FGFR2;MEIS1;RAB38;GATA3;PARD6B;HOXA1;HOXA10;HOXA11;SOX4;ATP1A1;MED12L;ETV6;FNDC3B;RAB38;PRDM1;NPTX2;SPRY2;NR3C1;PMEPA1;ATXN1;PPARGC1A;PPARGC1A;SP3;WDR11	1.24274e-27		MSigDB_C2.GRAESSMANN_APOPTOSIS_BY_DOXORUBICIN_UP	5.5759e-27	35	1046	CAPN1;CXCL1;ALDH2;HOXA5;WSB2;GATA3;STARD5;TGM2;SKP1;FGF18;RAB40C;SERPINB5;BCAR1;TCF7;ZNF622;PDGFB;SOX4;TBC1D1;TOR3A;SNX16;HERC1;CRELD2;PLA2R1;STIM1;PTPN1;RIN2;AOX1;PTGER4;HERC1;RIN2;RIN2;IFT27;UTRN;TM2D1;ZNF703	3.12773e-25		MSigDB_C5.EXTRACELLULAR_REGION_PART	9.74704e-08	5	301	COL1A2;CDH13;COL4A2;THBS4;VCAN	4.80658e-06
MSigDB_C5.REGULATION_OF_TRANSCRIPTION	2.37118e-29	31	551	EDA2R;GFI1;LRRFIP1;SMARCA1;TRAK1;EHF;FOSL2;TCF7;DEK;TGIF1;ARHGAP35;RXRA;LIMD1;MAML2;PRDM1;POU2F1;UBP1;GLI2;KLF12;KLF4;BCOR;ZMYND11;ATXN1;HMGB1;NRG1;HSBP1;SP3;RARB;ZFHX3;ZFHX3;ZFPM2	1.32182e-27		MSigDB_C2.SMID_BREAST_CANCER_BASAL_UP	6.08161e-27	29	604	CCDC88A;CXCL1;RBMS1;SDC2;SOX9;PHLDA1;PFKP;SERPINB5;HOXA9;TIMM44;CHST3;CLCN4;CLDN1;IL12RB2;CD44;ITPKB;ELF5;TRIM2;FNDC3B;PTPN14;HS3ST1;NPTX2;WWTR1;WIF1;MYLK;PHLDA1;ARL4C;PHLDA1;HEPH	3.39021e-25		MSigDB_C5.IMMUNE_SYSTEM_PROCESS	1.00717e-07	5	303	LCP2;CTSC;CRTAM;PTPRC;PTPRC	4.93955e-06
MSigDB_C2.DAVICIONI_TARGETS_OF_PAX_FOXO1_FUSIONS_UP	3.20339e-29	24	236	CADM1;CAV1;SDC2;WSB2;CTSC;HOXA11;CD44;ITPKB;CD58;MYOF;TGIF1;SPATS2L;COL5A1;DPY19L1;CAV2;KLF4;DUSP1;ARL4C;NR3C1;FGGY;MSX2;FZD1;IRS2;ANK2	1.77472e-27		MSigDB_C2.JAATINEN_HEMATOPOIETIC_STEM_CELL_UP	6.62846e-27	23	282	CDCA7;CRIM1;MIR155HG;SMARCA1;HOXA5;MEIS1;HOXA3;BTBD3;HOXA9;HOXA10;MRPS27;PRDM16;UBTD2;ETV6;COL5A1;LIMCH1;SH3BP4;PDZD2;DST;GNAI1;AKT3;MAST4;LRCH2	3.67225e-25		MSigDB_C2.IVANOVA_HEMATOPOIESIS_STEM_CELL_AND_PROGENITOR	1.07979e-07	6	612	RAB38;KCNMB1;COL4A2;UBASH3B;RAB38;UBASH3B	5.2103e-06
MSigDB_C2.DELACROIX_RAR_BOUND_ES	4.98205e-29	28	408	DHRS3;HOXA4;HOXA5;WSB2;IGFBP2;LRRC2;JAM2;KIAA1755;COL4A1;GRHL3;SDHD;MGAT3;RAB20;AEBP2;ARG1;RIN2;GRHL3;CCND1;RIN2;RIN2;THNSL2;NUDT4;ATG14;SPRY2;DUSP1;GJA1;SDK1;RARB	2.74318e-27		MSigDB_C2.JOHNSTONE_PARVB_TARGETS_3_DN	7.08698e-27	32	816	CRIM1;RBMS1;WSB2;NT5E;SACM1L;RFC5;FOSL2;ATP1B3;RRM1;CD58;DEK;IQSEC3;IPO9;SNX16;FBXW7;ARHGAP35;RALBP1;AEBP2;AOX1;SLC6A6;PTK2;RASAL2;KTN1;BARD1;PTK2;SNX7;FAM76B;ADK;HMGB1;NKTR;SKA2;RABGAP1L	3.90219e-25		MSigDB_C5.NEGATIVE_REGULATION_OF_CELLULAR_PROCESS	1.09015e-07	6	613	CDH13;GAS7;PTPRC;PTPRC;NRG1;HSBP1	5.23216e-06
MSigDB_C2.RIGGINS_TAMOXIFEN_RESISTANCE_DN	5.06355e-29	23	206	EIF2AK2;RBMS1;SOX9;RAB38;SIGLEC15;BTBD3;BTBD3;EFHD1;EIF2AK2;S100A8;IGFBP5;MYOF;RAB38;SERINC5;TACC1;NUDT4;KLF4;PALLD;CD302;ATXN1;GJA1;SP3;RABGAP1L	2.77106e-27		MSigDB_C2.BROWNE_HCMV_INFECTION_24HR_DN	8.41659e-27	19	140	CAV1;CRIM1;EXT1;LGALS3;KCNMA1;OLFML1;NIPAL3;HOXA9;IGFBP5;HOXA11;CD44;SLC16A2;EXT1;RIN2;TEAD1;RIN2;RIN2;TGFBR2;DST	4.60603e-25		MSigDB_C2.WANG_RESPONSE_TO_GSK3_INHIBITOR_SB216763_UP	1.31925e-07	5	320	ARHGAP15;MS4A7;SERINC5;PTPRC;PTPRC	6.298e-06
MSigDB_C2.REACTOME_HEMOSTASIS	5.3335e-29	28	409	CAV1;GATA3;LCP2;LCP2;LCP2;TEK;COL1A2;BCAR1;ATP1B3;PDGFB;DGKB;KCNMB1;KCNMB1;CD58;JAM2;KCNMB1;CD36;F3;PF4;PRKACG;STIM1;PTPN1;RAPGEF4;PTK2;PTK2;GNAI1;AKT3;ZFPM2	2.89985e-27		MSigDB_C3.TFtargets.GGGYGTGNY_UNKNOWN	8.81372e-27	29	612	CAV1;CCDC88A;FGFR2;LGALS3;KCNH2;LTB4R;CBX8;ARL4A;SERPINB5;ARL4A;GAP43;ZFAND3;CD44;GIGYF2;WDR25;SPOCK2;DCP2;WDR25;DCP2;ATP1A1;RALBP1;MAP1B;JAG1;IQGAP1;UBL3;DCP2;PDZD2;NR3C1;RARB	4.79413e-25		MSigDB_C2.MARSON_BOUND_BY_FOXP3_UNSTIMULATED	1.36299e-07	7	1067	ARHGAP15;LCP2;TMEM71;PTPRC;PTPRC;TMEM167A;XRCC4	6.47242e-06
MSigDB_C3.TFtargets.V$GFI1_01	5.36351e-29	24	241	PLCD4;SOX9;MEIS1;HOXA3;HOXA6;HOXA7;TMEM71;HOXA9;HOXA10;RPS6KB1;LUZP1;CDH13;SOX4;TGIF1;IL16;BNC2;LAMA3;TFEC;KLF12;PPARGC1A;PPARGC1A;NFIA;RARB;ZFPM2	2.89985e-27		MSigDB_C5.REGULATION_OF_TRANSCRIPTION	9.84622e-27	28	551	EDA2R;GFI1;LRRFIP1;SMARCA1;TRAK1;EHF;FOSL2;TCF7;DEK;TGIF1;ARHGAP35;RXRA;LIMD1;MAML2;PRDM1;POU2F1;UBP1;GLI2;KLF12;KLF4;BCOR;ZMYND11;ATXN1;HMGB1;SP3;RARB;ZFHX3;ZFHX3	5.32349e-25		MSigDB_C5.POSITIVE_REGULATION_OF_CELLULAR_PROCESS	1.42825e-07	6	642	TLR2;VIP;CDH13;CRTAM;PTPRC;PTPRC	6.74662e-06
MSigDB_C2.REACTOME_IMMUNE_SYSTEM	6.44855e-29	35	819	EIF2AK2;LGALS3;LCP2;LCP2;LCP2;CTSC;TLR2;BCL2;SKP1;EIF2AK2;RNF144B;CD44;CBLB;CRTAM;CD247;CD36;FBXW7;NLRP1;NLRP1;PRKACG;RAPGEF1;STIM1;PTPN1;CD180;PTPRC;RAPGEF4;ATG7;MAP3K1;PTPRC;CD96;IRS1;MAP3K1;AKT3;HMGB1;IRS2	3.46561e-27		MSigDB_C3.TFtargets.TGCTGAY_UNKNOWN	1.03651e-26	27	492	DHRS3;LRRC4;MEIS1;HOXA3;TEK;LDLRAD3;SPOP;RLIM;SPOCK2;FBXW7;GRHL3;TRIM2;BNC2;STIM1;GRHL3;PRDM1;TEAD1;MYLK;IQSEC1;ARL4C;IRS1;SND1;PKN1;FGF13;GJA1;RARB;ETV1	5.57049e-25		MSigDB_C5.REGULATION_OF_APOPTOSIS	1.44604e-07	5	326	TLR2;CDH13;CRTAM;PTPRC;PTPRC	6.76516e-06
MSigDB_C2.MARTINEZ_RB1_TARGETS_UP	6.53102e-29	32	628	BNIP3;CRIM1;FGFR2;RBMS1;SOX9;NT5E;BZW1;RAB40C;HOXA9;UBLCP1;BRAT1;TCF7;MRPL39;CD44;RRM1;SOX4;CD36;RXRA;MAP1B;PTPN14;CRYL1;CCND1;PCM1;CAV2;TGFBR2;DUSP1;NR3C1;PMEPA1;ZMYND11;GJA1;CELF2;SLC39A11	3.48904e-27		MSigDB_C2.MARTINEZ_RB1_AND_TP53_TARGETS_UP	1.32404e-26	28	557	BNIP3;FGFR2;RBMS1;ENPP3;NT5E;BZW1;RAB40C;HOXA9;BRAT1;TCF7;TRIB1;CD44;RRM1;SOX4;CD36;RXRA;MAP1B;PTPN14;PCM1;CAV2;TGFBR2;DHX40;DUSP1;NR3C1;PMEPA1;CXCL12;GJA1;CELF2	7.07335e-25		MSigDB_C5.PLASMA_MEMBRANE_PART	1.45103e-07	7	1077	TLR2;CD1C;CDH13;KCNQ3;PTPRC;KCNB2;PTPRC	6.76516e-06
MSigDB_C3.TFtargets.V$HFH4_01	7.89789e-29	22	178	CADM1;CRIM1;HOXA4;HOXA3;HOXA10;MAGI1;HOXA11;ITGB6;RPS6KB1;GNAZ;TGIF1;PF4;PRDM1;TEAD1;CCND1;ITGB6;NPAS3;CYP26A1;NFIA;NRG1;ETV1;FGF14	4.1943e-27		MSigDB_C2.MARTINEZ_TP53_TARGETS_UP	1.39057e-26	28	558	BNIP3;FGFR2;RBMS1;ENPP3;NT5E;BZW1;RAB40C;HOXA9;BRAT1;TCF7;TRIB1;CD44;RRM1;SOX4;CD36;RXRA;MAP1B;PTPN14;PCM1;CAV2;TGFBR2;DHX40;DUSP1;NR3C1;PMEPA1;CXCL12;GJA1;CELF2	7.38e-25		MSigDB_C5.REGULATION_OF_PROGRAMMED_CELL_DEATH	1.46808e-07	5	327	TLR2;CDH13;CRTAM;PTPRC;PTPRC	6.79177e-06
MSigDB_C3.TFtargets.V$FOXJ2_02	7.99352e-29	23	210	CADM1;CRIM1;DIXDC1;HOXA7;PHF20L1;HOXA9;HOXA10;GNAZ;TTC3;TRIM2;PRDM1;TEAD1;CD180;TFEC;NPTX2;HTR1F;PDZD2;UTRN;FGF13;PPARGC1A;PPARGC1A;NFIA;RARB	4.22011e-27		MSigDB_C3.TFtargets.V$FOXJ2_02	1.39788e-26	21	210	CADM1;CRIM1;DIXDC1;HOXA7;HOXA9;HOXA10;GNAZ;TTC3;TRIM2;PRDM1;TEAD1;CD180;NPTX2;HTR1F;PDZD2;UTRN;FGF13;PPARGC1A;PPARGC1A;NFIA;RARB	7.38e-25		MSigDB_C2.NUYTTEN_NIPP1_TARGETS_UP	1.73861e-07	6	664	PHF20L1;CTSC;GLRB;COL4A2;SCN9A;XRCC4	7.96121e-06
MSigDB_C2.DEURIG_T_CELL_PROLYMPHOCYTIC_LEUKEMIA_DN	1.04983e-28	25	286	GFI1;KLHL2;WSB2;LCP2;LCP2;LCP2;BCL2;PFKP;LUZP1;TPST2;CD58;CRTAM;NLRP1;NLRP1;GLMN;PRDM1;PCM1;PTPRC;TGFBR2;UBL3;PTPRC;IQSEC1;ATXN1;NKTR;RABGAP1L	5.51008e-27		MSigDB_C2.TAKEDA_TARGETS_OF_NUP98_HOXA9_FUSION_10D_UP	1.58148e-26	20	176	CADM1;CAV1;DHRS3;EIF2AK2;MCOLN2;MIR155HG;HOXA5;MEIS1;HOXA3;HOXA7;ARL4A;EIF2AK2;FGF18;ARL4A;HOXA9;SOX4;ABLIM1;PALLD;ABLIM1;GNAI1	8.30043e-25		MSigDB_C3.miRNA.GTGCCTT,MIR-506	1.73861e-07	6	664	RAB38;MOCS1;COL4A1;VCAN;RAB38;SORCS1	7.96121e-06
MSigDB_C2.NIKOLSKY_BREAST_CANCER_7P15_AMPLICON	1.38644e-28	11	11	HOXA4;HOXA5;HOXA3;HOXA6;HOXA7;HOXA2;HOXA9;HOXA1;HOXA10;HOXA11;HOXA13	7.23446e-27		MSigDB_C3.TFtargets.V$HFH4_01	1.99882e-26	20	178	CADM1;CRIM1;HOXA4;HOXA3;HOXA10;MAGI1;HOXA11;ITGB6;RPS6KB1;GNAZ;TGIF1;PF4;PRDM1;TEAD1;CCND1;ITGB6;NPAS3;CYP26A1;NFIA;ETV1	1.03696e-24		MSigDB_C2.WONG_ADULT_TISSUE_STEM_MODULE	1.86436e-07	6	672	RAB38;COL4A1;COL4A2;THBS4;RAB20;RAB38	8.4937e-06
MSigDB_C5.NEGATIVE_REGULATION_OF_BIOLOGICAL_PROCESS	1.42673e-28	32	644	BNIP3;CXCL1;EIF2AK2;ANXA5;BCL2;EIF2AK2;TP53I11;CDH13;COL4A2;RNF7;TGIF1;GLMN;PF4;ARHGAP35;GAS7;PRDM1;POU2F1;UBP1;GLI2;PTPRC;KLF12;KLF4;BCOR;PTPRC;BARD1;ZMYND11;ATXN1;HMGB1;NRG1;HSBP1;MYO16;PPM1D	7.40166e-27		MSigDB_C7.GSE12366_GC_VS_NAIVE_BCELL_DN	1.99882e-26	20	178	RBMS1;TOP1MT;NT5E;SPRY1;DCTD;GPR183;DCTD;PRR12;RXRA;LIMD1;IL16;MAML2;TRIM44;SPRY1;TGFBR2;MAP3K1;DUSP1;MAP3K1;PMEPA1;ZMYND11	1.03696e-24		MSigDB_C5.POSITIVE_REGULATION_OF_BIOLOGICAL_PROCESS	2.03197e-07	6	682	TLR2;VIP;CDH13;CRTAM;PTPRC;PTPRC	9.21056e-06
MSigDB_C2.BOQUEST_STEM_CELL_UP	1.45362e-28	24	251	ITGBL1;SDC2;SOX9;MEIS1;NT5E;RCN3;COL1A2;OLFML1;TNC;CD44;CDH11;VCAN;F3;SETBP1;PDGFRL;GAS7;AOX1;COL5A1;IRS1;CD302;CXCL12;IRS2;CELF2;ANK2	7.49782e-27		MSigDB_C2.RAO_BOUND_BY_SALL4_ISOFORM_B	4.99146e-26	26	463	CCDC88A;HOXA4;MEIS1;WSB2;CHMP4C;BCAR1;GAP43;MYL12B;LUZP1;PARD3;TOR3A;SNX16;TGIF1;GRHL3;MGAT3;GRHL3;TEAD1;CD180;ABLIM1;SH3BP4;DST;CD96;ABLIM1;BARD1;SP3;DPP10	2.57462e-24		MSigDB_C3.TFtargets.TAATTA_V$CHX10_01	2.87718e-07	6	724	ITGBL1;BTBD3;NDNF;TFEC;MSX2;PENK	1.27835e-05
MSigDB_C2.REACTOME_DEVELOPMENTAL_BIOLOGY	1.53532e-28	27	377	COL1A2;MYL12B;WASL;FGFR1;COL4A1;COL4A2;CD36;ARHGAP35;RXRA;SCN7A;KCNQ3;GPC1;COL5A1;ABLIM1;MED13L;PTPRC;KLF4;PTK2;PTPRC;TRIO;ABLIM1;PTK2;AKT3;MED30;PPARGC1A;PPARGC1A;MED30	7.874e-27		MSigDB_C2.BROWNE_HCMV_INFECTION_48HR_DN	5.2748e-26	26	464	RBMS1;SDC2;TRAK1;CD1E;RFX1;IGFBP5;CHST3;FGFR1;IQSEC3;PDGFRL;MAP1B;PLA2R1;CCND1;AOX1;TRIO;DUSP1;AKT3;CXCL12;FGF13;GJA1;NKTR;CELF2;DLGAP1;ZFHX3;ZFHX3;ETV1	2.70522e-24		MSigDB_C3.TFtargets.GGGTGGRR_V$PAX4_03	2.90901e-07	7	1195	KCNMB1;VCAN;KYNU;SPRY2;MSX2;NRG1;ZFPM2	1.27982e-05
MSigDB_C5.INTRINSIC_TO_PLASMA_MEMBRANE	2.0046e-28	36	918	CAV1;ENPP3;KCNS1;TEK;EPHB4;KCNH2;LTB4R;TLR2;KCNMA1;TACR2;CD1C;GPR183;ATP1B3;CLDN1;IL12RB2;ITGB6;CHRNE;FGFR1;MDGA1;ITGA11;CD36;SLC16A2;ATP1A1;KCNQ3;PLA2R1;STIM1;GPC1;ITGB6;CAV2;HTR1F;PTPRC;KCNB2;KTN1;PTPRC;CD96;GJA1	1.02223e-26		MSigDB_C7.GSE1460_INTRATHYMIC_T_PROGENITOR_VS_CD4_THYMOCYTE_DN	5.54217e-26	20	187	BNIP3;DHRS3;LCP2;LCP2;LCP2;KCNH2;LRRC2;GPR183;ITPKB;CBLB;SPOCK2;NLRP1;RGS12;NLRP1;CRELD2;IL16;ABLIM1;PTK2;ABLIM1;PTK2	2.82619e-24		MSigDB_C2.RUTELLA_RESPONSE_TO_HGF_VS_CSF2RB_AND_IL4_UP	3.0386e-07	5	379	TNIP3;CRTAM;MS4A4A;RAB20;KYNU	1.32385e-05
MSigDB_C2.RUTELLA_RESPONSE_TO_HGF_UP	2.89721e-28	27	386	CD1B;CRIM1;CXCL1;LGALS3;SDC2;RAB38;ANXA5;TGM2;CD1E;KCNMA1;ATP1B3;TNIP3;CD58;CRTAM;TBC1D1;MYOF;FILIP1L;RFTN1;JAG1;RAB20;RAB38;RIN2;CCND1;KYNU;RIN2;RIN2;AKT3	1.46907e-26		MSigDB_C2.DOANE_RESPONSE_TO_ANDROGEN_DN	6.16109e-26	21	225	DHRS3;RBMS1;GATA3;IGFBP2;TNC;IGFBP5;FBXW7;PLEKHA6;ARHGAP35;PTPN14;GPC1;HEATR6;MED13L;UBL3;PALLD;DST;SNX7;IRS1;MAST4;ATAD2B;ATXN1	3.12405e-24		MSigDB_C5.INTEGRAL_TO_MEMBRANE	3.32147e-07	7	1219	CD1B;TLR2;CD1C;KCNQ3;PTPRC;KCNB2;PTPRC	1.43318e-05
MSigDB_C2.CASORELLI_ACUTE_PROMYELOCYTIC_LEUKEMIA_UP	3.24629e-28	21	159	GFI1;RBMS1;HELZ;TLR2;ARL4A;ARL4A;GPR183;TRIB1;CD44;CBLB;WASL;NLRP1;NLRP1;FNDC3B;JAG1;MED13L;SPRY2;CD96;DUSP1;FGF13;IRS2	1.63683e-26		MSigDB_C3.TFtargets.GATTGGY_V$NFY_Q6_01	6.35909e-26	34	1040	CADM1;FGFR2;SGIP1;SOX9;USP32;MEIS1;SACM1L;EHF;HOXA7;BTBD3;MINK1;TRIB1;GTF2A1L;PLCXD2;SOX4;RLIM;TGIF1;GRHL3;QRSL1;SGIP1;OSBPL3;STIM1;GRHL3;NPTX2;UBP1;ZFP3;TGFBR2;ARHGAP26;FAM76B;IRS1;FGGY;IFT27;SKA2;PPM1D	3.20634e-24		MSigDB_C2.PILON_KLF1_TARGETS_DN	3.43493e-07	8	1817	ARHGAP15;RAB38;CTSC;POLR2B;RAB38;PTPRC;PTPRC;TMEM167A	1.46107e-05
MSigDB_C2.GEORGES_TARGETS_OF_MIR192_AND_MIR215	3.27833e-28	34	791	LRRFIP1;CLN6;CLN6;NAA20;BCL2;HOXA10;TCF7;RPS6KB1;GEN1;HOXA13;OTUD1;DEK;POLA2;PPP2R2D;NAA20;TOR3A;WWC3;UBASH3B;PLEKHF2;FNDC3B;IQGAP1;POU2F1;LIMCH1;UBL3;BCOR;SH3BP4;DST;UVRAG;BARD1;ARL4C;ZMYND11;FZD1;UBASH3B;PRICKLE1	1.64374e-26		MSigDB_C3.TFtargets.V$CDC5_01	6.77561e-26	21	226	CADM1;RBMS1;BTBD3;MINK1;HOXA9;CLDN1;HOXA11;ITPKB;DGKB;TGIF1;ZNF827;TRPS1;ABLIM1;KLF12;KLF4;BCOR;RASAL2;TRPS1;ABLIM1;PPARGC1A;PPARGC1A	3.39727e-24		MSigDB_C5.INTRINSIC_TO_MEMBRANE	3.66217e-07	7	1237	CD1B;TLR2;CD1C;KCNQ3;PTPRC;KCNB2;PTPRC	1.5431e-05
MSigDB_C2.SMID_BREAST_CANCER_BASAL_UP	3.81495e-28	31	604	CCDC88A;CXCL1;RBMS1;SDC2;SOX9;PHLDA1;PFKP;S100A8;SERPINB5;HOXA9;TIMM44;CHST3;CLCN4;CLDN1;IL12RB2;CD44;ITPKB;ELF5;COL4A2;TRIM2;FNDC3B;PTPN14;HS3ST1;NPTX2;WWTR1;WIF1;MYLK;PHLDA1;ARL4C;PHLDA1;HEPH	1.90218e-26		MSigDB_C2.BENPORATH_SOX2_TARGETS	7.6745e-26	29	661	CRIM1;DHRS3;FGFR2;MTM1;IGFBP2;RFX1;TNC;WDFY2;MRPS27;FGFR1;WDFY2;SDHD;KANK1;CCND1;POU2F1;UBP1;ABLIM1;FANCC;NUDT4;ABLIM1;FAM76B;GNAI1;FZD1;HEPH;GJA1;NKTR;SKA2;CBX3;HNRNPA2B1	3.82659e-24		MSigDB_C2.CUI_TCF21_TARGETS_2_UP	3.77021e-07	5	396	GLRB;FAT3;VCAN;PENK;ZFPM2	1.56656e-05
MSigDB_C2.ONKEN_UVEAL_MELANOMA_DN	4.02287e-28	29	492	CAV1;SMARCA1;SOX9;PHLDA1;TRAK1;RPL3;SPRY1;IL12RB2;CD44;ITPKB;SERBP1;RNF7;RPL32;CCND1;ABLIM1;CAV2;SPRY1;UBL3;KIN;SPRY2;PALLD;PHLDA1;ABLIM1;GNAI1;PHLDA1;NKTR;RARB;RABGAP1L;ETV1	1.99477e-26		MSigDB_C3.miRNA.TATTATA,MIR-374	8.01357e-26	22	269	CRIM1;FGFR2;MEIS1;GATA3;PARD6B;HOXA1;HOXA10;HOXA11;SOX4;ATP1A1;MED12L;ETV6;FNDC3B;PRDM1;NPTX2;NR3C1;PMEPA1;ATXN1;PPARGC1A;PPARGC1A;SP3;WDR11	3.97358e-24		MSigDB_C5.EXTRACELLULAR_REGION	3.8647e-07	5	398	COL1A2;CDH13;COL4A2;THBS4;VCAN	1.59842e-05
MSigDB_C2.ELVIDGE_HYPOXIA_UP	4.8968e-28	21	162	BNIP3;CADM1;CAV1;SOX9;PHLDA1;SPRY1;PFKP;IGFBP5;PDGFB;PDGFRL;LIMCH1;SPRY1;BCOR;ATG14;PHLDA1;DST;DUSP1;NR3C1;PHLDA1;ATXN1;GJA1	2.41477e-26		MSigDB_C3.TFtargets.V$S8_01	8.18359e-26	21	228	LRRC4;MEIS1;DIXDC1;KCNS1;EHF;HOXA7;PPP1R16A;BTBD3;MINK1;GAP43;HOXA9;GTF2A1L;GEN1;ITGA11;CD36;MYT1;NPAS3;UVRAG;CELF2;ANK2;ETV1	4.03559e-24		MSigDB_C2.SWEET_LUNG_CANCER_KRAS_DN	4.05929e-07	5	402	TMEM71;COL1A2;S100A8;CDH11;SCN7A	1.66357e-05
MSigDB_C3.TFtargets.V$PITX2_Q2	5.03632e-28	23	227	HOXA3;BCL2;OLFML1;CRTC3;HOXA2;FOSL2;HOXA1;TRIB1;CDH11;SOX4;TRPS1;BNC2;RIN2;PRDM1;NPTX2;PRICKLE2;RIN2;RIN2;MYLK;RASAL2;DST;TRPS1;HMGB1	2.47e-26		MSigDB_C2.MCBRYAN_PUBERTAL_BREAST_3_4WK_UP	8.57422e-26	20	191	LGALS3;SOX9;PHLDA1;GATA3;EHF;IGFBP2;TNC;ELF5;TGIF1;HK1;TRPS1;PTPN14;ANKH;ETS2;PHLDA1;TRPS1;PHLDA1;FZD1;FGF13;GJA1	4.20511e-24		MSigDB_C5.APOPTOSIS_GO	4.52548e-07	5	411	TLR2;CDH13;CRTAM;PTPRC;PTPRC	1.84619e-05
MSigDB_C2.GRAESSMANN_APOPTOSIS_BY_SERUM_DEPRIVATION_UP	5.36616e-28	29	497	CXCL1;EIF2AK2;KLHL2;PPFIBP2;SPRY1;TLR2;TACR2;EIF2AK2;BCR;RNF144B;SOX4;MOCS1;TBC1D1;CASD1;TOR3A;PLEKHF2;DAPK2;PTPN14;RIN2;PRDM1;PIP5K1B;HEATR6;RIN2;RIN2;SPRY1;TMEM167A;DST;IRS1;PMEPA1	2.61746e-26		MSigDB_C3.miRNA.GTGCCTT,MIR-506	8.71221e-26	29	664	CADM1;CAPN1;CAV1;USP32;RFX1;ZFAND3;ITSN2;TPST2;TMEM117;SPOCK2;TBC1D1;TOR3A;RXRA;ATP1A1;RALBP1;JAG1;IQGAP1;KANK1;TEAD1;NAV1;COL5A1;LIMCH1;MYLK;PALLD;FAM76B;GNAI1;AKAP6;NR3C1;SHANK2	4.24957e-24		MSigDB_C5.PROGRAMMED_CELL_DEATH	4.57978e-07	5	412	TLR2;CDH13;CRTAM;PTPRC;PTPRC	1.85989e-05
MSigDB_C3.TFtargets.V$S8_01	5.586e-28	23	228	LRRC4;MEIS1;DIXDC1;KCNS1;BTBD3;EHF;HOXA7;PPP1R16A;BTBD3;MINK1;GAP43;HOXA9;GTF2A1L;GEN1;ITGA11;CD36;MYT1;NPAS3;UVRAG;CELF2;ANK2;ETV1;ZFPM2	2.70997e-26		MSigDB_C3.miRNA.TGGTGCT,MIR-29A,MIR-29B,MIR-29C	9.09878e-26	26	474	STARD5;SPRY1;KCNMA1;RAB40C;CLDN1;PDGFB;LUZP1;FBXW7;SHROOM2;LOXL4;SHROOM2;MED12L;NAV1;PRICKLE2;CAV2;KLF12;SPRY1;KLF4;AKT3;ATXN1;PPARGC1A;NKTR;PPARGC1A;NFIA;RARB;PPM1D	4.41414e-24		MSigDB_C2.DACOSTA_UV_RESPONSE_VIA_ERCC3_DN	5.24662e-07	6	803	COL1A2;GLRB;POLR2B;RFTN1;XRCC4;NRG1	2.05626e-05
MSigDB_C3.TFtargets.GGGYGTGNY_UNKNOWN	5.67036e-28	31	612	CAV1;CCDC88A;FGFR2;LGALS3;COL1A2;KCNH2;LTB4R;CBX8;ARL4A;SERPINB5;ARL4A;GAP43;ZFAND3;CD44;GIGYF2;WDR25;CDH13;SPOCK2;DCP2;WDR25;DCP2;ATP1A1;RALBP1;MAP1B;JAG1;IQGAP1;UBL3;DCP2;PDZD2;NR3C1;RARB	2.7361e-26		MSigDB_C3.miRNA.TTGCACT,MIR-130A,MIR-301,MIR-130B	9.85644e-26	24	366	CCDC88A;USP32;HOXA5;HOXA3;BTBD3;SKP1;GAP43;SOX4;MYT1;ARHGAP35;RXRA;RALBP1;TRIM2;TRPS1;MED12L;RAPGEF4;TGFBR2;ATG14;TRPS1;PMEPA1;ATXN1;GJA1;SHANK2;LRCH2	4.756e-24		MSigDB_C2.ZWANG_TRANSIENTLY_UP_BY_2ND_EGF_PULSE_ONLY	5.28053e-07	7	1307	LCP2;KCNMB1;MOCS1;NDNF;MS4A4A;MS4A7;RAB20	2.06056e-05
MSigDB_C5.NEGATIVE_REGULATION_OF_CELLULAR_PROCESS	5.956e-28	31	613	BNIP3;CXCL1;EIF2AK2;ANXA5;BCL2;EIF2AK2;TP53I11;CDH13;RNF7;TGIF1;GLMN;PF4;ARHGAP35;GAS7;PRDM1;POU2F1;UBP1;GLI2;PTPRC;KLF12;KLF4;BCOR;PTPRC;BARD1;ZMYND11;ATXN1;HMGB1;NRG1;HSBP1;MYO16;PPM1D	2.85856e-26		MSigDB_C2.CASORELLI_ACUTE_PROMYELOCYTIC_LEUKEMIA_UP	1.05744e-25	19	159	GFI1;RBMS1;HELZ;ARL4A;ARL4A;GPR183;TRIB1;CD44;CBLB;WASL;NLRP1;NLRP1;FNDC3B;JAG1;MED13L;CD96;DUSP1;FGF13;IRS2	5.07517e-24		MSigDB_C2.DIAZ_CHRONIC_MEYLOGENOUS_LEUKEMIA_UP	5.36151e-07	7	1310	RAB38;LCP2;POLR2B;RAB38;KYNU;PTPRC;PTPRC	2.0831e-05
MSigDB_C2.JOHNSTONE_PARVB_TARGETS_3_UP	6.16302e-28	27	397	CAPN1;LRRFIP1;PHLDA1;TGM2;PARD6B;TRIB1;CD58;FGFR1;MYOF;TGIF1;KLHL29;ATP1A1;LOXL4;RAPGEF1;OSBPL3;JAG1;IQGAP1;CCND1;NAV1;TGFBR2;KLF4;ARHGAP26;TRIO;PHLDA1;ARL4C;PHLDA1;ZNF703	2.94219e-26		MSigDB_C3.TFtargets.V$FOXO4_02	1.30196e-25	21	233	CADM1;TMEM196;DIXDC1;LCP2;LCP2;LCP2;TEK;NXPH3;GTF2A1L;MDGA1;USP3;TGIF1;ZNF827;JAG1;PRDM1;HS3ST1;NPAS3;KLF12;NR3C1;ATXN1;RARB	6.21547e-24		MSigDB_C2.REACTOME_IMMUNE_SYSTEM	5.88108e-07	6	819	LCP2;CTSC;TLR2;CRTAM;PTPRC;PTPRC	2.1544e-05
MSigDB_C2.BROWNE_HCMV_INFECTION_18HR_DN	6.41116e-28	21	164	EXT1;TRAK1;RFX1;NIPAL3;CD44;CTIF;VCAN;PRKACG;DHRS12;EXT1;ETV6;DHRS12;RIN2;TEAD1;RIN2;RIN2;MYLK;DST;DUSP1;IRS1;FGF13	3.04445e-26		MSigDB_C3.TFtargets.V$ETS_Q4	1.42682e-25	21	234	ADCY4;FGFR2;GFI1;GATA3;LCP2;LCP2;LCP2;NIPAL3;HOXA1;HOXA10;PDGFB;RLIM;CD247;ITGA11;USP3;KLF12;PTK2;PTK2;SND1;PKN1;WDR11	6.77552e-24		MSigDB_C3.TFtargets.GGGCGGR_V$SP1_Q6	6.59926e-07	9	2720	ITGBL1;BTBD3;COL1A2;KCNIP1;VCAN;POLR2B;GAS7;PRICKLE1;ZFPM2	2.31361e-05
MSigDB_C2.GRESHOCK_CANCER_COPY_NUMBER_UP	6.82217e-28	25	308	EXT1;FGFR2;KDSR;BCL2;HOXA9;BCR;HOXA11;CDH11;PDGFB;HOXA13;DEK;FGFR1;FBXW7;PRDM16;SDHD;EXT1;ETV6;GAS7;MAML2;CCND1;FANCC;PCM1;KTN1;ARHGAP26;ETV1	3.22258e-26		MSigDB_C2.KEGG_FOCAL_ADHESION	1.45934e-25	20	196	CAV1;BCL2;TNC;BCAR1;MYL12B;ITGB6;PDGFB;ITGA11;ARHGAP35;RAPGEF1;LAMA3;CCND1;COL5A1;ITGB6;CAV2;MYLK;PTK2;PTK2;TLN2;AKT3	6.89346e-24		MSigDB_C3.TFtargets.GCANCTGNY_V$MYOD_Q6	7.19103e-07	6	848	MYCT1;S100A8;CDH13;NDNF;NRG1;PRICKLE1	2.35546e-05
MSigDB_C2.SWEET_LUNG_CANCER_KRAS_DN	8.62146e-28	27	402	CADM1;CAV1;HOXA5;MEIS1;HOXA6;TEK;TMEM71;COL1A2;IGFBP2;S100A8;CDH11;ITPKB;TPST2;SPOCK2;SCN7A;WWTR1;ABLIM1;FANCC;LIMCH1;KLF4;FEZ2;ETS2;ABLIM1;DUSP1;ZMYND11;HEPH;CXCL12	4.05118e-26		MSigDB_C2.NUYTTEN_EZH2_TARGETS_DN	1.90181e-25	32	909	CDCA7;CRIM1;KLHL2;TOP1MT;WSB2;HOXA3;NAA20;SKP1;BCAS4;NIPAL3;HOXA9;RFC5;PCMTD2;CLASP2;GEN1;DCP2;NAA20;TBC1D1;DCP2;JAG1;CCND1;WWTR1;PTK2;DCP2;PTK2;MED30;IFT27;HMGB1;MED30;SP3;SKA2;TRIM4	8.9365e-24		MSigDB_C3.miRNA.ACCAAAG,MIR-9	7.69338e-07	5	458	PHF20L1;COL4A2;UBASH3B;KIAA1217;UBASH3B	2.41484e-05
MSigDB_C5.SYSTEM_PROCESS	8.94348e-28	29	506	DHRS3;KCNH2;LTB4R;KCNMA1;TACR2;KCNIP1;KCNIP1;KCNIP1;GLRB;KCNMB1;KCNMB1;CHRNE;KCNMB1;CLDN16;MYOF;CRYBB3;SCN7A;KCNQ3;CACNG1;ABLIM1;HTR1F;KCNB2;ABLIM1;CDH23;SYN3;UTRN;CXCL12;GJA1;CELF2	4.18061e-26		MSigDB_C3.miRNA.GCACTTT,MIR-17-5P,MIR-20A,MIR-106A,MIR-106B,MIR-20B,MIR-519D	2.06591e-25	27	551	CRIM1;USP32;KCNMA1;MINK1;PARD6B;LUZP1;SOX4;USP3;SNX16;F3;GIGYF1;ARHGAP35;TRPS1;MED12L;FNDC3B;BNC2;CCND1;NPAS3;KLF12;RAPGEF4;TGFBR2;TRPS1;ARL4C;AKT3;ATXN1;ANK2;ETV1	9.65706e-24		MSigDB_C2.SENESE_HDAC3_TARGETS_UP	7.77591e-07	5	459	FAT3;UBASH3B;KYNU;MIR100HG;UBASH3B	2.41484e-05
MSigDB_C3.TFtargets.V$FOXO4_02	9.30869e-28	23	233	CADM1;TMEM196;DIXDC1;LCP2;LCP2;LCP2;TEK;TMEM71;NXPH3;GTF2A1L;MDGA1;USP3;TGIF1;ZNF827;JAG1;PRDM1;HS3ST1;NPAS3;KLF12;NR3C1;ATXN1;NRG1;RARB	4.32878e-26		MSigDB_C2.MCBRYAN_PUBERTAL_TGFB1_TARGETS_UP	2.47551e-25	19	166	CDC42EP5;CRIM1;SMARCA1;SOX9;TGM2;TNC;ARL4A;SERPINB5;ARL4A;CDH11;F3;TGIF1;ATP1A1;HK1;JAG1;PTPN14;ETS2;UTRN;GJA1	1.15118e-23		MSigDB_C3.TFtargets.RGAGGAARY_V$PU1_Q6	8.28592e-07	5	465	LCP2;VIP;RAB20;PRICKLE1;FGF14	2.51237e-05
MSigDB_C2.BROWNE_HCMV_INFECTION_24HR_DN	1.17735e-27	20	140	CAV1;CRIM1;EXT1;LGALS3;KCNMA1;OLFML1;NIPAL3;HOXA9;IGFBP5;HOXA11;CD44;CDH13;SLC16A2;EXT1;RIN2;TEAD1;RIN2;RIN2;TGFBR2;DST	5.44676e-26		MSigDB_C2.DEURIG_T_CELL_PROLYMPHOCYTIC_LEUKEMIA_DN	3.12335e-25	22	286	GFI1;KLHL2;WSB2;LCP2;LCP2;LCP2;BCL2;PFKP;LUZP1;TPST2;CD58;NLRP1;NLRP1;GLMN;PRDM1;PCM1;TGFBR2;UBL3;IQSEC1;ATXN1;NKTR;RABGAP1L	1.44495e-23		MSigDB_C5.CELL_PROLIFERATION_GO_0008283	9.57885e-07	5	479	VIP;CDH13;CRTAM;PTPRC;PTPRC	2.79124e-05
MSigDB_C3.miRNA.ACCAAAG,MIR-9	1.22839e-27	28	458	CRIM1;DIXDC1;PHF20L1;KCNMA1;HOXA11;DGKB;MDGA1;COL4A2;SNX16;UBASH3B;SHROOM2;SHROOM2;MAP1B;TRIM2;OSBPL3;FNDC3B;AEBP2;KIAA1217;PRDM1;SLC6A6;KLF12;DHX40;ATG14;SNX7;ARL4C;UBASH3B;KIAA1217;ANK2	5.65372e-26		MSigDB_C3.TFtargets.CAGGTA_V$AREB6_01	3.37908e-25	29	697	CAPN1;DHRS3;SMARCA1;HOXA3;GAP43;IGFBP5;ITGB6;PDGFB;HOXA13;ITPKB;RRM1;RLIM;MYOF;LOXL4;ZNF827;TRPS1;JAG1;SLC44A3;TACC1;LAMA3;AXDND1;ITGB6;NPAS3;HTR1F;TRPS1;IRS1;HEPH;FGF13;NFIA	1.55524e-23		MSigDB_C5.INTEGRAL_TO_PLASMA_MEMBRANE	1.03976e-06	6	904	TLR2;CD1C;KCNQ3;PTPRC;KCNB2;PTPRC	3.00059e-05
MSigDB_C2.GRAESSMANN_APOPTOSIS_BY_DOXORUBICIN_UP	1.30236e-27	37	1046	CAPN1;CXCL1;ALDH2;HOXA5;WSB2;GATA3;STARD5;TGM2;TLR2;SKP1;FGF18;RAB40C;SERPINB5;BCAR1;TCF7;ZNF622;PDGFB;SOX4;TBC1D1;TOR3A;SNX16;HERC1;CRELD2;PLA2R1;STIM1;PTPN1;RIN2;AOX1;PTGER4;HERC1;RIN2;RIN2;IFT27;UTRN;TM2D1;HSBP1;ZNF703	5.94352e-26		MSigDB_C2.ZHANG_BREAST_CANCER_PROGENITORS_UP	5.05841e-25	24	392	CDCA7;ENPP3;BCL2;UBLCP1;PCMTD2;TMEM117;SERBP1;RNF7;TTC3;TRPS1;AEBP2;PTPN14;WIF1;PCM1;CAV2;TRPS1;FAM76B;ADK;ATXN1;TRPM3;NFIA;SKA2;WDR11;HNRNPA2B1	2.31629e-23		MSigDB_C3.TFtargets.TGCTGAY_UNKNOWN	1.09172e-06	5	492	TMEM71;COL1A2;MSX2;NRG1;ZFPM2	3.12713e-05
MSigDB_C2.SENESE_HDAC3_TARGETS_UP	1.3046e-27	28	459	CCDC88A;USP32;PHLDA1;KCNMA1;IGFBP5;TRIB1;CD44;DCP2;FAT3;UBASH3B;DCP2;IQGAP1;PRDM1;TEAD1;CD180;SLC6A6;KYNU;TGFBR2;DCP2;ETS2;TRIO;PHLDA1;DST;ARL4C;PHLDA1;AKT3;MIR100HG;UBASH3B	5.94352e-26		MSigDB_C5.POSITIVE_REGULATION_OF_CELLULAR_PROCESS	6.29022e-25	28	642	BNIP3;CADM1;CAPN1;CDC42EP5;EDA2R;SMARCA1;CLN6;CLN6;EHF;TGM2;FGF18;BCAR1;IL12RB2;RNF7;GLMN;RXRA;DAPK2;STIM1;MAML2;CCND1;GLI2;TGFBR2;ATG7;BARD1;HTT;GJA1;PPARGC1A;PPARGC1A	2.86572e-23		MSigDB_C2.REACTOME_ADAPTIVE_IMMUNE_SYSTEM	1.10259e-06	5	493	LCP2;CTSC;CRTAM;PTPRC;PTPRC	3.14151e-05
MSigDB_C2.FEVR_CTNNB1_TARGETS_DN	1.39686e-27	29	514	CRIM1;MTRR;SDC2;SOX9;ENPP3;EHF;EPHB4;RPL3;PFKP;ALG6;DCTD;CD44;DCTD;RRM1;SOX4;DEK;PITRM1;RPL32;SMYD2;RGS12;LIMD1;CCND1;BCOR;FZD1;HMGB1;SP3;ZFHX3;ZFHX3;ETAA1	6.33174e-26		MSigDB_C2.BOQUEST_STEM_CELL_UP	6.36637e-25	21	251	SDC2;SOX9;MEIS1;NT5E;RCN3;OLFML1;TNC;CD44;CDH11;F3;SETBP1;PDGFRL;GAS7;AOX1;COL5A1;IRS1;CD302;CXCL12;IRS2;CELF2;ANK2	2.88577e-23		MSigDB_C5.INTRINSIC_TO_PLASMA_MEMBRANE	1.13591e-06	6	918	TLR2;CD1C;KCNQ3;PTPRC;KCNB2;PTPRC	3.21603e-05
MSigDB_C3.TFtargets.CAGGTA_V$AREB6_01	1.64609e-27	32	697	CAPN1;DHRS3;SMARCA1;HOXA3;GAP43;IGFBP5;ITGB6;PDGFB;HOXA13;ITPKB;RRM1;RLIM;CRTAM;MYOF;LOXL4;ZNF827;TRPS1;JAG1;SLC44A3;TACC1;LAMA3;AXDND1;ITGB6;NPAS3;HTR1F;SPRY2;TRPS1;IRS1;HEPH;FGF13;NFIA;NRG1	7.42396e-26		MSigDB_C2.DAZARD_RESPONSE_TO_UV_NHEK_DN	6.68055e-25	22	296	FGFR2;MEIS1;MTM1;HELZ;BTBD3;CBLB;SPOP;RIN2;KANK1;RIN2;MED13L;RIN2;TGFBR2;UBL3;PTK2;DST;PTK2;IRS1;NR3C1;MAST4;SP3;RABGAP1L	3.01296e-23		MSigDB_C2.BENPORATH_EED_TARGETS	1.2316e-06	6	931	KCNQ3;SORCS1;MSX2;PENK;NRG1;PRICKLE1	3.45424e-05
MSigDB_C5.INTEGRAL_TO_PLASMA_MEMBRANE	1.73609e-27	35	904	CAV1;ENPP3;KCNS1;TEK;EPHB4;KCNH2;LTB4R;TLR2;KCNMA1;TACR2;CD1C;GPR183;ATP1B3;CLDN1;IL12RB2;ITGB6;CHRNE;FGFR1;ITGA11;CD36;SLC16A2;ATP1A1;KCNQ3;PLA2R1;STIM1;GPC1;ITGB6;CAV2;HTR1F;PTPRC;KCNB2;KTN1;PTPRC;CD96;GJA1	7.79069e-26		MSigDB_C2.SHEN_SMARCA2_TARGETS_UP	7.25693e-25	24	398	EIF2AK2;BTBD3;SKP1;EIF2AK2;STON1;PCMTD2;ITSN2;DEK;DCP2;DCP2;SDHD;GLOD4;GLOD4;KANK1;DPM1;LIMCH1;UBL3;KTN1;DCP2;UVRAG;ZMYND11;ATXN1;SP3;WDR11	3.25392e-23		MSigDB_C2.CHICAS_RB1_TARGETS_CONFLUENT	1.3009e-06	5	510	ITGBL1;COL1A2;SCN9A;SCN7A;PRICKLE1	3.60358e-05
MSigDB_C5.TRANSPORT	1.80673e-27	33	765	BNIP3;CAV1;KLHL2;KCNAB3;KCNS1;TRAK1;KCNH2;BCL2;STON1;TIMM44;CLCN4;GLRB;CBLB;CDH13;KCNMB1;KCNMB1;KCNMB1;SCN9A;SLC16A2;RALBP1;SCN7A;TRPS1;KCNQ3;STIM1;NUDT4;KCNB2;SH3BP4;TRPS1;BARD1;SYN3;ATXN1;TRPM3;HNRNPA2B1	8.06735e-26		MSigDB_C2.GEORGES_TARGETS_OF_MIR192_AND_MIR215	7.28733e-25	30	791	LRRFIP1;CLN6;CLN6;NAA20;BCL2;HOXA10;TCF7;RPS6KB1;GEN1;HOXA13;DEK;POLA2;PPP2R2D;NAA20;TOR3A;WWC3;PLEKHF2;FNDC3B;IQGAP1;POU2F1;LIMCH1;UBL3;BCOR;SH3BP4;DST;UVRAG;BARD1;ARL4C;ZMYND11;FZD1	3.25392e-23		MSigDB_C2.MEISSNER_BRAIN_HCP_WITH_H3K4ME3_AND_H3K27ME3	1.83521e-06	6	998	CDH13;NDNF;RAB20;KIAA1217;MSX2;PENK	4.87308e-05
MSigDB_C3.miRNA.TTGCACT,MIR-130A,MIR-301,MIR-130B	1.91867e-27	26	366	CCDC88A;USP32;HOXA5;HOXA3;BTBD3;BTBD3;SKP1;GAP43;SOX4;MYT1;ARHGAP35;RXRA;RALBP1;TRIM2;TRPS1;MED12L;RAPGEF4;TGFBR2;ATG14;TRPS1;PMEPA1;ATXN1;GJA1;SHANK2;LRCH2;ZFPM2	8.52479e-26		MSigDB_C3.miRNA.TTGCCAA,MIR-182	8.98575e-25	22	300	BCL2;HOXA9;HOXA10;MAGI1;RNF144B;ATP1B3;FBXW7;FNDC3B;AEBP2;BNC2;TACC1;PRDM1;ABLIM1;KTN1;SH3BP4;ETS2;PALLD;ABLIM1;ATXN1;KIAA1217;SP3;ANK2	3.99243e-23		MSigDB_C5.CELL_DEVELOPMENT	1.86247e-06	5	549	TLR2;CDH13;CRTAM;PTPRC;PTPRC	4.93087e-05
MSigDB_C2.ZWANG_CLASS_3_TRANSIENTLY_INDUCED_BY_EGF	1.97241e-27	22	205	CXCL1;RBMS1;PHLDA1;BTBD3;MTM1;BTBD3;FOSL2;HOXA1;TRIB1;CLDN1;OTUD1;TGIF1;JAG1;KIAA0040;KLF4;SH3BP4;ETS2;PHLDA1;DUSP1;PHLDA1;ATXN1;NRG1	8.7204e-26		MSigDB_C5.CELL_SURFACE_RECEPTOR_LINKED_SIGNAL_TRANSDUCTION_GO_0007166	1.24266e-24	27	590	CXCL1;LCP2;LCP2;LCP2;TEK;LTB4R;TACR2;BCAR1;GAP43;GPR183;MAGI1;IL12RB2;GNAZ;PARD3;RGS12;PF4;RAPGEF1;MAML2;PTGER4;GLI2;HTR1F;RAPGEF4;PTK2;TRIO;PTK2;IRS1;CXCL12	5.49404e-23		MSigDB_C2.BRUINS_UVC_RESPONSE_LATE	2.18642e-06	6	1029	COL1A2;COL4A1;COL4A2;RFTN1;RAB20;SORCS1	5.62268e-05
MSigDB_C2.CREIGHTON_ENDOCRINE_THERAPY_RESISTANCE_1	2.36352e-27	28	469	ABCA12;CADM1;CAV1;FGFR2;TOP1MT;GATA3;SIGLEC15;PYROXD2;BCL2;EFHD1;ARL4A;ARL4A;LDLRAD3;MYOF;PTGER4;COL5A1;KYNU;MAP3K1;PALLD;DST;BARD1;IRS1;MAP3K1;ADK;ATXN1;THSD4;CXCL12;ZNF703	1.03983e-25		MSigDB_C2.DELACROIX_RAR_BOUND_ES	1.30748e-24	24	408	DHRS3;HOXA4;HOXA5;WSB2;IGFBP2;LRRC2;JAM2;KIAA1755;GRHL3;SDHD;MGAT3;AEBP2;ARG1;RIN2;GRHL3;CCND1;RIN2;RIN2;NUDT4;ATG14;DUSP1;GJA1;SDK1;RARB	5.75227e-23		MSigDB_C3.TFtargets.TGTTTGY_V$HNF3_Q6	4.09931e-06	5	646	PHF20L1;RFTN1;TFEC;NRG1;FGF14	9.86362e-05
MSigDB_C2.VERHAAK_GLIOBLASTOMA_MESENCHYMAL	2.74044e-27	22	208	LGALS3;LRRFIP1;RBMS1;LCP2;LCP2;LCP2;COL1A2;CTSC;TLR2;MS4A4A;MYOF;FNDC3B;BNC2;IQGAP1;PTGER4;COL5A1;KYNU;WWTR1;PTPRC;TGFBR2;PTPRC;RABGAP1L	1.19978e-25		MSigDB_C2.PUJANA_BRCA1_PCC_NETWORK	1.39117e-24	38	1533	ALX3;GFI1;HSPH1;BZW1;FGF18;CD1C;RFC5;NPAS1;TIMM44;ATP1B3;RPS6KB1;RRM1;MRPS27;SERBP1;DEK;POLA2;DCP2;TBC1D1;DCP2;GLMN;OSBPL3;PTPN1;CD180;DPM1;SLC6A6;FANCC;DCP2;CD96;UVRAG;BARD1;ATAD2B;ADK;PKN1;HMGB1;PPM1D;RABGAP1L;CBX3;HNRNPA2B1	6.0906e-23		MSigDB_C2.RODRIGUES_THYROID_CARCINOMA_ANAPLASTIC_UP	4.19214e-06	5	649	RNF175;CDH13;VCAN;TMEM167A;XRCC4	0.0001006
MSigDB_C2.TAKEDA_TARGETS_OF_NUP98_HOXA9_FUSION_10D_UP	3.00579e-27	21	176	CADM1;CAV1;DHRS3;EIF2AK2;MCOLN2;MIR155HG;MYCT1;HOXA5;MEIS1;HOXA3;HOXA7;ARL4A;EIF2AK2;FGF18;ARL4A;HOXA9;SOX4;ABLIM1;PALLD;ABLIM1;GNAI1	1.30956e-25		MSigDB_C3.TFtargets.V$FREAC3_01	1.86673e-24	20	222	CADM1;HOXA4;HOXA3;LCP2;LCP2;LCP2;HOXA2;HOXA9;FOSL2;HOXA10;HOXA11;ITGB6;HOXA13;BNC2;TBC1D19;PRDM1;POU2F1;ITGB6;PRICKLE2;ETV1	8.13295e-23		MSigDB_C3.TFtargets.MGGAAGTG_V$GABP_B	6.1645e-06	5	703	ARHGAP15;LCP2;SPRY2;TMEM167A;XRCC4	0.000142594
MSigDB_C2.BONOME_OVARIAN_CANCER_SURVIVAL_SUBOPTIMAL_DEBULKING	3.16508e-27	28	474	CAV1;SDC2;CLN6;NT5E;CLN6;CRTC3;IGFBP5;SPOP;ZNF696;CDH13;MRPS27;JAM2;MYOF;FILIP1L;HERC1;ARHGAP35;RAPGEF1;CAV2;HERC1;LIMCH1;UBL3;DST;GNAI1;IRS1;CD302;HEPH;TM2D1;RARB	1.3657e-25		MSigDB_C2.REACTOME_IMMUNE_SYSTEM	1.96947e-24	30	819	EIF2AK2;LGALS3;LCP2;LCP2;LCP2;BCL2;SKP1;EIF2AK2;RNF144B;CD44;CBLB;CD247;CD36;FBXW7;NLRP1;NLRP1;PRKACG;RAPGEF1;STIM1;PTPN1;CD180;RAPGEF4;ATG7;MAP3K1;CD96;IRS1;MAP3K1;AKT3;HMGB1;IRS2	8.53914e-23		MSigDB_C3.TFtargets.TGACAGNY_V$MEIS1_01	8.96773e-06	5	760	PHF20L1;TMEM71;VIP;NRG1;PRICKLE1	0.000194409
MSigDB_C3.miRNA.TGGTGCT,MIR-29A,MIR-29B,MIR-29C	3.16508e-27	28	474	STARD5;SPRY1;KCNMA1;RAB40C;CLDN1;PDGFB;LUZP1;COL4A1;COL4A2;FBXW7;SHROOM2;LOXL4;SHROOM2;MED12L;NAV1;PRICKLE2;CAV2;KLF12;SPRY1;KLF4;AKT3;ATXN1;PPARGC1A;NKTR;PPARGC1A;NFIA;RARB;PPM1D	1.3657e-25		MSigDB_C2.PEREZ_TP63_TARGETS	1.98757e-24	22	311	DHRS3;HSPH1;WFDC5;KCNH2;EFHD1;FGF18;ITSN2;LUZP1;PLCXD2;NLRP1;NLRP1;KLHL29;GRHL3;JAG1;TACC1;GRHL3;BCOR;ARHGAP26;FZD1;FGF13;CELF2;EVPL	8.57618e-23		MSigDB_C2.KRIGE_RESPONSE_TO_TOSEDOSTAT_6HR_UP	1.29807e-05	5	821	S100A8;GAS7;TFEC;PTPRC;PTPRC	0.000273478
MSigDB_C7.GSE12366_GC_VS_NAIVE_BCELL_DN	3.84543e-27	21	178	RBMS1;TOP1MT;ARHGAP15;NT5E;SPRY1;DCTD;GPR183;DCTD;PRR12;RXRA;LIMD1;IL16;MAML2;TRIM44;SPRY1;TGFBR2;MAP3K1;DUSP1;MAP3K1;PMEPA1;ZMYND11	1.65133e-25		MSigDB_C7.GSE11057_NAIVE_VS_CENT_MEMORY_CD4_TCELL_DN	2.07571e-24	19	185	LGALS3;PFKP;GPR183;TRIB1;CD58;FBXW7;ARHGAP35;RAPGEF1;OSBPL3;IQGAP1;PRDM1;SLC6A6;DPY19L1;UBL3;MAP3K1;MAP3K1;AKT3;ATXN1;RABGAP1L	8.91364e-23		MSigDB_C2.LOPEZ_MBD_TARGETS	1.82741e-05	5	882	CTSC;COL4A2;C1orf174;GAS7;HSBP1	0.000362052
MSigDB_C2.RODWELL_AGING_KIDNEY_UP	4.90359e-27	27	429	CCDC88A;CXCL1;LCP2;NT5E;LCP2;LCP2;COL1A2;TNC;CLDN1;CDH11;LDLRAD3;VCAN;MS4A7;MYOF;CRELD2;RFTN1;SLC6A6;COL5A1;PTPRC;FEZ2;PTPRC;ARL4C;ASAP1;SHANK2;PRICKLE1;CELF2;DLGAP1	2.0957e-25		MSigDB_C5.CELLULAR_MACROMOLECULE_METABOLIC_PROCESS	2.10793e-24	33	1071	CCDC88A;CDC42EP5;EXT1;CLN6;TRAK1;CLN6;RPL3;MINK1;ALG6;BCR;RNF144B;TRIB1;CHST3;HGFAC;TPST2;WASL;PITRM1;FBXW7;GLMN;DAPK2;EXT1;PTPN14;CCND1;DPM1;MYLK;ATG7;AKT3;PKN1;CXCL12;PPARGC1A;PPARGC1A;PPM1D;EVPL	9.00888e-23		MSigDB_C2.KRIGE_RESPONSE_TO_TOSEDOSTAT_24HR_DN	1.87727e-05	5	887	COL4A2;UBASH3B;RFTN1;TFEC;UBASH3B	0.000370297
MSigDB_C2.BENPORATH_SOX2_TARGETS	5.71931e-27	31	661	CRIM1;DHRS3;FGFR2;MTM1;IGFBP2;RFX1;TNC;WDFY2;MRPS27;FGFR1;WDFY2;VCAN;C1orf174;SDHD;KANK1;CCND1;POU2F1;UBP1;ABLIM1;FANCC;NUDT4;ABLIM1;FAM76B;GNAI1;FZD1;HEPH;GJA1;NKTR;SKA2;CBX3;HNRNPA2B1	2.43274e-25		MSigDB_C2.LEE_BMP2_TARGETS_UP	2.15683e-24	28	672	ADCY4;SMARCA1;ENPP3;FCGRT;EHF;TEK;NIPAL3;IGFBP5;ZFAND3;P2RY14;JAM2;SPOCK2;F3;SLC16A2;HK1;TRPS1;JAG1;CRYL1;AOX1;COL5A1;KIAA0040;TRPS1;ARL4C;IRS1;CXCL12;NFIA;CELF2;RABGAP1L	9.17418e-23		MSigDB_C5.BIOPOLYMER_METABOLIC_PROCESS	2.77794e-05	6	1615	POLR2B;PTPRC;PTPRC;XRCC4;HSBP1;ZFPM2	0.000515123
MSigDB_C2.ACEVEDO_LIVER_CANCER_UP	6.18342e-27	34	866	KLHL2;SMARCA1;WSB2;NT5E;COL1A2;PPP1R16A;ALG6;UBLCP1;CBLB;DCP2;PLCL2;COL4A1;COL4A2;IPO9;USP3;MS4A7;DCP2;ALG14;TRIM2;FNDC3B;APIP;IQGAP1;RIN2;DPM1;RIN2;RIN2;DCP2;PALLD;UVRAG;ATXN1;TM2D1;NFIA;IRS2;WDR11	2.61775e-25		MSigDB_C2.STEIN_ESRRA_TARGETS	2.80699e-24	25	480	PFKP;DCTD;CLDN1;DCTD;TUBD1;PPP2R2D;HK1;QRSL1;MAP1B;TRIM2;SDHD;FAM50B;TACC1;ABLIM1;KIAA0040;CAV2;TGFBR2;DHX40;ETS2;TRIO;ABLIM1;IQSEC1;DUSP1;IFT27;CXCL12	1.18834e-22		MSigDB_C2.GRAESSMANN_APOPTOSIS_BY_DOXORUBICIN_DN	2.97412e-05	6	1635	BTBD3;COL1A2;CASD1;KIAA1217;TMEM167A;XRCC4	0.000542535
MSigDB_C2.NUYTTEN_NIPP1_TARGETS_UP	6.54865e-27	31	664	BNIP3;CCDC88A;CXCL1;EIF2AK2;PLCD4;HOXA4;PHF20L1;TGM2;CTSC;PARD6B;EIF2AK2;CLDN1;CD44;GLRB;COL4A2;RNF7;SCN9A;SETBP1;SLC16A2;SPATS2L;AEBP2;PTPN1;UBP1;XRCC4;DUSP1;PMEPA1;FGF13;KRR1;TM2D1;NFIA;RABGAP1L	2.75935e-25		MSigDB_C3.TFtargets.YATGNWAAT_V$OCT_C	2.82318e-24	22	316	CADM1;SMARCA1;HOXA5;HOXA3;HOXA7;HOXA10;MAP1B;TRPS1;PRDM1;CD180;CCND1;NPTX2;MCC;PRICKLE2;BCOR;PDZD2;TRPS1;MCC;MCC;NFIA;RARB;ETV1	1.18958e-22		MSigDB_C2.DANG_BOUND_BY_MYC	3.44364e-05	5	1008	MYCT1;CTSC;COL4A1;COL4A2;THBS4	0.000609599
MSigDB_C2.MARSON_BOUND_BY_FOXP3_STIMULATED	6.66149e-27	34	868	HSPH1;SPATA6;WSB2;DIXDC1;LCP2;NT5E;LCP2;LCP2;TMEM71;CTSC;MINK1;BCAR1;TPST2;TNIP3;CRTAM;USP3;TGIF1;HERC1;MTMR1;PTGER4;ZFP3;TRIM44;HERC1;PTPRC;UBL3;MAP3K1;PTPRC;TMEM167A;XRCC4;MAP3K1;ATXN1;NFIA;RABGAP1L;CBX3	2.79378e-25		MSigDB_C5.POSITIVE_REGULATION_OF_BIOLOGICAL_PROCESS	3.20973e-24	28	682	BNIP3;CADM1;CAPN1;CDC42EP5;EDA2R;SMARCA1;CLN6;CLN6;EHF;TGM2;FGF18;BCAR1;IL12RB2;RNF7;GLMN;RXRA;DAPK2;STIM1;MAML2;CCND1;GLI2;TGFBR2;ATG7;BARD1;HTT;GJA1;PPARGC1A;PPARGC1A	1.34614e-22		MSigDB_C2.BENPORATH_ES_WITH_H3K27ME3	3.5747e-05	5	1016	KCNQ3;SORCS1;MSX2;PENK;NRG1	0.000621763
MSigDB_C2.PUJANA_BRCA1_PCC_NETWORK	7.5399e-27	42	1533	ALX3;GFI1;HSPH1;BZW1;COL1A2;FGF18;CD1C;RFC5;NPAS1;TIMM44;ATP1B3;RPS6KB1;RRM1;MRPS27;SERBP1;DEK;POLA2;DCP2;TBC1D1;DCP2;GLMN;POLR2B;RFTN1;OSBPL3;PTPN1;CD180;DPM1;SLC6A6;KYNU;FANCC;DCP2;CD96;UVRAG;BARD1;ATAD2B;ADK;PKN1;HMGB1;PPM1D;RABGAP1L;CBX3;HNRNPA2B1	3.14747e-25		MSigDB_C2.BUYTAERT_PHOTODYNAMIC_THERAPY_STRESS_UP	3.23313e-24	29	756	DHRS3;HSPH1;LGALS3;PHLDA1;FOSL2;TRIB1;ITSN2;CBLB;FGFR1;SNX16;SLC6A6;POU2F1;MED13L;KLF12;NUDT4;UBL3;KLF4;KIN;RASAL2;ATG14;PDZD2;ETS2;PALLD;PHLDA1;DST;DUSP1;GNAI1;PHLDA1;IRS2	1.34965e-22		MSigDB_C2.KINSEY_TARGETS_OF_EWSR1_FLII_FUSION_UP	6.24818e-05	5	1144	PHF20L1;TMEM71;CTSC;RNF175;COL4A1	0.000868071
MSigDB_C2.DAZARD_RESPONSE_TO_UV_NHEK_DN	8.02888e-27	24	296	FGFR2;MEIS1;BTBD3;MTM1;HELZ;BTBD3;CBLB;SPOP;RIN2;KANK1;RIN2;MED13L;RIN2;TGFBR2;UBL3;PTK2;DST;PTK2;IRS1;NR3C1;MAST4;SP3;AJAP1;RABGAP1L	3.33607e-25		MSigDB_C3.TFtargets.V$OCT1_01	3.51038e-24	20	229	CADM1;HOXA5;HOXA3;HOXA10;PLEKHA6;GRHL3;TRPS1;GRHL3;CD180;CCND1;POU2F1;MCC;BCO2;KLF12;BCOR;TRPS1;MCC;MCC;NFIA;ETV1	1.45187e-22		MSigDB_C5.NUCLEOBASENUCLEOSIDENUCLEOTIDE_AND_NUCLEIC_ACID_METABOLIC_PROCESS	7.66305e-05	5	1195	POLR2B;XRCC4;NRG1;HSBP1;ZFPM2	0.00102193
MSigDB_C2.LEE_BMP2_TARGETS_UP	9.36642e-27	31	672	ADCY4;SMARCA1;ENPP3;FCGRT;EHF;TEK;NIPAL3;IGFBP5;ZFAND3;P2RY14;CDH13;JAM2;SPOCK2;F3;SLC16A2;HK1;SCN7A;TRPS1;JAG1;RAB20;CRYL1;AOX1;COL5A1;KIAA0040;TRPS1;ARL4C;IRS1;CXCL12;NFIA;CELF2;RABGAP1L	3.8739e-25		MSigDB_C3.TFtargets.V$LMO2COM_02	3.51038e-24	20	229	ABCA12;CAPN1;LRRC4;SGIP1;TMEM196;IGFBP5;FOSL2;HOXA10;PRDM15;SGIP1;BNC2;TACC1;PRDM1;PIP5K1B;NR3C1;PKN1;PPARGC1A;TRPM3;PPARGC1A;SP3	1.45187e-22		MSigDB_C2.PUJANA_BRCA1_PCC_NETWORK	0.00024259	5	1533	COL1A2;CD1C;POLR2B;RFTN1;KYNU	0.00269461
MSigDB_C2.MITSIADES_RESPONSE_TO_APLIDIN_UP	9.91682e-27	26	390	EXT1;FBXO34;RBMS1;PHLDA1;CBX8;LRRC2;TRIB1;ATP1B3;PDGFB;SPOP;TOR3A;NLRP1;NLRP1;EXT1;DIP2C;PIP5K1B;KLF4;KIN;PHLDA1;DUSP1;PHLDA1;ATAD2B;PPARGC1A;PPARGC1A;IRS2;ETV1	4.08273e-25		MSigDB_C5.INTRINSIC_TO_PLASMA_MEMBRANE	3.65147e-24	31	918	CAV1;ENPP3;KCNS1;TEK;EPHB4;KCNH2;LTB4R;KCNMA1;TACR2;CD1C;GPR183;ATP1B3;CLDN1;IL12RB2;ITGB6;CHRNE;FGFR1;MDGA1;ITGA11;CD36;SLC16A2;ATP1A1;PLA2R1;STIM1;GPC1;ITGB6;CAV2;HTR1F;KTN1;CD96;GJA1	1.5033e-22		MSigDB_C5.CYTOPLASM	0.000782671	5	1987	CTSC;CDH13;KIAA1217;XRCC4;PRICKLE1	0.00766864
MSigDB_C2.FARMER_BREAST_CANCER_APOCRINE_VS_LUMINAL	1.11043e-26	24	300	ABCA12;BNIP3;EIF2AK2;FGFR2;RAB38;GATA3;BCL2;EFHD1;KCNMA1;EIF2AK2;S100A8;CLDN1;NDNF;WWC3;TRPS1;RAB38;DIP2C;KYNU;MED13L;LIMCH1;PDZD2;TRPS1;MSX2;RABGAP1L	4.55073e-25		MSigDB_C2.ELVIDGE_HYPOXIA_BY_DMOG_UP	4.41208e-24	17	126	BNIP3;CADM1;CAV1;SOX9;PHLDA1;SPRY1;PFKP;IGFBP5;LIMCH1;SPRY1;ATG14;PHLDA1;DST;NR3C1;PHLDA1;ATXN1;GJA1	1.80815e-22
MSigDB_C2.ZHANG_BREAST_CANCER_PROGENITORS_UP	1.13155e-26	26	392	CDCA7;ENPP3;BCL2;UBLCP1;PCMTD2;GLRB;TMEM117;SERBP1;RNF7;POLR2B;TTC3;TRPS1;AEBP2;PTPN14;WIF1;PCM1;CAV2;TRPS1;FAM76B;ADK;ATXN1;TRPM3;NFIA;SKA2;WDR11;HNRNPA2B1	4.6162e-25		MSigDB_C3.TFtargets.V$TCF11_01	4.98965e-24	20	233	CADM1;CCDC88A;SGIP1;HOXA3;EFHD1;MINK1;ITGB6;ELF5;RLIM;CD247;MYT1;PTRH2;VMP1;SGIP1;JAG1;CCND1;POU2F1;ITGB6;PDZD2;GNAI1	2.03555e-22
MSigDB_C2.MARTINEZ_RB1_AND_TP53_TARGETS_UP	1.35875e-26	29	557	BNIP3;FGFR2;RBMS1;ENPP3;NT5E;BZW1;RAB40C;S100A8;HOXA9;BRAT1;TCF7;TRIB1;CD44;RRM1;SOX4;CD36;RXRA;MAP1B;PTPN14;PCM1;CAV2;TGFBR2;DHX40;DUSP1;NR3C1;PMEPA1;CXCL12;GJA1;CELF2	5.51801e-25		MSigDB_C3.miRNA.ACTGTGA,MIR-27A,MIR-27B	5.05357e-24	24	432	CADM1;SMARCA1;PARD6B;HOXA10;CDH11;RPS6KB1;ITSN2;HOXA13;RLIM;DCP2;FBXW7;MYT1;DCP2;RXRA;RNFT1;ZNF827;PTGER4;NPTX2;PRICKLE2;MED13L;DCP2;IRS1;ANK2;SLC39A11	2.0523e-22
MSigDB_C3.TFtargets.GATTGGY_V$NFY_Q6_01	1.39102e-26	36	1040	CADM1;FGFR2;SGIP1;SOX9;USP32;MEIS1;SACM1L;BTBD3;EHF;HOXA7;BTBD3;MINK1;TRIB1;GTF2A1L;PLCXD2;SOX4;RLIM;TGIF1;GRHL3;QRSL1;SGIP1;OSBPL3;STIM1;GRHL3;NPTX2;UBP1;ZFP3;TGFBR2;ARHGAP26;FAM76B;IRS1;FGGY;MSX2;IFT27;SKA2;PPM1D	5.62359e-25		MSigDB_Hallmarks.HALLMARK_TNFA_SIGNALING_VIA_NFKB	6.40023e-24	19	196	CXCL1;PHLDA1;TNC;FOSL2;GPR183;TRIB1;CD44;F3;TGIF1;JAG1;CCND1;PTGER4;KLF4;ETS2;PHLDA1;DUSP1;PHLDA1;PMEPA1;IRS2	2.58748e-22
MSigDB_C2.MARTINEZ_TP53_TARGETS_UP	1.4293e-26	29	558	BNIP3;FGFR2;RBMS1;ENPP3;NT5E;BZW1;RAB40C;S100A8;HOXA9;BRAT1;TCF7;TRIB1;CD44;RRM1;SOX4;CD36;RXRA;MAP1B;PTPN14;PCM1;CAV2;TGFBR2;DHX40;DUSP1;NR3C1;PMEPA1;CXCL12;GJA1;CELF2	5.75247e-25		MSigDB_C2.DANG_REGULATED_BY_MYC_DN	6.46802e-24	20	236	CAV1;MAGI2;FCGRT;FOSL2;PDGFB;F3;PTPN1;GPC1;CCND1;COL5A1;MCC;TGFBR2;KLF4;MAP3K1;DUSP1;MAP3K1;FZD1;MCC;MCC;SP3	2.60316e-22
MSigDB_C2.DOANE_RESPONSE_TO_ANDROGEN_DN	1.61149e-26	22	225	DHRS3;RBMS1;GATA3;IGFBP2;TNC;IGFBP5;FBXW7;PLEKHA6;ARHGAP35;RFTN1;PTPN14;GPC1;HEATR6;MED13L;UBL3;PALLD;DST;SNX7;IRS1;MAST4;ATAD2B;ATXN1	6.45673e-25		MSigDB_C2.GRAESSMANN_APOPTOSIS_BY_SERUM_DEPRIVATION_UP	6.5708e-24	25	497	CXCL1;EIF2AK2;KLHL2;PPFIBP2;SPRY1;TACR2;EIF2AK2;BCR;RNF144B;SOX4;TBC1D1;TOR3A;PLEKHF2;DAPK2;PTPN14;RIN2;PRDM1;PIP5K1B;HEATR6;RIN2;RIN2;SPRY1;DST;IRS1;PMEPA1	2.63272e-22
MSigDB_C2.BUYTAERT_PHOTODYNAMIC_THERAPY_STRESS_UP	1.99586e-26	32	756	DHRS3;HSPH1;LGALS3;PHLDA1;TLR2;FOSL2;TRIB1;ITSN2;CBLB;FGFR1;SNX16;SLC6A6;POU2F1;MED13L;KLF12;NUDT4;UBL3;KLF4;KIN;RASAL2;ATG14;SPRY2;PDZD2;ETS2;PALLD;PHLDA1;DST;DUSP1;GNAI1;PHLDA1;NRG1;IRS2	7.96126e-25		MSigDB_C3.TFtargets.V$ER_Q6_01	7.04689e-24	20	237	CADM1;RBMS1;HOXA3;PPP1R16A;BTBD3;HOXA10;TCF7;SERBP1;SPOCK2;FBXW7;TRPS1;GAS7;PRDM1;MCC;TRPS1;GNAI1;MCC;MCC;ATXN1;FGF13	2.81093e-22
MSigDB_C7.GSE22886_NAIVE_CD8_TCELL_VS_MONOCYTE_DN	2.22836e-26	21	193	EXT1;LGALS3;MNDA;TLR2;S100A8;KCNMB1;KCNMB1;KCNMB1;USP3;VCAN;CD36;RXRA;EXT1;ETV6;RIN2;RIN2;RIN2;KLF4;ATG7;FEZ2;ARHGAP26	8.84934e-25		MSigDB_C2.ACEVEDO_LIVER_CANCER_UP	9.64155e-24	30	866	KLHL2;SMARCA1;WSB2;NT5E;PPP1R16A;ALG6;UBLCP1;CBLB;DCP2;PLCL2;IPO9;USP3;DCP2;ALG14;TRIM2;FNDC3B;APIP;IQGAP1;RIN2;DPM1;RIN2;RIN2;DCP2;PALLD;UVRAG;ATXN1;TM2D1;NFIA;IRS2;WDR11	3.82889e-22
MSigDB_C3.TFtargets.V$SMAD_Q6	2.39409e-26	22	229	CRIM1;RBMS1;SMARCA1;KCNH2;BCL2;SERPINB5;IGFBP5;RNF144B;PDGFB;RRM1;SPOP;SMYD2;FBXW7;GRHL3;ZNF827;GRHL3;LAMA3;TEAD1;BCOR;FAM76B;PMEPA1;SP3	9.46562e-25		MSigDB_C3.TFtargets.V$GFI1_01	9.89086e-24	20	241	PLCD4;SOX9;MEIS1;HOXA3;HOXA6;HOXA7;HOXA9;HOXA10;RPS6KB1;LUZP1;SOX4;TGIF1;IL16;BNC2;LAMA3;KLF12;PPARGC1A;PPARGC1A;NFIA;RARB	3.91059e-22
MSigDB_C7.GSE10325_LUPUS_BCELL_VS_LUPUS_MYELOID_DN	2.49201e-26	21	194	LGALS3;ALDH2;FCGRT;TLR2;KCNMB1;KCNMB1;KCNMB1;VCAN;CD36;MYOF;RXRA;HK1;RIN2;RIN2;RIN2;KLF4;ATG7;FEZ2;ARHGAP26;ETS2;HSBP1	9.80954e-25		MSigDB_C5.SYSTEM_PROCESS	1.0179e-23	25	506	DHRS3;KCNH2;LTB4R;KCNMA1;TACR2;KCNIP1;KCNIP1;KCNIP1;KCNMB1;KCNMB1;CHRNE;KCNMB1;CLDN16;MYOF;CRYBB3;CACNG1;ABLIM1;HTR1F;ABLIM1;CDH23;SYN3;UTRN;CXCL12;GJA1;CELF2	4.00686e-22
MSigDB_C2.NUYTTEN_EZH2_TARGETS_DN	2.94549e-26	34	909	CDCA7;CRIM1;KLHL2;TOP1MT;WSB2;HOXA3;NAA20;SKP1;BCAS4;NIPAL3;HOXA9;RFC5;BLID;PCMTD2;CLASP2;GEN1;DCP2;NAA20;TBC1D1;DCP2;JAG1;CCND1;WWTR1;PTK2;DCP2;PTK2;MED30;IFT27;HMGB1;MED30;HSBP1;SP3;SKA2;TRIM4	1.1544e-24		MSigDB_C3.TFtargets.V$GATA6_01	1.07556e-23	20	242	SGIP1;HOXA4;IGFBP5;FOSL2;HOXA1;SPOP;TGIF1;SGIP1;TRPS1;ETV6;IQGAP1;TACC1;PIP5K1B;KLF12;PDZD2;TRPS1;PPARGC1A;PPARGC1A;LRCH2;HNRNPA2B1	4.21534e-22
MSigDB_Hallmarks.HALLMARK_TNFA_SIGNALING_VIA_NFKB	3.11078e-26	21	196	CXCL1;PHLDA1;TLR2;TNC;FOSL2;GPR183;TRIB1;CD44;F3;TGIF1;JAG1;CCND1;PTGER4;KYNU;KLF4;ETS2;PHLDA1;DUSP1;PHLDA1;PMEPA1;IRS2	1.21388e-24		MSigDB_C5.REGULATION_OF_TRANSCRIPTIONDNA_DEPENDENT	1.39352e-23	24	451	GFI1;LRRFIP1;SMARCA1;TRAK1;EHF;FOSL2;TCF7;DEK;TGIF1;RXRA;LIMD1;MAML2;PRDM1;UBP1;GLI2;KLF12;KLF4;BCOR;ZMYND11;HMGB1;SP3;RARB;ZFHX3;ZFHX3	5.43775e-22
MSigDB_C5.ANATOMICAL_STRUCTURE_MORPHOGENESIS	3.16126e-26	25	359	CCDC88A;CDC42EP5;HOXA4;GATA3;EHF;EPHB4;PARD6B;FGF18;HOXA11;CLASP2;CDH13;PARD3;COL4A2;THBS4;GLMN;PF4;SHROOM2;SHROOM2;GLI2;ABLIM1;KLF4;FEZ2;SPRY2;ABLIM1;HTT	1.22824e-24		MSigDB_C2.ZWANG_CLASS_3_TRANSIENTLY_INDUCED_BY_EGF	1.5305e-23	19	205	CXCL1;RBMS1;PHLDA1;MTM1;BTBD3;FOSL2;HOXA1;TRIB1;CLDN1;TGIF1;JAG1;KIAA0040;KLF4;SH3BP4;ETS2;PHLDA1;DUSP1;PHLDA1;ATXN1	5.94642e-22
MSigDB_C2.HATADA_METHYLATED_IN_LUNG_CANCER_UP	3.62992e-26	25	361	TBX20;GATA3;HOXA7;COL1A2;HOXA9;GTF2A1L;HOXA13;ITPKB;CDH13;SPOCK2;BEGAIN;PLEKHF2;RALBP1;BEGAIN;IL16;AOX1;COL5A1;RAPGEF4;BCOR;ADAMTS17;PENK;CXCL12;AJAP1;ANK2;RARB	1.40425e-24		MSigDB_C5.CELLULAR_PROTEIN_METABOLIC_PROCESS	1.7863e-23	32	1057	CCDC88A;CDC42EP5;EXT1;CLN6;TRAK1;CLN6;RPL3;MINK1;ALG6;BCR;RNF144B;TRIB1;CHST3;HGFAC;TPST2;PITRM1;FBXW7;GLMN;DAPK2;EXT1;PTPN14;CCND1;DPM1;MYLK;ATG7;AKT3;PKN1;CXCL12;PPARGC1A;PPARGC1A;PPM1D;EVPL	6.91038e-22
MSigDB_C2.RAO_BOUND_BY_SALL4_ISOFORM_B	3.7276e-26	27	463	CCDC88A;HOXA4;MEIS1;WSB2;CHMP4C;BCAR1;GAP43;MYL12B;LUZP1;PARD3;TOR3A;VCAN;SNX16;TGIF1;GRHL3;MGAT3;GRHL3;TEAD1;CD180;ABLIM1;SH3BP4;DST;CD96;ABLIM1;BARD1;SP3;DPP10	1.43585e-24		MSigDB_C2.SCHAEFFER_PROSTATE_DEVELOPMENT_6HR_DN	1.80603e-23	24	456	CRIM1;DHRS3;SOX9;GATA3;BZW1;SKP1;HOXA10;GIGYF2;HOXA13;SOX4;DEK;TRPS1;GPC1;NAV1;ABLIM1;PALLD;TRPS1;ABLIM1;SND1;HMGB1;NFIA;ZFHX3;ZFHX3;CBX3	6.95671e-22
MSigDB_C5.CELLULAR_MACROMOLECULE_METABOLIC_PROCESS	3.7445e-26	36	1071	CCDC88A;CDC42EP5;EXT1;CLN6;TRAK1;CLN6;RPL3;MINK1;ALG6;BCR;RNF144B;TRIB1;CHST3;HGFAC;TPST2;WASL;PITRM1;FBXW7;GLMN;DAPK2;EXT1;PTPN14;CCND1;DPM1;PTPRC;MYLK;ATG7;PTPRC;AKT3;PKN1;CXCL12;PPARGC1A;PPARGC1A;NRG1;PPM1D;EVPL	1.43619e-24		MSigDB_C5.TRANSCRIPTION_FACTOR_ACTIVITY	1.93503e-23	22	345	GATA3;EHF;HOXA7;RFX1;FOSL2;NPAS1;SOX4;TGIF1;RXRA;TRPS1;ETV6;GAS7;PRDM1;POU2F1;UBP1;GLI2;KLF12;TRPS1;NR3C1;ZFHX3;ZFHX3;ETV1	7.42174e-22
MSigDB_C3.TFtargets.V$ETS_Q4	3.88626e-26	22	234	ADCY4;FGFR2;GFI1;ARHGAP15;GATA3;LCP2;LCP2;LCP2;NIPAL3;HOXA1;HOXA10;PDGFB;RLIM;CD247;ITGA11;USP3;KLF12;PTK2;PTK2;SND1;PKN1;WDR11	1.48422e-24		MSigDB_Hallmarks.HALLMARK_UV_RESPONSE_DN	2.22898e-23	17	138	CAV1;MAGI2;SDC2;KCNMA1;IGFBP5;SPOP;F3;RXRA;MAP1B;TGFBR2;DUSP1;IRS1;NR3C1;AKT3;ATXN1;GJA1;CELF2	8.51279e-22
MSigDB_C2.SENESE_HDAC1_TARGETS_UP	4.07322e-26	26	412	MYCT1;USP32;PHLDA1;ZBED2;TGM2;PARD6B;TRIB1;CD44;DCP2;DCP2;MTMR1;EPG5;IQGAP1;KIAA1217;TEAD1;SLC6A6;KYNU;DPY19L1;TGFBR2;DCP2;TRIO;PHLDA1;PHLDA1;AKT3;MAST4;KIAA1217	1.54903e-24		MSigDB_C2.SWEET_LUNG_CANCER_KRAS_DN	2.27497e-23	23	402	CADM1;CAV1;HOXA5;MEIS1;HOXA6;TEK;IGFBP2;CDH11;ITPKB;TPST2;SPOCK2;WWTR1;ABLIM1;FANCC;LIMCH1;KLF4;FEZ2;ETS2;ABLIM1;DUSP1;ZMYND11;HEPH;CXCL12	8.65163e-22
MSigDB_C2.MCBRYAN_PUBERTAL_TGFB1_TARGETS_UP	4.17469e-26	20	166	CDC42EP5;CRIM1;SMARCA1;SOX9;TGM2;TNC;ARL4A;SERPINB5;ARL4A;CDH11;VCAN;F3;TGIF1;ATP1A1;HK1;JAG1;PTPN14;ETS2;UTRN;GJA1	1.58092e-24		MSigDB_C5.REGULATION_OF_RNA_METABOLIC_PROCESS	2.33356e-23	24	461	GFI1;LRRFIP1;SMARCA1;TRAK1;EHF;FOSL2;TCF7;DEK;TGIF1;RXRA;LIMD1;MAML2;PRDM1;UBP1;GLI2;KLF12;KLF4;BCOR;ZMYND11;HMGB1;SP3;RARB;ZFHX3;ZFHX3	8.83701e-22
MSigDB_C2.MANALO_HYPOXIA_UP	4.31891e-26	21	199	BNIP3;ALDH2;PHLDA1;COL1A2;PDGFB;SOX4;COL4A1;COL4A2;FILIP1L;FNDC3B;GPC1;COL5A1;LIMCH1;PDZD2;TRIO;PHLDA1;ARL4C;PHLDA1;MAST4;ATXN1;CELF2	1.62866e-24		MSigDB_C2.KINSEY_TARGETS_OF_EWSR1_FLII_FUSION_DN	2.75847e-23	21	300	LRRFIP1;PHLDA1;NT5E;TRAK1;TNC;IGFBP5;SOX4;ZNF827;FNDC3B;RIN2;COL5A1;RIN2;RIN2;LIMCH1;TGFBR2;PHLDA1;DST;GNAI1;PHLDA1;KIAA1217;NFIA	1.04022e-21
MSigDB_C3.miRNA.GCACCTT,MIR-18A,MIR-18B	4.39903e-26	18	111	CCDC88A;CRIM1;PHF20L1;CLASP2;GLRB;MDGA1;GIGYF1;TRIM2;ETV6;AEBP2;DIP2C;NAV1;PRICKLE2;SH3BP4;PDZD2;NR3C1;ATXN1;DPP10	1.65194e-24		MSigDB_C3.miRNA.GCACCTT,MIR-18A,MIR-18B	3.12246e-23	16	111	CCDC88A;CRIM1;CLASP2;MDGA1;GIGYF1;TRIM2;ETV6;AEBP2;DIP2C;NAV1;PRICKLE2;SH3BP4;PDZD2;NR3C1;ATXN1;DPP10	1.17256e-21
MSigDB_C3.TFtargets.V$ER_Q6_01	5.16953e-26	22	237	CADM1;RBMS1;HOXA3;BTBD3;TMEM71;PPP1R16A;BTBD3;HOXA10;TCF7;SERBP1;SPOCK2;FBXW7;TRPS1;GAS7;PRDM1;MCC;TRPS1;GNAI1;MCC;MCC;ATXN1;FGF13	1.93319e-24		MSigDB_C5.INTEGRAL_TO_PLASMA_MEMBRANE	3.25522e-23	30	904	CAV1;ENPP3;KCNS1;TEK;EPHB4;KCNH2;LTB4R;KCNMA1;TACR2;CD1C;GPR183;ATP1B3;CLDN1;IL12RB2;ITGB6;CHRNE;FGFR1;ITGA11;CD36;SLC16A2;ATP1A1;PLA2R1;STIM1;GPC1;ITGB6;CAV2;HTR1F;KTN1;CD96;GJA1	1.21732e-21
MSigDB_C2.KEGG_PATHWAYS_IN_CANCER	5.25561e-26	24	320	FGFR2;BCL2;FGF18;BCR;TCF7;PDGFB;CBLB;FGFR1;COL4A1;COL4A2;RXRA;DAPK2;RALBP1;LAMA3;CCND1;GLI2;TGFBR2;PTK2;PTK2;AKT3;FZD1;FGF13;RARB;FGF14	1.95722e-24		MSigDB_C3.TFtargets.V$OCT1_07	3.69764e-23	17	142	CADM1;FGFR2;DIXDC1;BTBD3;HOXA10;CD36;MYT1;PLEKHA6;GRHL3;GRHL3;CCND1;PRICKLE2;BCOR;HEPH;NFIA;RARB;ETV1	1.37702e-21
MSigDB_C3.TFtargets.GATAAGR_V$GATA_C	5.29557e-26	23	277	ABCA12;CAPN1;MYCT1;SGIP1;IGFBP5;RNF144B;MYT1;EPG5;SGIP1;TRPS1;TACC1;PTPRC;PDZD2;PTPRC;TRPS1;IRS1;MSX2;HEPH;PPARGC1A;TRPM3;PPARGC1A;NFIA;ETV1	1.96395e-24		MSigDB_C2.SENESE_HDAC1_TARGETS_UP	3.96876e-23	23	412	USP32;PHLDA1;ZBED2;TGM2;PARD6B;TRIB1;CD44;DCP2;DCP2;MTMR1;EPG5;IQGAP1;TEAD1;SLC6A6;DPY19L1;TGFBR2;DCP2;TRIO;PHLDA1;PHLDA1;AKT3;MAST4;KIAA1217	1.47189e-21
MSigDB_C2.ROZANOV_MMP14_TARGETS_UP	8.24654e-26	22	242	CDCA7;SMARCA1;NAA20;PYROXD2;TLR2;IGFBP2;TPST2;NAA20;COL4A1;COL4A2;PDGFRL;SHROOM2;SHROOM2;JAG1;RAB20;RIN2;COL5A1;RIN2;RIN2;MYLK;DHX40;NR3C1	3.04579e-24		MSigDB_C7.GSE36476_CTRL_VS_TSST_ACT_40H_MEMORY_CD4_TCELL_OLD_UP	4.04677e-23	18	177	CADM1;FCGRT;GATA3;KCNH2;ARL4A;ARL4A;FOSL2;PLCL2;USP3;PTGER4;MED13L;IQSEC1;DUSP1;ARL4C;PPARGC1A;NKTR;PPARGC1A;IRS2	1.49464e-21
MSigDB_C2.DELYS_THYROID_CANCER_UP	8.50948e-26	26	424	DHRS3;KLHL2;LGALS3;MNDA;NT5E;TGM2;CTSC;TLR2;TNC;ATP1B3;CLDN1;CD44;GLRB;SOX4;CD58;SPOCK2;VCAN;MBOAT2;DAPK2;KCNQ3;PRDM1;CCND1;NPTX2;RASAL2;ADK;EVPL	3.13002e-24		MSigDB_C3.TFtargets.SCGGAAGY_V$ELK1_02	4.72169e-23	32	1092	GFI1;HSPH1;USP32;MEIS1;NAA20;CBX8;UBLCP1;ZFAND3;TCF7;GEN1;ULK4;NAA20;RPL32;USP3;LIMD1;LOXL4;MAP1B;PTRH2;VMP1;JAG1;STIM1;PTPN1;PRKAG2;DPM1;ZFP3;DHX40;UVRAG;SND1;MED30;KRR1;MED30;SHANK2	1.73677e-21
MSigDB_C5.CELL_PROLIFERATION_GO_0008283	9.16481e-26	27	479	CADM1;CAPN1;CCDC88A;CDCA7;CXCL1;EIF2AK2;EHF;EPHB4;EIF2AK2;FGF18;BCAR1;TP53I11;TRIB1;IL12RB2;VIP;CDH13;ELF5;CRTAM;GLMN;GLI2;PTPRC;TGFBR2;KLF4;PTPRC;ZMYND11;MYO16;PPM1D	3.35731e-24		MSigDB_C7.GSE16755_CTRL_VS_IFNA_TREATED_MAC_UP	4.98098e-23	18	179	PHLDA1;HELZ;PCMTD2;TPST2;RNF7;RXRA;HK1;IL16;CD180;ZFP3;TGFBR2;BCOR;ZNF518B;PHLDA1;PHLDA1;IRS2;CELF2;CBX3	1.82467e-21
MSigDB_C2.HAMAI_APOPTOSIS_VIA_TRAIL_UP	1.182e-25	28	541	HSPH1;ALDH2;SACM1L;PHF20L1;MYL12B;CLDN1;ITSN2;DEK;SNX16;PDGFRL;RALBP1;TRIM2;JAG1;PCM1;KTN1;XRCC4;PALLD;PENK;FGF13;KRR1;HMGB1;PPARGC1A;NKTR;PPARGC1A;CELF2;WDR11;CBX3;ETAA1	4.3124e-24		MSigDB_C2.HAMAI_APOPTOSIS_VIA_TRAIL_UP	5.17356e-23	25	541	HSPH1;ALDH2;SACM1L;MYL12B;CLDN1;ITSN2;DEK;SNX16;PDGFRL;RALBP1;TRIM2;JAG1;PCM1;KTN1;PALLD;FGF13;KRR1;HMGB1;PPARGC1A;NKTR;PPARGC1A;CELF2;WDR11;CBX3;ETAA1	1.88751e-21
MSigDB_C3.TFtargets.TGACATY_UNKNOWN	1.32666e-25	29	604	FGFR2;ITGBL1;MEIS1;WSB2;CTSC;KCNH2;BCL2;HOXA10;SPOCK2;CD247;MYT1;SCN7A;MAP1B;RFTN1;GAS7;PTPN1;PRDM1;NPAS3;ADAMTS12;PTPRC;NUDT4;MYLK;PDZD2;PTPRC;CYP26A1;NR3C1;ATXN1;SKA2;RARB	4.82054e-24		MSigDB_C3.miRNA.CATTTCA,MIR-203	5.76556e-23	20	263	IGFBP5;HOXA1;MAGI1;CLASP2;DGKB;GRHL3;TRPS1;GRHL3;PRICKLE2;KLF12;LIMCH1;RAPGEF4;ATG14;ETS2;TRPS1;ZMYND11;ADK;IRS2;RARB;ETV1	2.09498e-21
MSigDB_C3.miRNA.ACTGTGA,MIR-27A,MIR-27B	1.37353e-25	26	432	CADM1;SMARCA1;PARD6B;HOXA10;CDH11;RPS6KB1;VIP;ITSN2;HOXA13;RLIM;DCP2;FBXW7;MYT1;DCP2;RXRA;RNFT1;ZNF827;PTGER4;NPTX2;PRICKLE2;MED13L;SPRY2;DCP2;IRS1;ANK2;SLC39A11	4.97072e-24		MSigDB_C2.SENESE_HDAC1_TARGETS_DN	5.99587e-23	19	220	LRRFIP1;SMARCA1;MEIS1;BCAR1;IGFBP5;FGFR1;ARHGAP35;LOXL4;RNFT1;ZNF827;TRIM2;BNC2;COL5A1;GLI2;MYLK;IRS1;TIAM2;UTRN;NFIA	2.16988e-21
MSigDB_C2.THUM_SYSTOLIC_HEART_FAILURE_UP	1.57621e-25	25	383	ITGBL1;MNDA;SDC2;PHLDA1;NT5E;TGM2;CTSC;RPL3;RFC5;RRM1;VCAN;MS4A4A;PLEKHF2;PRDM1;PTPRC;TGFBR2;PTK2;PTPRC;PHLDA1;PTK2;PHLDA1;UTRN;CXCL12;NFIA;ETV1	5.6813e-24		MSigDB_C5.NEGATIVE_REGULATION_OF_CELLULAR_PROCESS	6.08689e-23	26	613	BNIP3;CXCL1;EIF2AK2;ANXA5;BCL2;EIF2AK2;TP53I11;RNF7;TGIF1;GLMN;PF4;ARHGAP35;GAS7;PRDM1;POU2F1;UBP1;GLI2;KLF12;KLF4;BCOR;BARD1;ZMYND11;ATXN1;HMGB1;MYO16;PPM1D	2.19397e-21
MSigDB_C2.KRIGE_RESPONSE_TO_TOSEDOSTAT_24HR_DN	1.88074e-25	33	887	HSPH1;TOP1MT;CLN6;DIXDC1;CLN6;NAA20;SPRY1;ARL4A;ARL4A;BCR;GPR183;TRIB1;LDLRAD3;ZNF696;SERBP1;SOX4;PPP2R2D;NAA20;TBC1D1;COL4A2;UBASH3B;CFDP1;RFTN1;KANK1;TFEC;CCND1;PTGER4;SPRY1;ATG7;FAM76B;CD302;UBASH3B;HMGB1	6.75185e-24		MSigDB_C7.GSE22886_NAIVE_CD4_TCELL_VS_12H_ACT_TH2_UP	6.11566e-23	18	181	PPFIBP2;RPL3;NIPAL3;ITPKB;NLRP1;RGS12;NLRP1;ATP1A1;TTC3;STIM1;ANKH;UBL3;MAP3K1;UVRAG;IQSEC1;MAP3K1;VPS13D;NKTR	2.19552e-21
MSigDB_C3.miRNA.GCACTTT,MIR-17-5P,MIR-20A,MIR-106A,MIR-106B,MIR-20B,MIR-519D	1.9458e-25	28	551	CRIM1;USP32;KCNMA1;MINK1;PARD6B;LUZP1;SOX4;USP3;SNX16;F3;GIGYF1;ARHGAP35;TRPS1;MED12L;FNDC3B;BNC2;CCND1;NPAS3;KLF12;RAPGEF4;TGFBR2;TRPS1;ARL4C;AKT3;ATXN1;ANK2;ETV1;ZFPM2	6.95759e-24		MSigDB_C2.MOREAUX_MULTIPLE_MYELOMA_BY_TACI_UP	7.01929e-23	22	366	CXCL1;PHLDA1;HOXA6;EPHB4;KCNH2;BCL2;KCNIP1;KCNIP1;KCNIP1;PDGFB;LUZP1;ACAD10;CHRNE;RGS12;ARG1;PHLDA1;DUSP1;PHLDA1;MAST4;TRPM3;SHANK2;ETV1	2.50989e-21
MSigDB_C2.FEVR_CTNNB1_TARGETS_UP	2.75877e-25	29	620	CDC42EP5;GFI1;GPT;LGALS3;HOXA5;MTM1;COL1A2;LTB4R;PPP1R16A;PARD6B;SERPINB5;BCR;FOSL2;HGFAC;MTTP;CD36;RAB20;SPATS2L;LAMA3;PIP5K1B;SLC6A6;ABLIM1;BCO2;TRIO;ABLIM1;DUSP1;GNAI1;ADK;EVPL	9.82539e-24		MSigDB_C2.CASORELLI_ACUTE_PROMYELOCYTIC_LEUKEMIA_DN	7.45956e-23	26	618	MEIS1;CLN6;CLN6;HOXA7;RPL3;PFKP;HOXA9;STON1;HOXA10;TIMM44;CLCN4;SERBP1;POLA2;FILIP1L;MGAT3;APIP;GLOD4;GLOD4;ABLIM1;HEATR6;PTK2;ETS2;ABLIM1;PTK2;GNAI1;HNRNPA2B1	2.65673e-21
MSigDB_C5.CELLULAR_PROTEIN_METABOLIC_PROCESS	2.99397e-25	35	1057	CCDC88A;CDC42EP5;EXT1;CLN6;TRAK1;CLN6;RPL3;MINK1;ALG6;BCR;RNF144B;TRIB1;CHST3;HGFAC;TPST2;PITRM1;FBXW7;GLMN;DAPK2;EXT1;PTPN14;CCND1;DPM1;PTPRC;MYLK;ATG7;PTPRC;AKT3;PKN1;CXCL12;PPARGC1A;PPARGC1A;NRG1;PPM1D;EVPL	1.06209e-23		MSigDB_C2.FEVR_CTNNB1_TARGETS_UP	8.08768e-23	26	620	CDC42EP5;GFI1;GPT;LGALS3;HOXA5;MTM1;LTB4R;PPP1R16A;PARD6B;SERPINB5;BCR;FOSL2;HGFAC;CD36;SPATS2L;LAMA3;PIP5K1B;SLC6A6;ABLIM1;BCO2;TRIO;ABLIM1;DUSP1;GNAI1;ADK;EVPL	2.86905e-21
MSigDB_C3.miRNA.TAGCTTT,MIR-9	3.07035e-25	21	218	LRRC4;SMARCA1;PHF20L1;PARD6B;SKP1;MAGI1;SOX4;DCP2;DCP2;KIAA1217;SORCS1;TEAD1;DCP2;NR3C1;AKT3;ZMYND11;ATXN1;KIAA1217;CELF2;ZFPM2;HNRNPA2B1	1.0849e-23		MSigDB_C2.ACEVEDO_FGFR1_TARGETS_IN_PROSTATE_CANCER_MODEL_UP	8.41911e-23	20	268	CXCL1;LGALS3;SOX9;MTM1;SPRY1;KCNMA1;PARD6B;ARL4A;SERPINB5;ARL4A;FOSL2;CD44;HGFAC;PLCL2;ATP1A1;ARG1;PCM1;SPRY1;PPARGC1A;PPARGC1A	2.97486e-21
MSigDB_C2.REN_ALVEOLAR_RHABDOMYOSARCOMA_DN	3.17566e-25	25	394	CAV1;EXT1;ITGBL1;ANXA5;NT5E;RCN3;TPST2;VCAN;RFTN1;EXT1;OSBPL3;FNDC3B;IQGAP1;CCND1;COL5A1;CAV2;TGFBR2;MYLK;SNX7;DUSP1;ARL4C;ASAP1;FZD1;GJA1;NRG1	1.11771e-23		MSigDB_C3.TFtargets.V$HFH8_01	9.15296e-23	18	185	CADM1;LCP2;LCP2;LCP2;HOXA10;HOXA11;RPS6KB1;ITPKB;USP3;TGIF1;CCND1;POU2F1;KLF12;DUSP1;PPARGC1A;PPARGC1A;DPP10;ETV1	3.22148e-21
MSigDB_C2.KINSEY_TARGETS_OF_EWSR1_FLII_FUSION_DN	3.35215e-25	23	300	LRRFIP1;PHLDA1;NT5E;TRAK1;TNC;IGFBP5;SOX4;FAT3;ZNF827;FNDC3B;RIN2;KIAA1217;COL5A1;RIN2;RIN2;LIMCH1;TGFBR2;PHLDA1;DST;GNAI1;PHLDA1;KIAA1217;NFIA	1.17064e-23		MSigDB_C3.TFtargets.SMTTTTGT_UNKNOWN	9.42885e-23	22	371	CADM1;DHRS3;LRRC4;HOXA4;HOXA5;EHF;HOXA2;TCF7;PDGFB;ELF5;TGIF1;DOC2B;MAP1B;CD180;DOC2B;POU2F1;KLF12;ETS2;ARL4C;HMGB1;SP3;ETV1	3.30562e-21
MSigDB_C3.miRNA.TTGCCAA,MIR-182	3.35215e-25	23	300	BCL2;HOXA9;HOXA10;MAGI1;RNF144B;ATP1B3;FBXW7;FNDC3B;AEBP2;BNC2;TACC1;KIAA1217;PRDM1;ABLIM1;KTN1;SH3BP4;ETS2;PALLD;ABLIM1;ATXN1;KIAA1217;SP3;ANK2	1.17064e-23		MSigDB_C2.SMID_BREAST_CANCER_BASAL_DN	9.88705e-23	26	625	ABCA12;GATA3;SIGLEC15;TRAK1;BCL2;KCNMA1;BCAS4;FGFR1;CD36;MYT1;PLEKHF2;ARHGAP35;CACNG1;TBC1D19;CCND1;AOX1;KIAA0040;HEATR6;MED13L;NUDT4;UBL3;CYP26A1;IRS1;MAST4;CXCL12;GJA1	3.45277e-21
MSigDB_C7.GSE11057_NAIVE_VS_CENT_MEMORY_CD4_TCELL_DN	3.93075e-25	20	185	LGALS3;CTSC;PFKP;GPR183;TRIB1;CD58;FBXW7;ARHGAP35;RAPGEF1;OSBPL3;IQGAP1;PRDM1;SLC6A6;DPY19L1;UBL3;MAP3K1;MAP3K1;AKT3;ATXN1;RABGAP1L	1.36738e-23		MSigDB_C2.BROWNE_HCMV_INFECTION_12HR_DN	1.01332e-22	15	92	DHRS3;RBMS1;SDC2;TRAK1;SPRY1;TRIM2;RIN2;RIN2;RIN2;SPRY1;AKT3;MAST4;ATXN1;CXCL12;RABGAP1L	3.52501e-21
MSigDB_C2.SHEN_SMARCA2_TARGETS_UP	4.07565e-25	25	398	EIF2AK2;BTBD3;BTBD3;SKP1;EIF2AK2;STON1;PCMTD2;ITSN2;DEK;DCP2;DCP2;SDHD;GLOD4;GLOD4;KANK1;DPM1;LIMCH1;UBL3;KTN1;DCP2;UVRAG;ZMYND11;ATXN1;SP3;WDR11	1.41232e-23		MSigDB_C2.WAKABAYASHI_ADIPOGENESIS_PPARG_RXRA_BOUND_8D	1.05026e-22	28	777	GPT;RBMS1;HOXA4;HOXA3;TRAK1;MINK1;BCAR1;HOXA1;ATP1B3;LDLRAD3;GIGYF2;LUZP1;CBLB;CD36;TGIF1;PLEKHF2;PDGFRL;ALG14;RNFT1;FNDC3B;CMIP;AOX1;UBP1;CAV2;ADAMTS12;MYLK;PHYHIPL;CD302	3.63943e-21
MSigDB_C5.REGULATION_OF_TRANSCRIPTIONDNA_DEPENDENT	4.12555e-25	26	451	GFI1;LRRFIP1;SMARCA1;TRAK1;EHF;FOSL2;TCF7;DEK;TGIF1;RXRA;LIMD1;MAML2;PRDM1;UBP1;GLI2;KLF12;KLF4;BCOR;ZMYND11;HMGB1;HSBP1;SP3;RARB;ZFHX3;ZFHX3;ZFPM2	1.42411e-23		MSigDB_C2.KEGG_PATHWAYS_IN_CANCER	1.06631e-22	21	320	FGFR2;BCL2;FGF18;BCR;TCF7;PDGFB;CBLB;FGFR1;RXRA;DAPK2;RALBP1;LAMA3;CCND1;GLI2;TGFBR2;PTK2;PTK2;AKT3;FZD1;FGF13;RARB	3.68082e-21
MSigDB_C7.GSE17721_LPS_VS_GARDIQUIMOD_2H_BMDM_UP	4.39228e-25	20	186	RAB38;SPRY1;PLCL2;VCAN;TGIF1;ETV6;GAS7;JAG1;RAB38;AEBP2;AOX1;FANCC;SPRY1;KTN1;SH3BP4;ETS2;DUSP1;PMEPA1;HMGB1;IRS2	1.50461e-23		MSigDB_C2.BROWNE_HCMV_INFECTION_6HR_DN	1.09378e-22	17	151	MEIS1;MTM1;STON1;HOXA10;HOXA11;PCMTD2;CBLB;TGIF1;TRIM2;GLOD4;GLOD4;KANK1;GLI2;KIN;ARL4C;NR3C1;ETV1	3.76118e-21
MSigDB_C7.GSE29618_MONOCYTE_VS_PDC_UP	4.39228e-25	20	186	KLHL2;LGALS3;TLR2;TRIB1;CD44;CD58;USP3;NLRP1;NLRP1;RXRA;GAS7;RAB20;SERINC5;RIN2;SLC6A6;RIN2;PTPRC;RIN2;PTPRC;IRS2	1.50461e-23		MSigDB_C3.TFtargets.V$SRY_02	1.29773e-22	19	229	CADM1;DHRS3;FGFR2;SGIP1;TMEM196;USP32;WASL;MDGA1;CD36;MAP1B;SGIP1;BNC2;HS3ST1;MYLK;DHX40;ATXN1;NFIA;LRCH2;PPM1D	4.44548e-21
MSigDB_C3.TFtargets.V$FREAC3_01	4.532e-25	21	222	CADM1;HOXA4;HOXA3;LCP2;LCP2;LCP2;HOXA2;HOXA9;FOSL2;HOXA10;HOXA11;ITGB6;HOXA13;BNC2;TBC1D19;PRDM1;POU2F1;ITGB6;PRICKLE2;NRG1;ETV1	1.54657e-23		MSigDB_C2.IVANOVA_HEMATOPOIESIS_STEM_CELL_LONG_TERM	1.4126e-22	20	275	CRIM1;SGIP1;ALDH2;HOXA5;HOXA10;ACAD10;JAM2;MBOAT2;SETBP1;PRDM16;SGIP1;IFT43;PRDM1;ABLIM1;RASAL2;ABLIM1;ZMYND11;ATXN1;UTRN;KRR1	4.81107e-21
MSigDB_C3.miRNA.CATTTCA,MIR-203	5.26546e-25	22	263	IGFBP5;HOXA1;MAGI1;CLASP2;GLRB;DGKB;VCAN;GRHL3;TRPS1;GRHL3;PRICKLE2;KLF12;LIMCH1;RAPGEF4;ATG14;ETS2;TRPS1;ZMYND11;ADK;IRS2;RARB;ETV1	1.79006e-23		MSigDB_C3.TFtargets.TGGNNNNNNKCCAR_UNKNOWN	1.41518e-22	22	378	PLCD4;HOXA3;HOXA6;KCNH2;SPRY1;HOXA9;IGFBP5;HOXA10;PDGFB;PLCXD2;SPP2;GRHL3;RIN2;GRHL3;KANK1;KIAA0040;RIN2;RIN2;SPRY1;PPARGC1A;PPARGC1A;NFIA	4.81107e-21
MSigDB_C2.ENK_UV_RESPONSE_KERATINOCYTE_DN	7.21487e-25	26	461	CRIM1;DHRS3;SMARCA1;TNC;HOXA9;ATP1B3;CD44;ITSN2;TPST2;RRM1;CDH13;CD58;DEK;POLR2B;SDHD;TACC1;PTPN1;WWTR1;TRIM44;TGFBR2;KTN1;SNX7;IRS1;ZMYND11;NRG1;CBX3	2.43434e-23		MSigDB_C2.BERENJENO_TRANSFORMED_BY_RHOA_UP	1.49147e-22	24	499	CDCA7;CXCL1;HSPH1;LRRFIP1;PHLDA1;TNC;CACYBP;RFC5;ATP1B3;CD44;RRM1;DEK;POLA2;TGIF1;GPC1;CCND1;PTGER4;KLF4;FEZ2;PHLDA1;DUSP1;ARL4C;PHLDA1;GJA1	5.05129e-21
MSigDB_C5.REGULATION_OF_RNA_METABOLIC_PROCESS	7.21487e-25	26	461	GFI1;LRRFIP1;SMARCA1;TRAK1;EHF;FOSL2;TCF7;DEK;TGIF1;RXRA;LIMD1;MAML2;PRDM1;UBP1;GLI2;KLF12;KLF4;BCOR;ZMYND11;HMGB1;HSBP1;SP3;RARB;ZFHX3;ZFHX3;ZFPM2	2.43434e-23		MSigDB_C2.WANG_LMO4_TARGETS_UP	1.57182e-22	21	326	CAPN1;LRRFIP1;IGFBP2;RFX1;RNF144B;SERBP1;UBTD2;TTC3;ETV6;APIP;RIN2;DPY19L1;RIN2;RIN2;UBL3;BCOR;ETS2;KRR1;HMGB1;NFIA;CBX3	5.3034e-21
MSigDB_C2.MCBRYAN_PUBERTAL_BREAST_3_4WK_UP	7.57931e-25	20	191	LGALS3;SOX9;PHLDA1;GATA3;EHF;IGFBP2;TNC;ELF5;TGIF1;HK1;TRPS1;PTPN14;ANKH;ETS2;PHLDA1;TRPS1;PHLDA1;FZD1;FGF13;GJA1	2.54773e-23		MSigDB_C2.ONDER_CDH1_TARGETS_2_DN	1.66327e-22	23	439	ABCA12;CADM1;CXCL1;FGFR2;SOX9;ZBED2;EHF;HOXA1;CLDN1;ITGB6;CD44;F3;LAMA3;KANK1;HS3ST1;ITGB6;ABLIM1;KIAA0040;DST;ABLIM1;ARL4C;MAST4;KAZN	5.59096e-21
MSigDB_C2.PEREZ_TP63_TARGETS	7.68298e-25	23	311	DHRS3;HSPH1;WFDC5;KCNH2;EFHD1;FGF18;ITSN2;LUZP1;PLCXD2;NLRP1;NLRP1;KLHL29;GRHL3;JAG1;SERINC5;TACC1;GRHL3;BCOR;ARHGAP26;FZD1;FGF13;CELF2;EVPL	2.57294e-23		MSigDB_C2.SCHUETZ_BREAST_CANCER_DUCTAL_INVASIVE_UP	1.90291e-22	21	329	MNDA;SDC2;LCP2;LCP2;LCP2;TGM2;OLFML1;P2RY14;CDH11;MAP1B;TACC1;COL5A1;WWTR1;DPY19L1;TGFBR2;PALLD;ARL4C;PMEPA1;AKT3;CELF2;ETV1	6.37261e-21
MSigDB_C2.BROWNE_HCMV_INFECTION_48HR_DN	8.51031e-25	26	464	RBMS1;SDC2;TRAK1;CD1E;RFX1;IGFBP5;CHST3;FGFR1;IQSEC3;PDGFRL;MAP1B;PLA2R1;CCND1;AOX1;TRIO;DUSP1;AKT3;CXCL12;FGF13;GJA1;NKTR;CELF2;DLGAP1;ZFHX3;ZFHX3;ETV1	2.83941e-23		MSigDB_C2.MULLIGHAN_MLL_SIGNATURE_2_UP	1.99161e-22	22	384	HOXA4;HOXA5;MEIS1;WSB2;HOXA6;HOXA7;LTB4R;HOXA9;FOSL2;HOXA10;CLASP2;BEGAIN;RXRA;CFDP1;BEGAIN;SDHD;GAS7;IQGAP1;TRIM44;HTR1F;CD302;ATXN1	6.63082e-21
MSigDB_C3.TFtargets.SCGGAAGY_V$ELK1_02	8.66333e-25	35	1092	GFI1;HSPH1;USP32;MEIS1;PHF20L1;NAA20;CBX8;UBLCP1;ZFAND3;TCF7;GEN1;ULK4;NAA20;RPL32;USP3;LIMD1;LOXL4;MAP1B;PTRH2;VMP1;JAG1;STIM1;PTPN1;PRKAG2;DPM1;ZFP3;DHX40;TMEM167A;XRCC4;UVRAG;SND1;MED30;KRR1;MED30;SHANK2	2.87976e-23		MSigDB_C7.GSE22886_NAIVE_CD8_TCELL_VS_MONOCYTE_DN	1.99479e-22	18	193	EXT1;LGALS3;MNDA;KCNMB1;KCNMB1;KCNMB1;USP3;CD36;RXRA;EXT1;ETV6;RIN2;RIN2;RIN2;KLF4;ATG7;FEZ2;ARHGAP26	6.63082e-21
MSigDB_C3.TFtargets.V$SRY_02	8.79951e-25	21	229	CADM1;DHRS3;FGFR2;SGIP1;TMEM196;USP32;ARHGAP15;WASL;MDGA1;NDNF;CD36;MAP1B;SGIP1;BNC2;HS3ST1;MYLK;DHX40;ATXN1;NFIA;LRCH2;PPM1D	2.91423e-23		MSigDB_C5.NEGATIVE_REGULATION_OF_BIOLOGICAL_PROCESS	2.08846e-22	26	644	BNIP3;CXCL1;EIF2AK2;ANXA5;BCL2;EIF2AK2;TP53I11;RNF7;TGIF1;GLMN;PF4;ARHGAP35;GAS7;PRDM1;POU2F1;UBP1;GLI2;KLF12;KLF4;BCOR;BARD1;ZMYND11;ATXN1;HMGB1;MYO16;PPM1D	6.91657e-21
MSigDB_Hallmarks.HALLMARK_EPITHELIAL_MESENCHYMAL_TRANSITION	9.38713e-25	20	193	CADM1;CXCL1;NT5E;TGM2;COL1A2;IGFBP2;TNC;CD44;CDH11;COL4A1;COL4A2;VCAN;GPC1;LAMA3;COL5A1;MYLK;DST;PMEPA1;CXCL12;GJA1	3.09741e-23		MSigDB_C7.GSE10325_LUPUS_BCELL_VS_LUPUS_MYELOID_DN	2.19344e-22	18	194	LGALS3;ALDH2;FCGRT;KCNMB1;KCNMB1;KCNMB1;CD36;MYOF;RXRA;HK1;RIN2;RIN2;RIN2;KLF4;ATG7;FEZ2;ARHGAP26;ETS2	7.23754e-21
MSigDB_C2.HOSHIDA_LIVER_CANCER_SUBCLASS_S1	9.65714e-25	21	230	CXCL1;ANXA5;COL1A2;CTSC;IGFBP5;ATP1B3;CDH11;COL4A1;COL4A2;VCAN;HK1;MAP1B;IQGAP1;RIN2;RIN2;PTPRC;RIN2;PTPRC;AKT3;PKN1;CELF2	3.17483e-23		MSigDB_C3.TFtargets.V$OCT1_02	2.41061e-22	18	195	MEIS1;SKP1;GAP43;HOXA10;FGFR1;TGIF1;TRPS1;JAG1;BNC2;NPTX2;POU2F1;NPAS3;BCO2;TRPS1;FGF13;PPARGC1A;PPARGC1A;NFIA	7.92498e-21
MSigDB_C3.TFtargets.V$FOX_Q2	1.15985e-24	20	195	CADM1;CRIM1;EXT1;ITGBL1;BTBD3;BTBD3;HOXA10;HOXA11;RPS6KB1;MYT1;TGIF1;EXT1;PRDM1;PRICKLE2;KLF12;BCOR;FGF13;NFIA;NRG1;PPM1D	3.79914e-23		MSigDB_C2.RIGGI_EWING_SARCOMA_PROGENITOR_UP	2.78694e-22	22	390	FCGRT;MEIS1;SIGLEC15;KDSR;EFHD1;IGFBP2;TNC;FGF18;ALG6;IGFBP5;CLDN1;WDFY2;CDH11;WDFY2;CD36;ATP1A1;JAG1;PTGER4;NPTX2;ASAP1;KIAA1217;ZNF703	9.12876e-21
MSigDB_C3.TFtargets.V$TCF11_01	1.27319e-24	21	233	CADM1;CCDC88A;SGIP1;HOXA3;EFHD1;MINK1;ITGB6;ELF5;RLIM;CD247;MYT1;PTRH2;VMP1;SGIP1;JAG1;CCND1;POU2F1;ITGB6;PDZD2;GNAI1;NRG1	4.15523e-23		MSigDB_C3.TFtargets.CATTGTYY_V$SOX9_B1	2.95127e-22	21	336	CDCA7;RBMS1;MEIS1;HOXA3;HOXA2;ZFAND3;FOSL2;HOXA10;FGFR1;TGIF1;LOXL4;MAP1B;TRIM2;BNC2;PRDM1;TEAD1;NAV1;MYLK;CD96;HMGB1;TRPM3	9.63187e-21
MSigDB_C2.KIM_WT1_TARGETS_12HR_DN	1.58603e-24	20	198	CRIM1;EXT1;ITGBL1;PHLDA1;HOXA10;CD44;WASL;ELF5;RFTN1;EXT1;CCND1;LIMCH1;TGFBR2;PHLDA1;DUSP1;PHLDA1;PMEPA1;ADK;NRG1;CBX3	5.15748e-23		MSigDB_C2.ACEVEDO_FGFR1_TARGETS_IN_PROSTATE_CANCER_MODEL_DN	3.09815e-22	20	286	FGFR2;GATA3;TGM2;IGFBP2;KCNIP1;KCNIP1;KCNIP1;CLDN1;SPOCK2;RGS12;LAMA3;CRYL1;NPTX2;WIF1;MYLK;TLN2;IRS1;ATXN1;TRPM3;NFIA	1.00746e-20
MSigDB_C2.DANG_REGULATED_BY_MYC_DN	1.67218e-24	21	236	CAV1;MAGI2;FCGRT;COL1A2;FOSL2;PDGFB;F3;PTPN1;GPC1;CCND1;COL5A1;MCC;TGFBR2;KLF4;MAP3K1;DUSP1;MAP3K1;FZD1;MCC;MCC;SP3	5.41798e-23		MSigDB_C2.MANALO_HYPOXIA_UP	3.49866e-22	18	199	BNIP3;ALDH2;PHLDA1;PDGFB;SOX4;FILIP1L;FNDC3B;GPC1;COL5A1;LIMCH1;PDZD2;TRIO;PHLDA1;ARL4C;PHLDA1;MAST4;ATXN1;CELF2	1.13359e-20
MSigDB_C2.STEIN_ESRRA_TARGETS	2.0145e-24	26	480	CTSC;PFKP;DCTD;CLDN1;DCTD;TUBD1;PPP2R2D;HK1;QRSL1;MAP1B;TRIM2;SDHD;FAM50B;TACC1;ABLIM1;KIAA0040;CAV2;TGFBR2;DHX40;ETS2;TRIO;ABLIM1;IQSEC1;DUSP1;IFT27;CXCL12	6.50363e-23		MSigDB_C2.SWEET_LUNG_CANCER_KRAS_UP	3.72062e-22	23	455	CXCL1;HSPH1;LGALS3;LRRFIP1;PHLDA1;RPL3;CD44;ELF5;F3;TGIF1;ATP1A1;HK1;VMP1;ARG1;IQGAP1;CMIP;PIP5K1B;CCND1;NUDT4;PHLDA1;PHLDA1;SND1;GJA1	1.20117e-20
MSigDB_C2.CHANDRAN_METASTASIS_DN	2.10902e-24	22	280	FGFR2;LFNG;IGFBP2;SERPINB5;NDNF;THBS4;SCN7A;ANKH;MCC;PRICKLE2;CAV2;KLF4;MYLK;DUSP1;PMEPA1;ZMYND11;MIR100HG;MCC;MCC;THSD4;FGF13;NFIA	6.78438e-23		MSigDB_C2.PILON_KLF1_TARGETS_UP	3.90866e-22	23	456	BNIP3;FGFR2;RBMS1;SDC2;RAB36;IGFBP2;BCAR1;HGFAC;CLASP2;GIGYF2;PITRM1;SPP2;MBOAT2;LOXL4;RALBP1;SPATS2L;ANKH;TEAD1;MYLK;TRIO;ASAP1;FZD1;IRS2	1.25736e-20
MSigDB_C2.KRIGE_RESPONSE_TO_TOSEDOSTAT_24HR_UP	2.20605e-24	29	668	KLHL2;SDC2;PHLDA1;WSB2;S100A8;FOSL2;ITPKB;CBLB;RNF7;USP3;SNX16;FILIP1L;TGIF1;GAS7;JAG1;STIM1;PTPRC;KLF4;PTPRC;PHLDA1;HTT;NR3C1;PHLDA1;ATAD2B;ATXN1;UTRN;TM2D1;SP3;TRIM4	7.07117e-23		MSigDB_C2.BOQUEST_STEM_CELL_CULTURED_VS_FRESH_UP	4.09597e-22	22	397	CXCL1;SPATA6;PHLDA1;WSB2;TGM2;SPRY1;TRIB1;CD44;TPST2;SOX4;GAS7;LIMCH1;SPRY1;KLF4;ETS2;PHLDA1;DUSP1;PHLDA1;CD302;CELF2;ANK2;RABGAP1L	1.31291e-20
MSigDB_C2.LIAO_METASTASIS	2.35956e-24	26	483	CDCA7;SOX9;HOXA5;WFIKKN1;CLN6;CLN6;COL1A2;CTSC;KCNH2;BCAS4;WDFY2;LUZP1;SOX4;WDFY2;VCAN;KLHL29;RAPGEF1;ZNF827;MAP1B;TRPS1;FNDC3B;PTPN14;SLC44A3;TRPS1;BARD1;ASAP1	7.53632e-23		MSigDB_C2.YOSHIMURA_MAPK8_TARGETS_DN	4.26594e-22	21	342	HSPH1;SDC2;NAA20;IGFBP5;MAGI1;RPS6KB1;FGFR1;NAA20;RALBP1;VMP1;JAG1;ARG1;SLC6A6;COL5A1;PRICKLE2;PCM1;NUDT4;HTT;SND1;NFIA;HNRNPA2B1	1.36252e-20
MSigDB_Hallmarks.HALLMARK_UV_RESPONSE_DN	2.77257e-24	18	138	CAV1;MAGI2;SDC2;COL1A2;KCNMA1;IGFBP5;SPOP;F3;RXRA;MAP1B;TGFBR2;DUSP1;IRS1;NR3C1;AKT3;ATXN1;GJA1;CELF2	8.82405e-23		MSigDB_C3.miRNA.ACCAAAG,MIR-9	4.31223e-22	23	458	CRIM1;DIXDC1;KCNMA1;HOXA11;DGKB;MDGA1;SNX16;SHROOM2;SHROOM2;MAP1B;TRIM2;OSBPL3;FNDC3B;AEBP2;PRDM1;SLC6A6;KLF12;DHX40;ATG14;SNX7;ARL4C;KIAA1217;ANK2	1.37242e-20
MSigDB_C3.TFtargets.TGGNNNNNNKCCAR_UNKNOWN	2.80428e-24	24	378	PLCD4;HOXA3;HOXA6;KCNH2;SPRY1;HOXA9;IGFBP5;HOXA10;PDGFB;VIP;PLCXD2;SPP2;GRHL3;RIN2;GRHL3;KANK1;KIAA0040;RIN2;RIN2;SPRY1;PPARGC1A;PPARGC1A;NFIA;ZFPM2	8.89345e-23		MSigDB_C2.SENESE_HDAC3_TARGETS_UP	4.52859e-22	23	459	CCDC88A;USP32;PHLDA1;KCNMA1;IGFBP5;TRIB1;CD44;DCP2;DCP2;IQGAP1;PRDM1;TEAD1;CD180;SLC6A6;TGFBR2;DCP2;ETS2;TRIO;PHLDA1;DST;ARL4C;PHLDA1;AKT3	1.43619e-20
MSigDB_C2.DIAZ_CHRONIC_MEYLOGENOUS_LEUKEMIA_DN	2.91141e-24	17	111	MNDA;ANXA5;GATA3;TLR2;S100A8;BCR;TCF7;JAM2;FGFR1;RPL32;MS4A4A;MYOF;IL16;GAS7;KLF4;MYLK;SH3BP4	9.20068e-23		MSigDB_C3.TFtargets.TTCYRGAA_UNKNOWN	4.69108e-22	20	292	HSPH1;HOXA3;KCNH2;EFHD1;OLFML1;PDGFB;WASL;MYT1;TGIF1;RNFT1;PTRH2;VMP1;MGAT3;GAS7;JAG1;BCOR;PKN1;ETV1;CBX3;HNRNPA2B1	1.48248e-20
MSigDB_C2.ACEVEDO_FGFR1_TARGETS_IN_PROSTATE_CANCER_MODEL_DN	3.3684e-24	22	286	FGFR2;GATA3;TGM2;IGFBP2;KCNIP1;KCNIP1;KCNIP1;CLDN1;GLRB;MOCS1;SPOCK2;RGS12;LAMA3;CRYL1;NPTX2;WIF1;MYLK;TLN2;IRS1;ATXN1;TRPM3;NFIA	1.06075e-22		MSigDB_C2.ENK_UV_RESPONSE_KERATINOCYTE_DN	4.99272e-22	23	461	CRIM1;DHRS3;SMARCA1;TNC;HOXA9;ATP1B3;CD44;ITSN2;TPST2;RRM1;CD58;DEK;SDHD;TACC1;PTPN1;WWTR1;TRIM44;TGFBR2;KTN1;SNX7;IRS1;ZMYND11;CBX3	1.57227e-20
MSigDB_C2.DURCHDEWALD_SKIN_CARCINOGENESIS_DN	4.04126e-24	21	246	CADM1;CCDC88A;PHLDA1;HOXA1;WDFY2;CD44;WDFY2;UBASH3B;DAPK2;LAMA3;PIP5K1B;HS3ST1;UBL3;PHLDA1;PHLDA1;PMEPA1;ASAP1;UTRN;UBASH3B;NRG1;IRS2	1.26819e-22		MSigDB_C2.KRIGE_RESPONSE_TO_TOSEDOSTAT_24HR_UP	5.19396e-22	26	668	KLHL2;SDC2;PHLDA1;WSB2;FOSL2;ITPKB;CBLB;RNF7;USP3;SNX16;FILIP1L;TGIF1;GAS7;JAG1;STIM1;KLF4;PHLDA1;HTT;NR3C1;PHLDA1;ATAD2B;ATXN1;UTRN;TM2D1;SP3;TRIM4	1.62992e-20
MSigDB_C2.MULLIGHAN_MLL_SIGNATURE_2_UP	4.07358e-24	24	384	HOXA4;HOXA5;MEIS1;WSB2;HOXA6;HOXA7;LTB4R;HOXA9;FOSL2;HOXA10;CLASP2;THBS4;BEGAIN;RXRA;CFDP1;BEGAIN;SDHD;GAS7;IQGAP1;KYNU;TRIM44;HTR1F;CD302;ATXN1	1.27388e-22		MSigDB_C2.GROSS_HYPOXIA_VIA_ELK3_AND_HIF1A_UP	5.7294e-22	16	132	BNIP3;CXCL1;PHLDA1;GATA3;TNC;CRTC3;CD44;TGIF1;JAG1;PTGER4;KLF4;MAP3K1;PALLD;PHLDA1;MAP3K1;PHLDA1	1.79168e-20
MSigDB_C3.TFtargets.V$OCT1_07	4.74583e-24	18	142	CADM1;FGFR2;DIXDC1;BTBD3;BTBD3;HOXA10;CD36;MYT1;PLEKHA6;GRHL3;GRHL3;CCND1;PRICKLE2;BCOR;HEPH;NFIA;RARB;ETV1	1.47895e-22		MSigDB_C2.RIGGINS_TAMOXIFEN_RESISTANCE_DN	6.58841e-22	18	206	EIF2AK2;RBMS1;SOX9;SIGLEC15;BTBD3;EFHD1;EIF2AK2;IGFBP5;MYOF;TACC1;NUDT4;KLF4;PALLD;CD302;ATXN1;GJA1;SP3;RABGAP1L	2.05316e-20
MSigDB_C2.WU_CELL_MIGRATION	4.95676e-24	19	174	CXCL1;LGALS3;SOX9;GATA3;EHF;TGM2;SERPINB5;COL4A1;COL4A2;VCAN;MAP1B;JAG1;LAMA3;PTGER4;KYNU;WWTR1;LIMCH1;ARL4C;GJA1	1.53934e-22		MSigDB_C2.LINDGREN_BLADDER_CANCER_CLUSTER_3_DN	7.19829e-22	18	207	EXT1;MEIS1;NT5E;PYROXD2;CD44;NLRP1;RGS12;NLRP1;ZNF827;EXT1;JAG1;CCND1;ABLIM1;DST;ABLIM1;MAST4;ATXN1;THSD4	2.23545e-20
MSigDB_C2.RIGGI_EWING_SARCOMA_PROGENITOR_UP	5.88063e-24	24	390	FCGRT;MEIS1;SIGLEC15;KDSR;EFHD1;IGFBP2;TNC;FGF18;ALG6;IGFBP5;CLDN1;WDFY2;CDH11;WDFY2;FAT3;CD36;ATP1A1;JAG1;KIAA1217;PTGER4;NPTX2;ASAP1;KIAA1217;ZNF703	1.81995e-22		MSigDB_C2.KEGG_REGULATION_OF_ACTIN_CYTOSKELETON	7.86102e-22	18	208	FGFR2;FGF18;BCAR1;MYL12B;ITGB6;PDGFB;WASL;FGFR1;ITGA11;ARHGAP35;IQGAP1;PIP5K1B;ITGB6;MYLK;PTK2;PTK2;TIAM2;FGF13	2.43285e-20
MSigDB_C3.TFtargets.V$HP1SITEFACTOR_Q6	6.40423e-24	20	212	HOXA4;MEIS1;HOXA9;RNF144B;HOXA11;SOX4;TNIP3;TGIF1;GRHL3;ZNF827;JAG1;BNC2;RIN2;GRHL3;POU2F1;NPAS3;RIN2;RIN2;PDZD2;PRICKLE1	1.97519e-22		MSigDB_C2.PEDERSEN_METASTASIS_BY_ERBB2_ISOFORM_7	9.25983e-22	21	355	KLHL2;SDC2;NT5E;EFHD1;ARL4A;ARL4A;CLDN1;ITGB6;CD44;GEN1;MBOAT2;MYOF;FNDC3B;JAG1;GPC1;WWTR1;SNHG5;ITGB6;CAV2;ETS2;PMEPA1	2.85591e-20
MSigDB_C2.SCHAEFFER_PROSTATE_DEVELOPMENT_48HR_DN	7.0495e-24	24	393	CDCA7;SDC2;ENPP3;MEIS1;DIXDC1;FGF18;SH3PXD2B;ITGA11;MS4A7;UBASH3B;FILIP1L;SPATS2L;MED13L;KLF12;TGFBR2;BCOR;PALLD;ARL4C;PMEPA1;TIAM2;MSX2;UBASH3B;DPP10;KAZN	2.16676e-22		MSigDB_C3.TFtargets.V$MEF2_03	1.02107e-21	18	211	SMARCA1;HOXA3;EFHD1;HOXA11;LUZP1;MGAT3;BNC2;PTPN1;PRDM1;MYLK;KTN1;ARHGAP26;IRS1;PMEPA1;ADK;PPARGC1A;PPARGC1A;SHANK2	3.13838e-20
MSigDB_C2.DELACROIX_RARG_BOUND_MEF	7.74558e-24	23	344	DHRS3;FGFR2;ITGBL1;RFX1;FGF18;S100A8;HOXA10;HGFAC;HOXA13;TPST2;RLIM;OSBPL3;SERINC5;RIN2;CCND1;AOX1;WWTR1;RIN2;RIN2;DST;DUSP1;PKN1;RARB	2.35903e-22		MSigDB_C5.TRANSPORT	1.03396e-21	27	765	BNIP3;CAV1;KLHL2;KCNAB3;KCNS1;TRAK1;KCNH2;BCL2;STON1;TIMM44;CLCN4;CBLB;KCNMB1;KCNMB1;KCNMB1;SLC16A2;RALBP1;TRPS1;STIM1;NUDT4;SH3BP4;TRPS1;BARD1;SYN3;ATXN1;TRPM3;HNRNPA2B1	3.16718e-20
MSigDB_C3.TFtargets.V$PAX4_02	7.75391e-24	20	214	USP32;ARHGAP15;DIXDC1;BTBD3;PPP1R16A;BTBD3;HOXA11;VIP;SOX4;ITGA11;PLEKHA6;MAP1B;TRPS1;ETV6;TFEC;KYNU;PDZD2;TRPS1;NFIA;ETV1	2.35903e-22		MSigDB_C2.WAKABAYASHI_ADIPOGENESIS_PPARG_BOUND_8D	1.05389e-21	25	613	CDCA7;LGALS3;ALDH2;DIXDC1;PRELID2;CBX8;HOXA9;FOSL2;GNAZ;SOX4;F3;PTRH2;VMP1;OSBPL3;SLC44A3;PRKAG2;KANK1;NAV1;WWTR1;ABLIM1;FANCC;ABLIM1;UNC45A;SP3;RABGAP1L	3.21723e-20
MSigDB_C5.IMMUNE_RESPONSE	7.75391e-24	20	214	BNIP3;CADM1;FCGRT;LCP2;LCP2;LCP2;CTSC;LTB4R;BCL2;RFX1;BCAR1;GPR183;TCF7;CRTAM;IL16;PTGER4;PTPRC;PTPRC;CD96;CXCL12	2.35903e-22		MSigDB_C2.ZHOU_INFLAMMATORY_RESPONSE_LIVE_UP	1.06717e-21	22	415	CXCL1;HOXA6;RCN3;RNF144B;CD44;PDGFB;IQSEC3;SPP2;F3;HERC1;MAP1B;FNDC3B;JAG1;PTPN1;GPC1;LAMA3;KANK1;HERC1;RASAL2;PALLD;DUSP1;ATXN1	3.24673e-20
MSigDB_C5.TRANSCRIPTION_FACTOR_ACTIVITY	8.27608e-24	23	345	GATA3;EHF;HOXA7;RFX1;FOSL2;NPAS1;SOX4;TGIF1;RXRA;TRPS1;ETV6;GAS7;PRDM1;TFEC;POU2F1;UBP1;GLI2;KLF12;TRPS1;NR3C1;ZFHX3;ZFHX3;ETV1	2.50938e-22		MSigDB_C3.TFtargets.V$HP1SITEFACTOR_Q6	1.11308e-21	18	212	HOXA4;MEIS1;HOXA9;RNF144B;HOXA11;SOX4;TGIF1;GRHL3;ZNF827;JAG1;BNC2;RIN2;GRHL3;POU2F1;NPAS3;RIN2;RIN2;PDZD2	3.37498e-20
MSigDB_C7.GSE16755_CTRL_VS_IFNA_TREATED_MAC_UP	8.62686e-24	19	179	PHLDA1;HELZ;PCMTD2;TPST2;RNF7;RXRA;HK1;IL16;CD180;ZFP3;TGFBR2;BCOR;SPRY2;ZNF518B;PHLDA1;PHLDA1;IRS2;CELF2;CBX3	2.60694e-22		MSigDB_C5.ANATOMICAL_STRUCTURE_MORPHOGENESIS	1.16819e-21	21	359	CCDC88A;CDC42EP5;HOXA4;GATA3;EHF;EPHB4;PARD6B;FGF18;HOXA11;CLASP2;PARD3;GLMN;PF4;SHROOM2;SHROOM2;GLI2;ABLIM1;KLF4;FEZ2;ABLIM1;HTT	3.53014e-20
MSigDB_C2.WANG_SMARCE1_TARGETS_UP	1.02131e-23	21	257	CADM1;LRRFIP1;RBMS1;SDC2;GATA3;IGFBP5;CBLB;VCAN;MAP1B;ETV6;JAG1;SERINC5;COL5A1;MCC;MYLK;IRS1;FZD1;MCC;MCC;ATXN1;ZNF703	3.07593e-22		MSigDB_C2.WANG_SMARCE1_TARGETS_UP	1.18184e-21	19	257	CADM1;LRRFIP1;RBMS1;SDC2;GATA3;IGFBP5;CBLB;MAP1B;ETV6;JAG1;COL5A1;MCC;MYLK;IRS1;FZD1;MCC;MCC;ATXN1;ZNF703	3.55304e-20
MSigDB_C7.GSE39820_IL1B_IL6_VS_IL1B_IL6_IL23A_TREATED_CD4_TCELL_DN	1.07173e-23	19	181	CXCL1;PLCD4;SGIP1;LTB4R;GAP43;GPR183;MYL12B;CD44;SGIP1;MED12L;OSBPL3;PTGER4;SLC6A6;THNSL2;CYP26A1;MED30;MED30;PRICKLE1;DLGAP1	3.21698e-22		MSigDB_C7.GSE17974_0H_VS_2H_IN_VITRO_ACT_CD4_TCELL_DN	1.18369e-21	17	173	MIR155HG;PHLDA1;NT5E;SPRY1;CLDN1;TUBD1;CD58;SNX16;GLMN;VMP1;OSBPL3;ZFP3;SPRY1;KTN1;PHLDA1;PHLDA1;PPM1D	3.55304e-20
MSigDB_C2.PILON_KLF1_TARGETS_UP	1.15163e-23	25	456	BNIP3;FGFR2;RBMS1;SDC2;RAB36;COL1A2;IGFBP2;BCAR1;HGFAC;CLASP2;GIGYF2;PITRM1;SPP2;COL4A1;MBOAT2;LOXL4;RALBP1;SPATS2L;ANKH;TEAD1;MYLK;TRIO;ASAP1;FZD1;IRS2	3.4453e-22		MSigDB_C2.NABA_MATRISOME	1.27042e-21	29	940	CRIM1;CXCL1;LGALS3;SDC2;WFIKKN1;ANXA5;TGM2;IGFBP2;TNC;FGF18;SERPINB5;IGFBP5;HGFAC;PDGFB;SPOCK2;ZPLD1;PF4;LOXL4;CRELD2;IL16;GPC1;LAMA3;COL5A1;WIF1;ADAMTS12;ADAMTS17;THSD4;CXCL12;FGF13	3.80069e-20
MSigDB_C7.GSE24634_TEFF_VS_TCONV_DAY3_IN_CULTURE_DN	1.19338e-23	19	182	MNDA;PPFIBP2;FCGRT;TLR2;S100A8;TCF7;MS4A4A;MYOF;RXRA;RIN2;KANK1;CRYL1;KYNU;ABLIM1;RIN2;RIN2;SPRY2;ABLIM1;CD302	3.55835e-22		MSigDB_C2.HATADA_METHYLATED_IN_LUNG_CANCER_UP	1.31075e-21	21	361	TBX20;GATA3;HOXA7;HOXA9;GTF2A1L;HOXA13;ITPKB;SPOCK2;BEGAIN;PLEKHF2;RALBP1;BEGAIN;IL16;AOX1;COL5A1;RAPGEF4;BCOR;ADAMTS17;CXCL12;ANK2;RARB	3.90829e-20
MSigDB_C5.IMMUNE_SYSTEM_PROCESS	1.20098e-23	22	303	BNIP3;CADM1;FCGRT;LCP2;LCP2;LCP2;CTSC;LTB4R;BCL2;RFX1;BCAR1;GPR183;TCF7;CRTAM;GLMN;PF4;IL16;PTGER4;PTPRC;PTPRC;CD96;CXCL12	3.56915e-22		MSigDB_C3.TFtargets.V$HNF6_Q6	1.32102e-21	18	214	CADM1;CCDC88A;SGIP1;HOXA3;HOXA11;GEN1;SOX4;WASL;ZPLD1;ZNF827;SGIP1;BNC2;POU2F1;PRICKLE2;PDZD2;RARB;CBX3;HNRNPA2B1	3.92589e-20
MSigDB_C2.SENESE_HDAC1_TARGETS_DN	1.36066e-23	20	220	LRRFIP1;SMARCA1;MEIS1;BCAR1;IGFBP5;CDH13;FGFR1;ARHGAP35;LOXL4;RNFT1;ZNF827;TRIM2;BNC2;COL5A1;GLI2;MYLK;IRS1;TIAM2;UTRN;NFIA	4.03034e-22		MSigDB_C2.LIAO_METASTASIS	1.41838e-21	23	483	CDCA7;SOX9;HOXA5;WFIKKN1;CLN6;CLN6;KCNH2;BCAS4;WDFY2;LUZP1;SOX4;WDFY2;KLHL29;RAPGEF1;ZNF827;MAP1B;TRPS1;FNDC3B;PTPN14;SLC44A3;TRPS1;BARD1;ASAP1	4.20131e-20
MSigDB_C2.MCLACHLAN_DENTAL_CARIES_DN	1.49196e-23	20	221	CXCL1;MNDA;PHLDA1;LCP2;LCP2;LCP2;CTSC;OLFML1;S100A8;CD44;TRIM2;PTGER4;KYNU;ABLIM1;PTPRC;PTPRC;PHLDA1;ABLIM1;PHLDA1;CXCL12	4.40471e-22		MSigDB_C2.BERENJENO_TRANSFORMED_BY_RHOA_DN	1.6468e-21	21	365	CAV1;FGFR2;MEIS1;CLN6;CLN6;MYL12B;FGFR1;TTC3;RIN2;GLOD4;GLOD4;COL5A1;ABLIM1;RIN2;RIN2;TRIO;ABLIM1;SND1;FZD1;CXCL12;CELF2	4.86186e-20
MSigDB_C2.BROWNE_HCMV_INFECTION_6HR_DN	1.50092e-23	18	151	MEIS1;MTM1;STON1;HOXA10;HOXA11;PCMTD2;CBLB;TGIF1;TRIM2;GLOD4;GLOD4;KANK1;GLI2;KIN;ARL4C;NR3C1;MSX2;ETV1	4.41664e-22		MSigDB_C3.miRNA.TGCTGCT,MIR-15A,MIR-16,MIR-15B,MIR-195,MIR-424,MIR-497	1.69608e-21	24	554	CADM1;CRIM1;HOXA3;HELZ;KDSR;BCL2;MINK1;BCR;HOXA10;RNF144B;ZNF622;LUZP1;SERBP1;CHRNE;SNX16;FBXW7;TRIM2;NAV1;MYLK;ATG14;AKT3;ANK2;RARB;PPM1D	4.99093e-20
MSigDB_C5.ION_TRANSMEMBRANE_TRANSPORTER_ACTIVITY	1.53492e-23	21	262	KCNS1;KCNH2;ATP1B3;CLCN4;GLRB;KCNMB1;KCNMB1;CHRNE;KCNMB1;CLDN16;SCN9A;SHROOM2;ATP1A1;SCN7A;SHROOM2;KCNQ3;CACNG1;ANKH;SLC6A6;KCNB2;GJA1	4.50193e-22		MSigDB_C7.GSE22886_NAIVE_CD4_TCELL_VS_48H_ACT_TH2_UP	1.76199e-21	17	177	DHRS3;PPFIBP2;ALDH2;FCGRT;RPL3;BCL2;ITPKB;RPL32;RXRA;TTC3;DHRS12;TRPS1;DHRS12;UBP1;TRIM44;TRPS1;DUSP1	5.16792e-20
MSigDB_C2.RODRIGUES_THYROID_CARCINOMA_ANAPLASTIC_UP	1.61843e-23	28	649	CCDC88A;CXCL1;RBMS1;TGM2;BZW1;KCNMA1;TNC;CLDN1;RNF175;RPS6KB1;CDH13;CD58;ITGA11;VCAN;MTMR1;TTC3;VMP1;IQGAP1;DPM1;RASAL2;TMEM167A;XRCC4;TRIO;ARL4C;ASAP1;ADK;SKA2;CBX3	4.73142e-22		MSigDB_C2.MIKKELSEN_ES_ICP_WITH_H3K4ME3	1.81106e-21	25	627	CAPN1;CDC42EP5;CXCL1;ENPP3;RCN3;TRAK1;TEK;PYROXD2;TACR2;LRRC2;GAP43;DGKB;CD247;FBXW7;TRIM2;RBM44;CACNG1;RIN2;AOX1;RIN2;RIN2;SYN3;AKAP6;ANK2;ETV1	5.29456e-20
MSigDB_C3.TFtargets.V$HFH8_01	1.64142e-23	19	185	CADM1;LCP2;LCP2;LCP2;HOXA10;BLID;HOXA11;RPS6KB1;ITPKB;USP3;TGIF1;CCND1;POU2F1;KLF12;DUSP1;PPARGC1A;PPARGC1A;DPP10;ETV1	4.78303e-22		MSigDB_C3.TFtargets.V$E4F1_Q6	1.8346e-21	19	263	SGIP1;SMARCA1;SOX9;TBX20;SACM1L;CBX8;RFX1;TRIB1;SGIP1;TBC1D23;DUSP1;FAM76B;NR3C1;HMGB1;PPARGC1A;PPARGC1A;ANK2;CBX3;HNRNPA2B1	5.34596e-20
MSigDB_C3.TFtargets.V$FOXO1_02	1.96162e-23	20	224	CADM1;DHRS3;DIXDC1;TEK;TMEM71;RFX1;HOXA2;FOSL2;HOXA1;HOXA10;TCF7;HOXA11;MDGA1;JAG1;PRDM1;POU2F1;KLF12;KCNJ16;NRG1;ETV1	5.6792e-22		MSigDB_C3.miRNA.AGCACTT,MIR-93,MIR-302A,MIR-302B,MIR-302C,MIR-302D,MIR-372,MIR-373,MIR-520E,MIR-520A,MIR-526B,MIR-520B,MIR-520C,MIR-520D	1.99308e-21	20	314	CDCA7;CRIM1;KCNMA1;MINK1;SPOP;GIGYF1;TRPS1;MED12L;FNDC3B;AEBP2;CCND1;NPAS3;KLF12;DHX40;TRPS1;ZMYND11;ATXN1;CELF2;ANK2;ETV1	5.78896e-20
MSigDB_C3.TFtargets.V$NKX62_Q2	1.96162e-23	20	224	CADM1;HOXA4;DIXDC1;KCNS1;BTBD3;BTBD3;HOXA10;HOXA11;LUZP1;MYT1;MED12L;BNC2;SLC44A3;ANKH;PRDM1;ADAMTS17;GNAI1;IRS1;FGF13;ZFPM2	5.6792e-22		MSigDB_C7.GSE22886_NAIVE_CD4_TCELL_VS_48H_ACT_TH1_UP	2.35963e-21	17	180	PPFIBP2;SPATA6;PLCL2;RPL32;NLRP1;NLRP1;PLEKHF2;RXRA;ATP1A1;ANKH;TRIM44;ATG14;MAP3K1;IQSEC1;DUSP1;MAP3K1;NKTR	6.83151e-20
MSigDB_C2.ACEVEDO_FGFR1_TARGETS_IN_PROSTATE_CANCER_MODEL_UP	2.47549e-23	21	268	CXCL1;LGALS3;SOX9;MTM1;TMEM71;SPRY1;KCNMA1;PARD6B;ARL4A;SERPINB5;ARL4A;FOSL2;CD44;HGFAC;PLCL2;ATP1A1;ARG1;PCM1;SPRY1;PPARGC1A;PPARGC1A	7.14391e-22		MSigDB_C7.GSE39820_IL1B_IL6_VS_IL1B_IL6_IL23A_TREATED_CD4_TCELL_DN	2.59789e-21	17	181	CXCL1;PLCD4;SGIP1;LTB4R;GAP43;GPR183;MYL12B;CD44;SGIP1;MED12L;OSBPL3;PTGER4;SLC6A6;CYP26A1;MED30;MED30;DLGAP1	7.49712e-20
MSigDB_C2.ZHOU_INFLAMMATORY_RESPONSE_LIVE_UP	2.54955e-23	24	415	CXCL1;HOXA6;RCN3;TLR2;RNF144B;CD44;PDGFB;IQSEC3;SPP2;COL4A1;F3;HERC1;MAP1B;FNDC3B;JAG1;PTPN1;GPC1;LAMA3;KANK1;HERC1;RASAL2;PALLD;DUSP1;ATXN1	7.33403e-22		MSigDB_C3.TFtargets.V$FOXO1_02	3.0337e-21	18	224	CADM1;DHRS3;DIXDC1;TEK;RFX1;HOXA2;FOSL2;HOXA1;HOXA10;TCF7;HOXA11;MDGA1;JAG1;PRDM1;POU2F1;KLF12;KCNJ16;ETV1	8.69888e-20
MSigDB_C2.ELVIDGE_HYPOXIA_BY_DMOG_UP	2.83194e-23	17	126	BNIP3;CADM1;CAV1;SOX9;PHLDA1;SPRY1;PFKP;IGFBP5;LIMCH1;SPRY1;ATG14;PHLDA1;DST;NR3C1;PHLDA1;ATXN1;GJA1	8.12034e-22		MSigDB_C3.TFtargets.V$NKX62_Q2	3.0337e-21	18	224	CADM1;HOXA4;DIXDC1;KCNS1;BTBD3;HOXA10;HOXA11;LUZP1;MYT1;MED12L;BNC2;SLC44A3;ANKH;PRDM1;ADAMTS17;GNAI1;IRS1;FGF13	8.69888e-20
MSigDB_C3.TFtargets.YATGNWAAT_V$OCT_C	3.0179e-23	22	316	CADM1;SMARCA1;HOXA5;HOXA3;HOXA7;HOXA10;MAP1B;TRPS1;PRDM1;CD180;CCND1;NPTX2;MCC;PRICKLE2;BCOR;PDZD2;TRPS1;MCC;MCC;NFIA;RARB;ETV1	8.62601e-22		MSigDB_C3.TFtargets.V$SRF_Q6	3.28947e-21	18	225	FBXL22;LRRFIP1;HOXA5;DIXDC1;HOXA3;EFHD1;HOXA1;RRM1;KCNMB1;KCNMB1;KCNMB1;HERC1;PRDM1;NAV1;HERC1;ADAMTS12;MYLK;RARB	9.40222e-20
MSigDB_C3.TFtargets.V$OCT1_01	3.06867e-23	20	229	CADM1;HOXA5;HOXA3;HOXA10;PLEKHA6;GRHL3;TRPS1;GRHL3;CD180;CCND1;POU2F1;MCC;BCO2;KLF12;BCOR;TRPS1;MCC;MCC;NFIA;ETV1	8.7156e-22		MSigDB_C2.KRIGE_RESPONSE_TO_TOSEDOSTAT_24HR_DN	3.4753e-21	28	887	HSPH1;TOP1MT;CLN6;DIXDC1;CLN6;NAA20;SPRY1;ARL4A;ARL4A;BCR;GPR183;TRIB1;LDLRAD3;ZNF696;SERBP1;SOX4;PPP2R2D;NAA20;TBC1D1;CFDP1;KANK1;CCND1;PTGER4;SPRY1;ATG7;FAM76B;CD302;HMGB1	9.90185e-20
MSigDB_C3.TFtargets.V$LMO2COM_02	3.06867e-23	20	229	ABCA12;CAPN1;LRRC4;SGIP1;TMEM196;IGFBP5;FOSL2;HOXA10;PRDM15;SGIP1;BNC2;TACC1;PRDM1;PIP5K1B;NR3C1;PKN1;PPARGC1A;TRPM3;PPARGC1A;SP3	8.7156e-22		MSigDB_C2.MASSARWEH_TAMOXIFEN_RESISTANCE_DN	3.86305e-21	18	227	CADM1;TOP1MT;BCL2;PARD6B;CD44;SOX4;MYOF;RXRA;TEAD1;NAV1;COL5A1;IRS1;FZD1;THSD4;CXCL12;MYO16;ZNF703;KAZN	1.09561e-19
MSigDB_C2.WALLACE_PROSTATE_CANCER_RACE_UP	3.13028e-23	21	271	ARHGAP15;LCP2;LCP2;LCP2;CD1E;CTSC;CD1C;GPR183;P2RY14;MS4A4A;IL16;TFEC;CCND1;PTPRC;PTPRC;ETS2;ARL4C;PPARGC1A;PPARGC1A;IRS2;CELF2	8.86253e-22		MSigDB_C2.DUTERTRE_ESTRADIOL_RESPONSE_6HR_DN	3.86971e-21	14	88	EFHD1;STON1;RNF144B;ITGB6;PLEKHF2;GRHL3;PLA2R1;GRHL3;PTGER4;ITGB6;SH3BP4;NR3C1;UTRN;FGF13	1.09561e-19
MSigDB_C2.MOREAUX_MULTIPLE_MYELOMA_BY_TACI_UP	3.1775e-23	23	366	CXCL1;PHLDA1;HOXA6;EPHB4;KCNH2;BCL2;KCNIP1;KCNIP1;KCNIP1;PDGFB;LUZP1;ACAD10;CHRNE;RGS12;ARG1;PHLDA1;DUSP1;PHLDA1;MAST4;TRPM3;NRG1;SHANK2;ETV1	8.96794e-22		MSigDB_C7.GSE17721_LPS_VS_GARDIQUIMOD_2H_BMDM_UP	4.16724e-21	17	186	SPRY1;PLCL2;TGIF1;ETV6;GAS7;JAG1;AEBP2;AOX1;FANCC;SPRY1;KTN1;SH3BP4;ETS2;DUSP1;PMEPA1;HMGB1;IRS2	1.17613e-19
MSigDB_C2.ACEVEDO_LIVER_CANCER_WITH_H3K27ME3_UP	3.65938e-23	20	231	CXCL1;TMEM71;COL1A2;TLR2;GLRB;SPP2;MBOAT2;PRKACG;ZNF827;KIAA1217;LIMCH1;PDZD2;PALLD;AKT3;FZD1;MAST4;KIAA1217;HSBP1;SDK1;LRCH2	1.02634e-21		MSigDB_C2.VERHAAK_GLIOBLASTOMA_CLASSICAL	4.77035e-21	16	150	LFNG;SOX9;MEIS1;ANXA5;EPHB4;RGS12;OSBPL3;JAG1;PTPN14;MCC;GLI2;NPAS3;MCC;MCC;GJA1;IRS2	1.34213e-19
MSigDB_C3.TFtargets.V$FREAC2_01	3.65938e-23	20	231	CADM1;DHRS3;EXT1;FBXL22;FOSL2;HOXA11;MTTP;FBXW7;EXT1;PRDM1;MCC;KLF12;DUSP1;MCC;MCC;ATXN1;NRG1;PPM1D;ZFHX3;ZFHX3	1.02634e-21		MSigDB_C3.TFtargets.V$CDX2_Q5	4.90241e-21	18	230	CADM1;MEIS1;WSB2;HOXA3;HOXA7;SKP1;ARL4A;ARL4A;HOXA2;HOXA9;HOXA11;SOX4;TRIM2;JAG1;BNC2;PRDM1;PPARGC1A;PPARGC1A	1.37444e-19
MSigDB_C2.LEE_RECENT_THYMIC_EMIGRANT	4.13449e-23	19	194	CD1B;CDCA7;USP32;GATA3;BTBD3;BTBD3;RNF144B;PLCXD2;SOX4;UBASH3B;ZNF827;AEBP2;PTGER4;BCOR;SPRY2;TRIO;GNAI1;PMEPA1;UBASH3B	1.15598e-21		MSigDB_C3.TFtargets.GATAAGR_V$GATA_C	4.91583e-21	19	277	ABCA12;CAPN1;SGIP1;IGFBP5;RNF144B;MYT1;EPG5;SGIP1;TRPS1;TACC1;PDZD2;TRPS1;IRS1;HEPH;PPARGC1A;TRPM3;PPARGC1A;NFIA;ETV1	1.37444e-19
MSigDB_C3.TFtargets.SMTTTTGT_UNKNOWN	4.32389e-23	23	371	CADM1;DHRS3;LRRC4;HOXA4;HOXA5;EHF;HOXA2;TCF7;PDGFB;ELF5;TGIF1;DOC2B;MAP1B;CD180;DOC2B;POU2F1;KLF12;ETS2;ARL4C;HMGB1;NRG1;SP3;ETV1	1.20518e-21		MSigDB_C2.MATSUDA_NATURAL_KILLER_DIFFERENTIATION	5.26981e-21	22	447	CADM1;CRIM1;DHRS3;MCOLN2;ENPP3;MTM1;MAGI1;TCF7;CD44;HOXA13;SOX4;CD247;CD36;SLC16A2;DAPK2;WWTR1;KLF4;DST;PMEPA1;CD302;PPARGC1A;PPARGC1A	1.46884e-19
MSigDB_C5.SUBSTRATE_SPECIFIC_TRANSPORTER_ACTIVITY	4.88481e-23	23	373	KCNS1;KCNH2;ATP1B3;CLCN4;GLRB;KCNMB1;KCNMB1;CHRNE;KCNMB1;CLDN16;IPO9;SCN9A;SLC16A2;SHROOM2;ATP1A1;SCN7A;SHROOM2;KCNQ3;CACNG1;ANKH;SLC6A6;KCNB2;GJA1	1.35731e-21		MSigDB_C2.PLASARI_TGFB1_TARGETS_10HR_DN	5.30374e-21	18	231	DHRS3;EIF2AK2;FGFR2;DIXDC1;EIF2AK2;IGFBP5;CD36;TRIM2;TRPS1;MED12L;ABLIM1;PRICKLE2;TRPS1;ABLIM1;IRS1;NFIA;CELF2;RARB	1.46917e-19
MSigDB_C2.MIYAGAWA_TARGETS_OF_EWSR1_ETS_FUSIONS_DN	5.5681e-23	19	197	BNIP3;MIR155HG;PHLDA1;COL1A2;CD44;ITGA11;VCAN;F3;FILIP1L;RFTN1;PRDM1;COL5A1;PRICKLE2;ADAMTS12;PHLDA1;IRS1;NR3C1;PHLDA1;NRG1	1.5424e-21		MSigDB_C3.TFtargets.V$FREAC2_01	5.30374e-21	18	231	CADM1;DHRS3;EXT1;FBXL22;FOSL2;HOXA11;FBXW7;EXT1;PRDM1;MCC;KLF12;DUSP1;MCC;MCC;ATXN1;PPM1D;ZFHX3;ZFHX3	1.46917e-19
MSigDB_C2.WAKABAYASHI_ADIPOGENESIS_PPARG_BOUND_8D	5.8401e-23	27	613	CDCA7;LGALS3;ALDH2;DIXDC1;PRELID2;CBX8;HOXA9;FOSL2;GNAZ;CDH13;SOX4;MOCS1;F3;PTRH2;VMP1;OSBPL3;SLC44A3;PRKAG2;KANK1;NAV1;WWTR1;ABLIM1;FANCC;ABLIM1;UNC45A;SP3;RABGAP1L	1.61277e-21		MSigDB_C3.TFtargets.V$HNF3ALPHA_Q6	5.49744e-21	17	189	FBXL22;LCP2;LCP2;LCP2;TRIB1;HOXA11;ITPKB;GNAZ;PRDM1;MCC;KLF12;SYN3;AKT3;MCC;MCC;FGF13;NFIA	1.51814e-19
MSigDB_C2.WANG_LMO4_TARGETS_UP	5.96557e-23	22	326	CAPN1;LRRFIP1;IGFBP2;RFX1;RNF144B;SERBP1;UBTD2;TTC3;ETV6;APIP;SERINC5;RIN2;DPY19L1;RIN2;RIN2;UBL3;BCOR;ETS2;KRR1;HMGB1;NFIA;CBX3	1.64236e-21		MSigDB_C2.CHARAFE_BREAST_CANCER_LUMINAL_VS_BASAL_UP	6.38637e-21	20	333	CADM1;LFNG;GATA3;PPP1R16A;CACYBP;RAB40C;USP3;TTC3;TRPS1;DIP2C;CCND1;KIAA0040;NUDT4;BCOR;TRPS1;IQSEC1;THSD4;SHANK2;ZNF703;HNRNPA2B1	1.75821e-19
MSigDB_C5.SUBSTRATE_SPECIFIC_TRANSMEMBRANE_TRANSPORTER_ACTIVITY	6.37834e-23	22	327	KCNS1;KCNH2;ATP1B3;CLCN4;GLRB;KCNMB1;KCNMB1;CHRNE;KCNMB1;CLDN16;SCN9A;SLC16A2;SHROOM2;ATP1A1;SCN7A;SHROOM2;KCNQ3;CACNG1;ANKH;SLC6A6;KCNB2;GJA1	1.75063e-21		MSigDB_C3.miRNA.GTGCCAA,MIR-96	6.45134e-21	19	281	CAV1;EXT1;SDC2;HOXA5;BTBD3;BCR;MAGI1;SH3PXD2B;LUZP1;SNX16;EXT1;TACC1;NPTX2;RAPGEF4;IRS1;PMEPA1;ATXN1;CELF2;LRCH2	1.77067e-19
MSigDB_C2.GROSS_HYPOXIA_VIA_ELK3_AND_HIF1A_UP	6.48263e-23	17	132	BNIP3;CXCL1;PHLDA1;GATA3;TNC;CRTC3;CD44;TGIF1;JAG1;PTGER4;KLF4;SPRY2;MAP3K1;PALLD;PHLDA1;MAP3K1;PHLDA1	1.77383e-21		MSigDB_C3.TFtargets.V$STAT6_01	6.70125e-21	18	234	CADM1;DHRS3;HOXA4;HOXA3;EFHD1;ZFAND3;TRIB1;FBXW7;TGIF1;TRPS1;ETV6;GAS7;TACC1;TRPS1;KCNJ16;FGF13;SKA2;RARB	1.83365e-19
MSigDB_C3.TFtargets.V$MYOD_01	6.69121e-23	20	238	HOXA6;CBX8;MINK1;ARL4A;ARL4A;HOXA10;SPOP;SERBP1;NDNF;USP3;STIM1;KTN1;CYP26A1;DST;PPARGC1A;PPARGC1A;SHANK2;SKA2;PRICKLE1;ETV1	1.82505e-21		MSigDB_C2.NUYTTEN_NIPP1_TARGETS_UP	7.12718e-21	25	664	BNIP3;CCDC88A;CXCL1;EIF2AK2;PLCD4;HOXA4;TGM2;PARD6B;EIF2AK2;CLDN1;CD44;RNF7;SETBP1;SLC16A2;SPATS2L;AEBP2;PTPN1;UBP1;DUSP1;PMEPA1;FGF13;KRR1;TM2D1;NFIA;RABGAP1L	1.94427e-19
MSigDB_C3.miRNA.GTGCCAA,MIR-96	6.71047e-23	21	281	CAV1;EXT1;SDC2;HOXA5;BTBD3;PHF20L1;BTBD3;BCR;MAGI1;SH3PXD2B;LUZP1;SNX16;EXT1;TACC1;NPTX2;RAPGEF4;IRS1;PMEPA1;ATXN1;CELF2;LRCH2	1.82505e-21		MSigDB_C5.NON_MEMBRANE_BOUND_ORGANELLE	7.84778e-21	24	592	KLHL2;LRRFIP1;RPL3;FGF18;RFC5;TUBD1;CLASP2;WASL;RGS12;SHROOM2;SHROOM2;MAP1B;IQGAP1;ABLIM1;PCM1;PTK2;PALLD;ABLIM1;CDH23;PTK2;UTRN;KRR1;HMGB1;EVPL	2.12791e-19
MSigDB_C3.TFtargets.V$CART1_01	6.77209e-23	19	199	HOXA5;HOXA3;HOXA11;TMEM117;SOX4;ELF5;RLIM;MYT1;PLEKHA6;BNC2;PRDM1;KYNU;NPTX2;POU2F1;PTPRC;PTPRC;FGF13;SKA2;ZFPM2	1.83624e-21		MSigDB_C5.INTRACELLULAR_NON_MEMBRANE_BOUND_ORGANELLE	7.84778e-21	24	592	KLHL2;LRRFIP1;RPL3;FGF18;RFC5;TUBD1;CLASP2;WASL;RGS12;SHROOM2;SHROOM2;MAP1B;IQGAP1;ABLIM1;PCM1;PTK2;PALLD;ABLIM1;CDH23;PTK2;UTRN;KRR1;HMGB1;EVPL	2.12791e-19
MSigDB_C2.RUTELLA_RESPONSE_TO_HGF_VS_CSF2RB_AND_IL4_UP	7.01371e-23	23	379	CRIM1;CXCL1;EIF2AK2;LGALS3;SDC2;ANXA5;TGM2;KCNMA1;EIF2AK2;TNIP3;CRTAM;PLCL2;TBC1D1;MS4A4A;MYOF;RAB20;RIN2;CCND1;KYNU;RIN2;RIN2;ETS2;AKT3	1.89603e-21		MSigDB_C2.REN_ALVEOLAR_RHABDOMYOSARCOMA_DN	7.98281e-21	21	394	CAV1;EXT1;ANXA5;NT5E;RCN3;TPST2;EXT1;OSBPL3;FNDC3B;IQGAP1;CCND1;COL5A1;CAV2;TGFBR2;MYLK;SNX7;DUSP1;ARL4C;ASAP1;FZD1;GJA1	2.158e-19
MSigDB_C2.CASORELLI_ACUTE_PROMYELOCYTIC_LEUKEMIA_DN	7.20738e-23	27	618	MEIS1;CLN6;CLN6;HOXA7;RPL3;PFKP;HOXA9;STON1;HOXA10;TIMM44;CLCN4;SERBP1;POLA2;FILIP1L;MGAT3;APIP;GLOD4;GLOD4;KYNU;ABLIM1;HEATR6;PTK2;ETS2;ABLIM1;PTK2;GNAI1;HNRNPA2B1	1.94253e-21		MSigDB_C3.TFtargets.V$ZIC1_01	8.44002e-21	18	237	CCDC88A;HOXA7;KCNH2;NXPH3;HOXA10;PDGFB;GIGYF2;RRM1;MAP1B;ETV6;AEBP2;PTPN1;POU2F1;KLF12;BCOR;CYP26A1;ZMYND11;KAZN	2.27475e-19
MSigDB_C3.TFtargets.V$FOXJ2_01	7.82018e-23	18	165	FBXL22;GFI1;LCP2;HOXA7;LCP2;LCP2;GAP43;HOXA10;BLID;HOXA11;RPS6KB1;GNAZ;TRPS1;PRDM1;KLF12;TRPS1;NRG1;PPM1D	2.10138e-21		MSigDB_C3.TFtargets.V$MYOD_01	9.10831e-21	18	238	HOXA6;CBX8;MINK1;ARL4A;ARL4A;HOXA10;SPOP;SERBP1;USP3;STIM1;KTN1;CYP26A1;DST;PPARGC1A;PPARGC1A;SHANK2;SKA2;ETV1	2.44752e-19
MSigDB_C2.BERENJENO_TRANSFORMED_BY_RHOA_UP	1.03246e-22	25	499	CDCA7;CXCL1;HSPH1;LRRFIP1;PHLDA1;TNC;CACYBP;RFC5;ATP1B3;CD44;RRM1;DEK;POLA2;TGIF1;GPC1;CCND1;PTGER4;KLF4;FEZ2;PHLDA1;DUSP1;ARL4C;PHLDA1;GJA1;ZFPM2	2.76608e-21		MSigDB_C2.SENESE_HDAC3_TARGETS_DN	9.29395e-21	22	459	CRIM1;LFNG;MAGI2-AS3;SDC2;CHMP4C;CLN6;CLN6;NIPAL3;GAP43;PARD3;CTIF;LIMD1;AEBP2;ABLIM1;LIMCH1;ABLIM1;BARD1;GNAI1;MED30;UTRN;MED30;NFIA	2.48995e-19
MSigDB_C2.MIKKELSEN_ES_ICP_WITH_H3K4ME3	1.04763e-22	27	627	CAPN1;CDC42EP5;CXCL1;ENPP3;RCN3;TRAK1;TEK;PYROXD2;TLR2;TACR2;LRRC2;GAP43;DGKB;CD247;FBXW7;SCN9A;TRIM2;RBM44;CACNG1;RIN2;AOX1;RIN2;RIN2;SYN3;AKAP6;ANK2;ETV1	2.79836e-21		MSigDB_C3.TFtargets.V$FOX_Q2	9.43523e-21	17	195	CADM1;CRIM1;EXT1;BTBD3;HOXA10;HOXA11;RPS6KB1;MYT1;TGIF1;EXT1;PRDM1;PRICKLE2;KLF12;BCOR;FGF13;NFIA;PPM1D	2.52027e-19
MSigDB_C3.TFtargets.CATTGTYY_V$SOX9_B1	1.15341e-22	22	336	CDCA7;MYCT1;RBMS1;MEIS1;HOXA3;HOXA2;ZFAND3;FOSL2;HOXA10;FGFR1;TGIF1;LOXL4;MAP1B;TRIM2;BNC2;PRDM1;TEAD1;NAV1;MYLK;CD96;HMGB1;TRPM3	3.07177e-21		MSigDB_C3.TFtargets.V$CEBP_01	1.14244e-20	18	241	CADM1;RBMS1;SGIP1;USP32;IGFBP5;HOXA10;HOXA11;GIGYF2;GNAZ;CLDN16;TGIF1;SGIP1;BNC2;PRDM1;PALLD;DST;NR3C1;FGF13	3.04255e-19
MSigDB_C3.TFtargets.V$SOX5_01	1.41432e-22	20	247	DHRS3;FGFR2;USP32;ARHGAP15;HOXA2;HOXA9;FOSL2;WASL;NDNF;BNC2;KANK1;HS3ST1;NPTX2;MYLK;DHX40;NFIA;ANK2;LRCH2;RARB;PPM1D	3.75548e-21		MSigDB_C2.DELACROIX_RARG_BOUND_MEF	1.21365e-20	20	344	DHRS3;FGFR2;RFX1;FGF18;HOXA10;HGFAC;HOXA13;TPST2;RLIM;OSBPL3;RIN2;CCND1;AOX1;WWTR1;RIN2;RIN2;DST;DUSP1;PKN1;RARB	3.22263e-19
MSigDB_C2.WAKABAYASHI_ADIPOGENESIS_PPARG_RXRA_BOUND_8D	1.42948e-22	29	777	GPT;RBMS1;HOXA4;HOXA3;TRAK1;MINK1;BCAR1;HOXA1;ATP1B3;LDLRAD3;GIGYF2;LUZP1;CBLB;COL4A1;CD36;TGIF1;PLEKHF2;PDGFRL;ALG14;RNFT1;FNDC3B;CMIP;AOX1;UBP1;CAV2;ADAMTS12;MYLK;PHYHIPL;CD302	3.78454e-21		MSigDB_C2.KIM_WT1_TARGETS_12HR_DN	1.22789e-20	17	198	CRIM1;EXT1;PHLDA1;HOXA10;CD44;WASL;ELF5;EXT1;CCND1;LIMCH1;TGFBR2;PHLDA1;DUSP1;PHLDA1;PMEPA1;ADK;CBX3	3.2501e-19
MSigDB_C2.LINDGREN_BLADDER_CANCER_CLUSTER_3_DN	1.45146e-22	19	207	EXT1;MEIS1;NT5E;PYROXD2;CD44;NLRP1;RGS12;NLRP1;ZNF827;EXT1;JAG1;CCND1;ABLIM1;SPRY2;DST;ABLIM1;MAST4;ATXN1;THSD4	3.83143e-21		MSigDB_C2.ROZANOV_MMP14_TARGETS_UP	1.23123e-20	18	242	CDCA7;SMARCA1;NAA20;PYROXD2;IGFBP2;TPST2;NAA20;PDGFRL;SHROOM2;SHROOM2;JAG1;RIN2;COL5A1;RIN2;RIN2;MYLK;DHX40;NR3C1	3.2501e-19
MSigDB_C3.TFtargets.YNGTTNNNATT_UNKNOWN	1.49265e-22	22	340	LRRC4;HOXA3;HOXA7;BCL2;HOXA9;MAGI1;BLID;ITGB6;CD44;CBLB;PRDM1;TFEC;HS3ST1;ITGB6;ABLIM1;CD96;ABLIM1;THSD4;SKA2;DPP10;ETV1;ZFPM2	3.9286e-21		MSigDB_C2.JAEGER_METASTASIS_DN	1.42865e-20	18	244	ABCA12;FGFR2;ALDH2;GATA3;ZBED2;EHF;LTB4R;SERPINB5;JAG1;LAMA3;ABLIM1;KLF4;ETS2;DST;ABLIM1;MAST4;GJA1;EVPL	3.76016e-19
MSigDB_C2.KEGG_REGULATION_OF_ACTIN_CYTOSKELETON	1.59301e-22	19	208	FGFR2;FGF18;BCAR1;MYL12B;ITGB6;PDGFB;WASL;FGFR1;ITGA11;ARHGAP35;IQGAP1;PIP5K1B;ITGB6;MYLK;PTK2;PTK2;TIAM2;FGF13;FGF14	4.18048e-21		MSigDB_C2.DURCHDEWALD_SKIN_CARCINOGENESIS_DN	1.65556e-20	18	246	CADM1;CCDC88A;PHLDA1;HOXA1;WDFY2;CD44;WDFY2;DAPK2;LAMA3;PIP5K1B;HS3ST1;UBL3;PHLDA1;PHLDA1;PMEPA1;ASAP1;UTRN;IRS2	4.34465e-19
MSigDB_C2.YOSHIMURA_MAPK8_TARGETS_DN	1.69595e-22	22	342	HSPH1;SDC2;NAA20;IGFBP5;MAGI1;RPS6KB1;FGFR1;NAA20;RALBP1;VMP1;JAG1;ARG1;SLC6A6;COL5A1;PRICKLE2;PCM1;NUDT4;HTT;SND1;NFIA;NRG1;HNRNPA2B1	4.43765e-21		MSigDB_C3.TFtargets.V$SOX5_01	1.78134e-20	18	247	DHRS3;FGFR2;USP32;HOXA2;HOXA9;FOSL2;WASL;BNC2;KANK1;HS3ST1;NPTX2;MYLK;DHX40;NFIA;ANK2;LRCH2;RARB;PPM1D	4.66109e-19
MSigDB_C2.RAO_BOUND_BY_SALL4	1.74752e-22	19	209	FGFR2;TBX20;RAB38;CACYBP;SERBP1;JAM2;FGFR1;COL4A2;MAP1B;TRIM2;RAB38;AEBP2;NPTX2;UBL3;ATG14;SPRY2;GJA1;ETV1;HNRNPA2B1	4.5593e-21		MSigDB_C2.LU_EZH2_TARGETS_DN	1.90959e-20	20	352	MTRR;SACM1L;NIPAL3;CLDN1;WDFY2;WASL;DCP2;WDFY2;DCP2;KLHL29;TACC1;LIMCH1;TGFBR2;MYLK;DCP2;DTWD2;PALLD;FZD1;IRS2;SLC39A11	4.98215e-19
MSigDB_C2.BOQUEST_STEM_CELL_CULTURED_VS_FRESH_UP	2.00279e-22	23	397	CXCL1;SPATA6;PHLDA1;WSB2;TGM2;SPRY1;TRIB1;CD44;TPST2;SOX4;GAS7;LIMCH1;SPRY1;KLF4;SPRY2;ETS2;PHLDA1;DUSP1;PHLDA1;CD302;CELF2;ANK2;RABGAP1L	5.21014e-21		MSigDB_C2.BROWNE_HCMV_INFECTION_10HR_DN	2.00072e-20	12	52	RBMS1;NT5E;HOXA11;CBLB;RIN2;GLOD4;GLOD4;RIN2;RIN2;IRS1;NR3C1;ETV1	5.20477e-19
MSigDB_C2.LI_WILMS_TUMOR_VS_FETAL_KIDNEY_1_UP	2.08975e-22	18	174	CRIM1;MAGI2;TEK;COL1A2;MYOF;ATP1A1;TRIM2;SDHD;IQGAP1;SERINC5;CAV2;TGFBR2;MYLK;ETS2;DST;GNAI1;NR3C1;KAZN	5.42067e-21		MSigDB_C3.miRNA.ATGTACA,MIR-493	2.08689e-20	19	299	SDC2;USP32;BCL2;KCNMA1;CDH11;ITSN2;MAP1B;TRPS1;DIP2C;MED13L;NUDT4;BCOR;RASAL2;TRPS1;FAM76B;VPS13D;FGF13;SP3;CELF2	5.41324e-19
MSigDB_C3.TFtargets.V$MEF2_03	2.09996e-22	19	211	SMARCA1;HOXA3;TMEM71;EFHD1;HOXA11;LUZP1;MGAT3;BNC2;PTPN1;PRDM1;MYLK;KTN1;ARHGAP26;IRS1;PMEPA1;ADK;PPARGC1A;PPARGC1A;SHANK2	5.43147e-21		MSigDB_C3.TFtargets.V$FOXJ2_01	2.28463e-20	16	165	FBXL22;GFI1;LCP2;HOXA7;LCP2;LCP2;GAP43;HOXA10;HOXA11;RPS6KB1;GNAZ;TRPS1;PRDM1;KLF12;TRPS1;PPM1D	5.89212e-19
MSigDB_C2.SWEET_LUNG_CANCER_KRAS_UP	2.20901e-22	24	455	CXCL1;HSPH1;LGALS3;LRRFIP1;PHLDA1;CTSC;RPL3;CD44;ELF5;F3;TGIF1;ATP1A1;HK1;VMP1;ARG1;IQGAP1;CMIP;PIP5K1B;CCND1;NUDT4;PHLDA1;PHLDA1;SND1;GJA1	5.69708e-21		MSigDB_C7.GSE13485_CTRL_VS_DAY7_YF17D_VACCINE_PBMC_UP	2.28463e-20	16	165	ADCY4;CXCL1;GPT;SDC2;TOP1MT;RPL3;CLDN1;MRPS27;SPOCK2;MBOAT2;DAPK2;ARG1;TEAD1;WIF1;PDZD2;MTUS2	5.89212e-19
MSigDB_C2.CHICAS_RB1_TARGETS_SENESCENT	2.32381e-22	25	516	CDCA7;CXCL1;ITGBL1;PHLDA1;RAB38;EHF;CACYBP;IGFBP5;LUZP1;RRM1;WASL;DEK;JAM2;TGIF1;TTC3;RAB38;DIP2C;NAV1;WWTR1;PHLDA1;SNX7;PHLDA1;FZD1;NRG1;SKA2	5.96281e-21		MSigDB_C5.CELL_PROLIFERATION_GO_0008283	2.3112e-20	22	479	CADM1;CAPN1;CCDC88A;CDCA7;CXCL1;EIF2AK2;EHF;EPHB4;EIF2AK2;FGF18;BCAR1;TP53I11;TRIB1;IL12RB2;ELF5;GLMN;GLI2;TGFBR2;KLF4;ZMYND11;MYO16;PPM1D	5.94355e-19
MSigDB_C2.SCHAEFFER_PROSTATE_DEVELOPMENT_6HR_DN	2.32533e-22	24	456	CRIM1;DHRS3;SOX9;GATA3;BZW1;SKP1;HOXA10;GIGYF2;HOXA13;SOX4;DEK;TRPS1;GPC1;NAV1;ABLIM1;PALLD;TRPS1;ABLIM1;SND1;HMGB1;NFIA;ZFHX3;ZFHX3;CBX3	5.96281e-21		MSigDB_C3.miRNA.TGCACTT,MIR-519C,MIR-519B,MIR-519A	2.32028e-20	21	415	CCDC88A;USP32;HOXA3;PARD6B;SOX4;USP3;SNX16;MYT1;ARHGAP35;MAP1B;BNC2;TEAD1;KLF12;RAPGEF4;TGFBR2;AKT3;NFIA;SHANK2;SP3;CELF2;LRCH2	5.94985e-19
MSigDB_C3.miRNA.ATGTACA,MIR-493	2.46653e-22	21	299	SDC2;USP32;PHF20L1;BCL2;KCNMA1;CDH11;ITSN2;CDH13;MAP1B;TRPS1;DIP2C;MED13L;NUDT4;BCOR;RASAL2;TRPS1;FAM76B;VPS13D;FGF13;SP3;CELF2	6.30688e-21		MSigDB_C3.TFtargets.V$SRF_Q4	2.42876e-20	17	206	HOXA5;DIXDC1;HOXA3;EFHD1;KCNMB1;KCNMB1;KCNMB1;PRDM11;TGIF1;HERC1;GRHL3;BNC2;GRHL3;HERC1;MYLK;SND1;RARB	6.2103e-19
MSigDB_C2.DUTERTRE_ESTRADIOL_RESPONSE_6HR_DN	2.56745e-22	15	88	EFHD1;STON1;RNF144B;ITGB6;PLEKHF2;GRHL3;PLA2R1;GRHL3;PTGER4;KYNU;ITGB6;SH3BP4;NR3C1;UTRN;FGF13	6.54627e-21		MSigDB_C3.miRNA.TGCAAAC,MIR-452	2.58237e-20	14	100	SGIP1;DIXDC1;RFX1;RPS6KB1;ITSN2;SGIP1;TRPS1;BNC2;TBC1D19;TRPS1;SYN3;AKT3;SP3;LRCH2	6.5843e-19
MSigDB_C2.SENESE_HDAC3_TARGETS_DN	2.71039e-22	24	459	CRIM1;ITGBL1;LFNG;MAGI2-AS3;SDC2;CHMP4C;CLN6;CLN6;NIPAL3;GAP43;PARD3;CTIF;LIMD1;AEBP2;ABLIM1;LIMCH1;XRCC4;ABLIM1;BARD1;GNAI1;MED30;UTRN;MED30;NFIA	6.89116e-21		MSigDB_C2.HAN_SATB1_TARGETS_UP	2.6635e-20	20	358	CXCL1;SMARCA1;SOX9;EFHD1;TNC;RFC5;CDH11;SOX4;SHROOM2;SHROOM2;PCM1;LIMCH1;DST;CD96;DUSP1;PMEPA1;MAST4;THSD4;FGF13;SHANK2	6.77193e-19
MSigDB_C3.TFtargets.V$HNF6_Q6	2.75665e-22	19	214	CADM1;CCDC88A;SGIP1;HOXA3;HOXA11;GEN1;SOX4;WASL;ZPLD1;ZNF827;SGIP1;BNC2;POU2F1;PRICKLE2;PDZD2;NRG1;RARB;CBX3;HNRNPA2B1	6.98897e-21		MSigDB_C2.BLALOCK_ALZHEIMERS_DISEASE_INCIPIENT_UP	3.1386e-20	20	361	EIF2AK2;KDSR;TNC;EIF2AK2;CD44;PDGFB;TUBD1;GNAZ;CD58;SNX16;DAPK2;TACC1;WWTR1;GLI2;NPAS3;TRIM44;KTN1;GJA1;NKTR;SP3	7.95733e-19
MSigDB_C2.DOUGLAS_BMI1_TARGETS_UP	2.80074e-22	25	520	TOP1MT;KCNAB3;CTSC;EFHD1;TP53I11;LUZP1;GNAZ;COL4A1;COL4A2;WWC3;MTMR1;IQGAP1;ANKH;TEAD1;SLC6A6;COL5A1;MED13L;BCOR;RASAL2;CDH23;IQSEC1;MSX2;FZD1;FGF13;IRS2	7.08074e-21		MSigDB_C2.MULLIGHAN_MLL_SIGNATURE_2_DN	3.16446e-20	18	255	DHRS3;EIF2AK2;CD1E;SPRY1;EIF2AK2;BCR;LUZP1;FGFR1;WWC3;SMYD2;TTC3;PTPN14;SPRY1;TGFBR2;KTN1;CD96;MAST4;ADK	8.00028e-19
MSigDB_C7.GSE36476_CTRL_VS_TSST_ACT_40H_MEMORY_CD4_TCELL_OLD_UP	2.86486e-22	18	177	CADM1;FCGRT;GATA3;KCNH2;ARL4A;ARL4A;FOSL2;PLCL2;USP3;PTGER4;MED13L;IQSEC1;DUSP1;ARL4C;PPARGC1A;NKTR;PPARGC1A;IRS2	7.22251e-21		MSigDB_C2.DELYS_THYROID_CANCER_UP	3.60135e-20	21	424	DHRS3;KLHL2;LGALS3;MNDA;NT5E;TGM2;TNC;ATP1B3;CLDN1;CD44;SOX4;CD58;SPOCK2;MBOAT2;DAPK2;PRDM1;CCND1;NPTX2;RASAL2;ADK;EVPL	9.07925e-19
MSigDB_C2.LU_EZH2_TARGETS_DN	3.1736e-22	22	352	MTRR;SACM1L;NIPAL3;CLDN1;WDFY2;WASL;DCP2;WDFY2;COL4A1;DCP2;KLHL29;RFTN1;TACC1;LIMCH1;TGFBR2;MYLK;DCP2;DTWD2;PALLD;FZD1;IRS2;SLC39A11	7.97844e-21		MSigDB_C2.TURASHVILI_BREAST_DUCTAL_CARCINOMA_VS_DUCTAL_NORMAL_DN	4.09721e-20	16	171	SOX9;HOXA3;EHF;TNC;HOXA9;ULK4;ELF5;RNFT1;TRIM2;LAMA3;CAV2;MYLK;BCOR;DST;DUSP1;KIAA1217	1.03004e-18
MSigDB_C7.GSE30083_SP3_VS_SP4_THYMOCYTE_DN	3.52417e-22	18	179	NT5E;TMEM71;CD44;TOR3A;UBASH3B;ST8SIA6;RXRA;RNFT1;VMP1;FNDC3B;RIN2;ANKH;CCND1;HS3ST1;RIN2;RIN2;SPRY2;UBASH3B	8.83504e-21		MSigDB_C3.miRNA.AAGCCAT,MIR-135A,MIR-135B	4.12222e-20	19	310	KCNAB3;GATA3;BZW1;KCNMA1;HOXA10;RPS6KB1;RALBP1;GAS7;AEBP2;DIP2C;NUDT4;KLF4;PTK2;RASAL2;ATG14;PTK2;AKT3;SP3;RARB	1.03343e-18
MSigDB_C2.PASQUALUCCI_LYMPHOMA_BY_GC_STAGE_UP	3.66984e-22	20	259	TOP1MT;PHLDA1;ANXA5;STARD5;TGM2;TRIB1;CD44;TPST2;MBOAT2;CRELD2;FNDC3B;RAB20;KIAA1217;PRDM1;NUDT4;PHLDA1;PHLDA1;KIAA1217;IRS2;PRICKLE1	9.1746e-21		MSigDB_C7.GSE17974_CTRL_VS_ACT_IL4_AND_ANTI_IL12_4H_CD4_TCELL_DN	4.50647e-20	16	172	PHLDA1;CLN6;LCP2;NT5E;CLN6;LCP2;LCP2;NAA20;CACYBP;TUBD1;NAA20;GLMN;SETBP1;OSBPL3;PHLDA1;PHLDA1	1.12662e-18
MSigDB_C5.TRANSMEMBRANE_TRANSPORTER_ACTIVITY	4.05586e-22	22	356	KCNS1;KCNH2;ATP1B3;CLCN4;GLRB;KCNMB1;KCNMB1;CHRNE;KCNMB1;CLDN16;SCN9A;SLC16A2;SHROOM2;ATP1A1;SCN7A;SHROOM2;KCNQ3;CACNG1;ANKH;SLC6A6;KCNB2;GJA1	1.01115e-20		MSigDB_C2.PHONG_TNF_RESPONSE_VIA_P38_COMPLETE	5.06105e-20	17	215	CAV1;EXT1;KCNMA1;HOXA9;IGFBP5;FOSL2;HOXA10;ITSN2;TGIF1;EXT1;JAG1;LIMCH1;NUDT4;ETS2;ARL4C;NR3C1;NKTR	1.26175e-18
MSigDB_C7.GSE22886_NAIVE_CD4_TCELL_VS_12H_ACT_TH2_UP	4.32446e-22	18	181	PPFIBP2;RPL3;NIPAL3;ITPKB;NLRP1;RGS12;NLRP1;ATP1A1;TTC3;STIM1;ANKH;UBL3;MAP3K1;UVRAG;IQSEC1;MAP3K1;VPS13D;NKTR	1.07513e-20		MSigDB_C2.GRAESSMANN_RESPONSE_TO_MC_AND_DOXORUBICIN_UP	5.40063e-20	23	569	ALDH2;HOXA5;GATA3;STARD5;TGM2;FGF18;RAB40C;SERPINB5;BCAR1;TCF7;PDGFB;TOR3A;SNX16;PLA2R1;STIM1;PTPN1;RIN2;AOX1;RIN2;RIN2;IFT27;UTRN;ZNF703	1.34268e-18
MSigDB_C2.HAN_SATB1_TARGETS_UP	4.58001e-22	22	358	CXCL1;SMARCA1;SOX9;EFHD1;TNC;RFC5;CDH11;SOX4;C1orf174;SHROOM2;SHROOM2;PCM1;LIMCH1;DST;CD96;DUSP1;PMEPA1;MAST4;THSD4;FGF13;NRG1;SHANK2	1.13551e-20		MSigDB_C2.LI_WILMS_TUMOR_VS_FETAL_KIDNEY_1_UP	5.44204e-20	16	174	CRIM1;MAGI2;TEK;MYOF;ATP1A1;TRIM2;SDHD;IQGAP1;CAV2;TGFBR2;MYLK;ETS2;DST;GNAI1;NR3C1;KAZN	1.34924e-18
MSigDB_C3.miRNA.ATGTTAA,MIR-302C	4.69309e-22	19	220	FGFR2;BTBD3;PHF20L1;SPRY1;BTBD3;ARL4A;ARL4A;MAGI1;HOXA13;SPOP;MYT1;TEAD1;SPRY1;PPARGC1A;PPARGC1A;IRS2;LRCH2;ZFPM2;HNRNPA2B1	1.16034e-20		MSigDB_C3.miRNA.TAGCTTT,MIR-9	6.41736e-20	17	218	LRRC4;SMARCA1;PARD6B;SKP1;MAGI1;SOX4;DCP2;DCP2;TEAD1;DCP2;NR3C1;AKT3;ZMYND11;ATXN1;KIAA1217;CELF2;HNRNPA2B1	1.58666e-18
MSigDB_C2.IWANAGA_CARCINOGENESIS_BY_KRAS_PTEN_DN	4.90397e-22	21	309	TEK;TGM2;HELZ;KCNMA1;UBLCP1;GEN1;CTIF;DCP2;COL4A1;MYT1;DCP2;HK1;SPATS2L;PRDM1;CAV2;PTPRC;KLF4;DCP2;PDZD2;PTPRC;FGF14	1.20915e-20		MSigDB_C7.GSE17974_0H_VS_6H_IN_VITRO_ACT_CD4_TCELL_DN	7.19075e-20	16	177	CRIM1;TOP1MT;PHLDA1;LCP2;NT5E;LCP2;LCP2;SPRY1;CACYBP;ATP1B3;OSBPL3;SPRY1;PTK2;PHLDA1;PTK2;PHLDA1	1.77299e-18
MSigDB_C3.TFtargets.V$E4F1_Q6	4.99009e-22	20	263	SGIP1;SMARCA1;SOX9;TBX20;SACM1L;CBX8;RFX1;TRIB1;SGIP1;TBC1D23;DUSP1;FAM76B;NR3C1;HMGB1;PPARGC1A;PPARGC1A;ANK2;CBX3;HNRNPA2B1;FGF14	1.22702e-20		MSigDB_C2.REACTOME_DEVELOPMENTAL_BIOLOGY	7.35321e-20	20	377	MYL12B;WASL;FGFR1;CD36;ARHGAP35;RXRA;GPC1;COL5A1;ABLIM1;MED13L;KLF4;PTK2;TRIO;ABLIM1;PTK2;AKT3;MED30;PPARGC1A;PPARGC1A;MED30	1.80808e-18
MSigDB_C3.TFtargets.V$RORA1_01	5.12048e-22	19	221	CCDC88A;FBXL22;RBMS1;KCNAB3;HOXA3;BTBD3;BTBD3;RNF144B;TCF7;RLIM;SPOCK2;FBXW7;SORCS1;NAV1;MCC;UBL3;MYLK;MCC;MCC	1.25564e-20		MSigDB_C2.DELYS_THYROID_CANCER_DN	8.10891e-20	17	221	FGFR2;SDC2;ALDH2;TEK;BCL2;ARL4A;ARL4A;P2RY14;CD36;SETBP1;SLC16A2;PLA2R1;AOX1;GNAI1;IRS1;CXCL12;FGF13	1.98304e-18
MSigDB_C2.BROWNE_HCMV_INFECTION_12HR_DN	5.24383e-22	15	92	DHRS3;RBMS1;SDC2;TRAK1;SPRY1;TRIM2;RIN2;RIN2;RIN2;SPRY1;AKT3;MAST4;ATXN1;CXCL12;RABGAP1L	1.2794e-20		MSigDB_C3.TFtargets.V$RORA1_01	8.10891e-20	17	221	CCDC88A;FBXL22;RBMS1;KCNAB3;HOXA3;BTBD3;RNF144B;TCF7;RLIM;SPOCK2;FBXW7;NAV1;MCC;UBL3;MYLK;MCC;MCC	1.98304e-18
MSigDB_C3.miRNA.AAGCCAT,MIR-135A,MIR-135B	5.24591e-22	21	310	KCNAB3;GATA3;BZW1;KCNMA1;HOXA10;RPS6KB1;GLRB;RALBP1;GAS7;AEBP2;DIP2C;NUDT4;KLF4;PTK2;RASAL2;ATG14;PTK2;AKT3;MSX2;SP3;RARB	1.2794e-20		MSigDB_C2.BYSTRYKH_HEMATOPOIESIS_STEM_CELL_QTL_TRANS	9.12398e-20	26	824	TEK;TGM2;EFHD1;IGFBP2;FGF18;HOXA2;RFC5;UBLCP1;HOXA1;NPAS1;RPS6KB1;TPST2;FGFR1;TOR3A;CD36;ATP1A1;PIP5K1B;ZNF518B;MAP3K1;HTT;MAP3K1;FGGY;IFT27;HMGB1;KIAA1217;ZNF703	2.22521e-18
MSigDB_C2.TONKS_TARGETS_OF_RUNX1_RUNX1T1_FUSION_ERYTHROCYTE_UP	5.51407e-22	17	149	EXT1;PHLDA1;COL1A2;TLR2;ARL4A;ARL4A;HOXA9;SOX4;VCAN;MYOF;EXT1;FNDC3B;SPATS2L;CD180;PHLDA1;PHLDA1;ATXN1	1.34116e-20		MSigDB_C2.REACTOME_METABOLISM_OF_LIPIDS_AND_LIPOPROTEINS	9.23771e-20	21	444	CAV1;SACM1L;STARD5;MTM1;KDSR;CD36;MBOAT2;MTMR1;PRKACG;RXRA;SLC44A3;PRKAG2;TEAD1;PIP5K1B;WWTR1;MED13L;TIAM2;MED30;PPARGC1A;PPARGC1A;MED30	2.24684e-18
MSigDB_C3.miRNA.TGTTTAC,MIR-30A-5P,MIR-30C,MIR-30D,MIR-30B,MIR-30E-5P	5.56389e-22	25	535	FBXO34;MAGI2;SOX9;RAB38;NT5E;HOXA11;GIGYF2;CBLB;SOX4;TRPS1;RAB38;BNC2;PRDM1;PIP5K1B;RAPGEF4;BCOR;DHX40;TRPS1;IRS1;ATXN1;GJA1;PRICKLE1;CELF2;LRCH2;RARB	1.34962e-20		MSigDB_C7.GSE10325_LUPUS_CD4_TCELL_VS_LUPUS_BCELL_UP	9.45376e-20	16	180	DHRS3;RBMS1;GATA3;LCP2;LCP2;LCP2;KDSR;TCF7;ITPKB;SPOCK2;CD247;ATP1A1;HK1;ARL4C;AKT3;MAST4	2.28699e-18
MSigDB_C3.TFtargets.V$IRF1_01	6.08787e-22	19	223	ITGBL1;GATA3;HOXA6;HOXA10;HOXA13;ITPKB;DGKB;COL4A1;COL4A2;F3;PRDM16;BNC2;TFEC;KYNU;BCOR;PPARGC1A;TRPM3;PPARGC1A;SHANK2	1.47274e-20		MSigDB_C7.GSE24634_IL4_VS_CTRL_TREATED_NAIVE_CD4_TCELL_DAY10_UP	9.45376e-20	16	180	GFI1;GATA3;LCP2;LCP2;LCP2;BCL2;GPR183;ITPKB;GLMN;HERC1;IL16;PIP5K1B;PTGER4;DPY19L1;HERC1;CD96	2.28699e-18
MSigDB_C2.VERHAAK_GLIOBLASTOMA_CLASSICAL	6.20193e-22	17	150	LFNG;SOX9;MEIS1;ANXA5;EPHB4;RGS12;OSBPL3;JAG1;PTPN14;MCC;GLI2;NPAS3;SPRY2;MCC;MCC;GJA1;IRS2	1.4963e-20		MSigDB_C7.GSE13485_DAY7_VS_DAY21_YF17D_VACCINE_PBMC_UP	1.03453e-19	16	181	EIF2AK2;EXT1;EIF2AK2;STON1;WASL;MYOF;EXT1;ETV6;SPATS2L;RIN2;RIN2;RIN2;MYLK;PTK2;PTK2;UTRN	2.49594e-18
MSigDB_C5.MACROMOLECULAR_COMPLEX	6.63577e-22	30	901	KCNS1;KCNH2;KCNMA1;RFC5;ATP1B3;ITGB6;CHRNE;CD247;ITGA11;POLR2B;ATP1A1;MAP1B;KCNQ3;SPATS2L;CACNG1;DPM1;ITGB6;TGFBR2;KCNB2;XRCC4;BARD1;GNAI1;MED30;ATXN1;KRR1;GJA1;PPARGC1A;PPARGC1A;MED30;HNRNPA2B1	1.59668e-20		MSigDB_C2.FULCHER_INFLAMMATORY_RESPONSE_LECTIN_VS_LPS_UP	1.07892e-19	22	515	CRIM1;CXCL1;SDC2;PHLDA1;SIGLEC15;EHF;TGM2;TNC;SOX4;F3;MYOF;KIAA1671;CMIP;SLC6A6;SNHG5;ETS2;PHLDA1;PHLDA1;SND1;ASAP1;TM2D1;SLC39A11	2.59606e-18
MSigDB_C3.miRNA.AGCACTT,MIR-93,MIR-302A,MIR-302B,MIR-302C,MIR-302D,MIR-372,MIR-373,MIR-520E,MIR-520A,MIR-526B,MIR-520B,MIR-520C,MIR-520D	6.85337e-22	21	314	CDCA7;CRIM1;KCNMA1;MINK1;SPOP;GIGYF1;TRPS1;MED12L;FNDC3B;AEBP2;CCND1;NPAS3;KLF12;DHX40;TRPS1;ZMYND11;ATXN1;CELF2;ANK2;ETV1;ZFPM2	1.64462e-20		MSigDB_C3.TFtargets.V$DBP_Q6	1.10195e-19	17	225	GFI1;HOXA3;BTBD3;HOXA2;TRIB1;ITSN2;ITPKB;SOX4;FBXW7;TGIF1;MYLK;PDZD2;CD96;PPARGC1A;PPARGC1A;NFIA;ANK2	2.64439e-18
MSigDB_C2.BERENJENO_TRANSFORMED_BY_RHOA_DN	6.96845e-22	22	365	CAV1;FGFR2;MEIS1;CLN6;CLN6;COL1A2;MYL12B;FGFR1;TTC3;RIN2;GLOD4;GLOD4;COL5A1;ABLIM1;RIN2;RIN2;TRIO;ABLIM1;SND1;FZD1;CXCL12;CELF2	1.66778e-20		MSigDB_C7.GSE14769_UNSTIM_VS_240MIN_LPS_BMDM_DN	1.13149e-19	16	182	TGM2;P2RY14;DCP2;PLCL2;TOR3A;FILIP1L;DCP2;ARHGAP35;FNDC3B;FEZ2;ARHGAP26;DCP2;HTT;AKT3;FZD1;ATAD2B	2.70083e-18
MSigDB_C7.GSE10325_BCELL_VS_MYELOID_DN	7.13774e-22	18	186	CCDC88A;LGALS3;ALDH2;FCGRT;ANXA5;TLR2;KCNMB1;KCNMB1;KCNMB1;RXRA;GAS7;RIN2;RIN2;RIN2;KLF4;DUSP1;CD302;HSBP1	1.70375e-20		MSigDB_C7.GSE36476_CTRL_VS_TSST_ACT_72H_MEMORY_CD4_TCELL_YOUNG_UP	1.13149e-19	16	182	FCGRT;ARL4A;CRTC3;ARL4A;GPR183;PCMTD2;PLCL2;USP3;PTGER4;UBL3;ATG14;UVRAG;DUSP1;ARL4C;NKTR;IRS2	2.70083e-18
MSigDB_C3.TFtargets.V$SRF_Q6	7.22599e-22	19	225	FBXL22;LRRFIP1;HOXA5;DIXDC1;HOXA3;COL1A2;EFHD1;HOXA1;RRM1;KCNMB1;KCNMB1;KCNMB1;HERC1;PRDM1;NAV1;HERC1;ADAMTS12;MYLK;RARB	1.72025e-20		MSigDB_C2.RUTELLA_RESPONSE_TO_HGF_UP	1.16713e-19	20	386	CD1B;CRIM1;CXCL1;LGALS3;SDC2;ANXA5;TGM2;CD1E;KCNMA1;ATP1B3;CD58;TBC1D1;MYOF;FILIP1L;JAG1;RIN2;CCND1;RIN2;RIN2;AKT3	2.77851e-18
MSigDB_C2.PEDRIOLI_MIR31_TARGETS_DN	7.84371e-22	22	367	RAB38;TLR2;KCNIP1;KCNIP1;ZFAND3;KCNIP1;VIP;GLRB;CDH13;CHRNE;SPOCK2;WWC3;SETBP1;DAPK2;RAB38;TACC1;DIP2C;KANK1;KIAA0040;TGFBR2;PDZD2;CXCL12	1.86236e-20		MSigDB_C3.TFtargets.V$GATA3_01	1.18869e-19	17	226	ABCA12;CAPN1;SGIP1;TMEM196;ARL4A;ARL4A;HOXA2;FOSL2;HOXA10;RGS12;SGIP1;BNC2;TACC1;POU2F1;FZD1;TRPM3;ZNF703	2.82234e-18
MSigDB_C2.MCLACHLAN_DENTAL_CARIES_UP	8.5629e-22	19	227	CXCL1;MNDA;PHLDA1;LCP2;LCP2;LCP2;CTSC;S100A8;TRIB1;CD44;THBS4;MS4A4A;PTGER4;KYNU;PTPRC;PTPRC;PHLDA1;PHLDA1;CXCL12	2.02776e-20		MSigDB_C2.DIAZ_CHRONIC_MEYLOGENOUS_LEUKEMIA_DN	1.19634e-19	14	111	MNDA;ANXA5;GATA3;BCR;TCF7;JAM2;FGFR1;RPL32;MYOF;IL16;GAS7;KLF4;MYLK;SH3BP4	2.83302e-18
MSigDB_C7.GSE360_CTRL_VS_T_GONDII_DC_UP	8.68661e-22	18	188	CD1B;SDC2;CD1E;SPRY1;P2RY14;ITPKB;CRTAM;RXRA;SERINC5;RIN2;RIN2;RIN2;SPRY1;TGFBR2;UBL3;KTN1;ATXN1;CXCL12	2.04626e-20		MSigDB_C7.GSE13306_RA_VS_UNTREATED_MEM_CD4_TCELL_UP	1.23688e-19	16	183	CXCL1;DHRS3;EXT1;GFI1;TGM2;CRTC3;USP3;RGS12;FILIP1L;TRPS1;EXT1;TACC1;TRPS1;CD96;ASAP1;CELF2	2.91365e-18
MSigDB_C7.GSE7460_CTRL_VS_TGFB_TREATED_ACT_FOXP3_HET_TCONV_DN	8.68661e-22	18	188	DHRS3;GPT;KLHL2;LFNG;SGIP1;NT5E;CTSC;SPRY1;TLR2;NIPAL3;UBLCP1;MYL12B;UBASH3B;TGIF1;ZNF827;SGIP1;SPRY1;UBASH3B	2.04626e-20		MSigDB_C7.GSE22886_NAIVE_CD4_TCELL_VS_12H_ACT_TH1_UP	1.23688e-19	16	183	RBMS1;RAB40C;CD44;PLCL2;NLRP1;NLRP1;HERC1;ATP1A1;STIM1;TRIM44;HERC1;MAP3K1;IQSEC1;MAP3K1;VPS13D;NKTR	2.91365e-18
MSigDB_C3.TFtargets.V$TEF_Q6	9.31582e-22	19	228	CADM1;CRIM1;ITGBL1;MINK1;HOXA11;SOX4;ZPLD1;BNC2;CCND1;NPTX2;PRICKLE2;KLF12;SPRY2;ATXN1;KCNJ16;CELF2;DPP10;ZFHX3;ZFHX3	2.18873e-20		MSigDB_C7.GSE11057_NAIVE_VS_MEMORY_CD4_TCELL_DN	1.35139e-19	16	184	CDCA7;LGALS3;MCOLN2;GATA3;PFKP;GPR183;CD58;TOR3A;ARHGAP35;RAPGEF1;OSBPL3;ETV6;IQGAP1;SLC6A6;UBL3;ATXN1	3.15032e-18
MSigDB_C3.TFtargets.V$CDX2_Q5	1.1013e-21	19	230	CADM1;MEIS1;WSB2;HOXA3;HOXA7;SKP1;ARL4A;ARL4A;HOXA2;HOXA9;HOXA11;SOX4;TRIM2;JAG1;BNC2;PRDM1;PPARGC1A;PPARGC1A;ZFPM2	2.58072e-20		MSigDB_C7.GSE24634_TEFF_VS_TCONV_DAY5_IN_CULTURE_DN	1.35139e-19	16	184	PPP2R2D;SPOCK2;PLCL2;CD247;MYOF;TGIF1;HERC1;TTC3;IL16;ABLIM1;TRIM44;HERC1;UBL3;ABLIM1;ZMYND11;RABGAP1L	3.15032e-18
MSigDB_C2.IVANOVA_HEMATOPOIESIS_STEM_CELL_LONG_TERM	1.21831e-21	20	275	CRIM1;SGIP1;ALDH2;HOXA5;HOXA10;ACAD10;JAM2;MBOAT2;SETBP1;PRDM16;SGIP1;IFT43;PRDM1;ABLIM1;RASAL2;ABLIM1;ZMYND11;ATXN1;UTRN;KRR1	2.84749e-20		MSigDB_C7.GSE339_CD8POS_VS_CD4CD8DN_DC_IN_CULTURE_DN	1.35139e-19	16	184	DHRS3;GFI1;HSPH1;HOXA3;MTM1;WDFY2;CDH11;WDFY2;LIMD1;CMIP;RIN2;ANKH;RIN2;RIN2;MAP3K1;MAP3K1	3.15032e-18
MSigDB_C7.GSE22886_NAIVE_TCELL_VS_MONOCYTE_DN	1.27801e-21	18	192	CCDC88A;EXT1;LGALS3;MNDA;TLR2;KCNMB1;KCNMB1;KCNMB1;VCAN;CD36;RXRA;EXT1;RIN2;RIN2;RIN2;ATG7;FEZ2;ARHGAP26	2.97925e-20		MSigDB_C7.GSE7852_THYMUS_VS_FAT_TCONV_DN	1.35139e-19	16	184	CAV1;CRIM1;PHLDA1;ARL4A;ARL4A;LUZP1;CBLB;TRPS1;GAS7;GPC1;PTGER4;DPY19L1;KLF12;PHLDA1;TRPS1;PHLDA1	3.15032e-18
MSigDB_C3.miRNA.TGCTGCT,MIR-15A,MIR-16,MIR-15B,MIR-195,MIR-424,MIR-497	1.28887e-21	25	554	CADM1;CRIM1;HOXA3;PHF20L1;HELZ;KDSR;BCL2;MINK1;BCR;HOXA10;RNF144B;ZNF622;LUZP1;SERBP1;CHRNE;SNX16;FBXW7;TRIM2;NAV1;MYLK;ATG14;AKT3;ANK2;RARB;PPM1D	2.9968e-20		MSigDB_C3.TFtargets.V$TEF_Q6	1.38169e-19	17	228	CADM1;CRIM1;MINK1;HOXA11;SOX4;ZPLD1;BNC2;CCND1;NPTX2;PRICKLE2;KLF12;ATXN1;KCNJ16;CELF2;DPP10;ZFHX3;ZFHX3	3.2126e-18
MSigDB_C3.TFtargets.V$AP4_Q6_01	1.29991e-21	19	232	GFI1;SMARCA1;HOXA3;BTBD3;BTBD3;S100A8;PDGFB;GIGYF2;SPOP;SPOCK2;NDNF;RGS12;TGIF1;GAS7;BNC2;STIM1;MYLK;FGF13;ETV1	3.01465e-20		MSigDB_C7.GSE10325_BCELL_VS_MYELOID_DN	1.61071e-19	16	186	CCDC88A;LGALS3;ALDH2;FCGRT;ANXA5;KCNMB1;KCNMB1;KCNMB1;RXRA;GAS7;RIN2;RIN2;RIN2;KLF4;DUSP1;CD302	3.72235e-18
MSigDB_C2.HOELZEL_NF1_TARGETS_UP	1.32264e-21	16	125	LGALS3;PHLDA1;GAP43;SCN9A;OSBPL3;SPATS2L;MAML2;NAV1;TRIM44;ARHGAP26;PHLDA1;PHLDA1;ATXN1;THSD4;NRG1;ANK2	3.05946e-20		MSigDB_C7.GSE26669_CD4_VS_CD8_TCELL_IN_MLR_COSTIM_BLOCK_DN	1.61071e-19	16	186	CRIM1;PRELID2;TPST2;PLCXD2;POLA2;AEBP2;TACC1;CMIP;BCO2;KLF12;ARHGAP26;IQSEC1;ARL4C;MED30;UTRN;MED30	3.72235e-18
MSigDB_C3.TFtargets.V$ETS1_B	1.53199e-21	19	234	ARHGAP15;LCP2;LCP2;LCP2;TMEM71;HOXA1;HOXA10;PDGFB;ITPKB;CBLB;RLIM;ITGA11;SLC16A2;ETV6;KLF12;PTK2;PTK2;NRG1;SLC39A11	3.51652e-20		MSigDB_C3.TFtargets.GTGACGY_V$E4F1_Q6	1.61336e-19	23	598	SGIP1;TBX20;HOXA3;CBX8;MINK1;SKP1;HOXA9;HOXA1;TRIB1;GIGYF2;RLIM;CTIF;RNF7;PTRH2;VMP1;SGIP1;TBC1D23;DST;DUSP1;FAM76B;PPARGC1A;PPARGC1A;ANK2	3.72235e-18
MSigDB_C3.TFtargets.V$STAT6_01	1.53199e-21	19	234	CADM1;DHRS3;HOXA4;HOXA3;EFHD1;ZFAND3;TRIB1;VIP;FBXW7;TGIF1;TRPS1;ETV6;GAS7;TACC1;TRPS1;KCNJ16;FGF13;SKA2;RARB	3.51652e-20		MSigDB_C2.SCHAEFFER_PROSTATE_DEVELOPMENT_48HR_DN	1.65854e-19	20	393	CDCA7;SDC2;ENPP3;MEIS1;DIXDC1;FGF18;SH3PXD2B;ITGA11;FILIP1L;SPATS2L;MED13L;KLF12;TGFBR2;BCOR;PALLD;ARL4C;PMEPA1;TIAM2;DPP10;KAZN	3.81678e-18
MSigDB_C3.TFtargets.V$HMGIY_Q6	1.53199e-21	19	234	CADM1;ARHGAP15;MEIS1;ATP1B3;GEN1;RRM1;DOC2B;IL16;GAS7;RIN2;MAML2;CD180;DOC2B;POU2F1;RIN2;RIN2;RASAL2;SKA2;PRICKLE1	3.51652e-20		MSigDB_C2.CHANDRAN_METASTASIS_DN	1.69534e-19	18	280	FGFR2;LFNG;IGFBP2;SERPINB5;ANKH;MCC;PRICKLE2;CAV2;KLF4;MYLK;DUSP1;PMEPA1;ZMYND11;MCC;MCC;THSD4;FGF13;NFIA	3.89148e-18
MSigDB_C3.TFtargets.V$STAT5A_04	1.54514e-21	18	194	EXT1;WSB2;DIXDC1;BZW1;HOXA10;MTTP;TRPS1;EXT1;PRDM1;TFEC;FEZ2;TRPS1;MSX2;PPARGC1A;TRPM3;PPARGC1A;ZFPM2;FGF14	3.53766e-20		MSigDB_C3.TFtargets.V$STAT5A_03	1.72695e-19	17	231	CADM1;DHRS3;HOXA4;HOXA3;EFHD1;ZFAND3;FBXW7;MYT1;TGIF1;TRPS1;ETV6;LAMA3;TRPS1;KCNJ16;HEPH;FGF13;RARB	3.95393e-18
MSigDB_C3.TFtargets.V$OCT1_02	1.69763e-21	18	195	MEIS1;SKP1;GAP43;HOXA10;FGFR1;TGIF1;TRPS1;JAG1;BNC2;NPTX2;POU2F1;NPAS3;BCO2;TRPS1;FGF13;PPARGC1A;PPARGC1A;NFIA	3.87689e-20		MSigDB_C7.GSE360_T_GONDII_VS_B_MALAYI_LOW_DOSE_DC_DN	1.75714e-19	16	187	CD1B;MNDA;CD1E;NXPH3;P2RY14;RIN2;RIN2;RIN2;TGFBR2;UBL3;KTN1;ARHGAP26;HTT;ATXN1;PKN1;CXCL12	4.01281e-18
MSigDB_C5.PROTEIN_COMPLEX	1.75249e-21	28	774	KCNS1;KCNH2;KCNMA1;RFC5;ATP1B3;ITGB6;CHRNE;CD247;ITGA11;POLR2B;ATP1A1;MAP1B;KCNQ3;SPATS2L;CACNG1;DPM1;ITGB6;TGFBR2;KCNB2;XRCC4;BARD1;GNAI1;MED30;ATXN1;GJA1;PPARGC1A;PPARGC1A;MED30	3.99204e-20		MSigDB_C7.GSE360_CTRL_VS_T_GONDII_DC_UP	1.91593e-19	16	188	CD1B;SDC2;CD1E;SPRY1;P2RY14;ITPKB;RXRA;RIN2;RIN2;RIN2;SPRY1;TGFBR2;UBL3;KTN1;ATXN1;CXCL12	4.36433e-18
MSigDB_C3.TFtargets.V$ZIC1_01	1.95456e-21	19	237	CCDC88A;HOXA7;KCNH2;NXPH3;HOXA10;PDGFB;GIGYF2;RRM1;MAP1B;ETV6;AEBP2;PTPN1;POU2F1;KLF12;BCOR;CYP26A1;ZMYND11;NRG1;KAZN	4.42983e-20		MSigDB_C3.TFtargets.TGACATY_UNKNOWN	2.00881e-19	23	604	FGFR2;MEIS1;WSB2;KCNH2;BCL2;HOXA10;SPOCK2;CD247;MYT1;MAP1B;GAS7;PTPN1;PRDM1;NPAS3;ADAMTS12;NUDT4;MYLK;PDZD2;CYP26A1;NR3C1;ATXN1;SKA2;RARB	4.56433e-18
MSigDB_C3.TFtargets.V$PXR_Q2	1.95456e-21	19	237	CCDC88A;DHRS3;PLCD4;ARHGAP15;MEIS1;ARL4A;ARL4A;GAP43;NXPH3;HOXA10;ITSN2;USP3;BNC2;SLC6A6;PTPRC;PTPRC;MSX2;ATXN1;NRG1	4.42983e-20		MSigDB_C3.TFtargets.CACGTG_V$MYC_Q2	2.12712e-19	27	944	HSPH1;HOXA4;HOXA3;HOXA7;MINK1;HOXA9;HOXA1;TRIB1;ATP1B3;HOXA11;GIGYF2;SERBP1;CTIF;SNX16;PLEKHA6;BCOR;UVRAG;DUSP1;ADAMTS17;FAM76B;ADK;PKN1;GJA1;PPARGC1A;PPARGC1A;ETV1;SLC39A11	4.82094e-18
MSigDB_C3.miRNA.TGCAAAC,MIR-452	1.98411e-21	15	100	SGIP1;DIXDC1;RFX1;RPS6KB1;ITSN2;SGIP1;TRPS1;BNC2;TBC1D19;SORCS1;TRPS1;SYN3;AKT3;SP3;LRCH2	4.48548e-20		MSigDB_C3.TFtargets.V$HMGIY_Q6	2.15186e-19	17	234	CADM1;MEIS1;ATP1B3;GEN1;RRM1;DOC2B;IL16;GAS7;RIN2;MAML2;CD180;DOC2B;POU2F1;RIN2;RIN2;RASAL2;SKA2	4.86472e-18
MSigDB_C2.ONDER_CDH1_TARGETS_2_UP	2.29498e-21	19	239	ITGBL1;SDC2;HOXA5;COL1A2;KCNMA1;CDH11;GLRB;FGFR1;VCAN;PDGFRL;SHROOM2;SHROOM2;MAP1B;AOX1;PTGER4;COL5A1;NPTX2;KLF4;DUSP1	5.17524e-20		MSigDB_C3.TFtargets.YNGTTNNNATT_UNKNOWN	2.33075e-19	19	340	LRRC4;HOXA3;HOXA7;BCL2;HOXA9;MAGI1;ITGB6;CD44;CBLB;PRDM1;HS3ST1;ITGB6;ABLIM1;CD96;ABLIM1;THSD4;SKA2;DPP10;ETV1	5.25591e-18
MSigDB_C2.GRAESSMANN_RESPONSE_TO_MC_AND_DOXORUBICIN_UP	2.44768e-21	25	569	ALDH2;HOXA5;GATA3;STARD5;TGM2;TLR2;FGF18;RAB40C;SERPINB5;BCAR1;TCF7;PDGFB;TOR3A;SNX16;PLA2R1;STIM1;PTPN1;RIN2;AOX1;RIN2;RIN2;IFT27;UTRN;HSBP1;ZNF703	5.50574e-20		MSigDB_C3.miRNA.TGTTTAC,MIR-30A-5P,MIR-30C,MIR-30D,MIR-30B,MIR-30E-5P	2.4167e-19	22	535	FBXO34;MAGI2;SOX9;NT5E;HOXA11;GIGYF2;CBLB;SOX4;TRPS1;BNC2;PRDM1;PIP5K1B;RAPGEF4;BCOR;DHX40;TRPS1;IRS1;ATXN1;GJA1;CELF2;LRCH2;RARB	5.43605e-18
MSigDB_C5.RECEPTOR_ACTIVITY	2.50163e-21	24	505	CRIM1;EDA2R;FCGRT;TEK;TLR2;TACR2;IL12RB2;CHRNE;FGFR1;PDGFRL;RXRA;PLA2R1;PTGER4;MCC;HTR1F;PTPRC;TGFBR2;PTPRC;NR3C1;MCC;MCC;MED30;MED30;RARB	5.61304e-20		MSigDB_C7.GSE22886_NAIVE_TCELL_VS_MONOCYTE_DN	2.695e-19	16	192	CCDC88A;EXT1;LGALS3;MNDA;KCNMB1;KCNMB1;KCNMB1;CD36;RXRA;EXT1;RIN2;RIN2;RIN2;ATG7;FEZ2;ARHGAP26	6.04691e-18
MSigDB_C3.TFtargets.AAAYRNCTG_UNKNOWN	2.63223e-21	21	335	CAPN1;GFI1;LRRC4;HOXA5;MEIS1;BTBD3;COL1A2;BTBD3;HOXA10;PDGFB;VIP;DGKB;SPOCK2;FGFR1;NDNF;TRPS1;AXDND1;RAPGEF4;TRPS1;NRG1;ZFPM2	5.89133e-20		MSigDB_Hallmarks.HALLMARK_EPITHELIAL_MESENCHYMAL_TRANSITION	2.93148e-19	16	193	CADM1;CXCL1;NT5E;TGM2;IGFBP2;TNC;CD44;CDH11;GPC1;LAMA3;COL5A1;MYLK;DST;PMEPA1;CXCL12;GJA1	6.52854e-18
MSigDB_C3.TFtargets.V$CEBP_01	2.69082e-21	19	241	CADM1;RBMS1;SGIP1;USP32;IGFBP5;HOXA10;HOXA11;GIGYF2;GNAZ;CDH13;CLDN16;TGIF1;SGIP1;BNC2;PRDM1;PALLD;DST;NR3C1;FGF13	6.00749e-20		MSigDB_C2.CAIRO_HEPATOBLASTOMA_UP	2.93148e-19	16	193	CRIM1;ARL4A;ARL4A;MRPS27;SOX4;DCP2;TOR3A;SMYD2;DCP2;TACC1;DCP2;PALLD;UTRN;GJA1;SP3;ETV1	6.52854e-18
MSigDB_C2.WANG_SMARCE1_TARGETS_DN	3.1665e-21	21	338	BNIP3;CAV1;CXCL1;HSPH1;NT5E;SACM1L;TGM2;CTSC;CACYBP;S100A8;TRIB1;CASD1;WWC3;SLC16A2;APIP;HS3ST1;PTGER4;KYNU;CAV2;NRG1;ZFPM2	7.05194e-20		MSigDB_C3.miRNA.ATATGCA,MIR-448	2.93148e-19	16	193	BCL2;HOXA11;SERBP1;PLEKHA6;BNC2;NAV1;MED13L;UBL3;FAM76B;GNAI1;CXCL12;SP3;IRS2;ANK2;ETV1;HNRNPA2B1	6.52854e-18
MSigDB_C2.NIKOLSKY_BREAST_CANCER_8Q23_Q24_AMPLICON	3.27986e-21	16	132	EXT1;GPT;TOP1MT;PHF20L1;TMEM71;PPP1R16A;TRIB1;ZNF696;TRPS1;EXT1;KCNQ3;PTK2;TRPS1;PTK2;MED30;MED30	7.28633e-20		MSigDB_C3.TFtargets.WTTGKCTG_UNKNOWN	2.94203e-19	21	470	MEIS1;DIXDC1;KCNH2;CBX8;NIPAL3;HOXA2;HOXA9;STON1-GTF2A1L;HOXA1;HOXA10;USP3;MYT1;CRYL1;BCOR;CYP26A1;HEPH;FGF13;HMGB1;SKA2;DPP10;ETAA1	6.53583e-18
MSigDB_C7.GSE13485_CTRL_VS_DAY7_YF17D_VACCINE_PBMC_UP	3.28812e-21	17	165	ADCY4;CXCL1;GPT;SDC2;TOP1MT;RPL3;CLDN1;MRPS27;SPOCK2;FAT3;MBOAT2;DAPK2;ARG1;TEAD1;WIF1;PDZD2;MTUS2	7.28663e-20		MSigDB_C2.MARSON_BOUND_BY_FOXP3_STIMULATED	3.23281e-19	26	868	HSPH1;SPATA6;WSB2;DIXDC1;LCP2;NT5E;LCP2;LCP2;MINK1;BCAR1;TPST2;USP3;TGIF1;HERC1;MTMR1;PTGER4;ZFP3;TRIM44;HERC1;UBL3;MAP3K1;MAP3K1;ATXN1;NFIA;RABGAP1L;CBX3	7.16406e-18
MSigDB_C2.JAEGER_METASTASIS_DN	3.40718e-21	19	244	ABCA12;FGFR2;ALDH2;GATA3;ZBED2;EHF;LTB4R;S100A8;SERPINB5;JAG1;LAMA3;ABLIM1;KLF4;ETS2;DST;ABLIM1;MAST4;GJA1;EVPL	7.53189e-20		MSigDB_C2.WANG_TUMOR_INVASIVENESS_DN	3.46368e-19	16	195	DHRS3;RPL3;SKP1;CACYBP;IGFBP5;CD44;PPP2R2D;RLIM;TTC3;IL16;AEBP2;IQGAP1;MAP3K1;MAP3K1;CELF2;CBX3	7.65678e-18
MSigDB_C3.TFtargets.TTCYRGAA_UNKNOWN	4.02576e-21	20	292	HSPH1;HOXA3;KCNH2;EFHD1;OLFML1;PDGFB;WASL;MYT1;TGIF1;RNFT1;PTRH2;VMP1;MGAT3;GAS7;JAG1;BCOR;PKN1;ETV1;CBX3;HNRNPA2B1	8.87745e-20		MSigDB_C3.TFtargets.V$HNF4_Q6	3.55399e-19	17	241	ABCA12;HOXA5;HOXA3;SPRY1;HOXA10;HOXA11;LUZP1;RRM1;FBXW7;TRPS1;PRDM1;KIAA0040;SPRY1;RASAL2;TRPS1;RARB;ETV1	7.83711e-18
MSigDB_C2.LOPEZ_MBD_TARGETS	4.50626e-21	29	882	CAPN1;CRIM1;FBXO34;LFNG;LRRFIP1;ANXA5;MTM1;CTSC;EPHB4;IGFBP2;MINK1;TNC;MYL12B;GNAZ;RRM1;MRPS27;FGFR1;ITGA11;COL4A2;C1orf174;TGIF1;RXRA;UBTD2;GAS7;FANCC;ATG7;HMGB1;HSBP1;EVPL	9.91267e-20		MSigDB_C2.CAIRO_LIVER_DEVELOPMENT_UP	3.98567e-19	15	156	SMARCA1;IGFBP5;FGFR1;SMYD2;TGIF1;TTC3;TRPS1;GPC1;PDZD2;TRPS1;AKT3;HEPH;FGF13;GJA1;RARB	8.76749e-18
MSigDB_C2.CHYLA_CBFA2T3_TARGETS_UP	5.78975e-21	21	348	GFI1;MYCT1;PPFIBP2;ANXA5;TEK;CTSC;LTB4R;BCR;P2RY14;LDLRAD3;ITPKB;MDGA1;UBASH3B;FNDC3B;GAS7;TFEC;THNSL2;MAST4;UBASH3B;NRG1;CELF2	1.27049e-19		MSigDB_C2.HAN_SATB1_TARGETS_DN	4.57699e-19	20	414	BNIP3;CXCL1;SDC2;BCAS4;IGFBP5;CHST3;CLDN1;PPP2R2D;F3;PDGFRL;CRELD2;FNDC3B;PRKAG2;LIMCH1;ATG7;DUSP1;GNAI1;NR3C1;NKTR;SHANK2	1.00436e-17
MSigDB_C2.TURASHVILI_BREAST_DUCTAL_CARCINOMA_VS_DUCTAL_NORMAL_DN	6.12342e-21	17	171	SOX9;HOXA3;EHF;TNC;HOXA9;ULK4;ELF5;RNFT1;TRIM2;KIAA1217;LAMA3;CAV2;MYLK;BCOR;DST;DUSP1;KIAA1217	1.34043e-19		MSigDB_C2.MARTINEZ_RESPONSE_TO_TRABECTEDIN	5.03134e-19	11	46	EXT1;HERC1;EXT1;KANK1;HERC1;UVRAG;IRS1;SND1;ADK;ZFHX3;ZFHX3	1.10137e-17
MSigDB_C5.NON_MEMBRANE_BOUND_ORGANELLE	6.31963e-21	25	592	KLHL2;LRRFIP1;RPL3;FGF18;RFC5;TUBD1;CLASP2;WASL;RGS12;SHROOM2;SHROOM2;MAP1B;IQGAP1;ABLIM1;PCM1;PTK2;XRCC4;PALLD;ABLIM1;CDH23;PTK2;UTRN;KRR1;HMGB1;EVPL	1.37667e-19		MSigDB_C3.TFtargets.V$AP4_Q6	5.21478e-19	16	200	DHRS3;GATA3;HOXA6;KCNMA1;OLFML1;NXPH3;FOSL2;TCF7;LDLRAD3;RPS6KB1;SPOCK2;LOXL4;GAS7;ABLIM1;MYLK;ABLIM1	1.13875e-17
MSigDB_C5.INTRACELLULAR_NON_MEMBRANE_BOUND_ORGANELLE	6.31963e-21	25	592	KLHL2;LRRFIP1;RPL3;FGF18;RFC5;TUBD1;CLASP2;WASL;RGS12;SHROOM2;SHROOM2;MAP1B;IQGAP1;ABLIM1;PCM1;PTK2;XRCC4;PALLD;ABLIM1;CDH23;PTK2;UTRN;KRR1;HMGB1;EVPL	1.37667e-19		MSigDB_C2.MCBRYAN_PUBERTAL_BREAST_4_5WK_UP	5.7802e-19	17	248	FGFR2;SOX9;GATA3;EHF;TGM2;IGFBP2;TNC;SERPINB5;CDH11;SOX4;ELF5;F3;TGIF1;ATP1A1;TRPS1;PALLD;TRPS1	1.25916e-17
MSigDB_C7.GSE17974_0H_VS_2H_IN_VITRO_ACT_CD4_TCELL_DN	7.4945e-21	17	173	MIR155HG;PHLDA1;NT5E;SPRY1;CLDN1;TUBD1;CD58;SNX16;GLMN;VMP1;OSBPL3;ZFP3;SPRY1;KTN1;PHLDA1;PHLDA1;PPM1D	1.62865e-19		MSigDB_C2.FARMER_BREAST_CANCER_APOCRINE_VS_LUMINAL	5.80611e-19	18	300	ABCA12;BNIP3;EIF2AK2;FGFR2;GATA3;BCL2;EFHD1;KCNMA1;EIF2AK2;CLDN1;WWC3;TRPS1;DIP2C;MED13L;LIMCH1;PDZD2;TRPS1;RABGAP1L	1.26174e-17
MSigDB_C7.GSE14000_4H_VS_16H_LPS_DC_TRANSLATED_RNA_UP	8.28338e-21	17	174	PYROXD2;TNC;CLDN1;WWC3;NLRP1;UBASH3B;NLRP1;RXRA;TTC3;TRPS1;GAS7;TACC1;ARHGAP26;TRPS1;HTT;ASAP1;UBASH3B	1.79141e-19		MSigDB_C3.TFtargets.V$NFAT_Q4_01	6.18866e-19	17	249	DHRS3;EXT1;GFI1;SOX9;HOXA3;IGFBP5;ATP1B3;LUZP1;TRPS1;EXT1;GAS7;BNC2;PRDM1;TEAD1;TRPS1;PPM1D;ETV1	1.34162e-17
MSigDB_C7.GSE24634_NAIVE_CD4_TCELL_VS_DAY3_IL4_CONV_TREG_UP	8.28338e-21	17	174	EXT1;ZFAND3;TCF7;PPP2R2D;CD247;NLRP1;NLRP1;EXT1;IL16;SERINC5;PTGER4;ABLIM1;TGFBR2;ATG14;ABLIM1;MSX2;RABGAP1L	1.79141e-19		MSigDB_C2.NIKOLSKY_BREAST_CANCER_17Q21_Q25_AMPLICON	6.53483e-19	18	302	SOX9;USP32;HELZ;NXPH3;RPS6KB1;TUBD1;SPOP;RNFT1;PTRH2;VMP1;CACNG1;HEATR6;DHX40;KCNJ16;SKA2;PPM1D;EVPL;SLC39A11	1.41326e-17
MSigDB_C5.TRANSCRIPTION_FACTOR_BINDING	8.38853e-21	20	303	GTF2A1L;TGIF1;ARHGAP35;RXRA;MAML2;TFEC;UBP1;KLF12;BCOR;HTT;SND1;MED30;HMGB1;PPARGC1A;PPARGC1A;MED30;NFIA;NRG1;HSBP1;ZFPM2	1.80979e-19		MSigDB_C2.CREIGHTON_ENDOCRINE_THERAPY_RESISTANCE_3	6.66362e-19	23	638	CRIM1;KLHL2;PPFIBP2;MEIS1;WSB2;TRAK1;EHF;SPRY1;ELF5;LIMD1;KIAA1671;ETV6;SLC44A3;RIN2;PIP5K1B;HS3ST1;RIN2;RIN2;LIMCH1;SPRY1;ARHGAP26;SNX7;ETAA1	1.43764e-17
MSigDB_C2.PEDERSEN_METASTASIS_BY_ERBB2_ISOFORM_7	8.7364e-21	21	355	KLHL2;SDC2;NT5E;EFHD1;ARL4A;ARL4A;CLDN1;ITGB6;CD44;GEN1;MBOAT2;MYOF;FNDC3B;JAG1;GPC1;WWTR1;SNHG5;ITGB6;CAV2;ETS2;PMEPA1	1.88032e-19		MSigDB_C2.HOELZEL_NF1_TARGETS_UP	6.7388e-19	14	125	LGALS3;PHLDA1;GAP43;OSBPL3;SPATS2L;MAML2;NAV1;TRIM44;ARHGAP26;PHLDA1;PHLDA1;ATXN1;THSD4;ANK2	1.45038e-17
MSigDB_C3.TFtargets.WTTGKCTG_UNKNOWN	8.81424e-21	23	470	MEIS1;DIXDC1;PHF20L1;KCNH2;CBX8;NIPAL3;HOXA2;HOXA9;STON1-GTF2A1L;HOXA1;HOXA10;USP3;VCAN;MYT1;CRYL1;BCOR;CYP26A1;HEPH;FGF13;HMGB1;SKA2;DPP10;ETAA1	1.89253e-19		MSigDB_C5.IMMUNE_SYSTEM_PROCESS	6.93062e-19	18	303	BNIP3;CADM1;FCGRT;LCP2;LCP2;LCP2;LTB4R;BCL2;RFX1;BCAR1;GPR183;TCF7;GLMN;PF4;IL16;PTGER4;CD96;CXCL12	1.48809e-17
MSigDB_C2.MARTENS_BOUND_BY_PML_RARA_FUSION	9.00195e-21	22	411	LFNG;ALDH2;FCGRT;LCP2;LCP2;LCP2;LTB4R;FOSL2;CD58;UBASH3B;DAPK2;RAPGEF1;GAS7;RAB20;MAML2;SLC6A6;UBL3;CDH23;IQSEC1;UBASH3B;AJAP1;CELF2	1.92822e-19		MSigDB_C2.SENESE_HDAC1_AND_HDAC2_TARGETS_DN	7.7667e-19	16	205	CAV1;SDC2;MEIS1;IGFBP5;FGFR1;PDGFRL;LOXL4;BNC2;GPC1;GLI2;ABLIM1;PRICKLE2;MYLK;ABLIM1;DUSP1;CELF2	1.65967e-17
MSigDB_C2.BYSTRYKH_HEMATOPOIESIS_STEM_CELL_QTL_TRANS	9.08517e-21	28	824	TEK;TGM2;EFHD1;IGFBP2;FGF18;HOXA2;RFC5;UBLCP1;HOXA1;NPAS1;RPS6KB1;TPST2;FGFR1;COL4A1;TOR3A;CD36;ATP1A1;KIAA1217;PIP5K1B;ZNF518B;MAP3K1;HTT;MAP3K1;FGGY;IFT27;HMGB1;KIAA1217;ZNF703	1.94141e-19		MSigDB_C3.miRNA.TAATAAT,MIR-126	7.7667e-19	16	205	CDCA7;FGFR2;BZW1;KCNH2;USP3;MYT1;TRPS1;JAG1;KLF12;RASAL2;TRPS1;HMGB1;PPARGC1A;PPARGC1A;CELF2;LRCH2	1.65967e-17
MSigDB_C2.GROSS_HYPOXIA_VIA_ELK3_DN	9.79101e-21	16	141	CXCL1;EHF;TNC;S100A8;CD44;TGIF1;TRPS1;JAG1;PTGER4;KLF4;SPRY2;MAP3K1;TRPS1;MAP3K1;TIAM2;GJA1	2.08728e-19		MSigDB_C3.miRNA.ATAGGAA,MIR-202	7.94181e-19	13	95	CCDC88A;BCL2;ZFAND3;LDLRAD3;LUZP1;SNX16;IQGAP1;MED13L;KLF12;TGFBR2;FAM76B;ASAP1;ATXN1	1.69306e-17
MSigDB_C2.NAKAMURA_TUMOR_ZONE_PERIPHERAL_VS_CENTRAL_UP	9.85145e-21	19	258	CAV1;CRIM1;ITGBL1;ZBED2;COL1A2;ITGB6;CDH11;SOX4;COL4A1;VCAN;F3;MAP1B;TACC1;LAMA3;ITGB6;CAV2;PALLD;PMEPA1;FGF13	2.09518e-19		MSigDB_C5.MACROMOLECULAR_COMPLEX	7.97684e-19	26	901	KCNS1;KCNH2;KCNMA1;RFC5;ATP1B3;ITGB6;CHRNE;CD247;ITGA11;ATP1A1;MAP1B;SPATS2L;CACNG1;DPM1;ITGB6;TGFBR2;BARD1;GNAI1;MED30;ATXN1;KRR1;GJA1;PPARGC1A;PPARGC1A;MED30;HNRNPA2B1	1.6965e-17
MSigDB_C2.PHONG_TNF_RESPONSE_VIA_P38_COMPLETE	1.00695e-20	18	215	CAV1;EXT1;KCNMA1;HOXA9;IGFBP5;FOSL2;HOXA10;ITSN2;VCAN;TGIF1;EXT1;JAG1;LIMCH1;NUDT4;ETS2;ARL4C;NR3C1;NKTR	2.13145e-19		MSigDB_C2.RODWELL_AGING_KIDNEY_UP	9.14063e-19	20	429	CCDC88A;CXCL1;LCP2;NT5E;LCP2;LCP2;TNC;CLDN1;CDH11;LDLRAD3;MYOF;CRELD2;SLC6A6;COL5A1;FEZ2;ARL4C;ASAP1;SHANK2;CELF2;DLGAP1	1.93941e-17
MSigDB_C3.TFtargets.V$NKX61_01	1.00695e-20	18	215	CADM1;FGFR2;PLCD4;GATA3;HOXA7;BLID;HOXA11;GTF2A1L;SOX4;MDGA1;MYT1;RFTN1;ETS2;KCNJ16;PPARGC1A;PPARGC1A;RARB;ZFPM2	2.13145e-19		MSigDB_C3.TFtargets.YAATNRNNNYNATT_UNKNOWN	9.16359e-19	13	96	RBMS1;WSB2;HOXA7;MAGI1;ELF5;TGIF1;APIP;BNC2;ABLIM1;NPAS3;ABLIM1;KCNJ16;CELF2	1.9397e-17
MSigDB_C3.miRNA.TGCACTT,MIR-519C,MIR-519B,MIR-519A	1.10801e-20	22	415	CCDC88A;USP32;HOXA3;PARD6B;SOX4;USP3;SNX16;MYT1;ARHGAP35;MAP1B;BNC2;TEAD1;KLF12;RAPGEF4;TGFBR2;AKT3;NFIA;SHANK2;SP3;CELF2;LRCH2;ZFPM2	2.33986e-19		MSigDB_C2.RODRIGUES_THYROID_CARCINOMA_ANAPLASTIC_UP	9.67705e-19	23	649	CCDC88A;CXCL1;RBMS1;TGM2;BZW1;KCNMA1;TNC;CLDN1;RPS6KB1;CD58;ITGA11;MTMR1;TTC3;VMP1;IQGAP1;DPM1;RASAL2;TRIO;ARL4C;ASAP1;ADK;SKA2;CBX3	2.04023e-17
MSigDB_C7.GSE22886_NAIVE_CD4_TCELL_VS_48H_ACT_TH2_UP	1.1143e-20	17	177	DHRS3;PPFIBP2;ALDH2;FCGRT;RPL3;BCL2;ITPKB;RPL32;RXRA;TTC3;DHRS12;TRPS1;DHRS12;UBP1;TRIM44;TRPS1;DUSP1	2.34762e-19		MSigDB_C3.miRNA.AAGCACA,MIR-218	9.68397e-19	19	367	CCDC88A;MAGI2;SDC2;USP32;HOXA1;HOXA10;RPS6KB1;MDGA1;MED12L;TACC1;KLF12;ZNF518B;GNAI1;NR3C1;ATXN1;GJA1;PPARGC1A;PPARGC1A;SHANK2	2.04023e-17
MSigDB_C2.BLALOCK_ALZHEIMERS_DISEASE_INCIPIENT_UP	1.23448e-20	21	361	EIF2AK2;KDSR;TNC;EIF2AK2;CD44;PDGFB;TUBD1;GNAZ;CD58;VCAN;SNX16;DAPK2;TACC1;WWTR1;GLI2;NPAS3;TRIM44;KTN1;GJA1;NKTR;SP3	2.59471e-19		MSigDB_C5.ENZYME_REGULATOR_ACTIVITY	1.16581e-18	18	312	CXCL1;EIF2AK2;ANXA5;EIF2AK2;BCR;WASL;PITRM1;SPP2;RGS12;HERC1;RALBP1;IQGAP1;HERC1;RAPGEF4;RASAL2;TRIO;TIAM2;FGF13	2.45038e-17
MSigDB_C2.RUTELLA_RESPONSE_TO_CSF2RB_AND_IL4_UP	1.31875e-20	20	310	CD1B;CRIM1;SDC2;RAB38;TGM2;CD1E;KCNMA1;ATP1B3;TNIP3;CD58;FILIP1L;RFTN1;JAG1;RAB38;CCND1;KYNU;MED13L;BCOR;AKT3;CELF2	2.76537e-19		MSigDB_C2.PASQUALUCCI_LYMPHOMA_BY_GC_STAGE_UP	1.20586e-18	17	259	TOP1MT;PHLDA1;ANXA5;STARD5;TGM2;TRIB1;CD44;TPST2;MBOAT2;CRELD2;FNDC3B;PRDM1;NUDT4;PHLDA1;PHLDA1;KIAA1217;IRS2	2.52865e-17
MSigDB_C2.AZARE_NEOPLASTIC_TRANSFORMATION_BY_STAT3_UP	1.36836e-20	15	113	KCNMA1;TNC;S100A8;CLDN1;ITGB6;CDH11;CDH13;MAP1B;JAG1;AOX1;COL5A1;ITGB6;TGFBR2;PALLD;ARL4C	2.86271e-19		MSigDB_C3.miRNA.AACTGGA,MIR-145	1.23585e-18	16	211	SOX9;SACM1L;SKP1;BCR;SPOP;PLCL2;TRIM2;FNDC3B;RIN2;RIN2;RIN2;NUDT4;TGFBR2;ARHGAP26;IRS1;CELF2	2.5855e-17
MSigDB_C2.MARTINEZ_RESPONSE_TO_TRABECTEDIN	1.43302e-20	12	46	EXT1;HERC1;EXT1;KANK1;HERC1;XRCC4;UVRAG;IRS1;SND1;ADK;ZFHX3;ZFHX3	2.99101e-19		MSigDB_C5.RECEPTOR_ACTIVITY	1.25991e-18	21	505	CRIM1;EDA2R;FCGRT;TEK;TACR2;IL12RB2;CHRNE;FGFR1;PDGFRL;RXRA;PLA2R1;PTGER4;MCC;HTR1F;TGFBR2;NR3C1;MCC;MCC;MED30;MED30;RARB	2.62969e-17
MSigDB_C7.GSE10325_LUPUS_CD4_TCELL_VS_LUPUS_BCELL_UP	1.49096e-20	17	180	DHRS3;RBMS1;GATA3;LCP2;LCP2;LCP2;KDSR;TCF7;ITPKB;SPOCK2;CD247;ATP1A1;HK1;SERINC5;ARL4C;AKT3;MAST4	3.09039e-19		MSigDB_C2.VERHAAK_AML_WITH_NPM1_MUTATED_UP	1.35568e-18	15	169	HOXA4;HOXA5;MEIS1;PHLDA1;HOXA6;HOXA7;HOXA9;HOXA10;TRIB1;CD36;PF4;JAG1;ETS2;PHLDA1;PHLDA1	2.82302e-17
MSigDB_C7.GSE22886_NAIVE_CD4_TCELL_VS_48H_ACT_TH1_UP	1.49096e-20	17	180	PPFIBP2;SPATA6;PLCL2;RPL32;NLRP1;NLRP1;PLEKHF2;RXRA;ATP1A1;ANKH;TRIM44;ATG14;MAP3K1;IQSEC1;DUSP1;MAP3K1;NKTR	3.09039e-19		MSigDB_C2.FLECHNER_BIOPSY_KIDNEY_TRANSPLANT_REJECTED_VS_OK_DN	1.41992e-18	21	508	BNIP3;ALDH2;TEK;BTBD3;EFHD1;IGFBP2;IGFBP5;CLASP2;SERBP1;PARD3;CFDP1;TRIM2;GLOD4;GLOD4;KANK1;WWTR1;TRIM44;DST;ZMYND11;SHANK2;ANK2	2.94995e-17
MSigDB_C7.GSE24634_IL4_VS_CTRL_TREATED_NAIVE_CD4_TCELL_DAY10_UP	1.49096e-20	17	180	GFI1;ITGBL1;GATA3;LCP2;LCP2;LCP2;BCL2;GPR183;ITPKB;GLMN;HERC1;IL16;PIP5K1B;PTGER4;DPY19L1;HERC1;CD96	3.09039e-19		MSigDB_C2.RATTENBACHER_BOUND_BY_CELF1	1.51854e-18	19	376	RFX1;FGF18;STON1;FOSL2;DCP2;DCP2;PRDM16;VMP1;FNDC3B;SPATS2L;STIM1;MCC;DCP2;AKT3;MCC;MCC;KIAA1217;CELF2;CBX3	3.14756e-17
MSigDB_C2.DANG_BOUND_BY_MYC	1.50978e-20	30	1008	MIR155HG;MYCT1;ALDH2;MEIS1;BZW1;CTSC;RPL3;CACYBP;TRIB1;PDGFB;RPS6KB1;COL4A1;COL4A2;RNF7;RPL32;THBS4;HERC1;RNFT1;CFDP1;PTPN1;CD180;DPM1;POU2F1;PCM1;HERC1;UBL3;BARD1;RARB;CBX3;HNRNPA2B1	3.12218e-19		MSigDB_C5.IMMUNE_RESPONSE	1.55075e-18	16	214	BNIP3;CADM1;FCGRT;LCP2;LCP2;LCP2;LTB4R;BCL2;RFX1;BCAR1;GPR183;TCF7;IL16;PTGER4;CD96;CXCL12	3.2069e-17
MSigDB_C5.GATED_CHANNEL_ACTIVITY	1.57142e-20	15	114	KCNS1;KCNH2;CLCN4;GLRB;KCNMB1;KCNMB1;CHRNE;KCNMB1;SCN9A;SHROOM2;SCN7A;SHROOM2;KCNQ3;CACNG1;KCNB2	3.24217e-19		MSigDB_C7.GSE17974_0H_VS_24H_IN_VITRO_ACT_CD4_TCELL_UP	1.77261e-18	15	172	CRTC3;ZFAND3;FOSL2;ITPKB;PLCXD2;SOX4;NLRP1;NLRP1;TGIF1;TRPS1;KLF4;ATG14;TRPS1;DUSP1;IRS2	3.65729e-17
MSigDB_C2.DELYS_THYROID_CANCER_DN	1.65929e-20	18	221	FGFR2;SDC2;ALDH2;TEK;BCL2;ARL4A;ARL4A;P2RY14;CD36;SETBP1;SLC16A2;PLA2R1;AOX1;GNAI1;IRS1;CXCL12;FGF13;ZFPM2	3.41563e-19		MSigDB_C2.OSWALD_HEMATOPOIETIC_STEM_CELL_IN_COLLAGEN_GEL_UP	1.80068e-18	16	216	CXCL1;PHLDA1;ARL4A;ARL4A;GPR183;TRIB1;CD44;CD58;F3;PTGER4;KLF4;ETS2;PHLDA1;DUSP1;ARL4C;PHLDA1	3.70669e-17
MSigDB_C5.CELL_DEVELOPMENT	1.72217e-20	24	549	BNIP3;CADM1;SMARCA1;ANXA5;TLR2;BCL2;PARD6B;BCAR1;FOSL2;CDH13;PARD3;CRTAM;MDGA1;RNF7;NLRP1;NLRP1;DAPK2;GLI2;PTPRC;FEZ2;PTPRC;BARD1;HTT;HMGB1	3.53695e-19		MSigDB_C3.miRNA.GCAAAAA,MIR-129	1.9362e-18	15	173	RBMS1;MEIS1;RPS6KB1;GNAZ;SOX4;FBXW7;JAG1;PRDM1;MED13L;TRIO;PMEPA1;HMGB1;SP3;CELF2;ETV1	3.97651e-17
MSigDB_C3.TFtargets.V$GATA_Q6	1.80517e-20	17	182	ABCA12;CAPN1;MYCT1;SGIP1;IGFBP5;FOSL2;HOXA1;SGIP1;TRPS1;TACC1;PIP5K1B;KLF12;PDZD2;TRPS1;MSX2;PPARGC1A;PPARGC1A	3.68214e-19		MSigDB_C2.CHICAS_RB1_TARGETS_SENESCENT	1.94592e-18	21	516	CDCA7;CXCL1;PHLDA1;EHF;CACYBP;IGFBP5;LUZP1;RRM1;WASL;DEK;JAM2;TGIF1;TTC3;DIP2C;NAV1;WWTR1;PHLDA1;SNX7;PHLDA1;FZD1;SKA2	3.98736e-17
MSigDB_C7.GSE14769_UNSTIM_VS_240MIN_LPS_BMDM_DN	1.80517e-20	17	182	TGM2;P2RY14;DCP2;PLCL2;TOR3A;FILIP1L;DCP2;ARHGAP35;FNDC3B;TFEC;FEZ2;ARHGAP26;DCP2;HTT;AKT3;FZD1;ATAD2B	3.68214e-19		MSigDB_C2.UDAYAKUMAR_MED1_TARGETS_DN	2.08783e-18	16	218	MEIS1;EPHB4;ARL4A;ARL4A;FOSL2;TRIB1;CBLB;WASL;HERC1;HERC1;KLF4;ATG14;ETS2;TRIO;PALLD;PPM1D	4.25869e-17
MSigDB_C7.GSE36476_CTRL_VS_TSST_ACT_72H_MEMORY_CD4_TCELL_YOUNG_UP	1.80517e-20	17	182	FCGRT;ARL4A;CRTC3;ARL4A;GPR183;PCMTD2;PLCL2;USP3;SERINC5;PTGER4;UBL3;ATG14;UVRAG;DUSP1;ARL4C;NKTR;IRS2	3.68214e-19		MSigDB_C2.KYNG_DNA_DAMAGE_UP	2.08783e-18	16	218	SOX9;PHLDA1;LCP2;LCP2;LCP2;HELZ;DCTD;DCTD;RPS6KB1;ITPKB;CHRNE;IL16;PHLDA1;AKAP6;PHLDA1;SP3	4.25869e-17
MSigDB_C3.TFtargets.GTGGGTGK_UNKNOWN	1.88768e-20	19	267	SMARCA1;HOXA3;EHF;KCNH2;MINK1;NXPH3;PDGFB;LUZP1;SMYD2;MBOAT2;UBASH3B;RNFT1;KLF12;BCOR;KCNB2;NR3C1;UBASH3B;SHANK2;LRCH2	3.8417e-19		MSigDB_C2.WU_CELL_MIGRATION	2.11372e-18	15	174	CXCL1;LGALS3;SOX9;GATA3;EHF;TGM2;SERPINB5;MAP1B;JAG1;LAMA3;PTGER4;WWTR1;LIMCH1;ARL4C;GJA1	4.27267e-17
MSigDB_C7.GSE14769_UNSTIM_VS_80MIN_LPS_BMDM_DN	1.98462e-20	17	183	CAV1;CXCL1;PHLDA1;TGM2;TLR2;FOSL2;ZNF622;PDGFB;FILIP1L;TGIF1;RAB20;AEBP2;PTGER4;PHLDA1;DUSP1;PHLDA1;GJA1	4.02985e-19		MSigDB_C7.GSE14000_4H_VS_16H_LPS_DC_TRANSLATED_RNA_UP	2.11372e-18	15	174	PYROXD2;TNC;CLDN1;WWC3;NLRP1;NLRP1;RXRA;TTC3;TRPS1;GAS7;TACC1;ARHGAP26;TRPS1;HTT;ASAP1	4.27267e-17
MSigDB_C3.TFtargets.V$SOX9_B1	2.11844e-20	18	224	CADM1;FGFR2;MYCT1;MEIS1;TEK;HOXA2;HOXA10;SOX4;RLIM;FGFR1;CD36;MYT1;TEAD1;NAV1;DHX40;KCNB2;HMGB1;ETV1	4.28222e-19		MSigDB_C7.GSE24142_DN2_VS_DN3_THYMOCYTE_ADULT_DN	2.11372e-18	15	174	PHLDA1;SPRY1;SKP1;HERC1;ABLIM1;HERC1;SLC5A9;SPRY1;ETS2;PHLDA1;UVRAG;ABLIM1;NR3C1;PHLDA1;NKTR	4.27267e-17
MSigDB_C5.TRANSCRIPTION_COFACTOR_ACTIVITY	2.11844e-20	18	224	GTF2A1L;TGIF1;ARHGAP35;RXRA;MAML2;TFEC;UBP1;KLF12;BCOR;HTT;SND1;MED30;PPARGC1A;PPARGC1A;MED30;NRG1;HSBP1;ZFPM2	4.28222e-19		MSigDB_C7.GSE24634_NAIVE_CD4_TCELL_VS_DAY3_IL4_CONV_TREG_UP	2.11372e-18	15	174	EXT1;ZFAND3;TCF7;PPP2R2D;CD247;NLRP1;NLRP1;EXT1;IL16;PTGER4;ABLIM1;TGFBR2;ATG14;ABLIM1;RABGAP1L	4.27267e-17
MSigDB_C2.GABRIELY_MIR21_TARGETS	2.1742e-20	19	269	MEIS1;SACM1L;BTBD3;PHF20L1;BTBD3;HOXA9;ITSN2;FILIP1L;TRIM2;OSBPL3;TACC1;PRICKLE2;LIMCH1;TGFBR2;MAP3K1;PALLD;MAP3K1;ATAD2B;UTRN	4.37845e-19		MSigDB_C2.THUM_SYSTOLIC_HEART_FAILURE_UP	2.13766e-18	19	383	MNDA;SDC2;PHLDA1;NT5E;TGM2;RPL3;RFC5;RRM1;PLEKHF2;PRDM1;TGFBR2;PTK2;PHLDA1;PTK2;PHLDA1;UTRN;CXCL12;NFIA;ETV1	4.31135e-17
MSigDB_C7.GSE11057_NAIVE_VS_MEMORY_CD4_TCELL_DN	2.18069e-20	17	184	CDCA7;LGALS3;MCOLN2;GATA3;PFKP;GPR183;CD58;TOR3A;ARHGAP35;RAPGEF1;RFTN1;OSBPL3;ETV6;IQGAP1;SLC6A6;UBL3;ATXN1	4.37845e-19		MSigDB_C2.DOUGLAS_BMI1_TARGETS_UP	2.2735e-18	21	520	TOP1MT;KCNAB3;EFHD1;TP53I11;LUZP1;GNAZ;WWC3;MTMR1;IQGAP1;ANKH;TEAD1;SLC6A6;COL5A1;MED13L;BCOR;RASAL2;CDH23;IQSEC1;FZD1;FGF13;IRS2	4.57504e-17
MSigDB_C7.GSE7852_THYMUS_VS_FAT_TCONV_DN	2.18069e-20	17	184	CAV1;CRIM1;PHLDA1;ARL4A;ARL4A;LUZP1;CBLB;COL4A1;TRPS1;GAS7;GPC1;PTGER4;DPY19L1;KLF12;PHLDA1;TRPS1;PHLDA1	4.37845e-19		MSigDB_C2.BROWNE_HCMV_INFECTION_14HR_DN	2.28695e-18	17	269	EXT1;TRAK1;NIPAL3;STON1;HOXA11;NLRP1;NLRP1;SLC16A2;EXT1;GLOD4;GLOD4;UBL3;TRIO;DST;IRS1;FGF13;ETV1	4.58157e-17
MSigDB_C3.TFtargets.V$DBP_Q6	2.29637e-20	18	225	GFI1;HOXA3;BTBD3;BTBD3;HOXA2;TRIB1;ITSN2;ITPKB;SOX4;FBXW7;TGIF1;MYLK;PDZD2;CD96;PPARGC1A;PPARGC1A;NFIA;ANK2	4.60044e-19		MSigDB_C2.GABRIELY_MIR21_TARGETS	2.28695e-18	17	269	MEIS1;SACM1L;BTBD3;HOXA9;ITSN2;FILIP1L;TRIM2;OSBPL3;TACC1;PRICKLE2;LIMCH1;TGFBR2;MAP3K1;PALLD;MAP3K1;ATAD2B;UTRN	4.58157e-17
MSigDB_C3.TFtargets.V$GATA3_01	2.48829e-20	18	226	ABCA12;CAPN1;SGIP1;TMEM196;ARL4A;ARL4A;HOXA2;FOSL2;HOXA10;RGS12;SGIP1;BNC2;TACC1;POU2F1;FZD1;PENK;TRPM3;ZNF703	4.96276e-19		MSigDB_C2.COULOUARN_TEMPORAL_TGFB1_SIGNATURE_UP	2.38945e-18	13	103	CXCL1;SOX9;CHMP4C;FOSL2;SOX4;TBC1D1;TGIF1;EPG5;SPATS2L;IQGAP1;MAML2;BCL2L14;PMEPA1	4.77624e-17
MSigDB_C3.TFtargets.V$SMAD4_Q6	2.48829e-20	18	226	CADM1;DHRS3;HOXA3;HOXA6;COL1A2;HOXA9;NXPH3;HOXA10;PLCXD2;CDH13;TRPS1;BNC2;MYLK;DHX40;RASAL2;TRPS1;IRS1;KAZN	4.96276e-19		MSigDB_C3.miRNA.ATGTTAA,MIR-302C	2.41726e-18	16	220	FGFR2;SPRY1;BTBD3;ARL4A;ARL4A;MAGI1;HOXA13;SPOP;MYT1;TEAD1;SPRY1;PPARGC1A;PPARGC1A;IRS2;LRCH2;HNRNPA2B1	4.82109e-17
MSigDB_C2.MASSARWEH_TAMOXIFEN_RESISTANCE_DN	2.69522e-20	18	227	CADM1;TOP1MT;BCL2;PARD6B;CD44;SOX4;MYOF;RXRA;TEAD1;NAV1;COL5A1;IRS1;FZD1;THSD4;CXCL12;MYO16;ZNF703;KAZN	5.36354e-19		MSigDB_C7.GSE1460_INTRATHYMIC_T_PROGENITOR_VS_NAIVE_CD4_TCELL_ADULT_BLOOD_DN	2.74126e-18	15	177	BNIP3;LCP2;LCP2;LCP2;KCNH2;GPR183;ITPKB;SPOCK2;PLCL2;CD247;NLRP1;NLRP1;FNDC3B;CRYL1;ATG14	5.4431e-17
MSigDB_C3.TFtargets.CACGTG_V$MYC_Q2	2.81049e-20	29	944	HSPH1;HOXA4;HOXA3;HOXA7;PHF20L1;MINK1;HOXA9;HOXA1;TRIB1;ATP1B3;HOXA11;GIGYF2;SERBP1;CTIF;SNX16;PLEKHA6;BCOR;UVRAG;DUSP1;ADAMTS17;FAM76B;ADK;PKN1;GJA1;PPARGC1A;PPARGC1A;ETV1;FGF14;SLC39A11	5.58056e-19		MSigDB_C7.GSE20366_CD103_POS_VS_CD103_KLRG1_DP_TREG_UP	2.74126e-18	15	177	CRIM1;TGM2;KCNH2;SPRY1;ZNF827;MGAT3;DIP2C;PRKAG2;PIP5K1B;SPRY1;TRIO;CD96;ASAP1;DPP10;RABGAP1L	5.4431e-17
MSigDB_C2.OSMAN_BLADDER_CANCER_UP	2.85352e-20	21	376	LGALS3;LRRFIP1;RBMS1;ALDH2;CTSC;ZFAND3;CD44;LDLRAD3;SERBP1;MS4A4A;MS4A7;SNX16;GAS7;IQGAP1;KYNU;PTPRC;KTN1;PTPRC;XRCC4;ATXN1;NKTR	5.64105e-19		MSigDB_C3.TFtargets.V$FREAC4_01	2.80861e-18	14	138	CADM1;FBXL22;BTBD3;HOXA11;TRPS1;PRDM1;MCC;KLF12;TRPS1;DUSP1;MCC;MAST4;MCC;HEPH	5.56451e-17
MSigDB_C2.RATTENBACHER_BOUND_BY_CELF1	2.85352e-20	21	376	RFX1;FGF18;STON1;FOSL2;DCP2;DCP2;PRDM16;VMP1;FNDC3B;SPATS2L;STIM1;KIAA1217;MCC;DCP2;AKT3;MCC;MCC;PENK;KIAA1217;CELF2;CBX3	5.64105e-19		MSigDB_C3.TFtargets.CTAWWWATA_V$RSRFC4_Q2	2.98384e-18	18	329	SOX9;EFHD1;TMEM117;CD36;MBOAT2;PLEKHA6;LOXL4;MGAT3;BNC2;ABLIM1;KTN1;PALLD;DST;ABLIM1;IRS1;PMEPA1;PPARGC1A;PPARGC1A	5.8905e-17
MSigDB_C7.GSE360_T_GONDII_VS_B_MALAYI_LOW_DOSE_DC_DN	2.88351e-20	17	187	CD1B;MNDA;CD1E;NXPH3;P2RY14;RIN2;RIN2;RIN2;TGFBR2;UBL3;KTN1;ARHGAP26;HTT;ATXN1;PKN1;CXCL12;NRG1	5.6878e-19		MSigDB_C3.miRNA.AAAGACA,MIR-511	2.98627e-18	15	178	CRIM1;TMEM196;KCNMA1;MINK1;RPS6KB1;HOXA13;VMP1;TRIM2;CCND1;SLC6A6;PMEPA1;FGF13;GJA1;PPARGC1A;PPARGC1A	5.8905e-17
MSigDB_C2.GAL_LEUKEMIC_STEM_CELL_DN	2.91825e-20	18	228	CXCL1;LGALS3;MNDA;SPATA6;PHLDA1;TLR2;IGFBP2;NIPAL3;S100A8;POLA2;VCAN;MS4A4A;PRDM1;SLC6A6;NPAS3;PHLDA1;PHLDA1;FGGY	5.74371e-19		MSigDB_C3.TFtargets.V$OCT_C	3.0034e-18	16	223	CADM1;FGFR2;HOXA3;EHF;HOXA7;BCL2;GAP43;HOXA10;PLEKHA6;GRHL3;GRHL3;PRDM1;POU2F1;PRICKLE2;NFIA;ETV1	5.9113e-17
MSigDB_C3.TFtargets.V$HNF3ALPHA_Q6	3.46455e-20	17	189	FBXL22;LCP2;LCP2;LCP2;TRIB1;HOXA11;ITPKB;GNAZ;PRDM1;MCC;KLF12;SYN3;AKT3;MCC;MCC;FGF13;NFIA	6.80401e-19		MSigDB_C2.DAZARD_UV_RESPONSE_CLUSTER_G6	3.11562e-18	14	139	FGFR2;MEIS1;SPOP;RIN2;RIN2;RIN2;UBL3;PTK2;PTK2;IRS1;NR3C1;MAST4;SP3;RABGAP1L	6.11876e-17
MSigDB_C2.PLASARI_TGFB1_TARGETS_10HR_DN	3.69607e-20	18	231	DHRS3;EIF2AK2;FGFR2;DIXDC1;EIF2AK2;IGFBP5;CD36;TRIM2;TRPS1;MED12L;ABLIM1;PRICKLE2;TRPS1;ABLIM1;IRS1;NFIA;CELF2;RARB	7.22706e-19		MSigDB_C3.TFtargets.V$SOX9_B1	3.22658e-18	16	224	CADM1;FGFR2;MEIS1;TEK;HOXA2;HOXA10;SOX4;RLIM;FGFR1;CD36;MYT1;TEAD1;NAV1;DHX40;HMGB1;ETV1	6.30905e-17
MSigDB_C3.TFtargets.V$STAT5A_03	3.69607e-20	18	231	CADM1;DHRS3;HOXA4;HOXA3;EFHD1;ZFAND3;VIP;FBXW7;MYT1;TGIF1;TRPS1;ETV6;LAMA3;TRPS1;KCNJ16;HEPH;FGF13;RARB	7.22706e-19		MSigDB_C3.miRNA.CTTTGCA,MIR-527	3.22658e-18	16	224	KCNMA1;RFX1;RPS6KB1;HOXA13;DAPK2;AEBP2;BNC2;TACC1;TBC1D19;TEAD1;KLF12;NUDT4;DHX40;PMEPA1;ATXN1;DPP10	6.30905e-17
MSigDB_C2.CREIGHTON_ENDOCRINE_THERAPY_RESISTANCE_3	3.7546e-20	25	638	CRIM1;KLHL2;PPFIBP2;MEIS1;WSB2;TRAK1;EHF;PHF20L1;SPRY1;ELF5;LIMD1;KIAA1671;ETV6;SLC44A3;RIN2;PIP5K1B;HS3ST1;RIN2;RIN2;LIMCH1;SPRY1;ARHGAP26;SNX7;HSBP1;ETAA1	7.32554e-19		MSigDB_C2.ZHOU_INFLAMMATORY_RESPONSE_FIMA_UP	3.24252e-18	20	458	ALX3;CD1B;CXCL1;EDA2R;HOXA6;RCN3;RNF144B;CLDN1;CD44;PDGFB;SPP2;HERC1;JAG1;PTPN1;AXDND1;KANK1;COL5A1;HERC1;KLF12;RARB	6.32644e-17
MSigDB_Hallmarks.HALLMARK_COMPLEMENT	4.15403e-20	17	191	CXCL1;LGALS3;ANXA5;GATA3;LCP2;LCP2;LCP2;CTSC;PDGFB;CBLB;CDH13;SPOCK2;COL4A2;CD36;F3;KYNU;ZFPM2	8.08729e-19		MSigDB_C2.GRADE_COLON_CANCER_UP	3.39739e-18	24	773	CDCA7;CXCL1;SOX9;RFC5;BRAT1;TPST2;SOX4;RNF7;RPL32;TGIF1;GIGYF1;VMP1;PTPN14;PRDM1;DPM1;NAV1;SLC6A6;PTK2;PTK2;SND1;PKN1;HMGB1;ZNF703;HNRNPA2B1	6.61422e-17
MSigDB_C2.KRIGE_RESPONSE_TO_TOSEDOSTAT_6HR_DN	4.67505e-20	27	796	HSPH1;SDC2;TOP1MT;DIXDC1;NAA20;S100A8;BCR;GPR183;LDLRAD3;SERBP1;SOX4;PPP2R2D;NAA20;TBC1D1;COL4A2;SMYD2;UBASH3B;CFDP1;RFTN1;KANK1;CCND1;PTPRC;ATG7;PTPRC;CD302;UBASH3B;HMGB1	9.08194e-19		MSigDB_C5.PROTEIN_COMPLEX	3.49752e-18	24	774	KCNS1;KCNH2;KCNMA1;RFC5;ATP1B3;ITGB6;CHRNE;CD247;ITGA11;ATP1A1;MAP1B;SPATS2L;CACNG1;DPM1;ITGB6;TGFBR2;BARD1;GNAI1;MED30;ATXN1;GJA1;PPARGC1A;PPARGC1A;MED30	6.79442e-17
MSigDB_C2.REACTOME_METABOLISM_OF_LIPIDS_AND_LIPOPROTEINS	4.69555e-20	22	444	CAV1;SACM1L;STARD5;MTM1;KDSR;MTTP;CD36;MBOAT2;MTMR1;PRKACG;RXRA;SLC44A3;PRKAG2;TEAD1;PIP5K1B;WWTR1;MED13L;TIAM2;MED30;PPARGC1A;PPARGC1A;MED30	9.10206e-19		MSigDB_C2.PEREZ_TP53_AND_TP63_TARGETS	3.5385e-18	15	180	DHRS3;WFDC5;FGF18;ITSN2;PLCXD2;NLRP1;NLRP1;GRHL3;TACC1;GRHL3;BCOR;FZD1;FGF13;CELF2;EVPL	6.84441e-17
MSigDB_C7.GSE22886_NAIVE_CD4_TCELL_VS_MONOCYTE_DN	4.97059e-20	17	193	LGALS3;MNDA;TLR2;S100A8;KCNMB1;KCNMB1;KCNMB1;VCAN;CD36;RXRA;RIN2;RIN2;RIN2;KLF4;FEZ2;ARHGAP26;HSBP1	9.61445e-19		MSigDB_C7.GSE36476_CTRL_VS_TSST_ACT_72H_MEMORY_CD4_TCELL_OLD_UP	3.5385e-18	15	180	FCGRT;SPRY1;ARL4A;ARL4A;PLCL2;USP3;SPRY1;UBL3;PDZD2;CYP26A1;IQSEC1;DUSP1;NKTR;TRPM3;IRS2	6.84441e-17
MSigDB_C2.TORCHIA_TARGETS_OF_EWSR1_FLI1_FUSION_DN	5.30417e-20	19	282	MYCT1;TOP1MT;ARHGAP15;MEIS1;TGM2;CTSC;HOXA9;BCR;SOX4;UBTD2;PTPN14;CRYL1;CCND1;PTPRC;ZNF518B;PTPRC;NR3C1;ATXN1;CELF2	1.02376e-18		MSigDB_C3.TFtargets.V$SMAD4_Q6	3.72011e-18	16	226	CADM1;DHRS3;HOXA3;HOXA6;HOXA9;NXPH3;HOXA10;PLCXD2;TRPS1;BNC2;MYLK;DHX40;RASAL2;TRPS1;IRS1;KAZN	7.18021e-17
MSigDB_C2.CHARAFE_BREAST_CANCER_LUMINAL_VS_BASAL_UP	5.41518e-20	20	333	CADM1;LFNG;GATA3;PPP1R16A;CACYBP;RAB40C;USP3;TTC3;TRPS1;DIP2C;CCND1;KIAA0040;NUDT4;BCOR;TRPS1;IQSEC1;THSD4;SHANK2;ZNF703;HNRNPA2B1	1.04168e-18		MSigDB_C2.GROSS_HYPOXIA_VIA_ELK3_DN	3.82487e-18	14	141	CXCL1;EHF;TNC;CD44;TGIF1;TRPS1;JAG1;PTGER4;KLF4;MAP3K1;TRPS1;MAP3K1;TIAM2;GJA1	7.36657e-17
MSigDB_C2.MATSUDA_NATURAL_KILLER_DIFFERENTIATION	5.42024e-20	22	447	CADM1;CRIM1;DHRS3;MCOLN2;ENPP3;MTM1;MAGI1;TCF7;CD44;HOXA13;SOX4;CD247;CD36;SLC16A2;DAPK2;WWTR1;KLF4;DST;PMEPA1;CD302;PPARGC1A;PPARGC1A	1.04168e-18		MSigDB_C7.GSE11057_CD4_CENT_MEM_VS_PBMC_DN	3.8489e-18	15	181	CCDC88A;FCGRT;MEIS1;RNF144B;KCNMB1;KCNMB1;KCNMB1;SETBP1;RXRA;CD180;PIP5K1B;FEZ2;WDR11;ZFHX3;ZFHX3	7.39698e-17
MSigDB_C3.miRNA.ATAGGAA,MIR-202	5.58704e-20	14	95	CCDC88A;BCL2;ZFAND3;LDLRAD3;LUZP1;SNX16;IQGAP1;SORCS1;MED13L;KLF12;TGFBR2;FAM76B;ASAP1;ATXN1	1.07145e-18		MSigDB_C3.TFtargets.V$GATA_Q6	4.18445e-18	15	182	ABCA12;CAPN1;SGIP1;IGFBP5;FOSL2;HOXA1;SGIP1;TRPS1;TACC1;PIP5K1B;KLF12;PDZD2;TRPS1;PPARGC1A;PPARGC1A	8.02466e-17
MSigDB_C2.REACTOME_AXON_GUIDANCE	5.8714e-20	18	237	COL1A2;MYL12B;WASL;FGFR1;COL4A1;COL4A2;ARHGAP35;SCN7A;KCNQ3;GPC1;COL5A1;ABLIM1;PTPRC;PTK2;PTPRC;TRIO;ABLIM1;PTK2	1.12358e-18		MSigDB_C2.VERHAAK_AML_WITH_NPM1_MUTATED_DN	4.28337e-18	16	228	CAV1;DHRS3;ALDH2;GATA3;NT5E;SPRY1;CD1C;FGFR1;PTGER4;ABLIM1;SPRY1;SH3BP4;ABLIM1;GNAI1;FGF13;GJA1	8.19686e-17
MSigDB_C3.TFtargets.YAATNRNNNYNATT_UNKNOWN	6.52325e-20	14	96	RBMS1;WSB2;HOXA7;MAGI1;CDH13;ELF5;TGIF1;APIP;BNC2;ABLIM1;NPAS3;ABLIM1;KCNJ16;CELF2	1.24566e-18		MSigDB_C2.ZHENG_FOXP3_TARGETS_IN_THYMUS_UP	4.54702e-18	15	183	EXT1;NT5E;ARL4A;ARL4A;GPR183;CBLB;EXT1;UBAC2;MAP3K1;TRIO;FAM76B;MAP3K1;NR3C1;CELF2;RABGAP1L	8.66443e-17
MSigDB_C2.ALCALAY_AML_BY_NPM1_LOCALIZATION_UP	6.63344e-20	15	125	SPATA6;HOXA4;HOXA5;MEIS1;RAB38;HOXA6;HOXA7;IGFBP2;HOXA2;HOXA9;HOXA1;HOXA10;HOXA11;JAG1;RAB38	1.26402e-18		MSigDB_C7.GSE14769_UNSTIM_VS_80MIN_LPS_BMDM_DN	4.54702e-18	15	183	CAV1;CXCL1;PHLDA1;TGM2;FOSL2;ZNF622;PDGFB;FILIP1L;TGIF1;AEBP2;PTGER4;PHLDA1;DUSP1;PHLDA1;GJA1	8.66443e-17
MSigDB_C3.TFtargets.V$AFP1_Q6	6.83169e-20	18	239	RBMS1;HOXA4;TMEM71;KCNMA1;MINK1;HOXA1;CDH13;SOX4;ITGA11;PLEKHA6;GRHL3;GRHL3;ABLIM1;ABLIM1;MSX2;ZFHX3;ZFHX3;ZFPM2	1.29903e-18		MSigDB_C2.LASTOWSKA_NEUROBLASTOMA_COPY_NUMBER_DN	4.56357e-18	23	697	CADM1;SPATA6;TRAK1;CLASP2;LUZP1;PPP2R2D;TBC1D1;RPL32;RGS12;HK1;LIMD1;SDHD;UBP1;BCO2;ATG7;UVRAG;IQSEC1;FAM76B;VPS13D;NKTR;TM2D1;NFIA;WDR11	8.67755e-17
MSigDB_C2.VECCHI_GASTRIC_CANCER_ADVANCED_VS_EARLY_UP	7.06931e-20	16	159	CCDC88A;ITGBL1;RBMS1;NT5E;COL1A2;TLR2;CDH11;GIGYF2;COL4A1;THBS4;VCAN;WWTR1;CAV2;ADAMTS12;ARL4C;AKT3	1.34137e-18		MSigDB_C3.TFtargets.V$AR_Q6	4.59394e-18	16	229	TMEM196;HOXA3;TEK;GAP43;HOXA2;LUZP1;KCNMB1;KCNMB1;KCNMB1;BNC2;MYLK;DHX40;ARHGAP26;DST;PPARGC1A;PPARGC1A	8.71684e-17
MSigDB_C2.BROWNE_HCMV_INFECTION_10HR_DN	7.47915e-20	12	52	RBMS1;NT5E;HOXA11;CBLB;RIN2;GLOD4;GLOD4;RIN2;RIN2;IRS1;NR3C1;ETV1	1.41615e-18		MSigDB_C7.GSE360_CTRL_VS_L_MAJOR_DC_DN	4.9386e-18	15	184	SOX9;PARD6B;ARL4A;ARL4A;TRIB1;ATP1B3;HGFAC;ITSN2;RGS12;PTPN1;ETS2;IRS2;CELF2;DLGAP1;EVPL	9.35105e-17
MSigDB_C3.TFtargets.V$PR_Q2	7.93826e-20	18	241	ITGBL1;HOXA5;KCNIP1;KCNIP1;KCNIP1;GEN1;STIM1;MCC;KCNB2;SH3BP4;PDZD2;PALLD;CD96;UVRAG;SND1;MCC;MCC;ATXN1	1.49676e-18		MSigDB_C7.GSE13411_IGM_MEMORY_BCELL_VS_PLASMA_CELL_UP	5.36134e-18	15	185	KLHL2;HOXA5;CRTC3;P2RY14;ITPKB;DEK;NLRP1;NLRP1;QRSL1;IL16;TGFBR2;KLF4;IQSEC1;ARL4C;ATAD2B	1.01301e-16
MSigDB_C3.TFtargets.V$HNF4_Q6	7.93826e-20	18	241	ABCA12;HOXA5;HOXA3;SPRY1;HOXA10;HOXA11;LUZP1;RRM1;MTTP;FBXW7;TRPS1;PRDM1;KIAA0040;SPRY1;RASAL2;TRPS1;RARB;ETV1	1.49676e-18		MSigDB_C3.TFtargets.V$AP4_Q6_01	5.65639e-18	16	232	GFI1;SMARCA1;HOXA3;BTBD3;PDGFB;GIGYF2;SPOP;SPOCK2;RGS12;TGIF1;GAS7;BNC2;STIM1;MYLK;FGF13;ETV1	1.06494e-16
MSigDB_C2.ZHOU_INFLAMMATORY_RESPONSE_FIMA_UP	9.09392e-20	22	458	ALX3;CD1B;CXCL1;EDA2R;HOXA6;RCN3;TLR2;RNF144B;CLDN1;CD44;PDGFB;SPP2;MS4A7;HERC1;JAG1;PTPN1;AXDND1;KANK1;COL5A1;HERC1;KLF12;RARB	1.71107e-18		MSigDB_C2.LOPEZ_MBD_TARGETS	5.65989e-18	25	882	CAPN1;CRIM1;FBXO34;LFNG;LRRFIP1;ANXA5;MTM1;EPHB4;IGFBP2;MINK1;TNC;MYL12B;GNAZ;RRM1;MRPS27;FGFR1;ITGA11;TGIF1;RXRA;UBTD2;GAS7;FANCC;ATG7;HMGB1;EVPL	1.06494e-16
MSigDB_C3.TFtargets.V$AP4_Q6	9.17281e-20	17	200	DHRS3;GATA3;HOXA6;KCNMA1;OLFML1;NXPH3;FOSL2;TCF7;LDLRAD3;RPS6KB1;SPOCK2;LOXL4;GAS7;ABLIM1;MYLK;ABLIM1;PRICKLE1	1.7223e-18		MSigDB_C3.miRNA.CTTGTAT,MIR-381	5.8175e-18	15	186	LRRC4;PARD6B;ZFAND3;RPS6KB1;SOX4;OSBPL3;MED13L;KLF12;KLF4;DHX40;TLN2;ZMYND11;GJA1;NFIA;SHANK2	1.08775e-16
MSigDB_C2.MULLIGHAN_NPM1_MUTATED_SIGNATURE_1_UP	9.91832e-20	18	244	HOXA4;HOXA5;MEIS1;RAB38;HOXA3;HOXA6;HOXA7;TNC;HOXA2;HOXA9;HOXA10;RAB38;KYNU;DST;HMGB1;PPARGC1A;PPARGC1A;SP3	1.85839e-18		MSigDB_C7.GSE29618_MONOCYTE_VS_PDC_UP	5.8175e-18	15	186	KLHL2;LGALS3;TRIB1;CD44;CD58;USP3;NLRP1;NLRP1;RXRA;GAS7;RIN2;SLC6A6;RIN2;RIN2;IRS2	1.08775e-16
MSigDB_C5.SKELETAL_DEVELOPMENT	1.02753e-19	14	99	EXT1;COL1A2;HOXA13;FGFR1;SPP2;TRPS1;EXT1;KIAA1217;ANKH;GLI2;ETS2;TRPS1;MSX2;KIAA1217	1.92126e-18		MSigDB_C7.GSE39820_CTRL_VS_TGFBETA1_IL6_CD4_TCELL_UP	5.8175e-18	15	186	CRIM1;MTRR;PHLDA1;RFC5;GPR183;MRPL39;FILIP1L;ST8SIA6;QRSL1;PTRH2;PTGER4;PHLDA1;CD96;PHLDA1;ASAP1	1.08775e-16
MSigDB_C2.RICKMAN_TUMOR_DIFFERENTIATED_WELL_VS_POORLY_DN	1.08592e-19	20	345	ABCA12;LRRFIP1;RAB38;NT5E;STARD5;ZBED2;LTB4R;S100A8;SH3PXD2B;CD44;LUZP1;WASL;CD36;GRHL3;RAB38;GRHL3;PRDM1;GNAI1;MAST4;NRG1	2.02622e-18		MSigDB_C2.SANSOM_APC_TARGETS	6.30952e-18	15	187	CDCA7;SOX9;DCTD;HOXA9;TRIB1;CD44;DCTD;CLASP2;DGKB;SOX4;RGS12;GLMN;HS3ST1;MED13L;ETS2	1.16759e-16
MSigDB_C3.TFtargets.GTGACGY_V$E4F1_Q6	1.22208e-19	24	598	SGIP1;TBX20;HOXA3;CBX8;MINK1;SKP1;HOXA9;HOXA1;TRIB1;VIP;GIGYF2;RLIM;CTIF;RNF7;PTRH2;VMP1;SGIP1;TBC1D23;DST;DUSP1;FAM76B;PPARGC1A;PPARGC1A;ANK2	2.27555e-18		MSigDB_C7.GSE10325_CD4_TCELL_VS_MYELOID_UP	6.30952e-18	15	187	DHRS3;GATA3;BCL2;BCR;TCF7;ITPKB;SPOCK2;CD247;SMYD2;FAM50B;CD96;ARL4C;AKT3;ZMYND11;MAST4	1.16759e-16
MSigDB_C3.TFtargets.V$HAND1E47_01	1.23561e-19	18	247	CCDC88A;HOXA6;LCP2;BTBD3;LCP2;LCP2;BTBD3;VIP;SPOP;MYT1;GRHL3;GRHL3;POU2F1;ABLIM1;ABLIM1;FZD1;ATXN1;NRG1	2.29598e-18		MSigDB_C7.GSE12366_GC_VS_MEMORY_BCELL_DN	6.30952e-18	15	187	STARD5;CRTC3;GPR183;PTCD2;USP3;NLRP1;NLRP1;LIMD1;PTPN1;TRIM44;ATG14;MAP3K1;DUSP1;MAP3K1;ATXN1	1.16759e-16
MSigDB_C3.TFtargets.RGAGGAARY_V$PU1_Q6	1.25527e-19	22	465	ADCY4;SPATA6;LCP2;LCP2;LCP2;LTB4R;BCL2;ZFAND3;HOXA1;ATP1B3;VIP;RLIM;ITGA11;RGS12;RAPGEF1;ETV6;RAB20;BNC2;NAV1;PKN1;PRICKLE1;FGF14	2.32769e-18		MSigDB_C7.GSE29618_BCELL_VS_MDC_DN	6.30952e-18	15	187	CCDC88A;ANXA5;CD1E;CD1C;HOXA9;TRIB1;MYOF;SPATS2L;KLF4;SH3BP4;ETS2;DST;ARL4C;ASAP1;FZD1	1.16759e-16
MSigDB_C2.MCBRYAN_PUBERTAL_BREAST_4_5WK_UP	1.32867e-19	18	248	FGFR2;SOX9;GATA3;EHF;TGM2;IGFBP2;TNC;SERPINB5;CDH11;SOX4;ELF5;VCAN;F3;TGIF1;ATP1A1;TRPS1;PALLD;TRPS1	2.45873e-18		MSigDB_C7.GSE39820_CTRL_VS_IL1B_IL6_IL23A_CD4_TCELL_UP	6.30952e-18	15	187	CRIM1;KLHL2;MTRR;PHLDA1;LCP2;LCP2;LCP2;NAA20;RRM1;NAA20;ST8SIA6;PRKAG2;PHLDA1;CD96;PHLDA1	1.16759e-16
MSigDB_C2.SENESE_HDAC1_AND_HDAC2_TARGETS_DN	1.40122e-19	17	205	CAV1;ITGBL1;SDC2;MEIS1;IGFBP5;FGFR1;PDGFRL;LOXL4;BNC2;GPC1;GLI2;ABLIM1;PRICKLE2;MYLK;ABLIM1;DUSP1;CELF2	2.57703e-18		MSigDB_C3.TFtargets.V$ETS1_B	6.48759e-18	16	234	LCP2;LCP2;LCP2;HOXA1;HOXA10;PDGFB;ITPKB;CBLB;RLIM;ITGA11;SLC16A2;ETV6;KLF12;PTK2;PTK2;SLC39A11	1.19807e-16
MSigDB_C3.TFtargets.V$NKX3A_01	1.40122e-19	17	205	CADM1;MYCT1;HOXA3;HOXA6;LCP2;LCP2;LCP2;KCNMA1;HOXA2;GIGYF2;RLIM;MYT1;POU2F1;ADAMTS17;ADK;NRG1;ZFPM2	2.57703e-18		MSigDB_C2.DEBIASI_APOPTOSIS_BY_REOVIRUS_INFECTION_UP	6.8039e-18	17	287	CXCL1;EIF2AK2;RBMS1;HOXA5;SPRY1;EIF2AK2;WASL;MED13L;SPRY1;KIN;MAP3K1;DUSP1;GNAI1;MAP3K1;NR3C1;KRR1;TM2D1	1.2539e-16
MSigDB_C3.miRNA.TAATAAT,MIR-126	1.40122e-19	17	205	CDCA7;FGFR2;BZW1;KCNH2;USP3;MYT1;TRPS1;JAG1;TFEC;KLF12;RASAL2;TRPS1;HMGB1;PPARGC1A;PPARGC1A;CELF2;LRCH2	2.57703e-18		MSigDB_C7.GSE24142_DN2_VS_DN3_THYMOCYTE_DN	6.83998e-18	15	188	GFI1;SPATA6;PHLDA1;KCNH2;SPRY1;USP3;ABLIM1;SLC5A9;RAPGEF4;SPRY1;ETS2;PHLDA1;ABLIM1;PHLDA1;PMEPA1	1.25797e-16
MSigDB_C2.RUTELLA_RESPONSE_TO_CSF2RB_AND_IL4_DN	1.40711e-19	19	297	CXCL1;EIF2AK2;LGALS3;ANXA5;LTB4R;EIF2AK2;CRTAM;PLCL2;TBC1D1;VCAN;MS4A4A;MYOF;RAB20;RIN2;RIN2;RIN2;ETS2;NKTR;NRG1	2.58258e-18		MSigDB_C2.LI_INDUCED_T_TO_NATURAL_KILLER_DN	7.42172e-18	13	112	CDCA7;GFI1;ALDH2;TCF7;SOX4;TTC3;TACC1;CRYL1;NAV1;COL5A1;SLC5A9;ETS2;CXCL12	1.36217e-16
MSigDB_C3.TFtargets.V$NFAT_Q4_01	1.4283e-19	18	249	DHRS3;EXT1;GFI1;SOX9;HOXA3;IGFBP5;ATP1B3;LUZP1;TRPS1;EXT1;GAS7;BNC2;PRDM1;TEAD1;TRPS1;PPM1D;ETV1;FGF14	2.61611e-18		MSigDB_C3.TFtargets.V$ZIC3_01	7.95032e-18	16	237	DHRS3;RBMS1;HOXA7;KCNH2;HOXA10;CHST3;HOXA11;TGIF1;MAP1B;ETV6;PTPN14;POU2F1;RASAL2;CYP26A1;ZMYND11;KAZN	1.45621e-16
MSigDB_C5.CELL_JUNCTION	1.51109e-19	13	76	CADM1;PARD6B;BCAR1;CLDN1;PARD3;CLDN16;SHROOM2;SHROOM2;PTPRC;PDZD2;PTPRC;DST;GJA1	2.76212e-18		MSigDB_C2.MULLIGHAN_MLL_SIGNATURE_1_UP	8.03461e-18	18	348	HOXA4;HOXA5;MEIS1;HOXA6;HOXA7;LTB4R;HOXA9;FOSL2;HOXA10;TOR3A;BEGAIN;RXRA;BEGAIN;SDHD;GAS7;TRIM44;IQSEC1;CD302	1.46865e-16
MSigDB_C3.TFtargets.V$SRF_Q4	1.52309e-19	17	206	HOXA5;DIXDC1;HOXA3;EFHD1;KCNMB1;KCNMB1;KCNMB1;PRDM11;TGIF1;HERC1;GRHL3;BNC2;GRHL3;HERC1;MYLK;SND1;RARB	2.7784e-18		MSigDB_C2.AZARE_NEOPLASTIC_TRANSFORMATION_BY_STAT3_UP	8.36636e-18	13	113	KCNMA1;TNC;CLDN1;ITGB6;CDH11;MAP1B;JAG1;AOX1;COL5A1;ITGB6;TGFBR2;PALLD;ARL4C	1.52618e-16
MSigDB_C7.GSE17974_CTRL_VS_ACT_IL4_AND_ANTI_IL12_24H_CD4_TCELL_UP	1.5769e-19	16	167	HELZ;ZFAND3;FOSL2;ITPKB;PLCXD2;SOX4;NLRP1;UBASH3B;NLRP1;TRPS1;FNDC3B;MAML2;TRPS1;DUSP1;UBASH3B;IRS2	2.87072e-18		MSigDB_C2.TONKS_TARGETS_OF_RUNX1_RUNX1T1_FUSION_ERYTHROCYTE_UP	8.42961e-18	14	149	EXT1;PHLDA1;ARL4A;ARL4A;HOXA9;SOX4;MYOF;EXT1;FNDC3B;SPATS2L;CD180;PHLDA1;PHLDA1;ATXN1	1.5346e-16
MSigDB_C2.REACTOME_INTEGRIN_CELL_SURFACE_INTERACTIONS	1.81313e-19	13	77	COL1A2;TNC;BCAR1;ITGB6;JAM2;ITGA11;COL4A1;COL4A2;PTPN1;ITGB6;RAPGEF4;PTK2;PTK2	3.2941e-18		MSigDB_C3.TFtargets.V$ER_Q6_02	9.09054e-18	16	239	CCDC88A;FBXL22;FGFR2;SMARCA1;HOXA5;HOXA3;BTBD3;EFHD1;MINK1;RFX1;HOXA10;TCF7;SPOCK2;FBXW7;EPG5;CYP26A1	1.65157e-16
MSigDB_C2.VERHAAK_AML_WITH_NPM1_MUTATED_UP	1.9147e-19	16	169	HOXA4;HOXA5;MEIS1;PHLDA1;HOXA6;HOXA7;HOXA9;HOXA10;TRIB1;VCAN;CD36;PF4;JAG1;ETS2;PHLDA1;PHLDA1	3.4716e-18		MSigDB_C2.ACEVEDO_LIVER_CANCER_DN	9.77338e-18	20	485	PPFIBP2;ALDH2;PHLDA1;RPL3;TRIB1;HGFAC;SERBP1;SPP2;TOR3A;RXRA;ARG1;PRKAG2;CCND1;TRIM44;BCO2;ETS2;PHLDA1;PHLDA1;PPARGC1A;PPARGC1A	1.77204e-16
MSigDB_C2.MULLIGHAN_NPM1_SIGNATURE_3_UP	2.17892e-19	19	304	HOXA4;HOXA5;MEIS1;RAB38;HOXA3;HOXA6;HOXA7;COL1A2;TNC;HOXA2;HOXA9;HOXA10;RAB38;KYNU;DST;HMGB1;PPARGC1A;PPARGC1A;SP3	3.9427e-18		MSigDB_Hallmarks.HALLMARK_ESTROGEN_RESPONSE_EARLY	1.01719e-17	15	193	DHRS3;TGM2;BCL2;CD44;MYOF;CCND1;ABLIM1;MED13L;KLF4;ABLIM1;MAST4;THSD4;CXCL12;GJA1;KAZN	1.84058e-16
MSigDB_C2.MULLIGHAN_MLL_SIGNATURE_2_DN	2.18987e-19	18	255	DHRS3;EIF2AK2;CD1E;SPRY1;EIF2AK2;BCR;LUZP1;FGFR1;WWC3;SMYD2;TTC3;PTPN14;SPRY1;TGFBR2;KTN1;CD96;MAST4;ADK	3.95455e-18		MSigDB_C3.TFtargets.V$PR_Q2	1.03819e-17	16	241	HOXA5;KCNIP1;KCNIP1;KCNIP1;GEN1;STIM1;MCC;SH3BP4;PDZD2;PALLD;CD96;UVRAG;SND1;MCC;MCC;ATXN1	1.87479e-16
MSigDB_C7.GSE17974_0H_VS_24H_IN_VITRO_ACT_CD4_TCELL_UP	2.55006e-19	16	172	CRTC3;ZFAND3;FOSL2;ITPKB;PLCXD2;SOX4;NLRP1;NLRP1;TGIF1;TRPS1;KLF4;ATG14;TRPS1;DUSP1;MSX2;IRS2	4.58653e-18		MSigDB_C2.LEE_RECENT_THYMIC_EMIGRANT	1.09976e-17	15	194	CD1B;CDCA7;USP32;GATA3;BTBD3;RNF144B;PLCXD2;SOX4;ZNF827;AEBP2;PTGER4;BCOR;TRIO;GNAI1;PMEPA1	1.98199e-16
MSigDB_C7.GSE17974_CTRL_VS_ACT_IL4_AND_ANTI_IL12_4H_CD4_TCELL_DN	2.55006e-19	16	172	PHLDA1;CLN6;LCP2;NT5E;CLN6;LCP2;LCP2;NAA20;CACYBP;TUBD1;NAA20;GLMN;SETBP1;OSBPL3;PHLDA1;PHLDA1	4.58653e-18		MSigDB_C3.TFtargets.V$AP4_Q5	1.18427e-17	16	243	DHRS3;SGIP1;SMARCA1;HOXA6;KCNH2;KCNMA1;ZFAND3;FOSL2;TCF7;PDGFB;RPS6KB1;PLEKHA6;SGIP1;BNC2;STIM1;TGFBR2	2.13003e-16
MSigDB_C2.ACEVEDO_LIVER_CANCER_DN	3.065e-19	22	485	PPFIBP2;ALDH2;PHLDA1;RPL3;TRIB1;HGFAC;SERBP1;SPP2;TOR3A;RXRA;ARG1;PRKAG2;CCND1;KYNU;TRIM44;BCO2;ETS2;PHLDA1;PHLDA1;PPARGC1A;PPARGC1A;HSBP1	5.50167e-18		MSigDB_C2.PHONG_TNF_RESPONSE_VIA_P38_PARTIAL	1.23043e-17	14	153	CXCL1;HOXA5;PHLDA1;TNC;HOXA9;FOSL2;CD44;RXRA;FNDC3B;PTGER4;PHLDA1;DUSP1;IRS1;PHLDA1	2.20862e-16
MSigDB_C3.TFtargets.V$FREAC4_01	3.07663e-19	15	138	CADM1;FBXL22;BTBD3;BTBD3;HOXA11;TRPS1;PRDM1;MCC;KLF12;TRPS1;DUSP1;MCC;MAST4;MCC;HEPH	5.50245e-18		MSigDB_C7.GSE13738_RESTING_VS_BYSTANDER_ACTIVATED_CD4_TCELL_UP	1.3502e-17	14	154	HELZ;TCF7;PLCL2;HERC1;MAML2;ABLIM1;TRIM44;BCO2;HERC1;MED13L;TGFBR2;PTK2;ABLIM1;PTK2	2.41877e-16
MSigDB_C3.TFtargets.YYCATTCAWW_UNKNOWN	3.07769e-19	16	174	LGALS3;GAP43;VCAN;GRHL3;LOXL4;MED12L;GRHL3;CCND1;MCC;KLF12;KCNB2;ETS2;HTT;MCC;MCC;NFIA	5.50245e-18		MSigDB_C2.MIYAGAWA_TARGETS_OF_EWSR1_ETS_FUSIONS_DN	1.38634e-17	15	197	BNIP3;MIR155HG;PHLDA1;CD44;ITGA11;F3;FILIP1L;PRDM1;COL5A1;PRICKLE2;ADAMTS12;PHLDA1;IRS1;NR3C1;PHLDA1	2.47857e-16
MSigDB_C2.OSWALD_HEMATOPOIETIC_STEM_CELL_IN_COLLAGEN_GEL_UP	3.42659e-19	17	216	CXCL1;PHLDA1;ARL4A;ARL4A;GPR183;TRIB1;CD44;CD58;F3;PTGER4;KLF4;SPRY2;ETS2;PHLDA1;DUSP1;ARL4C;PHLDA1	6.11268e-18		MSigDB_C5.KINASE_ACTIVITY	1.45831e-17	18	360	CRIM1;EIF2AK2;TEK;MINK1;PFKP;EIF2AK2;BCR;TRIB1;ITPKB;FGFR1;PDGFRL;PRKACG;HK1;DAPK2;TGFBR2;MYLK;TRIO;ADK	2.60206e-16
MSigDB_C2.DAZARD_UV_RESPONSE_CLUSTER_G6	3.43945e-19	15	139	FGFR2;MEIS1;SPOP;RIN2;RIN2;RIN2;UBL3;PTK2;PTK2;IRS1;NR3C1;MAST4;SP3;AJAP1;RABGAP1L	6.11268e-18		MSigDB_C3.TFtargets.V$CART1_01	1.61441e-17	15	199	HOXA5;HOXA3;HOXA11;TMEM117;SOX4;ELF5;RLIM;MYT1;PLEKHA6;BNC2;PRDM1;NPTX2;POU2F1;FGF13;SKA2	2.87486e-16
MSigDB_C5.ION_CHANNEL_ACTIVITY	3.43945e-19	15	139	KCNS1;KCNH2;CLCN4;GLRB;KCNMB1;KCNMB1;CHRNE;KCNMB1;SCN9A;SHROOM2;SCN7A;SHROOM2;KCNQ3;CACNG1;KCNB2	6.11268e-18		MSigDB_C2.KATSANOU_ELAVL1_TARGETS_UP	1.62273e-17	14	156	DHRS3;HOXA5;HOXA6;TGM2;IGFBP2;MYL12B;PDGFB;KCNMB1;KCNMB1;KCNMB1;ABLIM1;ABLIM1;CXCL12;RARB	2.88396e-16
MSigDB_C3.miRNA.AAGCACA,MIR-218	3.64292e-19	20	367	CCDC88A;MAGI2;SDC2;USP32;HOXA1;HOXA10;RPS6KB1;MDGA1;MED12L;TACC1;SORCS1;KLF12;ZNF518B;GNAI1;NR3C1;ATXN1;GJA1;PPARGC1A;PPARGC1A;SHANK2	6.4615e-18		MSigDB_C3.miRNA.ATTCTTT,MIR-186	1.63762e-17	16	248	BTBD3;KCNMA1;HOXA9;ZFAND3;CLDN1;RPS6KB1;GNAZ;MYT1;TRPS1;FNDC3B;JAG1;PRDM1;TGFBR2;TRPS1;SP3;LRCH2	2.90467e-16
MSigDB_C7.GSE2706_UNSTIM_VS_8H_LPS_AND_R848_DC_DN	3.70591e-19	16	176	EIF2AK2;EXT1;EHF;BCL2;EIF2AK2;CLDN1;TNIP3;JAM2;CLDN16;VCAN;RFTN1;EXT1;LAMA3;PTGER4;DUSP1;DPP10	6.56026e-18		MSigDB_C3.TFtargets.V$SRF_C	1.87693e-17	15	201	FBXL22;HOXA5;MEIS1;DIXDC1;HOXA3;EFHD1;ITGB6;RRM1;KCNMB1;KCNMB1;KCNMB1;HERC1;ITGB6;HERC1;MYLK	3.32257e-16
MSigDB_C2.KYNG_DNA_DAMAGE_UP	4.01035e-19	17	218	SOX9;PHLDA1;LCP2;LCP2;LCP2;HELZ;DCTD;DCTD;RPS6KB1;ITPKB;CHRNE;IL16;PHLDA1;AKAP6;PHLDA1;MSX2;SP3	7.08522e-18		MSigDB_C2.HADDAD_B_LYMPHOCYTE_PROGENITOR	1.98253e-17	16	251	CAV1;CRIM1;WSB2;P2RY14;DCP2;TGIF1;DCP2;PLEKHF2;QRSL1;HS3ST1;COL5A1;MYLK;DCP2;BARD1;ATAD2B;IRS2	3.50259e-16
MSigDB_C2.SENGUPTA_NASOPHARYNGEAL_CARCINOMA_WITH_LMP1_UP	4.05079e-19	20	369	EHF;TNC;HOXA9;IGFBP5;SERBP1;WASL;ZPLD1;FBXW7;TTC3;TRIM2;ETV6;FNDC3B;IQGAP1;TFEC;KYNU;NPAS3;HEPH;NKTR;NFIA;CBX3	7.13631e-18		MSigDB_C7.GSE11057_EFF_MEM_VS_CENT_MEM_CD4_TCELL_DN	2.12805e-17	14	159	TMEM196;CRTC3;TCF7;HERC1;ATP1A1;MAML2;ABLIM1;HERC1;PTK2;MAP3K1;ABLIM1;PTK2;MAP3K1;ASAP1	3.75231e-16
MSigDB_C7.GSE17721_POLYIC_VS_CPG_2H_BMDM_DN	4.06312e-19	16	177	GFI1;HSPH1;PHLDA1;TGM2;SPRY1;TLR2;P2RY14;PLCL2;JAG1;TFEC;SPRY1;SH3BP4;PHLDA1;NR3C1;PHLDA1;PRICKLE1	7.13631e-18		MSigDB_C2.SENGUPTA_NASOPHARYNGEAL_CARCINOMA_WITH_LMP1_UP	2.24903e-17	18	369	EHF;TNC;HOXA9;IGFBP5;SERBP1;WASL;ZPLD1;FBXW7;TTC3;TRIM2;ETV6;FNDC3B;IQGAP1;NPAS3;HEPH;NKTR;NFIA;CBX3	3.95785e-16
MSigDB_C7.GSE17974_0H_VS_6H_IN_VITRO_ACT_CD4_TCELL_DN	4.06312e-19	16	177	CRIM1;TOP1MT;PHLDA1;LCP2;NT5E;LCP2;LCP2;SPRY1;CACYBP;ATP1B3;OSBPL3;SPRY1;PTK2;PHLDA1;PTK2;PHLDA1	7.13631e-18		MSigDB_C2.IWANAGA_CARCINOGENESIS_BY_KRAS_PTEN_DN	2.34424e-17	17	309	TEK;TGM2;HELZ;KCNMA1;UBLCP1;GEN1;CTIF;DCP2;MYT1;DCP2;HK1;SPATS2L;PRDM1;CAV2;KLF4;DCP2;PDZD2	4.11215e-16
MSigDB_C2.NAKAMURA_TUMOR_ZONE_PERIPHERAL_VS_CENTRAL_DN	4.40181e-19	23	561	BNIP3;CAPN1;BTBD3;EHF;BZW1;BTBD3;RAB40C;S100A8;IGFBP5;BCR;FOSL2;TRIB1;OTUD1;RXRA;TTC3;FNDC3B;SLC6A6;ATG14;ETS2;DUSP1;WDR11;ZNF703;HNRNPA2B1	7.71606e-18		MSigDB_C2.THUM_SYSTOLIC_HEART_FAILURE_DN	2.34587e-17	15	204	PCMTD2;GIGYF2;WASL;CD36;CFDP1;TTC3;TACC1;KANK1;KLF12;RASAL2;PDZD2;VPS13D;MAST4;NKTR;CELF2	4.11215e-16
MSigDB_C7.GSE29618_BCELL_VS_PDC_UP	4.87603e-19	16	179	KLHL2;PPFIBP2;NT5E;BCL2;WWC3;NLRP1;NLRP1;PLEKHF2;QRSL1;ABLIM1;PTPRC;PTPRC;TRIO;ABLIM1;DUSP1;IRS2	8.53068e-18		MSigDB_C3.miRNA.TGCTTTG,MIR-330	2.61092e-17	17	311	FBXO34;TMEM196;MTM1;GIGYF2;LUZP1;DEK;DCP2;FGFR1;DCP2;TRPS1;TEAD1;TRIM44;BCOR;DHX40;DCP2;TRPS1;DPP10	4.56784e-16
MSigDB_C2.PEREZ_TP53_AND_TP63_TARGETS	5.33719e-19	16	180	DHRS3;WFDC5;FGF18;ITSN2;PLCXD2;NLRP1;NLRP1;GRHL3;SERINC5;TACC1;GRHL3;BCOR;FZD1;FGF13;CELF2;EVPL	9.2832e-18		MSigDB_C2.MOHANKUMAR_TLX1_TARGETS_UP	2.71666e-17	18	373	CAPN1;WSB2;CLN6;CLN6;HELZ;BCL2;NXPH3;RFC5;ATP1B3;RRM1;POLA2;CD36;TTC3;FANCC;MED13L;UBL3;PALLD;PPM1D	4.73437e-16
MSigDB_C7.GSE17721_CTRL_VS_POLYIC_12H_BMDM_DN	5.33719e-19	16	180	RBMS1;TMEM192;RAB38;TEK;CACYBP;GAP43;MRPL39;PPP2R2D;VCAN;PLEKHF2;UBAC2;RAB38;IQGAP1;PALLD;IRS1;PRICKLE1	9.2832e-18		MSigDB_C5.SUBSTRATE_SPECIFIC_TRANSPORTER_ACTIVITY	2.71666e-17	18	373	KCNS1;KCNH2;ATP1B3;CLCN4;KCNMB1;KCNMB1;CHRNE;KCNMB1;CLDN16;IPO9;SLC16A2;SHROOM2;ATP1A1;SHROOM2;CACNG1;ANKH;SLC6A6;GJA1	4.73437e-16
MSigDB_C7.GSE360_DC_VS_MAC_T_GONDII_UP	5.33719e-19	16	180	CD1B;GFI1;MAGI2;CTSC;CD1C;TRIB1;CDH11;SETBP1;PDGFRL;RFTN1;ETV6;UBL3;PALLD;ATAD2B;PENK;CELF2	9.2832e-18		MSigDB_C2.VERHAAK_GLIOBLASTOMA_MESENCHYMAL	3.14123e-17	15	208	LGALS3;LRRFIP1;RBMS1;LCP2;LCP2;LCP2;MYOF;FNDC3B;BNC2;IQGAP1;PTGER4;COL5A1;WWTR1;TGFBR2;RABGAP1L	5.46367e-16
MSigDB_C2.BROWNE_HCMV_INFECTION_14HR_DN	5.69933e-19	18	269	EXT1;TRAK1;NIPAL3;STON1;HOXA11;CDH13;NLRP1;NLRP1;SLC16A2;EXT1;GLOD4;GLOD4;UBL3;TRIO;DST;IRS1;FGF13;ETV1	9.8939e-18		MSigDB_C2.ALCALAY_AML_BY_NPM1_LOCALIZATION_UP	3.2416e-17	13	125	SPATA6;HOXA4;HOXA5;MEIS1;HOXA6;HOXA7;IGFBP2;HOXA2;HOXA9;HOXA1;HOXA10;HOXA11;JAG1	5.62734e-16
MSigDB_C7.GSE13485_DAY7_VS_DAY21_YF17D_VACCINE_PBMC_UP	5.83883e-19	16	181	EIF2AK2;EXT1;EIF2AK2;STON1;WASL;MYOF;EXT1;ETV6;SPATS2L;RIN2;RIN2;RIN2;MYLK;PTK2;PTK2;UTRN	1.01165e-17		MSigDB_C2.RAO_BOUND_BY_SALL4	3.37591e-17	15	209	FGFR2;TBX20;CACYBP;SERBP1;JAM2;FGFR1;MAP1B;TRIM2;AEBP2;NPTX2;UBL3;ATG14;GJA1;ETV1;HNRNPA2B1	5.83792e-16
MSigDB_C3.TFtargets.V$OCT_C	5.90308e-19	17	223	CADM1;FGFR2;HOXA3;EHF;HOXA7;BCL2;GAP43;HOXA10;PLEKHA6;GRHL3;GRHL3;PRDM1;POU2F1;PRICKLE2;NFIA;ETV1;FGF14	1.01689e-17		MSigDB_C3.TFtargets.V$TCF4_Q5	3.37591e-17	15	209	NIPAL3;HOXA2;HOXA10;TCF7;HOXA11;ITGB6;ELF5;SPOCK2;TGIF1;ITGB6;PCM1;FGGY;PPARGC1A;PPARGC1A;ZNF703	5.83792e-16
MSigDB_C3.TFtargets.V$MEIS1_01	5.90308e-19	17	223	USP32;KCNAB3;TMEM71;HOXA1;RPS6KB1;RLIM;SPOCK2;FBXW7;MYT1;TGIF1;EPG5;HEPH;FGF13;NRG1;ANK2;PPM1D;ETV1	1.01689e-17		MSigDB_C2.RUTELLA_RESPONSE_TO_HGF_VS_CSF2RB_AND_IL4_UP	3.59199e-17	18	379	CRIM1;CXCL1;EIF2AK2;LGALS3;SDC2;ANXA5;TGM2;KCNMA1;EIF2AK2;PLCL2;TBC1D1;MYOF;RIN2;CCND1;RIN2;RIN2;ETS2;AKT3	6.19963e-16
MSigDB_C3.TFtargets.V$MEF2_Q6_01	5.90308e-19	17	223	SMARCA1;TMEM71;LRRC2;GRK7;BNC2;CD180;ADAMTS12;KTN1;ARHGAP26;PMEPA1;ATXN1;FGF13;PPARGC1A;PPARGC1A;DPP10;ETV1;ZFPM2	1.01689e-17		MSigDB_C3.miRNA.GGCAGCT,MIR-22	3.62679e-17	15	210	FGFR2;HOXA4;NAA20;LDLRAD3;ELF5;CTIF;NAA20;FBXW7;PLEKHA6;SLC16A2;PTPN1;NUDT4;NR3C1;AKT3;DPP10	6.24769e-16
MSigDB_C2.KEGG_ECM_RECEPTOR_INTERACTION	6.05972e-19	13	84	SDC2;COL1A2;TNC;ITGB6;CD44;ITGA11;COL4A1;COL4A2;THBS4;CD36;LAMA3;COL5A1;ITGB6	1.04188e-17		MSigDB_C5.ION_TRANSMEMBRANE_TRANSPORTER_ACTIVITY	3.91499e-17	16	262	KCNS1;KCNH2;ATP1B3;CLCN4;KCNMB1;KCNMB1;CHRNE;KCNMB1;CLDN16;SHROOM2;ATP1A1;SHROOM2;CACNG1;ANKH;SLC6A6;GJA1	6.73124e-16
MSigDB_C2.LI_INDUCED_T_TO_NATURAL_KILLER_DN	6.27192e-19	14	112	CDCA7;GFI1;ALDH2;ARHGAP15;TCF7;SOX4;TTC3;TACC1;CRYL1;NAV1;COL5A1;SLC5A9;ETS2;CXCL12	1.0763e-17		MSigDB_C2.BENPORATH_OCT4_TARGETS	4.15848e-17	16	263	DHRS3;FGFR2;MTM1;TNC;GAP43;PARD3;FGFR1;RPL32;TRPS1;KANK1;MCC;TRPS1;MCC;MCC;GJA1;SKA2	7.1362e-16
MSigDB_C3.miRNA.CTTTGCA,MIR-527	6.37048e-19	17	224	KCNMA1;RFX1;RPS6KB1;HOXA13;DAPK2;AEBP2;BNC2;TACC1;TBC1D19;TEAD1;KLF12;NUDT4;DHX40;PMEPA1;ATXN1;DPP10;ZFPM2	1.08932e-17		MSigDB_C7.GSE17974_CTRL_VS_ACT_IL4_AND_ANTI_IL12_24H_CD4_TCELL_UP	4.27227e-17	14	167	HELZ;ZFAND3;FOSL2;ITPKB;PLCXD2;SOX4;NLRP1;NLRP1;TRPS1;FNDC3B;MAML2;TRPS1;DUSP1;IRS2	7.31749e-16
MSigDB_C7.GSE1460_CD4_THYMOCYTE_VS_NAIVE_CD4_TCELL_ADULT_BLOOD_UP	6.38421e-19	16	182	DHRS3;GATA3;BTBD3;CD1E;BTBD3;SERBP1;SOX4;DCP2;NDNF;DCP2;GLMN;CRELD2;SPRY2;DCP2;HMGB1;CBX3	1.08932e-17		MSigDB_C5.PROTEIN_MODIFICATION_PROCESS	4.55104e-17	21	604	CCDC88A;TRAK1;MINK1;ALG6;BCR;RNF144B;TRIB1;TPST2;FBXW7;DAPK2;PTPN14;CCND1;DPM1;MYLK;ATG7;AKT3;PKN1;PPARGC1A;PPARGC1A;PPM1D;EVPL	7.78011e-16
MSigDB_C7.GSE7460_CTRL_VS_TGFB_TREATED_ACT_FOXP3_MUT_TCONV_DN	6.38421e-19	16	182	LFNG;NT5E;CTSC;CBX8;LRRC2;HOXA10;COL4A1;DAPK2;RAB20;RIN2;KANK1;RIN2;RIN2;TRIO;PMEPA1;AKT3	1.08932e-17		MSigDB_C2.DAVICIONI_MOLECULAR_ARMS_VS_ERMS_DN	4.6494e-17	14	168	EXT1;EPHB4;OLFML1;ARL4A;ARL4A;HOXA10;PDGFRL;TRPS1;EXT1;FNDC3B;CCND1;PTGER4;TRPS1;KAZN	7.93316e-16
MSigDB_C5.SUBSTRATE_SPECIFIC_CHANNEL_ACTIVITY	6.59613e-19	15	145	KCNS1;KCNH2;CLCN4;GLRB;KCNMB1;KCNMB1;CHRNE;KCNMB1;SCN9A;SHROOM2;SCN7A;SHROOM2;KCNQ3;CACNG1;KCNB2	1.12334e-17		MSigDB_C3.TFtargets.V$PAX4_02	4.81371e-17	15	214	USP32;DIXDC1;PPP1R16A;BTBD3;HOXA11;SOX4;ITGA11;PLEKHA6;MAP1B;TRPS1;ETV6;PDZD2;TRPS1;NFIA;ETV1	8.19793e-16
MSigDB_C2.ZHENG_FOXP3_TARGETS_IN_THYMUS_UP	6.97685e-19	16	183	EXT1;ARHGAP15;NT5E;ARL4A;ARL4A;GPR183;CBLB;EXT1;UBAC2;MAP3K1;TRIO;FAM76B;MAP3K1;NR3C1;CELF2;RABGAP1L	1.17923e-17		MSigDB_C3.TFtargets.V$NKX61_01	5.16221e-17	15	215	CADM1;FGFR2;PLCD4;GATA3;HOXA7;HOXA11;GTF2A1L;SOX4;MDGA1;MYT1;ETS2;KCNJ16;PPARGC1A;PPARGC1A;RARB	8.77477e-16
MSigDB_C3.TFtargets.V$HEN1_02	6.97685e-19	16	183	ALX3;KCNMA1;ARL4A;BCAS4;ARL4A;PDGFB;MYT1;TGIF1;PRKACG;DOC2B;LOXL4;JAG1;DOC2B;NRG1;PRICKLE1;ANK2	1.17923e-17		MSigDB_C3.TFtargets.GTGGGTGK_UNKNOWN	5.28067e-17	16	267	SMARCA1;HOXA3;EHF;KCNH2;MINK1;NXPH3;PDGFB;LUZP1;SMYD2;MBOAT2;RNFT1;KLF12;BCOR;NR3C1;SHANK2;LRCH2	8.95917e-16
MSigDB_C7.GSE13306_RA_VS_UNTREATED_MEM_CD4_TCELL_UP	6.97685e-19	16	183	CXCL1;DHRS3;EXT1;GFI1;TGM2;CRTC3;USP3;RGS12;FILIP1L;TRPS1;EXT1;TACC1;TRPS1;CD96;ASAP1;CELF2	1.17923e-17		MSigDB_C5.PHOSPHOTRANSFERASE_ACTIVITY_ALCOHOL_GROUP_AS_ACCEPTOR	5.72468e-17	17	326	CRIM1;EIF2AK2;TEK;MINK1;PFKP;EIF2AK2;BCR;TRIB1;ITPKB;FGFR1;PDGFRL;PRKACG;HK1;DAPK2;TGFBR2;MYLK;TRIO	9.69415e-16
MSigDB_C7.GSE22886_NAIVE_CD4_TCELL_VS_12H_ACT_TH1_UP	6.97685e-19	16	183	RBMS1;RAB40C;CD44;PLCL2;NLRP1;NLRP1;HERC1;ATP1A1;STIM1;TRIM44;HERC1;MAP3K1;IQSEC1;MAP3K1;VPS13D;NKTR	1.17923e-17		MSigDB_C5.SUBSTRATE_SPECIFIC_TRANSMEMBRANE_TRANSPORTER_ACTIVITY	6.02393e-17	17	327	KCNS1;KCNH2;ATP1B3;CLCN4;KCNMB1;KCNMB1;CHRNE;KCNMB1;CLDN16;SLC16A2;SHROOM2;ATP1A1;SHROOM2;CACNG1;ANKH;SLC6A6;GJA1	1.01817e-15
MSigDB_C7.GSE24634_TEFF_VS_TCONV_DAY5_IN_CULTURE_DN	7.62055e-19	16	184	PPP2R2D;SPOCK2;PLCL2;CD247;MYOF;TGIF1;HERC1;TTC3;IL16;ABLIM1;TRIM44;HERC1;UBL3;ABLIM1;ZMYND11;RABGAP1L	1.28079e-17		MSigDB_C2.HELLER_HDAC_TARGETS_SILENCED_BY_METHYLATION_UP	6.19222e-17	18	391	ALDH2;GATA3;RCN3;NIPAL3;SERPINB5;HOXA1;SOX4;FGFR1;MYOF;PDGFRL;HK1;JAG1;PTGER4;NPTX2;PTK2;PTK2;DUSP1;TLN2	1.04465e-15
MSigDB_C7.GSE339_CD8POS_VS_CD4CD8DN_DC_IN_CULTURE_DN	7.62055e-19	16	184	DHRS3;GFI1;HSPH1;HOXA3;MTM1;WDFY2;CDH11;WDFY2;LIMD1;CMIP;RIN2;ANKH;RIN2;RIN2;MAP3K1;MAP3K1	1.28079e-17		MSigDB_C2.NIKOLSKY_BREAST_CANCER_8Q23_Q24_AMPLICON	6.70566e-17	13	132	EXT1;GPT;TOP1MT;PPP1R16A;TRIB1;ZNF696;TRPS1;EXT1;PTK2;TRPS1;PTK2;MED30;MED30	1.12914e-15
MSigDB_C7.GSE360_CTRL_VS_L_MAJOR_DC_DN	7.62055e-19	16	184	SOX9;PARD6B;ARL4A;ARL4A;TRIB1;ATP1B3;HGFAC;ITSN2;RGS12;PTPN1;KYNU;ETS2;IRS2;CELF2;DLGAP1;EVPL	1.28079e-17		MSigDB_C3.TFtargets.V$OCT1_05	6.80398e-17	15	219	CADM1;CDCA7;FGFR2;HOXA5;HOXA3;EHF;BCL2;HOXA10;PLEKHA6;GRHL3;BNC2;GRHL3;POU2F1;HMGB1;RARB	1.14355e-15
MSigDB_C3.TFtargets.V$HNF1_Q6	7.98926e-19	17	227	RBMS1;HOXA10;HGFAC;GEN1;MTTP;USP3;ZNF827;MED12L;SLC44A3;PRDM1;TFEC;POU2F1;PPARGC1A;PPARGC1A;PRICKLE1;RARB;ZFPM2	1.34025e-17		MSigDB_C2.GRAESSMANN_RESPONSE_TO_MC_AND_DOXORUBICIN_DN	7.02897e-17	22	702	CDCA7;NT5E;RPL3;BTBD3;PARD6B;ZFAND3;BRAT1;FOSL2;TIMM44;TRIB1;CD44;RRM1;SPOP;RLIM;LOXL4;PTRH2;TBC1D19;POU2F1;SP3;CBX3;ETAA1;SLC39A11	1.17916e-15
MSigDB_C2.FLECHNER_BIOPSY_KIDNEY_TRANSPLANT_REJECTED_VS_OK_DN	8.1536e-19	22	508	BNIP3;ALDH2;BTBD3;TEK;BTBD3;EFHD1;IGFBP2;IGFBP5;CLASP2;SERBP1;PARD3;CFDP1;TRIM2;GLOD4;GLOD4;KANK1;WWTR1;TRIM44;DST;ZMYND11;SHANK2;ANK2	1.36527e-17		MSigDB_C3.TFtargets.YYCATTCAWW_UNKNOWN	7.63873e-17	14	174	LGALS3;GAP43;GRHL3;LOXL4;MED12L;GRHL3;CCND1;MCC;KLF12;ETS2;HTT;MCC;MCC;NFIA	1.27906e-15
MSigDB_C2.SENGUPTA_NASOPHARYNGEAL_CARCINOMA_UP	8.4486e-19	18	275	CDCA7;PHF20L1;COL1A2;CTSC;KCNMA1;CDH11;RRM1;SOX4;COL4A1;COL4A2;VCAN;TFEC;COL5A1;DPY19L1;AKT3;ASAP1;GJA1;HNRNPA2B1	1.40941e-17		MSigDB_C2.MCLACHLAN_DENTAL_CARIES_DN	7.79561e-17	15	221	CXCL1;MNDA;PHLDA1;LCP2;LCP2;LCP2;OLFML1;CD44;TRIM2;PTGER4;ABLIM1;PHLDA1;ABLIM1;PHLDA1;CXCL12	1.3029e-15
MSigDB_C2.HORIUCHI_WTAP_TARGETS_UP	8.4486e-19	18	275	CDC42EP5;CXCL1;CDH11;CDH13;CD58;COL4A1;RFTN1;FNDC3B;JAG1;TFEC;COL5A1;LIMCH1;KLF4;ARHGAP26;PDZD2;NR3C1;TM2D1;PPM1D	1.40941e-17		MSigDB_C2.MONNIER_POSTRADIATION_TUMOR_ESCAPE_DN	8.14967e-17	17	333	BNIP3;SPATA6;ENPP3;HOXA5;PRELID2;TGM2;BCL2;HOXA1;PLEKHF2;PTRH2;APIP;PRKAG2;AOX1;KIAA0040;AKT3;WDR11;RABGAP1L	1.35954e-15
MSigDB_C2.VERHAAK_AML_WITH_NPM1_MUTATED_DN	8.60943e-19	17	228	CAV1;DHRS3;ALDH2;GATA3;NT5E;SPRY1;CD1C;FGFR1;SERINC5;PTGER4;ABLIM1;SPRY1;SH3BP4;ABLIM1;GNAI1;FGF13;GJA1	1.43092e-17		MSigDB_C3.TFtargets.V$HFH1_01	8.34026e-17	15	222	LCP2;LCP2;LCP2;HOXA10;HOXA11;RPS6KB1;MBOAT2;PRDM1;MCC;KLF12;DUSP1;MCC;MCC;SHANK2;PPM1D	1.38875e-15
MSigDB_C3.TFtargets.V$PBX1_01	8.60943e-19	17	228	ARHGAP15;HOXA3;HOXA2;TCF7;HOXA11;GEN1;CD58;MYT1;SCN7A;BNC2;CCND1;PRICKLE2;PTPRC;PTPRC;FGF13;RARB;ZFPM2	1.43092e-17		MSigDB_C5.BIOPOLYMER_MODIFICATION	8.41585e-17	21	623	CCDC88A;TRAK1;MINK1;ALG6;BCR;RNF144B;TRIB1;TPST2;FBXW7;DAPK2;PTPN14;CCND1;DPM1;MYLK;ATG7;AKT3;PKN1;PPARGC1A;PPARGC1A;PPM1D;EVPL	1.39875e-15
MSigDB_C3.miRNA.CTTGTAT,MIR-381	9.0776e-19	16	186	LRRC4;PARD6B;ZFAND3;RPS6KB1;SOX4;OSBPL3;MED13L;KLF12;KLF4;DHX40;TLN2;ZMYND11;GJA1;NFIA;SHANK2;ZFPM2	1.5004e-17		MSigDB_C3.TFtargets.V$MEIS1_01	8.92006e-17	15	223	USP32;KCNAB3;HOXA1;RPS6KB1;RLIM;SPOCK2;FBXW7;MYT1;TGIF1;EPG5;HEPH;FGF13;ANK2;PPM1D;ETV1	1.47708e-15
MSigDB_C7.GSE26669_CD4_VS_CD8_TCELL_IN_MLR_COSTIM_BLOCK_DN	9.0776e-19	16	186	CRIM1;PRELID2;TPST2;PLCXD2;POLA2;AEBP2;TACC1;CMIP;BCO2;KLF12;ARHGAP26;IQSEC1;ARL4C;MED30;UTRN;MED30	1.5004e-17		MSigDB_C3.TFtargets.V$MEF2_Q6_01	8.92006e-17	15	223	SMARCA1;LRRC2;GRK7;BNC2;CD180;ADAMTS12;KTN1;ARHGAP26;PMEPA1;ATXN1;FGF13;PPARGC1A;PPARGC1A;DPP10;ETV1	1.47708e-15
MSigDB_C7.GSE39820_CTRL_VS_TGFBETA1_IL6_CD4_TCELL_UP	9.0776e-19	16	186	CRIM1;MTRR;PHLDA1;RFC5;GPR183;MRPL39;FILIP1L;ST8SIA6;QRSL1;PTRH2;PTGER4;PHLDA1;CD96;PHLDA1;ASAP1;PENK	1.5004e-17		MSigDB_C7.GSE3982_MEMORY_CD4_TCELL_VS_TH1_UP	8.97698e-17	14	176	GATA3;GPR183;TCF7;CD44;TGIF1;HERC1;DIP2C;HS3ST1;TRIM44;HERC1;KLF4;NR3C1;AKT3;IRS2	1.48376e-15
MSigDB_C7.GSE10325_CD4_TCELL_VS_MYELOID_UP	9.89999e-19	16	187	DHRS3;ARHGAP15;GATA3;BCL2;BCR;TCF7;ITPKB;SPOCK2;CD247;SMYD2;FAM50B;CD96;ARL4C;AKT3;ZMYND11;MAST4	1.63032e-17		MSigDB_C2.COLINA_TARGETS_OF_4EBP1_AND_4EBP2	9.45846e-17	17	336	PPFIBP2;ALDH2;HOXA5;PHLDA1;TGM2;IGFBP2;FGF18;HOXA2;CDH11;TOR3A;F3;OSBPL3;CCND1;PHLDA1;PHLDA1;CD302;CELF2	1.56047e-15
MSigDB_C7.GSE39820_CTRL_VS_IL1B_IL6_IL23A_CD4_TCELL_UP	9.89999e-19	16	187	CRIM1;KLHL2;MTRR;PHLDA1;LCP2;LCP2;LCP2;NAA20;RRM1;NAA20;ST8SIA6;PRKAG2;PHLDA1;CD96;PHLDA1;PENK	1.63032e-17		MSigDB_C2.KEGG_CHEMOKINE_SIGNALING_PATHWAY	9.72447e-17	14	177	ADCY4;CXCL1;BCAR1;WASL;GRK7;PARD3;PF4;PRKACG;PTK2;PTK2;GNAI1;AKT3;TIAM2;CXCL12	1.59848e-15
MSigDB_C7.GSE24142_DN2_VS_DN3_THYMOCYTE_DN	1.07915e-18	16	188	GFI1;SPATA6;PHLDA1;KCNH2;SPRY1;USP3;ABLIM1;SLC5A9;THNSL2;RAPGEF4;SPRY1;ETS2;PHLDA1;ABLIM1;PHLDA1;PMEPA1	1.77064e-17		MSigDB_C7.GSE3982_DC_VS_BCELL_DN	9.72447e-17	14	177	BCL2;ARL4A;ARL4A;TCF7;ACAD10;BEGAIN;MTMR1;BEGAIN;GLOD4;GLOD4;PIP5K1B;MAP3K1;DUSP1;MAP3K1	1.59848e-15
MSigDB_C7.GSE24634_IL4_VS_CTRL_TREATED_NAIVE_CD4_TCELL_DAY3_UP	1.07915e-18	16	188	PPFIBP2;SDC2;RAB38;TGM2;CD1C;PITRM1;TOR3A;RXRA;RFTN1;JAG1;RAB38;MCC;HTT;ASAP1;MCC;MCC	1.77064e-17		MSigDB_C7.GSE22886_NAIVE_CD4_TCELL_VS_DC_UP	1.05291e-16	14	178	GATA3;EPHB4;KCNH2;BCL2;NIPAL3;BCR;TCF7;SPOCK2;CD247;HERC1;HERC1;KLF12;CD96;DUSP1	1.72758e-15
MSigDB_C2.FULCHER_INFLAMMATORY_RESPONSE_LECTIN_VS_LPS_UP	1.08775e-18	22	515	CRIM1;CXCL1;SDC2;PHLDA1;SIGLEC15;EHF;TGM2;TNC;SOX4;F3;MYOF;KIAA1671;CMIP;SLC6A6;SNHG5;ETS2;PHLDA1;PHLDA1;SND1;ASAP1;TM2D1;SLC39A11	1.78148e-17		MSigDB_C7.GSE20715_WT_VS_TLR4_KO_48H_OZONE_LUNG_UP	1.13949e-16	14	179	CADM1;HSPH1;ARL4A;CACYBP;ARL4A;HGFAC;PLEKHF2;IL16;STIM1;RAPGEF4;ATG7;DUSP1;AKT3;CD302	1.85607e-15
MSigDB_C2.BERTUCCI_MEDULLARY_VS_DUCTAL_BREAST_CANCER_DN	1.11037e-18	15	150	CADM1;CAV1;TMEM192;KCNMB1;KCNMB1;KCNMB1;THBS4;MBOAT2;TTC3;PTPN14;GPC1;ADAMTS12;MYLK;TLN2;PRICKLE1	1.81522e-17		MSigDB_C7.GSE29618_BCELL_VS_PDC_UP	1.13949e-16	14	179	KLHL2;PPFIBP2;NT5E;BCL2;WWC3;NLRP1;NLRP1;PLEKHF2;QRSL1;ABLIM1;TRIO;ABLIM1;DUSP1;IRS2	1.85607e-15
MSigDB_C2.BOYLAN_MULTIPLE_MYELOMA_C_D_DN	1.157e-18	17	232	DHRS3;LTB4R;S100A8;FOSL2;GPR183;P2RY14;GNAZ;ST8SIA6;CRELD2;OSBPL3;FNDC3B;GPC1;KIAA1217;PRDM1;TFEC;ARL4C;KIAA1217	1.88801e-17		MSigDB_C7.GSE30083_SP3_VS_SP4_THYMOCYTE_DN	1.13949e-16	14	179	NT5E;CD44;TOR3A;ST8SIA6;RXRA;RNFT1;VMP1;FNDC3B;RIN2;ANKH;CCND1;HS3ST1;RIN2;RIN2	1.85607e-15
MSigDB_C2.HELLER_HDAC_TARGETS_SILENCED_BY_METHYLATION_UP	1.25143e-18	20	391	ITGBL1;ALDH2;GATA3;RCN3;NIPAL3;SERPINB5;HOXA1;SOX4;FGFR1;MYOF;PDGFRL;HK1;JAG1;TFEC;PTGER4;NPTX2;PTK2;PTK2;DUSP1;TLN2	2.0384e-17		MSigDB_C7.GSE7460_FOXP3_MUT_VS_HET_ACT_TCONV_DN	1.13949e-16	14	179	LFNG;TCF7;RPS6KB1;GNAZ;PITRM1;MDGA1;PRDM15;UBTD2;RIN2;KANK1;TRIM44;RIN2;RIN2;FGF13	1.85607e-15
MSigDB_C7.GSE10325_LUPUS_CD4_TCELL_VS_LUPUS_MYELOID_DN	1.28038e-18	16	190	LGALS3;ALDH2;FCGRT;TLR2;VCAN;CD36;MYOF;RXRA;GAS7;RIN2;TFEC;KYNU;RIN2;RIN2;KLF4;HSBP1	2.08177e-17		MSigDB_C2.WINTER_HYPOXIA_METAGENE	1.16342e-16	15	227	BNIP3;HSPH1;ANXA5;NT5E;TEK;TGM2;IGFBP2;IGFBP5;PDGFB;F3;SLC16A2;HK1;SLC6A6;COL5A1;NR3C1	1.878e-15
MSigDB_C3.TFtargets.V$MYOGENIN_Q6	1.33851e-18	17	234	BNIP3;CADM1;SGIP1;S100A8;ALG6;ITSN2;WDR25;CHRNE;CD247;WDR25;TGIF1;LOXL4;SGIP1;STIM1;SORCS1;CYP26A1;PKN1	2.17236e-17		MSigDB_C3.TFtargets.V$SP1_01	1.16342e-16	15	227	CADM1;LRRC4;SMARCA1;SPATA6;HOXA3;BCL2;KCNMA1;GAP43;NXPH3;WDFY2;WDFY2;POU2F1;ATXN1;ZNF703;HNRNPA2B1	1.878e-15
MSigDB_C3.TFtargets.V$TFIIA_Q6	1.43896e-18	17	235	MYCT1;MEIS1;BTBD3;BTBD3;HOXA2;HOXA9;TRIB1;WDFY2;WDFY2;PRDM16;ETV6;LAMA3;CCND1;KTN1;PMEPA1;ATXN1;FGF14	2.33117e-17		MSigDB_C3.TFtargets.V$GATA1_04	1.16342e-16	15	227	ABCA12;CAPN1;TMEM196;HOXA10;HOXA13;PLCXD2;TRPS1;BNC2;TACC1;KLF12;PDZD2;TRPS1;NR3C1;ANK2;RARB	1.878e-15
MSigDB_C2.PHONG_TNF_RESPONSE_VIA_P38_PARTIAL	1.5042e-18	15	153	CXCL1;HOXA5;PHLDA1;TNC;HOXA9;FOSL2;CD44;RXRA;FNDC3B;PTGER4;KYNU;PHLDA1;DUSP1;IRS1;PHLDA1	2.43246e-17		MSigDB_C3.TFtargets.V$OCT1_Q6	1.16342e-16	15	227	CADM1;CDCA7;HOXA3;EHF;HOXA7;BCL2;HOXA10;PLEKHA6;GRHL3;GRHL3;PRDM1;KLF12;NFIA;RARB;ETV1	1.878e-15
MSigDB_Hallmarks.HALLMARK_KRAS_SIGNALING_UP	1.51621e-18	16	192	ITGBL1;SOX9;BTBD3;BTBD3;CBX8;TRIB1;PTCD2;ARG1;ANKH;PRDM1;KLF4;SPRY2;MAP3K1;MAP3K1;RABGAP1L;ETV1	2.44747e-17		MSigDB_C3.TFtargets.V$FOXM1_01	1.16342e-16	15	227	CRIM1;KLHL2;TBX20;TMEM192;HOXA3;HOXA7;OLFML1;GEN1;MDGA1;RGS12;BNC2;NPTX2;PPARGC1A;PPARGC1A;RARB	1.878e-15
MSigDB_C5.REGULATION_OF_BIOLOGICAL_QUALITY	1.60171e-18	20	396	BNIP3;CAV1;CDC42EP5;CLN6;CLN6;BCL2;BCAR1;VIP;CLDN16;CD36;PF4;ATP1A1;PTPRC;PTPRC;BARD1;CDH23;SYN3;CXCL12;PPARGC1A;PPARGC1A	2.58085e-17		MSigDB_C2.DANG_BOUND_BY_MYC	1.22238e-16	25	1008	MIR155HG;ALDH2;MEIS1;BZW1;RPL3;CACYBP;TRIB1;PDGFB;RPS6KB1;RNF7;RPL32;HERC1;RNFT1;CFDP1;PTPN1;CD180;DPM1;POU2F1;PCM1;HERC1;UBL3;BARD1;RARB;CBX3;HNRNPA2B1	1.96963e-15
MSigDB_C2.CAIRO_HEPATOBLASTOMA_UP	1.64877e-18	16	193	CRIM1;ARL4A;ARL4A;MRPS27;SOX4;DCP2;TOR3A;SMYD2;DCP2;TACC1;DCP2;PALLD;UTRN;GJA1;SP3;ETV1	2.64718e-17		MSigDB_C7.GSE36476_CTRL_VS_TSST_ACT_40H_MEMORY_CD4_TCELL_YOUNG_UP	1.33271e-16	14	181	ARL4A;CRTC3;ARL4A;GPR183;PCMTD2;PLCL2;USP3;SLC16A2;PTGER4;UBL3;ATG14;DUSP1;ARL4C;IRS2	2.14357e-15
MSigDB_C3.miRNA.ATATGCA,MIR-448	1.64877e-18	16	193	BCL2;HOXA11;SERBP1;PLEKHA6;BNC2;NAV1;MED13L;UBL3;FAM76B;GNAI1;CXCL12;SP3;IRS2;ANK2;ETV1;HNRNPA2B1	2.64718e-17		MSigDB_C3.TFtargets.V$P53_DECAMER_Q2	1.41528e-16	15	230	ABCA12;EFHD1;LRRC2;HOXA2;HOXA9;RNF144B;HOXA11;USP3;PLEKHA6;UBL3;DST;AKAP6;RARB;PPM1D;ETV1	2.2723e-15
MSigDB_C3.TFtargets.V$ZIC3_01	1.6614e-18	17	237	DHRS3;RBMS1;HOXA7;KCNH2;HOXA10;CHST3;HOXA11;TGIF1;MAP1B;ETV6;PTPN14;POU2F1;RASAL2;CYP26A1;ZMYND11;NRG1;KAZN	2.6589e-17		MSigDB_C7.GSE22886_IGG_IGA_MEMORY_BCELL_VS_BLOOD_PLASMA_CELL_UP	1.44029e-16	14	182	ABCA12;KLHL2;TRAK1;SPRY1;CD1C;CBLB;DEK;RPL32;TGIF1;TBC1D19;SPRY1;ATG14;ETS2;UVRAG	2.29601e-15
MSigDB_C7.GSE13738_RESTING_VS_BYSTANDER_ACTIVATED_CD4_TCELL_UP	1.662e-18	15	154	HELZ;TCF7;PLCL2;HERC1;SERINC5;MAML2;ABLIM1;TRIM44;BCO2;HERC1;MED13L;TGFBR2;PTK2;ABLIM1;PTK2	2.6589e-17		MSigDB_C7.GSE24634_TEFF_VS_TCONV_DAY3_IN_CULTURE_DN	1.44029e-16	14	182	MNDA;PPFIBP2;FCGRT;TCF7;MYOF;RXRA;RIN2;KANK1;CRYL1;ABLIM1;RIN2;RIN2;ABLIM1;CD302	2.29601e-15
MSigDB_C2.SABATES_COLORECTAL_ADENOMA_UP	1.71005e-18	14	120	CXCL1;PHLDA1;IGFBP2;S100A8;SERPINB5;CLDN1;CD44;PF4;GRHL3;GRHL3;SLC6A6;PHLDA1;PHLDA1;MSX2	2.73091e-17		MSigDB_C7.GSE3982_EOSINOPHIL_VS_BCELL_UP	1.44029e-16	14	182	CXCL1;TMEM212;TRIB1;KCNMB1;KCNMB1;KCNMB1;PARD3;DAPK2;JAG1;SLC6A6;WIF1;TGFBR2;DUSP1;CD302	2.29601e-15
MSigDB_C5.REGULATION_OF_CELL_PROLIFERATION	1.80708e-18	18	287	CAPN1;CCDC88A;CDCA7;CXCL1;EIF2AK2;EIF2AK2;FGF18;TP53I11;IL12RB2;VIP;CDH13;GLMN;PTPRC;TGFBR2;KLF4;PTPRC;MYO16;PPM1D	2.88073e-17		MSigDB_C7.GSE7460_CTRL_VS_TGFB_TREATED_ACT_FOXP3_MUT_TCONV_UP	1.44029e-16	14	182	WSB2;GATA3;EFHD1;PARD6B;TP53I11;FOSL2;SH3PXD2B;WDFY2;WDFY2;ST8SIA6;PRDM1;HS3ST1;FEZ2;KTN1	2.29601e-15
MSigDB_C3.TFtargets.V$ER_Q6_02	1.91573e-18	17	239	CCDC88A;FBXL22;FGFR2;SMARCA1;HOXA5;HOXA3;BTBD3;BTBD3;EFHD1;MINK1;RFX1;HOXA10;TCF7;SPOCK2;FBXW7;EPG5;CYP26A1	3.04853e-17		MSigDB_C2.MARTENS_BOUND_BY_PML_RARA_FUSION	1.4762e-16	18	411	LFNG;ALDH2;FCGRT;LCP2;LCP2;LCP2;LTB4R;FOSL2;CD58;DAPK2;RAPGEF1;GAS7;MAML2;SLC6A6;UBL3;CDH23;IQSEC1;CELF2	2.3491e-15
MSigDB_C2.WANG_TUMOR_INVASIVENESS_DN	1.94697e-18	16	195	DHRS3;RPL3;SKP1;CACYBP;IGFBP5;CD44;PPP2R2D;RLIM;TTC3;IL16;AEBP2;IQGAP1;MAP3K1;MAP3K1;CELF2;CBX3	3.09276e-17		MSigDB_C2.WAMUNYOKOLI_OVARIAN_CANCER_LMP_DN	1.55583e-16	14	183	CAV1;CRIM1;MAGI2-AS3;MNDA;RBMS1;SDC2;SPRY1;OLFML1;SPOCK2;BNC2;SPRY1;FGF13;NFIA;CELF2	2.44975e-15
MSigDB_C2.CAIRO_LIVER_DEVELOPMENT_UP	2.0248e-18	15	156	SMARCA1;IGFBP5;FGFR1;SMYD2;TGIF1;TTC3;TRPS1;GPC1;PDZD2;TRPS1;AKT3;HEPH;FGF13;GJA1;RARB	3.20504e-17		MSigDB_C3.TFtargets.V$HEN1_02	1.55583e-16	14	183	ALX3;KCNMA1;ARL4A;BCAS4;ARL4A;PDGFB;MYT1;TGIF1;PRKACG;DOC2B;LOXL4;JAG1;DOC2B;ANK2	2.44975e-15
MSigDB_C2.KATSANOU_ELAVL1_TARGETS_UP	2.0248e-18	15	156	DHRS3;HOXA5;HOXA6;TGM2;CTSC;IGFBP2;MYL12B;PDGFB;KCNMB1;KCNMB1;KCNMB1;ABLIM1;ABLIM1;CXCL12;RARB	3.20504e-17		MSigDB_C7.GSE17721_POLYIC_VS_PAM3CSK4_0.5H_BMDM_DN	1.55583e-16	14	183	CAV1;FBXW7;ARHGAP35;RXRA;RNFT1;TRIM2;RIN2;LAMA3;ANKH;RIN2;RIN2;IQSEC1;ATAD2B;SLC39A11	2.44975e-15
MSigDB_C5.PROTEIN_MODIFICATION_PROCESS	2.20991e-18	23	604	CCDC88A;TRAK1;MINK1;ALG6;BCR;RNF144B;TRIB1;TPST2;FBXW7;DAPK2;PTPN14;CCND1;DPM1;PTPRC;MYLK;ATG7;PTPRC;AKT3;PKN1;PPARGC1A;PPARGC1A;PPM1D;EVPL	3.4919e-17		MSigDB_C7.GSE24142_EARLY_THYMIC_PROGENITOR_VS_DN2_THYMOCYTE_ADULT_UP	1.55583e-16	14	183	MEIS1;TACR2;HOXA9;P2RY14;WDFY2;SPOP;SOX4;WDFY2;CCND1;TGFBR2;MYLK;TRIO;ZFHX3;ZFHX3	2.44975e-15
MSigDB_C2.SMID_BREAST_CANCER_RELAPSE_IN_BONE_DN	2.31072e-18	18	291	SOX9;S100A8;SERPINB5;HOXA9;CHST3;CLDN1;IL12RB2;CD44;ELF5;COL4A2;NLRP1;NLRP1;TRIM2;KYNU;NPTX2;WWTR1;WIF1;ARL4C	3.64477e-17		MSigDB_C7.GSE3982_CTRL_VS_PMA_STIM_EOSINOPHIL_DN	1.55583e-16	14	183	ALX3;USP32;PHLDA1;BCAS4;FOSL2;NLRP1;FILIP1L;NLRP1;LIMD1;PHLDA1;SYN3;PHLDA1;ATAD2B;HNRNPA2B1	2.44975e-15
MSigDB_C2.GRAESSMANN_RESPONSE_TO_MC_AND_SERUM_DEPRIVATION_UP	2.48989e-18	16	198	EIF2AK2;TLR2;TACR2;EIF2AK2;BCR;RNF144B;MOCS1;CASD1;TOR3A;DAPK2;RIN2;RIN2;RIN2;TMEM167A;IRS1;PMEPA1	3.91361e-17		MSigDB_C7.GSE7460_WT_VS_FOXP3_HET_ACT_TCONV_DN	1.55583e-16	14	183	EIF2AK2;LGALS3;WSB2;ARL4A;EIF2AK2;ARL4A;GNAZ;GLMN;VMP1;FNDC3B;APIP;IFT43;MED30;MED30	2.44975e-15
MSigDB_C3.TFtargets.V$PAX4_04	2.48989e-18	16	198	CDC42EP5;SMARCA1;HOXA5;MEIS1;HOXA9;SOX4;MYT1;ABLIM1;PTPRC;MYLK;PTPRC;ABLIM1;FGGY;TRPM3;ETV1;FGF14	3.91361e-17		MSigDB_C2.NAKAMURA_TUMOR_ZONE_PERIPHERAL_VS_CENTRAL_DN	1.57541e-16	20	561	BNIP3;CAPN1;EHF;BZW1;BTBD3;RAB40C;IGFBP5;BCR;FOSL2;TRIB1;RXRA;TTC3;FNDC3B;SLC6A6;ATG14;ETS2;DUSP1;WDR11;ZNF703;HNRNPA2B1	2.47623e-15
MSigDB_C3.TFtargets.V$AP4_Q5	2.53748e-18	17	243	DHRS3;SGIP1;SMARCA1;HOXA6;KCNH2;KCNMA1;ZFAND3;FOSL2;TCF7;PDGFB;RPS6KB1;PLEKHA6;SGIP1;BNC2;STIM1;TGFBR2;PRICKLE1	3.98145e-17		MSigDB_C3.miRNA.GTGCAAT,MIR-25,MIR-32,MIR-92,MIR-363,MIR-367	1.65058e-16	16	287	SDC2;RFX1;GAP43;LUZP1;SOX4;FBXW7;PLEKHA6;TGIF1;FNDC3B;TEAD1;PTGER4;KLF4;PDZD2;TRIO;NFIA;DPP10	2.58985e-15
MSigDB_C3.TFtargets.V$IK2_01	3.12281e-18	17	246	RBMS1;HOXA3;EHF;BCL2;FOSL2;VIP;LUZP1;ELF5;SMYD2;TGIF1;PRDM1;KLF12;CYP26A1;FGF13;NFIA;ETV1;ZFPM2	4.89131e-17		MSigDB_C5.TRANSFERASE_ACTIVITY_TRANSFERRING_PHOSPHORUS_CONTAINING_GROUPS	1.74673e-16	18	415	CRIM1;EIF2AK2;TEK;MINK1;PFKP;EIF2AK2;BCR;TRIB1;ITPKB;FGFR1;PDGFRL;PRKACG;HK1;DAPK2;TGFBR2;MYLK;TRIO;ADK	2.73593e-15
MSigDB_C3.TFtargets.V$SRF_C	3.17155e-18	16	201	FBXL22;HOXA5;MEIS1;DIXDC1;HOXA3;COL1A2;EFHD1;ITGB6;RRM1;KCNMB1;KCNMB1;KCNMB1;HERC1;ITGB6;HERC1;MYLK	4.95901e-17		MSigDB_C5.CYTOSKELETON	1.7746e-16	17	349	KLHL2;LRRFIP1;TUBD1;CLASP2;WASL;SHROOM2;SHROOM2;MAP1B;IQGAP1;ABLIM1;PCM1;PTK2;PALLD;ABLIM1;PTK2;UTRN;EVPL	2.77474e-15
MSigDB_C2.AMUNDSON_POOR_SURVIVAL_AFTER_GAMMA_RADIATION_2G	3.27853e-18	15	161	PLCD4;SMARCA1;ARHGAP15;ANXA5;MYOF;DIP2C;GPC1;CCND1;WWTR1;PTPRC;SH3BP4;PTPRC;DST;ZFHX3;ZFHX3	5.11736e-17		MSigDB_C7.GSE17721_POLYIC_VS_PAM3CSK4_1H_BMDM_DN	1.81304e-16	14	185	LRRC4;MCOLN2;LCP2;LCP2;LCP2;TGM2;SPRY1;PFKP;RFX1;TRIB1;PDGFB;JAG1;SPRY1;ETS2	2.82992e-15
MSigDB_C3.TFtargets.V$CEBP_Q2_01	3.34449e-18	17	247	CADM1;CRIM1;HOXA5;HOXA2;HOXA1;HOXA10;TRIB1;LUZP1;MTTP;FBXW7;RFTN1;MED12L;ETV6;BNC2;KLF12;RARB;FGF14	5.21125e-17		MSigDB_C2.MITSIADES_RESPONSE_TO_APLIDIN_DN	1.83015e-16	15	234	EIF2AK2;WSB2;EIF2AK2;RRM1;SERBP1;DEK;DCP2;DCP2;TTC3;IQGAP1;DCP2;AKT3;ATXN1;KAZN;CBX3	2.84673e-15
MSigDB_C3.miRNA.ATTCTTT,MIR-186	3.58084e-18	17	248	BTBD3;BTBD3;KCNMA1;HOXA9;ZFAND3;CLDN1;RPS6KB1;GNAZ;MYT1;TRPS1;FNDC3B;JAG1;PRDM1;TGFBR2;TRPS1;SP3;LRCH2	5.56986e-17		MSigDB_C3.TFtargets.V$MYOGENIN_Q6	1.83015e-16	15	234	BNIP3;CADM1;SGIP1;ALG6;ITSN2;WDR25;CHRNE;CD247;WDR25;TGIF1;LOXL4;SGIP1;STIM1;CYP26A1;PKN1	2.84673e-15
MSigDB_C2.HAN_SATB1_TARGETS_DN	3.78999e-18	20	414	BNIP3;CXCL1;SDC2;BCAS4;IGFBP5;CHST3;CLDN1;PPP2R2D;F3;PDGFRL;CRELD2;FNDC3B;PRKAG2;LIMCH1;ATG7;DUSP1;GNAI1;NR3C1;NKTR;SHANK2	5.88498e-17		MSigDB_C5.CELL_JUNCTION	2.01067e-16	11	76	CADM1;PARD6B;BCAR1;CLDN1;PARD3;CLDN16;SHROOM2;SHROOM2;PDZD2;DST;GJA1	3.1221e-15
MSigDB_C2.LASTOWSKA_NEUROBLASTOMA_COPY_NUMBER_DN	3.93488e-18	24	697	CADM1;SPATA6;TRAK1;CLASP2;LUZP1;PPP2R2D;TBC1D1;RPL32;RGS12;HK1;LIMD1;SDHD;UBP1;BCO2;ATG7;UVRAG;IQSEC1;FAM76B;VPS13D;MIR100HG;NKTR;TM2D1;NFIA;WDR11	6.09941e-17		MSigDB_C2.BASAKI_YBX1_TARGETS_DN	2.04461e-16	17	352	DHRS3;MEIS1;PHLDA1;NT5E;HELZ;SPRY1;MBOAT2;TTC3;VMP1;BNC2;NAV1;SPRY1;PHLDA1;PHLDA1;MAST4;CD302;NKTR	3.16932e-15
MSigDB_C5.BIOPOLYMER_MODIFICATION	4.33295e-18	23	623	CCDC88A;TRAK1;MINK1;ALG6;BCR;RNF144B;TRIB1;TPST2;FBXW7;DAPK2;PTPN14;CCND1;DPM1;PTPRC;MYLK;ATG7;PTPRC;AKT3;PKN1;PPARGC1A;PPARGC1A;PPM1D;EVPL	6.70487e-17		MSigDB_C7.GSE360_CTRL_VS_L_MAJOR_DC_UP	2.10905e-16	14	187	LFNG;RPL3;SPRY1;CD1C;HOXA11;RRM1;PDGFRL;POU2F1;SPRY1;PTK2;PTK2;ATXN1;ZFHX3;ZFHX3	3.26357e-15
MSigDB_C2.NIKOLSKY_BREAST_CANCER_17Q21_Q25_AMPLICON	4.46076e-18	18	302	SOX9;USP32;HELZ;NXPH3;RPS6KB1;TUBD1;SPOP;RNFT1;PTRH2;VMP1;CACNG1;HEATR6;DHX40;KCNJ16;SKA2;PPM1D;EVPL;SLC39A11	6.89075e-17		MSigDB_C2.TAKEDA_TARGETS_OF_NUP98_HOXA9_FUSION_8D_UP	2.12769e-16	13	144	DHRS3;EIF2AK2;MIR155HG;HOXA5;MEIS1;HOXA3;HOXA7;EIF2AK2;FGF18;HOXA9;SOX4;PALLD;GJA1	3.28675e-15
MSigDB_C2.KIM_WT1_TARGETS_DN	4.56424e-18	20	418	ITGBL1;KLHL2;ARL4A;ARL4A;HOXA9;GLRB;MOCS1;TGIF1;RIN2;CCND1;RIN2;RIN2;BARD1;ARL4C;GNAI1;IRS1;GJA1;NKTR;NRG1;PPM1D	7.0385e-17		MSigDB_C7.GSE17721_POLYIC_VS_CPG_4H_BMDM_DN	2.27324e-16	14	188	HOXA5;MEIS1;LCP2;LCP2;LCP2;TRIB1;P2RY14;ELF5;CD247;GAS7;HEATR6;DHX40;AKT3;ETAA1	3.48758e-15
MSigDB_C2.GRAESSMANN_RESPONSE_TO_MC_AND_DOXORUBICIN_DN	4.62088e-18	24	702	CDCA7;NT5E;BTBD3;RPL3;BTBD3;PARD6B;ZFAND3;BRAT1;FOSL2;TIMM44;TRIB1;CD44;RRM1;SPOP;RLIM;LOXL4;PTRH2;TBC1D19;POU2F1;TMEM167A;SP3;CBX3;ETAA1;SLC39A11	7.11361e-17		MSigDB_C7.GSE26669_CD4_VS_CD8_TCELL_IN_MLR_UP	2.27324e-16	14	188	GPT;GATA3;KCNH2;PPP1R16A;BCL2;RNF7;ALG14;HK1;ANKH;PRDM1;NUDT4;ETS2;ASAP1;RABGAP1L	3.48758e-15
MSigDB_C2.OKUMURA_INFLAMMATORY_RESPONSE_LPS	5.72512e-18	15	167	PHLDA1;RAB38;MTM1;IGFBP5;SOX4;SCN9A;RAB38;PTGER4;PDZD2;PHLDA1;PHLDA1;AKT3;MSX2;MAST4;ZFPM2	8.79844e-17		MSigDB_C7.GSE5463_CTRL_VS_DEXAMETHASONE_TREATED_THYMOCYTE_UP	2.27324e-16	14	188	LCP2;TRAK1;LCP2;LCP2;KCNMB1;KCNMB1;SOX4;KCNMB1;TBC1D1;CRELD2;MAP3K1;UNC45A;MAP3K1;IRS2	3.48758e-15
MSigDB_C3.TFtargets.V$CIZ_01	5.93576e-18	16	209	CCDC88A;SGIP1;HOXA2;GTF2A1L;PDGFB;SPOCK2;SGIP1;BNC2;STIM1;CCND1;KLF12;MYLK;ADAMTS17;PRICKLE1;ZFPM2;FGF14	9.10658e-17		MSigDB_C7.GSE7460_CTRL_VS_TGFB_TREATED_ACT_FOXP3_HET_TCONV_DN	2.27324e-16	14	188	DHRS3;GPT;KLHL2;LFNG;SGIP1;NT5E;SPRY1;NIPAL3;UBLCP1;MYL12B;TGIF1;ZNF827;SGIP1;SPRY1	3.48758e-15
MSigDB_C3.TFtargets.V$OCT1_04	6.40785e-18	16	210	CADM1;MEIS1;DIXDC1;HOXA3;EHF;HOXA10;CDH13;BNC2;CCND1;HS3ST1;NPTX2;POU2F1;FGF13;NFIA;ETV1;ZFPM2	9.79735e-17		MSigDB_C2.REACTOME_CELL_CELL_COMMUNICATION	2.36342e-16	12	108	CADM1;MAGI2;PARD6B;CLDN1;CDH11;WASL;PARD3;CLDN16;IQGAP1;LAMA3;PTK2;PTK2	3.61974e-15
MSigDB_C3.miRNA.GGCAGCT,MIR-22	6.40785e-18	16	210	FGFR2;HOXA4;PHF20L1;NAA20;LDLRAD3;ELF5;CTIF;NAA20;FBXW7;PLEKHA6;SLC16A2;PTPN1;NUDT4;NR3C1;AKT3;DPP10	9.79735e-17		MSigDB_C2.RIZKI_TUMOR_INVASIVENESS_3D_UP	2.44917e-16	14	189	TNC;BCR;RPS6KB1;FGFR1;FILIP1L;ETV6;FAM50B;WIF1;UBL3;PTK2;PTK2;GNAI1;CXCL12;IRS2	3.74468e-15
MSigDB_C3.miRNA.AACTGGA,MIR-145	6.91478e-18	16	211	SOX9;SACM1L;SKP1;BCR;SPOP;PLCL2;TRIM2;FNDC3B;RIN2;RIN2;RIN2;NUDT4;TGFBR2;ARHGAP26;IRS1;CELF2	1.05544e-16		MSigDB_C5.TRANSMEMBRANE_TRANSPORTER_ACTIVITY	2.46462e-16	17	356	KCNS1;KCNH2;ATP1B3;CLCN4;KCNMB1;KCNMB1;CHRNE;KCNMB1;CLDN16;SLC16A2;SHROOM2;ATP1A1;SHROOM2;CACNG1;ANKH;SLC6A6;GJA1	3.7619e-15
MSigDB_C2.SABATES_COLORECTAL_ADENOMA_DN	6.97674e-18	17	258	MCOLN2;ARHGAP15;MEIS1;VIP;JAM2;CD36;SCN9A;SETBP1;SCN7A;SORCS1;MYLK;DUSP1;NR3C1;MIR100HG;CXCL12;DPP10;ANK2	1.06129e-16		MSigDB_C2.ONDER_CDH1_TARGETS_2_UP	2.50729e-16	15	239	SDC2;HOXA5;KCNMA1;CDH11;FGFR1;PDGFRL;SHROOM2;SHROOM2;MAP1B;AOX1;PTGER4;COL5A1;NPTX2;KLF4;DUSP1	3.81405e-15
MSigDB_C3.TFtargets.V$TATA_C	6.97674e-18	17	258	BNIP3;FBXL22;MYCT1;WSB2;EHF;HOXA9;HOXA10;GTF2A1L;VIP;GEN1;GNAZ;SETBP1;PRDM16;PRDM1;MYLK;CD96;SHANK2	1.06129e-16		MSigDB_C2.BILD_HRAS_ONCOGENIC_SIGNATURE	2.50729e-16	15	239	CXCL1;FGFR2;LRRFIP1;PHLDA1;NT5E;ZBED2;SERPINB5;TRIB1;MBOAT2;ZNF827;LAMA3;PHLDA1;DUSP1;PHLDA1;MAST4	3.81405e-15
MSigDB_C2.ROSS_LEUKEMIA_WITH_MLL_FUSIONS	7.49639e-18	12	74	HOXA4;HOXA5;MEIS1;ANXA5;HOXA7;HOXA9;HOXA10;CLASP2;HTR1F;PTPRC;PTPRC;PALLD	1.13587e-16		MSigDB_C2.REACTOME_PLATELET_ACTIVATION_SIGNALING_AND_AGGREGATION	2.6376e-16	14	190	LCP2;LCP2;LCP2;BCAR1;PDGFB;DGKB;CD36;PF4;PTPN1;RAPGEF4;PTK2;PTK2;GNAI1;AKT3	3.99199e-15
MSigDB_C3.miRNA.TGCTTTG,MIR-330	7.49746e-18	18	311	FBXO34;TMEM196;MTM1;GIGYF2;LUZP1;DEK;DCP2;FGFR1;DCP2;TRPS1;SORCS1;TEAD1;TRIM44;BCOR;DHX40;DCP2;TRPS1;DPP10	1.13587e-16		MSigDB_C3.TFtargets.V$HNF3B_01	2.6376e-16	14	190	HOXA4;LCP2;HOXA7;LCP2;LCP2;HOXA11;ITPKB;ZNF827;PRDM1;KLF12;DUSP1;FGF13;PPARGC1A;PPARGC1A	3.99199e-15
MSigDB_C7.GSE13411_SWITCHED_MEMORY_BCELL_VS_PLASMA_CELL_DN	7.50497e-18	15	170	EXT1;ITGBL1;RCN3;KCNMB1;KCNMB1;KCNMB1;SCN7A;CRELD2;EXT1;PLA2R1;PRDM1;DPY19L1;GJA1;RARB;KAZN	1.13587e-16		MSigDB_C7.GSE1432_CTRL_VS_IFNG_24H_MICROGLIA_UP	2.6376e-16	14	190	CADM1;TRAK1;TRIB1;ITPKB;RXRA;TTC3;BNC2;DIP2C;FEZ2;PALLD;ZMYND11;CD302;ZFHX3;ZFHX3	3.99199e-15
MSigDB_C5.ENZYME_REGULATOR_ACTIVITY	7.93479e-18	18	312	CXCL1;EIF2AK2;ANXA5;EIF2AK2;BCR;WASL;PITRM1;SPP2;RGS12;HERC1;RALBP1;IQGAP1;HERC1;RAPGEF4;RASAL2;TRIO;TIAM2;FGF13	1.1989e-16		MSigDB_C2.BASSO_HAIRY_CELL_LEUKEMIA_DN	2.7179e-16	11	78	FGFR1;MYOF;TRIM2;GAS7;TACC1;RIN2;CCND1;WWTR1;RIN2;RIN2;DST	4.1066e-15
MSigDB_C3.miRNA.GCAAAAA,MIR-129	9.78817e-18	15	173	RBMS1;MEIS1;RPS6KB1;GNAZ;SOX4;FBXW7;JAG1;PRDM1;MED13L;TRIO;PMEPA1;HMGB1;SP3;CELF2;ETV1	1.47272e-16		MSigDB_C3.TFtargets.V$MAF_Q6	3.01836e-16	15	242	ALX3;SMARCA1;CBX8;ITPKB;GRHL3;TTC3;GAS7;BNC2;GRHL3;NPAS3;AKT3;KCNJ16;FGF13;SP3;RARB	4.55291e-15
MSigDB_C7.GSE3982_MEMORY_CD4_TCELL_VS_BCELL_UP	9.78817e-18	15	173	LRRFIP1;PHLDA1;GATA3;LCP2;LCP2;LCP2;TNC;RRM1;NDNF;ANKH;PHLDA1;CD96;PHLDA1;ATXN1;ZFPM2	1.47272e-16		MSigDB_C2.TONKS_TARGETS_OF_RUNX1_RUNX1T1_FUSION_MONOCYTE_UP	3.05528e-16	14	192	EXT1;PHLDA1;PFKP;ARL4A;ARL4A;ATP1B3;SOX4;FGFR1;MYOF;EXT1;SPATS2L;CD180;PHLDA1;PHLDA1	4.60086e-15
MSigDB_C2.MOHANKUMAR_TLX1_TARGETS_UP	9.79622e-18	19	373	CAPN1;WSB2;CLN6;CLN6;HELZ;BCL2;NXPH3;RFC5;ATP1B3;RRM1;POLA2;CD36;TTC3;KYNU;FANCC;MED13L;UBL3;PALLD;PPM1D	1.47272e-16		MSigDB_C2.JOHNSTONE_PARVB_TARGETS_2_DN	3.14162e-16	16	299	SPRY1;DCP2;DCP2;UBTD2;RIN2;RIN2;RIN2;LIMCH1;SPRY1;MYLK;PTK2;DCP2;DST;PTK2;IRS1;NR3C1	4.72295e-15
MSigDB_C2.COULOUARN_TEMPORAL_TGFB1_SIGNATURE_UP	9.84708e-18	13	103	CXCL1;SOX9;CHMP4C;FOSL2;SOX4;TBC1D1;TGIF1;EPG5;SPATS2L;IQGAP1;MAML2;BCL2L14;PMEPA1	1.47789e-16		MSigDB_C2.MULLIGHAN_NPM1_MUTATED_SIGNATURE_1_UP	3.41107e-16	15	244	HOXA4;HOXA5;MEIS1;HOXA3;HOXA6;HOXA7;TNC;HOXA2;HOXA9;HOXA10;DST;HMGB1;PPARGC1A;PPARGC1A;SP3	5.11946e-15
MSigDB_C3.TFtargets.STTTCRNTTT_V$IRF_Q6	1.06826e-17	15	174	MEIS1;IGFBP5;HOXA13;COL4A1;COL4A2;ETV6;CCND1;BCOR;PTK2;PTK2;ATXN1;PPARGC1A;TRPM3;PPARGC1A;NRG1	1.59527e-16		MSigDB_C2.PID_MET_PATHWAY	3.64351e-16	11	80	BCAR1;WASL;RAPGEF1;PTPN1;RIN2;RIN2;RIN2;PTK2;MAP3K1;PTK2;MAP3K1	5.45717e-15
MSigDB_C7.GSE24142_DN2_VS_DN3_THYMOCYTE_ADULT_DN	1.06826e-17	15	174	PHLDA1;SPRY1;SKP1;HERC1;ABLIM1;HERC1;SLC5A9;SPRY1;ETS2;PHLDA1;UVRAG;ABLIM1;NR3C1;PHLDA1;NKTR	1.59527e-16		MSigDB_C2.BERTUCCI_MEDULLARY_VS_DUCTAL_BREAST_CANCER_DN	3.64825e-16	13	150	CADM1;CAV1;TMEM192;KCNMB1;KCNMB1;KCNMB1;MBOAT2;TTC3;PTPN14;GPC1;ADAMTS12;MYLK;TLN2	5.45717e-15
MSigDB_C7.GSE28237_FOLLICULAR_VS_LATE_GC_BCELL_UP	1.06826e-17	15	174	ARL4A;ARL4A;NXPH3;STON1;TRIB1;FAT3;GLMN;HERC1;WIF1;HERC1;MYLK;AKAP6;PPARGC1A;PPARGC1A;ZFPM2	1.59527e-16		MSigDB_C3.TFtargets.V$IK2_01	3.85076e-16	15	246	RBMS1;HOXA3;EHF;BCL2;FOSL2;LUZP1;ELF5;SMYD2;TGIF1;PRDM1;KLF12;CYP26A1;FGF13;NFIA;ETV1	5.75051e-15
MSigDB_C3.TFtargets.V$FOXO4_01	1.08318e-17	16	217	DHRS3;EXT1;HOXA10;HOXA11;TGIF1;TRPS1;EXT1;PRDM1;KLF12;DST;TRPS1;NR3C1;TRPM3;NRG1;ETV1;FGF14	1.61488e-16		MSigDB_C5.TRANSCRIPTION_FACTOR_BINDING	3.86952e-16	16	303	GTF2A1L;TGIF1;ARHGAP35;RXRA;MAML2;UBP1;KLF12;BCOR;HTT;SND1;MED30;HMGB1;PPARGC1A;PPARGC1A;MED30;NFIA	5.76893e-15
MSigDB_C7.GSE3982_CTRL_VS_LPS_48H_DC_UP	1.16524e-17	15	175	CD1B;RAB38;CTSC;CD1C;ITPKB;CD36;DOC2B;TTC3;RAB38;DOC2B;PTK2;PTK2;ARL4C;ZMYND11;THSD4	1.72944e-16		MSigDB_C3.TFtargets.V$HAND1E47_01	4.0898e-16	15	247	CCDC88A;HOXA6;LCP2;LCP2;LCP2;BTBD3;SPOP;MYT1;GRHL3;GRHL3;POU2F1;ABLIM1;ABLIM1;FZD1;ATXN1	6.08722e-15
MSigDB_C2.UDAYAKUMAR_MED1_TARGETS_DN	1.1658e-17	16	218	MEIS1;EPHB4;ARL4A;ARL4A;FOSL2;TRIB1;CBLB;WASL;HERC1;HERC1;KLF4;ATG14;ETS2;TRIO;PALLD;PPM1D	1.72944e-16		MSigDB_C2.ST_INTEGRIN_SIGNALING_PATHWAY	4.20602e-16	11	81	CAV1;BCAR1;ITGA11;ARHGAP35;MYLK;PTK2;ARHGAP26;PTK2;TLN2;AKT3;ASAP1	6.24983e-15
MSigDB_C3.TFtargets.V$FOXO1_01	1.1658e-17	16	218	EXT1;HOXA3;LCP2;LCP2;LCP2;HOXA11;USP3;EXT1;PRDM1;CCND1;KLF12;UBL3;DUSP1;NRG1;ETV1;FGF14	1.72944e-16		MSigDB_C2.WIERENGA_STAT5A_TARGETS_UP	4.38117e-16	14	197	CD1B;DHRS3;ENPP3;PHLDA1;TGM2;ARL4A;ARL4A;IGFBP5;TRIB1;FNDC3B;POU2F1;SH3BP4;PHLDA1;PHLDA1	6.49933e-15
MSigDB_C2.SCHAEFFER_PROSTATE_DEVELOPMENT_48HR_UP	1.17462e-17	20	439	DHRS3;FGFR2;PPFIBP2;SOX9;GATA3;NT5E;BCL2;IGFBP2;HOXA10;TMEM117;CDH13;TOR3A;ATP1A1;TRIM2;WIF1;SLC5A9;CYP26A1;CD302;PENK;KCNJ16	1.73963e-16		MSigDB_C2.SCHAEFFER_PROSTATE_DEVELOPMENT_48HR_UP	4.62697e-16	18	439	DHRS3;FGFR2;PPFIBP2;SOX9;GATA3;NT5E;BCL2;IGFBP2;HOXA10;TMEM117;TOR3A;ATP1A1;TRIM2;WIF1;SLC5A9;CYP26A1;CD302;KCNJ16	6.85265e-15
MSigDB_C3.TFtargets.V$OCT1_05	1.25427e-17	16	219	CADM1;CDCA7;FGFR2;HOXA5;HOXA3;EHF;BCL2;HOXA10;PLEKHA6;GRHL3;BNC2;GRHL3;POU2F1;HMGB1;RARB;FGF14	1.85455e-16		MSigDB_C2.GOBERT_OLIGODENDROCYTE_DIFFERENTIATION_UP	4.67018e-16	19	514	CDCA7;HOXA4;DCTD;GAP43;RFC5;DCTD;RRM1;POLA2;TRPS1;OSBPL3;SPATS2L;TEAD1;LIMCH1;PALLD;TRPS1;SNX7;SKA2;DLGAP1;ETAA1	6.90524e-15
MSigDB_C7.GSE13738_TCR_VS_BYSTANDER_ACTIVATED_CD4_TCELL_UP	1.27035e-17	15	176	GFI1;DIXDC1;TRAK1;BTBD3;SPRY1;BTBD3;SOX4;TNIP3;ETV6;PTPN14;SPRY1;ETS2;PALLD;FGGY;IFT27	1.87522e-16		MSigDB_C3.TFtargets.V$AP2_Q6_01	4.89209e-16	15	250	CADM1;SPATA6;KCNAB3;KCNH2;RFX1;NXPH3;HOXA1;PDGFB;PRDM16;MAP1B;BCOR;SH3BP4;DTWD2;PKN1;ZNF703	7.22146e-15
MSigDB_C5.METAL_ION_TRANSMEMBRANE_TRANSPORTER_ACTIVITY	1.28189e-17	14	138	KCNS1;KCNH2;KCNMB1;KCNMB1;CHRNE;KCNMB1;CLDN16;SCN9A;SHROOM2;SCN7A;SHROOM2;KCNQ3;CACNG1;KCNB2	1.88916e-16		MSigDB_C2.PARENT_MTOR_SIGNALING_UP	6.8469e-16	19	525	FCGRT;HELZ;SKP1;CD44;CBLB;MRPS27;DHRS12;DHRS12;IQGAP1;PRKAG2;TEAD1;CRYL1;HEATR6;KLF12;ARHGAP26;ARL4C;UNC45A;VPS13D;ATXN1	1.00905e-14
MSigDB_C2.VECCHI_GASTRIC_CANCER_EARLY_DN	1.31029e-17	18	321	BNIP3;MAGI2;SMARCA1;P2RY14;JAM2;NDNF;MTTP;CD36;SETBP1;PRDM16;SCN7A;WIF1;UBL3;NR3C1;CD302;KCNJ16;THSD4;CXCL12	1.92785e-16		MSigDB_C2.SATO_SILENCED_BY_METHYLATION_IN_PANCREATIC_CANCER_1	6.91865e-16	17	379	ALX3;BNIP3;SMARCA1;RCN3;CBX8;EFHD1;HOXA9;TP53I11;HOXA1;NPAS1;ELF5;MGAT3;CD180;NPTX2;BARD1;SYN3;CXCL12	1.01795e-14
MSigDB_C2.SATO_SILENCED_BY_METHYLATION_IN_PANCREATIC_CANCER_1	1.31482e-17	19	379	ALX3;BNIP3;SMARCA1;RAB38;RCN3;CBX8;EFHD1;HOXA9;TP53I11;HOXA1;NPAS1;ELF5;MGAT3;RAB38;CD180;NPTX2;BARD1;SYN3;CXCL12	1.93135e-16		MSigDB_C3.TFtargets.V$IK3_01	7.14075e-16	14	204	CADM1;WSB2;GATA3;EHF;KCNH2;CBX8;OLFML1;SNX16;MYT1;ETV6;JAG1;BNC2;TRPM3;SKA2	1.04891e-14
MSigDB_C7.GSE1460_INTRATHYMIC_T_PROGENITOR_VS_NAIVE_CD4_TCELL_ADULT_BLOOD_DN	1.38421e-17	15	177	BNIP3;LCP2;LCP2;LCP2;KCNH2;GPR183;ITPKB;SPOCK2;PLCL2;CD247;NLRP1;NLRP1;FNDC3B;CRYL1;ATG14	2.02334e-16		MSigDB_C2.BOQUEST_STEM_CELL_DN	7.64565e-16	14	205	KLHL2;PHLDA1;LCP2;LCP2;LCP2;TEK;TGM2;EPHB4;JAM2;RAPGEF4;ETS2;PHLDA1;PHLDA1;MAST4	1.11941e-14
MSigDB_C7.GSE20366_CD103_POS_VS_CD103_KLRG1_DP_TREG_UP	1.38421e-17	15	177	CRIM1;TGM2;KCNH2;SPRY1;ZNF827;MGAT3;DIP2C;PRKAG2;PIP5K1B;SPRY1;TRIO;CD96;ASAP1;DPP10;RABGAP1L	2.02334e-16		MSigDB_C3.TFtargets.V$NKX3A_01	7.64565e-16	14	205	CADM1;HOXA3;HOXA6;LCP2;LCP2;LCP2;KCNMA1;HOXA2;GIGYF2;RLIM;MYT1;POU2F1;ADAMTS17;ADK	1.11941e-14
MSigDB_C7.GSE29618_LAIV_VS_TIV_FLU_VACCINE_DAY7_PDC_UP	1.38421e-17	15	177	ALDH2;WSB2;BTBD3;BTBD3;ARL4A;ARL4A;GAP43;SMYD2;C1orf174;UBP1;TLN2;PMEPA1;SND1;ATAD2B;ETAA1	2.02334e-16		MSigDB_C2.NAKAMURA_TUMOR_ZONE_PERIPHERAL_VS_CENTRAL_UP	7.80093e-16	15	258	CAV1;CRIM1;ZBED2;ITGB6;CDH11;SOX4;F3;MAP1B;TACC1;LAMA3;ITGB6;CAV2;PALLD;PMEPA1;FGF13	1.13843e-14
MSigDB_C2.BASSO_HAIRY_CELL_LEUKEMIA_DN	1.46781e-17	12	78	FGFR1;MYOF;TRIM2;GAS7;TACC1;RIN2;CCND1;WWTR1;RIN2;RIN2;SPRY2;DST	2.14205e-16		MSigDB_C3.TFtargets.V$TATA_C	7.80093e-16	15	258	BNIP3;FBXL22;WSB2;EHF;HOXA9;HOXA10;GTF2A1L;GEN1;GNAZ;SETBP1;PRDM16;PRDM1;MYLK;CD96;SHANK2	1.13843e-14
MSigDB_C3.miRNA.AAAGACA,MIR-511	1.50749e-17	15	178	CRIM1;TMEM196;KCNMA1;MINK1;RPS6KB1;HOXA13;VMP1;TRIM2;CCND1;SLC6A6;PMEPA1;FGF13;GJA1;PPARGC1A;PPARGC1A	2.19283e-16		MSigDB_C2.MIKKELSEN_NPC_ICP_WITH_H3K4ME3	8.58198e-16	17	384	CAPN1;TRAK1;GAP43;GPR183;CD44;DGKB;FBXW7;RIN2;AOX1;RIN2;ADAMTS12;RIN2;SYN3;PPARGC1A;PPARGC1A;ANK2;ETV1	1.25038e-14
MSigDB_C7.GSE20715_WT_VS_TLR4_KO_24H_OZONE_LUNG_UP	1.50749e-17	15	178	SOX9;RCN3;COL1A2;TLR2;EFHD1;P2RY14;PITRM1;PLA2R1;IQGAP1;SLC44A3;LAMA3;ANKH;TGFBR2;GNAI1;CD302	2.19283e-16		MSigDB_C2.SABATES_COLORECTAL_ADENOMA_UP	8.68171e-16	12	120	CXCL1;PHLDA1;IGFBP2;SERPINB5;CLDN1;CD44;PF4;GRHL3;GRHL3;SLC6A6;PHLDA1;PHLDA1	1.26286e-14
MSigDB_C2.HELLER_HDAC_TARGETS_DN	1.59464e-17	17	271	CADM1;HSPH1;CTSC;BCL2;PFKP;TIMM44;CD44;SETBP1;CRELD2;MGAT3;KANK1;CD180;CCND1;PTPRC;PTPRC;GJA1;CELF2	2.31584e-16		MSigDB_C5.ORGANELLE_ORGANIZATION_AND_BIOGENESIS	8.91435e-16	18	456	BNIP3;CCDC88A;CDC42EP5;CXCL1;CLN6;CLN6;BCL2;BCAR1;TIMM44;CLASP2;WASL;SHROOM2;SHROOM2;DST;CXCL12;HMGB1;PPARGC1A;PPARGC1A	1.2946e-14
MSigDB_C7.GSE14350_IL2RB_KO_VS_WT_TEFF_UP	1.64091e-17	15	179	MCOLN2;HOXA7;PHF20L1;S100A8;STON1;ST8SIA6;TGIF1;TACC1;DIP2C;BCL2L14;SH3BP4;CD96;MAST4;ATXN1;ZNF703	2.37919e-16		MSigDB_C3.TFtargets.V$PU1_Q6	1.00131e-15	14	209	SPATA6;GATA3;LCP2;LCP2;LCP2;LTB4R;CBX8;LIMD1;LAMA3;NAV1;POU2F1;PKN1;TRPM3;ETV1	1.45181e-14
MSigDB_C7.GSE36476_CTRL_VS_TSST_ACT_72H_MEMORY_CD4_TCELL_OLD_UP	1.78524e-17	15	180	FCGRT;SPRY1;ARL4A;ARL4A;PLCL2;USP3;SPRY1;UBL3;PDZD2;CYP26A1;IQSEC1;DUSP1;NKTR;TRPM3;IRS2	2.58427e-16		MSigDB_C2.WIERENGA_STAT5A_TARGETS_GROUP1	1.06377e-15	12	122	DHRS3;ENPP3;PHLDA1;TGM2;ARL4A;ARL4A;IGFBP5;FNDC3B;POU2F1;SH3BP4;PHLDA1;PHLDA1	1.53989e-14
MSigDB_C2.REACTOME_CELL_CELL_COMMUNICATION	1.86907e-17	13	108	CADM1;MAGI2;PARD6B;CLDN1;CDH11;CDH13;WASL;PARD3;CLDN16;IQGAP1;LAMA3;PTK2;PTK2	2.70127e-16		MSigDB_C3.TFtargets.V$OCT1_04	1.07024e-15	14	210	CADM1;MEIS1;DIXDC1;HOXA3;EHF;HOXA10;BNC2;CCND1;HS3ST1;NPTX2;POU2F1;FGF13;NFIA;ETV1	1.54676e-14
MSigDB_C3.TFtargets.V$TGIF_01	1.93096e-17	16	225	BTBD3;KCNH2;BTBD3;HOXA2;RPS6KB1;SOX4;TNIP3;SPOCK2;PLEKHA6;TGIF1;AEBP2;ABLIM1;ABLIM1;FAM76B;IRS1;NR3C1	2.77878e-16		MSigDB_C2.MILI_PSEUDOPODIA_HAPTOTAXIS_UP	1.24806e-15	18	465	DIXDC1;SACM1L;BZW1;SKP1;CACYBP;STON1;UBLCP1;DEK;SNX16;CFDP1;WWTR1;TRIM44;PALLD;NR3C1;ZMYND11;KRR1;NFIA;CELF2	1.79797e-14
MSigDB_C7.GSE11057_CD4_CENT_MEM_VS_PBMC_DN	1.94128e-17	15	181	CCDC88A;FCGRT;MEIS1;RNF144B;KCNMB1;KCNMB1;KCNMB1;SETBP1;RXRA;CD180;PIP5K1B;FEZ2;WDR11;ZFHX3;ZFHX3	2.77878e-16		MSigDB_C3.TFtargets.RGAGGAARY_V$PU1_Q6	1.24806e-15	18	465	ADCY4;SPATA6;LCP2;LCP2;LCP2;LTB4R;BCL2;ZFAND3;HOXA1;ATP1B3;RLIM;ITGA11;RGS12;RAPGEF1;ETV6;BNC2;NAV1;PKN1	1.79797e-14
MSigDB_C7.GSE17721_PAM3CSK4_VS_GADIQUIMOD_2H_BMDM_UP	1.94128e-17	15	181	EXT1;ITGBL1;GATA3;SERPINB5;PLCL2;CD247;MAP1B;TRPS1;EXT1;RAB20;AEBP2;KTN1;TRPS1;HEPH;IRS2	2.77878e-16		MSigDB_C3.TFtargets.V$HNF3_Q6	1.38214e-15	13	166	LCP2;LCP2;LCP2;HOXA10;HOXA11;ITPKB;GNAZ;IL16;PRDM1;TEAD1;SYN3;FGF13;NFIA	1.98794e-14
MSigDB_C7.GSE360_L_DONOVANI_VS_B_MALAYI_HIGH_DOSE_MAC_UP	1.94128e-17	15	181	BTBD3;TGM2;BTBD3;CD1C;FOSL2;CLCN4;VCAN;PF4;TFEC;KYNU;KTN1;SPRY2;SYN3;ARL4C;HNRNPA2B1	2.77878e-16		MSigDB_C5.REGULATION_OF_BIOLOGICAL_QUALITY	1.42194e-15	17	396	BNIP3;CAV1;CDC42EP5;CLN6;CLN6;BCL2;BCAR1;CLDN16;CD36;PF4;ATP1A1;BARD1;CDH23;SYN3;CXCL12;PPARGC1A;PPARGC1A	2.04191e-14
MSigDB_C7.GSE36476_CTRL_VS_TSST_ACT_40H_MEMORY_CD4_TCELL_YOUNG_UP	1.94128e-17	15	181	ARL4A;CRTC3;ARL4A;GPR183;PCMTD2;PLCL2;USP3;SLC16A2;SERINC5;PTGER4;UBL3;ATG14;DUSP1;ARL4C;IRS2	2.77878e-16		MSigDB_C5.CELL_DEVELOPMENT	1.53185e-15	19	549	BNIP3;CADM1;SMARCA1;ANXA5;BCL2;PARD6B;BCAR1;FOSL2;PARD3;MDGA1;RNF7;NLRP1;NLRP1;DAPK2;GLI2;FEZ2;BARD1;HTT;HMGB1	2.19622e-14
MSigDB_C7.GSE3982_DC_VS_EFF_MEMORY_CD4_TCELL_UP	1.94128e-17	15	181	CCDC88A;LGALS3;SDC2;CD1E;CTSC;TOR3A;CD36;MYOF;RXRA;PTRH2;RIN2;KYNU;RIN2;RIN2;TRIO	2.77878e-16		MSigDB_C3.TFtargets.GCCATNTTG_V$YY1_Q6	1.6091e-15	17	399	LRRC4;RBMS1;KCNMA1;RFX1;HOXA2;GIGYF2;RRM1;SERBP1;WASL;RLIM;TGIF1;AEBP2;POU2F1;RAPGEF4;ADK;SHANK2;ETV1	2.3033e-14
MSigDB_C3.TFtargets.CTAWWWATA_V$RSRFC4_Q2	2.02086e-17	18	329	SOX9;EFHD1;TMEM117;CD36;MBOAT2;PLEKHA6;LOXL4;MGAT3;BNC2;ABLIM1;KTN1;PALLD;DST;ABLIM1;IRS1;PMEPA1;PPARGC1A;PPARGC1A	2.88809e-16		MSigDB_C2.WALLACE_PROSTATE_CANCER_RACE_UP	1.61251e-15	15	271	LCP2;LCP2;LCP2;CD1E;CD1C;GPR183;P2RY14;IL16;CCND1;ETS2;ARL4C;PPARGC1A;PPARGC1A;IRS2;CELF2	2.30451e-14
MSigDB_C3.TFtargets.V$GATA1_01	2.07244e-17	16	226	LRRC4;TMEM196;DIXDC1;HOXA10;RPS6KB1;SPOP;ZNF827;AEBP2;BNC2;POU2F1;RASAL2;FEZ2;KCNB2;PENK;NFIA;SP3	2.9524e-16		MSigDB_C2.PUJANA_BRCA2_PCC_NETWORK	1.67644e-15	17	400	CD1B;GATA3;CD1E;CD1C;RFC5;TCF7;RRM1;DEK;DCP2;DCP2;GLMN;KIN;DCP2;BARD1;ATAD2B;ADK;CBX3	2.39206e-14
MSigDB_C3.TFtargets.V$ICSBP_Q6	2.07244e-17	16	226	HOXA3;TEK;HOXA13;COL4A1;COL4A2;TGIF1;PRDM16;LAMA3;TFEC;KYNU;NPAS3;PTK2;PTK2;PPARGC1A;TRPM3;PPARGC1A	2.9524e-16		MSigDB_C3.TFtargets.V$FOXO4_01	1.6898e-15	14	217	DHRS3;EXT1;HOXA10;HOXA11;TGIF1;TRPS1;EXT1;PRDM1;KLF12;DST;TRPS1;NR3C1;TRPM3;ETV1	2.40348e-14
MSigDB_C7.GSE22886_IGG_IGA_MEMORY_BCELL_VS_BLOOD_PLASMA_CELL_UP	2.10991e-17	15	182	ABCA12;KLHL2;TRAK1;SPRY1;CD1C;CBLB;DEK;RPL32;TGIF1;TBC1D19;KYNU;SPRY1;ATG14;ETS2;UVRAG	3.00102e-16		MSigDB_C3.TFtargets.V$POU1F1_Q6	1.6898e-15	14	217	CADM1;CRIM1;HOXA5;SKP1;GAP43;SOX4;RLIM;FBXW7;TRPS1;GDPD4;JAG1;BNC2;POU2F1;TRPS1	2.40348e-14
MSigDB_C3.TFtargets.V$GATA1_04	2.22353e-17	16	227	ABCA12;CAPN1;TMEM196;HOXA10;HOXA13;PLCXD2;TRPS1;BNC2;TACC1;TFEC;KLF12;PDZD2;TRPS1;NR3C1;ANK2;RARB	3.15264e-16		MSigDB_C3.TFtargets.V$TITF1_Q3	1.80141e-15	14	218	BCL2;HOXA9;CLDN1;ITPKB;TGIF1;HERC1;AEBP2;BNC2;POU2F1;HERC1;PPARGC1A;TRPM3;PPARGC1A;ETV1	2.5501e-14
MSigDB_C3.TFtargets.V$OCT1_Q6	2.22353e-17	16	227	CADM1;CDCA7;HOXA3;EHF;HOXA7;BCL2;HOXA10;PLEKHA6;GRHL3;GRHL3;PRDM1;KLF12;NFIA;RARB;ETV1;FGF14	3.15264e-16		MSigDB_C3.TFtargets.V$FOXO1_01	1.80141e-15	14	218	EXT1;HOXA3;LCP2;LCP2;LCP2;HOXA11;USP3;EXT1;PRDM1;CCND1;KLF12;UBL3;DUSP1;ETV1	2.5501e-14
MSigDB_C2.WAMUNYOKOLI_OVARIAN_CANCER_LMP_DN	2.29206e-17	15	183	CAV1;CRIM1;MAGI2-AS3;MNDA;RBMS1;SDC2;SPRY1;OLFML1;SPOCK2;BNC2;SPRY1;FGF13;NFIA;CELF2;ZFPM2	3.2294e-16		MSigDB_C3.TFtargets.V$GCM_Q2	1.80141e-15	14	218	EXT1;RBMS1;LTB4R;NIPAL3;GAP43;MAGI1;PDGFB;SPOP;PTRH2;VMP1;EXT1;PRDM1;KLF12;ETS2	2.5501e-14
MSigDB_C7.GSE24142_EARLY_THYMIC_PROGENITOR_VS_DN2_THYMOCYTE_ADULT_UP	2.29206e-17	15	183	MEIS1;TACR2;HOXA9;P2RY14;WDFY2;SPOP;SOX4;WDFY2;CASD1;CCND1;TGFBR2;MYLK;TRIO;ZFHX3;ZFHX3	3.2294e-16		MSigDB_C7.GSE13411_SWITCHED_MEMORY_BCELL_VS_PLASMA_CELL_DN	1.88735e-15	13	170	EXT1;RCN3;KCNMB1;KCNMB1;KCNMB1;CRELD2;EXT1;PLA2R1;PRDM1;DPY19L1;GJA1;RARB;KAZN	2.66755e-14
MSigDB_C7.GSE3982_MAST_CELL_VS_DC_DN	2.29206e-17	15	183	GPT;SDC2;CD1E;ITPKB;CD36;MYOF;MTMR1;RXRA;DOC2B;RAB20;GPC1;DOC2B;KYNU;RASAL2;BARD1	3.2294e-16		MSigDB_C3.TFtargets.V$AP2ALPHA_01	1.91979e-15	14	219	FBXO34;SOX9;HOXA3;ZFAND3;PDGFB;LOXL4;PRDM16;MAP1B;GAS7;KLF12;NR3C1;PKN1;SP3;ZNF703	2.70913e-14
MSigDB_C7.GSE7460_WT_VS_FOXP3_HET_ACT_TCONV_DN	2.29206e-17	15	183	EIF2AK2;LGALS3;WSB2;ARL4A;EIF2AK2;ARL4A;GNAZ;GLMN;VMP1;FNDC3B;APIP;IFT43;TMEM167A;MED30;MED30	3.2294e-16		MSigDB_C2.CHARAFE_BREAST_CANCER_LUMINAL_VS_MESENCHYMAL_UP	1.97299e-15	17	404	ABCA12;PPFIBP2;CHMP4C;GATA3;EHF;PPP1R16A;EFHD1;IGFBP2;RAB40C;BCR;RNF144B;PLEKHA6;PLEKHF2;TRPS1;KIAA0040;TRPS1;SHANK2	2.77984e-14
MSigDB_C2.TAKEDA_TARGETS_OF_NUP98_HOXA9_FUSION_8D_UP	2.3568e-17	14	144	DHRS3;EIF2AK2;MIR155HG;MYCT1;HOXA5;MEIS1;HOXA3;HOXA7;EIF2AK2;FGF18;HOXA9;SOX4;PALLD;GJA1	3.3154e-16		MSigDB_C2.PYEON_CANCER_HEAD_AND_NECK_VS_CERVICAL_UP	2.03772e-15	13	171	CDCA7;KLHL2;MEIS1;PARD6B;HOXA9;RFC5;HOXA10;MRPL39;GEN1;PRDM15;ETS2;BARD1;ATAD2B	2.86654e-14
MSigDB_C2.RUTELLA_RESPONSE_TO_HGF_VS_CSF2RB_AND_IL4_DN	2.38485e-17	16	228	CD1B;RAB38;CD1E;LTB4R;ATP1B3;CD58;VCAN;FILIP1L;RFTN1;JAG1;RAB38;MED13L;BCOR;NKTR;NRG1;CELF2	3.34961e-16		MSigDB_C3.TFtargets.V$AP3_Q6	2.04531e-15	14	220	ABCA12;ANKRD7;GFI1;USP32;RPS6KB1;GEN1;TGIF1;RALBP1;TRPS1;RAPGEF4;MYLK;TRPS1;FGF13;ETV1	2.87271e-14
MSigDB_C7.GSE17721_CTRL_VS_POLYIC_1H_BMDM_DN	2.48874e-17	15	184	UBLCP1;NPAS1;P2RY14;LUZP1;KCNMB1;KCNMB1;KCNMB1;C1orf174;TRPS1;LAMA3;PIP5K1B;COL5A1;TRPS1;PENK;ATXN1	3.48462e-16		MSigDB_C2.YAGI_AML_WITH_T_8_21_TRANSLOCATION	2.23178e-15	16	339	CAV1;MEIS1;TEK;BCR;CD58;TGIF1;RALBP1;TTC3;ETV6;STIM1;CCND1;CAV2;TRIO;CD96;ADK;ATXN1	3.12972e-14
MSigDB_C7.GSE7460_CTRL_VS_TGFB_TREATED_ACT_TREG_DN	2.48874e-17	15	184	NT5E;COL1A2;MINK1;CRTC3;LDLRAD3;CTIF;NDNF;PDGFRL;DAPK2;TTC3;PRKAG2;HTR1F;CD96;AKT3;ATXN1	3.48462e-16		MSigDB_C3.TFtargets.V$HFH3_01	2.37197e-15	13	173	CRIM1;FBXL22;HOXA10;HOXA11;RPS6KB1;PRDM1;MCC;KLF12;DUSP1;MCC;MCC;NFIA;ETV1	3.3108e-14
MSigDB_C2.MONNIER_POSTRADIATION_TUMOR_ESCAPE_DN	2.49906e-17	18	333	BNIP3;SPATA6;ENPP3;HOXA5;PRELID2;TGM2;BCL2;HOXA1;CASD1;PLEKHF2;PTRH2;APIP;PRKAG2;AOX1;KIAA0040;AKT3;WDR11;RABGAP1L	3.49362e-16		MSigDB_C7.GSE29618_PRE_VS_DAY7_POST_LAIV_FLU_VACCINE_PDC_UP	2.37197e-15	13	173	ALX3;EDA2R;HOXA5;CD1E;IGFBP5;STON1;CLCN4;MYT1;TEAD1;CAV2;RAPGEF4;SHANK2;ETV1	3.3108e-14
MSigDB_C3.TFtargets.V$AR_Q6	2.55702e-17	16	229	TMEM196;HOXA3;TEK;GAP43;HOXA2;LUZP1;KCNMB1;KCNMB1;KCNMB1;BNC2;MYLK;DHX40;ARHGAP26;DST;PPARGC1A;PPARGC1A	3.5691e-16		MSigDB_C7.GSE3982_MEMORY_CD4_TCELL_VS_BCELL_UP	2.37197e-15	13	173	LRRFIP1;PHLDA1;GATA3;LCP2;LCP2;LCP2;TNC;RRM1;ANKH;PHLDA1;CD96;PHLDA1;ATXN1	3.3108e-14
MSigDB_C5.REGULATION_OF_TRANSCRIPTION_FROM_RNA_POLYMERASE_II_PROMOTER	2.59713e-17	17	279	GFI1;LRRFIP1;TRAK1;FOSL2;TCF7;DEK;TGIF1;RXRA;MAML2;PRDM1;UBP1;GLI2;KLF12;ZMYND11;HMGB1;HSBP1;ZFPM2	3.61945e-16		MSigDB_C3.TFtargets.V$IRF1_01	2.46876e-15	14	223	GATA3;HOXA6;HOXA10;HOXA13;ITPKB;DGKB;F3;PRDM16;BNC2;BCOR;PPARGC1A;TRPM3;PPARGC1A;SHANK2	3.43521e-14
MSigDB_C7.GSE13411_IGM_MEMORY_BCELL_VS_PLASMA_CELL_UP	2.70099e-17	15	185	KLHL2;HOXA5;CRTC3;P2RY14;ITPKB;DEK;NLRP1;NLRP1;QRSL1;IL16;TGFBR2;KLF4;IQSEC1;ARL4C;ATAD2B	3.74674e-16		MSigDB_C3.TFtargets.V$NFAT_Q6	2.46876e-15	14	223	TEK;HOXA2;ZFAND3;PDGFB;ELF5;GRHL3;TRPS1;BNC2;GRHL3;TEAD1;TRPS1;ADAMTS17;TRPM3;SP3	3.43521e-14
MSigDB_C7.GSE17721_POLYIC_VS_PAM3CSK4_1H_BMDM_DN	2.70099e-17	15	185	LRRC4;MCOLN2;LCP2;LCP2;LCP2;TGM2;SPRY1;TLR2;PFKP;RFX1;TRIB1;PDGFB;JAG1;SPRY1;ETS2	3.74674e-16		MSigDB_C5.REGULATION_OF_TRANSCRIPTION_FROM_RNA_POLYMERASE_II_PROMOTER	2.47517e-15	15	279	GFI1;LRRFIP1;TRAK1;FOSL2;TCF7;DEK;TGIF1;RXRA;MAML2;PRDM1;UBP1;GLI2;KLF12;ZMYND11;HMGB1	3.4388e-14
MSigDB_C7.GSE24634_TREG_VS_TCONV_POST_DAY7_IL4_CONVERSION_DN	2.70099e-17	15	185	CCDC88A;LGALS3;MNDA;PPFIBP2;ALDH2;FCGRT;CTSC;KDSR;TCF7;TTC3;FNDC3B;RAB20;KANK1;KYNU;FEZ2	3.74674e-16		MSigDB_C7.GSE28237_FOLLICULAR_VS_LATE_GC_BCELL_UP	2.55733e-15	13	174	ARL4A;ARL4A;NXPH3;STON1;TRIB1;GLMN;HERC1;WIF1;HERC1;MYLK;AKAP6;PPARGC1A;PPARGC1A	3.54746e-14
MSigDB_C3.TFtargets.V$P53_DECAMER_Q2	2.74074e-17	16	230	ABCA12;EFHD1;LRRC2;HOXA2;HOXA9;RNF144B;HOXA11;USP3;PLEKHA6;UBL3;DST;AKAP6;NRG1;RARB;PPM1D;ETV1	3.796e-16		MSigDB_C2.CHICAS_RB1_TARGETS_GROWING	2.62699e-15	14	224	CAV1;CDCA7;MAGI2-AS3;KCNMA1;ARL4A;CACYBP;ARL4A;DEK;JAM2;TTC3;BNC2;MYLK;THSD4;CXCL12	3.63285e-14
MSigDB_C7.GSE29618_BCELL_VS_MONOCYTE_DN	2.92996e-17	15	186	EXT1;ANXA5;TRIB1;CD44;USP3;RXRA;EXT1;RAB20;SERINC5;RIN2;RIN2;RIN2;KLF4;FZD1;HSBP1	4.05183e-16		MSigDB_C5.TRANSCRIPTION_COFACTOR_ACTIVITY	2.62699e-15	14	224	GTF2A1L;TGIF1;ARHGAP35;RXRA;MAML2;UBP1;KLF12;BCOR;HTT;SND1;MED30;PPARGC1A;PPARGC1A;MED30	3.63285e-14
MSigDB_C3.TFtargets.V$CEBPB_02	2.9367e-17	16	231	SMARCA1;HOXA5;EHF;TRIB1;PDGFB;LUZP1;ITGA11;VCAN;FBXW7;TGIF1;PDGFRL;MED12L;BNC2;RASAL2;DUSP1;FGF14	4.0549e-16		MSigDB_C7.GSE17721_CPG_VS_GARDIQUIMOD_2H_BMDM_UP	2.7559e-15	13	175	LCP2;LCP2;LCP2;TGM2;EPHB4;SERPINB5;P2RY14;POLA2;PLCL2;AEBP2;SLC44A3;SH3BP4;SYN3	3.79359e-14
MSigDB_C5.CATION_CHANNEL_ACTIVITY	3.05069e-17	13	112	KCNS1;KCNH2;KCNMB1;KCNMB1;CHRNE;KCNMB1;SCN9A;SHROOM2;SCN7A;SHROOM2;KCNQ3;CACNG1;KCNB2	4.20582e-16		MSigDB_C7.GSE17974_CTRL_VS_ACT_IL4_AND_ANTI_IL12_1H_CD4_TCELL_DN	2.7559e-15	13	175	MIR155HG;PHLDA1;TACR2;GPR183;CLDN1;TUBD1;SNX16;VMP1;BCOR;PHLDA1;PHLDA1;PMEPA1;PPM1D	3.79359e-14
MSigDB_C2.SANSOM_APC_TARGETS	3.17684e-17	15	187	CDCA7;SOX9;DCTD;HOXA9;TRIB1;CD44;DCTD;CLASP2;DGKB;SOX4;RGS12;GLMN;HS3ST1;MED13L;ETS2	4.353e-16		MSigDB_C7.GSE29618_MONOCYTE_VS_MDC_DAY7_FLU_VACCINE_DN	2.7559e-15	13	175	CCDC88A;CD1B;DHRS3;CD1E;CD1C;HOXA9;GPR183;P2RY14;MTMR1;SPATS2L;SH3BP4;UVRAG;ARL4C	3.79359e-14
MSigDB_C7.GSE12366_GC_VS_MEMORY_BCELL_DN	3.17684e-17	15	187	STARD5;CRTC3;GPR183;PTCD2;USP3;NLRP1;NLRP1;LIMD1;PTPN1;TRIM44;ATG14;MAP3K1;DUSP1;MAP3K1;ATXN1	4.353e-16		MSigDB_C3.TFtargets.V$TGIF_01	2.79453e-15	14	225	KCNH2;BTBD3;HOXA2;RPS6KB1;SOX4;SPOCK2;PLEKHA6;TGIF1;AEBP2;ABLIM1;ABLIM1;FAM76B;IRS1;NR3C1	3.84087e-14
MSigDB_C7.GSE29618_BCELL_VS_MDC_DN	3.17684e-17	15	187	CCDC88A;ANXA5;CD1E;CD1C;HOXA9;TRIB1;MYOF;SPATS2L;KLF4;SH3BP4;ETS2;DST;ARL4C;ASAP1;FZD1	4.353e-16		MSigDB_C5.ESTABLISHMENT_OF_CELLULAR_LOCALIZATION	2.80168e-15	16	344	BNIP3;CADM1;KLHL2;TRAK1;BCL2;TIMM44;CBLB;GLMN;SHROOM2;SHROOM2;TRPS1;NUDT4;TRPS1;BARD1;SYN3;ATXN1	3.84481e-14
MSigDB_C7.GSE360_CTRL_VS_L_MAJOR_DC_UP	3.17684e-17	15	187	LFNG;RPL3;SPRY1;CD1C;HOXA11;RRM1;PDGFRL;POU2F1;SPRY1;PTK2;SPRY2;PTK2;ATXN1;ZFHX3;ZFHX3	4.353e-16		MSigDB_C3.TFtargets.TGAYRTCA_V$ATF3_Q6	2.8588e-15	18	488	FBXO34;SGIP1;SPRY1;CBX8;CLCN4;SPOCK2;RNF7;SNX16;MYT1;MAP1B;SGIP1;IFT43;PRICKLE2;SPRY1;DUSP1;PPARGC1A;PPARGC1A;RARB	3.91721e-14
MSigDB_C7.GSE17721_POLYIC_VS_CPG_4H_BMDM_DN	3.44294e-17	15	188	HOXA5;MEIS1;LCP2;LCP2;LCP2;TRIB1;P2RY14;ELF5;CD247;VCAN;GAS7;HEATR6;DHX40;AKT3;ETAA1	4.71042e-16		MSigDB_C2.RICKMAN_TUMOR_DIFFERENTIATED_WELL_VS_POORLY_DN	2.9308e-15	16	345	ABCA12;LRRFIP1;NT5E;STARD5;ZBED2;LTB4R;SH3PXD2B;CD44;LUZP1;WASL;CD36;GRHL3;GRHL3;PRDM1;GNAI1;MAST4	4.00975e-14
MSigDB_C2.NABA_MATRISOME_ASSOCIATED	3.5816e-17	23	687	CXCL1;LGALS3;SDC2;WFIKKN1;ANXA5;TGM2;CTSC;FGF18;S100A8;SERPINB5;HGFAC;PDGFB;PF4;LOXL4;IL16;GPC1;WIF1;ADAMTS12;ADAMTS17;CXCL12;FGF13;NRG1;FGF14	4.89267e-16		MSigDB_C7.GSE13411_NAIVE_BCELL_VS_PLASMA_CELL_UP	2.96854e-15	13	176	HOXA5;DIXDC1;NT5E;SPRY1;CD1C;CBLB;DEK;WWC3;PLEKHF2;QRSL1;SPRY1;KLF4;ATAD2B	4.02909e-14
MSigDB_C2.MITSIADES_RESPONSE_TO_APLIDIN_DN	3.60582e-17	16	234	EIF2AK2;WSB2;EIF2AK2;RRM1;SERBP1;DEK;DCP2;DCP2;POLR2B;TTC3;IQGAP1;DCP2;AKT3;ATXN1;KAZN;CBX3	4.91827e-16		MSigDB_C7.GSE13738_TCR_VS_BYSTANDER_ACTIVATED_CD4_TCELL_UP	2.96854e-15	13	176	GFI1;DIXDC1;TRAK1;SPRY1;BTBD3;SOX4;ETV6;PTPN14;SPRY1;ETS2;PALLD;FGGY;IFT27	4.02909e-14
MSigDB_C2.RIZKI_TUMOR_INVASIVENESS_3D_UP	3.7296e-17	15	189	COL1A2;TNC;BCR;RPS6KB1;FGFR1;FILIP1L;ETV6;FAM50B;WIF1;UBL3;PTK2;PTK2;GNAI1;CXCL12;IRS2	5.07939e-16		MSigDB_C7.GSE2706_UNSTIM_VS_8H_LPS_AND_R848_DC_DN	2.96854e-15	13	176	EIF2AK2;EXT1;EHF;BCL2;EIF2AK2;CLDN1;JAM2;CLDN16;EXT1;LAMA3;PTGER4;DUSP1;DPP10	4.02909e-14
MSigDB_C3.TFtargets.V$STAT_Q6	3.85875e-17	16	235	FGFR2;HOXA3;FOSL2;GEN1;TNIP3;CD247;FBXW7;IFT43;PRDM1;PPARGC1A;PPARGC1A;NFIA;SKA2;PRICKLE1;RARB;EVPL	5.24731e-16		MSigDB_C7.GSE29617_CTRL_VS_DAY7_TIV_FLU_VACCINE_PBMC_2008_UP	2.96854e-15	13	176	SPATA6;ARL4A;ARL4A;FOSL2;GPR183;USP3;TACC1;PTGER4;CDH23;DUSP1;UTRN;PPM1D;ZNF703	4.02909e-14
MSigDB_C2.GRADE_COLON_CANCER_UP	3.98357e-17	24	773	CDCA7;CXCL1;SOX9;RFC5;BRAT1;TPST2;SOX4;RNF7;RPL32;TGIF1;GIGYF1;VMP1;PTPN14;PRDM1;DPM1;NAV1;SLC6A6;PTK2;PTK2;SND1;PKN1;HMGB1;ZNF703;HNRNPA2B1	5.40885e-16		MSigDB_C7.GSE3982_DC_VS_NKCELL_DN	2.96854e-15	13	176	GFI1;BCL2;SPOCK2;CTIF;BEGAIN;BEGAIN;GLOD4;GLOD4;ABLIM1;MAP3K1;ABLIM1;AKAP6;MAP3K1	4.02909e-14
MSigDB_C2.REACTOME_PLATELET_ACTIVATION_SIGNALING_AND_AGGREGATION	4.03831e-17	15	190	LCP2;LCP2;LCP2;COL1A2;BCAR1;PDGFB;DGKB;CD36;PF4;PTPN1;RAPGEF4;PTK2;PTK2;GNAI1;AKT3	5.45841e-16		MSigDB_C3.TFtargets.V$GATA1_01	2.97188e-15	14	226	LRRC4;TMEM196;DIXDC1;HOXA10;RPS6KB1;SPOP;ZNF827;AEBP2;BNC2;POU2F1;RASAL2;FEZ2;NFIA;SP3	4.02909e-14
MSigDB_C3.TFtargets.V$HNF3B_01	4.03831e-17	15	190	HOXA4;LCP2;HOXA7;LCP2;LCP2;HOXA11;ITPKB;ZNF827;PRDM1;KLF12;DUSP1;FGF13;PPARGC1A;PPARGC1A;ZFPM2	5.45841e-16		MSigDB_C3.TFtargets.RGAANNTTC_V$HSF1_01	3.06062e-15	17	415	HSPH1;GATA3;IGFBP5;RNF144B;ATP1B3;LUZP1;GIGYF1;EPG5;TRPS1;BNC2;PRDM1;FANCC;TRPS1;DUSP1;PPM1D;CBX3;HNRNPA2B1	4.14315e-14
MSigDB_C7.GSE1432_CTRL_VS_IFNG_24H_MICROGLIA_UP	4.03831e-17	15	190	CADM1;TRAK1;TRIB1;ITPKB;RXRA;TTC3;BNC2;SERINC5;DIP2C;FEZ2;PALLD;ZMYND11;CD302;ZFHX3;ZFHX3	5.45841e-16		MSigDB_C2.STREICHER_LSM1_TARGETS_UP	3.13669e-15	9	43	FGFR2;GATA3;PDGFB;ITPKB;SOX4;MYLK;MAP3K1;MAP3K1;FGF13	4.23973e-14
MSigDB_C2.DEBIASI_APOPTOSIS_BY_REOVIRUS_INFECTION_UP	4.16757e-17	17	287	CXCL1;EIF2AK2;RBMS1;HOXA5;SPRY1;EIF2AK2;WASL;MED13L;SPRY1;KIN;MAP3K1;DUSP1;GNAI1;MAP3K1;NR3C1;KRR1;TM2D1	5.61621e-16		MSigDB_C7.GSE1460_CD4_THYMOCYTE_VS_THYMIC_STROMAL_CELL_DN	3.19614e-15	13	177	EXT1;PHLDA1;IGFBP5;PDGFRL;RXRA;TRIM2;EXT1;BNC2;DPY19L1;KLF4;PHLDA1;PHLDA1;ATXN1	4.29422e-14
MSigDB_C3.miRNA.GTGCAAT,MIR-25,MIR-32,MIR-92,MIR-363,MIR-367	4.16757e-17	17	287	SDC2;COL1A2;RFX1;GAP43;LUZP1;SOX4;FBXW7;PLEKHA6;TGIF1;FNDC3B;TEAD1;PTGER4;KLF4;PDZD2;TRIO;NFIA;DPP10	5.61621e-16		MSigDB_C7.GSE17721_POLYIC_VS_CPG_2H_BMDM_DN	3.19614e-15	13	177	GFI1;HSPH1;PHLDA1;TGM2;SPRY1;P2RY14;PLCL2;JAG1;SPRY1;SH3BP4;PHLDA1;NR3C1;PHLDA1	4.29422e-14
MSigDB_C7.GSE2706_R848_VS_LPS_2H_STIM_DC_DN	4.21866e-17	14	150	MIR155HG;LCP2;LCP2;LCP2;OTUD1;TNIP3;PARD3;COL4A2;PLEKHA6;PLEKHF2;JAG1;PRDM1;WIF1;KLF4	5.67653e-16		MSigDB_C7.GSE29618_LAIV_VS_TIV_FLU_VACCINE_DAY7_PDC_UP	3.19614e-15	13	177	ALDH2;WSB2;BTBD3;ARL4A;ARL4A;GAP43;SMYD2;UBP1;TLN2;PMEPA1;SND1;ATAD2B;ETAA1	4.29422e-14
MSigDB_C2.CHARAFE_BREAST_CANCER_LUMINAL_VS_MESENCHYMAL_UP	4.25397e-17	19	404	ABCA12;PPFIBP2;CHMP4C;GATA3;EHF;PPP1R16A;EFHD1;IGFBP2;RAB40C;S100A8;BCR;RNF144B;PLEKHA6;PLEKHF2;TRPS1;KIAA0040;TRPS1;MSX2;SHANK2	5.71547e-16		MSigDB_C7.GSE39820_TGFBETA1_IL6_VS_TGFBETA1_IL6_IL23A_TREATED_CD4_TCELL_DN	3.19614e-15	13	177	NAA20;SPRY1;GPR183;CHRNE;NAA20;CD247;GRHL3;PTRH2;GRHL3;CAV2;SPRY1;MED30;MED30	4.29422e-14
MSigDB_Hallmarks.HALLMARK_APICAL_JUNCTION	4.37061e-17	15	191	KCNH2;MYL12B;CDH11;WASL;VCAN;SHROOM2;SHROOM2;LAMA3;PTPRC;PTK2;PTPRC;PTK2;GNAI1;IRS1;AKT3	5.85466e-16		MSigDB_C2.GAL_LEUKEMIC_STEM_CELL_DN	3.35814e-15	14	228	CXCL1;LGALS3;MNDA;SPATA6;PHLDA1;IGFBP2;NIPAL3;POLA2;PRDM1;SLC6A6;NPAS3;PHLDA1;PHLDA1;FGGY	4.50513e-14
MSigDB_C3.TFtargets.V$RP58_01	4.37061e-17	15	191	RBMS1;HOXA3;BTBD3;BTBD3;OLFML1;NXPH3;PDGFB;GIGYF2;GAS7;NAV1;TGFBR2;NR3C1;SND1;PRICKLE1;ANK2	5.85466e-16		MSigDB_C7.GSE20715_WT_VS_TLR4_KO_24H_OZONE_LUNG_UP	3.43966e-15	13	178	SOX9;RCN3;EFHD1;P2RY14;PITRM1;PLA2R1;IQGAP1;SLC44A3;LAMA3;ANKH;TGFBR2;GNAI1;CD302	4.60761e-14
MSigDB_C3.TFtargets.V$PAX_Q6	4.41498e-17	16	237	HOXA5;GATA3;BZW1;TRIB1;LUZP1;UBAC2;ETV6;JAG1;PRDM1;TEAD1;FEZ2;SPRY2;TRPM3;NRG1;ZNF703;FGF14	5.90528e-16		MSigDB_C3.TFtargets.V$OCT1_Q5_01	3.56817e-15	14	229	CADM1;HOXA5;EHF;HOXA7;BCL2;HOXA10;GRHL3;GRHL3;PRDM1;CD180;PRICKLE2;NFIA;RARB;ETV1	4.76553e-14
MSigDB_C3.TFtargets.V$GATA_C	4.72031e-17	16	238	MYCT1;HOXA3;HOXA7;TEK;IGFBP5;FOSL2;GLMN;TACC1;TFEC;KLF12;PDZD2;HEPH;RARB;PPM1D;ETV1;FGF14	6.26811e-16		MSigDB_C3.TFtargets.V$E2F1_Q3_01	3.56817e-15	14	229	CADM1;SMARCA1;MEIS1;FOSL2;HOXA13;SPOCK2;SHROOM2;PRDM16;SHROOM2;TRPS1;KLF4;TRPS1;ATXN1;FGF13	4.76553e-14
MSigDB_C3.TFtargets.V$HNF4ALPHA_Q6	4.72031e-17	16	238	DHRS3;RBMS1;BTBD3;NAA20;BTBD3;HOXA2;TCF7;PDGFB;NAA20;MTTP;PRDM1;KYNU;RAPGEF4;PMEPA1;PPARGC1A;PPARGC1A	6.26811e-16		MSigDB_C7.GSE14350_IL2RB_KO_VS_WT_TEFF_UP	3.70011e-15	13	179	MCOLN2;HOXA7;STON1;ST8SIA6;TGIF1;TACC1;DIP2C;BCL2L14;SH3BP4;CD96;MAST4;ATXN1;ZNF703	4.92708e-14
MSigDB_Hallmarks.HALLMARK_IL2_STAT5_SIGNALING	4.72815e-17	15	192	DHRS3;PHLDA1;NT5E;TGM2;BCL2;ARL4A;ARL4A;CD44;SCN9A;PTRH2;POU2F1;PHLDA1;PHLDA1;PENK;RABGAP1L	6.26811e-16		MSigDB_C7.GSE24634_NAIVE_CD4_TCELL_VS_DAY7_IL4_CONV_TREG_UP	3.70011e-15	13	179	PPFIBP2;KCNH2;RFX1;TCF7;PLCL2;TTC3;FNDC3B;KANK1;PTGER4;MED13L;ATG14;UVRAG;ARL4C	4.92708e-14
MSigDB_C2.TONKS_TARGETS_OF_RUNX1_RUNX1T1_FUSION_MONOCYTE_UP	4.72815e-17	15	192	EXT1;PHLDA1;COL1A2;PFKP;ARL4A;ARL4A;ATP1B3;SOX4;FGFR1;MYOF;EXT1;SPATS2L;CD180;PHLDA1;PHLDA1	6.26811e-16		MSigDB_C2.HOSHIDA_LIVER_CANCER_SUBCLASS_S1	3.79027e-15	14	230	CXCL1;ANXA5;IGFBP5;ATP1B3;CDH11;HK1;MAP1B;IQGAP1;RIN2;RIN2;RIN2;AKT3;PKN1;CELF2	5.03966e-14
MSigDB_C7.GSE29618_MONOCYTE_VS_MDC_DAY7_FLU_VACCINE_UP	4.72815e-17	15	192	CXCL1;EXT1;LGALS3;RBMS1;S100A8;CD44;VCAN;CD36;EXT1;RIN2;RIN2;RIN2;DUSP1;ATXN1;UTRN	6.26811e-16		MSigDB_C5.RNA_POLYMERASE_II_TRANSCRIPTION_FACTOR_ACTIVITY	3.97855e-15	13	180	SOX9;RFX1;HOXA1;TCF7;GTF2A1L;DEK;RXRA;MED30;PPARGC1A;PPARGC1A;MED30;ZFHX3;ZFHX3	5.27437e-14
MSigDB_C7.GSE3982_DC_VS_CENT_MEMORY_CD4_TCELL_UP	4.72815e-17	15	192	CD1B;SDC2;RAB38;CD1E;CTSC;PFKP;CD1C;TOR3A;CD36;MYOF;PTRH2;RAB38;KYNU;SPRY2;HSBP1	6.26811e-16		MSigDB_C7.GSE360_DC_VS_MAC_T_GONDII_UP	3.97855e-15	13	180	CD1B;GFI1;MAGI2;CD1C;TRIB1;CDH11;SETBP1;PDGFRL;ETV6;UBL3;PALLD;ATAD2B;CELF2	5.27437e-14
MSigDB_Hallmarks.HALLMARK_ESTROGEN_RESPONSE_EARLY	5.11269e-17	15	193	DHRS3;TGM2;BCL2;CD44;MYOF;CCND1;ABLIM1;MED13L;KLF4;ABLIM1;MAST4;THSD4;CXCL12;GJA1;KAZN	6.76791e-16		MSigDB_C2.KEGG_INSULIN_SIGNALING_PATHWAY	4.01923e-15	12	136	RPS6KB1;CBLB;PRKACG;HK1;RAPGEF1;PTPN1;PRKAG2;IRS1;AKT3;PPARGC1A;PPARGC1A;IRS2	5.30469e-14
MSigDB_C3.miRNA.CAGTGTT,MIR-141,MIR-200A	5.25142e-17	17	291	FGFR2;RBMS1;RAB38;DIXDC1;HOXA11;CLASP2;DEK;MDGA1;RNFT1;RAB38;MED13L;PDZD2;PHYHIPL;ATXN1;CXCL12;IRS2;RARB	6.94132e-16		MSigDB_C2.ACEVEDO_LIVER_CANCER_WITH_H3K27ME3_UP	4.02506e-15	14	231	CXCL1;SPP2;MBOAT2;PRKACG;ZNF827;LIMCH1;PDZD2;PALLD;AKT3;FZD1;MAST4;KIAA1217;SDK1;LRCH2	5.30469e-14
MSigDB_C2.MULLIGHAN_MLL_SIGNATURE_1_UP	5.41156e-17	18	348	HOXA4;HOXA5;MEIS1;HOXA6;HOXA7;LTB4R;HOXA9;FOSL2;HOXA10;TOR3A;BEGAIN;RXRA;BEGAIN;SDHD;GAS7;TRIM44;IQSEC1;CD302	7.14246e-16		MSigDB_C3.TFtargets.V$CEBPB_02	4.02506e-15	14	231	SMARCA1;HOXA5;EHF;TRIB1;PDGFB;LUZP1;ITGA11;FBXW7;TGIF1;PDGFRL;MED12L;BNC2;RASAL2;DUSP1	5.30469e-14
MSigDB_C3.TFtargets.V$MAF_Q6	6.14954e-17	16	242	ALX3;SMARCA1;CBX8;ITPKB;CDH13;GRHL3;TTC3;GAS7;BNC2;GRHL3;NPAS3;AKT3;KCNJ16;FGF13;SP3;RARB	8.10456e-16		MSigDB_C3.TFtargets.V$AP2GAMMA_01	4.02506e-15	14	231	FBXO34;SOX9;SPATA6;HOXA3;ZFAND3;HOXA1;PDGFB;PRDM16;MAP1B;GAS7;KLF12;NR3C1;PKN1;ZNF703	5.30469e-14
MSigDB_C3.TFtargets.TTCYNRGAA_V$STAT5B_01	6.59469e-17	17	295	LCP2;LCP2;LCP2;HOXA2;HOXA11;VIP;GEN1;RLIM;CD247;MTTP;POLR2B;IFT43;PRDM1;TEAD1;KLF4;CYP26A1;PALLD	8.6785e-16		MSigDB_C5.SKELETAL_DEVELOPMENT	4.189e-15	11	99	EXT1;HOXA13;FGFR1;SPP2;TRPS1;EXT1;ANKH;GLI2;ETS2;TRPS1;KIAA1217	5.51264e-14
MSigDB_C2.BASAKI_YBX1_TARGETS_DN	6.60944e-17	18	352	DHRS3;MEIS1;PHLDA1;NT5E;HELZ;SPRY1;MBOAT2;TTC3;VMP1;BNC2;NAV1;SPRY1;SPRY2;PHLDA1;PHLDA1;MAST4;CD302;NKTR	8.68517e-16		MSigDB_C2.BOYLAN_MULTIPLE_MYELOMA_C_D_DN	4.27321e-15	14	232	DHRS3;LTB4R;FOSL2;GPR183;P2RY14;GNAZ;ST8SIA6;CRELD2;OSBPL3;FNDC3B;GPC1;PRDM1;ARL4C;KIAA1217	5.58632e-14
MSigDB_C3.TFtargets.RGAANNTTC_V$HSF1_01	6.95698e-17	19	415	HSPH1;GATA3;TMEM71;IGFBP5;RNF144B;ATP1B3;LUZP1;NDNF;GIGYF1;EPG5;TRPS1;BNC2;PRDM1;FANCC;TRPS1;DUSP1;PPM1D;CBX3;HNRNPA2B1	9.12849e-16		MSigDB_C3.TFtargets.V$HEN1_01	4.2761e-15	13	181	ALX3;KCNMA1;ARL4A;ARL4A;NXPH3;TCF7;HOXA11;PDGFB;TGIF1;PRKACG;DOC2B;DOC2B;ANK2	5.58632e-14
MSigDB_C3.TFtargets.V$HOXA4_Q2	7.00672e-17	16	244	CADM1;ITGBL1;HOXA4;HOXA9;PLEKHA6;UBASH3B;GLMN;ZNF827;ETV6;CCND1;POU2F1;ADAMTS17;UBASH3B;PPARGC1A;PPARGC1A;DPP10	9.18033e-16		MSigDB_C7.GSE17721_PAM3CSK4_VS_GADIQUIMOD_2H_BMDM_UP	4.2761e-15	13	181	EXT1;GATA3;SERPINB5;PLCL2;CD247;MAP1B;TRPS1;EXT1;AEBP2;KTN1;TRPS1;HEPH;IRS2	5.58632e-14
MSigDB_C2.ICHIBA_GRAFT_VERSUS_HOST_DISEASE_35D_UP	7.69653e-17	13	120	CXCL1;LGALS3;LCP2;LCP2;LCP2;CTSC;S100A8;ATP1B3;IQGAP1;PTPN1;PTPRC;PTPRC;CYP26A1	1.00694e-15		MSigDB_C7.GSE339_EX_VIVO_VS_IN_CULTURE_CD4CD8DN_DC_DN	4.2761e-15	13	181	DHRS3;WSB2;ANXA5;TGM2;ATP1B3;ATP1A1;APIP;PTGER4;NPTX2;MAP3K1;MAP3K1;GJA1;KIAA1217	5.58632e-14
MSigDB_C3.TFtargets.TGAYRTCA_V$ATF3_Q6	8.9156e-17	20	488	FBXO34;SGIP1;SPRY1;CBX8;CLCN4;SPOCK2;RNF7;SNX16;MYT1;MAP1B;SGIP1;IFT43;PRICKLE2;PTPRC;SPRY1;PTPRC;DUSP1;PPARGC1A;PPARGC1A;RARB	1.16474e-15		MSigDB_C7.GSE3982_DC_VS_EFF_MEMORY_CD4_TCELL_UP	4.2761e-15	13	181	CCDC88A;LGALS3;SDC2;CD1E;TOR3A;CD36;MYOF;RXRA;PTRH2;RIN2;RIN2;RIN2;TRIO	5.58632e-14
MSigDB_C7.GSE11057_EFF_MEM_VS_CENT_MEM_CD4_TCELL_DN	9.6544e-17	14	159	TMEM196;CRTC3;TCF7;HERC1;ATP1A1;MAML2;ABLIM1;HERC1;PTK2;MAP3K1;ABLIM1;PTK2;MAP3K1;ASAP1	1.25942e-15		MSigDB_C3.TFtargets.V$MYOD_Q6_01	4.53541e-15	14	233	CADM1;SGIP1;KCNH2;ARL4A;ARL4A;SPOP;SERBP1;MDGA1;ITGA11;PRDM16;SGIP1;CYP26A1;DST;PKN1	5.91647e-14
MSigDB_C5.KINASE_ACTIVITY	9.78793e-17	18	360	CRIM1;EIF2AK2;TEK;MINK1;PFKP;EIF2AK2;BCR;TRIB1;ITPKB;FGFR1;PDGFRL;PRKACG;HK1;DAPK2;TGFBR2;MYLK;TRIO;ADK	1.27499e-15		MSigDB_C7.GSE10325_CD4_TCELL_VS_LUPUS_CD4_TCELL_UP	4.59395e-15	13	182	GATA3;NT5E;TGM2;RFX1;RAB40C;GPR183;ITPKB;CD247;PRDM16;ABLIM1;PDZD2;ABLIM1;IRS2	5.94232e-14
MSigDB_C5.REGULATION_OF_DEVELOPMENTAL_PROCESS	9.86187e-17	19	423	BNIP3;CADM1;CDC42EP5;ANXA5;TLR2;BCL2;BCAR1;CDH13;CRTAM;COL4A2;RNF7;PF4;DAPK2;ANKH;PTPRC;PTPRC;BARD1;HTT;HMGB1	1.28276e-15		MSigDB_C7.GSE1460_CD4_THYMOCYTE_VS_NAIVE_CD4_TCELL_ADULT_BLOOD_UP	4.59395e-15	13	182	DHRS3;GATA3;CD1E;BTBD3;SERBP1;SOX4;DCP2;DCP2;GLMN;CRELD2;DCP2;HMGB1;CBX3	5.94232e-14
MSigDB_C5.CATION_TRANSMEMBRANE_TRANSPORTER_ACTIVITY	1.01397e-16	15	202	KCNS1;KCNH2;KCNMB1;KCNMB1;CHRNE;KCNMB1;CLDN16;SCN9A;SHROOM2;SCN7A;SHROOM2;KCNQ3;CACNG1;SLC6A6;KCNB2	1.31699e-15		MSigDB_C7.GSE36392_MAC_VS_NEUTROPHIL_IL25_TREATED_LUNG_DN	4.59395e-15	13	182	DHRS3;PYROXD2;NPAS1;TRIB1;LUZP1;GRHL3;RBM44;CMIP;GPC1;GRHL3;WWTR1;CDH23;NFIA	5.94232e-14
MSigDB_C5.CELLULAR_LOCALIZATION	1.02735e-16	18	361	BNIP3;CADM1;KLHL2;TRAK1;BCL2;TIMM44;CBLB;CDH13;CRTAM;GLMN;SHROOM2;SHROOM2;TRPS1;NUDT4;TRPS1;BARD1;SYN3;ATXN1	1.33244e-15		MSigDB_C7.GSE7460_CTRL_VS_TGFB_TREATED_ACT_FOXP3_MUT_TCONV_DN	4.59395e-15	13	182	LFNG;NT5E;CBX8;LRRC2;HOXA10;DAPK2;RIN2;KANK1;RIN2;RIN2;TRIO;PMEPA1;AKT3	5.94232e-14
MSigDB_C2.HADDAD_B_LYMPHOCYTE_PROGENITOR	1.09649e-16	16	251	CAV1;CRIM1;WSB2;P2RY14;DCP2;TGIF1;DCP2;PLEKHF2;QRSL1;HS3ST1;COL5A1;MYLK;DCP2;BARD1;ATAD2B;IRS2	1.42006e-15		MSigDB_C2.SMID_BREAST_CANCER_RELAPSE_IN_BONE_DN	4.59495e-15	15	291	SOX9;SERPINB5;HOXA9;CHST3;CLDN1;IL12RB2;CD44;ELF5;NLRP1;NLRP1;TRIM2;NPTX2;WWTR1;WIF1;ARL4C	5.94232e-14
MSigDB_C2.THUM_SYSTOLIC_HEART_FAILURE_DN	1.17537e-16	15	204	PCMTD2;GIGYF2;WASL;CD36;CFDP1;TTC3;TACC1;KANK1;KLF12;RASAL2;PDZD2;VPS13D;MAST4;NKTR;CELF2	1.51784e-15		MSigDB_C3.miRNA.CAGTGTT,MIR-141,MIR-200A	4.59495e-15	15	291	FGFR2;RBMS1;DIXDC1;HOXA11;CLASP2;DEK;MDGA1;RNFT1;MED13L;PDZD2;PHYHIPL;ATXN1;CXCL12;IRS2;RARB	5.94232e-14
MSigDB_C3.TFtargets.V$IK3_01	1.17537e-16	15	204	CADM1;WSB2;GATA3;EHF;KCNH2;CBX8;OLFML1;SNX16;MYT1;POLR2B;ETV6;JAG1;BNC2;TRPM3;SKA2	1.51784e-15		MSigDB_C7.GSE15215_CD2_POS_VS_NEG_PDC_UP	4.93336e-15	13	183	HSPH1;FCGRT;CD1E;BCL2;TCF7;WASL;CLDN16;NLRP1;NLRP1;CAV2;TLN2;FZD1;KRR1	6.35249e-14
MSigDB_C2.LEI_MYB_TARGETS	1.2132e-16	17	306	CAV1;CRIM1;DHRS3;GATA3;TGM2;COL1A2;S100A8;SERPINB5;RPS6KB1;SERBP1;LAMA3;CCND1;KTN1;TRIO;PALLD;DST;GJA1	1.56444e-15		MSigDB_C7.GSE339_CD4POS_VS_CD8POS_DC_IN_CULTURE_UP	4.93336e-15	13	183	DHRS3;HSPH1;HOXA4;TCF7;IL12RB2;CMIP;ANKH;KLF4;MAP3K1;MAP3K1;SP3;IRS2;CBX3	6.35249e-14
MSigDB_C2.NABA_CORE_MATRISOME	1.24309e-16	16	253	CRIM1;COL1A2;IGFBP2;TNC;IGFBP5;SPOCK2;ZPLD1;NDNF;COL4A1;COL4A2;THBS4;VCAN;CRELD2;LAMA3;COL5A1;THSD4	1.60068e-15		MSigDB_C7.GSE3982_MAST_CELL_VS_DC_DN	4.93336e-15	13	183	GPT;SDC2;CD1E;ITPKB;CD36;MYOF;MTMR1;RXRA;DOC2B;GPC1;DOC2B;RASAL2;BARD1	6.35249e-14
MSigDB_C2.BOQUEST_STEM_CELL_DN	1.26473e-16	15	205	KLHL2;MYCT1;PHLDA1;LCP2;LCP2;LCP2;TEK;TGM2;EPHB4;JAM2;RAPGEF4;ETS2;PHLDA1;PHLDA1;MAST4	1.62388e-15		MSigDB_C2.ZHOU_INFLAMMATORY_RESPONSE_LPS_UP	4.97899e-15	16	357	ALX3;CXCL1;TBX20;RCN3;RNF144B;CLDN1;CD44;CBLB;JAG1;PTPN1;LAMA3;AXDND1;NPAS3;KLF4;HTT;FZD1	6.40206e-14
MSigDB_C3.TFtargets.V$CHX10_01	1.26473e-16	15	205	DIXDC1;SACM1L;BTBD3;PPP1R16A;BTBD3;KCNMA1;GAP43;NDNF;PLEKHA6;RGS12;SLC44A3;POU2F1;ADAMTS17;SND1;ETV1	1.62388e-15		MSigDB_C2.GENTILE_UV_HIGH_DOSE_DN	5.08044e-15	15	293	RBMS1;FOSL2;FILIP1L;MAP1B;PTPN1;KANK1;TGFBR2;PTK2;UVRAG;PTK2;DUSP1;ARL4C;GNAI1;NR3C1;CXCL12	6.52317e-14
MSigDB_C2.LEE_BMP2_TARGETS_DN	1.28766e-16	24	815	CDCA7;HSPH1;MTRR;NT5E;PHF20L1;BZW1;NAA20;CACYBP;S100A8;DCTD;DCTD;RPS6KB1;RRM1;NAA20;KLHL29;RXRA;QRSL1;CRELD2;PTRH2;GAS7;TMEM167A;KRR1;GJA1;PPM1D	1.65097e-15		MSigDB_C3.TFtargets.V$TFIIA_Q6	5.10488e-15	14	235	MEIS1;BTBD3;HOXA2;HOXA9;TRIB1;WDFY2;WDFY2;PRDM16;ETV6;LAMA3;CCND1;KTN1;PMEPA1;ATXN1	6.53585e-14
MSigDB_C3.TFtargets.V$IK1_01	1.40779e-16	16	255	RBMS1;TBX20;EHF;FOSL2;LUZP1;RRM1;SERBP1;ELF5;SMYD2;POLR2B;PLA2R1;PRDM1;CYP26A1;FGF13;RARB;ZFPM2	1.80241e-15		MSigDB_C3.TFtargets.V$STAT_Q6	5.10488e-15	14	235	FGFR2;HOXA3;FOSL2;GEN1;CD247;FBXW7;IFT43;PRDM1;PPARGC1A;PPARGC1A;NFIA;SKA2;RARB;EVPL	6.53585e-14
MSigDB_C5.CELL_CELL_SIGNALING	1.43603e-16	18	368	TEK;KCNMA1;FGF18;KCNIP1;KCNIP1;KCNIP1;GLRB;KCNMB1;KCNMB1;CHRNE;KCNMB1;KCNQ3;HTR1F;SPRY2;SYN3;FGF13;GJA1;FGF14	1.83596e-15		MSigDB_C2.WOO_LIVER_CANCER_RECURRENCE_UP	5.25686e-15	11	101	CXCL1;EXT1;FGFR2;SOX9;BCL2;PFKP;FGFR1;EXT1;GAS7;JAG1;FZD1	6.72084e-14
MSigDB_C2.TAKEDA_TARGETS_OF_NUP98_HOXA9_FUSION_3D_UP	1.4967e-16	14	164	CAV1;EIF2AK2;MYCT1;HOXA5;MEIS1;HOXA3;HOXA6;HOXA7;EIF2AK2;FGF18;HOXA9;SOX4;SCN9A;DST	1.91079e-15		MSigDB_C7.GSE17721_CTRL_VS_POLYIC_1H_BMDM_DN	5.29564e-15	13	184	UBLCP1;NPAS1;P2RY14;LUZP1;KCNMB1;KCNMB1;KCNMB1;TRPS1;LAMA3;PIP5K1B;COL5A1;TRPS1;ATXN1	6.74161e-14
MSigDB_C7.GSE13411_NAIVE_VS_IGM_MEMORY_BCELL_UP	1.63104e-16	14	165	MYCT1;RAB36;PHF20L1;SPRY1;HOXA11;KLHL29;SLC6A6;KIAA0040;SPRY1;KLF4;TRIO;ASAP1;ADK;ZFPM2	2.07935e-15		MSigDB_C7.GSE3337_CTRL_VS_16H_IFNG_IN_CD8POS_DC_UP	5.29564e-15	13	184	ANXA5;HOXA1;CD44;CDH11;SOX4;QRSL1;PRDM1;CRYL1;NAV1;ETS2;TRIO;ASAP1;FZD1	6.74161e-14
MSigDB_C3.TFtargets.V$PU1_Q6	1.68903e-16	15	209	SPATA6;GATA3;LCP2;LCP2;LCP2;LTB4R;CBX8;LIMD1;RAB20;LAMA3;NAV1;POU2F1;PKN1;TRPM3;ETV1	2.14717e-15		MSigDB_C7.GSE7460_CTRL_VS_TGFB_TREATED_ACT_TREG_DN	5.29564e-15	13	184	NT5E;MINK1;CRTC3;LDLRAD3;CTIF;PDGFRL;DAPK2;TTC3;PRKAG2;HTR1F;CD96;AKT3;ATXN1	6.74161e-14
MSigDB_C3.TFtargets.V$TCF4_Q5	1.68903e-16	15	209	NIPAL3;HOXA2;HOXA10;TCF7;HOXA11;ITGB6;ELF5;SPOCK2;TGIF1;ITGB6;PCM1;FGGY;PPARGC1A;PPARGC1A;ZNF703	2.14717e-15		MSigDB_C5.ORGANELLE_LUMEN	5.67039e-15	17	431	BNIP3;CLN6;CLN6;RPL3;FGF18;TIMM44;PITRM1;HS3ST1;KIN;NR3C1;MED30;ATXN1;KRR1;PPARGC1A;PPARGC1A;MED30;MYO16	7.19289e-14
MSigDB_C3.TFtargets.V$HNF3_Q6	1.77646e-16	14	166	LCP2;LCP2;LCP2;HOXA10;HOXA11;ITPKB;GNAZ;IL16;PRDM1;TEAD1;SYN3;FGF13;NFIA;NRG1	2.25512e-15		MSigDB_C5.MEMBRANE_ENCLOSED_LUMEN	5.67039e-15	17	431	BNIP3;CLN6;CLN6;RPL3;FGF18;TIMM44;PITRM1;HS3ST1;KIN;NR3C1;MED30;ATXN1;KRR1;PPARGC1A;PPARGC1A;MED30;MYO16	7.19289e-14
MSigDB_C2.YAGI_AML_WITH_11Q23_REARRANGED	1.86252e-16	17	314	CADM1;MEIS1;ANXA5;BCL2;GLRB;CTIF;GAS7;TACC1;DIP2C;KYNU;DPY19L1;TRIM44;MED13L;GNAI1;NR3C1;VPS13D;ATXN1	2.36104e-15		MSigDB_C2.YAGI_AML_FAB_MARKERS	5.68218e-15	13	185	CAV1;ANXA5;TGM2;HOXA9;CLCN4;ITSN2;TPST2;CD58;TGIF1;CD180;MAST4;ATXN1;MYO16	7.19289e-14
MSigDB_C2.HELLER_HDAC_TARGETS_SILENCED_BY_METHYLATION_DN	1.91274e-16	16	260	CADM1;HSPH1;BCL2;TIMM44;TRIB1;CD58;PLCL2;SETBP1;CD180;CCND1;PTPRC;PTPRC;DST;NR3C1;GJA1;CELF2	2.42128e-15		MSigDB_C7.GSE360_L_MAJOR_VS_B_MALAYI_HIGH_DOSE_DC_DN	5.68218e-15	13	185	DIXDC1;CD1E;RPL3;HOXA10;SPOP;IPO9;SLC16A2;STIM1;PRDM1;MCC;KLF4;MCC;MCC	7.19289e-14
MSigDB_C2.DAVICIONI_MOLECULAR_ARMS_VS_ERMS_DN	2.10387e-16	14	168	EXT1;EPHB4;OLFML1;ARL4A;ARL4A;HOXA10;PDGFRL;TRPS1;EXT1;FNDC3B;CCND1;PTGER4;TRPS1;KAZN	2.65947e-15		MSigDB_C3.TFtargets.V$IRF1_Q6	5.73969e-15	14	237	GFI1;USP32;SKP1;HOXA10;TUBD1;HOXA13;PRICKLE2;PPARGC1A;PPARGC1A;IRS2;DPP10;PPM1D;CBX3;HNRNPA2B1	7.24525e-14
MSigDB_C2.BENPORATH_PRC2_TARGETS	2.27249e-16	21	587	ADCY4;ALX3;LGALS3;GATA3;BCL2;CBX8;KCNMA1;NPAS1;KCNQ3;SORCS1;PIP5K1B;PTGER4;KLF4;PDZD2;CYP26A1;CDH23;PENK;NRG1;LRCH2;ZFHX3;ZFHX3	2.86858e-15		MSigDB_C3.TFtargets.V$PXR_Q2	5.73969e-15	14	237	CCDC88A;DHRS3;PLCD4;MEIS1;ARL4A;ARL4A;GAP43;NXPH3;HOXA10;ITSN2;USP3;BNC2;SLC6A6;ATXN1	7.24525e-14
MSigDB_C7.GSE17974_0H_VS_12H_IN_VITRO_ACT_CD4_TCELL_UP	2.2877e-16	14	169	HELZ;FOSL2;GPR183;PLCXD2;OTUD1;SOX4;UBASH3B;SERINC5;KLF4;ATG14;DUSP1;UTRN;UBASH3B;IRS2	2.88103e-15		MSigDB_C3.miRNA.CTACCTC,LET-7A,LET-7B,LET-7C,LET-7D,LET-7E,LET-7F,MIR-98,LET-7G,LET-7I	5.91574e-15	16	361	USP32;BZW1;PARD6B;RAB40C;HOXA1;PDGFB;CLASP2;RNF7;SNX16;BEGAIN;RNFT1;BEGAIN;OSBPL3;GAS7;AKAP6;IRS2	7.44654e-14
MSigDB_C2.BENPORATH_OCT4_TARGETS	2.29199e-16	16	263	DHRS3;FGFR2;MTM1;TNC;GAP43;PARD3;FGFR1;RPL32;TRPS1;KANK1;MCC;TRPS1;MCC;MCC;GJA1;SKA2	2.88103e-15		MSigDB_C5.CELLULAR_LOCALIZATION	5.91574e-15	16	361	BNIP3;CADM1;KLHL2;TRAK1;BCL2;TIMM44;CBLB;GLMN;SHROOM2;SHROOM2;TRPS1;NUDT4;TRPS1;BARD1;SYN3;ATXN1	7.44654e-14
MSigDB_C3.TFtargets.V$GATA1_05	2.29199e-16	16	263	MYCT1;HOXA3;HOXA7;PPP1R16A;HOXA11;HOXA13;TRPS1;KLF12;UBL3;PDZD2;TRPS1;NR3C1;ATXN1;RARB;ETV1;ZFPM2	2.88103e-15		MSigDB_C3.TFtargets.RACCACAR_V$AML_Q6	6.0837e-15	14	238	SGIP1;HOXA9;STON1;STON1-GTF2A1L;TCF7;FGFR1;GRHL3;SGIP1;BNC2;GRHL3;POU2F1;PDZD2;ZFHX3;ZFHX3	7.61809e-14
MSigDB_C2.GOBERT_OLIGODENDROCYTE_DIFFERENTIATION_UP	2.39266e-16	20	514	CDCA7;HOXA4;DCTD;GAP43;RFC5;DCTD;RRM1;POLA2;VCAN;TRPS1;OSBPL3;SPATS2L;TEAD1;LIMCH1;PALLD;TRPS1;SNX7;SKA2;DLGAP1;ETAA1	3.00338e-15		MSigDB_C2.LEONARD_HYPOXIA	6.085e-15	9	46	BNIP3;HOXA4;HOXA5;PFKP;FOSL2;PDGFB;F3;DUSP1;NR3C1	7.61809e-14
MSigDB_C2.SENESE_HDAC1_AND_HDAC2_TARGETS_UP	2.40492e-16	15	214	MYCT1;PHLDA1;ZBED2;TGM2;KDSR;UBASH3B;IQGAP1;PRDM1;KYNU;DPY19L1;TGFBR2;PHLDA1;ADAMTS17;PHLDA1;UBASH3B	3.01455e-15		MSigDB_C2.SESTO_RESPONSE_TO_UV_C5	6.085e-15	9	46	EIF2AK2;EXT1;EIF2AK2;EXT1;JAG1;IQGAP1;ABLIM1;TGFBR2;ABLIM1	7.61809e-14
MSigDB_C2.PATIL_LIVER_CANCER	2.50403e-16	22	669	CAPN1;CCDC88A;CDCA7;COL1A2;ARL4A;ARL4A;SH3PXD2B;RRM1;DEK;COL4A1;COL4A2;PLEKHF2;MAP1B;PTPN14;HEATR6;PTK2;TRIO;PTK2;IRS1;ASAP1;ETV1;HNRNPA2B1	3.1344e-15		MSigDB_C7.GSE15930_NAIVE_VS_24H_IN_VITRO_STIM_CD8_TCELL_UP	6.09447e-15	13	186	EIF2AK2;MCOLN2;PPFIBP2;SPATA6;HOXA3;TEK;TGM2;KCNH2;BCL2;EIF2AK2;SOX4;USP3;RAPGEF4	7.61809e-14
MSigDB_C3.TFtargets.V$MEF2_01	2.74065e-16	13	132	CAPN1;SMARCA1;HOXA3;HOXA10;ITGB6;LUZP1;GRK7;BEGAIN;BEGAIN;RAB20;ITGB6;MSX2;ZFPM2	3.42581e-15		MSigDB_C7.GSE7852_LN_VS_FAT_TREG_DN	6.09447e-15	13	186	PHLDA1;CHMP4C;LTB4R;MAGI1;PLCL2;TGIF1;OSBPL3;IQGAP1;TBC1D19;ETS2;PHLDA1;DUSP1;PHLDA1	7.61809e-14
MSigDB_C2.REACTOME_SIGNALING_BY_GPCR	2.87184e-16	21	594	ADCY4;CXCL1;LTB4R;TACR2;OR6N2;P2RY14;VIP;GNAZ;DGKB;RGS12;PF4;PRKACG;PTGER4;HTR1F;TRIO;GNAI1;AKT3;TIAM2;FZD1;PENK;CXCL12	3.58481e-15		MSigDB_C3.miRNA.TGTATGA,MIR-485-3P	6.23753e-15	12	141	MAGI2;RBMS1;SOX9;KCNMA1;GIGYF2;JAG1;GNAI1;NR3C1;PPARGC1A;KIAA1217;PPARGC1A;SP3	7.78607e-14
MSigDB_C2.POOLA_INVASIVE_BREAST_CANCER_UP	2.90713e-16	16	267	CCDC88A;MNDA;ARHGAP15;LCP2;LCP2;LCP2;CD1E;CTSC;TNC;GPR183;CDH11;VCAN;TFEC;COL5A1;PTPRC;PTPRC	3.61879e-15		MSigDB_C2.REACTOME_SIGNALING_BY_GPCR	6.28111e-15	19	594	ADCY4;CXCL1;LTB4R;TACR2;OR6N2;P2RY14;GNAZ;DGKB;RGS12;PF4;PRKACG;PTGER4;HTR1F;TRIO;GNAI1;AKT3;TIAM2;FZD1;CXCL12	7.82957e-14
MSigDB_C3.miRNA.ACTTTAT,MIR-142-5P	2.90713e-16	16	267	ZFAND3;HOXA13;SPOCK2;SNX16;VMP1;MED12L;FNDC3B;GAS7;CMIP;TGFBR2;FGF13;NRG1;SHANK2;ETV1;ZFPM2;CBX3	3.61879e-15		MSigDB_C3.TFtargets.V$AFP1_Q6	6.44664e-15	14	239	RBMS1;HOXA4;KCNMA1;MINK1;HOXA1;SOX4;ITGA11;PLEKHA6;GRHL3;GRHL3;ABLIM1;ABLIM1;ZFHX3;ZFHX3	8.01366e-14
MSigDB_C2.MIKKELSEN_NPC_ICP_WITH_H3K4ME3	3.01063e-16	18	384	CAPN1;TRAK1;TLR2;GAP43;GPR183;CD44;DGKB;FBXW7;RIN2;AOX1;RIN2;ADAMTS12;RIN2;SYN3;PPARGC1A;PPARGC1A;ANK2;ETV1	3.74243e-15		MSigDB_C3.TFtargets.V$AML_Q6	6.44664e-15	14	239	CAV1;GFI1;SGIP1;STON1-GTF2A1L;TCF7;TRIB1;GRHL3;SGIP1;BNC2;GRHL3;PDZD2;DUSP1;ZFHX3;ZFHX3	8.01366e-14
MSigDB_C2.MEISSNER_NPC_HCP_WITH_H3K4ME2	3.16818e-16	19	451	GATA3;FGF18;RNF144B;TCF7;GNAZ;TMEM117;KIAA1755;SPOCK2;CASD1;GRHL3;DAPK2;RFTN1;GRHL3;KIAA1217;NPTX2;PRICKLE2;KIAA1217;TRPM3;MTUS2	3.92481e-15		MSigDB_C7.KAECH_DAY15_EFF_VS_MEMORY_CD8_TCELL_DN	6.53405e-15	13	187	ANXA5;GATA3;BCL2;TCF7;ITPKB;CD247;USP3;SMYD2;STIM1;ABLIM1;KLF4;ABLIM1;DUSP1	8.09987e-14
MSigDB_C5.POST_TRANSLATIONAL_PROTEIN_MODIFICATION	3.16818e-16	19	451	CCDC88A;MINK1;BCR;RNF144B;TRIB1;TPST2;FBXW7;DAPK2;PTPN14;CCND1;PTPRC;MYLK;PTPRC;AKT3;PKN1;PPARGC1A;PPARGC1A;PPM1D;EVPL	3.92481e-15		MSigDB_C7.GSE29618_BCELL_VS_MDC_DAY7_FLU_VACCINE_DN	6.53405e-15	13	187	CD1B;ALDH2;FCGRT;CD1E;CD1C;SPATS2L;APIP;KLF4;SH3BP4;ETS2;DST;FZD1;CD302	8.09987e-14
MSigDB_C3.TFtargets.V$GCM_Q2	3.17046e-16	15	218	EXT1;RBMS1;LTB4R;NIPAL3;GAP43;MAGI1;PDGFB;SPOP;VCAN;PTRH2;VMP1;EXT1;PRDM1;KLF12;ETS2	3.92481e-15		MSigDB_C2.LAIHO_COLORECTAL_CANCER_SERRATED_UP	6.56542e-15	11	103	CAV1;ANXA5;LCP2;LCP2;LCP2;MYL12B;IQGAP1;RIN2;RIN2;RIN2;PALLD	8.12753e-14
MSigDB_C2.DEBIASI_APOPTOSIS_BY_REOVIRUS_INFECTION_DN	3.2694e-16	16	269	CAPN1;EPHB4;RPL3;IGFBP5;TCF7;ITPKB;POLA2;COL4A1;COL4A2;VCAN;ARHGAP35;GPC1;KANK1;NPTX2;ATXN1;IFT27	4.04172e-15		MSigDB_C3.TFtargets.ACCTGTTG_UNKNOWN	6.79698e-15	12	142	CADM1;ARL4A;ARL4A;GAP43;PIP5K1B;DST;NR3C1;ATXN1;PKN1;RARB;ZFHX3;ZFHX3	8.4026e-14
MSigDB_C3.miRNA.GACAATC,MIR-219	3.34582e-16	13	134	DCP2;UBASH3B;DCP2;ZNF827;TACC1;TGFBR2;ATG14;DCP2;UBASH3B;PPARGC1A;PPARGC1A;SDK1;CELF2	4.1305e-15		MSigDB_C7.GSE24634_IL4_VS_CTRL_TREATED_NAIVE_CD4_TCELL_DAY3_UP	7.00255e-15	13	188	PPFIBP2;SDC2;TGM2;CD1C;PITRM1;TOR3A;RXRA;JAG1;MCC;HTT;ASAP1;MCC;MCC	8.64482e-14
MSigDB_C5.PHOSPHOTRANSFERASE_ACTIVITY_ALCOHOL_GROUP_AS_ACCEPTOR	3.46707e-16	17	326	CRIM1;EIF2AK2;TEK;MINK1;PFKP;EIF2AK2;BCR;TRIB1;ITPKB;FGFR1;PDGFRL;PRKACG;HK1;DAPK2;TGFBR2;MYLK;TRIO	4.2743e-15		MSigDB_C7.GSE1460_DP_VS_CD4_THYMOCYTE_DN	7.50169e-15	13	189	PPFIBP2;SOX9;KDSR;RPL3;CD44;CBLB;NLRP1;NLRP1;IL16;ABLIM1;ABLIM1;IQSEC1;CXCL12	9.23562e-14
MSigDB_C2.PARENT_MTOR_SIGNALING_UP	3.57418e-16	20	525	FCGRT;HELZ;SKP1;CD44;CBLB;MRPS27;DHRS12;DHRS12;IQGAP1;PRKAG2;TEAD1;CRYL1;HEATR6;KLF12;THNSL2;ARHGAP26;ARL4C;UNC45A;VPS13D;ATXN1	4.40031e-15		MSigDB_C7.GSE7852_TREG_VS_TCONV_FAT_UP	7.50169e-15	13	189	PHLDA1;CHMP4C;KDSR;LTB4R;MAGI1;TGIF1;OSBPL3;TBC1D19;PRDM1;DHX40;PHLDA1;DUSP1;PHLDA1	9.23562e-14
MSigDB_C3.TFtargets.V$PTF1BETA_Q6	3.63285e-16	15	220	DHRS3;BCL2;NXPH3;ATP1B3;HOXA11;ITSN2;CDH13;SERBP1;SOX4;MTTP;ETV6;TEAD1;PPARGC1A;PPARGC1A;FGF14	4.46031e-15		MSigDB_C2.PEDRIOLI_MIR31_TARGETS_DN	7.63219e-15	16	367	KCNIP1;KCNIP1;ZFAND3;KCNIP1;CHRNE;SPOCK2;WWC3;SETBP1;DAPK2;TACC1;DIP2C;KANK1;KIAA0040;TGFBR2;PDZD2;CXCL12	9.38341e-14
MSigDB_C3.TFtargets.V$AP3_Q6	3.63285e-16	15	220	ABCA12;ANKRD7;GFI1;USP32;RPS6KB1;GEN1;TGIF1;RALBP1;TRPS1;RAPGEF4;MYLK;TRPS1;FGF13;ETV1;ZFPM2	4.46031e-15		MSigDB_C7.GSE17721_POLYIC_VS_PAM3CSK4_2H_BMDM_DN	8.03329e-15	13	190	EXT1;MCOLN2;SOX9;P2RY14;POLA2;PLCL2;EXT1;MGAT3;MAML2;CRYL1;ABLIM1;ABLIM1;NR3C1	9.86303e-14
MSigDB_C5.ION_TRANSPORT	3.74052e-16	14	175	KCNAB3;KCNS1;KCNH2;CLCN4;GLRB;KCNMB1;KCNMB1;KCNMB1;SCN9A;SCN7A;KCNQ3;STIM1;KCNB2;TRPM3	4.57373e-15		MSigDB_C3.TFtargets.V$MYCMAX_02	8.10737e-15	14	243	HSPH1;HOXA3;HOXA7;LRRC2;HOXA11;SERBP1;RLIM;FBXW7;GRHL3;GRHL3;BCOR;UVRAG;ADAMTS17;ETV1	9.94039e-14
MSigDB_C7.GSE17721_CPG_VS_GARDIQUIMOD_2H_BMDM_UP	3.74052e-16	14	175	LCP2;LCP2;LCP2;TGM2;EPHB4;SERPINB5;P2RY14;POLA2;PLCL2;AEBP2;SLC44A3;SH3BP4;SYN3;PRICKLE1	4.57373e-15		MSigDB_C2.KAAB_HEART_ATRIUM_VS_VENTRICLE_DN	8.5801e-15	14	244	BNIP3;GPT;PFKP;FGF18;SMYD2;CD36;SDHD;PTPN14;STIM1;GPC1;ABLIM1;LIMCH1;ABLIM1;VPS13D	1.05005e-13
MSigDB_C7.GSE37416_0H_VS_48H_F_TULARENSIS_LVS_NEUTROPHIL_UP	3.74052e-16	14	175	KLHL2;SDC2;MTM1;PHF20L1;RFX1;S100A8;BCR;HERC1;DHRS12;DHRS12;TACC1;HERC1;MAP3K1;MAP3K1	4.57373e-15		MSigDB_C3.TFtargets.V$RP58_01	8.59925e-15	13	191	RBMS1;HOXA3;BTBD3;OLFML1;NXPH3;PDGFB;GIGYF2;GAS7;NAV1;TGFBR2;NR3C1;SND1;ANK2	1.05005e-13
MSigDB_C2.WOO_LIVER_CANCER_RECURRENCE_UP	3.78755e-16	12	101	CXCL1;EXT1;FGFR2;SOX9;COL1A2;BCL2;PFKP;FGFR1;EXT1;GAS7;JAG1;FZD1	4.62493e-15		MSigDB_C7.GSE360_T_GONDII_VS_B_MALAYI_HIGH_DOSE_DC_DN	8.59925e-15	13	191	CD1B;SDC2;CD1E;NIPAL3;P2RY14;RXRA;RIN2;GPC1;NPAS3;RIN2;RIN2;ARHGAP26;ATXN1	1.05005e-13
MSigDB_C7.GSE29617_CTRL_VS_DAY7_TIV_FLU_VACCINE_PBMC_2008_UP	4.0528e-16	14	176	SPATA6;ARL4A;ARL4A;FOSL2;GPR183;OTUD1;USP3;TACC1;PTGER4;CDH23;DUSP1;UTRN;PPM1D;ZNF703	4.92871e-15		MSigDB_C2.MULLIGHAN_NPM1_SIGNATURE_3_UP	8.71429e-15	15	304	HOXA4;HOXA5;MEIS1;HOXA3;HOXA6;HOXA7;TNC;HOXA2;HOXA9;HOXA10;DST;HMGB1;PPARGC1A;PPARGC1A;SP3	1.06265e-13
MSigDB_C7.GSE3982_MEMORY_CD4_TCELL_VS_TH1_UP	4.0528e-16	14	176	GATA3;GPR183;TCF7;CD44;TGIF1;HERC1;DIP2C;HS3ST1;TRIM44;HERC1;KLF4;NR3C1;AKT3;IRS2	4.92871e-15		MSigDB_Hallmarks.HALLMARK_IL2_STAT5_SIGNALING	9.20159e-15	13	192	DHRS3;PHLDA1;NT5E;TGM2;BCL2;ARL4A;ARL4A;CD44;PTRH2;POU2F1;PHLDA1;PHLDA1;RABGAP1L	1.11751e-13
MSigDB_C7.GSE3982_DC_VS_NKCELL_DN	4.0528e-16	14	176	GFI1;BCL2;SPOCK2;CTIF;THBS4;BEGAIN;BEGAIN;GLOD4;GLOD4;ABLIM1;MAP3K1;ABLIM1;AKAP6;MAP3K1	4.92871e-15		MSigDB_Hallmarks.HALLMARK_KRAS_SIGNALING_UP	9.20159e-15	13	192	SOX9;BTBD3;CBX8;TRIB1;PTCD2;ARG1;ANKH;PRDM1;KLF4;MAP3K1;MAP3K1;RABGAP1L;ETV1	1.11751e-13
MSigDB_C3.TFtargets.V$HFH1_01	4.15718e-16	15	222	LCP2;LCP2;LCP2;HOXA10;HOXA11;RPS6KB1;MBOAT2;PRDM1;MCC;KLF12;DUSP1;MCC;MCC;SHANK2;PPM1D	5.04881e-15		MSigDB_C7.GSE29618_MONOCYTE_VS_MDC_DAY7_FLU_VACCINE_UP	9.20159e-15	13	192	CXCL1;EXT1;LGALS3;RBMS1;CD44;CD36;EXT1;RIN2;RIN2;RIN2;DUSP1;ATXN1;UTRN	1.11751e-13
MSigDB_C2.TURASHVILI_BREAST_LOBULAR_CARCINOMA_VS_LOBULAR_NORMAL_DN	4.1809e-16	11	73	LCP2;LCP2;LCP2;COL1A2;COL4A1;COL4A2;THBS4;VCAN;RFTN1;COL5A1;ASAP1	5.07076e-15		MSigDB_C2.LEI_MYB_TARGETS	9.59084e-15	15	306	CAV1;CRIM1;DHRS3;GATA3;TGM2;SERPINB5;RPS6KB1;SERBP1;LAMA3;CCND1;KTN1;TRIO;PALLD;DST;GJA1	1.16321e-13
MSigDB_C2.KEGG_CHEMOKINE_SIGNALING_PATHWAY	4.389e-16	14	177	ADCY4;CXCL1;BCAR1;WASL;GRK7;PARD3;PF4;PRKACG;PTK2;PTK2;GNAI1;AKT3;TIAM2;CXCL12	5.3088e-15		MSigDB_C2.ROSS_LEUKEMIA_WITH_MLL_FUSIONS	9.70907e-15	10	74	HOXA4;HOXA5;MEIS1;ANXA5;HOXA7;HOXA9;HOXA10;CLASP2;HTR1F;PALLD	1.17596e-13
MSigDB_C7.GSE3982_DC_VS_BCELL_DN	4.389e-16	14	177	BCL2;ARL4A;ARL4A;TCF7;ACAD10;BEGAIN;MTMR1;BEGAIN;GLOD4;GLOD4;PIP5K1B;MAP3K1;DUSP1;MAP3K1	5.3088e-15		MSigDB_C7.GSE22886_NAIVE_CD4_TCELL_VS_MONOCYTE_DN	9.84242e-15	13	193	LGALS3;MNDA;KCNMB1;KCNMB1;KCNMB1;CD36;RXRA;RIN2;RIN2;RIN2;KLF4;FEZ2;ARHGAP26	1.18891e-13
MSigDB_C5.NEUROLOGICAL_SYSTEM_PROCESS	4.68701e-16	17	332	DHRS3;KCNMA1;KCNIP1;KCNIP1;KCNIP1;GLRB;KCNMB1;KCNMB1;CHRNE;KCNMB1;CRYBB3;KCNQ3;ABLIM1;HTR1F;ABLIM1;CDH23;SYN3	5.66163e-15		MSigDB_C7.GSE339_EX_VIVO_VS_IN_CULTURE_CD8POS_DC_DN	9.84242e-15	13	193	EXT1;WSB2;ANXA5;CLDN1;TGIF1;EXT1;AEBP2;CMIP;PTGER4;SLC6A6;PTK2;PTK2;ARL4C	1.18891e-13
MSigDB_C7.GSE17721_POLYIC_VS_GARDIQUIMOD_6H_BMDM_UP	4.75081e-16	14	178	BTBD3;CTSC;NAA20;BTBD3;MRPL39;FGFR1;NAA20;TOR3A;PLEKHF2;CMIP;RIN2;RIN2;RIN2;FEZ2	5.71585e-15		MSigDB_C3.TFtargets.V$CEBP_Q2_01	1.01551e-14	14	247	CADM1;CRIM1;HOXA5;HOXA2;HOXA1;HOXA10;TRIB1;LUZP1;FBXW7;MED12L;ETV6;BNC2;KLF12;RARB	1.22503e-13
MSigDB_C7.GSE22886_NAIVE_CD4_TCELL_VS_DC_UP	4.75081e-16	14	178	GATA3;EPHB4;KCNH2;BCL2;NIPAL3;BCR;TCF7;SPOCK2;CD247;HERC1;HERC1;KLF12;CD96;DUSP1	5.71585e-15		MSigDB_C3.TFtargets.V$STAT5A_04	1.0524e-14	13	194	EXT1;WSB2;DIXDC1;BZW1;HOXA10;TRPS1;EXT1;PRDM1;FEZ2;TRPS1;PPARGC1A;TRPM3;PPARGC1A	1.26612e-13
MSigDB_C2.CHICAS_RB1_TARGETS_GROWING	4.751e-16	15	224	CAV1;CDCA7;MAGI2-AS3;KCNMA1;ARL4A;CACYBP;ARL4A;DEK;JAM2;TTC3;BNC2;MYLK;THSD4;CXCL12;PRICKLE1	5.71585e-15		MSigDB_C7.GSE20715_0H_VS_48H_OZONE_TLR4_KO_LUNG_DN	1.0524e-14	13	194	HSPH1;LGALS3;PHLDA1;SKP1;TNC;CACYBP;F3;VMP1;PTPN1;PHLDA1;PHLDA1;PMEPA1;GJA1	1.26612e-13
MSigDB_C2.LIM_MAMMARY_STEM_CELL_DN	4.91322e-16	18	395	PPFIBP2;GATA3;TGM2;PYROXD2;RFX1;CLDN1;ACAD10;MBOAT2;IFT43;KYNU;ZFP3;THNSL2;MAP3K1;MAP3K1;PKN1;FGF13;EVPL;SLC39A11	5.9031e-15		MSigDB_C3.TFtargets.V$ELK1_01	1.07367e-14	14	248	LTB4R;TCF7;GEN1;ITPKB;CBLB;SOX4;PRKAG2;ANKH;PRDM1;ZFP3;KLF12;TGFBR2;SP3;SLC39A11	1.28999e-13
MSigDB_C2.FIGUEROA_AML_METHYLATION_CLUSTER_3_UP	4.93964e-16	13	138	KCNAB3;BTBD3;TEK;TLR2;BTBD3;SPOP;THBS4;DHRS12;APIP;DHRS12;ZFP3;ABLIM1;ABLIM1	5.919e-15		MSigDB_C2.SPIELMAN_LYMPHOBLAST_EUROPEAN_VS_ASIAN_UP	1.14277e-14	17	450	LCP2;LCP2;LCP2;CACYBP;TCF7;RPS6KB1;RRM1;POLA2;RXRA;ATP1A1;CFDP1;MGAT3;STIM1;HTT;PKN1;HMGB1;HNRNPA2B1	1.37117e-13
MSigDB_C3.TFtargets.YTAAYNGCT_UNKNOWN	4.93964e-16	13	138	GATA3;EFHD1;RPS6KB1;CDH13;PLA2R1;BNC2;SLC6A6;NUDT4;PPARGC1A;PPARGC1A;ZFHX3;ZFHX3;ZFPM2	5.919e-15		MSigDB_C2.RUTELLA_RESPONSE_TO_CSF2RB_AND_IL4_UP	1.15941e-14	15	310	CD1B;CRIM1;SDC2;TGM2;CD1E;KCNMA1;ATP1B3;CD58;FILIP1L;JAG1;CCND1;MED13L;BCOR;AKT3;CELF2	1.38927e-13
MSigDB_C3.TFtargets.V$CREB_Q3	5.07657e-16	15	225	CBX8;EFHD1;RRM1;ELF5;JAG1;ANKH;CCND1;DHX40;SPRY2;DUSP1;PPARGC1A;PPARGC1A;SHANK2;PRICKLE1;FGF14	6.07496e-15		MSigDB_C5.POST_TRANSLATIONAL_PROTEIN_MODIFICATION	1.18465e-14	17	451	CCDC88A;MINK1;BCR;RNF144B;TRIB1;TPST2;FBXW7;DAPK2;PTPN14;CCND1;MYLK;AKT3;PKN1;PPARGC1A;PPARGC1A;PPM1D;EVPL	1.41763e-13
MSigDB_C7.GSE13738_RESTING_VS_TCR_ACTIVATED_CD4_TCELL_DN	5.13998e-16	14	179	MIR155HG;WSB2;TRAK1;BTBD3;SPRY1;BTBD3;FOSL2;TNIP3;RNF7;RFTN1;SPATS2L;PRDM1;SPRY1;FGGY	6.11011e-15		MSigDB_Hallmarks.HALLMARK_MITOTIC_SPINDLE	1.28368e-14	13	197	CCDC88A;BCAR1;BCR;TUBD1;WASL;SHROOM2;RALBP1;SHROOM2;PCM1;RASAL2;TRIO;PALLD;DST	1.53409e-13
MSigDB_C7.GSE20715_WT_VS_TLR4_KO_48H_OZONE_LUNG_UP	5.13998e-16	14	179	CADM1;HSPH1;ARL4A;CACYBP;ARL4A;HGFAC;PLEKHF2;IL16;STIM1;RAPGEF4;ATG7;DUSP1;AKT3;CD302	6.11011e-15		MSigDB_C3.TFtargets.V$PAX4_04	1.37058e-14	13	198	CDC42EP5;SMARCA1;HOXA5;MEIS1;HOXA9;SOX4;MYT1;ABLIM1;MYLK;ABLIM1;FGGY;TRPM3;ETV1	1.63577e-13
MSigDB_C7.GSE27786_NKTCELL_VS_ERYTHROBLAST_DN	5.13998e-16	14	179	EXT1;FBXO34;DIXDC1;TRIB1;COL4A1;THBS4;VCAN;DOC2B;EXT1;DOC2B;PRICKLE2;MED13L;PENK;PPM1D	6.11011e-15		MSigDB_C2.YAGI_AML_WITH_11Q23_REARRANGED	1.39791e-14	15	314	CADM1;MEIS1;ANXA5;BCL2;CTIF;GAS7;TACC1;DIP2C;DPY19L1;TRIM44;MED13L;GNAI1;NR3C1;VPS13D;ATXN1	1.66616e-13
MSigDB_C7.GSE7460_FOXP3_MUT_VS_HET_ACT_TCONV_DN	5.13998e-16	14	179	LFNG;TCF7;RPS6KB1;GNAZ;PITRM1;MDGA1;PRDM15;UBTD2;RIN2;KANK1;TRIM44;RIN2;RIN2;FGF13	6.11011e-15		MSigDB_C2.REACTOME_INTEGRIN_CELL_SURFACE_INTERACTIONS	1.47205e-14	10	77	TNC;BCAR1;ITGB6;JAM2;ITGA11;PTPN1;ITGB6;RAPGEF4;PTK2;PTK2	1.75221e-13
MSigDB_C7.GSE9650_EFFECTOR_VS_EXHAUSTED_CD8_TCELL_DN	5.13998e-16	14	179	CADM1;EIF2AK2;TGM2;EIF2AK2;SPOCK2;SCN7A;RIN2;KIAA1217;POU2F1;RIN2;RIN2;IRS1;KIAA1217;TM2D1	6.11011e-15		MSigDB_C3.TFtargets.V$IK1_01	1.57507e-14	14	255	RBMS1;TBX20;EHF;FOSL2;LUZP1;RRM1;SERBP1;ELF5;SMYD2;PLA2R1;PRDM1;CYP26A1;FGF13;RARB	1.87236e-13
MSigDB_C2.MILI_PSEUDOPODIA_HAPTOTAXIS_UP	5.51482e-16	19	465	DIXDC1;SACM1L;BZW1;SKP1;CACYBP;STON1;UBLCP1;DEK;SNX16;CFDP1;WWTR1;TRIM44;TMEM167A;PALLD;NR3C1;ZMYND11;KRR1;NFIA;CELF2	6.54703e-15		MSigDB_C2.MOOTHA_PGC	1.59661e-14	16	385	MNDA;PHLDA1;GATA3;SACM1L;EFHD1;PFKP;RAB40C;TIMM44;MRPL39;RRM1;PTCD2;CHRNE;ATP1A1;PHLDA1;DUSP1;PHLDA1	1.89545e-13
MSigDB_C5.RNA_POLYMERASE_II_TRANSCRIPTION_FACTOR_ACTIVITY	5.55842e-16	14	180	SOX9;RFX1;HOXA1;TCF7;GTF2A1L;DEK;RXRA;MED30;PPARGC1A;PPARGC1A;MED30;ZFHX3;ZFHX3;ZFPM2	6.58137e-15		MSigDB_C2.LEE_BMP2_TARGETS_DN	1.60801e-14	21	815	CDCA7;HSPH1;MTRR;NT5E;BZW1;NAA20;CACYBP;DCTD;DCTD;RPS6KB1;RRM1;NAA20;KLHL29;RXRA;QRSL1;CRELD2;PTRH2;GAS7;KRR1;GJA1;PPM1D	1.90646e-13
MSigDB_C7.GSE11057_PBMC_VS_MEM_CD4_TCELL_UP	5.55842e-16	14	180	CCDC88A;FCGRT;CD1C;RNF144B;SOX4;MYOF;PF4;RXRA;CD180;PIP5K1B;TFEC;KYNU;ZFHX3;ZFHX3	6.58137e-15		MSigDB_C3.TFtargets.V$MEF2_02	1.77492e-14	13	202	FBXL22;SMARCA1;LUZP1;GRK7;PLEKHA6;BNC2;ADAMTS12;KTN1;ARHGAP26;IRS1;PMEPA1;PPARGC1A;PPARGC1A	2.10157e-13
MSigDB_C2.COLINA_TARGETS_OF_4EBP1_AND_4EBP2	5.71178e-16	17	336	PPFIBP2;ALDH2;HOXA5;PHLDA1;TGM2;IGFBP2;FGF18;HOXA2;CDH11;TOR3A;F3;OSBPL3;CCND1;PHLDA1;PHLDA1;CD302;CELF2	6.75405e-15		MSigDB_C2.KEGG_LEUKOCYTE_TRANSENDOTHELIAL_MIGRATION	1.8686e-14	11	113	BCAR1;MYL12B;CLDN1;JAM2;CLDN16;ARHGAP35;RAPGEF4;PTK2;PTK2;GNAI1;CXCL12	2.20958e-13
MSigDB_C2.WINTER_HYPOXIA_METAGENE	5.79068e-16	15	227	BNIP3;HSPH1;ANXA5;NT5E;TEK;TGM2;IGFBP2;IGFBP5;PDGFB;F3;SLC16A2;HK1;SLC6A6;COL5A1;NR3C1	6.82039e-15		MSigDB_C3.miRNA.ACTGCCT,MIR-34B	1.8918e-14	13	203	MAGI1;ATP1B3;RPS6KB1;SOX4;TRIM2;JAG1;STIM1;DIP2C;NAV1;KLF12;DHX40;CELF2;ANK2	2.23113e-13
MSigDB_C3.TFtargets.V$SP1_01	5.79068e-16	15	227	CADM1;LRRC4;SMARCA1;SPATA6;HOXA3;BCL2;KCNMA1;GAP43;NXPH3;WDFY2;WDFY2;POU2F1;ATXN1;ZNF703;HNRNPA2B1	6.82039e-15		MSigDB_C3.miRNA.CACCAGC,MIR-138	1.8918e-14	13	203	KCNMA1;SOX4;TRPS1;OSBPL3;UBP1;GLI2;PTK2;TRPS1;PTK2;ARL4C;ZMYND11;PPARGC1A;PPARGC1A	2.23113e-13
MSigDB_C3.TFtargets.V$FOXM1_01	5.79068e-16	15	227	CRIM1;KLHL2;TBX20;TMEM192;HOXA3;HOXA7;OLFML1;GEN1;MDGA1;RGS12;BNC2;NPTX2;PPARGC1A;PPARGC1A;RARB	6.82039e-15		MSigDB_C2.VECCHI_GASTRIC_CANCER_EARLY_DN	1.92756e-14	15	321	BNIP3;MAGI2;SMARCA1;P2RY14;JAM2;CD36;SETBP1;PRDM16;WIF1;UBL3;NR3C1;CD302;KCNJ16;THSD4;CXCL12	2.27032e-13
MSigDB_C3.TFtargets.V$HEN1_01	6.00812e-16	14	181	ALX3;KCNMA1;ARL4A;ARL4A;NXPH3;TCF7;HOXA11;PDGFB;TGIF1;PRKACG;DOC2B;DOC2B;PRICKLE1;ANK2	7.05797e-15		MSigDB_C2.PHONG_TNF_RESPONSE_NOT_VIA_P38	2.01685e-14	15	322	CADM1;SOX9;TRIB1;CLDN1;TUBD1;SOX4;CD58;CRELD2;SH3BP4;ETS2;TRIO;UVRAG;GNAI1;IRS2;ETV1	2.37237e-13
MSigDB_C7.GSE339_EX_VIVO_VS_IN_CULTURE_CD4CD8DN_DC_DN	6.00812e-16	14	181	DHRS3;WSB2;ANXA5;TGM2;ATP1B3;ATP1A1;APIP;KIAA1217;PTGER4;NPTX2;MAP3K1;MAP3K1;GJA1;KIAA1217	7.05797e-15		MSigDB_C2.HELLER_HDAC_TARGETS_SILENCED_BY_METHYLATION_DN	2.05687e-14	14	260	CADM1;HSPH1;BCL2;TIMM44;TRIB1;CD58;PLCL2;SETBP1;CD180;CCND1;DST;NR3C1;GJA1;CELF2	2.41628e-13
MSigDB_C2.PUJANA_BRCA2_PCC_NETWORK	6.10852e-16	18	400	CD1B;GATA3;CD1E;CD1C;RFC5;TCF7;RRM1;DEK;DCP2;DCP2;GLMN;POLR2B;KIN;DCP2;BARD1;ATAD2B;ADK;CBX3	7.16654e-15		MSigDB_C3.TFtargets.V$NCX_01	2.12264e-14	12	156	CADM1;HOXA4;PPP1R16A;MINK1;GAP43;ETV6;KLF12;KLF4;BCOR;PDZD2;ANK2;ETV1	2.49029e-13
MSigDB_C3.TFtargets.YATTNATC_UNKNOWN	6.29935e-16	17	338	GFI1;EHF;HOXA7;PHF20L1;KCNH2;HOXA2;HOXA1;HOXA10;PLCXD2;ETV6;BNC2;NPTX2;NPAS3;PDZD2;PRICKLE1;ANK2;RARB	7.38076e-15		MSigDB_C3.TFtargets.V$CHX10_01	2.147e-14	13	205	DIXDC1;SACM1L;PPP1R16A;BTBD3;KCNMA1;GAP43;PLEKHA6;RGS12;SLC44A3;POU2F1;ADAMTS17;SND1;ETV1	2.51558e-13
MSigDB_C7.GSE29618_BCELL_VS_PDC_DAY7_FLU_VACCINE_DN	6.49121e-16	14	182	CRIM1;GFI1;ALDH2;FCGRT;CTSC;SOX4;SCN9A;JAG1;MCC;SH3BP4;DST;MCC;CD302;MCC	7.56606e-15		MSigDB_C2.GUO_HEX_TARGETS_UP	2.19377e-14	10	80	EXT1;EXT1;IQGAP1;PTPN1;SLC6A6;POU2F1;WWTR1;PCM1;ZFHX3;ZFHX3	2.56703e-13
MSigDB_C7.GSE36392_MAC_VS_NEUTROPHIL_IL25_TREATED_LUNG_DN	6.49121e-16	14	182	DHRS3;PYROXD2;NPAS1;TRIB1;LUZP1;GRHL3;RBM44;CMIP;GPC1;GRHL3;TFEC;WWTR1;CDH23;NFIA	7.56606e-15		MSigDB_C2.KARLSSON_TGFB1_TARGETS_UP	2.27602e-14	11	115	EXT1;HSPH1;CACYBP;CD44;EXT1;DPY19L1;PTK2;ARHGAP26;PTK2;SNX7;PMEPA1	2.6598e-13
MSigDB_C7.GSE3982_EOSINOPHIL_VS_BCELL_UP	6.49121e-16	14	182	CXCL1;TMEM212;TRIB1;KCNMB1;KCNMB1;KCNMB1;PARD3;DAPK2;JAG1;SLC6A6;WIF1;TGFBR2;DUSP1;CD302	7.56606e-15		MSigDB_C2.GRADE_COLON_AND_RECTAL_CANCER_UP	2.28508e-14	14	262	CDCA7;SOX9;ANXA5;SERPINB5;RFC5;TCF7;CD44;RRM1;RLIM;DPM1;DPY19L1;ETS2;HMGB1;HNRNPA2B1	2.66691e-13
MSigDB_C7.GSE7460_CTRL_VS_TGFB_TREATED_ACT_FOXP3_MUT_TCONV_UP	6.49121e-16	14	182	WSB2;GATA3;EFHD1;PARD6B;TP53I11;FOSL2;SH3PXD2B;WDFY2;WDFY2;ST8SIA6;PRDM1;HS3ST1;FEZ2;KTN1	7.56606e-15		MSigDB_C2.BURTON_ADIPOGENESIS_1	2.29235e-14	8	32	PHLDA1;FOSL2;ETS2;PHLDA1;ARL4C;UNC45A;PHLDA1;IRS2	2.67193e-13
MSigDB_C3.miRNA.TGTATGA,MIR-485-3P	6.5639e-16	13	141	MAGI2;RBMS1;SOX9;KCNMA1;GIGYF2;JAG1;KIAA1217;GNAI1;NR3C1;PPARGC1A;KIAA1217;PPARGC1A;SP3	7.64085e-15		MSigDB_C2.LIM_MAMMARY_STEM_CELL_DN	2.36783e-14	16	395	PPFIBP2;GATA3;TGM2;PYROXD2;RFX1;CLDN1;ACAD10;MBOAT2;IFT43;ZFP3;MAP3K1;MAP3K1;PKN1;FGF13;EVPL;SLC39A11	2.75633e-13
MSigDB_C3.TFtargets.V$OCT1_B	6.59705e-16	15	229	CADM1;EHF;BCL2;HOXA10;HOXA13;CDH13;GRHL3;GRHL3;PRDM1;CD180;BCO2;KLF12;NFIA;ETV1;FGF14	7.64968e-15		MSigDB_C3.TFtargets.V$GATA1_05	2.40773e-14	14	263	HOXA3;HOXA7;PPP1R16A;HOXA11;HOXA13;TRPS1;KLF12;UBL3;PDZD2;TRPS1;NR3C1;ATXN1;RARB;ETV1	2.79914e-13
MSigDB_C3.TFtargets.V$OCT1_Q5_01	6.59705e-16	15	229	CADM1;HOXA5;EHF;HOXA7;BCL2;HOXA10;GRHL3;GRHL3;PRDM1;CD180;PRICKLE2;NFIA;RARB;ETV1;FGF14	7.64968e-15		MSigDB_C2.TIEN_INTESTINE_PROBIOTICS_6HR_DN	2.47531e-14	12	158	CADM1;CRIM1;MTRR;RBMS1;RNF7;SMYD2;FNDC3B;RIN2;WWTR1;RIN2;RIN2;KIN	2.87028e-13
MSigDB_C3.TFtargets.V$E2F1_Q3_01	6.59705e-16	15	229	CADM1;SMARCA1;MEIS1;FOSL2;HOXA13;SPOCK2;SHROOM2;PRDM16;SHROOM2;TRPS1;KLF4;KCNB2;TRPS1;ATXN1;FGF13	7.64968e-15		MSigDB_C2.GAUSSMANN_MLL_AF4_FUSION_TARGETS_C_UP	2.47531e-14	12	158	LFNG;SACM1L;PPP1R16A;TCF7;USP3;ALG14;COL5A1;KLF12;MAP3K1;PDZD2;MAP3K1;NKTR	2.87028e-13
MSigDB_C2.ACOSTA_PROLIFERATION_INDEPENDENT_MYC_TARGETS_DN	6.89946e-16	12	106	CAPN1;LCP2;LCP2;LCP2;KCNH2;MINK1;ARL4A;ARL4A;KYNU;PTPRC;PTPRC;SHANK2	7.99001e-15		MSigDB_C3.TFtargets.V$CIZ_01	2.75452e-14	13	209	CCDC88A;SGIP1;HOXA2;GTF2A1L;PDGFB;SPOCK2;SGIP1;BNC2;STIM1;CCND1;KLF12;MYLK;ADAMTS17	3.1858e-13
MSigDB_C5.NEGATIVE_REGULATION_OF_TRANSCRIPTION	7.00996e-16	14	183	TGIF1;ARHGAP35;PRDM1;POU2F1;UBP1;GLI2;KLF12;KLF4;BCOR;ZMYND11;ATXN1;HMGB1;NRG1;HSBP1	8.0763e-15		MSigDB_C3.TFtargets.V$PIT1_Q6	2.75452e-14	13	209	CADM1;HOXA4;MEIS1;HOXA3;EHF;HOXA2;HOXA9;SOX4;TEAD1;CCND1;POU2F1;FGF13;SKA2	3.1858e-13
MSigDB_C7.GSE17721_POLYIC_VS_PAM3CSK4_0.5H_BMDM_DN	7.00996e-16	14	183	CAV1;FBXW7;ARHGAP35;RXRA;RNFT1;TRIM2;RIN2;LAMA3;ANKH;RIN2;RIN2;IQSEC1;ATAD2B;SLC39A11	8.0763e-15		MSigDB_C2.SANSOM_APC_TARGETS_UP	2.76219e-14	11	117	CDCA7;SOX9;EHF;TCF7;TRIB1;CD44;SOX4;TGIF1;HS3ST1;TGFBR2;ETS2	3.19056e-13
MSigDB_C7.GSE360_L_DONOVANI_VS_T_GONDII_MAC_UP	7.00996e-16	14	183	MAGI2;ANXA5;VCAN;DOC2B;CACNG1;GLOD4;GLOD4;DOC2B;MCC;TRIO;TLN2;MCC;MCC;PENK	8.0763e-15		MSigDB_C3.miRNA.ACTTTAT,MIR-142-5P	2.96154e-14	14	267	ZFAND3;HOXA13;SPOCK2;SNX16;VMP1;MED12L;FNDC3B;GAS7;CMIP;TGFBR2;FGF13;SHANK2;ETV1;CBX3	3.41643e-13
MSigDB_C7.GSE3982_CTRL_VS_PMA_STIM_EOSINOPHIL_DN	7.00996e-16	14	183	ALX3;USP32;PHLDA1;BCAS4;FOSL2;NLRP1;FILIP1L;NLRP1;LIMD1;PHLDA1;SYN3;PHLDA1;ATAD2B;HNRNPA2B1	8.0763e-15		MSigDB_C2.AMUNDSON_POOR_SURVIVAL_AFTER_GAMMA_RADIATION_2G	3.10516e-14	12	161	PLCD4;SMARCA1;ANXA5;MYOF;DIP2C;GPC1;CCND1;WWTR1;SH3BP4;DST;ZFHX3;ZFHX3	3.57751e-13
MSigDB_C3.TFtargets.ACCTGTTG_UNKNOWN	7.20593e-16	13	142	CADM1;ARL4A;ARL4A;GAP43;KCNQ3;PIP5K1B;DST;NR3C1;ATXN1;PKN1;RARB;ZFHX3;ZFHX3	8.29143e-15		MSigDB_C3.TFtargets.V$EVI1_04	3.11404e-14	13	211	DHRS3;EXT1;EHF;HOXA2;RPS6KB1;LUZP1;EXT1;PRDM1;CD180;FGF13;PPARGC1A;PPARGC1A;SP3	3.58314e-13
MSigDB_C7.GSE1460_NAIVE_CD4_TCELL_ADULT_BLOOD_VS_THYMIC_STROMAL_CELL_DN	7.56675e-16	14	184	HSPH1;ALDH2;WSB2;BTBD3;HELZ;BTBD3;IGFBP5;ATP1B3;GLRB;PTRH2;JAG1;RAPGEF4;KLF4;KAZN	8.65116e-15		MSigDB_C5.NEUROLOGICAL_SYSTEM_PROCESS	3.14613e-14	15	332	DHRS3;KCNMA1;KCNIP1;KCNIP1;KCNIP1;KCNMB1;KCNMB1;CHRNE;KCNMB1;CRYBB3;ABLIM1;HTR1F;ABLIM1;CDH23;SYN3	3.61543e-13
MSigDB_C7.GSE20715_0H_VS_48H_OZONE_LUNG_UP	7.56675e-16	14	184	FGF18;ELF5;DAPK2;TBC1D19;LAMA3;PRDM1;SLC6A6;POU2F1;PTPRC;LIMCH1;DHX40;PTPRC;IRS1;TM2D1	8.65116e-15		MSigDB_C2.INGRAM_SHH_TARGETS_UP	3.34043e-14	11	119	TEK;SPRY1;FILIP1L;ANKH;SLC6A6;SPRY1;KLF4;MAP3K1;DUSP1;MAP3K1;NR3C1	3.82891e-13
MSigDB_C7.GSE32423_IL7_VS_IL7_IL4_MEMORY_CD8_TCELL_UP	7.56675e-16	14	184	TRAK1;SPRY1;ARL4A;ARL4A;SPOP;DGKB;OTUD1;UBASH3B;RXRA;ANKH;SPRY1;UTRN;UBASH3B;HMGB1	8.65116e-15		MSigDB_C2.IZADPANAH_STEM_CELL_ADIPOSE_VS_BONE_UP	3.34043e-14	11	119	PHLDA1;GAP43;HOXA10;HOXA11;CD44;TPST2;TBC1D1;JAG1;PHLDA1;ARL4C;PHLDA1	3.82891e-13
MSigDB_C7.GSE3337_CTRL_VS_16H_IFNG_IN_CD8POS_DC_UP	7.56675e-16	14	184	ANXA5;HOXA1;CD44;CDH11;SOX4;VCAN;QRSL1;PRDM1;CRYL1;NAV1;ETS2;TRIO;ASAP1;FZD1	8.65116e-15		MSigDB_C2.ZHANG_TLX_TARGETS_60HR_UP	3.45148e-14	14	270	FCGRT;EFHD1;PFKP;RAB40C;CTIF;ANKH;AOX1;SLC6A6;WWTR1;TGFBR2;KLF4;IQSEC1;PHYHIPL;ARL4C	3.95116e-13
MSigDB_C7.GSE3982_DC_VS_NKCELL_UP	7.56675e-16	14	184	CCDC88A;LGALS3;USP32;CD1E;PFKP;ARL4A;ARL4A;TOR3A;PTRH2;RAB20;PTK2;TRIO;PTK2;HSBP1	8.65116e-15		MSigDB_C2.DUTERTRE_ESTRADIOL_RESPONSE_6HR_UP	3.51613e-14	13	213	CDCA7;PHLDA1;TGM2;BCL2;CD44;LDLRAD3;POLA2;RPL32;MYOF;ANKH;PHLDA1;PHLDA1;CXCL12	4.02004e-13
MSigDB_C2.HOLLMANN_APOPTOSIS_VIA_CD40_UP	8.16414e-16	14	185	HSPH1;ALDH2;TBC1D1;PLEKHF2;RFTN1;SERINC5;TACC1;PCM1;PTPRC;PTPRC;ETS2;DST;NR3C1;HMGB1	9.27508e-15		MSigDB_C3.TFtargets.AAAYRNCTG_UNKNOWN	3.58498e-14	15	335	CAPN1;GFI1;LRRC4;HOXA5;MEIS1;BTBD3;HOXA10;PDGFB;DGKB;SPOCK2;FGFR1;TRPS1;AXDND1;RAPGEF4;TRPS1	4.09354e-13
MSigDB_C7.GSE10325_CD4_TCELL_VS_MYELOID_DN	8.16414e-16	14	185	CCDC88A;ALDH2;TRAK1;CD1C;TRIB1;KCNMB1;KCNMB1;KCNMB1;RXRA;RIN2;KYNU;RIN2;RIN2;HSBP1	9.27508e-15		MSigDB_C2.HELLER_HDAC_TARGETS_DN	3.63072e-14	14	271	CADM1;HSPH1;BCL2;PFKP;TIMM44;CD44;SETBP1;CRELD2;MGAT3;KANK1;CD180;CCND1;GJA1;CELF2	4.13524e-13
MSigDB_C7.GSE14769_UNSTIM_VS_60MIN_LPS_BMDM_DN	8.16414e-16	14	185	CXCL1;PHLDA1;TLR2;FOSL2;OTUD1;F3;TGIF1;RAPGEF1;RAB20;SPRY2;PHLDA1;DUSP1;PHLDA1;GJA1	9.27508e-15		MSigDB_C2.WANG_MLL_TARGETS	3.63072e-14	14	271	DHRS3;ALDH2;ENPP3;GATA3;EFHD1;HOXA10;RNF144B;HOXA13;JAM2;PLA2R1;ARHGAP26;NFIA;RABGAP1L;ETV1	4.13524e-13
MSigDB_C7.GSE24634_TREG_VS_TCONV_POST_DAY3_IL4_CONVERSION_DN	8.16414e-16	14	185	LGALS3;MNDA;SDC2;RAB38;TGM2;CTSC;CD36;JAG1;RAB38;SERINC5;RIN2;TFEC;RIN2;RIN2	9.27508e-15		MSigDB_C2.GRAESSMANN_APOPTOSIS_BY_SERUM_DEPRIVATION_DN	3.73454e-14	13	214	ALX3;BNIP3;TGM2;KCNH2;CBX8;EFHD1;HOXA1;ELF5;F3;MAP1B;SLC5A9;DUSP1;RABGAP1L	4.2481e-13
MSigDB_C7.GSE360_L_MAJOR_VS_B_MALAYI_HIGH_DOSE_DC_DN	8.16414e-16	14	185	DIXDC1;CD1E;RPL3;HOXA10;SPOP;IPO9;SLC16A2;STIM1;PRDM1;MCC;KLF4;MCC;MCC;AJAP1	9.27508e-15		MSigDB_C2.IVANOVA_HEMATOPOIESIS_LATE_PROGENITOR	3.83404e-14	17	485	EXT1;FCGRT;LTB4R;SERBP1;PITRM1;PLEKHF2;EXT1;UBAC2;FNDC3B;GAS7;RBM44;TACC1;GPC1;COL5A1;ASAP1;RARB;RABGAP1L	4.35577e-13
MSigDB_C5.ESTABLISHMENT_OF_CELLULAR_LOCALIZATION	8.41885e-16	17	344	BNIP3;CADM1;KLHL2;TRAK1;BCL2;TIMM44;CBLB;CRTAM;GLMN;SHROOM2;SHROOM2;TRPS1;NUDT4;TRPS1;BARD1;SYN3;ATXN1	9.55237e-15		MSigDB_C2.TAKEDA_TARGETS_OF_NUP98_HOXA9_FUSION_3D_UP	3.87788e-14	12	164	CAV1;EIF2AK2;HOXA5;MEIS1;HOXA3;HOXA6;HOXA7;EIF2AK2;FGF18;HOXA9;SOX4;DST	4.39999e-13
MSigDB_C2.WEI_MYCN_TARGETS_WITH_E_BOX	8.69787e-16	22	711	HSPH1;CLN6;CLN6;KCNMA1;CACYBP;FOSL2;TRIB1;MRPL39;LDLRAD3;GEN1;SERBP1;CD58;TOR3A;VCAN;QRSL1;KANK1;FANCC;MYLK;KTN1;TMEM167A;XRCC4;HMGB1	9.85649e-15		MSigDB_C2.WANG_SMARCE1_TARGETS_DN	4.07992e-14	15	338	BNIP3;CAV1;CXCL1;HSPH1;NT5E;SACM1L;TGM2;CACYBP;TRIB1;WWC3;SLC16A2;APIP;HS3ST1;PTGER4;CAV2	4.61175e-13
MSigDB_C7.GSE7852_LN_VS_FAT_TREG_DN	8.80481e-16	14	186	PHLDA1;CHMP4C;LTB4R;MAGI1;PLCL2;TGIF1;OSBPL3;RAB20;IQGAP1;TBC1D19;ETS2;PHLDA1;DUSP1;PHLDA1	9.9651e-15		MSigDB_C2.CREIGHTON_ENDOCRINE_THERAPY_RESISTANCE_2	4.07992e-14	15	338	SPATA6;USP32;RAB36;TCF7;SPOP;SHROOM2;SHROOM2;IFT43;NPTX2;DPY19L1;PCM1;RASAL2;ARL4C;IFT27;SHANK2	4.61175e-13
MSigDB_C2.PICCALUGA_ANGIOIMMUNOBLASTIC_LYMPHOMA_UP	9.49163e-16	14	187	COL1A2;CTSC;KCNMA1;TNC;IGFBP5;CDH11;COL4A1;COL4A2;WWTR1;CAV2;MYLK;CXCL12;GJA1;ANK2	1.06913e-14		MSigDB_C3.TFtargets.YATTNATC_UNKNOWN	4.07992e-14	15	338	GFI1;EHF;HOXA7;KCNH2;HOXA2;HOXA1;HOXA10;PLCXD2;ETV6;BNC2;NPTX2;NPAS3;PDZD2;ANK2;RARB	4.61175e-13
MSigDB_C7.KAECH_DAY15_EFF_VS_MEMORY_CD8_TCELL_DN	9.49163e-16	14	187	ANXA5;GATA3;BCL2;TCF7;ITPKB;CRTAM;CD247;USP3;SMYD2;STIM1;ABLIM1;KLF4;ABLIM1;DUSP1	1.06913e-14		MSigDB_C2.FERRANDO_T_ALL_WITH_MLL_ENL_FUSION_UP	4.12016e-14	10	85	FCGRT;GATA3;LCP2;LCP2;LCP2;HOXA9;TCF7;CBLB;SPOCK2;CBX3	4.65138e-13
MSigDB_C7.GSE360_CTRL_VS_M_TUBERCULOSIS_DC_DN	9.49163e-16	14	187	FGFR2;RBMS1;SOX9;LCP2;LCP2;LCP2;EFHD1;ARL4A;S100A8;ARL4A;TRIB1;CD44;VCAN;KYNU	1.06913e-14		MSigDB_C2.HORIUCHI_WTAP_TARGETS_UP	4.43687e-14	14	275	CDC42EP5;CXCL1;CDH11;CD58;FNDC3B;JAG1;COL5A1;LIMCH1;KLF4;ARHGAP26;PDZD2;NR3C1;TM2D1;PPM1D	4.99635e-13
MSigDB_C2.RUIZ_TNC_TARGETS_UP	9.49416e-16	13	145	FCGRT;MEIS1;PHLDA1;COL1A2;CTSC;STON1;PCMTD2;CDH11;CBLB;SOX4;PHLDA1;PHLDA1;CXCL12	1.06913e-14		MSigDB_C5.ENDOPLASMIC_RETICULUM	4.43687e-14	14	275	CAV1;CCDC88A;EXT1;CLN6;CLN6;TPST2;GNAZ;TMEM117;EXT1;STIM1;DPM1;KTN1;PDZD2;AKAP6	4.99635e-13
MSigDB_C7.GSE26669_CD4_VS_CD8_TCELL_IN_MLR_UP	1.02276e-15	14	188	GPT;GATA3;KCNH2;PPP1R16A;BCL2;RNF7;ALG14;HK1;ANKH;PRDM1;NUDT4;ETS2;ASAP1;RABGAP1L	1.14885e-14		MSigDB_C2.HOEBEKE_LYMPHOID_STEM_CELL_UP	4.65125e-14	10	86	LRRFIP1;P2RY14;ITSN2;NLRP1;NLRP1;SETBP1;OSBPL3;MED13L;PALLD;IQSEC1	5.22466e-13
MSigDB_C7.GSE5463_CTRL_VS_DEXAMETHASONE_TREATED_THYMOCYTE_UP	1.02276e-15	14	188	LCP2;TRAK1;LCP2;LCP2;KCNMB1;KCNMB1;SOX4;KCNMB1;TBC1D1;CRELD2;MAP3K1;UNC45A;MAP3K1;IRS2	1.14885e-14		MSigDB_C2.ZHANG_TARGETS_OF_EWSR1_FLI1_FUSION	4.65125e-14	10	86	CAV1;FCGRT;CD1E;KDSR;PFKP;CDH11;ATP1A1;TRIM2;CCND1;CAV2	5.22466e-13
MSigDB_C5.CYTOSKELETON	1.06761e-15	17	349	KLHL2;LRRFIP1;TUBD1;CLASP2;WASL;SHROOM2;SHROOM2;MAP1B;IQGAP1;ABLIM1;PCM1;PTK2;PALLD;ABLIM1;PTK2;UTRN;EVPL	1.19773e-14		MSigDB_C5.POSITIVE_REGULATION_OF_CELLULAR_METABOLIC_PROCESS	4.73839e-14	13	218	CDC42EP5;SMARCA1;CLN6;CLN6;EHF;GLMN;RXRA;MAML2;CCND1;GLI2;ATG7;PPARGC1A;PPARGC1A	5.31588e-13
MSigDB_C3.TFtargets.V$IRF1_Q6	1.09807e-15	15	237	GFI1;USP32;SKP1;HOXA10;TUBD1;HOXA13;KYNU;PRICKLE2;PPARGC1A;PPARGC1A;IRS2;DPP10;PPM1D;CBX3;HNRNPA2B1	1.23036e-14		MSigDB_C2.WIEDERSCHAIN_TARGETS_OF_BMI1_AND_PCGF2	4.84211e-14	9	57	CAV1;LFNG;TEK;CLDN1;MYOF;MAP1B;CCND1;NAV1;COL5A1	5.42546e-13
MSigDB_C5.TRANSFERASE_ACTIVITY_TRANSFERRING_PHOSPHORUS_CONTAINING_GROUPS	1.15377e-15	18	415	CRIM1;EIF2AK2;TEK;MINK1;PFKP;EIF2AK2;BCR;TRIB1;ITPKB;FGFR1;PDGFRL;PRKACG;HK1;DAPK2;TGFBR2;MYLK;TRIO;ADK	1.29115e-14		MSigDB_C5.PROTEIN_KINASE_ACTIVITY	5.14637e-14	14	278	CRIM1;EIF2AK2;TEK;MINK1;EIF2AK2;BCR;TRIB1;FGFR1;PDGFRL;PRKACG;DAPK2;TGFBR2;MYLK;TRIO	5.75918e-13
MSigDB_C2.IVANOVA_HEMATOPOIESIS_LATE_PROGENITOR	1.18041e-15	19	485	EXT1;FCGRT;CTSC;LTB4R;SERBP1;PITRM1;PLEKHF2;EXT1;UBAC2;FNDC3B;GAS7;RBM44;TACC1;GPC1;COL5A1;TMEM167A;ASAP1;RARB;RABGAP1L	1.31932e-14		MSigDB_C2.PATIL_LIVER_CANCER	5.17564e-14	19	669	CAPN1;CCDC88A;CDCA7;ARL4A;ARL4A;SH3PXD2B;RRM1;DEK;PLEKHF2;MAP1B;PTPN14;HEATR6;PTK2;TRIO;PTK2;IRS1;ASAP1;ETV1;HNRNPA2B1	5.78473e-13
MSigDB_C7.GSE17721_POLYIC_VS_PAM3CSK4_2H_BMDM_DN	1.18602e-15	14	190	EXT1;ITGBL1;MCOLN2;SOX9;P2RY14;POLA2;PLCL2;EXT1;MGAT3;MAML2;CRYL1;ABLIM1;ABLIM1;NR3C1	1.3223e-14		MSigDB_C2.SASSON_RESPONSE_TO_FORSKOLIN_DN	5.24287e-14	10	87	DHRS3;TP53I11;TRIB1;ARHGAP35;PTPN1;ABLIM1;RASAL2;SH3BP4;ABLIM1;ARL4C	5.85259e-13
MSigDB_C7.GSE29618_MONOCYTE_VS_MDC_UP	1.18602e-15	14	190	EXT1;RBMS1;S100A8;CD44;USP3;VCAN;CD36;RXRA;EXT1;RIN2;RIN2;RIN2;ATXN1;IRS2	1.3223e-14		MSigDB_C5.GTPASE_REGULATOR_ACTIVITY	5.29466e-14	11	124	BCR;WASL;RGS12;HERC1;RALBP1;IQGAP1;HERC1;RAPGEF4;RASAL2;TRIO;TIAM2	5.90305e-13
MSigDB_C2.PID_MET_PATHWAY	1.20825e-15	11	80	BCAR1;WASL;RAPGEF1;PTPN1;RIN2;RIN2;RIN2;PTK2;MAP3K1;PTK2;MAP3K1	1.34541e-14		MSigDB_C3.TFtargets.V$NFKB_Q6_01	5.32806e-14	13	220	CADM1;RBMS1;TBX20;EHF;ALG6;GEN1;TGIF1;RIN2;MAML2;RIN2;RIN2;NR3C1;ETV1	5.93292e-13
MSigDB_C2.BILD_HRAS_ONCOGENIC_SIGNATURE	1.24365e-15	15	239	CXCL1;FGFR2;LRRFIP1;PHLDA1;NT5E;ZBED2;SERPINB5;TRIB1;MBOAT2;ZNF827;LAMA3;PHLDA1;DUSP1;PHLDA1;MAST4	1.3814e-14		MSigDB_C2.REACTOME_GPCR_DOWNSTREAM_SIGNALING	5.50012e-14	17	496	ADCY4;CXCL1;LTB4R;TACR2;OR6N2;P2RY14;GNAZ;DGKB;RGS12;PF4;PTGER4;HTR1F;TRIO;GNAI1;AKT3;TIAM2;CXCL12	6.11692e-13
MSigDB_C3.TFtargets.V$PEA3_Q6	1.24365e-15	15	239	CADM1;GFI1;SPATA6;GATA3;EHF;NIPAL3;ITPKB;CD247;ABLIM1;KIAA0040;BCL2L14;PTPRC;PTPRC;ABLIM1;AKT3	1.3814e-14		MSigDB_C2.KIM_WT1_TARGETS_DN	5.63382e-14	16	418	KLHL2;ARL4A;ARL4A;HOXA9;TGIF1;RIN2;CCND1;RIN2;RIN2;BARD1;ARL4C;GNAI1;IRS1;GJA1;NKTR;PPM1D	6.25786e-13
MSigDB_C7.GSE22886_NAIVE_BCELL_VS_MONOCYTE_DN	1.27637e-15	14	191	EXT1;LGALS3;MNDA;TLR2;S100A8;VCAN;RXRA;ATP1A1;EXT1;RIN2;RIN2;RIN2;FEZ2;ATXN1	1.41076e-14		MSigDB_C3.TFtargets.TGACCTTG_V$SF1_Q6	5.64745e-14	13	221	FBXL22;RBMS1;MAP1B;SDHD;APIP;RIN2;NPTX2;RIN2;RIN2;UBL3;KIN;IQSEC1;SDK1	6.26524e-13
MSigDB_C7.GSE29618_PDC_VS_MDC_DAY7_FLU_VACCINE_DN	1.27637e-15	14	191	CD1B;DHRS3;LGALS3;MNDA;ANXA5;CD1E;TLR2;CD1C;VCAN;GAS7;PTGER4;TRIO;ASAP1;FZD1	1.41076e-14		MSigDB_C2.PID_FAK_PATHWAY	5.71802e-14	9	58	BCAR1;WASL;ARHGAP35;RAPGEF1;CCND1;PTK2;ARHGAP26;PTK2;ASAP1	6.33571e-13
MSigDB_C7.GSE360_DC_VS_MAC_T_GONDII_DN	1.27637e-15	14	191	BNIP3;CADM1;HOXA5;NT5E;SPRY1;S100A8;VCAN;F3;RXRA;GPC1;SPRY1;RASAL2;ARHGAP26;AKT3	1.41076e-14		MSigDB_C2.KEGG_TIGHT_JUNCTION	5.79172e-14	11	125	MAGI2;PARD6B;MAGI1;MYL12B;CLDN1;JAM2;PARD3;PPP2R2D;CLDN16;GNAI1;AKT3	6.40945e-13
MSigDB_C7.GSE360_T_GONDII_VS_B_MALAYI_HIGH_DOSE_DC_DN	1.27637e-15	14	191	CD1B;SDC2;CD1E;NIPAL3;P2RY14;RXRA;SERINC5;RIN2;GPC1;NPAS3;RIN2;RIN2;ARHGAP26;ATXN1	1.41076e-14		MSigDB_C2.TORCHIA_TARGETS_OF_EWSR1_FLI1_FUSION_DN	6.25529e-14	14	282	TOP1MT;MEIS1;TGM2;HOXA9;BCR;SOX4;UBTD2;PTPN14;CRYL1;CCND1;ZNF518B;NR3C1;ATXN1;CELF2	6.91394e-13
MSigDB_C7.GSE29618_PDC_VS_MDC_DN	1.37304e-15	14	192	LGALS3;MNDA;ANXA5;CD1E;BCL2;CD1C;TRIB1;GAS7;IQGAP1;SERINC5;PTGER4;PTPRC;PTPRC;ASAP1	1.51388e-14		MSigDB_C7.GSE17974_IL4_AND_ANTI_IL12_VS_UNTREATED_12H_ACT_CD4_TCELL_UP	6.40667e-14	12	171	GFI1;GATA3;GPR183;TRIB1;SOX4;WWC3;VMP1;PTPN14;UBL3;GNAI1;ASAP1;SKA2	7.07255e-13
MSigDB_C7.GSE29618_MONOCYTE_VS_PDC_DAY7_FLU_VACCINE_UP	1.37304e-15	14	192	TLR2;TRIB1;CD44;USP3;TGIF1;RXRA;HK1;GAS7;RAB20;RIN2;RIN2;RIN2;ARHGAP26;ASAP1	1.51388e-14		MSigDB_C2.SNIJDERS_AMPLIFIED_IN_HEAD_AND_NECK_TUMORS	6.53387e-14	8	36	CD44;FGFR1;JAG1;TACC1;LAMA3;CCND1;GLI2;FZD1	7.20411e-13
MSigDB_C2.ST_INTEGRIN_SIGNALING_PATHWAY	1.39439e-15	11	81	CAV1;BCAR1;ITGA11;ARHGAP35;MYLK;PTK2;ARHGAP26;PTK2;TLN2;AKT3;ASAP1	1.53554e-14		MSigDB_C3.TFtargets.V$GATA1_02	6.71387e-14	13	224	CAPN1;SGIP1;TMEM196;MINK1;IGFBP5;FOSL2;RLIM;MYT1;SGIP1;BNC2;PDZD2;FGF13;HNRNPA2B1	7.39349e-13
MSigDB_C2.CLASPER_LYMPHATIC_VESSELS_DURING_METASTASIS_DN	1.42961e-15	9	36	CXCL1;SDC2;NT5E;COL1A2;CDH11;JAM2;VCAN;GPC1;COL5A1	1.57239e-14		MSigDB_C7.GSE11057_EFF_MEM_VS_CENT_MEM_CD4_TCELL_UP	6.87068e-14	12	172	ALX3;GFI1;LGALS3;LRRFIP1;PHLDA1;CD58;SLC44A3;TBC1D19;COL5A1;WWTR1;PHLDA1;PHLDA1	7.52922e-13
MSigDB_C7.GSE339_EX_VIVO_VS_IN_CULTURE_CD8POS_DC_DN	1.47643e-15	14	193	EXT1;WSB2;ANXA5;CLDN1;TGIF1;EXT1;AEBP2;CMIP;PTGER4;SLC6A6;PTK2;PTK2;ARL4C;PENK	1.6219e-14		MSigDB_C7.GSE22886_UNSTIM_VS_IL15_STIM_NKCELL_UP	6.87068e-14	12	172	HOXA5;PCMTD2;SPOCK2;NLRP1;NLRP1;KLHL29;PIP5K1B;COL5A1;ABLIM1;ATG14;ABLIM1;NKTR	7.52922e-13
MSigDB_C2.ZHOU_INFLAMMATORY_RESPONSE_LPS_UP	1.54949e-15	17	357	ALX3;CXCL1;TBX20;RCN3;TLR2;RNF144B;CLDN1;CD44;CBLB;JAG1;PTPN1;LAMA3;AXDND1;NPAS3;KLF4;HTT;FZD1	1.70008e-14		MSigDB_C7.GSE36392_EOSINOPHIL_VS_MAC_IL25_TREATED_LUNG_DN	6.87068e-14	12	172	EHF;ARL4A;ARL4A;GPR183;PRR12;MYOF;APIP;GLOD4;GLOD4;CRYL1;MAP3K1;MAP3K1	7.52922e-13
MSigDB_C2.REACTOME_ADAPTIVE_IMMUNE_SYSTEM	1.58518e-15	19	493	LCP2;LCP2;LCP2;CTSC;SKP1;RNF144B;CBLB;CRTAM;CD247;CD36;FBXW7;PRKACG;STIM1;PTPRC;RAPGEF4;ATG7;PTPRC;CD96;AKT3	1.73483e-14		MSigDB_C7.GSE39820_IL1B_IL6_VS_IL1B_IL6_IL23A_TREATED_CD4_TCELL_UP	6.87068e-14	12	172	MINK1;HOXA1;ST8SIA6;WIF1;UBL3;ARL4C;FGF13;GJA1;PPARGC1A;PPARGC1A;ZFHX3;ZFHX3	7.52922e-13
MSigDB_C5.HOMEOSTATIC_PROCESS	1.58696e-15	14	194	BNIP3;CAV1;CLN6;CLN6;BCL2;CLDN16;ATP1A1;PTPRC;PTPRC;BARD1;CDH23;CXCL12;PPARGC1A;PPARGC1A	1.73483e-14		MSigDB_C2.STEIN_ESRRA_TARGETS_UP	7.04642e-14	15	351	PFKP;PPP2R2D;HK1;QRSL1;MAP1B;TRIM2;SDHD;FAM50B;ABLIM1;KIAA0040;ETS2;ABLIM1;IQSEC1;DUSP1;IFT27	7.71239e-13
MSigDB_C7.GSE20715_0H_VS_48H_OZONE_TLR4_KO_LUNG_DN	1.58696e-15	14	194	HSPH1;LGALS3;PHLDA1;SKP1;TNC;CACYBP;F3;VMP1;PTPN1;TFEC;PHLDA1;PHLDA1;PMEPA1;GJA1	1.73483e-14		MSigDB_C5.POSITIVE_REGULATION_OF_METABOLIC_PROCESS	7.10843e-14	13	225	CDC42EP5;SMARCA1;CLN6;CLN6;EHF;GLMN;RXRA;MAML2;CCND1;GLI2;ATG7;PPARGC1A;PPARGC1A	7.77079e-13
MSigDB_C3.TFtargets.V$MYCMAX_02	1.58994e-15	15	243	HSPH1;HOXA3;HOXA7;LRRC2;HOXA11;SERBP1;RLIM;FBXW7;GRHL3;GRHL3;BCOR;UVRAG;ADAMTS17;ETV1;FGF14	1.73598e-14		MSigDB_C2.BRUINS_UVC_RESPONSE_EARLY_LATE	7.22709e-14	14	285	GFI1;CRTC3;NXPH3;UBLCP1;TUBD1;PTCD2;PPP2R2D;FILIP1L;PRICKLE2;CYP26A1;ASAP1;IFT27;SKA2;EVPL	7.8909e-13
MSigDB_C2.ZHOU_INFLAMMATORY_RESPONSE_FIMA_DN	1.6895e-15	15	244	BRAT1;HOXA1;MRPS27;SCN7A;RIN2;KIAA1217;ZFP3;RIN2;RIN2;SPRY2;CCDC85A;KIAA1217;TRPM3;PRICKLE1;RABGAP1L	1.8402e-14		MSigDB_C7.GSE26928_NAIVE_VS_EFF_MEMORY_CD4_TCELL_DN	7.3651e-14	12	173	MCOLN2;MTRR;WSB2;FBXW7;RAPGEF1;PRDM1;DPY19L1;FEZ2;BARD1;PMEPA1;RABGAP1L;SLC39A11	8.02206e-13
MSigDB_C2.KAAB_HEART_ATRIUM_VS_VENTRICLE_DN	1.6895e-15	15	244	BNIP3;GPT;PFKP;FGF18;CDH13;SMYD2;CD36;SDHD;PTPN14;STIM1;GPC1;ABLIM1;LIMCH1;ABLIM1;VPS13D	1.8402e-14		MSigDB_C7.GSE3982_BASOPHIL_VS_NKCELL_UP	7.3651e-14	12	173	EXT1;HOXA4;KCNH2;BCL2;CRTC3;WASL;BEGAIN;KLHL29;BEGAIN;EXT1;CACNG1;HS3ST1	8.02206e-13
MSigDB_C2.JOHNSTONE_PARVB_TARGETS_2_DN	1.71361e-15	16	299	SPRY1;DCP2;DCP2;UBTD2;RIN2;RIN2;RIN2;LIMCH1;SPRY1;MYLK;PTK2;DCP2;DST;PTK2;IRS1;NR3C1	1.8642e-14		MSigDB_C2.ALFANO_MYC_TARGETS	7.52414e-14	13	226	SOX9;PHLDA1;TGM2;KCNH2;NPAS1;FILIP1L;MAP1B;GLOD4;GLOD4;HS3ST1;MYLK;PHLDA1;PHLDA1	8.18535e-13
MSigDB_C2.REACTOME_GPCR_DOWNSTREAM_SIGNALING	1.76812e-15	19	496	ADCY4;CXCL1;LTB4R;TACR2;OR6N2;P2RY14;VIP;GNAZ;DGKB;RGS12;PF4;PTGER4;HTR1F;TRIO;GNAI1;AKT3;TIAM2;PENK;CXCL12	1.92117e-14		MSigDB_C3.TFtargets.STTTCRNTTT_V$IRF_Q6	7.89172e-14	12	174	MEIS1;IGFBP5;HOXA13;ETV6;CCND1;BCOR;PTK2;PTK2;ATXN1;PPARGC1A;TRPM3;PPARGC1A	8.5639e-13
MSigDB_C2.TARTE_PLASMA_CELL_VS_PLASMABLAST_UP	1.77763e-15	17	360	ALDH2;FCGRT;KCNMA1;TNC;S100A8;BCR;ITPKB;CBLB;COL4A1;TGIF1;PRKACG;GPC1;KANK1;DUSP1;CXCL12;ZFHX3;ZFHX3	1.92917e-14		MSigDB_C7.GSE17974_CTRL_VS_ACT_IL4_AND_ANTI_IL12_6H_CD4_TCELL_DN	7.89172e-14	12	174	CRIM1;PHLDA1;CLN6;CLN6;ALG6;CLDN1;GLMN;VMP1;PTPN14;PHLDA1;PHLDA1;ATXN1	8.5639e-13
MSigDB_C3.miRNA.CTACCTC,LET-7A,LET-7B,LET-7C,LET-7D,LET-7E,LET-7F,MIR-98,LET-7G,LET-7I	1.8604e-15	17	361	USP32;BZW1;COL1A2;PARD6B;RAB40C;HOXA1;PDGFB;CLASP2;RNF7;SNX16;BEGAIN;RNFT1;BEGAIN;OSBPL3;GAS7;AKAP6;IRS2	2.01656e-14		MSigDB_C5.INTERCELLULAR_JUNCTION	7.90074e-14	9	60	CADM1;PARD6B;CLDN1;PARD3;CLDN16;SHROOM2;SHROOM2;PDZD2;GJA1	8.5639e-13
MSigDB_C2.WIERENGA_STAT5A_TARGETS_UP	1.96607e-15	14	197	CD1B;DHRS3;ENPP3;PHLDA1;TGM2;ARL4A;ARL4A;IGFBP5;TRIB1;FNDC3B;POU2F1;SH3BP4;PHLDA1;PHLDA1	2.12596e-14		MSigDB_C5.REGULATION_OF_CELL_PROLIFERATION	7.95026e-14	14	287	CAPN1;CCDC88A;CDCA7;CXCL1;EIF2AK2;EIF2AK2;FGF18;TP53I11;IL12RB2;GLMN;TGFBR2;KLF4;MYO16;PPM1D	8.59917e-13
MSigDB_C3.TFtargets.V$RSRFC4_Q2	1.96607e-15	14	197	BNIP3;TMEM71;PLEKHA6;TRPS1;BNC2;PTPN1;PRDM1;KTN1;ARHGAP26;TRPS1;IRS1;PMEPA1;ATXN1;ZFPM2	2.12596e-14		MSigDB_C3.TFtargets.V$MYOD_Q6	7.96202e-14	13	227	KCNH2;ARL4A;ALG6;ARL4A;MAGI1;PDGFB;SPOP;MDGA1;PRKAG2;CYP26A1;PPARGC1A;PPARGC1A;ANK2	8.59917e-13
MSigDB_C2.ENK_UV_RESPONSE_KERATINOCYTE_UP	1.97075e-15	19	499	CXCL1;TGM2;SKP1;TIMM44;TRIB1;WASL;POLA2;RGS12;TGIF1;RXRA;MGAT3;KCNQ3;KYNU;KCNB2;SPRY2;ETS2;DUSP1;SND1;EVPL	2.12846e-14		MSigDB_C3.TFtargets.V$HNF1_Q6	7.96202e-14	13	227	RBMS1;HOXA10;HGFAC;GEN1;USP3;ZNF827;MED12L;SLC44A3;PRDM1;POU2F1;PPARGC1A;PPARGC1A;RARB	8.59917e-13
MSigDB_C2.MCCABE_BOUND_BY_HOXC6	2.03686e-15	17	363	FGFR2;DIXDC1;BTBD3;BTBD3;KCNMA1;PARD6B;BCAS4;ZBTB7C;CDH11;PPP2R2D;THBS4;SCN9A;CRYBB3;BCO2;ASAP1;THSD4;DPP10	2.19721e-14		MSigDB_C3.TFtargets.TCANNTGAY_V$SREBP1_01	8.08203e-14	16	428	LRRC4;HOXA2;PDGFB;ITSN2;GIGYF2;SNX16;TGIF1;ZNF827;LAMA3;PCM1;KLF12;UVRAG;PKN1;PPARGC1A;PPARGC1A;RARB	8.71829e-13
MSigDB_C2.CONCANNON_APOPTOSIS_BY_EPOXOMICIN_DN	2.09592e-15	13	154	ABCA12;CADM1;KCNMA1;PFKP;CLCN4;CDH11;VCAN;MYOF;PDGFRL;DPY19L1;RAPGEF4;SPRY2;ETV1	2.2555e-14		MSigDB_C2.NABA_MATRISOME_ASSOCIATED	8.25897e-14	19	687	CXCL1;LGALS3;SDC2;WFIKKN1;ANXA5;TGM2;FGF18;SERPINB5;HGFAC;PDGFB;PF4;LOXL4;IL16;GPC1;WIF1;ADAMTS12;ADAMTS17;CXCL12;FGF13	8.89847e-13
MSigDB_C7.GSE17974_IL4_AND_ANTI_IL12_VS_UNTREATED_72H_ACT_CD4_TCELL_UP	2.09592e-15	13	154	PHLDA1;GATA3;TMEM71;GPR183;CLDN1;SETBP1;PTPN14;SERINC5;ANKH;PHLDA1;GNAI1;PHLDA1;ATXN1	2.2555e-14		MSigDB_C5.MACROMOLECULE_LOCALIZATION	8.42314e-14	13	228	CADM1;KLHL2;TRAK1;TIMM44;CBLB;GLMN;SHROOM2;SHROOM2;TRPS1;NUDT4;TRPS1;BARD1;HNRNPA2B1	9.05255e-13
MSigDB_C5.ORGANELLE_LUMEN	2.21302e-15	18	431	BNIP3;CLN6;CLN6;RPL3;FGF18;TIMM44;PITRM1;POLR2B;HS3ST1;KIN;NR3C1;MED30;ATXN1;KRR1;PPARGC1A;PPARGC1A;MED30;MYO16	2.37582e-14		MSigDB_C7.GSE14308_TH17_VS_INDUCED_TREG_DN	8.45241e-14	12	175	PPFIBP2;KCNH2;ARL4A;ARL4A;RXRA;RALBP1;GLOD4;GLOD4;CRYL1;PIP5K1B;RABGAP1L;EVPL	9.05255e-13
MSigDB_C5.MEMBRANE_ENCLOSED_LUMEN	2.21302e-15	18	431	BNIP3;CLN6;CLN6;RPL3;FGF18;TIMM44;PITRM1;POLR2B;HS3ST1;KIN;NR3C1;MED30;ATXN1;KRR1;PPARGC1A;PPARGC1A;MED30;MYO16	2.37582e-14		MSigDB_C7.GSE37416_0H_VS_48H_F_TULARENSIS_LVS_NEUTROPHIL_UP	8.45241e-14	12	175	KLHL2;SDC2;MTM1;RFX1;BCR;HERC1;DHRS12;DHRS12;TACC1;HERC1;MAP3K1;MAP3K1	9.05255e-13
MSigDB_C3.TFtargets.V$AP2_Q6_01	2.41886e-15	15	250	CADM1;SPATA6;KCNAB3;KCNH2;RFX1;NXPH3;HOXA1;PDGFB;PRDM16;MAP1B;BCOR;SH3BP4;DTWD2;PKN1;ZNF703	2.5937e-14		MSigDB_C7.GSE3982_CTRL_VS_LPS_4H_MAC_UP	8.45241e-14	12	175	KCNIP1;KCNIP1;KCNIP1;ITGB6;PCMTD2;MRPS27;TRPS1;ITGB6;MAP3K1;TRPS1;IRS1;MAP3K1	9.05255e-13
MSigDB_C3.miRNA.AAGCAAT,MIR-137	2.60196e-15	14	201	THBS4;SHROOM2;SHROOM2;TBC1D19;PRDM1;SLC6A6;WIF1;KLF12;LIMCH1;KCNB2;ZMYND11;PPARGC1A;PPARGC1A;SHANK2	2.7867e-14		MSigDB_C7.GSE3982_CTRL_VS_LPS_48H_DC_UP	8.45241e-14	12	175	CD1B;CD1C;ITPKB;CD36;DOC2B;TTC3;DOC2B;PTK2;PTK2;ARL4C;ZMYND11;THSD4	9.05255e-13
MSigDB_C2.DAVICIONI_MOLECULAR_ARMS_VS_ERMS_UP	2.72037e-15	16	308	FGFR2;MAGI2;DIXDC1;CLASP2;CDH13;PITRM1;SPATS2L;KANK1;MED13L;RAPGEF4;ARHGAP26;DST;AKT3;ADK;HSBP1;ANK2	2.91005e-14		MSigDB_C3.TFtargets.V$OCT1_B	8.90861e-14	13	229	CADM1;EHF;BCL2;HOXA10;HOXA13;GRHL3;GRHL3;PRDM1;CD180;BCO2;KLF12;NFIA;ETV1	9.52977e-13
MSigDB_C3.TFtargets.V$MEF2_02	2.78817e-15	14	202	FBXL22;SMARCA1;TMEM71;LUZP1;GRK7;PLEKHA6;BNC2;ADAMTS12;KTN1;ARHGAP26;IRS1;PMEPA1;PPARGC1A;PPARGC1A	2.97903e-14		MSigDB_C2.BROWNE_HCMV_INFECTION_30MIN_DN	8.96964e-14	11	130	RFX1;ITSN2;NLRP1;NLRP1;GLMN;GLOD4;GLOD4;DST;GJA1;RABGAP1L;DLGAP1	9.58364e-13
MSigDB_C2.INGRAM_SHH_TARGETS_UP	2.8727e-15	12	119	TEK;SPRY1;FILIP1L;ANKH;SLC6A6;SPRY1;KLF4;MAP3K1;DUSP1;MAP3K1;NR3C1;PENK	3.06205e-14		MSigDB_C7.GSE17721_LPS_VS_GARDIQUIMOD_1H_BMDM_UP	9.04916e-14	12	176	WFDC5;PHLDA1;TNC;CLDN1;RPS6KB1;F3;CACNG1;GPC1;PHLDA1;PHLDA1;ADK;IRS2	9.6571e-13
MSigDB_C2.IZADPANAH_STEM_CELL_ADIPOSE_VS_BONE_UP	2.8727e-15	12	119	PHLDA1;GAP43;HOXA10;HOXA11;CD44;TPST2;TBC1D1;JAG1;KYNU;PHLDA1;ARL4C;PHLDA1	3.06205e-14		MSigDB_C2.PID_FCER1_PATHWAY	9.24642e-14	9	61	LCP2;LCP2;LCP2;CBLB;PTK2;MAP3K1;PTK2;DUSP1;MAP3K1	9.85589e-13
MSigDB_C2.TIEN_INTESTINE_PROBIOTICS_6HR_DN	2.93326e-15	13	158	CADM1;CRIM1;MTRR;RBMS1;RNF7;SMYD2;FNDC3B;RIN2;WWTR1;RIN2;RIN2;KIN;MSX2	3.1229e-14		MSigDB_C2.KOYAMA_SEMA3B_TARGETS_DN	9.37244e-14	15	358	ANKRD7;CAV1;DHRS3;EFHD1;WASL;IPO9;PLEKHF2;JAG1;SLC44A3;GPC1;CAV2;RASAL2;SH3BP4;PHYHIPL;PMEPA1	9.97837e-13
MSigDB_C3.miRNA.ACTGCCT,MIR-34B	2.98661e-15	14	203	MAGI1;ATP1B3;RPS6KB1;SOX4;TRIM2;JAG1;STIM1;DIP2C;NAV1;KLF12;DHX40;NRG1;CELF2;ANK2	3.17217e-14		MSigDB_C7.GSE2706_2H_VS_8H_R848_AND_LPS_STIM_DC_UP	9.68404e-14	12	177	LCP2;LCP2;LCP2;RPL3;CACYBP;CD1C;TPST2;TTC3;RIN2;RIN2;RIN2;ADK	1.02979e-12
MSigDB_C3.miRNA.CACCAGC,MIR-138	2.98661e-15	14	203	KCNMA1;SOX4;MOCS1;TRPS1;OSBPL3;UBP1;GLI2;PTK2;TRPS1;PTK2;ARL4C;ZMYND11;PPARGC1A;PPARGC1A	3.17217e-14		MSigDB_C2.TARTE_PLASMA_CELL_VS_PLASMABLAST_UP	1.0157e-13	15	360	ALDH2;FCGRT;KCNMA1;TNC;BCR;ITPKB;CBLB;TGIF1;PRKACG;GPC1;KANK1;DUSP1;CXCL12;ZFHX3;ZFHX3	1.07881e-12
MSigDB_C2.MEISSNER_BRAIN_HCP_WITH_H3K27ME3	3.05698e-15	15	254	ALX3;GFI1;HOXA4;HOXA5;CHMP4C;GATA3;HOXA10;NPAS1;HOXA11;IL12RB2;HOXA13;DRGX;THBS4;SLC44A3;CYP26A1	3.24307e-14		MSigDB_C7.GSE13484_UNSTIM_VS_12H_YF17D_VACCINE_STIM_PBMC_UP	1.03592e-13	12	178	HOXA9;ZFAND3;RPS6KB1;PARD3;CD36;PLEKHA6;GLMN;RXRA;ATP1A1;IQSEC1;ARL4C;ZMYND11	1.0951e-12
MSigDB_C5.NEGATIVE_REGULATION_OF_NUCLEOBASENUCLEOSIDENUCLEOTIDE_AND_NUCLEIC_ACID_METABOLIC_PROCESS	3.42316e-15	14	205	TGIF1;ARHGAP35;PRDM1;POU2F1;UBP1;GLI2;KLF12;KLF4;BCOR;ZMYND11;ATXN1;HMGB1;NRG1;HSBP1	3.62725e-14		MSigDB_C7.GSE17721_POLYIC_VS_GARDIQUIMOD_6H_BMDM_UP	1.03592e-13	12	178	NAA20;BTBD3;MRPL39;FGFR1;NAA20;TOR3A;PLEKHF2;CMIP;RIN2;RIN2;RIN2;FEZ2	1.0951e-12
MSigDB_C2.CHIANG_LIVER_CANCER_SUBCLASS_CTNNB1_DN	3.45826e-15	13	160	FGFR2;LGALS3;COL1A2;GPR183;VCAN;F3;RFTN1;COL5A1;MCC;ETS2;MCC;MCC;CXCL12	3.66013e-14		MSigDB_C7.GSE20715_0H_VS_24H_OZONE_TLR4_KO_LUNG_UP	1.03592e-13	12	178	CAPN1;HOXA5;CLN6;CLN6;SOX4;CD247;PLEKHA6;DAPK2;SPATS2L;IQGAP1;LAMA3;PRDM1	1.0951e-12
MSigDB_C5.CELL_MIGRATION	3.61286e-15	11	88	CCDC88A;PARD6B;BCAR1;CDH13;MDGA1;THBS4;PF4;SHROOM2;SHROOM2;GLI2;FEZ2	3.81925e-14		MSigDB_C7.GSE7764_IL15_TREATED_VS_CTRL_NK_CELL_24H_DN	1.03592e-13	12	178	CAV1;DHRS3;PCMTD2;GNAZ;IQSEC3;KLHL29;TRPS1;MED13L;KLF12;TRPS1;PHYHIPL;UTRN	1.0951e-12
MSigDB_C7.GSE29617_DAY3_VS_DAY7_TIV_FLU_VACCINE_PBMC_2008_UP	3.7519e-15	13	161	SPATA6;RAB36;CTSC;GAP43;IQSEC3;MS4A7;MYOF;TRPS1;MAP3K1;TRPS1;MAP3K1;FZD1;ZNF703	3.96157e-14		MSigDB_C2.KRIGE_RESPONSE_TO_TOSEDOSTAT_6HR_DN	1.07453e-13	20	796	HSPH1;SDC2;TOP1MT;DIXDC1;NAA20;BCR;GPR183;LDLRAD3;SERBP1;SOX4;PPP2R2D;NAA20;TBC1D1;SMYD2;CFDP1;KANK1;CCND1;ATG7;CD302;HMGB1	1.13458e-12
MSigDB_C2.WIERENGA_STAT5A_TARGETS_GROUP1	3.89832e-15	12	122	DHRS3;ENPP3;PHLDA1;TGM2;ARL4A;ARL4A;IGFBP5;FNDC3B;POU2F1;SH3BP4;PHLDA1;PHLDA1	4.11133e-14		MSigDB_C2.JAZAG_TGFB1_SIGNALING_VIA_SMAD4_DN	1.07912e-13	9	62	PHLDA1;LCP2;LCP2;LCP2;KCNMB1;KCNMB1;KCNMB1;PHLDA1;PHLDA1	1.13808e-12
MSigDB_C3.TFtargets.SYATTGTG_UNKNOWN	3.91793e-15	14	207	EXT1;SGIP1;MEIS1;HOXA7;CBX8;HOXA2;TRIB1;CBLB;SOX4;NDNF;SGIP1;EXT1;RASAL2;FGF14	4.12716e-14		MSigDB_C7.GSE30962_ACUTE_VS_CHRONIC_LCMV_SECONDARY_INF_CD8_TCELL_UP	1.1077e-13	12	179	FCGRT;NT5E;RFX1;TCF7;TPST2;USP3;RXRA;MAML2;CD96;SYN3;ARL4C;AKT3	1.16412e-12
MSigDB_C2.COLDREN_GEFITINIB_RESISTANCE_DN	4.18932e-15	14	208	RAB38;EHF;SERPINB5;ITGB6;PLEKHF2;GRHL3;RAB38;SLC44A3;GRHL3;HS3ST1;ITGB6;KIAA0040;DST;ADK	4.40788e-14		MSigDB_C7.GSE3982_EFF_MEMORY_CD4_TCELL_VS_NKCELL_UP	1.1077e-13	12	179	RPL3;TNC;ARL4A;LRRC2;ARL4A;GPR183;HOXA11;DIP2C;HS3ST1;ASAP1;MAST4;ATXN1	1.16412e-12
MSigDB_C2.JAZAG_TGFB1_SIGNALING_VIA_SMAD4_DN	4.45629e-15	10	62	PHLDA1;LCP2;LCP2;LCP2;KCNMB1;KCNMB1;KCNMB1;PHLDA1;PHLDA1;NRG1	4.68328e-14		MSigDB_C7.GSE9650_EFFECTOR_VS_EXHAUSTED_CD8_TCELL_DN	1.1077e-13	12	179	CADM1;EIF2AK2;TGM2;EIF2AK2;SPOCK2;RIN2;POU2F1;RIN2;RIN2;IRS1;KIAA1217;TM2D1	1.16412e-12
MSigDB_C2.GRADE_COLON_AND_RECTAL_CANCER_UP	4.82589e-15	15	262	CDCA7;SOX9;ANXA5;SERPINB5;RFC5;TCF7;CD44;RRM1;RLIM;COL4A1;DPM1;DPY19L1;ETS2;HMGB1;HNRNPA2B1	5.06578e-14		MSigDB_C3.TFtargets.V$POU3F2_02	1.1118e-13	13	233	CADM1;PLCD4;HOXA4;DIXDC1;HOXA3;ZPLD1;MYT1;ZNF827;TBC1D19;NPTX2;POU2F1;BCOR;RARB	1.16707e-12
MSigDB_C2.KONDO_EZH2_TARGETS	5.11107e-15	14	211	ITGBL1;NT5E;KCNMA1;IGFBP5;RNF144B;LOXL4;CFDP1;TRIM2;AOX1;WWTR1;MYLK;MSX2;GJA1;MYO16	5.35261e-14		MSigDB_C3.TFtargets.TTCYNRGAA_V$STAT5B_01	1.15612e-13	14	295	LCP2;LCP2;LCP2;HOXA2;HOXA11;GEN1;RLIM;CD247;IFT43;PRDM1;TEAD1;KLF4;CYP26A1;PALLD	1.21217e-12
MSigDB_C3.TFtargets.V$EVI1_04	5.11107e-15	14	211	DHRS3;EXT1;EHF;HOXA2;RPS6KB1;LUZP1;EXT1;PRDM1;CD180;FGF13;PPARGC1A;PPARGC1A;NRG1;SP3	5.35261e-14		MSigDB_C3.TFtargets.V$AMEF2_Q6	1.17437e-13	13	234	CAPN1;SMARCA1;HOXA2;HOXA10;GEN1;LUZP1;PLEKHA6;BNC2;WIF1;FGF13;PPARGC1A;PPARGC1A;ETV1	1.22987e-12
MSigDB_C2.MULLIGHAN_NPM1_MUTATED_SIGNATURE_2_UP	5.24807e-15	12	125	HOXA5;MEIS1;RAB38;HOXA6;HOXA7;HOXA9;HOXA10;RAB38;KYNU;DST;PPARGC1A;PPARGC1A	5.48968e-14		MSigDB_C7.GSE11057_PBMC_VS_MEM_CD4_TCELL_UP	1.18398e-13	12	180	CCDC88A;FCGRT;CD1C;RNF144B;SOX4;MYOF;PF4;RXRA;CD180;PIP5K1B;ZFHX3;ZFHX3	1.22989e-12
MSigDB_C2.PHONG_TNF_RESPONSE_NOT_VIA_P38	5.42731e-15	16	322	CADM1;SOX9;TRIB1;CLDN1;TUBD1;SOX4;CD58;VCAN;CRELD2;SH3BP4;ETS2;TRIO;UVRAG;GNAI1;IRS2;ETV1	5.67056e-14		MSigDB_C7.GSE17721_CTRL_VS_POLYIC_12H_BMDM_DN	1.18398e-13	12	180	RBMS1;TMEM192;TEK;CACYBP;GAP43;MRPL39;PPP2R2D;PLEKHF2;UBAC2;IQGAP1;PALLD;IRS1	1.22989e-12
MSigDB_C2.PECE_MAMMARY_STEM_CELL_DN	5.78496e-15	12	126	DCTD;DCTD;FAT3;VCAN;VMP1;JAG1;ANKH;PCM1;KLF12;UBL3;TRIO;NKTR	6.03721e-14		MSigDB_C7.GSE17721_LPS_VS_POLYIC_16H_BMDM_DN	1.18398e-13	12	180	RBMS1;MAGI1;IL12RB2;MRPL39;CDH11;SOX4;RIN2;RIN2;RIN2;SYN3;NR3C1;UTRN	1.22989e-12
MSigDB_C5.ORGANELLE_ORGANIZATION_AND_BIOGENESIS	5.81842e-15	18	456	BNIP3;CCDC88A;CDC42EP5;CXCL1;CLN6;CLN6;BCL2;BCAR1;TIMM44;CLASP2;WASL;SHROOM2;SHROOM2;DST;CXCL12;HMGB1;PPARGC1A;PPARGC1A	6.06508e-14		MSigDB_C7.GSE22886_NEUTROPHIL_VS_MONOCYTE_DN	1.18398e-13	12	180	EXT1;LGALS3;CD44;TTC3;EXT1;RIN2;RIN2;RIN2;KLF4;KTN1;WDR11;HNRNPA2B1	1.22989e-12
MSigDB_C7.GSE26928_NAIVE_VS_CENT_MEMORY_CD4_TCELL_UP	6.05027e-15	13	167	PPFIBP2;TMEM71;CRTC3;ITPKB;TNIP3;GRK7;C1orf174;UBAC2;SERINC5;PTK2;PTK2;MED30;MED30	6.29944e-14		MSigDB_C7.GSE22886_TH1_VS_TH2_12H_ACT_UP	1.18398e-13	12	180	ANXA5;DIXDC1;OLFML1;BCR;IL12RB2;WASL;TGIF1;TRPS1;TRPS1;DUSP1;FGGY;TRPM3	1.22989e-12
MSigDB_C2.MILI_PSEUDOPODIA_HAPTOTAXIS_DN	7.41836e-15	20	617	CDCA7;FBXO34;COL1A2;EPHB4;KDSR;STON1;TRIB1;CTIF;FGFR1;COL4A1;COL4A2;ATP1A1;UBAC2;IQGAP1;GPC1;ANKH;TRIO;HTT;DUSP1;GJA1	7.71492e-14		MSigDB_C7.GSE26495_NAIVE_VS_PD1HIGH_CD8_TCELL_DN	1.18398e-13	12	180	GFI1;MCOLN2;MIR155HG;WSB2;PLCXD2;CD58;ARHGAP35;OSBPL3;SPATS2L;DPY19L1;ATXN1;UTRN	1.22989e-12
MSigDB_C2.ZHANG_TLX_TARGETS_60HR_UP	7.50661e-15	15	270	FCGRT;EFHD1;PFKP;RAB40C;CDH13;CTIF;ANKH;AOX1;SLC6A6;WWTR1;TGFBR2;KLF4;IQSEC1;PHYHIPL;ARL4C	7.79766e-14		MSigDB_C7.GSE39820_CTRL_VS_TGFBETA3_IL6_CD4_TCELL_UP	1.18398e-13	12	180	MTRR;PHLDA1;RFC5;TRIB1;P2RY14;PLCXD2;PTGER4;PHLDA1;CD96;PHLDA1;ASAP1;ADK	1.22989e-12
MSigDB_C3.TFtargets.V$POU1F1_Q6	7.53971e-15	14	217	CADM1;CRIM1;HOXA5;SKP1;GAP43;SOX4;RLIM;FBXW7;TRPS1;GDPD4;JAG1;BNC2;POU2F1;TRPS1	7.82299e-14		MSigDB_C2.MONNIER_POSTRADIATION_TUMOR_ESCAPE_UP	1.23921e-13	15	365	SGIP1;RLIM;KCNU1;ATP1A1;RAPGEF1;SGIP1;TRIM2;ETV6;BNC2;GPC1;MCC;ABLIM1;ABLIM1;MCC;MCC	1.28378e-12
MSigDB_C2.WANG_MLL_TARGETS	7.92492e-15	15	271	DHRS3;ALDH2;ENPP3;GATA3;EFHD1;HOXA10;RNF144B;HOXA13;JAM2;NDNF;PLA2R1;ARHGAP26;NFIA;RABGAP1L;ETV1	8.21319e-14		MSigDB_C2.ZHENG_GLIOBLASTOMA_PLASTICITY_UP	1.24015e-13	13	235	LRRFIP1;SPRY1;PFKP;RRM1;CD36;F3;TRIM2;JAG1;CCND1;SLC6A6;SPRY1;SH3BP4;CD302	1.28378e-12
MSigDB_C3.TFtargets.V$TITF1_Q3	8.03538e-15	14	218	BCL2;HOXA9;CLDN1;ITPKB;TGIF1;HERC1;AEBP2;BNC2;POU2F1;HERC1;PPARGC1A;TRPM3;PPARGC1A;ETV1	8.31806e-14		MSigDB_C2.BROWNE_HCMV_INFECTION_4HR_DN	1.24015e-13	13	235	SDC2;SPOP;NLRP1;NLRP1;RXRA;MCC;BARD1;DUSP1;MCC;MCC;KRR1;RABGAP1L;ETV1	1.28378e-12
MSigDB_C2.PYEON_CANCER_HEAD_AND_NECK_VS_CERVICAL_UP	8.23611e-15	13	171	CDCA7;KLHL2;MEIS1;PARD6B;HOXA9;RFC5;HOXA10;MRPL39;GEN1;PRDM15;ETS2;BARD1;ATAD2B	8.49645e-14		MSigDB_C2.QI_HYPOXIA	1.25662e-13	11	134	BNIP3;SOX9;DIXDC1;PFKP;ITGA11;MBOAT2;HK1;MAP3K1;DUSP1;MAP3K1;FZD1	1.29458e-12
MSigDB_C7.GSE17974_IL4_AND_ANTI_IL12_VS_UNTREATED_12H_ACT_CD4_TCELL_UP	8.23611e-15	13	171	GFI1;GATA3;PHF20L1;GPR183;TRIB1;SOX4;WWC3;VMP1;PTPN14;UBL3;GNAI1;ASAP1;SKA2	8.49645e-14		MSigDB_C3.miRNA.GACAATC,MIR-219	1.25662e-13	11	134	DCP2;DCP2;ZNF827;TACC1;TGFBR2;ATG14;DCP2;PPARGC1A;PPARGC1A;SDK1;CELF2	1.29458e-12
MSigDB_C7.GSE27786_LIN_NEG_VS_ERYTHROBLAST_DN	8.23611e-15	13	171	FBXO34;USP32;ARL4A;ARL4A;ELF5;VCAN;DOC2B;DOC2B;CCDC85A;MAP3K1;MAP3K1;VPS13D;TM2D1	8.49645e-14		MSigDB_C7.GSE10325_LUPUS_CD4_TCELL_VS_LUPUS_MYELOID_UP	1.26501e-13	12	181	GATA3;BCL2;TCF7;SPOCK2;CD247;IL16;ABLIM1;CD96;ABLIM1;AKT3;ZMYND11;MAST4	1.29458e-12
MSigDB_C2.STREICHER_LSM1_TARGETS_UP	8.40731e-15	9	43	FGFR2;GATA3;PDGFB;ITPKB;SOX4;MYLK;MAP3K1;MAP3K1;FGF13	8.6631e-14		MSigDB_C7.GSE14308_TH17_VS_INDUCED_TREG_UP	1.26501e-13	12	181	MAGI2;SPATA6;TBX20;HOXA7;CRTC3;TPST2;UBAC2;TACC1;FEZ2;IQSEC1;SP3;ETAA1	1.29458e-12
MSigDB_C2.BROWNE_HCMV_INFECTION_30MIN_DN	8.47157e-15	12	130	RFX1;ITSN2;CDH13;NLRP1;NLRP1;GLMN;GLOD4;GLOD4;DST;GJA1;RABGAP1L;DLGAP1	8.7193e-14		MSigDB_C7.GSE1460_DP_VS_CD4_THYMOCYTE_UP	1.26501e-13	12	181	CD1B;GFI1;ALDH2;CD1E;ARL4A;ARL4A;CD1C;PPP2R2D;TBC1D1;JAG1;TBC1D19;HMGB1	1.29458e-12
MSigDB_C3.TFtargets.V$AP2ALPHA_01	8.56096e-15	14	219	FBXO34;SOX9;HOXA3;ZFAND3;PDGFB;LOXL4;PRDM16;MAP1B;GAS7;KLF12;NR3C1;PKN1;SP3;ZNF703	8.79115e-14		MSigDB_C7.GSE339_CD8POS_VS_CD4CD8DN_DC_UP	1.26501e-13	12	181	LGALS3;PPFIBP2;RCN3;ATP1B3;SPOP;KCNMB1;KCNMB1;KCNMB1;LIMD1;IQGAP1;ADK;ZNF703	1.29458e-12
MSigDB_C3.TFtargets.V$SMAD3_Q6	8.56096e-15	14	219	MEIS1;BTBD3;BTBD3;SKP1;PLCXD2;RLIM;CLDN16;MYT1;PLEKHA6;ASAP1;FZD1;HMGB1;RARB;FGF14	8.79115e-14		MSigDB_C7.GSE360_L_DONOVANI_VS_T_GONDII_DC_UP	1.26501e-13	12	181	NIPAL3;HOXA2;NXPH3;STON1;MYL12B;GPC1;CCND1;FANCC;LIMCH1;UBL3;RASAL2;KTN1	1.29458e-12
MSigDB_C2.SHEDDEN_LUNG_CANCER_GOOD_SURVIVAL_A12	8.8271e-15	15	273	ABCA12;BCL2;NXPH3;TNIP3;ELF5;CRYBB3;FRMD1;SPATS2L;DIP2C;PRDM1;CD180;AOX1;MED13L;MSX2;VPS13D	9.05408e-14		MSigDB_C7.GSE360_L_MAJOR_VS_M_TUBERCULOSIS_DC_DN	1.26501e-13	12	181	EIF2AK2;DIXDC1;CD1E;RPL3;EIF2AK2;HOXA10;SMYD2;TGIF1;SLC16A2;PRDM1;POU2F1;CAV2	1.29458e-12
MSigDB_C7.GSE11057_EFF_MEM_VS_CENT_MEM_CD4_TCELL_UP	8.88553e-15	13	172	ALX3;GFI1;LGALS3;LRRFIP1;PHLDA1;CTSC;CD58;SLC44A3;TBC1D19;COL5A1;WWTR1;PHLDA1;PHLDA1	9.09323e-14		MSigDB_C7.GSE3982_MAST_CELL_VS_TH2_UP	1.26501e-13	12	181	CD36;HERC1;PLEKHF2;BNC2;DPY19L1;HERC1;TGFBR2;PTK2;PTK2;GNAI1;PMEPA1;EVPL	1.29458e-12
MSigDB_C7.GSE2706_UNSTIM_VS_8H_LPS_DC_DN	8.88553e-15	13	172	BNIP3;EIF2AK2;EXT1;EHF;BCL2;EIF2AK2;TRIB1;VCAN;RFTN1;EXT1;LAMA3;KIAA0040;DUSP1	9.09323e-14		MSigDB_C7.GSE3982_CENT_MEMORY_CD4_TCELL_VS_TH2_UP	1.26501e-13	12	181	RAB40C;CD44;NLRP1;NLRP1;HERC1;RXRA;CRYL1;HERC1;RASAL2;CD96;DUSP1;VPS13D	1.29458e-12
MSigDB_C3.TFtargets.V$NFKB_Q6_01	9.11808e-15	14	220	CADM1;RBMS1;TBX20;EHF;ALG6;GEN1;TNIP3;TGIF1;RIN2;MAML2;RIN2;RIN2;NR3C1;ETV1	9.32059e-14		MSigDB_C2.RUTELLA_RESPONSE_TO_CSF2RB_AND_IL4_DN	1.26741e-13	14	297	CXCL1;EIF2AK2;LGALS3;ANXA5;LTB4R;EIF2AK2;PLCL2;TBC1D1;MYOF;RIN2;RIN2;RIN2;ETS2;NKTR	1.29556e-12
MSigDB_C3.TFtargets.GCCATNTTG_V$YY1_Q6	9.5412e-15	17	399	LRRC4;RBMS1;KCNMA1;RFX1;HOXA2;GIGYF2;RRM1;SERBP1;WASL;RLIM;TGIF1;AEBP2;POU2F1;RAPGEF4;ADK;SHANK2;ETV1	9.73898e-14		MSigDB_C2.PAPASPYRIDONOS_UNSTABLE_ATEROSCLEROTIC_PLAQUE_DN	1.3192e-13	8	39	CRIM1;KCNMB1;KCNMB1;KCNMB1;MAP1B;MYLK;PMEPA1;GJA1	1.34696e-12
MSigDB_C3.TFtargets.V$HFH3_01	9.58163e-15	13	173	CRIM1;FBXL22;HOXA10;HOXA11;RPS6KB1;PRDM1;MCC;KLF12;DUSP1;MCC;MCC;NFIA;ETV1	9.73898e-14		MSigDB_C7.GSE12845_IGD_NEG_BLOOD_VS_NAIVE_TONSIL_BCELL_DN	1.35107e-13	12	182	BTBD3;CRTC3;SOX4;JAM2;TBC1D1;NLRP1;FILIP1L;NLRP1;RXRA;TACC1;ASAP1;NKTR	1.3717e-12
MSigDB_C5.ENZYME_BINDING	9.58163e-15	13	173	CCDC88A;CDC42EP5;MAGI2;BCL2;BCAR1;IPO9;NLRP1;NLRP1;RALBP1;PTPRC;BCOR;PTPRC;IRS1	9.73898e-14		MSigDB_C7.GSE13484_12H_VS_3H_YF17D_VACCINE_STIM_PBMC_DN	1.35107e-13	12	182	RPL3;KCNIP1;KCNIP1;KCNIP1;CLASP2;GNAZ;CD36;TGIF1;ATP1A1;KLF4;BCOR;ARL4C	1.3717e-12
MSigDB_C7.GSE29618_PRE_VS_DAY7_POST_LAIV_FLU_VACCINE_PDC_UP	9.58163e-15	13	173	ALX3;EDA2R;HOXA5;CD1E;IGFBP5;STON1;CLCN4;MYT1;TEAD1;CAV2;RAPGEF4;SHANK2;ETV1	9.73898e-14		MSigDB_C7.GSE24142_EARLY_THYMIC_PROGENITOR_VS_DN3_THYMOCYTE_DN	1.35107e-13	12	182	GFI1;SPATA6;SPRY1;BCL2;CD247;ABLIM1;SLC5A9;SPRY1;DHX40;ETS2;ABLIM1;PMEPA1	1.3717e-12
MSigDB_C7.GSE9988_ANTI_TREM1_VS_CTRL_TREATED_MONOCYTES_UP	9.58163e-15	13	173	PHLDA1;TRIB1;CRTAM;F3;TGIF1;RAB20;PRKAG2;SPRY2;ETS2;PHLDA1;DUSP1;NR3C1;PHLDA1	9.73898e-14		MSigDB_C7.GSE29618_BCELL_VS_PDC_DAY7_FLU_VACCINE_DN	1.35107e-13	12	182	CRIM1;GFI1;ALDH2;FCGRT;SOX4;JAG1;MCC;SH3BP4;DST;MCC;CD302;MCC	1.3717e-12
MSigDB_C5.NUCLEAR_PART	1.02063e-14	19	547	BNIP3;RPL3;BCL2;FGF18;GNAZ;RGS12;POLR2B;KIN;XRCC4;BARD1;MED30;ATXN1;KRR1;PPARGC1A;PPARGC1A;MED30;MYO16;PRICKLE1;HNRNPA2B1	1.03622e-13		MSigDB_C7.GSE360_L_DONOVANI_VS_M_TUBERCULOSIS_DC_UP	1.35107e-13	12	182	SOX9;ALDH2;BCR;DCP2;DCP2;MTMR1;TTC3;HS3ST1;DPY19L1;DCP2;TRIO;IFT27	1.3717e-12
MSigDB_C3.TFtargets.V$RSRFC4_01	1.0334e-14	14	222	BNIP3;WSB2;TMEM71;PLEKHA6;TRPS1;PTPN1;PRDM1;KTN1;ARHGAP26;TRPS1;IRS1;PMEPA1;ATXN1;ZFPM2	1.04681e-13		MSigDB_C3.TFtargets.V$PAX_Q6	1.38195e-13	13	237	HOXA5;GATA3;BZW1;TRIB1;LUZP1;UBAC2;ETV6;JAG1;PRDM1;TEAD1;FEZ2;TRPM3;ZNF703	1.40147e-12
MSigDB_C3.TFtargets.V$FOXO3_01	1.0334e-14	14	222	CADM1;FBXL22;DIXDC1;LCP2;LCP2;LCP2;TMEM71;NXPH3;GTF2A1L;PRDM1;HS3ST1;KLF12;NRG1;RARB	1.04681e-13		MSigDB_C5.NEGATIVE_REGULATION_OF_TRANSCRIPTION	1.44242e-13	12	183	TGIF1;ARHGAP35;PRDM1;POU2F1;UBP1;GLI2;KLF12;KLF4;BCOR;ZMYND11;ATXN1;HMGB1	1.44968e-12
MSigDB_C2.MEISSNER_NPC_HCP_WITH_H3_UNMETHYLATED	1.04832e-14	18	472	LGALS3;MCOLN2;CHMP4C;KCNIP1;KCNIP1;KCNIP1;IL12RB2;DRGX;THBS4;DOC2B;LOXL4;SLC44A3;PRKAG2;DOC2B;HTR1F;CD302;RARB;DLGAP1	1.06073e-13		MSigDB_C7.GSE13485_DAY1_VS_DAY7_YF17D_VACCINE_PBMC_DN	1.44242e-13	12	183	EIF2AK2;EIF2AK2;RFC5;TUBD1;CD58;MYOF;SPATS2L;RIN2;RIN2;RIN2;TBC1D23;SKA2	1.44968e-12
MSigDB_C3.TFtargets.V$NFAT_Q6	1.09964e-14	14	223	TEK;HOXA2;ZFAND3;PDGFB;ELF5;GRHL3;TRPS1;BNC2;GRHL3;TEAD1;TRPS1;ADAMTS17;TRPM3;SP3	1.1114e-13		MSigDB_C7.GSE17721_PAM3CSK4_VS_GADIQUIMOD_6H_BMDM_DN	1.44242e-13	12	183	EXT1;LCP2;LCP2;LCP2;IGFBP5;PLCL2;PLEKHF2;LOXL4;EXT1;AEBP2;FEZ2;RABGAP1L	1.44968e-12
MSigDB_C7.GSE17974_CTRL_VS_ACT_IL4_AND_ANTI_IL12_1H_CD4_TCELL_DN	1.11262e-14	13	175	MIR155HG;PHLDA1;TACR2;GPR183;CLDN1;TUBD1;SNX16;VMP1;BCOR;PHLDA1;PHLDA1;PMEPA1;PPM1D	1.12073e-13		MSigDB_C7.GSE17721_ALL_VS_24H_PAM3CSK4_BMDM_UP	1.44242e-13	12	183	LGALS3;PFKP;P2RY14;PITRM1;SMYD2;CFDP1;RIN2;RIN2;RIN2;HTT;ATAD2B;FGF13	1.44968e-12
MSigDB_C7.GSE29618_MONOCYTE_VS_MDC_DAY7_FLU_VACCINE_DN	1.11262e-14	13	175	CCDC88A;CD1B;DHRS3;CD1E;CD1C;HOXA9;GPR183;P2RY14;MTMR1;SPATS2L;SH3BP4;UVRAG;ARL4C	1.12073e-13		MSigDB_C7.GSE24634_TEFF_VS_TCONV_DAY10_IN_CULTURE_UP	1.44242e-13	12	183	PHLDA1;LCP2;ZBED2;LCP2;LCP2;TNC;GPR183;CBLB;IL16;PTGER4;PHLDA1;PHLDA1	1.44968e-12
MSigDB_C7.GSE3982_CTRL_VS_LPS_4H_MAC_UP	1.11262e-14	13	175	ARHGAP15;KCNIP1;KCNIP1;KCNIP1;ITGB6;PCMTD2;MRPS27;TRPS1;ITGB6;MAP3K1;TRPS1;IRS1;MAP3K1	1.12073e-13		MSigDB_C7.GSE339_CD8POS_VS_CD4CD8DN_DC_IN_CULTURE_UP	1.44242e-13	12	183	CADM1;PHLDA1;ANXA5;PFKP;GNAZ;PTCD2;MAP1B;TRIO;PHLDA1;PHLDA1;ZFHX3;ZFHX3	1.44968e-12
MSigDB_C3.TFtargets.WGGAATGY_V$TEF1_Q6	1.14967e-14	16	338	CAV1;FGFR2;SGIP1;ZBED2;KCNH2;HOXA10;CLDN16;TGIF1;ZNF827;SGIP1;PRDM1;RASAL2;MSX2;FGF13;TRPM3;NRG1	1.15676e-13		MSigDB_C7.GSE360_L_DONOVANI_VS_T_GONDII_MAC_UP	1.44242e-13	12	183	MAGI2;ANXA5;DOC2B;CACNG1;GLOD4;GLOD4;DOC2B;MCC;TRIO;TLN2;MCC;MCC	1.44968e-12
MSigDB_C7.GSE13411_NAIVE_BCELL_VS_PLASMA_CELL_UP	1.19812e-14	13	176	HOXA5;DIXDC1;NT5E;SPRY1;CD1C;CBLB;DEK;WWC3;PLEKHF2;QRSL1;SPRY1;KLF4;ATAD2B	1.20147e-13		MSigDB_C7.GSE3982_MAST_CELL_VS_TH1_UP	1.44242e-13	12	183	HOXA9;CD36;HERC1;PLEKHF2;BNC2;DPY19L1;TRIM44;HERC1;PTK2;PTK2;PMEPA1;ZMYND11	1.44968e-12
MSigDB_C7.GSE14000_UNSTIM_VS_4H_LPS_DC_DN	1.19812e-14	13	176	EIF2AK2;EXT1;MCOLN2;MIR155HG;STARD5;TNC;EIF2AK2;EXT1;TFEC;PTGER4;KYNU;KIAA0040;BCL2L14	1.20147e-13		MSigDB_C2.RICKMAN_METASTASIS_DN	1.45828e-13	13	238	LCP2;LCP2;LCP2;BCR;FOSL2;CD44;CD58;NLRP1;NLRP1;RXRA;HK1;NAV1;DST	1.46072e-12
MSigDB_C7.GSE17721_LPS_VS_GARDIQUIMOD_1H_BMDM_UP	1.19812e-14	13	176	WFDC5;PHLDA1;TNC;CLDN1;RPS6KB1;VCAN;F3;CACNG1;GPC1;PHLDA1;PHLDA1;ADK;IRS2	1.20147e-13		MSigDB_C3.TFtargets.V$GATA_C	1.45828e-13	13	238	HOXA3;HOXA7;TEK;IGFBP5;FOSL2;GLMN;TACC1;KLF12;PDZD2;HEPH;RARB;PPM1D;ETV1	1.46072e-12
MSigDB_C2.CHEMNITZ_RESPONSE_TO_PROSTAGLANDIN_E2_DN	1.20335e-14	16	339	CAPN1;WFDC5;CTSC;BCAR1;IL12RB2;RGS12;SPATS2L;GLOD4;GLOD4;AOX1;ZFP3;KLF4;FZD1;NFIA;PRICKLE1;KAZN	1.20402e-13		MSigDB_C3.TFtargets.V$HNF4ALPHA_Q6	1.45828e-13	13	238	DHRS3;RBMS1;NAA20;BTBD3;HOXA2;TCF7;PDGFB;NAA20;PRDM1;RAPGEF4;PMEPA1;PPARGC1A;PPARGC1A	1.46072e-12
MSigDB_C2.YAGI_AML_WITH_T_8_21_TRANSLOCATION	1.20335e-14	16	339	CAV1;MEIS1;TEK;BCR;CD58;TGIF1;RALBP1;TTC3;ETV6;STIM1;CCND1;CAV2;TRIO;CD96;ADK;ATXN1	1.20402e-13		MSigDB_C2.WEI_MYCN_TARGETS_WITH_E_BOX	1.50849e-13	19	711	HSPH1;CLN6;CLN6;KCNMA1;CACYBP;FOSL2;TRIB1;MRPL39;LDLRAD3;GEN1;SERBP1;CD58;TOR3A;QRSL1;KANK1;FANCC;MYLK;KTN1;HMGB1	1.50933e-12
MSigDB_C2.FIGUEROA_AML_METHYLATION_CLUSTER_7_UP	1.23147e-14	11	98	KCNAB3;CHMP4C;BTBD3;TLR2;BTBD3;SPOP;DHRS12;DHRS12;ABLIM1;CCDC85A;ABLIM1	1.23079e-13		MSigDB_C3.TFtargets.V$STAT4_01	1.53845e-13	13	239	RBMS1;BZW1;GRHL3;RIN2;GRHL3;RIN2;RIN2;NUDT4;UBL3;FEZ2;PDZD2;PPARGC1A;PPARGC1A	1.52323e-12
MSigDB_C7.GSE1460_CD4_THYMOCYTE_VS_THYMIC_STROMAL_CELL_DN	1.28962e-14	13	177	EXT1;PHLDA1;IGFBP5;PDGFRL;RXRA;TRIM2;EXT1;BNC2;DPY19L1;KLF4;PHLDA1;PHLDA1;ATXN1	1.28176e-13		MSigDB_C3.TFtargets.V$PEA3_Q6	1.53845e-13	13	239	CADM1;GFI1;SPATA6;GATA3;EHF;NIPAL3;ITPKB;CD247;ABLIM1;KIAA0040;BCL2L14;ABLIM1;AKT3	1.52323e-12
MSigDB_C7.GSE2706_2H_VS_8H_R848_AND_LPS_STIM_DC_UP	1.28962e-14	13	177	LCP2;LCP2;LCP2;RPL3;TLR2;CACYBP;CD1C;TPST2;TTC3;RIN2;RIN2;RIN2;ADK	1.28176e-13		MSigDB_C3.miRNA.ACTGAAA,MIR-30A-3P,MIR-30E-3P	1.53935e-13	12	184	CAV1;LCP2;LCP2;LCP2;FBXW7;ATP1A1;MED12L;NR3C1;ATXN1;SP3;CELF2;RARB	1.52323e-12
MSigDB_C7.GSE36476_CTRL_VS_TSST_ACT_16H_MEMORY_CD4_TCELL_OLD_UP	1.28962e-14	13	177	FCGRT;KCNH2;ARL4A;ARL4A;PLCL2;USP3;SERINC5;CRYL1;HHLA1;UVRAG;IQSEC1;ARL4C;IRS2	1.28176e-13		MSigDB_C7.GSE1460_DP_THYMOCYTE_VS_NAIVE_CD4_TCELL_ADULT_BLOOD_DN	1.53935e-13	12	184	BCL2;CRTC3;CD44;RPL32;WWC3;NLRP1;NLRP1;ANKH;ABLIM1;ABLIM1;ZMYND11;CXCL12	1.52323e-12
MSigDB_C7.GSE39820_TGFBETA1_IL6_VS_TGFBETA1_IL6_IL23A_TREATED_CD4_TCELL_DN	1.28962e-14	13	177	NAA20;SPRY1;GPR183;CHRNE;NAA20;CD247;GRHL3;PTRH2;GRHL3;CAV2;SPRY1;MED30;MED30	1.28176e-13		MSigDB_C7.GSE1460_NAIVE_CD4_TCELL_ADULT_BLOOD_VS_THYMIC_STROMAL_CELL_DN	1.53935e-13	12	184	HSPH1;ALDH2;WSB2;HELZ;BTBD3;IGFBP5;ATP1B3;PTRH2;JAG1;RAPGEF4;KLF4;KAZN	1.52323e-12
MSigDB_C7.GSE8515_CTRL_VS_IL6_4H_STIM_MAC_DN	1.28962e-14	13	177	GFI1;IGFBP2;ITGB6;TNIP3;FBXW7;HS3ST1;ITGB6;ADAMTS12;PTK2;PTK2;AKAP6;MSX2;AJAP1	1.28176e-13		MSigDB_C7.GSE17721_CTRL_VS_CPG_2H_BMDM_DN	1.53935e-13	12	184	PHLDA1;HOXA7;TGM2;SPRY1;P2RY14;CD44;F3;SPRY1;KIN;PHLDA1;PHLDA1;SLC39A11	1.52323e-12
MSigDB_C2.MARTORIATI_MDM4_TARGETS_FETAL_LIVER_DN	1.29999e-14	18	478	FGFR2;SGIP1;MTM1;PHF20L1;COL1A2;CTSC;PARD6B;TNC;RPS6KB1;SOX4;MAP1B;SGIP1;NUDT4;KIN;ZMYND11;FZD1;UTRN;MTUS2	1.29064e-13		MSigDB_C7.GSE20715_0H_VS_48H_OZONE_LUNG_UP	1.53935e-13	12	184	FGF18;ELF5;DAPK2;TBC1D19;LAMA3;PRDM1;SLC6A6;POU2F1;LIMCH1;DHX40;IRS1;TM2D1	1.52323e-12
MSigDB_C7.GSE1460_INTRATHYMIC_T_PROGENITOR_VS_DP_THYMOCYTE_DN	1.38748e-14	13	178	LCP2;LCP2;LCP2;PCMTD2;ITPKB;CRTAM;CRELD2;FNDC3B;TBC1D19;TGFBR2;SPRY2;MAST4;TRPM3	1.37143e-13		MSigDB_C7.GSE360_CTRL_VS_T_GONDII_MAC_UP	1.53935e-13	12	184	CAPN1;ANXA5;MTMR1;RXRA;RIN2;GLOD4;GLOD4;MCC;RIN2;RIN2;MCC;MCC	1.52323e-12
MSigDB_C7.GSE17721_CPG_VS_GARDIQUIMOD_6H_BMDM_UP	1.38748e-14	13	178	KCNAB3;BTBD3;NAA20;BTBD3;ARL4A;ARL4A;FGFR1;NAA20;SPP2;SCN7A;PTGER4;MYLK;PPM1D	1.37143e-13		MSigDB_C7.GSE3982_DC_VS_NKCELL_UP	1.53935e-13	12	184	CCDC88A;LGALS3;USP32;CD1E;PFKP;ARL4A;ARL4A;TOR3A;PTRH2;PTK2;TRIO;PTK2	1.52323e-12
[truncated: 2,953 more rows]
