# Supplementary material for: Methylation reprogramming associated with aggressive prostate cancer and ancestral disparities
Source: Mol Syst Biol. 2025 Oct 7;21(12):1676–701. doi: 10.1038/s44320-025-00153-x (PMC12673094; doi:10.1038/s44320-025-00153-x)
Supplement: Supplementary file 31 — Data Set EV29 [file 44320_2025_153_MOESM31_ESM.xlsx]

## Sheet: Sheet1
Dataset EV29 African tumour-associated differentially methylated CpG-impacted genes with known prostate cancer relevance.

## Sheet: Dataset EV29
Gene	Role in prostate cancer	Reference
C2orf88	Role in cellular signalling pathways relevant to tumour growth dynamics. Potential aneuploidy driver gene related to the development and metastasis of prostate cancer.	[1]
PROM1	Encodes a marker of cancer stem cells and is associated with tumour initiation, progression, and therapy resistance. Acts as a possible tumour suppressor in prostate cancer.	[2]
ARL9	Associated with cellular signalling with potential implications for tumour growth dynamics. Expression is negatively correlated with malignant progression in prostate tumours.	[3]
MIR575	MicroRNA implicated in regulating oncogenic pathways and may be involved in prostate cancer pathogenesis.	[4]
LRRC4	Functions as a tumour suppressor by regulating cell proliferation and invasion. Hypermethylated and downregulated in prostate cancer tissues.	[5]
TACC1	Involved in centrosome stability and mitotic spindle assembly. May play a role in prostate cancer growth, development and/or progression.	[6]
HOXC4	Functions as a transcription factor; alterations may influence oncogenic gene expression. Expression commonly dysregulated in prostate cancer. High expression correlates with aggressive disease.	[7]
ADCY4	Implicated in cAMP signalling pathways, affecting cancer cell proliferation and invasion. Upregulated in prostate cancer following genistein treatment.	[8]
PYCARD	Mediator of the inflammatory and apoptotic signalling pathways and may be involved in modulating inflammatory responses within the tumour microenvironment. Suppressed via hypermethylation in prostate cancer.	[9]
CX3CL1	Functions as a chemokine involved in cell adhesion and migration. CX3CL1 expression may influence prostate tumour cell invasion and metastasis.	[10]
KLF8	Functions as a transcription factor regulating cell proliferation and differentiation. Overexpressed in prostate cancer.	[11]
References
1.	Peng, Y., Song, Y. & Wang, H. Systematic elucidation of the aneuploidy landscape and identification of aneuploidy driver genes in prostate cancer. Front Cell Dev Biol 9, 723466 (2022).
2.	Saha, S. K., Islam, S. M. R., Kwak, K. S., Rahman, M. S. & Cho, S. G. PROM1 and PROM2 expression differentially modulates clinical prognosis of cancer: a multiomics analysis. Cancer Gene Ther 27, 147–167 (2019).
3.	Louro, R. et al. RASL11A, member of a novel small monomeric GTPase gene family, is down-regulated in prostate tumors. Biochem Biophys Res Commun 316, 618–627 (2004).
4.	Valera, V. A., Parra-Medina, R., Walter, B. A., Pinto, P. & Merino, M. J. microRNA expression profiling in young prostate cancer patients. J Cancer 11, 4106 (2020).
5.	Luo, C. et al. Clinical and biological significance of DNA methylation-driven differentially expressed genes in biochemical recurrence after radical prostatectomy. Front Genet 13, 727307 (2022).
6.	Devilard, E. et al. FGFR1 and WT1 are markers of human prostate cancer progression. BMC Cancer 6, 1–11 (2006).
7.	Luo, Z. & Farnham, P. J. Genome-wide analysis of HOXC4 and HOXC6 regulated genes and binding sites in prostate cancer cells. PLoS One 15, e0228590 (2020).
8.	Bilir, B. et al. Effects of genistein supplementation on genome-wide DNA methylation and gene expression in patients with localized prostate cancer. Int J Oncol 51, 223–234 (2017).
9.	Miyauchi, T. et al. Aberrant hypermethylation-mediated suppression of PYCARD Is extremely frequent in prostate cancer with Gleason score ≥ 7. Dis Markers 2021, 8858905 (2021).
10.	Shulby, S. A., Dolloff, N. G., Stearns, M. E., Meucci, O. & Fatatis, A. CX3CR1-fractalkine expression regulates cellular mechanisms involved in adhesion, migration, and survival of human prostate cancer cells. Cancer Res 64, 4693–4698 (2004).
11.	He, H. J. et al. Krüppel-like factor 8 is a novel androgen receptor co-activator in human prostate cancer. Acta Pharmacol Sin 34, 282–288 (2013).
