# Supplementary material for: Methylation reprogramming associated with aggressive prostate cancer and ancestral disparities
Source: Mol Syst Biol. 2025 Oct 7;21(12):1676–701. doi: 10.1038/s44320-025-00153-x (PMC12673094; doi:10.1038/s44320-025-00153-x)
Supplement: Supplementary file 32 — Data Set EV30 [file 44320_2025_153_MOESM32_ESM.xlsx]

## Sheet: Sheet1
Dataset EV30 Table summarising the p-value results of permutation tests performed for principal component and trait associations. Results generated from the top 10,000 most variable positions for 29 EPICv1 African samples in the tumour-associated validation cohort (n = 22 tumour, n = 7 non-tumour).

## Sheet: Dataset EV30
Trait \ Principal Component	1	2	3	4	5	6	7	8			Principal Component	Percentage of Total Variance	Cumulative Variance Explained
Sentrix_ID	0.0023	0.1909	0.6543	0.0957	0.2668	0.7638	0.4141	0.2001			1	70.9521	70.9521
Sentrix_Position	0.51331	0.296272	0.449505	0.395974	0.656681	0.501801	0.448448	0.587482			2	5.83179	76.7838
Project_ID	0.029042	0.0744501	0.269108	0.117179	0.0212268	0.879845	0.731337	0.649435			3	3.04784	79.8317
Tumor.vs.NoTumor	2.56282e-06	0.000169146	0.438308	0.0278681	0.328197	0.861674	0.16468	0.635745			4	2.13882	81.9705
ISUP	0.0037796	0.00580405	0.703201	0.146679	0.19101	0.505521	0.241738	0.46755			5	1.84624	83.8167
Age	0.339887	0.422672	0.485533	0.282852	0.823553	0.55881	0.423508	0.271856			6	1.75831	85.5751
T.luminal.Quartile	0.000546906	0.00257673	0.675488	0.0837266	0.565077	0.895666	0.279249	0.830796			7	1.60122	87.1763
Immune.Quartile	0.0135015	0.082709	0.395285	0.265248	0.711627	0.952422	0.504267	0.566126			8	1.44973	88.626
Stroma.Quartile	0.00191169	0.043929	0.941033	0.162556	0.599551	0.875185	0.785682	0.61277
