# Supplementary material for: Methylation reprogramming associated with aggressive prostate cancer and ancestral disparities
Source: Mol Syst Biol. 2025 Oct 7;21(12):1676–701. doi: 10.1038/s44320-025-00153-x (PMC12673094; doi:10.1038/s44320-025-00153-x)
Supplement: Supplementary file 33 — Data Set EV31 [file 44320_2025_153_MOESM33_ESM.xlsx]

## Sheet: Sheet1
Dataset EV31 Significant differentially methylated positions (DMPs) identified between African prostate tumour and non-tumour samples in the tumour-associated validation cohort (BH-adjusted p <0.05, |Δβ| ≥0.1).

## Sheet: Dataset EV31
CpG	DeltaBeta	AveMe	t	P.Value	adj.P.Val	B	CHR	MAPINFO	Strand	Type	gene	feature	cgi	UCSC_Islands_Name	Color	Context	CGI.Relation	tx_id	tx_chr	tx_start	tx_end	tx_width	tx_strand	distTxStart	gene_id	nearest.gene	gene_biotype	seq_coord_system	symbol	gene_id_in	gene_in	ATAC_name	ATAC_score	ATAC_annotation	ATAC_percentGC	ATAC_percentAT	Pom_ChromatinState	pmd_Score	pmd_MD	pmd_Type	EPICv2_MAPINFO	EPICv2_Loci	EPICv2_Name
cg17755964	0.465108	0.426917	16.7325	4.33088e-15	3.10882e-09	22.5077	chr1	2461834	F	I	HES5	TSS200	island	chr1:2460760-2462010	Grn	CG	Island	ENST00000378453	chr1	2460184	2461684	1501	-	149	ENSG00000197921	HES5	protein_coding	chromosome	HES5			PRAD_322	3.18260986894315	Distal	0.726546906187625	0.273453093812375	Bivalent_poised_promoter	0.143179206087361	PMD		2530395	cg17755964_BC11	cg17755964
cg09827752	0.470671	0.442373	13.5084	5.44979e-13	1.95601e-07	18.6561	chr1	2461823	F	I	HES5	TSS200	island	chr1:2460760-2462010	Red	CG	Island	ENST00000378453	chr1	2460184	2461684	1501	-	138	ENSG00000197921	HES5	protein_coding	chromosome	HES5			PRAD_322	3.18260986894315	Distal	0.726546906187625	0.273453093812375	Bivalent_poised_promoter	0.143179206087361	PMD		2530384	cg09827752_TC11	cg09827752
cg26206183	0.418735	0.444651	13.2048	8.99425e-13	2.01617e-07	18.2387	chr14	24457993	R	I	DHRS4L2	TSS200	island	chr14:24457864-24458100	Red	CG	Island	ENST00000397071	chr14	24458027	24475617	17591	+	32	ENSG00000187630	DHRS4L2	protein_coding	chromosome	DHRS4L2	ENSG00000187630	DHRS4L2	PRAD_79063	10.6801889880163	Promoter	0.658682634730539	0.341317365269461	Active_non-prostate_lineage_promoter	0.0841850614827866
cg11716106	0.454741	0.444841	13.0716	1.12348e-12	2.01617e-07	18.0524	chr19	46380134	F	I		IGR	island	chr19:46379883-46380207	Grn	CG	Island	ENST00000302165	chr19	46386866	46389376	2511	-	9240	ENSG00000170604	IRF2BP1	protein_coding	chromosome	IRF2BP1			PRAD_102061	5.78657545357818	Distal	0.676646706586826	0.323353293413174	Bivalent_poised_promoter	0.0833103259492771			45876876	cg11716106_BC11	cg11716106
cg04669574	0.350341	0.409606	12.8849	1.53936e-12	2.20999e-07	17.7876	chr12	50297945	R	I	FAIM2	TSS1500	island	chr12:50297580-50297988	Red	CG	Island	ENST00000550635	chr12	50282891	50298000	15110	-	53	ENSG00000135472	FAIM2	protein_coding	chromosome	FAIM2	ENSG00000135472	FAIM2						Bivalent_poised_promoter	0.102406399094777			49904162	cg04669574_BC11	cg04669574
cg20430847	0.419461	0.355814	12.5868	2.56305e-12	2.73131e-07	17.3563	chr1	2461820	F	I	HES5	TSS200	island	chr1:2460760-2462010	Grn	CG	Island	ENST00000378453	chr1	2460184	2461684	1501	-	135	ENSG00000197921	HES5	protein_coding	chromosome	HES5			PRAD_322	3.18260986894315	Distal	0.726546906187625	0.273453093812375	Bivalent_poised_promoter	0.143179206087361	PMD		2530381	cg20430847_BC11	cg20430847
cg01116067	0.45395	0.383156	12.5646	2.66348e-12	2.73131e-07	17.3237	chr1	2461838	F	II	HES5	TSS200	island	chr1:2460760-2462010	Both	CG	Island	ENST00000378453	chr1	2460184	2461684	1501	-	153	ENSG00000197921	HES5	protein_coding	chromosome	HES5			PRAD_322	3.18260986894315	Distal	0.726546906187625	0.273453093812375	Bivalent_poised_promoter	0.143179206087361	PMD		2530399	cg01116067_BC21	cg01116067
cg03750144	0.365225	0.44289	12.0852	6.16964e-12	5.53592e-07	16.6063	chr2	131595152	F	II		IGR	island	chr2:131594139-131595302	Both	CG	Island	ENST00000409359	chr2	131595028	131704803	109776	+	123	ENSG00000136002	ARHGEF4	protein_coding	chromosome	ARHGEF4	ENSG00000136002	ARHGEF4						Bivalent_poised_promoter	0.133286262118155	PMD		130837579	cg03750144_BC21	cg03750144
cg17812788	0.403627	0.341012	11.4167	2.07383e-11	1.65406e-06	15.5572	chr17	40333009	R	I	KCNH4	1stExon	island	chr17:40332597-40333471	Grn	CG	Island	ENST00000607371	chr17	40308909	40333099	24191	-	88	ENSG00000089558	KCNH4	protein_coding	chromosome	KCNH4	ENSG00000089558	KCNH4						Bivalent_poised_promoter	0.0713460827707325			42180991	cg17812788_TC11	cg17812788
cg24033558	0.484028	0.41931	11.2729	2.7091e-11	1.94467e-06	15.3239	chr15	45479755	R	I	SHF	Body	island	chr15:45479509-45480498	Grn	CG	Island	ENST00000561091	chr15	45466421	45479657	13237	-	97	ENSG00000138606	SHF	protein_coding	chromosome	SHF	ENSG00000138606	SHF						Bivalent_poised_promoter	0.0950292882303265			45187557	cg24033558_TC11	cg24033558
cg06839900	0.424348	0.382654	11.1845	3.19667e-11	2.08605e-06	15.1791	chr1	2461900	R	I	HES5	TSS1500	island	chr1:2460760-2462010	Grn	CG	Island	ENST00000378453	chr1	2460184	2461684	1501	-	215	ENSG00000197921	HES5	protein_coding	chromosome	HES5			PRAD_322	3.18260986894315	Distal	0.726546906187625	0.273453093812375	Bivalent_poised_promoter	0.143179206087361	PMD		2530461	cg06839900_BC11	cg06839900
cg24396624	0.572331	0.546963	11.1306	3.53734e-11	2.116e-06	15.0903	chr3	25469860	R	II	RARB	5'UTR	opensea		Both	CG	Open Sea	ENST00000330688	chr3	25469802	25639423	169622	+	57	ENSG00000077092	RARB	protein_coding	chromosome	RARB	ENSG00000077092	RARB	PRAD_20113	12.7587067957719	Promoter	0.520958083832335	0.479041916167665	Bivalent_poised_promoter	0.156789420117582	PMD	commonPMD	25428369	cg24396624_BC21	cg24396624
cg17102582	0.51887	0.466575	11.0392	4.20406e-11	2.32138e-06	14.9387	chr15	45479792	R	I	SHF	1stExon	island	chr15:45479509-45480498	Red	CG	Island	ENST00000561091	chr15	45466421	45479657	13237	-	134	ENSG00000138606	SHF	protein_coding	chromosome	SHF	ENSG00000138606	SHF						Bivalent_poised_promoter	0.0950292882303265			45187594	cg17102582_BC11	cg17102582
cg17822706	0.325487	0.394463	10.8352	6.20054e-11	3.17923e-06	14.5965	chr19	18415538	F	II		IGR	opensea		Both	CG	Open Sea	ENST00000597776	chr19	18420561	18427069	6509	-	11529	ENSG00000130520	LSM4	protein_coding	chromosome	LSM4			PRAD_100442	12.2659713308251	Distal	0.614770459081836	0.385229540918164	Active_prostate_lineage-specific_promoter	0.0850891402217185			18304728	cg17822706_TC21	cg17822706
cg14192401	0.378845	0.727098	11.0177	7.16603e-11	3.25279e-06	14.4445	chr2	233368543	F	I		IGR	island	chr2:233367780-233368577	Red	CG	Island	ENST00000304546	chr2	233344537	233352538	8002	-	16004	ENSG00000171551	ECEL1	protein_coding	chromosome	ECEL1								Bivalent_poised_promoter	0.145950015085209	PMD		232503833	cg14192401_BC11	cg14192401
cg09777525	0.414847	0.435617	10.7528	7.2638e-11	3.25279e-06	14.4567	chr17	74965708	F	I		IGR	shore	chr17:74965089-74965303	Red	CG	South Shore	ENST00000563153	chr17	74940030	74944978	4949	+	25677	ENSG00000167889	MGAT5B	protein_coding	chromosome	MGAT5B								Bivalent_poised_promoter	0.190552980253612	PMD	commonPMD	76969626	cg09777525_BC11	cg09777525
cg05408831	0.41722	0.416776	10.7224	7.70344e-11	3.25279e-06	14.4048	chr5	179220797	R	I	LTC4S	TSS200	shore	chr5:179222608-179223825	Red	CG	North Shore	ENST00000292596	chr5	179220987	179223513	2527	+	188	ENSG00000213316	LTC4S	protein_coding	chromosome	LTC4S	ENSG00000161021	MAML1	PRAD_36785	8.76019657606487	Promoter	0.644710578842315	0.355289421157685	Active_non-prostate_lineage_promoter	0.0733895396211668			179793796	cg05408831_BC11	cg05408831
cg20842253	0.31053	0.323981	10.6431	8.98016e-11	3.4275e-06	14.269	chr2	27529788	F	I	TRIM54	3'UTR	island	chr2:27529083-27531465	Grn	CG	Island	ENST00000296099	chr2	27530268	27531313	1046	-	1523	ENSG00000163794	UCN	protein_coding	chromosome	UCN	ENSG00000138100	TRIM54						Bivalent_poised_promoter	0.0831774498860829			27306920	cg20842253_TC11	cg20842253
cg25423416	0.34761	0.378708	10.5978	9.8067e-11	3.4275e-06	14.191	chr22	46934860	F	II		IGR	island	chr22:46929317-46934861	Both	CG	Island	ENST00000395964	chr22	46844455	46933067	88613	-	1792	ENSG00000075275	CELSR1	protein_coding	chromosome	CELSR1								Bivalent_poised_promoter	0.107391710870702
cg12920180	0.328256	0.339387	10.5921	9.91586e-11	3.4275e-06	14.1812	chr14	31344444	F	I	COCH	Body	island	chr14:31343355-31344757	Grn	CG	Island	ENST00000460581	chr14	31343970	31359822	15853	+	473	ENSG00000100473	COCH	protein_coding	chromosome	COCH	ENSG00000100473	COCH						Bivalent_poised_promoter	0.0903230113449622			30875238	cg12920180_TC11	cg12920180
cg00506606	0.136741	0.897595	10.5864	1.00271e-10	3.4275e-06	14.1713	chr1	245752698	R	II	KIF26B	Body	shore	chr1:245753399-245753636	Both	CG	North Shore	ENST00000366518	chr1	245674304	245872733	198430	+	78393	ENSG00000162849	KIF26B	protein_coding	chromosome	KIF26B	ENSG00000162849	KIF26B						Repressed_chromatin	0.146639226381942	PMD		245589396	cg00506606_TC21	cg00506606
cg22473620	0.501324	0.492806	10.4646	1.27219e-10	4.15096e-06	13.9599	chr19	46379929	F	I		IGR	island	chr19:46379883-46380207	Red	CG	Island	ENST00000302165	chr19	46386866	46389376	2511	-	9445	ENSG00000170604	IRF2BP1	protein_coding	chromosome	IRF2BP1			PRAD_102061	5.78657545357818	Distal	0.676646706586826	0.323353293413174	Bivalent_poised_promoter	0.0833103259492771			45876671	cg22473620_BC11	cg22473620
cg09629657	0.341364	0.370039	10.3779	1.50852e-10	4.70808e-06	13.8082	chr5	179220795	R	II	LTC4S	TSS200	shore	chr5:179222608-179223825	Both	CG	North Shore	ENST00000292596	chr5	179220987	179223513	2527	+	190	ENSG00000213316	LTC4S	protein_coding	chromosome	LTC4S	ENSG00000161021	MAML1	PRAD_36785	8.76019657606487	Promoter	0.644710578842315	0.355289421157685	Active_non-prostate_lineage_promoter	0.0733895396211668			179793794	cg09629657_TC21	cg09629657
cg06102403	0.398715	0.40384	10.2662	1.8815e-10	5.51466e-06	13.6112	chr20	30458708	R	I	TTLL9	5'UTR	island	chr20:30457907-30458712	Grn	CG	Island	ENST00000339738	chr20	30448870	30458550	9681	-	157	ENSG00000149599	DUSP15	protein_coding	chromosome	DUSP15	ENSG00000131044	TTLL9						Bivalent_poised_promoter	0.133850599681595	PMD		31870905	cg06102403_TC11	cg06102403
cg14356801	0.388791	0.497656	10.2358	1.9988e-10	5.51466e-06	13.5572	chr5	148651259	R	I	AFAP1L1	TSS200	island	chr5:148650920-148651772	Red	CG	Island	ENST00000296721	chr5	148651434	148721365	69932	+	173	ENSG00000157510	AFAP1L1	protein_coding	chromosome	AFAP1L1								Bivalent_poised_promoter	0.11462225731192
cg13546240	0.444517	0.443842	10.216	2.07912e-10	5.51466e-06	13.522	chr19	46379991	F	II		IGR	island	chr19:46379883-46380207	Both	CG	Island	ENST00000302165	chr19	46386866	46389376	2511	-	9383	ENSG00000170604	IRF2BP1	protein_coding	chromosome	IRF2BP1			PRAD_102061	5.78657545357818	Distal	0.676646706586826	0.323353293413174	Bivalent_poised_promoter	0.0833103259492771			45876733	cg13546240_TC21	cg13546240
cg25653144	0.462874	0.662716	10.1985	2.15275e-10	5.51466e-06	13.4909	chr9	129138165	R	II	MVB12B	Body	opensea		Both	CG	Open Sea	ENST00000535766	chr9	129138722	129158208	19487	+	555	ENSG00000196814	MVB12B	protein_coding	chromosome	MVB12B	ENSG00000196814	MVB12B						Active_non-prostate_lineage_enhancer	0.0598928405978326			126375886	cg25653144_BC21	cg25653144
cg21106505	-0.317462	0.627875	-10.1752	2.2554e-10	5.51466e-06	13.4493	chr11	562547	F	I	RASSF7	Body	shore	chr11:560382-561397	Grn	CG	South Shore	ENST00000528736	chr11	561547	562205	659	+	999	ENSG00000099849	RASSF7	protein_coding	chromosome	RASSF7	ENSG00000099849	RASSF7	PRAD_64529	5.50317523554154	3' UTR	0.70059880239521	0.29940119760479	Active_non-prostate_lineage_promoter	0.111358052725199			562547	cg21106505_BC11	cg21106505
cg09548780	0.341331	0.526612	10.1722	2.26882e-10	5.51466e-06	13.444	chr2	218770270	R	II	TNS1	5'UTR	opensea		Both	CG	Open Sea	ENST00000413554	chr2	218713607	218770184	56578	-	85	ENSG00000079308	TNS1	protein_coding	chromosome	TNS1	ENSG00000079308	TNS1	PRAD_17963	6.09696724657868	Promoter	0.630738522954092	0.369261477045908	Bivalent_poised_promoter	0.140363826201867	PMD		217905547	cg09548780_BC21	cg09548780
cg22260952	0.455723	0.402509	10.1644	2.30473e-10	5.51466e-06	13.4299	chr12	104852446	F	I	CHST11	Body	shore	chr12:104850253-104852395	Red	CG	South Shore	ENST00000546689	chr12	104850779	104995925	145147	+	1666	ENSG00000171310	CHST11	protein_coding	chromosome	CHST11	ENSG00000171310	CHST11	PRAD_74661	3.33519348154136	Intron	0.602794411177645	0.397205588822355	Bivalent_poised_promoter	0.157823125370255	PMD	commonPMD
cg14752986	0.373538	0.440266	10.0116	3.13183e-10	7.25198e-06	13.1553	chr16	88717571	R	I	CYBA	TSS200	island	chr16:88716989-88717606	Red	CG	Island	ENST00000261623	chr16	88709691	88717560	7870	-	10	ENSG00000051523	CYBA	protein_coding	chromosome	CYBA			PRAD_89844	21.472870427764	Promoter	0.692614770459082	0.307385229540918	Bivalent_poised_promoter	0.100364038152423
cg05415131	0.491988	0.482376	9.97354	3.38191e-10	7.58634e-06	13.0863	chr11	58940866	R	I	DTX4	Body	island	chr11:58940830-58941052	Red	CG	Island	ENST00000227451	chr11	58939965	58976060	36096	+	900	ENSG00000110042	DTX4	protein_coding	chromosome	DTX4	ENSG00000110042	DTX4	PRAD_66751	3.16967889259039	Intron	0.608782435129741	0.391217564870259	Bivalent_poised_promoter	0.091069121828936			59173393	cg05415131_BC11	cg05415131
cg18582992	0.487845	0.500661	9.92741	3.71299e-10	8.06311e-06	13.0025	chr15	45479642	F	I	SHF	Body	island	chr15:45479509-45480498	Grn	CG	Island	ENST00000561091	chr15	45466421	45479657	13237	-	13	ENSG00000138606	SHF	protein_coding	chromosome	SHF	ENSG00000138606	SHF						Bivalent_poised_promoter	0.0950292882303265
cg18040786	0.414192	0.357101	9.91007	3.84591e-10	8.06311e-06	12.9709	chr1	2461875	R	I	HES5	TSS200	island	chr1:2460760-2462010	Grn	CG	Island	ENST00000378453	chr1	2460184	2461684	1501	-	190	ENSG00000197921	HES5	protein_coding	chromosome	HES5			PRAD_322	3.18260986894315	Distal	0.726546906187625	0.273453093812375	Bivalent_poised_promoter	0.143179206087361	PMD		2530436	cg18040786_BC11	cg18040786
cg21249376	0.406328	0.403517	9.89923	3.93143e-10	8.06311e-06	12.9511	chr9	27528432	R	I	MOBKL2B	5'UTR	island	chr9:27528357-27528725	Grn	CG	Island	ENST00000262244	chr9	27325207	27529779	204573	-	1345	ENSG00000120162	MOB3B	protein_coding	chromosome	MOB3B	ENSG00000120162	MOB3B	PRAD_55034	5.90157201532954	Intron	0.62874251497006	0.37125748502994	Active_non-prostate_lineage_promoter	0.0867135815954674			27528434	cg21249376_BC11	cg21249376
cg04969944	0.369746	0.375008	9.86577	4.2082e-10	8.36842e-06	12.8899	chr20	3218891	F	I	SLC4A11	TSS1500	island	chr20:3218578-3220930	Grn	CG	Island	ENST00000380059	chr20	3208063	3218812	10750	-	78	ENSG00000088836	SLC4A11	protein_coding	chromosome	SLC4A11	ENSG00000088836	SLC4A11						Bivalent_poised_promoter	0.119819890626058
cg07111846	0.191513	0.754731	9.85363	4.31345e-10	8.36842e-06	12.8677	chr21	43771349	R	II	TFF2	TSS200	opensea		Both	CG	Open Sea	ENST00000291526	chr21	43766466	43771237	4772	-	111	ENSG00000160181	TFF2	protein_coding	chromosome	TFF2								Bivalent_poised_enhancer	0.110780165083599			42351240	cg07111846_TC21	cg07111846
cg01934626	0.441476	0.43495	9.83748	4.4578e-10	8.42087e-06	12.8381	chr5	180018562	F	I	SCGB3A1	TSS200	island	chr5:180017099-180019062	Red	CG	Island	ENST00000292641	chr5	180017103	180018540	1438	-	21	ENSG00000161055	SCGB3A1	protein_coding	chromosome	SCGB3A1								Bivalent_poised_promoter	0.129691927789708	PMD		180591562	cg01934626_TC11	cg01934626
cg21361897	0.398162	0.421901	9.80822	4.73209e-10	8.70981e-06	12.7843	chr1	201229186	F	II		IGR	opensea		Both	CG	Open Sea	ENST00000367324	chr1	201252580	201302121	49542	+	23392	ENSG00000081277	PKP1	protein_coding	chromosome	PKP1			PRAD_8450	3.38973055922252	Distal	0.664670658682635	0.335329341317365	Bivalent_poised_promoter	0.109396743029687			201260058	cg21361897_BC21	cg21361897
cg02891813	0.214894	0.882773	9.76063	5.21581e-10	9.36014e-06	12.6966	chr2	235595090	R	II		IGR	opensea		Both	CG	Open Sea	ENST00000390645	chr2	235401685	235405697	4013	-	189392	ENSG00000188042	ARL4C	protein_coding	chromosome	ARL4C								Active_non-prostate_lineage_enhancer	0.118611488287067			234686446	cg02891813_BC21	cg02891813
cg14547067	0.450984	0.372605	9.69815	5.92938e-10	1.02462e-05	12.581	chr11	46317154	F	I	CREB3L1	Body	island	chr11:46316875-46317485	Grn	CG	Island	ENST00000534787	chr11	46316677	46329490	12814	+	476	ENSG00000157613	CREB3L1	protein_coding	chromosome	CREB3L1	ENSG00000157613	CREB3L1	PRAD_66447	11.8635334365656	Intron	0.704590818363273	0.295409181636727	Bivalent_poised_promoter	0.0914938378990269
cg13488570	0.429648	0.435651	9.6928	5.99505e-10	1.02462e-05	12.5711	chr1	2222253	F	I	SKI	Body	island	chr1:2222198-2222569	Red	CG	Island	ENST00000600779	chr1	2258581	2259042	462	+	36326	ENSG00000269753	AL589739.1	protein_coding	chromosome	AL589739.1	ENSG00000157933	SKI	PRAD_277	3.28122192992242	Intron	0.604790419161677	0.395209580838323	Active_non-prostate_lineage_promoter	0.0872882549527043
cg05527507	0.295133	0.430495	9.64408	6.62784e-10	1.10643e-05	12.4805	chr1	861265	F	II	SAMD11	5'UTR	island	chr1:858970-861632	Both	CG	Island	ENST00000342066	chr1	861118	879955	18838	+	146	ENSG00000187634	SAMD11	protein_coding	chromosome	SAMD11	ENSG00000187634;ENSG00000268179	SAMD11;AL645608.1	PRAD_23	3.04595901445704	Promoter	0.74251497005988	0.25748502994012	Bivalent_poised_promoter	0.127529527615858	PMD		925885	cg05527507_TC21	cg05527507
cg10069493	0.470672	0.504874	9.61985	6.96785e-10	1.13675e-05	12.4353	chr10	45914688	R	I	ALOX5	Body	island	chr10:45914374-45914883	Red	CG	Island	ENST00000483623	chr10	45919532	45923934	4403	+	4842	ENSG00000012779	ALOX5	protein_coding	chromosome	ALOX5	ENSG00000012779	ALOX5						Bivalent_poised_promoter	0.0949177246804274			45419240	cg10069493_BC11	cg10069493
cg23222591	0.228302	0.820342	9.56117	7.86778e-10	1.25505e-05	12.3255	chr2	121351195	R	II		IGR	opensea		Both	CG	Open Sea	ENST00000593290	chr2	121221911	121223697	1787	-	127497	ENSG00000268194	LINC01101	protein_coding	chromosome	LINC01101								Heterochromatin	0.132053536803767	PMD		120593619	cg23222591_TC21	cg23222591
cg00673357	0.243107	0.34097	9.54088	8.20609e-10	1.28056e-05	12.2874	chr21	44614231	R	II		IGR	opensea		Both	CG	Open Sea	ENST00000398132	chr21	44590266	44592629	2364	+	23964	ENSG00000160202	CRYAA	protein_coding	chromosome	CRYAA								Bivalent_poised_enhancer	0.120154444020225			43194121	cg00673357_TC21	cg00673357
cg03207391	-0.385281	0.547175	-9.49355	9.05485e-10	1.38294e-05	12.1983	chr19	18497201	F	I	GDF15	1stExon	island	chr19:18497063-18497269	Grn	CG	Island	ENST00000252809	chr19	18496968	18499986	3019	+	232	ENSG00000130513	GDF15	protein_coding	chromosome	GDF15	ENSG00000130513	GDF15	PRAD_100461	32.7212290941388	Promoter	0.604790419161677	0.395209580838323	Active_prostate_lineage-specific_promoter	0.0850891402217185			18386391	cg03207391_BC11	cg03207391
cg13670316	0.40183	0.438093	9.46385	9.63301e-10	1.39253e-05	12.1422	chr9	78507533	F	I	PCSK5	Body	island	chr9:78507351-78507652	Red	CG	Island	ENST00000376752	chr9	78505621	78810805	305185	+	1911	ENSG00000099139	PCSK5	protein_coding	chromosome	PCSK5	ENSG00000099139	PCSK5						Bivalent_poised_promoter	0.126424550146219	PMD		75892617	cg13670316_BC11	cg13670316
cg17714010	0.300452	0.849249	9.45268	9.86014e-10	1.39253e-05	12.1211	chr17	78968450	R	I	CHMP6	Body	shore	chr17:78965416-78966484	Grn	CG	South Shore	ENST00000571457	chr17	78968444	78983317	14874	+	5	ENSG00000176108	CHMP6	protein_coding	chromosome	CHMP6	ENSG00000176108	CHMP6						Bivalent_poised_enhancer	0.091897108961528			80994650	cg17714010_TC11	cg17714010
cg26537639	0.462221	0.507927	9.45177	9.87887e-10	1.39253e-05	12.1194	chr16	88717374	F	II	CYBA	1stExon	island	chr16:88716989-88717606	Both	CG	Island	ENST00000568278	chr16	88712540	88717423	4884	-	47	ENSG00000051523	CYBA	protein_coding	chromosome	CYBA	ENSG00000051523	CYBA	PRAD_89844	21.472870427764	Promoter	0.692614770459082	0.307385229540918	Bivalent_poised_promoter	0.100364038152423
cg25698701	0.34291	0.399038	9.45106	9.89359e-10	1.39253e-05	12.1181	chr14	92413584	R	I	FBLN5	1stExon	island	chr14:92413581-92414324	Grn	CG	Island	ENST00000557462	chr14	92403355	92413580	10226	-	3	ENSG00000140092	FBLN5	protein_coding	chromosome	FBLN5	ENSG00000140092	FBLN5						Bivalent_poised_promoter	0.0813278817077547			91947240	cg25698701_TC11	cg25698701
cg12042113	0.289741	0.41461	9.43922	1.01414e-09	1.39996e-05	12.0956	chr15	90039913	F	II	RHCG	TSS200	island	chr15:90039464-90039984	Both	CG	Island	ENST00000268122	chr15	90014638	90039844	25207	-	68	ENSG00000140519	RHCG	protein_coding	chromosome	RHCG								Bivalent_poised_promoter	0.130332366981339	PMD		89496682	cg12042113_BC21	cg12042113
cg08901662	0.412321	0.494864	9.42054	1.05452e-09	1.41143e-05	12.0602	chr2	131595321	R	I		IGR	shore	chr2:131594139-131595302	Red	CG	South Shore	ENST00000409359	chr2	131595028	131704803	109776	+	292	ENSG00000136002	ARHGEF4	protein_coding	chromosome	ARHGEF4	ENSG00000136002	ARHGEF4						Bivalent_poised_promoter	0.133286262118155	PMD
cg24029517	0.372535	0.441837	9.41726	1.06178e-09	1.41143e-05	12.054	chr4	11429531	F	I	HS3ST1	5'UTR	island	chr4:11429414-11429633	Red	CG	Island	ENST00000514690	chr4	11401382	11430221	28840	-	688	ENSG00000002587	HS3ST1	protein_coding	chromosome	HS3ST1	ENSG00000002587	HS3ST1						Bivalent_poised_promoter	0.100752346985114
cg16017979	0.45264	0.711867	9.38694	1.13138e-09	1.45819e-05	11.9964	chr8	74333589	R	II	STAU2	3'UTR	opensea		Both	CG	Open Sea	ENST00000522818	chr8	74333194	74371022	37829	-	37431	ENSG00000040341	STAU2	protein_coding	chromosome	STAU2	ENSG00000040341	STAU2						Active_prostate_lineage-specific_enhancer	0.0756651736578148			73421354	cg16017979_TC21	cg16017979
cg21013866	0.356396	0.368998	9.36873	1.17542e-09	1.45819e-05	11.9618	chr14	23834985	F	I	EFS	TSS200	island	chr14:23834435-23835947	Grn	CG	Island	ENST00000351354	chr14	23825865	23834961	9097	-	23	ENSG00000100842	EFS	protein_coding	chromosome	EFS								Bivalent_poised_promoter	0.132604061240665	PMD		23365776	cg21013866_TC11	cg21013866
cg08965276	0.276839	0.48475	9.36778	1.17776e-09	1.45819e-05	11.96	chr16	1030586	F	I	SOX8	TSS1500	island	chr16:1029878-1035327	Grn	CG	Island	ENST00000601510	chr16	1031252	1031663	412	+	664	ENSG00000269047	AC009041.2	protein_coding	chromosome	AC009041.2	ENSG00000103227	LMF1						Bivalent_poised_promoter	0.145435384538493	PMD		980586	cg08965276_TC11	cg08965276
cg21883802	0.403368	0.412157	9.3676	1.17821e-09	1.45819e-05	11.9596	chr14	92413706	R	I	FBLN5	5'UTR	island	chr14:92413581-92414324	Red	CG	Island	ENST00000267620	chr14	92335785	92413743	77959	-	35	ENSG00000140092	FBLN5	protein_coding	chromosome	FBLN5	ENSG00000140092	FBLN5						Bivalent_poised_promoter	0.0813278817077547			91947362	cg21883802_BC11	cg21883802
cg26386409	0.385836	0.3689	9.35662	1.20569e-09	1.46691e-05	11.9387	chr12	63025771	F	I		IGR	island	chr12:63025588-63026213	Red	CG	Island	ENST00000408887	chr12	62995531	62997214	1684	-	28556	ENSG00000221949	C12orf61	protein_coding	chromosome	C12orf61			PRAD_73426	4.1626457399712	Distal	0.62874251497006	0.37125748502994	Bivalent_poised_promoter	0.0777529485127467			62631991	cg26386409_TC11	cg26386409
cg13000649	0.387469	0.377553	9.34512	1.23518e-09	1.47774e-05	11.9167	chr17	17626790	R	II	RAI1	5'UTR	island	chr17:17625605-17628500	Both	CG	Island	ENST00000471135	chr17	17585809	17696457	110649	+	40980	ENSG00000108557	RAI1	protein_coding	chromosome	RAI1	ENSG00000108557	RAI1	PRAD_91241	4.023670081931	Intron	0.6187624750499	0.3812375249501	Bivalent_poised_promoter	0.10440195480537			17723476	cg13000649_BC21	cg13000649
cg08096786	0.48532	0.508235	9.32724	1.28249e-09	1.5092e-05	11.8826	chr16	57571099	R	II	CCDC102A	TSS1500	shore	chr16:57569848-57570844	Both	CG	South Shore	ENST00000258214	chr16	57546090	57570511	24422	-	587	ENSG00000135736	CCDC102A	protein_coding	chromosome	CCDC102A								Active_non-prostate_lineage_promoter	0.133067970312176	PMD		57537187	cg08096786_TC21	cg08096786
cg14907769	0.341889	0.442393	9.30225	1.35177e-09	1.56506e-05	11.8348	chr8	49468941	R	I		IGR	island	chr8:49468683-49468959	Red	CG	Island	ENST00000523008	chr8	49626193	49642348	16156	-	173405	ENSG00000034239	EFCAB1	protein_coding	chromosome	EFCAB1			PRAD_50828	2.8568916828403	Exon	0.642714570858283	0.357285429141717	Bivalent_poised_promoter	0.147920221127091	PMD		48556381	cg14907769_TC11	cg14907769
cg18991611	0.476849	0.416593	9.28539	1.40068e-09	1.59595e-05	11.8025	chr8	49468828	F	I		IGR	island	chr8:49468683-49468959	Red	CG	Island	ENST00000523008	chr8	49626193	49642348	16156	-	173518	ENSG00000034239	EFCAB1	protein_coding	chromosome	EFCAB1			PRAD_50828	2.8568916828403	Exon	0.642714570858283	0.357285429141717	Bivalent_poised_promoter	0.147920221127091	PMD		48556268	cg18991611_TC11	cg18991611
cg01176363	0.381669	0.366528	9.24837	1.51458e-09	1.69688e-05	11.7314	chr20	62369445	F	I	LIME1	Body	island	chr20:62368955-62371962	Grn	CG	Island	ENST00000494776	chr20	62369558	62370456	899	+	111	ENSG00000203896	LIME1	protein_coding	chromosome	LIME1	ENSG00000273154;ENSG00000203896	RP4-583P15.15;LIME1						Bivalent_poised_promoter	0.0951751210458499			63738092	cg01176363_TC11	cg01176363
cg10373764	0.463613	0.430398	9.24156	1.53654e-09	1.69688e-05	11.7183	chr3	193776273	R	I		IGR	island	chr3:193776091-193776308	Grn	CG	Island	ENST00000232424	chr3	193853934	193856521	2588	+	77659	ENSG00000114315	HES1	protein_coding	chromosome	HES1								Active_non-prostate_lineage_promoter	0.0674271525003643			194058484	cg10373764_BC11	cg10373764
cg05560913	0.400445	0.686695	9.1798	1.75137e-09	1.89954e-05	11.5992	chr15	71851802	F	II	THSD4	Body	opensea		Both	CG	Open Sea	ENST00000357769	chr15	71839575	72070965	231391	+	12226	ENSG00000187720	THSD4	protein_coding	chromosome	THSD4	ENSG00000187720	THSD4						Heterochromatin	0.0752293047933022			71559463	cg05560913_TC21	cg05560913
cg00817367	0.510777	0.478621	9.35634	1.77297e-09	1.89954e-05	11.5811	chr12	52401214	F	I	GRASP	Body	island	chr12:52400467-52401696	Red	CG	Island	ENST00000293662	chr12	52400724	52409648	8925	+	489	ENSG00000161835	GRASP	protein_coding	chromosome	GRASP	ENSG00000161835	GRASP						Bivalent_poised_promoter	0.121663983277978
cg05624478	0.348069	0.346603	9.15993	1.8269e-09	1.90902e-05	11.5608	chr17	40574031	R	II	PTRF	Body	island	chr17:40573740-40575526	Both	CG	Island	ENST00000357037	chr17	40554470	40575535	21066	-	1502	ENSG00000177469	PTRF	protein_coding	chromosome	PTRF	ENSG00000177469	PTRF	PRAD_92558	2.27242936775195	Intron	0.746506986027944	0.253493013972056	Bivalent_poised_promoter	0.0798834875576211			42422013	cg05624478_BC21	cg05624478
cg06494759	0.333909	0.356019	9.15784	1.83502e-09	1.90902e-05	11.5568	chr5	43191998	R	I	NIM1K	TSS1500	island	chr5:43191974-43193155	Red	CG	Island	ENST00000509362	chr5	43192173	43245432	53260	+	173	ENSG00000177453	NIM1K	protein_coding	chromosome	NIM1K	ENSG00000172262	ZNF131						Bivalent_poised_promoter	0.0678670383860301			43191896	cg06494759_BC11	cg06494759
cg14179575	-0.448868	0.554273	-9.15013	1.86533e-09	1.91284e-05	11.5418	chr18	13826399	R	II	MC5R	1stExon	island	chr18:13826186-13826523	Both	CG	Island	ENST00000324750	chr18	13825543	13826861	1319	+	855	ENSG00000176136	MC5R	protein_coding	chromosome	MC5R	ENSG00000176136	MC5R						Bivalent_poised_promoter	0.141525407936089	PMD		13826400	cg14179575_TC21	cg14179575
cg21849932	0.391756	0.378781	9.10033	2.0741e-09	2.07428e-05	11.4451	chr20	62369462	F	I	LIME1	Body	island	chr20:62368955-62371962	Grn	CG	Island	ENST00000494776	chr20	62369558	62370456	899	+	94	ENSG00000203896	LIME1	protein_coding	chromosome	LIME1	ENSG00000273154;ENSG00000203896	RP4-583P15.15;LIME1						Bivalent_poised_promoter	0.0951751210458499			63738109	cg21849932_BC11	cg21849932
cg01451391	0.424861	0.423263	9.09887	2.08056e-09	2.07428e-05	11.4423	chr17	53343561	F	I	HLF	Body	shore	chr17:53342198-53343061	Red	CG	South Shore	ENST00000573945	chr17	53343583	53400350	56768	+	20	ENSG00000108924	HLF	protein_coding	chromosome	HLF	ENSG00000108924	HLF						Bivalent_poised_promoter	0.139158459669558	PMD		55266200	cg01451391_TC11	cg01451391
cg18454685	0.310086	0.397641	9.07875	2.17189e-09	2.09523e-05	11.4031	chr17	48639239	F	I	CACNA1G	Body	island	chr17:48636103-48639279	Grn	CG	Island	ENST00000358244	chr17	48638821	48704626	65806	+	417	ENSG00000006283	CACNA1G	protein_coding	chromosome	CACNA1G	ENSG00000006283	CACNA1G						Bivalent_poised_promoter	0.103434922599417			50561878	cg18454685_TC11	cg18454685
cg12334180	0.324494	0.413106	9.07721	2.17905e-09	2.09523e-05	11.4001	chr7	29185839	R	II	CHN2	TSS1500	opensea		Both	CG	Open Sea	ENST00000396276	chr7	29035247	29186113	150867	-	272	ENSG00000106066	CPVL	protein_coding	chromosome	CPVL	ENSG00000106066;ENSG00000106069	CPVL;CHN2						Bivalent_poised_promoter	0.106073451550101			29146223	cg12334180_BC21	cg12334180
cg03304815	0.454299	0.438919	9.07505	2.18913e-09	2.09523e-05	11.3959	chr3	134083139	R	II	AMOTL2	Body	island	chr3:134082860-134083201	Both	CG	Island	ENST00000505596	chr3	134089842	134090754	913	-	7613	ENSG00000114019	AMOTL2	protein_coding	chromosome	AMOTL2	ENSG00000114019	AMOTL2	PRAD_23839	12.2692684651121	Intron	0.688622754491018	0.311377245508982	Bivalent_poised_promoter	0.0803125953797538
cg22693849	0.37995	0.748342	9.06553	2.2341e-09	2.11013e-05	11.3774	chr21	29587809	F	II	LOC101927973	Body	opensea		Both	CG	Open Sea	ENST00000303775	chr21	30244513	30257693	13181	-	669882	ENSG00000156239	N6AMT1	protein_coding	chromosome	N6AMT1								Heterochromatin	0.183998025630681	PMD	commonPMD	28215490	cg22693849_TC21	cg22693849
cg00677574	0.377067	0.434097	9.05456	2.28713e-09	2.13216e-05	11.356	chr17	43221327	R	II	ACBD4	3'UTR	shore	chr17:43221927-43222388	Both	CG	North Shore	ENST00000332499	chr17	43224684	43229468	4785	+	3355	ENSG00000186834	HEXIM1	protein_coding	chromosome	HEXIM1	ENSG00000181513	ACBD4	PRAD_92825	9.3957847840979	3' UTR	0.644710578842315	0.355289421157685	Active_non-prostate_lineage_promoter	0.102069738479296			45143960	cg00677574_TC21	cg00677574
cg19790294	0.393351	0.430491	9.04128	2.35306e-09	2.1655e-05	11.33	chr16	88717755	F	II	CYBA	TSS1500	shore	chr16:88716989-88717606	Both	CG	South Shore	ENST00000261623	chr16	88709691	88717560	7870	-	194	ENSG00000051523	CYBA	protein_coding	chromosome	CYBA			PRAD_89844	21.472870427764	Promoter	0.692614770459082	0.307385229540918	Bivalent_poised_promoter	0.100364038152423			88651347	cg19790294_TC21	cg19790294
cg09990446	0.273352	0.374318	9.02477	2.43779e-09	2.21508e-05	11.2977	chr6	29716108	F	II	LOC285830	Body	shore	chr6:29716468-29717158	Both	CG	North Shore	ENST00000458236	chr6	29702805	29716770	13966	-	660	ENSG00000214922	HLA-F-AS1	processed_transcript	chromosome	HLA-F-AS1			PRAD_38408	2.78287977157419	Intron	0.642714570858283	0.357285429141717	Bivalent_poised_promoter	0.137719939397099	PMD		29748331	cg09990446_TC21	cg09990446
cg08580254	0.361286	0.435339	8.99239	2.61313e-09	2.30976e-05	11.2343	chr17	38478807	R	II	RARA	5'UTR	shelf	chr17:38474197-38474980	Both	CG	South Shelf	ENST00000582914	chr17	38479243	38487420	8178	+	434	ENSG00000131759	RARA	protein_coding	chromosome	RARA	ENSG00000131759	RARA	PRAD_92336	3.35556171598849	Promoter	0.620758483033932	0.379241516966068	Active_non-prostate_lineage_promoter	0.08373909415217			40322555	cg08580254_TC21	cg08580254
cg11856897	0.34086	0.380141	8.99156	2.6178e-09	2.30976e-05	11.2327	chr1	47998999	R	I		IGR	island	chr1:47998899-47999517	Grn	CG	Island	ENST00000334793	chr1	47901689	47906363	4675	+	97309	ENSG00000186564	FOXD2	protein_coding	chromosome	FOXD2								Bivalent_poised_promoter	0.130889890749205	PMD		47533327	cg11856897_BC11	cg11856897
cg11340328	0.333307	0.71055	8.98789	2.63852e-09	2.30976e-05	11.2255	chr3	153011352	F	II		IGR	opensea		Both	CG	Open Sea	ENST00000323534	chr3	152880029	152886265	6237	+	131322	ENSG00000181467	RAP2B	protein_coding	chromosome	RAP2B								Heterochromatin	0.135788152765459	PMD		153293563	cg11340328_BC21	cg11340328
cg04879832	0.469384	0.456399	8.97658	2.70343e-09	2.33807e-05	11.2033	chr16	88717456	F	I	CYBA	1stExon	island	chr16:88716989-88717606	Grn	CG	Island	ENST00000561972	chr16	88714101	88717462	3362	-	4	ENSG00000051523	CYBA	protein_coding	chromosome	CYBA	ENSG00000051523	CYBA	PRAD_89844	21.472870427764	Promoter	0.692614770459082	0.307385229540918	Bivalent_poised_promoter	0.100364038152423			88651048	cg04879832_TC11	cg04879832
cg16232979	0.471853	0.438116	8.96584	2.76657e-09	2.36419e-05	11.1822	chr19	16187631	F	I	TPM4	Body	island	chr19:16186789-16188275	Red	CG	Island	ENST00000588410	chr19	16187831	16198876	11046	+	198	ENSG00000167460	TPM4	protein_coding	chromosome	TPM4	ENSG00000167460	TPM4	PRAD_100188	7.43655939463007	Promoter	0.736526946107784	0.263473053892216	Active_prostate_lineage-specific_promoter	0.122080546753902			16076821	cg16232979_BC11	cg16232979
cg01254505	0.304804	0.383226	8.94061	2.92103e-09	2.46682e-05	11.1325	chr19	17516470	F	II	BST2	TSS200	opensea		Both	CG	Open Sea	ENST00000252593	chr19	17513748	17516457	2710	-	12	ENSG00000130303	BST2	protein_coding	chromosome	BST2			PRAD_100325	10.5753755396042	Promoter	0.522954091816367	0.477045908183633	Active_non-prostate_lineage_promoter	0.113663841944652			17405661	cg01254505_BC21	cg01254505
cg06541078	0.130115	0.885417	8.92931	2.99304e-09	2.48358e-05	11.1103	chr15	81127524	R	II	CEMIP	5'UTR	opensea		Both	CG	Open Sea	ENST00000356249	chr15	81071712	81244117	172406	+	55811	ENSG00000103888	KIAA1199	protein_coding	chromosome	KIAA1199	ENSG00000103888	KIAA1199						Heterochromatin	0.0891954078441077			80835183	cg06541078_BC21	cg06541078
cg06088324	0.389764	0.352821	8.92466	3.02319e-09	2.48358e-05	11.1011	chr16	19895321	F	II	GPRC5B	5'UTR	island	chr16:19894965-19897156	Both	CG	Island	ENST00000570142	chr16	19883909	19896186	12278	-	863	ENSG00000167191	GPRC5B	protein_coding	chromosome	GPRC5B	ENSG00000167191	GPRC5B						Bivalent_poised_promoter	0.0698271721180715			19883999	cg06088324_TC21	cg06088324
cg14088357	0.422108	0.44067	8.92137	3.04467e-09	2.48358e-05	11.0946	chr19	46800338	R	I	HIF3A	TSS1500	island	chr19:46800053-46800603	Grn	CG	Island	ENST00000377670	chr19	46800303	46846690	46388	+	34	ENSG00000124440	HIF3A	protein_coding	chromosome	HIF3A	ENSG00000124440	HIF3A	PRAD_102090	4.91516818406089	Promoter	0.642714570858283	0.357285429141717	Bivalent_poised_promoter	0.101189327434723
cg19620922	0.278634	0.473482	8.90941	3.12431e-09	2.51991e-05	11.071	chr21	46824536	F	I	COL18A1	TSS1500	island	chr21:46824531-46826234	Red	CG	Island	ENST00000400337	chr21	46825052	46933634	108583	+	514	ENSG00000182871	COL18A1	protein_coding	chromosome	COL18A1								Bivalent_poised_promoter	0.196729049229626	PMD	commonPMD
cg18591496	0.338276	0.392826	8.89484	3.22414e-09	2.57153e-05	11.0422	chr19	41595977	F	I	CYP2A13	Body	island	chr19:41595895-41596140	Grn	CG	Island	ENST00000330436	chr19	41594377	41602100	7724	+	1599	ENSG00000197838	CYP2A13	protein_coding	chromosome	CYP2A13	ENSG00000197838	CYP2A13						Bivalent_poised_promoter	0.195694968148485	PMD	commonPMD
cg19013142	0.23664	0.800472	8.88879	3.26654e-09	2.57672e-05	11.0303	chrX	129849640	F	II	ENOX2	5'UTR	opensea		Both	CG	Open Sea	ENST00000370927	chrX	129757355	129843287	85933	-	6352	ENSG00000165675	ENOX2	protein_coding	chromosome	ENOX2	ENSG00000165675	ENOX2						Heterochromatin				130715666	cg19013142_BC21	cg19013142
cg23044391	-0.377161	0.59535	-8.86564	3.43425e-09	2.67957e-05	10.9845	chr19	7685239	R	II	XAB2	Body	island	chr19:7685152-7686182	Both	CG	Island	ENST00000358368	chr19	7684411	7694451	10041	-	9210	ENSG00000076924	XAB2	protein_coding	chromosome	XAB2	ENSG00000076924	XAB2	PRAD_99360	10.4660025834885	Intron	0.652694610778443	0.347305389221557	Active_prostate_lineage-specific_promoter	0.108029224535651			7620353	cg23044391_TC21	cg23044391
cg22176324	0.410465	0.413713	8.85656	3.50243e-09	2.70338e-05	10.9665	chr1	24648851	F	II	GRHL3	TSS1500	island	chr1:24648202-24648985	Both	CG	Island	ENST00000236255	chr1	24649530	24680978	31449	+	677	ENSG00000158055	GRHL3	protein_coding	chromosome	GRHL3	ENSG00000158055	GRHL3	PRAD_2076	7.39821284839468	Promoter	0.626746506986028	0.373253493013972	Bivalent_poised_promoter	0.109171952694647			24322361	cg22176324_TC21	cg22176324
cg14611152	0.269995	0.423399	8.84002	3.6302e-09	2.77219e-05	10.9336	chr9	124463026	R	II	DAB2IP	Body	shore	chr9:124460967-124461361	Both	CG	South Shore	ENST00000373782	chr9	124461649	124547807	86159	+	1376	ENSG00000136848	DAB2IP	protein_coding	chromosome	DAB2IP	ENSG00000136848	DAB2IP						Bivalent_poised_promoter	0.0893811174187819			121700747	cg14611152_TC21	cg14611152
cg24331301	0.438675	0.421734	8.82858	3.72139e-09	2.80278e-05	10.9109	chr10	73156377	F	I	CDH23	TSS1500	island	chr10:73156164-73157954	Red	CG	Island	ENST00000398809	chr10	73156691	73407219	250529	+	312	ENSG00000107736	CDH23	protein_coding	chromosome	CDH23			PRAD_61743	5.78657545357818	Promoter	0.682634730538922	0.317365269461078	Bivalent_poised_promoter	0.112064269422757			71396620	cg24331301_BC11	cg24331301
cg19833985	0.388734	0.409224	8.82525	3.74835e-09	2.80278e-05	10.9043	chr1	53067944	R	II	GPX7	TSS200	island	chr1:53067880-53068608	Both	CG	Island	ENST00000361314	chr1	53068044	53074723	6680	+	98	ENSG00000116157	GPX7	protein_coding	chromosome	GPX7								Bivalent_poised_promoter	0.11108244561697			52602272	cg19833985_TC21	cg19833985
cg03856773	0.339968	0.769818	8.81678	3.81788e-09	2.82534e-05	10.8875	chr9	111022707	R	II		IGR	opensea		Both	CG	Open Sea	ENST00000398726	chr9	110539471	110540419	949	-	482287	ENSG00000214645	AL162389.1	protein_coding	chromosome	AL162389.1								Heterochromatin	0.0956895052499204			108260427	cg03856773_BC21	cg03856773
cg03121287	0.278373	0.383681	8.80629	3.90581e-09	2.86092e-05	10.8666	chr5	149535387	F	II	PDGFRB	1stExon	opensea		Both	CG	Open Sea	ENST00000261799	chr5	149493400	149535423	42024	-	34	ENSG00000113721	PDGFRB	protein_coding	chromosome	PDGFRB	ENSG00000113721	PDGFRB	PRAD_35732	2.75016362635335	Promoter	0.620758483033932	0.379241516966068	Bivalent_poised_promoter	0.105809463484601			150155824	cg03121287_BC21	cg03121287
cg12539796	0.591072	0.49899	8.79603	3.9939e-09	2.89589e-05	10.8462	chr5	7850203	F	I	C5orf49	Body	island	chr5:7849945-7850439	Red	CG	Island	ENST00000509627	chr5	7831511	7851264	19754	-	1059	ENSG00000215217	C5orf49	protein_coding	chromosome	C5orf49	ENSG00000215217	C5orf49	PRAD_31196	2.7078502533819	Intron	0.684630738522954	0.315369261477046	Bivalent_poised_promoter	0.101908189162492			7850090	cg12539796_BC11	cg12539796
cg15994467	0.400277	0.571247	8.7879	4.06509e-09	2.91803e-05	10.83	chr12	52401523	F	II	GRASP	Body	island	chr12:52400467-52401696	Both	CG	Island	ENST00000293662	chr12	52400724	52409648	8925	+	798	ENSG00000161835	GRASP	protein_coding	chromosome	GRASP	ENSG00000161835	GRASP	PRAD_72690	2.8145587221003	Intron	0.694610778443114	0.305389221556886	Bivalent_poised_promoter	0.121663983277978			52007739	cg15994467_TC21	cg15994467
cg14832998	0.391128	0.43387	8.76696	4.25457e-09	2.99434e-05	10.7882	chr7	157530956	R	II	PTPRN2	Body	opensea		Both	CG	Open Sea	ENST00000409610	chr7	157406715	157411457	4743	+	124240	ENSG00000222012	AC005481.5	protein_coding	chromosome	AC005481.5	ENSG00000155093	PTPRN2						Bivalent_poised_promoter	0.183766456310011	PMD	commonPMD	157738264	cg14832998_BC21	cg14832998
cg16831085	0.43926	0.409983	8.76694	4.25482e-09	2.99434e-05	10.7882	chr10	45914645	R	I	ALOX5	Body	island	chr10:45914374-45914883	Grn	CG	Island	ENST00000483623	chr10	45919532	45923934	4403	+	4885	ENSG00000012779	ALOX5	protein_coding	chromosome	ALOX5	ENSG00000012779	ALOX5						Bivalent_poised_promoter	0.0949177246804274			45419197	cg16831085_BC11	cg16831085
cg10508993	0.352979	0.449729	8.75544	4.36267e-09	3.04043e-05	10.7652	chr5	180018495	F	I	SCGB3A1	TSS200	island	chr5:180017099-180019062	Grn	CG	Island	ENST00000292641	chr5	180017103	180018540	1438	-	43	ENSG00000161055	SCGB3A1	protein_coding	chromosome	SCGB3A1	ENSG00000161055	SCGB3A1						Bivalent_poised_promoter	0.129691927789708	PMD		180591495	cg10508993_BC11	cg10508993
cg04925129	0.242109	0.80381	8.74863	4.42789e-09	3.05621e-05	10.7516	chr3	149247133	R	II	WWTR1	Body	opensea		Both	CG	Open Sea	ENST00000472417	chr3	149238628	149294039	55412	-	46904	ENSG00000018408	WWTR1	protein_coding	chromosome	WWTR1	ENSG00000018408	WWTR1	PRAD_24234	4.92107126729597	Intron	0.363273453093812	0.636726546906188	Primed_prostate_lineage_enhancer	0.10272196910288			149529346	cg04925129_TC21	cg04925129
cg18108623	0.389869	0.401746	8.72922	4.61941e-09	3.09165e-05	10.7128	chr17	33701321	R	II	SLFN11	TSS1500	island	chr17:33700989-33701657	Both	CG	Island	ENST00000592122	chr17	33690681	33700720	10040	-	600	ENSG00000172716	SLFN11	protein_coding	chromosome	SLFN11								Bivalent_poised_promoter	0.16576862133954	PMD	commonPMD	35374302	cg18108623_BC21	cg18108623
cg15842084	0.392206	0.526658	8.72811	4.6306e-09	3.09165e-05	10.7106	chr14	24838169	F	I	NFATC4	TSS200	island	chr14:24837872-24838324	Red	CG	Island	ENST00000557674	chr14	24838205	24839263	1059	+	34	ENSG00000100968	NFATC4	protein_coding	chromosome	NFATC4	ENSG00000100968	NFATC4						Bivalent_poised_promoter	0.120120208976035			24368963	cg15842084_TC11	cg15842084
cg16817594	0.195249	0.871834	8.72627	4.64923e-09	3.09165e-05	10.7069	chr22	47211579	F	II	TBC1D22A	Body	opensea		Both	CG	Open Sea	ENST00000406733	chr22	47169824	47569735	399912	+	41754	ENSG00000054611	TBC1D22A	protein_coding	chromosome	TBC1D22A	ENSG00000054611	TBC1D22A						Repressed_chromatin	0.0735579502934148			46815682	cg16817594_TC21	cg16817594
cg21981270	0.508373	0.477472	8.72604	4.65151e-09	3.09165e-05	10.7064	chr10	45914525	R	II	ALOX5	Body	island	chr10:45914374-45914883	Both	CG	Island	ENST00000483623	chr10	45919532	45923934	4403	+	5005	ENSG00000012779	ALOX5	protein_coding	chromosome	ALOX5	ENSG00000012779	ALOX5						Bivalent_poised_promoter	0.0949177246804274			45419077	cg21981270_TC21	cg21981270
cg26937868	0.345703	0.476938	8.71472	4.76796e-09	3.13522e-05	10.6837	chr1	26202601	F	II		IGR	shore	chr1:26201722-26202516	Both	CG	South Shore	ENST00000374296	chr1	26187701	26197744	10044	-	4856	ENSG00000182749	PAQR7	protein_coding	chromosome	PAQR7			PRAD_2229	2.9904563440327	Distal	0.614770459081836	0.385229540918164	Active_prostate_lineage-specific_promoter	0.0934514721710067			25876110	cg26937868_BC21	cg26937868
cg07668726	0.341816	0.389718	8.70018	4.92189e-09	3.13522e-05	10.6546	chr1	38495841	F	II		IGR	opensea		Both	CG	Open Sea	ENST00000488453	chr1	38482255	38489473	7219	+	13585	ENSG00000183520	UTP11L	protein_coding	chromosome	UTP11L			PRAD_3068	2.62821334959981	Distal	0.606786427145709	0.393213572854291	Bivalent_poised_promoter	0.076574066328782			38030169	cg07668726_TC21	cg07668726
cg16204205	0.227894	0.863665	8.69889	4.93577e-09	3.13522e-05	10.652	chr18	19753432	F	II	GATA6	Body	shore	chr18:19744936-19752363	Both	CG	South Shore	ENST00000581694	chr18	19750894	19780843	29950	+	2537	ENSG00000141448	GATA6	protein_coding	chromosome	GATA6	ENSG00000141448	GATA6						Bivalent_poised_enhancer	0.18320120421856	PMD	commonPMD	22173471	cg16204205_BC21	cg16204205
cg00054525	0.367583	0.364742	8.68822	5.05227e-09	3.13522e-05	10.6306	chr16	88717587	R	I	CYBA	TSS200	island	chr16:88716989-88717606	Grn	CG	Island	ENST00000261623	chr16	88709691	88717560	7870	-	26	ENSG00000051523	CYBA	protein_coding	chromosome	CYBA			PRAD_89844	21.472870427764	Promoter	0.692614770459082	0.307385229540918	Bivalent_poised_promoter	0.100364038152423			88651179	cg00054525_BC11	cg00054525
cg17606745	0.452673	0.474608	8.68538	5.08381e-09	3.13522e-05	10.6249	chr8	61822447	F	I		IGR	island	chr8:61822358-61823028	Red	CG	Island	ENST00000529472	chr8	61767652	61769446	1795	+	54794	ENSG00000171316	CHD7	protein_coding	chromosome	CHD7								Bivalent_poised_promoter	0.117147521034433			60909888	cg17606745_TC11	cg17606745
cg27592085	0.291689	0.75605	8.68498	5.08823e-09	3.13522e-05	10.6241	chr14	95789316	R	II		IGR	shelf	chr14:95785752-95786151	Both	CG	South Shelf	ENST00000298912	chr14	95648277	95786243	137967	-	3072	ENSG00000165959	CLMN	protein_coding	chromosome	CLMN								Primed_non-prostate_lineage-specific_enhancer	0.0755225293785205			95322979	cg27592085_BC21	cg27592085
cg16007456	0.458141	0.394708	8.67251	5.22896e-09	3.13522e-05	10.599	chr1	101004638	R	I	GPR88	Body	island	chr1:101004471-101005885	Red	CG	Island	ENST00000315033	chr1	101003693	101007574	3882	+	944	ENSG00000181656	GPR88	protein_coding	chromosome	GPR88	ENSG00000181656	GPR88						Bivalent_poised_promoter	0.158124279121879	PMD	commonPMD	100539082	cg16007456_TC11	cg16007456
cg06123376	0.427862	0.678615	8.67231	5.23127e-09	3.13522e-05	10.5986	chr5	66254316	R	II	MAST4	TSS1500	opensea		Both	CG	Open Sea	ENST00000405643	chr5	66254698	66462879	208182	+	380	ENSG00000069020	MAST4	protein_coding	chromosome	MAST4	ENSG00000069020	MAST4						Active_non-prostate_lineage_enhancer	0.139233844314897	PMD		66958488	cg06123376_BC21	cg06123376
cg11890740	0.424046	0.39274	8.66644	5.29896e-09	3.13522e-05	10.5868	chrX	56258692	R	I	KLF8	TSS200	shore	chrX:56258951-56259159	Grn	CG	North Shore	ENST00000374928	chrX	56258870	56314322	55453	+	176	ENSG00000102349	KLF8	protein_coding	chromosome	KLF8			PRAD_111408	3.07771526118772	Promoter	0.590818363273453	0.409181636726547	Active_non-prostate_lineage_promoter				56232259	cg11890740_BC11	cg11890740
cg14861481	0.41388	0.366103	8.66558	5.30899e-09	3.13522e-05	10.5851	chr8	49469040	F	II	LOC101929268	Body	shore	chr8:49468683-49468959	Both	CG	South Shore	ENST00000523008	chr8	49626193	49642348	16156	-	173306	ENSG00000034239	EFCAB1	protein_coding	chromosome	EFCAB1			PRAD_50828	2.8568916828403	Exon	0.642714570858283	0.357285429141717	Bivalent_poised_promoter	0.147920221127091	PMD		48556480	cg14861481_BC21	cg14861481
cg21107590	0.365516	0.327927	8.66416	5.32547e-09	3.13522e-05	10.5822	chr16	31214286	R	I	PYCARD-AS1	Body	island	chr16:31213566-31214287	Grn	CG	Island	ENST00000247470	chr16	31212806	31214313	1508	-	25	ENSG00000103490	PYCARD	protein_coding	chromosome	PYCARD	ENSG00000103490;ENSG00000261359	PYCARD;C16orf98	PRAD_87939	3.47648786280663	Promoter	0.706586826347305	0.293413173652695	Bivalent_poised_promoter	0.156131911995211	PMD	commonPMD	31202965	cg21107590_BC11	cg21107590
cg04920358	0.423631	0.351501	8.66303	5.33875e-09	3.13522e-05	10.5799	chr8	49468800	F	I		IGR	island	chr8:49468683-49468959	Grn	CG	Island	ENST00000523008	chr8	49626193	49642348	16156	-	173546	ENSG00000034239	EFCAB1	protein_coding	chromosome	EFCAB1			PRAD_50828	2.8568916828403	Exon	0.642714570858283	0.357285429141717	Bivalent_poised_promoter	0.147920221127091	PMD		48556240	cg04920358_BC11	cg04920358
cg26066597	0.410999	0.51996	8.6589	5.38723e-09	3.13522e-05	10.5716	chr14	21540022	F	II	FLJ10357	Body	island	chr14:21539711-21540045	Both	CG	Island	ENST00000403829	chr14	21485380	21539031	53652	-	990	ENSG00000165795	NDRG2	protein_coding	chromosome	NDRG2	ENSG00000165801	ARHGEF40						Bivalent_poised_promoter	0.0994618477537873			21071863	cg26066597_BC21	cg26066597
cg09683350	0.28818	0.294887	8.65846	5.39242e-09	3.13522e-05	10.5708	chr15	89914466	R	I		IGR	island	chr15:89914363-89915061	Grn	CG	Island	ENST00000442287	chr15	89859551	89878092	18542	-	36373	ENSG00000140521	POLG	protein_coding	chromosome	POLG								Bivalent_poised_promoter	0.109668556305376			89371235	cg09683350_TC11	cg09683350
cg08862890	0.447644	0.478892	8.65697	5.41004e-09	3.13522e-05	10.5678	chr5	169064451	R	I	DOCK2	Body	island	chr5:169064270-169064702	Red	CG	Island	ENST00000522138	chr5	169064290	169108869	44580	+	160	ENSG00000134516	DOCK2	protein_coding	chromosome	DOCK2	ENSG00000134516	DOCK2						Bivalent_poised_promoter	0.124577309457258			169637447	cg08862890_TC11	cg08862890
cg19934381	0.273334	0.478957	8.65648	5.41588e-09	3.13522e-05	10.5668	chr17	80944090	R	II	B3GNTL1	Body	opensea		Both	CG	Open Sea	ENST00000572267	chr17	80900341	80901925	1585	-	42164	ENSG00000175711	B3GNTL1	protein_coding	chromosome	B3GNTL1	ENSG00000175711	B3GNTL1						Active_non-prostate_lineage_promoter	0.109116673347852			82986214	cg19934381_TC21	cg19934381
cg08404100	0.156531	0.890786	8.63329	5.69842e-09	3.27239e-05	10.5201	chr10	74068831	R	II		IGR	opensea		Both	CG	Open Sea	ENST00000307365	chr10	74033678	74035794	2117	+	35152	ENSG00000168209	DDIT4	protein_coding	chromosome	DDIT4								Active_non-prostate_lineage_promoter	0.0775599732874804			72309073	cg08404100_BC21	cg08404100
cg21244846	0.396223	0.411109	8.6072	6.03457e-09	3.43792e-05	10.4674	chr9	27529339	R	I	MOBKL2B	5'UTR	island	chr9:27528976-27529885	Red	CG	Island	ENST00000262244	chr9	27325207	27529779	204573	-	438	ENSG00000120162	MOB3B	protein_coding	chromosome	MOB3B	ENSG00000120162	MOB3B						Active_non-prostate_lineage_promoter	0.0867135815954674			27529341	cg21244846_TC11	cg21244846
cg09396217	0.337704	0.576278	8.76153	6.08266e-09	3.43803e-05	10.4593	chr8	108510286	F	II	ANGPT1	TSS200	opensea		Both	CG	Open Sea	ENST00000297450	chr8	108261721	108510283	248563	-	2	ENSG00000154188	ANGPT1	protein_coding	chromosome	ANGPT1								Active_non-prostate_lineage_promoter	0.16560053670226	PMD	commonPMD	107498058	cg09396217_TC21	cg09396217
cg04675986	0.321814	0.48602	8.5916	6.24523e-09	3.50235e-05	10.4359	chr2	191045185	R	I	C2orf88	TSS1500	island	chr2:191044979-191045829	Red	CG	Island	ENST00000409870	chr2	191045208	191064935	19728	+	21	ENSG00000187699	C2orf88	protein_coding	chromosome	C2orf88	ENSG00000187699	C2orf88	PRAD_17084	2.49993594117384	Promoter	0.614770459081836	0.385229540918164	Bivalent_poised_promoter	0.0680895162854897			190180459	cg04675986_BC11	cg04675986
cg20950465	0.348091	0.453536	8.57149	6.52799e-09	3.63254e-05	10.3951	chr1	53068181	R	I	GPX7	1stExon	island	chr1:53067880-53068608	Red	CG	Island	ENST00000459779	chr1	53068072	53073080	5009	+	108	ENSG00000116157	GPX7	protein_coding	chromosome	GPX7	ENSG00000116157	GPX7						Bivalent_poised_promoter	0.11108244561697			52602509	cg20950465_TC11	cg20950465
cg10569275	0.150005	0.856591	8.5534	6.79343e-09	3.73444e-05	10.3585	chr3	171065401	F	II	TNIK	Body	opensea		Both	CG	Open Sea	ENST00000284483	chr3	170781670	171177852	396183	-	112449	ENSG00000154310	TNIK	protein_coding	chromosome	TNIK	ENSG00000154310	TNIK						Heterochromatin	0.0827858204252214			171347612	cg10569275_TC21	cg10569275
cg07317366	0.354489	0.431526	8.55196	6.81517e-09	3.73444e-05	10.3555	chr5	180017846	R	II	SCGB3A1	Body	island	chr5:180017099-180019062	Both	CG	Island	ENST00000292641	chr5	180017103	180018540	1438	-	692	ENSG00000161055	SCGB3A1	protein_coding	chromosome	SCGB3A1	ENSG00000161055	SCGB3A1						Bivalent_poised_promoter	0.129691927789708	PMD		180590846	cg07317366_BC21	cg07317366
cg19767131	0.357833	0.30214	8.54157	6.97307e-09	3.7851e-05	10.3345	chr14	92979698	R	II	RIN3	TSS1500	shore	chr14:92979726-92981228	Both	CG	North Shore	ENST00000216487	chr14	92980118	93155339	175222	+	418	ENSG00000100599	RIN3	protein_coding	chromosome	RIN3								Bivalent_poised_promoter	0.11491294431484			92513354	cg19767131_TC21	cg19767131
cg03317517	0.406918	0.453166	8.53574	7.06344e-09	3.7851e-05	10.3226	chr19	20188803	F	II	ZNF90	1stExon	opensea		Both	CG	Open Sea	ENST00000474284	chr19	20188803	20237885	49083	+	0	ENSG00000213988	ZNF90	protein_coding	chromosome	ZNF90	ENSG00000213988	ZNF90	PRAD_100634	10.9288683260807	Promoter	0.508982035928144	0.491017964071856	Bivalent_poised_promoter	0.179246078703024	PMD	commonPMD	20077994	cg03317517_BC21	cg03317517
cg17971251	0.186011	0.863348	8.53559	7.0658e-09	3.7851e-05	10.3223	chr1	177907297	R	II	SEC16B	Body	opensea		Both	CG	Open Sea	ENST00000495165	chr1	177896701	177905501	8801	-	1795	ENSG00000120341	SEC16B	protein_coding	chromosome	SEC16B	ENSG00000120341	SEC16B						Heterochromatin	0.102537640371084			177938162	cg17971251_BC21	cg17971251
cg24519393	0.323636	0.380797	8.51236	7.43785e-09	3.95489e-05	10.2751	chr1	38470540	F	II	FHL3	5'UTR	shore	chr1:38470617-38471396	Both	CG	North Shore	ENST00000485803	chr1	38462442	38471174	8733	-	632	ENSG00000183386	FHL3	protein_coding	chromosome	FHL3	ENSG00000183386	FHL3						Bivalent_poised_promoter	0.076574066328782			38004868	cg24519393_TC21	cg24519393
cg03521246	0.226435	0.847912	8.49952	7.65215e-09	4.03892e-05	10.2489	chr4	89680660	F	II	FAM13A	Body	opensea		Both	CG	Open Sea	ENST00000506433	chr4	89652480	89657785	5306	-	22874	ENSG00000138640	FAM13A	protein_coding	chromosome	FAM13A	ENSG00000138640	FAM13A						Heterochromatin	0.0592756362295629			88759509	cg03521246_TC21	cg03521246
cg24190430	0.441565	0.409451	8.48742	7.85985e-09	4.06138e-05	10.2243	chr7	100464797	R	I	MIR6875	TSS1500	shore	chr7:100463758-100464146	Red	CG	South Shore	ENST00000200457	chr7	100464760	100471076	6317	+	36	ENSG00000087077	TRIP6	protein_coding	chromosome	TRIP6	ENSG00000087077	TRIP6	PRAD_46951	8.21401267263769	Promoter	0.648702594810379	0.351297405189621	Active_non-prostate_lineage_promoter	0.103045786386531			100867175	cg24190430_TC11	cg24190430
cg20925383	0.170349	0.914218	8.48681	7.87056e-09	4.06138e-05	10.223	chr13	50702410	F	II		IGR	shore	chr13:50703685-50705025	Both	CG	North Shore	ENST00000425586	chr13	50601269	50699856	98588	-	2553	ENSG00000231607	DLEU2	processed_transcript	chromosome	DLEU2	ENSG00000176124	DLEU1						Bivalent_poised_enhancer	0.0789034775143023			50128274	cg20925383_TC21	cg20925383
cg11724135	0.326494	0.427864	8.63522	7.95011e-09	4.06138e-05	10.2171	chr20	25129507	F	I	LOC284798	TSS1500	island	chr20:25128764-25129610	Grn	CG	Island	ENST00000354989	chr20	25176329	25207365	31037	+	46820	ENSG00000197586	ENTPD6	protein_coding	chromosome	ENTPD6								Bivalent_poised_promoter	0.121281746910538			25148871	cg11724135_TC11	cg11724135
cg09520655	0.270399	0.763828	8.48191	7.95639e-09	4.06138e-05	10.213	chr2	153100786	R	II		IGR	opensea		Both	CG	Open Sea	ENST00000263904	chr2	152973315	153032506	59192	-	68279	ENSG00000115145	STAM2	protein_coding	chromosome	STAM2								Repressed_chromatin	0.140539944137864	PMD		152244272	cg09520655_BC21	cg09520655
cg10162691	0.475411	0.432459	8.47782	8.02882e-09	4.06138e-05	10.2047	chr17	41177409	R	I	RND2	1stExon	island	chr17:41177336-41177593	Grn	CG	Island	ENST00000544533	chr17	41177258	41184057	6800	+	150	ENSG00000108830	RND2	protein_coding	chromosome	RND2	ENSG00000108830	RND2						Active_non-prostate_lineage_promoter	0.0690514422620339			43025392	cg10162691_TC11	cg10162691
cg15305333	0.151141	0.868197	8.47752	8.03419e-09	4.06138e-05	10.2041	chr18	20117015	F	II		IGR	opensea		Both	CG	Open Sea	ENST00000391403	chr18	19993573	19997878	4306	-	119136	ENSG00000212710	CTAGE1	protein_coding	chromosome	CTAGE1								Heterochromatin	0.17554846703245	PMD	commonPMD	22537052	cg15305333_BC21	cg15305333
cg11597157	0.18603	0.834358	8.47199	8.13324e-09	4.06723e-05	10.1928	chr15	90171643	F	I	KIF7	3'UTR	shore	chr15:90171665-90171904	Red	CG	North Shore	ENST00000558928	chr15	90152020	90172011	19992	-	366	ENSG00000166813	KIF7	protein_coding	chromosome	KIF7	ENSG00000140534;ENSG00000166813	TICRR;KIF7						Repressed_chromatin	0.0734251243588588			89628412	cg11597157_TC11	cg11597157
cg10474350	0.371128	0.351591	8.46802	8.20513e-09	4.06723e-05	10.1847	chr7	27196555	F	II	HOXA7	TSS1500	island	chr7:27195601-27196567	Both	CG	Island	ENST00000242159	chr7	27193335	27196298	2964	-	256	ENSG00000122592	HOXA7	protein_coding	chromosome	HOXA7	ENSG00000122592	HOXA7	PRAD_44507	9.24491240305513	Promoter	0.606786427145709	0.393213572854291	Bivalent_poised_promoter	0.133766945709018	PMD		27156936	cg10474350_BC21	cg10474350
cg13550694	0.353791	0.345827	8.46743	8.21574e-09	4.06723e-05	10.1835	chr9	73835	F	I		IGR	island	chr9:72960-73877	Grn	CG	Island	ENST00000382500	chr9	116237	118417	2181	-	44580	ENSG00000170122	FOXD4	protein_coding	chromosome	FOXD4								Bivalent_poised_promoter	0.132664882202612	PMD
cg04370442	0.251944	0.759863	8.4478	8.58145e-09	4.21918e-05	10.1434	chr16	58019866	F	I	TEPP	Body	island	chr16:58019663-58020012	Red	CG	Island	ENST00000569996	chr16	58010482	58021427	10946	+	9383	ENSG00000159648	TEPP	protein_coding	chromosome	TEPP	ENSG00000159648	TEPP						Bivalent_poised_promoter	0.0983396522060293			57985962	cg04370442_BC11	cg04370442
cg07786372	0.296905	0.656254	8.44159	8.70053e-09	4.24863e-05	10.1307	chr12	49654087	F	II	TUBA1C	5'UTR	opensea		Both	CG	Open Sea	ENST00000301072	chr12	49658690	49667109	8420	+	4601	ENSG00000167553	TUBA1C	protein_coding	chromosome	TUBA1C	ENSG00000167553	TUBA1C						Heterochromatin	0.107061174159405			49260304	cg07786372_TC21	cg07786372
cg05551595	0.369957	0.366182	8.43693	8.791e-09	4.25029e-05	10.1212	chr1	1935309	R	I	CFAP74	TSS200	island	chr1:1935166-1935452	Grn	CG	Island	ENST00000434971	chr1	1919563	1935153	15591	-	155	ENSG00000142609	C1orf222	protein_coding	chromosome	C1orf222								Bivalent_poised_promoter	0.128725812017042	PMD		2003870	cg05551595_TC11	cg05551595
cg24940974	0.342682	0.619052	8.43533	8.82236e-09	4.25029e-05	10.1179	chr10	98020081	R	II	BLNK	Body	opensea		Both	CG	Open Sea	ENST00000495266	chr10	97998644	98031155	32512	-	11072	ENSG00000095585	BLNK	protein_coding	chromosome	BLNK	ENSG00000095585	BLNK						Heterochromatin	0.104258878950814			96260324	cg24940974_BC21	cg24940974
cg27334635	-0.306395	0.565699	-8.4302	8.92335e-09	4.27029e-05	10.1074	chr17	79817119	R	II	P4HB	Body	shore	chr17:79818230-79819299	Both	CG	North Shore	ENST00000570907	chr17	79804419	79817091	12673	-	27	ENSG00000185624	P4HB	protein_coding	chromosome	P4HB	ENSG00000185624	P4HB						Active_non-prostate_lineage_promoter	0.0922733448964484			81859243	cg27334635_BC21	cg27334635
cg24718465	0.232126	0.334699	8.42714	8.98423e-09	4.27095e-05	10.1011	chr19	46999118	R	I	PNMAL2	1stExon	island	chr19:46999028-46999290	Grn	CG	Island	ENST00000594749	chr19	46990163	46999136	8974	-	16	ENSG00000204851	PNMAL2	protein_coding	chromosome	PNMAL2	ENSG00000230510;ENSG00000204851;ENSG00000204850	PPP5D1;PNMAL2;AC011484.1						Bivalent_poised_promoter	0.141675608134942	PMD		46495861	cg24718465_BC11	cg24718465
cg01738650	0.440391	0.508483	8.41249	9.28165e-09	4.38331e-05	10.0711	chr6	32223076	F	II		IGR	opensea		Both	CG	Open Sea	ENST00000375023	chr6	32162620	32191844	29225	-	31231	ENSG00000204301	NOTCH4	protein_coding	chromosome	NOTCH4								Bivalent_poised_promoter	0.16823579592182	PMD	commonPMD	32255299	cg01738650_TC21	cg01738650
cg03286311	0.389265	0.356303	8.40297	9.4804e-09	4.42462e-05	10.0516	chr8	61822441	F	I		IGR	island	chr8:61822358-61823028	Grn	CG	Island	ENST00000529472	chr8	61767652	61769446	1795	+	54788	ENSG00000171316	CHD7	protein_coding	chromosome	CHD7								Bivalent_poised_promoter	0.117147521034433			60909882	cg03286311_BC11	cg03286311
cg11610350	0.373116	0.481268	8.40129	9.51596e-09	4.42462e-05	10.0481	chr3	64253705	R	I		IGR	island	chr3:64253533-64253819	Red	CG	Island	ENST00000498162	chr3	64142986	64253655	110670	-	49	ENSG00000163637	PRICKLE2	protein_coding	chromosome	PRICKLE2	ENSG00000163637	PRICKLE2	PRAD_21844	4.6666324671787	Promoter	0.600798403193613	0.399201596806387	Bivalent_poised_promoter	0.118305140239575			64268029	cg11610350_BC11	cg11610350
cg17539088	0.229158	0.642156	8.39949	9.55404e-09	4.42462e-05	10.0444	chr1	42265746	F	II	HIVEP3	5'UTR	opensea		Both	CG	Open Sea	ENST00000479350	chr1	42313619	42335301	21683	-	69553	ENSG00000127124	HIVEP3	protein_coding	chromosome	HIVEP3	ENSG00000127124	HIVEP3						Heterochromatin	0.129375420389236	PMD		41800075	cg17539088_TC21	cg17539088
cg10626816	0.381672	0.483286	8.38803	9.80109e-09	4.50098e-05	10.0209	chr1	39025249	R	I		IGR	opensea		Grn	CG	Open Sea	ENST00000474456	chr1	39305021	39313746	8726	-	288495	ENSG00000116954	RRAGC	protein_coding	chromosome	RRAGC			PRAD_3081	7.19303107757583	Distal	0.594810379241517	0.405189620758483	Bivalent_poised_promoter	0.149602028119234	PMD		38559577	cg10626816_TC11	cg10626816
cg11022432	0.421599	0.450351	8.38605	9.84434e-09	4.50098e-05	10.0168	chr3	125899878	R	I	ALDH1L1	TSS1500	shore	chr3:125898662-125899568	Red	CG	South Shore	ENST00000488356	chr3	125876243	125899837	23595	-	40	ENSG00000144908	ALDH1L1	protein_coding	chromosome	ALDH1L1	ENSG00000144908	ALDH1L1	PRAD_23321	27.4864560447919	Promoter	0.604790419161677	0.395209580838323	Bivalent_poised_promoter	0.112758456563012			126181035	cg11022432_TC11	cg11022432
cg19505129	0.426581	0.490529	8.34811	1.07136e-08	4.80582e-05	9.93877	chrX	56258695	R	I	KLF8	TSS200	shore	chrX:56258951-56259159	Red	CG	North Shore	ENST00000374928	chrX	56258870	56314322	55453	+	173	ENSG00000102349	KLF8	protein_coding	chromosome	KLF8			PRAD_111408	3.07771526118772	Promoter	0.590818363273453	0.409181636726547	Active_non-prostate_lineage_promoter				56232262	cg19505129_BC11	cg19505129
cg08941457	0.248072	0.323532	8.34743	1.07298e-08	4.80582e-05	9.93737	chr20	25129562	R	II	LOC284798	TSS1500	island	chr20:25128764-25129610	Both	CG	Island	ENST00000354989	chr20	25176329	25207365	31037	+	46765	ENSG00000197586	ENTPD6	protein_coding	chromosome	ENTPD6								Bivalent_poised_promoter	0.121281746910538
cg23855505	0.433203	0.428515	8.34555	1.07751e-08	4.80582e-05	9.93349	chr12	104852439	F	I	CHST11	Body	shore	chr12:104850253-104852395	Red	CG	South Shore	ENST00000546689	chr12	104850779	104995925	145147	+	1659	ENSG00000171310	CHST11	protein_coding	chromosome	CHST11	ENSG00000171310	CHST11	PRAD_74661	3.33519348154136	Intron	0.602794411177645	0.397205588822355	Bivalent_poised_promoter	0.157823125370255	PMD	commonPMD	104458661	cg23855505_BC11	cg23855505
cg25587069	0.347423	0.385949	8.34539	1.07789e-08	4.80582e-05	9.93316	chr5	151066484	R	I	SPARC	1stExon	opensea		Grn	CG	Open Sea	ENST00000538026	chr5	151045934	151066524	20591	-	38	ENSG00000113140	SPARC	protein_coding	chromosome	SPARC	ENSG00000113140	SPARC	PRAD_35861	3.82658730940002	Promoter	0.620758483033932	0.379241516966068	Bivalent_poised_promoter	0.132162700903819	PMD		151686923	cg25587069_TC11	cg25587069
cg00734904	0.32458	0.403853	8.34101	1.08849e-08	4.82312e-05	9.92413	chr17	55888454	R	II		IGR	opensea		Both	CG	Open Sea	ENST00000578444	chr17	55918161	55927405	9245	-	38949	ENSG00000181610	MRPS23	protein_coding	chromosome	MRPS23								Active_non-prostate_lineage_promoter	0.14267916514279	PMD		57811093	cg00734904_TC21	cg00734904
cg24034005	0.454346	0.381789	8.33602	1.10069e-08	4.84729e-05	9.91384	chr14	97059192	R	I		IGR	island	chr14:97058943-97059522	Red	CG	Island	ENST00000556459	chr14	97014233	97031744	17512	+	44958	ENSG00000090060	PAPOLA	protein_coding	chromosome	PAPOLA								Bivalent_poised_promoter	0.0813623404473414			96592855	cg24034005_TC11	cg24034005
cg17498803	0.410927	0.370775	8.32293	1.13337e-08	4.95189e-05	9.88684	chr8	61822428	R	I		IGR	island	chr8:61822358-61823028	Red	CG	Island	ENST00000529472	chr8	61767652	61769446	1795	+	54775	ENSG00000171316	CHD7	protein_coding	chromosome	CHD7								Bivalent_poised_promoter	0.117147521034433			60909869	cg17498803_BC11	cg17498803
cg12200124	0.263574	0.406718	8.32101	1.13824e-08	4.95189e-05	9.88288	chr5	179220820	F	II	LTC4S	TSS200	shore	chr5:179222608-179223825	Both	CG	North Shore	ENST00000292596	chr5	179220987	179223513	2527	+	165	ENSG00000213316	LTC4S	protein_coding	chromosome	LTC4S	ENSG00000161021	MAML1	PRAD_36785	8.76019657606487	Promoter	0.644710578842315	0.355289421157685	Active_non-prostate_lineage_promoter	0.0733895396211668			179793819	cg12200124_TC21	cg12200124
cg12780095	0.273183	0.347079	8.30593	1.17729e-08	5.09093e-05	9.85174	chr15	79281043	F	II	RASGRF1	Body	opensea		Both	CG	Open Sea	ENST00000561112	chr15	79284054	79290413	6360	-	9368	ENSG00000058335	RASGRF1	protein_coding	chromosome	RASGRF1	ENSG00000058335	RASGRF1	PRAD_84943	13.6508102264821	Intron	0.546906187624751	0.453093812375249	Active_non-prostate_lineage_enhancer	0.0882863179151586			78988701	cg12780095_TC21	cg12780095
cg11888511	0.338614	0.701315	8.29941	1.19462e-08	5.1349e-05	9.83825	chr7	33663100	R	II		IGR	opensea		Both	CG	Open Sea	ENST00000311067	chr7	33765593	33768068	2476	+	102491	ENSG00000173862	RP11-89N17.1	protein_coding	chromosome	RP11-89N17.1								Heterochromatin	0.142545360486356	PMD		33623488	cg11888511_TC21	cg11888511
cg08412968	0.339845	0.435983	8.28662	1.22934e-08	5.2527e-05	9.81179	chr14	92413582	R	II	FBLN5	1stExon	island	chr14:92413581-92414324	Both	CG	Island	ENST00000557462	chr14	92403355	92413580	10226	-	1	ENSG00000140092	FBLN5	protein_coding	chromosome	FBLN5	ENSG00000140092	FBLN5						Bivalent_poised_promoter	0.0813278817077547			91947238	cg08412968_TC21	cg08412968
cg14629771	0.404929	0.362263	8.27863	1.25155e-08	5.29249e-05	9.79525	chr11	133906832	R	I	LOC100128239	Body	island	chr11:133906735-133907359	Red	CG	Island	ENST00000299106	chr11	133938820	134021896	83077	+	31986	ENSG00000166086	JAM3	protein_coding	chromosome	JAM3			PRAD_70679	3.33519348154136	Promoter	0.63872255489022	0.36127744510978	Active_non-prostate_lineage_promoter	0.185621554923022	PMD	commonPMD
cg06654691	0.36423	0.427954	8.27797	1.2534e-08	5.29249e-05	9.79389	chr17	40825980	R	I	PLEKHH3	Body	shore	chr17:40827975-40828659	Red	CG	North Shore	ENST00000592974	chr17	40825188	40826418	1231	-	436	ENSG00000068137	PLEKHH3	protein_coding	chromosome	PLEKHH3	ENSG00000068137	PLEKHH3						Bivalent_poised_promoter	0.0703293926355139			42673962	cg06654691_TC11	cg06654691
cg14020762	0.305818	0.456134	8.26711	1.28429e-08	5.37572e-05	9.7714	chr7	100465657	R	II	TRIP6	Body	shore	chr7:100463758-100464146	Both	CG	South Shore	ENST00000429658	chr7	100466433	100470275	3843	+	774	ENSG00000087077	TRIP6	protein_coding	chromosome	TRIP6	ENSG00000087077	TRIP6	PRAD_46952	2.50824917968302	Promoter	0.662674650698603	0.337325349301397	Active_non-prostate_lineage_promoter	0.103045786386531			100868035	cg14020762_BC21	cg14020762
cg24703400	0.163406	0.867764	8.2658	1.28809e-08	5.37572e-05	9.76867	chr2	21880071	R	II		IGR	opensea		Both	CG	Open Sea	ENST00000405799	chr2	21346789	21366144	19356	+	533281	ENSG00000218819	TDRD15	protein_coding	chromosome	TDRD15								Heterochromatin	0.211635414282462	PMD	commonPMD	21657199	cg24703400_BC21	cg24703400
cg23328412	0.191834	0.854752	8.25895	1.30805e-08	5.42747e-05	9.75446	chr1	67091078	F	II	SGIP1	Body	opensea		Both	CG	Open Sea	ENST00000483060	chr1	67091531	67109695	18165	+	451	ENSG00000118473	SGIP1	protein_coding	chromosome	SGIP1	ENSG00000118473	SGIP1						Heterochromatin	0.192145398877755	PMD	commonPMD	66625395	cg23328412_BC21	cg23328412
cg04931383	0.372462	0.414182	8.25601	1.31669e-08	5.43194e-05	9.74838	chr4	37978731	R	II	TBC1D1	Body	island	chr4:37978702-37979595	Both	CG	Island	ENST00000446803	chr4	37978931	38091686	112756	+	198	ENSG00000065882	TBC1D1	protein_coding	chromosome	TBC1D1	ENSG00000065882	TBC1D1	PRAD_27181	4.74117074252645	Promoter	0.776447105788423	0.223552894211577	Active_non-prostate_lineage_promoter	0.0843221197604012			37977110	cg04931383_TC21	cg04931383
cg13123964	0.464618	0.444155	8.24618	1.34609e-08	5.50735e-05	9.72797	chr8	38323238	F	II	FGFR1	5'UTR	shore	chr8:38323719-38324070	Both	CG	North Shore	ENST00000480571	chr8	38323032	38323714	683	-	474	ENSG00000077782	FGFR1	protein_coding	chromosome	FGFR1	ENSG00000077782	FGFR1						Bivalent_poised_promoter	0.128841261566819	PMD		38465720	cg13123964_BC21	cg13123964
cg16329622	0.285424	0.543931	8.24478	1.35032e-08	5.50735e-05	9.72508	chr12	52543430	F	II		IGR	shelf	chr12:52545937-52546363	Both	CG	North Shelf	ENST00000313234	chr12	52562780	52585784	23005	-	42352	ENSG00000167767	KRT80	protein_coding	chromosome	KRT80								Active_non-prostate_lineage_promoter	0.130079904399058	PMD		52149646	cg16329622_TC21	cg16329622
cg10541755	0.427704	0.447278	8.2392	1.36736e-08	5.53035e-05	9.71348	chr3	170625872	R	II	EIF5A2	5'UTR	island	chr3:170625831-170626841	Both	CG	Island	ENST00000487522	chr3	170611005	170626387	15383	-	513	ENSG00000163577	EIF5A2	protein_coding	chromosome	EIF5A2	ENSG00000163577	EIF5A2						Bivalent_poised_promoter	0.121896700912908			170908083	cg10541755_BC21	cg10541755
cg08268798	0.385527	0.373726	8.2379	1.37136e-08	5.53035e-05	9.71078	chr20	42955472	F	I		IGR	island	chr20:42955433-42955728	Red	CG	Island	ENST00000217043	chr20	42965626	42979875	14250	+	10152	ENSG00000101074	R3HDML	protein_coding	chromosome	R3HDML								Bivalent_poised_promoter	0.116043555476906			44326832	cg08268798_TC11	cg08268798
cg00963759	0.194438	0.838599	8.2346	1.38157e-08	5.53133e-05	9.70393	chr16	23680392	F	II	DCTN5	3'UTR	opensea		Both	CG	Open Sea	ENST00000300093	chr16	23690143	23701688	11546	+	9749	ENSG00000166851	PLK1	protein_coding	chromosome	PLK1	ENSG00000166847	DCTN5						Heterochromatin	0.0721370810937014
cg18388724	0.315036	0.313668	8.23285	1.38702e-08	5.53133e-05	9.70029	chr15	67413724	F	II	SMAD3	Body	opensea		Both	CG	Open Sea	ENST00000540846	chr15	67418054	67483100	65047	+	4328	ENSG00000166949	SMAD3	protein_coding	chromosome	SMAD3	ENSG00000166949	SMAD3	PRAD_84182	16.5036711353162	Intron	0.590818363273453	0.409181636726547	Active_non-prostate_lineage_promoter	0.0856463824396661			67121386	cg18388724_TC21	cg18388724
cg17717485	0.144946	0.928253	8.22764	1.40337e-08	5.56561e-05	9.68946	chr9	129946925	R	II	RALGPS1	Body	opensea		Both	CG	Open Sea	ENST00000467325	chr9	129972782	129975246	2465	+	25855	ENSG00000136828	RALGPS1	protein_coding	chromosome	RALGPS1	ENSG00000136828	RALGPS1						Active_non-prostate_lineage_enhancer	0.0627193659252387			127184646	cg17717485_BC21	cg17717485
cg00902886	0.230982	0.581646	8.21707	1.43711e-08	5.64038e-05	9.6675	chr1	2230715	F	II	SKI	Body	shore	chr1:2232310-2232617	Both	CG	North Shore	ENST00000600779	chr1	2258581	2259042	462	+	27864	ENSG00000269753	AL589739.1	protein_coding	chromosome	AL589739.1	ENSG00000157933	SKI	PRAD_278	3.03019946979194	Intron	0.652694610778443	0.347305389221557	Active_non-prostate_lineage_promoter	0.0872882549527043			2299276	cg00902886_BC21	cg00902886
cg04528312	0.381087	0.547538	8.21682	1.43793e-08	5.64038e-05	9.66696	chr2	238611219	F	II	LRRFIP1	Body	opensea		Both	CG	Open Sea	ENST00000473815	chr2	238601137	238644319	43183	+	10081	ENSG00000124831	LRRFIP1	protein_coding	chromosome	LRRFIP1	ENSG00000124831	LRRFIP1						Active_non-prostate_lineage_promoter	0.0778056535741054			237702576	cg04528312_TC21	cg04528312
cg22455450	0.366055	0.487488	8.20278	1.48411e-08	5.73598e-05	9.63774	chr19	53038972	R	II	ZNF808	5'UTR	shore	chr19:53039077-53039920	Both	CG	North Shore	ENST00000461321	chr19	53039238	53056689	17452	+	264	ENSG00000198482	ZNF808	protein_coding	chromosome	ZNF808	ENSG00000198482	ZNF808	PRAD_102905	7.09089854720358	Intron	0.602794411177645	0.397205588822355	Active_non-prostate_lineage_promoter	0.156050887885285	PMD	commonPMD
cg14693555	0.216743	0.4307	8.19984	1.49396e-08	5.73598e-05	9.63162	chr16	49315752	R	I	CBLN1	TSS200	island	chr16:49314037-49316543	Grn	CG	Island	ENST00000219197	chr16	49311828	49315742	3915	-	9	ENSG00000102924	CBLN1	protein_coding	chromosome	CBLN1			PRAD_88106	17.7835842808418	Promoter	0.780439121756487	0.219560878243513	Bivalent_poised_promoter	0.163337347114299	PMD	commonPMD	49281841	cg14693555_TC11	cg14693555
cg12916632	0.279156	0.722724	8.19941	1.4954e-08	5.73598e-05	9.63073	chr12	107273455	F	II	RIC8B	Body	opensea		Both	CG	Open Sea	ENST00000548125	chr12	107349497	107367814	18318	+	76040	ENSG00000151135	C12orf23	protein_coding	chromosome	C12orf23	ENSG00000111785	RIC8B						Heterochromatin	0.0609935979991957			106879677	cg12916632_TC21	cg12916632
cg14361409	0.31599	0.34647	8.19702	1.50348e-08	5.73598e-05	9.62575	chr14	104584098	R	I		IGR	island	chr14:104583036-104584574	Grn	CG	Island	ENST00000550583	chr14	104573567	104578925	5359	+	10530	ENSG00000166183	ASPG	protein_coding	chromosome	ASPG								Bivalent_poised_promoter	0.136874872274719	PMD		104117761	cg14361409_BC11	cg14361409
cg03706154	0.156891	0.83271	8.19646	1.50538e-08	5.73598e-05	9.62458	chr8	80789586	R	II		IGR	opensea		Both	CG	Open Sea	ENST00000354724	chr8	80676245	80680098	3854	-	109487	ENSG00000164683	HEY1	protein_coding	chromosome	HEY1								Heterochromatin	0.125340163928016	PMD		79877351	cg03706154_BC21	cg03706154
cg00971050	0.389557	0.347129	8.19116	1.52347e-08	5.73598e-05	9.61353	chr17	40573764	R	I	PTRF	Body	island	chr17:40573740-40575526	Grn	CG	Island	ENST00000357037	chr17	40554470	40575535	21066	-	1769	ENSG00000177469	PTRF	protein_coding	chromosome	PTRF	ENSG00000177469	PTRF	PRAD_92558	2.27242936775195	Intron	0.746506986027944	0.253493013972056	Bivalent_poised_promoter	0.0798834875576211			42421746	cg00971050_BC11	cg00971050
cg14310240	0.135351	0.917082	8.18896	1.53103e-08	5.73598e-05	9.60896	chr10	79292084	R	II	KCNMA1	Body	opensea		Both	CG	Open Sea	ENST00000372437	chr10	78637355	79397205	759851	-	105119	ENSG00000156113	KCNMA1	protein_coding	chromosome	KCNMA1	ENSG00000156113	KCNMA1						Primed_non-prostate_lineage-specific_enhancer	0.157217597762354	PMD	commonPMD	77532326	cg14310240_BC21	cg14310240
cg23674344	0.407384	0.407676	8.18854	1.5325e-08	5.73598e-05	9.60807	chr17	48503163	F	I	ACSF2	TSS1500	island	chr17:48503056-48503887	Grn	CG	Island	ENST00000300441	chr17	48503519	48552196	48678	+	354	ENSG00000167107	ACSF2	protein_coding	chromosome	ACSF2								Active_non-prostate_lineage_promoter	0.103939244248224			50425802	cg23674344_BC11	cg23674344
cg14287235	0.409245	0.443112	8.18804	1.53422e-08	5.73598e-05	9.60703	chr14	24804339	F	I	ADCY4	TSS1500	island	chr14:24803678-24804353	Red	CG	Island	ENST00000561138	chr14	24802008	24804277	2270	-	61	ENSG00000129467	ADCY4	protein_coding	chromosome	ADCY4	ENSG00000258973	RP11-934B9.3						Bivalent_poised_promoter	0.120120208976035			24335133	cg14287235_TC11	cg14287235
cg11281396	0.139382	0.836857	8.16935	1.60026e-08	5.93782e-05	9.56805	chr17	18882010	R	I	SLC5A10	Body	opensea		Red	CG	Open Sea	ENST00000580115	chr17	18880244	18881201	958	-	808	ENSG00000188522	FAM83G	protein_coding	chromosome	FAM83G	ENSG00000154025;ENSG00000188522	SLC5A10;FAM83G						Primed_non-prostate_lineage-specific_enhancer	0.104585042612343			18978697	cg11281396_TC11	cg11281396
cg13821785	0.318498	0.713072	8.16752	1.6069e-08	5.93782e-05	9.56421	chr7	2657347	F	II		IGR	opensea		Both	CG	Open Sea	ENST00000258796	chr7	2671585	2704436	32852	+	14236	ENSG00000136295	TTYH3	protein_coding	chromosome	TTYH3								Active_non-prostate_lineage_promoter	0.0664848467047642			2617713	cg13821785_BC21	cg13821785
cg19023309	0.418925	0.43097	8.16327	1.62239e-08	5.93782e-05	9.55534	chrX	106750168	R	I		IGR	island	chrX:106749879-106750862	Grn	CG	Island	ENST00000276185	chrX	106765680	106846603	80924	+	15510	ENSG00000147234	FRMPD3	protein_coding	chromosome	FRMPD3								Bivalent_poised_promoter
cg06092265	0.304267	0.438853	8.16175	1.62796e-08	5.93782e-05	9.55217	chr12	65219655	F	I		IGR	shore	chr12:65218245-65219143	Red	CG	South Shore	ENST00000539120	chr12	65218450	65230291	11842	+	1204	ENSG00000111490	TBC1D30	protein_coding	chromosome	TBC1D30	ENSG00000111490	TBC1D30	PRAD_73530	5.23008119990544	Intron	0.602794411177645	0.397205588822355	Bivalent_poised_promoter	0.0934194580966014			64825875	cg06092265_BC11	cg06092265
cg23031748	0.391708	0.633709	8.16017	1.63377e-08	5.93782e-05	9.54887	chr14	75614844	F	II	TMED10	Body	opensea		Both	CG	Open Sea	ENST00000557670	chr14	75601059	75614600	13542	-	243	ENSG00000170348	TMED10	protein_coding	chromosome	TMED10	ENSG00000170348	TMED10						Active_non-prostate_lineage_enhancer	0.0828364647655046			75148141	cg23031748_BC21	cg23031748
cg23129236	0.208482	0.644839	8.15856	1.63972e-08	5.93782e-05	9.54551	chr15	66907673	F	II	LINC01169	Body	opensea		Both	CG	Open Sea	ENST00000558797	chr15	66874528	66978132	103605	+	33144	ENSG00000259471	RP11-321F6.1	protein_coding	chromosome	RP11-321F6.1	ENSG00000259471	RP11-321F6.1						Heterochromatin	0.0974189948096495			66615335	cg23129236_BC21	cg23129236
cg06733794	0.310628	0.442091	8.15684	1.64611e-08	5.93782e-05	9.54191	chr10	123922970	R	I	TACC2	Body	island	chr10:123922850-123923542	Red	CG	Island	ENST00000360561	chr10	123922941	124014060	91120	+	28	ENSG00000138162	TACC2	protein_coding	chromosome	TACC2	ENSG00000138162	TACC2						Bivalent_poised_promoter	0.0718745202236108			122163455	cg06733794_BC11	cg06733794
cg13011388	0.328544	0.391381	8.14942	1.67391e-08	6.0079e-05	9.52641	chr14	23834909	R	I	EFS	TSS200	island	chr14:23834435-23835947	Grn	CG	Island	ENST00000351354	chr14	23825865	23834961	9097	-	50	ENSG00000100842	EFS	protein_coding	chromosome	EFS	ENSG00000100842	EFS	PRAD_79039	11.3830718684113	5' UTR	0.758483033932136	0.241516966067864	Bivalent_poised_promoter	0.132604061240665	PMD		23365700	cg13011388_TC11	cg13011388
cg22116670	0.319239	0.40494	8.1396	1.71146e-08	6.11211e-05	9.50588	chr5	151066730	F	II	SPARC	TSS1500	opensea		Both	CG	Open Sea	ENST00000231061	chr5	151040657	151066726	26070	-	3	ENSG00000113140	SPARC	protein_coding	chromosome	SPARC			PRAD_35861	3.82658730940002	Promoter	0.620758483033932	0.379241516966068	Bivalent_poised_promoter	0.132162700903819	PMD		151687169	cg22116670_TC21	cg22116670
cg03911745	0.351657	0.752332	8.12877	1.75391e-08	6.17083e-05	9.4832	chr8	49486641	R	II		IGR	opensea		Both	CG	Open Sea	ENST00000523008	chr8	49626193	49642348	16156	-	155705	ENSG00000034239	EFCAB1	protein_coding	chromosome	EFCAB1								Active_non-prostate_lineage_enhancer	0.147920221127091	PMD		48574081	cg03911745_TC21	cg03911745
cg25378916	0.408795	0.535647	8.12832	1.75568e-08	6.17083e-05	9.48227	chr5	1875013	R	II		IGR	island	chr5:1874907-1879032	Both	CG	Island	ENST00000505938	chr5	1878899	1881207	2309	-	6192	ENSG00000113430	IRX4	protein_coding	chromosome	IRX4								Bivalent_poised_enhancer	0.107270116701036			1874899	cg25378916_TC21	cg25378916
cg21919857	0.428568	0.470326	8.1266	1.76255e-08	6.17083e-05	9.47865	chr5	180018102	R	II	SCGB3A1	Body	island	chr5:180017099-180019062	Both	CG	Island	ENST00000292641	chr5	180017103	180018540	1438	-	436	ENSG00000161055	SCGB3A1	protein_coding	chromosome	SCGB3A1	ENSG00000161055	SCGB3A1						Bivalent_poised_promoter	0.129691927789708	PMD
cg05148659	0.396655	0.418554	8.12544	1.76717e-08	6.17083e-05	9.47623	chr9	113801066	R	II	LPAR1	TSS1500	island	chr9:113799913-113801375	Both	CG	Island	ENST00000538760	chr9	113637456	113800981	163526	-	84	ENSG00000198121	LPAR1	protein_coding	chromosome	LPAR1			PRAD_57345	3.33519348154136	Promoter	0.660678642714571	0.339321357285429	Bivalent_poised_promoter	0.158200340625288	PMD	commonPMD	111038786	cg05148659_TC21	cg05148659
cg07113642	0.431668	0.38018	8.12254	1.77879e-08	6.17083e-05	9.47016	chr20	2781262	R	I	CPXM1	5'UTR	island	chr20:2780978-2781497	Red	CG	Island	ENST00000380605	chr20	2774715	2781283	6569	-	19	ENSG00000088882	CPXM1	protein_coding	chromosome	CPXM1	ENSG00000088882	CPXM1						Bivalent_poised_promoter	0.147771989751385	PMD
cg25598159	0.410159	0.42465	8.12103	1.7849e-08	6.17083e-05	9.46699	chr12	111127533	F	I	HVCN1	1stExon	shore	chr12:111126611-111127347	Grn	CG	South Shore	ENST00000439744	chr12	111086938	111127583	40646	-	48	ENSG00000122986	HVCN1	protein_coding	chromosome	HVCN1	ENSG00000122986	HVCN1						Bivalent_poised_promoter	0.0956077239975737			110689728	cg25598159_TC11	cg25598159
cg10485752	0.367169	0.67037	8.11595	1.80554e-08	6.17083e-05	9.45634	chr1	26021655	R	II	MAN1C1	Body	opensea		Both	CG	Open Sea	ENST00000473891	chr1	26012993	26088175	75183	+	8661	ENSG00000117643	MAN1C1	protein_coding	chromosome	MAN1C1	ENSG00000117643	MAN1C1						Active_non-prostate_lineage_enhancer	0.126148332327084	PMD		25695164	cg10485752_BC21	cg10485752
cg03628719	0.316995	0.355882	8.10957	1.83179e-08	6.17083e-05	9.44298	chr15	89438964	R	II	HAPLN3	TSS200	shore	chr15:89438176-89438850	Both	CG	South Shore	ENST00000359595	chr15	89420519	89438857	18339	-	106	ENSG00000140511	HAPLN3	protein_coding	chromosome	HAPLN3								Bivalent_poised_promoter	0.142278246096442	PMD		88895733	cg03628719_BC21	cg03628719
cg24605338	0.456215	0.629873	8.10871	1.83536e-08	6.17083e-05	9.44117	chrX	17395856	F	II	NHS	Body	shore	chrX:17393159-17395817	Both	CG	South Shore	ENST00000380060	chrX	17393543	17754114	360572	+	2312	ENSG00000188158	NHS	protein_coding	chromosome	NHS	ENSG00000188158	NHS	PRAD_110867	4.41573641174693	Intron	0.586826347305389	0.413173652694611	Bivalent_poised_promoter				17377733	cg24605338_TC21	cg24605338
cg13826290	0.172043	0.875599	8.10829	1.83712e-08	6.17083e-05	9.44029	chr6	168665533	F	II		IGR	opensea		Both	CG	Open Sea	ENST00000610183	chr6	168707903	168720390	12488	-	54855	ENSG00000164488	DACT2	protein_coding	chromosome	DACT2								Bivalent_poised_enhancer	0.144750775942013	PMD		168264853	cg13826290_BC21	cg13826290
cg08076261	0.201314	0.822428	8.10809	1.83794e-08	6.17083e-05	9.43987	chrX	9546449	R	II	TBL1X	5'UTR	opensea		Both	CG	Open Sea	ENST00000452824	chrX	9502983	9652110	149128	+	43465	ENSG00000101849	TBL1X	protein_coding	chromosome	TBL1X	ENSG00000101849	TBL1X						Heterochromatin				9578409	cg08076261_BC21	cg08076261
cg15071854	0.498852	0.405386	8.10774	1.83939e-08	6.17083e-05	9.43915	chr1	45792688	R	I	HPDL	1stExon	island	chr1:45792419-45793301	Red	CG	Island	ENST00000334815	chr1	45792545	45794347	1803	+	142	ENSG00000186603	HPDL	protein_coding	chromosome	HPDL	ENSG00000186603	HPDL	PRAD_3607	3.03019946979194	Promoter	0.662674650698603	0.337325349301397	Bivalent_poised_promoter	0.121110399998221			45327016	cg15071854_BC11	cg15071854
cg08312987	0.166883	0.915611	8.10768	1.83966e-08	6.17083e-05	9.43901	chr11	45204466	R	II	PRDM11	Body	shore	chr11:45201783-45202728	Both	CG	South Shore	ENST00000528980	chr11	45204468	45247734	43267	+	0	ENSG00000019485	PRDM11	protein_coding	chromosome	PRDM11	ENSG00000019485	PRDM11						Primed_non-prostate_lineage-specific_enhancer	0.0967803547426727			45182915	cg08312987_BC21	cg08312987
cg15017244	0.229929	0.433958	8.10021	1.87103e-08	6.24687e-05	9.42335	chr17	48639568	F	II	CACNA1G-AS1	TSS200	shore	chr17:48636103-48639279	Both	CG	South Shore	ENST00000358244	chr17	48638821	48704626	65806	+	746	ENSG00000006283	CACNA1G	protein_coding	chromosome	CACNA1G	ENSG00000006283	CACNA1G						Bivalent_poised_promoter	0.103434922599417			50562207	cg15017244_TC21	cg15017244
cg01233722	0.235318	0.4835	8.09637	1.88741e-08	6.24953e-05	9.41528	chr14	24838126	R	I	NFATC4	Body	island	chr14:24837872-24838324	Grn	CG	Island	ENST00000557674	chr14	24838205	24839263	1059	+	77	ENSG00000100968	NFATC4	protein_coding	chromosome	NFATC4	ENSG00000100968	NFATC4						Bivalent_poised_promoter	0.120120208976035			24368920	cg01233722_BC11	cg01233722
cg11267431	0.353114	0.442437	8.09594	1.88924e-08	6.24953e-05	9.41438	chr22	38073001	R	II	LGALS1	Body	shore	chr22:38073037-38073412	Both	CG	North Shore	ENST00000489315	chr22	38072132	38075809	3678	+	868	ENSG00000100097	LGALS1	protein_coding	chromosome	LGALS1	ENSG00000100097	LGALS1						Active_non-prostate_lineage_promoter	0.0784524442033895
cg19869037	0.360615	0.460624	8.0938	1.89841e-08	6.25105e-05	9.4099	chr6	116732515	F	II	DSE	Body	opensea		Both	CG	Open Sea	ENST00000606265	chr6	116733628	116747889	14262	+	1111	ENSG00000111817	DSE	protein_coding	chromosome	DSE	ENSG00000111817	DSE						Heterochromatin	0.0993248475111566			116411352	cg19869037_BC21	cg19869037
cg12100600	0.33324	0.403923	8.08965	1.91638e-08	6.28142e-05	9.40117	chr17	38601424	R	II	IGFBP4	Body	shore	chr17:38599669-38600306	Both	CG	South Shore	ENST00000269593	chr17	38599713	38613983	14271	+	1710	ENSG00000141753	IGFBP4	protein_coding	chromosome	IGFBP4	ENSG00000141753	IGFBP4						Bivalent_poised_promoter	0.115691339894406			40445172	cg12100600_TC21	cg12100600
cg14257232	0.397045	0.374617	8.08568	1.93371e-08	6.30943e-05	9.39283	chr16	68118565	R	II	NFATC3	TSS1500	island	chr16:68118564-68119986	Both	CG	Island	ENST00000569766	chr16	68118654	68260374	141721	+	87	ENSG00000072736	NFATC3	protein_coding	chromosome	NFATC3			PRAD_88835	16.6463045822039	Promoter	0.624750499001996	0.375249500998004	Active_non-prostate_lineage_promoter	0.0671057368912833
cg16237011	0.256928	0.83837	8.08231	1.94851e-08	6.32154e-05	9.38577	chr16	84868393	R	II	CRISPLD2	5'UTR	opensea		Both	CG	Open Sea	ENST00000563066	chr16	84875609	84906716	31108	+	7214	ENSG00000103196	CRISPLD2	protein_coding	chromosome	CRISPLD2	ENSG00000103196	CRISPLD2						Active_non-prostate_lineage_promoter	0.10669233545583			84834787	cg16237011_BC21	cg16237011
cg17627654	0.386698	0.593309	8.07992	1.95911e-08	6.32154e-05	9.38075	chr11	70508410	F	I	SHANK2	Body	island	chr11:70508328-70508617	Red	CG	Island	ENST00000449116	chr11	70336272	70507945	171674	-	464	ENSG00000162105	SHANK2	protein_coding	chromosome	SHANK2	ENSG00000162105	SHANK2						Bivalent_poised_promoter	0.153995905140317	PMD	commonPMD	70662305	cg17627654_TC11	cg17627654
cg06744545	0.392147	0.409597	8.07886	1.96384e-08	6.32154e-05	9.37851	chr2	27958421	R	I		IGR	island	chr2:27958207-27958723	Red	CG	Island	ENST00000379677	chr2	27928653	27938599	9947	-	19821	ENSG00000205334	AC074091.13	protein_coding	chromosome	AC074091.13			PRAD_12123	11.4005530512851	Distal	0.692614770459082	0.307385229540918	Active_prostate_lineage-specific_promoter	0.0863258687907819			27735554	cg06744545_BC11	cg06744545
cg20921890	0.201768	0.856342	8.06391	2.03159e-08	6.5104e-05	9.34709	chr18	19753208	R	II	GATA6	Body	shore	chr18:19744936-19752363	Both	CG	South Shore	ENST00000581694	chr18	19750894	19780843	29950	+	2313	ENSG00000141448	GATA6	protein_coding	chromosome	GATA6	ENSG00000141448	GATA6						Bivalent_poised_enhancer	0.18320120421856	PMD	commonPMD	22173247	cg20921890_BC21	cg20921890
cg19752551	0.211893	0.782453	8.05969	2.05115e-08	6.54389e-05	9.33821	chr11	57585705	R	II	CTNND1	3'UTR	opensea		Both	CG	Open Sea	ENST00000531007	chr11	57577617	57583483	5867	+	8087	ENSG00000198561	CTNND1	protein_coding	chromosome	CTNND1	ENSG00000198561	CTNND1						Heterochromatin	0.0961348412753118			57818233	cg19752551_BC21	cg19752551
cg27268352	0.397489	0.49892	8.05568	2.06992e-08	6.57454e-05	9.32977	chr10	30387860	R	II		IGR	opensea		Both	CG	Open Sea	ENST00000465712	chr10	30336461	30404423	67963	-	16561	ENSG00000165757	KIAA1462	protein_coding	chromosome	KIAA1462	ENSG00000165757	KIAA1462						Heterochromatin	0.119803442033801			30098931	cg27268352_TC21	cg27268352
cg04223671	0.532904	0.496918	8.18722	2.09026e-08	6.60989e-05	9.20479	chr1	201509316	R	I		IGR	island	chr1:201507779-201509317	Red	CG	Island	ENST00000531916	chr1	201453054	201478584	25531	-	30731	ENSG00000159176	CSRP1	protein_coding	chromosome	CSRP1								Bivalent_poised_promoter	0.137231523444488	PMD		201540188	cg04223671_BC11	cg04223671
cg04293930	0.340621	0.386868	8.0492	2.10063e-08	6.61357e-05	9.31612	chr6	35465845	F	II	TULP1	3'UTR	island	chr6:35464056-35466269	Both	CG	Island	ENST00000338863	chr6	35441374	35464853	23480	-	991	ENSG00000007866	TEAD3	protein_coding	chromosome	TEAD3	ENSG00000112041	TULP1	PRAD_39081	8.02087955069186	Promoter	0.682634730538922	0.317365269461078	Active_prostate_lineage-specific_promoter	0.120325240288736			35498068	cg04293930_TC21	cg04293930
cg18222083	0.497723	0.492464	8.04413	2.125e-08	6.63468e-05	9.30544	chr17	41364007	F	I	TMEM106A	5'UTR	island	chr17:41363727-41364273	Red	CG	Island	ENST00000592564	chr17	41363913	41368482	4570	+	93	ENSG00000184988	TMEM106A	protein_coding	chromosome	TMEM106A	ENSG00000184988	TMEM106A	PRAD_92660	7.89838702030063	Promoter	0.586826347305389	0.413173652694611	Active_non-prostate_lineage_promoter	0.0753925172160019
cg18260397	0.430719	0.498355	8.04396	2.12583e-08	6.63468e-05	9.30507	chr5	154230438	R	II	C5orf4	TSS1500	opensea		Both	CG	Open Sea	ENST00000326080	chr5	154198051	154230466	32416	-	26	ENSG00000170271	FAXDC2	protein_coding	chromosome	FAXDC2	ENSG00000170271	FAXDC2	PRAD_35926	7.92453486398631	Promoter	0.508982035928144	0.491017964071856	Active_non-prostate_lineage_enhancer	0.0685036621228744			154850878	cg18260397_TC21	cg18260397
cg22750044	0.365163	0.444485	8.0375	2.15726e-08	6.70364e-05	9.29147	chrX	73642662	F	II	SLC16A2	Body	island	chrX:73642494-73642766	Both	CG	Island	ENST00000587091	chrX	73641296	73753752	112457	+	1365	ENSG00000147100	SLC16A2	protein_coding	chromosome	SLC16A2	ENSG00000147100	SLC16A2						Bivalent_poised_promoter				74422827	cg22750044_TC21	cg22750044
cg01837657	0.374305	0.391171	8.03478	2.17063e-08	6.71611e-05	9.28574	chr15	90039822	R	I	RHCG	TSS200	island	chr15:90039464-90039984	Red	CG	Island	ENST00000544600	chr15	89998680	90039814	41135	-	7	ENSG00000140519	RHCG	protein_coding	chromosome	RHCG	ENSG00000140519	RHCG						Bivalent_poised_promoter	0.130332366981339	PMD		89496591	cg01837657_TC11	cg01837657
cg24785555	0.413929	0.487942	8.03248	2.182e-08	6.72233e-05	9.2809	chr14	24838184	F	I	NFATC4	TSS200	island	chr14:24837872-24838324	Red	CG	Island	ENST00000557674	chr14	24838205	24839263	1059	+	19	ENSG00000100968	NFATC4	protein_coding	chromosome	NFATC4	ENSG00000100968	NFATC4						Bivalent_poised_promoter	0.120120208976035			24368978	cg24785555_BC11	cg24785555
cg08879559	0.388414	0.367952	8.02678	2.21052e-08	6.78049e-05	9.26886	chr5	151066486	F	II	SPARC	1stExon	opensea		Both	CG	Open Sea	ENST00000538026	chr5	151045934	151066524	20591	-	36	ENSG00000113140	SPARC	protein_coding	chromosome	SPARC	ENSG00000113140	SPARC	PRAD_35861	3.82658730940002	Promoter	0.620758483033932	0.379241516966068	Bivalent_poised_promoter	0.132162700903819	PMD		151686925	cg08879559_TC21	cg08879559
cg07703462	0.407256	0.453183	8.02494	2.21977e-08	6.78049e-05	9.26499	chr7	149487338	R	I	SSPO	Body	island	chr7:149487283-149487769	Red	CG	Island	ENST00000472797	chr7	149493481	149497518	4038	+	6141	ENSG00000197558	SSPO	processed_transcript	chromosome	SSPO								Bivalent_poised_promoter	0.137356335676518	PMD		149790250	cg07703462_BC11	cg07703462
cg09403494	0.196427	0.900277	8.01366	2.27752e-08	6.92186e-05	9.24118	chr7	151377791	R	II	PRKAG2	Body	opensea		Both	CG	Open Sea	ENST00000476632	chr7	151265823	151330251	64429	-	47539	ENSG00000106617	PRKAG2	protein_coding	chromosome	PRKAG2	ENSG00000106617	PRKAG2						Active_non-prostate_lineage_promoter	0.116597310375581			151680705	cg09403494_BC21	cg09403494
cg05270634	0.456305	0.413651	8.01131	2.28971e-08	6.92186e-05	9.23623	chr17	41177445	R	I	RND2	1stExon	island	chr17:41177336-41177593	Grn	CG	Island	ENST00000544533	chr17	41177258	41184057	6800	+	186	ENSG00000108830	RND2	protein_coding	chromosome	RND2	ENSG00000108830	RND2						Active_non-prostate_lineage_promoter	0.0690514422620339			43025428	cg05270634_TC11	cg05270634
cg05064925	0.44159	0.460765	8.01031	2.29498e-08	6.92186e-05	9.2341	chrX	107681469	R	I	COL4A6	1stExon	opensea		Red	CG	Open Sea	ENST00000545689	chrX	107399275	107681556	282282	-	85	ENSG00000197565	COL4A6	protein_coding	chromosome	COL4A6	ENSG00000197565	COL4A6						Active_non-prostate_lineage_promoter				108438239	cg05064925_TC11	cg05064925
cg10314373	0.324838	0.489367	7.99643	2.36871e-08	7.11434e-05	9.20478	chr9	112810547	R	II	AKAP2	TSS1500	shore	chr9:112810858-112811128	Both	CG	North Shore	ENST00000434623	chr9	112810878	112932189	121312	+	329	ENSG00000241978	AKAP2	protein_coding	chromosome	AKAP2	ENSG00000157654;ENSG00000241978	PALM2-AKAP2;AKAP2						Bivalent_poised_promoter	0.122534004042898			110048267	cg10314373_TC21	cg10314373
cg19190853	0.234528	0.418606	7.9945	2.37912e-08	7.11582e-05	9.20071	chr8	23193666	R	II	LOC100507156	TSS200	opensea		Both	CG	Open Sea	ENST00000518472	chr8	23188950	23191066	2117	-	2599	ENSG00000134013	LOXL2	protein_coding	chromosome	LOXL2	ENSG00000134013	LOXL2	PRAD_49970	6.80790009573232	Promoter	0.600798403193613	0.399201596806387	Active_non-prostate_lineage_promoter	0.113138606595661			23336153	cg19190853_TC21	cg19190853
cg11332236	0.371537	0.407118	7.99062	2.40027e-08	7.14154e-05	9.1925	chr15	90039818	R	I	RHCG	TSS200	island	chr15:90039464-90039984	Grn	CG	Island	ENST00000544600	chr15	89998680	90039814	41135	-	3	ENSG00000140519	RHCG	protein_coding	chromosome	RHCG	ENSG00000140519	RHCG						Bivalent_poised_promoter	0.130332366981339	PMD		89496587	cg11332236_TC11	cg11332236
cg05119316	0.317602	0.306615	7.98928	2.40761e-08	7.14154e-05	9.18967	chr6	29716135	F	II	LOC285830	Body	shore	chr6:29716468-29717158	Both	CG	North Shore	ENST00000458236	chr6	29702805	29716770	13966	-	633	ENSG00000214922	HLA-F-AS1	processed_transcript	chromosome	HLA-F-AS1			PRAD_38408	2.78287977157419	Intron	0.642714570858283	0.357285429141717	Bivalent_poised_promoter	0.137719939397099	PMD
cg24948068	0.437703	0.529503	7.98695	2.42048e-08	7.15016e-05	9.18472	chr12	54653788	F	II	CBX5	TSS1500	opensea		Both	CG	Open Sea	ENST00000439541	chr12	54634409	54653376	18968	-	411	ENSG00000094916	CBX5	protein_coding	chromosome	CBX5	ENSG00000094916	CBX5						Active_non-prostate_lineage_enhancer	0.0762536572627589			54260004	cg24948068_TC21	cg24948068
cg00062382	0.414708	0.519796	7.9845	2.43403e-08	7.1607e-05	9.17955	chr4	86954451	R	II	MAPK10	Body	opensea		Both	CG	Open Sea	ENST00000489368	chr4	86988977	87010702	21726	-	56249	ENSG00000109339	MAPK10	protein_coding	chromosome	MAPK10	ENSG00000109339	MAPK10						Active_non-prostate_lineage_enhancer	0.147353198726777	PMD
cg19423014	0.360188	0.330583	7.97278	2.5e-08	7.32477e-05	9.15474	chr18	59560091	R	II	RNF152	1stExon	shore	chr18:59560494-59562016	Both	CG	North Shore	ENST00000588064	chr18	59542238	59560967	18730	-	874	ENSG00000176641	RNF152	protein_coding	chromosome	RNF152	ENSG00000176641	RNF152	PRAD_97909	3.58695886262248	5' UTR	0.574850299401198	0.425149700598802	Bivalent_poised_promoter	0.119394185661032			61892858	cg19423014_BC21	cg19423014
cg08843517	0.410026	0.5233	7.96879	2.52287e-08	7.36175e-05	9.14629	chr16	88717464	F	I	CYBA	TSS200	island	chr16:88716989-88717606	Red	CG	Island	ENST00000561972	chr16	88714101	88717462	3362	-	1	ENSG00000051523	CYBA	protein_coding	chromosome	CYBA	ENSG00000051523	CYBA	PRAD_89844	21.472870427764	Promoter	0.692614770459082	0.307385229540918	Bivalent_poised_promoter	0.100364038152423			88651056	cg08843517_BC11	cg08843517
cg13200141	0.388334	0.579473	7.96362	2.55283e-08	7.41901e-05	9.13534	chr3	181960036	R	II		IGR	opensea		Both	CG	Open Sea	ENST00000325404	chr3	181429722	181432221	2500	+	530313	ENSG00000181449	SOX2	protein_coding	chromosome	SOX2								Heterochromatin	0.150178635910551	PMD	commonPMD	182242248	cg13200141_BC21	cg13200141
cg18147543	0.302324	0.318581	7.95744	2.58911e-08	7.4941e-05	9.12224	chr1	16276294	F	II	ZBTB17	5'UTR	opensea		Both	CG	Open Sea	ENST00000464719	chr1	16272216	16273787	1572	-	2506	ENSG00000116809	ZBTB17	protein_coding	chromosome	ZBTB17	ENSG00000116809	ZBTB17	PRAD_1346	6.84334929354045	Intron	0.624750499001996	0.375249500998004	Active_non-prostate_lineage_promoter	0.0611446273511978			15949799	cg18147543_BC21	cg18147543
cg09248054	0.454986	0.51435	7.95233	2.6195e-08	7.55162e-05	9.11141	chr1	969257	F	I	AGRN	Body	island	chr1:967966-970238	Grn	CG	Island	ENST00000477585	chr1	969486	976105	6620	+	227	ENSG00000188157	AGRN	protein_coding	chromosome	AGRN	ENSG00000188157	AGRN						Bivalent_poised_promoter	0.131609015581668	PMD		1033877	cg09248054_TC11	cg09248054
cg14021375	0.222528	0.40252	7.9503	2.63167e-08	7.55635e-05	9.10711	chr19	16999800	R	I	F2RL3	TSS200	shore	chr19:17000627-17001398	Red	CG	North Shore	ENST00000248076	chr19	16999671	17003417	3747	+	128	ENSG00000127533	F2RL3	protein_coding	chromosome	F2RL3	ENSG00000127533	F2RL3	PRAD_100268	2.55369882092411	5' UTR	0.672654690618762	0.327345309381238	Bivalent_poised_promoter	0.101057254831077			16888989	cg14021375_BC11	cg14021375
cg12162377	0.434643	0.569873	7.94649	2.65473e-08	7.56571e-05	9.09902	chr2	232261007	F	I	B3GNT7	Body	island	chr2:232260100-232261134	Red	CG	Island	ENST00000287590	chr2	232260254	232265875	5622	+	752	ENSG00000156966	B3GNT7	protein_coding	chromosome	B3GNT7	ENSG00000156966	B3GNT7						Bivalent_poised_promoter	0.0936035521533416			231396296	cg12162377_TC11	cg12162377
cg10005581	0.35089	0.371426	7.94628	2.65601e-08	7.56571e-05	9.09857	chr1	2461610	R	II	HES5	1stExon	island	chr1:2460760-2462010	Both	CG	Island	ENST00000378453	chr1	2460184	2461684	1501	-	72	ENSG00000197921	HES5	protein_coding	chromosome	HES5	ENSG00000197921	HES5	PRAD_322	3.18260986894315	Distal	0.726546906187625	0.273453093812375	Bivalent_poised_promoter	0.143179206087361	PMD		2530171	cg10005581_TC21	cg10005581
cg08939481	0.362987	0.427277	7.94352	2.67282e-08	7.5835e-05	9.09272	chr14	21494269	F	II	NDRG2	TSS1500	island	chr14:21492735-21494270	Both	CG	Island	ENST00000397847	chr14	21484932	21494007	9076	-	261	ENSG00000165795	NDRG2	protein_coding	chromosome	NDRG2	ENSG00000165795;ENSG00000179636	NDRG2;TPPP2						Active_non-prostate_lineage_promoter	0.118131630895226			21026110	cg08939481_TC21	cg08939481
cg14621217	0.377457	0.450115	7.94171	2.68386e-08	7.58485e-05	9.08889	chr17	80944134	F	II	B3GNTL1	Body	opensea		Both	CG	Open Sea	ENST00000572267	chr17	80900341	80901925	1585	-	42208	ENSG00000175711	B3GNTL1	protein_coding	chromosome	B3GNTL1	ENSG00000175711	B3GNTL1						Active_non-prostate_lineage_promoter	0.109116673347852			82986258	cg14621217_TC21	cg14621217
cg18068521	0.263327	0.750102	7.93935	2.69842e-08	7.59607e-05	9.08387	chr14	82864434	F	II		IGR	opensea		Both	CG	Open Sea	ENST00000336735	chr14	81937893	82000205	62313	-	864228	ENSG00000071537	SEL1L	protein_coding	chromosome	SEL1L								Heterochromatin	0.238859873271622	PMD	commonPMD	82398090	cg18068521_TC21	cg18068521
cg10091155	0.163317	0.76685	7.93619	2.71797e-08	7.59673e-05	9.07717	chrX	77584550	R	II	CYSLTR1	TSS1500	opensea		Both	CG	Open Sea	ENST00000493254	chrX	77574394	77583048	8655	-	1501	ENSG00000173198	CYSLTR1	protein_coding	chromosome	CYSLTR1								Active_non-prostate_lineage_enhancer				78329053	cg10091155_BC21	cg10091155
cg13730497	0.354555	0.603038	7.9359	2.71981e-08	7.59673e-05	9.07654	chr14	21494253	F	II	NDRG2	TSS1500	island	chr14:21492735-21494270	Both	CG	Island	ENST00000397847	chr14	21484932	21494007	9076	-	245	ENSG00000165795	NDRG2	protein_coding	chromosome	NDRG2	ENSG00000165795;ENSG00000179636	NDRG2;TPPP2						Active_non-prostate_lineage_promoter	0.118131630895226			21026094	cg13730497_TC21	cg13730497
cg23363754	0.333593	0.634756	7.93217	2.74308e-08	7.63201e-05	9.06863	chr7	29606082	F	II	PRR15	Body	island	chr7:29605827-29606290	Both	CG	Island	ENST00000450427	chr7	29605066	29605999	934	+	1015	ENSG00000176532	PRR15	protein_coding	chromosome	PRR15	ENSG00000176532	PRR15						Bivalent_poised_promoter	0.103592788755908			29566466	cg23363754_BC21	cg23363754
cg09864151	0.359291	0.8361	7.92926	2.76145e-08	7.65345e-05	9.06244	chr18	4074716	R	II	DLGAP1	5'UTR	opensea		Both	CG	Open Sea	ENST00000582051	chr18	3986417	4005259	18843	-	69456	ENSG00000170579	DLGAP1	protein_coding	chromosome	DLGAP1	ENSG00000170579	DLGAP1						Heterochromatin	0.159148829014152	PMD	commonPMD	4074716	cg09864151_BC21	cg09864151
cg24564692	0.379258	0.463458	7.9219	2.80831e-08	7.7534e-05	9.04682	chr1	27852202	F	I		IGR	shelf	chr1:27854416-27854963	Grn	CG	North Shelf	ENST00000487743	chr1	27878553	27879815	1263	-	27611	ENSG00000126705	AHDC1	protein_coding	chromosome	AHDC1								Active_non-prostate_lineage_promoter	0.0748970455805088			27525691	cg24564692_TC11	cg24564692
cg23183906	0.366941	0.357973	7.91381	2.86081e-08	7.85194e-05	9.02962	chr19	16187089	F	I	TPM4	Body	island	chr19:16186789-16188275	Grn	CG	Island	ENST00000300933	chr19	16187116	16213691	26576	+	25	ENSG00000167460	TPM4	protein_coding	chromosome	TPM4	ENSG00000167460	TPM4	PRAD_100187	14.4182803597807	Promoter	0.728542914171657	0.271457085828343	Active_prostate_lineage-specific_promoter	0.122080546753902
cg15054586	0.337249	0.393256	7.91251	2.86939e-08	7.85194e-05	9.02684	chr19	50194696	R	I	CPT1C	5'UTR	island	chr19:50193020-50194798	Grn	CG	Island	ENST00000594587	chr19	50194821	50204653	9833	+	123	ENSG00000169169	CPT1C	protein_coding	chromosome	CPT1C	ENSG00000169169	CPT1C						Bivalent_poised_promoter	0.0819889756602577			49691439	cg15054586_TC11	cg15054586
cg09486902	0.374953	0.443616	7.91138	2.87682e-08	7.85194e-05	9.02444	chr12	65219478	F	I		IGR	shore	chr12:65218245-65219143	Red	CG	South Shore	ENST00000539120	chr12	65218450	65230291	11842	+	1027	ENSG00000111490	TBC1D30	protein_coding	chromosome	TBC1D30	ENSG00000111490	TBC1D30	PRAD_73530	5.23008119990544	Intron	0.602794411177645	0.397205588822355	Bivalent_poised_promoter	0.0934194580966014			64825698	cg09486902_BC11	cg09486902
cg04131799	0.227222	0.524815	7.90773	2.90095e-08	7.8878e-05	9.01669	chr2	97193006	R	II		IGR	island	chr2:97192977-97193383	Both	CG	Island	ENST00000357485	chr2	97202486	97218375	15890	+	9478	ENSG00000196843	ARID5A	protein_coding	chromosome	ARID5A								Bivalent_poised_promoter	0.125004778084629	PMD		96527269	cg04131799_BC21	cg04131799
cg24699719	0.320803	0.796445	7.90596	2.91273e-08	7.88996e-05	9.01292	chr5	74913041	R	II		IGR	opensea		Both	CG	Open Sea	ENST00000506596	chr5	74907301	74967671	60371	+	5739	ENSG00000189045	ANKDD1B	protein_coding	chromosome	ANKDD1B	ENSG00000189045	ANKDD1B						Active_non-prostate_lineage_enhancer	0.0729174299966114			75617216	cg24699719_TC21	cg24699719
cg11896799	0.407134	0.421987	7.90134	2.94377e-08	7.94407e-05	9.00308	chr3	124771321	R	II	HEG1	Body	shelf	chr3:124774246-124775113	Both	CG	North Shelf	ENST00000311127	chr3	124684554	124774802	90249	-	3479	ENSG00000173706	HEG1	protein_coding	chromosome	HEG1	ENSG00000173706	HEG1						Active_non-prostate_lineage_promoter	0.0821763464909202			125052477	cg11896799_BC21	cg11896799
cg26063904	0.375451	0.567167	7.89872	2.96151e-08	7.962e-05	8.9975	chr1	101313199	F	II		IGR	opensea		Both	CG	Open Sea	ENST00000450240	chr1	101339716	101360220	20505	-	47019	ENSG00000162694	EXTL2	protein_coding	chromosome	EXTL2								Active_non-prostate_lineage_enhancer	0.0888094371302326			100847643	cg26063904_TC21	cg26063904
cg13864660	0.400928	0.440049	7.89706	2.9728e-08	7.96252e-05	8.99397	chr17	38465414	F	II	RARA	TSS200	opensea		Both	CG	Open Sea	ENST00000577646	chr17	38465444	38504588	39145	+	28	ENSG00000131759	RARA	protein_coding	chromosome	RARA								Active_non-prostate_lineage_promoter	0.08373909415217			40309162	cg13864660_BC21	cg13864660
cg02640604	0.282313	0.542448	7.89428	2.99177e-08	7.96596e-05	8.98806	chr16	29690271	F	II	QPRT	TSS200	opensea		Both	CG	Open Sea	ENST00000219771	chr16	29690329	29709097	18769	+	56	ENSG00000103485	QPRT	protein_coding	chromosome	QPRT	ENSG00000103485	QPRT						Bivalent_poised_promoter	0.0973375688530619			29678950	cg02640604_BC21	cg02640604
cg04330777	0.352439	0.385871	7.89363	2.99627e-08	7.96596e-05	8.98666	chr1	206680451	F	II	RASSF5	TSS1500	island	chr1:206680236-206681444	Both	CG	Island	ENST00000355294	chr1	206680879	206761044	80166	+	426	ENSG00000136653	RASSF5	protein_coding	chromosome	RASSF5			PRAD_9003	4.41573641174693	Promoter	0.656686626746507	0.343313373253493	Bivalent_poised_promoter	0.0800384683761453
cg10161996	0.348104	0.430912	7.889	3.02826e-08	8.02129e-05	8.9768	chr15	101667972	R	II		IGR	opensea		Both	CG	Open Sea	ENST00000561414	chr15	101718807	101728075	9269	-	60101	ENSG00000131873	CHSY1	protein_coding	chromosome	CHSY1								Active_non-prostate_lineage_promoter	0.095015482002719			101127767	cg10161996_BC21	cg10161996
cg09025501	0.48939	0.402686	7.88588	3.04998e-08	8.02221e-05	8.97016	chr16	88717472	F	I	CYBA	TSS200	island	chr16:88716989-88717606	Grn	CG	Island	ENST00000561972	chr16	88714101	88717462	3362	-	9	ENSG00000051523	CYBA	protein_coding	chromosome	CYBA	ENSG00000051523	CYBA	PRAD_89844	21.472870427764	Promoter	0.692614770459082	0.307385229540918	Bivalent_poised_promoter	0.100364038152423			88651064	cg09025501_TC11	cg09025501
cg19906093	0.415581	0.37316	7.88574	3.05096e-08	8.02221e-05	8.96986	chr2	191045697	F	I	C2orf88	5'UTR	island	chr2:191044979-191045829	Red	CG	Island	ENST00000443551	chr2	191045681	191064940	19260	+	15	ENSG00000187699	C2orf88	protein_coding	chromosome	C2orf88	ENSG00000187699	C2orf88	PRAD_17085	4.0421727261022	Promoter	0.768463073852295	0.231536926147705	Bivalent_poised_promoter	0.0680895162854897			190180971	cg19906093_BC11	cg19906093
cg24679030	0.429165	0.60826	7.87585	3.12102e-08	8.1567e-05	8.94877	chr20	56657339	R	II		IGR	opensea		Both	CG	Open Sea	ENST00000371168	chr20	56725960	56736206	10247	+	68619	ENSG00000124237	C20orf85	protein_coding	chromosome	C20orf85								Primed_prostate_lineage_enhancer	0.192828881831163	PMD	commonPMD	58082283	cg24679030_TC21	cg24679030
cg02364610	0.401595	0.365592	7.87374	3.13617e-08	8.1567e-05	8.94428	chr11	46317036	F	II	CREB3L1	Body	island	chr11:46316875-46317485	Both	CG	Island	ENST00000534787	chr11	46316677	46329490	12814	+	358	ENSG00000157613	CREB3L1	protein_coding	chromosome	CREB3L1	ENSG00000157613	CREB3L1	PRAD_66447	11.8635334365656	Intron	0.704590818363273	0.295409181636727	Bivalent_poised_promoter	0.0914938378990269			46295485	cg02364610_BC21	cg02364610
cg22575614	0.215419	0.458483	7.87082	3.15725e-08	8.1567e-05	8.93805	chr16	66400389	R	II	CDH5	TSS200	opensea		Both	CG	Open Sea	ENST00000341529	chr16	66400533	66438686	38154	+	142	ENSG00000179776	CDH5	protein_coding	chromosome	CDH5								Bivalent_poised_promoter	0.117970661583722			66366486	cg22575614_TC21	cg22575614
cg22304612	0.335275	0.343392	7.87078	3.15755e-08	8.1567e-05	8.93796	chr20	2781241	R	II	CPXM1	5'UTR	island	chr20:2780978-2781497	Both	CG	Island	ENST00000380605	chr20	2774715	2781283	6569	-	40	ENSG00000088882	CPXM1	protein_coding	chromosome	CPXM1	ENSG00000088882	CPXM1						Bivalent_poised_promoter	0.147771989751385	PMD		2800595	cg22304612_TC21	cg22304612
cg17893421	0.347003	0.631889	7.87059	3.15892e-08	8.1567e-05	8.93756	chr14	77008428	F	II		IGR	opensea		Both	CG	Open Sea	ENST00000509323	chr14	76905985	76929770	23786	+	102442	ENSG00000119715	ESRRB	protein_coding	chromosome	ESRRB								Repressed_chromatin	0.153008334374584	PMD	commonPMD	76542085	cg17893421_TC21	cg17893421
cg05372113	0.336266	0.329188	7.86746	3.18171e-08	8.16697e-05	8.93088	chr19	41595975	F	I	CYP2A13	Body	island	chr19:41595895-41596140	Grn	CG	Island	ENST00000330436	chr19	41594377	41602100	7724	+	1597	ENSG00000197838	CYP2A13	protein_coding	chromosome	CYP2A13	ENSG00000197838	CYP2A13						Bivalent_poised_promoter	0.195694968148485	PMD	commonPMD
cg17577862	0.403133	0.422531	7.86692	3.18565e-08	8.16697e-05	8.92973	chr21	44782331	F	I	TCONS_00029157	TSS200	island	chr21:44782248-44782601	Grn	CG	Island	ENST00000270162	chr21	44834395	44847008	12614	-	64675	ENSG00000142178	SIK1	protein_coding	chromosome	SIK1			PRAD_107798	10.9228458029504	Promoter	0.644710578842315	0.355289421157685	Bivalent_poised_promoter	0.092758774552232			43362451	cg17577862_TC11	cg17577862
cg01185682	0.366122	0.370938	7.8644	3.20413e-08	8.1851e-05	8.92436	chr17	53343553	F	I	HLF	Body	shore	chr17:53342198-53343061	Grn	CG	South Shore	ENST00000573945	chr17	53343583	53400350	56768	+	28	ENSG00000108924	HLF	protein_coding	chromosome	HLF	ENSG00000108924	HLF						Bivalent_poised_promoter	0.139158459669558	PMD		55266192	cg01185682_TC11	cg01185682
cg22631616	0.233153	0.789216	7.86256	3.21771e-08	8.19063e-05	8.92043	chr4	141575212	R	II	TBC1D9	Body	opensea		Both	CG	Open Sea	ENST00000262999	chr4	141480588	141489959	9372	-	85252	ENSG00000109424	UCP1	protein_coding	chromosome	UCP1	ENSG00000109436	TBC1D9						Heterochromatin	0.113681825516837			140654058	cg22631616_TC21	cg22631616
cg05076641	0.144949	0.916863	7.85873	3.24615e-08	8.23384e-05	8.91226	chr14	76553719	F	II		IGR	opensea		Both	CG	Open Sea	ENST00000557542	chr14	76618262	76621024	2763	+	64541	ENSG00000089916	GPATCH2L	protein_coding	chromosome	GPATCH2L								Primed_non-prostate_lineage-specific_enhancer	0.0797697596786482			76087376	cg05076641_BC21	cg05076641
cg07635623	0.47475	0.413052	7.85396	3.28192e-08	8.29525e-05	8.90207	chr6	2841875	R	I	SERPINB1	5'UTR	island	chr6:2841810-2842273	Grn	CG	Island	ENST00000476896	chr6	2836342	2842082	5741	-	205	ENSG00000021355	SERPINB1	protein_coding	chromosome	SERPINB1	ENSG00000021355	SERPINB1						Bivalent_poised_promoter	0.0826420794706724			2841641	cg07635623_BC11	cg07635623
cg07908039	0.138429	0.872098	7.85096	3.30463e-08	8.29767e-05	8.89566	chr6	30856439	R	II	DDR1	TSS200	shelf	chr6:30852102-30852676	Both	CG	South Shelf	ENST00000513240	chr6	30856507	30867195	10689	+	66	ENSG00000204580	DDR1	protein_coding	chromosome	DDR1	ENSG00000204580	DDR1						Primed_non-prostate_lineage-specific_enhancer	0.0933968977434409			30888662	cg07908039_TC21	cg07908039
cg11472631	0.341945	0.472731	7.85078	3.30599e-08	8.29767e-05	8.89528	chr21	33281743	R	II	HUNK	Body	opensea		Both	CG	Open Sea	ENST00000430354	chr21	33296864	33340646	43783	+	15119	ENSG00000142149	HUNK	protein_coding	chromosome	HUNK	ENSG00000142149	HUNK						Primed_non-prostate_lineage-specific_enhancer	0.158073893274935	PMD	commonPMD	31909431	cg11472631_BC21	cg11472631
cg13106484	0.307438	0.691737	7.96959	3.37549e-08	8.43981e-05	8.86988	chr7	157692127	F	II	PTPRN2	Body	shore	chr7:157690559-157690770	Both	CG	South Shore	ENST00000409610	chr7	157406715	157411457	4743	+	285411	ENSG00000222012	AC005481.5	protein_coding	chromosome	AC005481.5	ENSG00000155093	PTPRN2						Heterochromatin	0.178893621434111	PMD	commonPMD	157899435	cg13106484_BC21	cg13106484
cg09896120	0.323554	0.281651	7.84036	3.38614e-08	8.43981e-05	8.87302	chr11	46317577	F	II	CREB3L1	Body	shore	chr11:46316875-46317485	Both	CG	South Shore	ENST00000534787	chr11	46316677	46329490	12814	+	899	ENSG00000157613	CREB3L1	protein_coding	chromosome	CREB3L1	ENSG00000157613	CREB3L1						Bivalent_poised_promoter	0.0914938378990269			46296026	cg09896120_TC21	cg09896120
cg16818740	0.319885	0.478446	7.83501	3.42812e-08	8.51489e-05	8.86157	chr20	4803300	F	I	RASSF2	5'UTR	island	chr20:4803013-4804146	Grn	CG	Island	ENST00000379400	chr20	4760669	4804291	43623	-	989	ENSG00000101265	RASSF2	protein_coding	chromosome	RASSF2	ENSG00000101265	RASSF2						Bivalent_poised_promoter	0.103644006144307			4822654	cg16818740_TC11	cg16818740
cg25561140	0.386314	0.417187	7.8309	3.46068e-08	8.5661e-05	8.85278	chr12	120799725	F	II	MSI1	Body	island	chr12:120799372-120799912	Both	CG	Island	ENST00000546622	chr12	120791126	120799311	8186	-	413	ENSG00000135097	MSI1	protein_coding	chromosome	MSI1	ENSG00000135097	MSI1						Bivalent_poised_promoter	0.114750747811446			120361922	cg25561140_BC21	cg25561140
cg24922143	0.399009	0.360353	7.82939	3.47275e-08	8.56644e-05	8.84955	chr15	35014270	R	I		IGR	opensea		Red	CG	Open Sea	ENST00000290374	chr15	35043233	35047166	3934	-	32894	ENSG00000159248	GJD2	protein_coding	chromosome	GJD2								Bivalent_poised_promoter	0.167312813782716	PMD	commonPMD
cg26315984	0.415092	0.509406	7.824	3.51604e-08	8.64353e-05	8.83803	chr1	173176501	F	II	TNFSF4	TSS200	opensea		Both	CG	Open Sea	ENST00000281834	chr1	173152874	173176452	23579	-	48	ENSG00000117586	TNFSF4	protein_coding	chromosome	TNFSF4								Active_non-prostate_lineage_enhancer	0.146983852257088	PMD		173207362	cg26315984_BC21	cg26315984
cg26025891	0.254971	0.391599	7.81716	3.57188e-08	8.72167e-05	8.82339	chr15	77287899	F	II	PSTPIP1	5'UTR	opensea		Both	CG	Open Sea	ENST00000559295	chr15	77287915	77329672	41758	+	14	ENSG00000140368	PSTPIP1	protein_coding	chromosome	PSTPIP1	ENSG00000140368	PSTPIP1						Bivalent_poised_promoter	0.0878409492852283			76995558	cg26025891_TC21	cg26025891
cg06532037	0.431398	0.390594	7.81595	3.58186e-08	8.72167e-05	8.82079	chr2	191045430	R	I	C2orf88	5'UTR	island	chr2:191044979-191045829	Grn	CG	Island	ENST00000340623	chr2	191045589	191068210	22622	+	157	ENSG00000187699	C2orf88	protein_coding	chromosome	C2orf88	ENSG00000187699	C2orf88	PRAD_17085	4.0421727261022	Promoter	0.768463073852295	0.231536926147705	Bivalent_poised_promoter	0.0680895162854897			190180704	cg06532037_TC11	cg06532037
cg18004701	0.395138	0.512118	7.81447	3.59407e-08	8.72167e-05	8.81763	chr7	157481628	R	I	PTPRN2	Body	island	chr7:157476886-157486719	Grn	CG	Island	ENST00000409610	chr7	157406715	157411457	4743	+	74912	ENSG00000222012	AC005481.5	protein_coding	chromosome	AC005481.5	ENSG00000155093	PTPRN2						Bivalent_poised_promoter	0.191249191704486	PMD	commonPMD	157688936	cg18004701_TC11	cg18004701
cg25055576	0.344761	0.588952	7.81419	3.59643e-08	8.72167e-05	8.81702	chr6	150903429	R	II		IGR	opensea		Both	CG	Open Sea	ENST00000367328	chr6	150920999	151164799	243801	+	17568	ENSG00000120278	PLEKHG1	protein_coding	chromosome	PLEKHG1								Heterochromatin	0.0733842615701495			150582293	cg25055576_TC21	cg25055576
cg12630714	0.343302	0.411586	7.80866	3.64255e-08	8.80378e-05	8.80517	chr4	54975894	F	I		IGR	island	chr4:54975387-54976202	Red	CG	Island	ENST00000548609	chr4	54966983	54968313	1331	+	8910	ENSG00000180613	GSX2	protein_coding	chromosome	GSX2	ENSG00000145216	FIP1L1						Bivalent_poised_promoter	0.0900951192226912			54109727	cg12630714_BC11	cg12630714
cg14328415	0.147054	0.873582	7.80363	3.68501e-08	8.87653e-05	8.79439	chr9	139847314	F	I	LCN12	Body	island	chr9:139847313-139847559	Red	CG	Island	ENST00000491603	chr9	139847344	139848707	1364	+	28	ENSG00000184925	LCN12	protein_coding	chromosome	LCN12	ENSG00000184925	LCN12	PRAD_59131	3.73347792777339	Promoter	0.686626746506986	0.313373253493014	Active_non-prostate_lineage_promoter	0.0777444520361263			136952862	cg14328415_BC11	cg14328415
cg14575756	0.344776	0.634196	7.80015	3.71471e-08	8.91813e-05	8.78693	chr10	31426448	R	II		IGR	shelf	chr10:31422709-31423316	Both	CG	South Shelf	ENST00000452305	chr10	31133567	31320866	187300	-	105581	ENSG00000183621	ZNF438	protein_coding	chromosome	ZNF438								Primed_prostate_lineage_enhancer	0.159935291234072	PMD	commonPMD	31137519	cg14575756_TC21	cg14575756
cg15817601	0.295579	0.335081	7.79759	3.73667e-08	8.94095e-05	8.78145	chr15	90039907	F	I	RHCG	TSS200	island	chr15:90039464-90039984	Grn	CG	Island	ENST00000268122	chr15	90014638	90039844	25207	-	62	ENSG00000140519	RHCG	protein_coding	chromosome	RHCG								Bivalent_poised_promoter	0.130332366981339	PMD		89496676	cg15817601_TC11	cg15817601
cg13393762	0.342285	0.596176	7.79483	3.76048e-08	8.96804e-05	8.77554	chr2	20412303	F	II	SDC1	Body	opensea		Both	CG	Open Sea	ENST00000482879	chr2	20402018	20423149	21132	-	10844	ENSG00000115884	SDC1	protein_coding	chromosome	SDC1	ENSG00000115884	SDC1	PRAD_11743	15.5864545901425	Intron	0.6187624750499	0.3812375249501	Active_non-prostate_lineage_promoter	0.071280766943629			20212542	cg13393762_TC21	cg13393762
cg03482521	0.248249	0.86839	7.79156	3.78895e-08	8.97671e-05	8.76853	chr8	123869426	R	II	ZHX2	5'UTR	opensea		Both	CG	Open Sea	ENST00000534247	chr8	123875624	123964249	88626	+	6196	ENSG00000178764	ZHX2	protein_coding	chromosome	ZHX2	ENSG00000178764	ZHX2						Active_non-prostate_lineage_enhancer	0.0831162405145938			122857187	cg03482521_BC21	cg03482521
cg16592745	0.266687	0.711545	7.79154	3.78913e-08	8.97671e-05	8.76848	chr9	117622660	R	II		IGR	opensea		Both	CG	Open Sea	ENST00000474301	chr9	117656003	117666588	10586	-	43926	ENSG00000106952	TNFSF8	protein_coding	chromosome	TNFSF8								Heterochromatin	0.122361186689916			114860380	cg16592745_BC21	cg16592745
cg14963928	0.24213	0.712583	7.7847	3.84946e-08	9.07034e-05	8.75379	chr1	40392088	F	II		IGR	opensea		Both	CG	Open Sea	ENST00000450953	chr1	40366806	40367928	1123	-	24159	ENSG00000116990	MYCL	protein_coding	chromosome	MYCL			PRAD_3185	29.6159443779946	Distal	0.56686626746507	0.43313373253493	Active_non-prostate_lineage_promoter	0.0807627599271096			39926416	cg14963928_BC21	cg14963928
cg16361890	0.33018	0.587545	7.78196	3.87388e-08	9.07034e-05	8.74791	chr5	179220545	F	II	LTC4S	TSS1500	shelf	chr5:179222608-179223825	Both	CG	North Shelf	ENST00000292596	chr5	179220987	179223513	2527	+	440	ENSG00000213316	LTC4S	protein_coding	chromosome	LTC4S	ENSG00000161021	MAML1						Active_non-prostate_lineage_promoter	0.0733895396211668			179793544	cg16361890_TC21	cg16361890
cg08222943	0.176711	0.893491	7.78157	3.87736e-08	9.07034e-05	8.74708	chr8	100795832	F	II	VPS13B	Body	opensea		Both	CG	Open Sea	ENST00000518569	chr8	100733096	100791063	57968	+	62735	ENSG00000132549	VPS13B	protein_coding	chromosome	VPS13B	ENSG00000132549	VPS13B						Heterochromatin	0.073112779438194			99783604	cg08222943_TC21	cg08222943
cg11155687	0.344043	0.451476	7.7796	3.89496e-08	9.07034e-05	8.74286	chr12	63025589	R	II		IGR	island	chr12:63025588-63026213	Both	CG	Island	ENST00000408887	chr12	62995531	62997214	1684	-	28374	ENSG00000221949	C12orf61	protein_coding	chromosome	C12orf61			PRAD_73426	4.1626457399712	Distal	0.62874251497006	0.37125748502994	Bivalent_poised_promoter	0.0777529485127467			62631809	cg11155687_BC21	cg11155687
cg20646556	0.272985	0.726472	7.77909	3.89957e-08	9.07034e-05	8.74177	chr7	1022806	F	II	CYP2W1	TSS200	shore	chr7:1024021-1024233	Both	CG	North Shore	ENST00000308919	chr7	1022835	1029276	6442	+	27	ENSG00000073067	CYP2W1	protein_coding	chromosome	CYP2W1								Bivalent_poised_promoter	0.0859381950548135			983170	cg20646556_BC21	cg20646556
cg26731058	0.210736	0.778047	7.77793	3.91008e-08	9.07034e-05	8.73926	chr5	81204782	F	II		IGR	opensea		Both	CG	Open Sea	ENST00000355178	chr5	81267844	81443936	176093	+	63060	ENSG00000152348	ATG10	protein_coding	chromosome	ATG10								Heterochromatin	0.115547649401733			81908963	cg26731058_BC21	cg26731058
cg12420900	0.374658	0.489673	7.77715	3.9171e-08	9.07034e-05	8.73759	chr10	123922863	R	II	TACC2	TSS1500	island	chr10:123922850-123923542	Both	CG	Island	ENST00000360561	chr10	123922941	124014060	91120	+	76	ENSG00000138162	TACC2	protein_coding	chromosome	TACC2	ENSG00000138162	TACC2						Bivalent_poised_promoter	0.0718745202236108			122163348	cg12420900_TC21	cg12420900
cg06105694	0.345511	0.499384	7.7716	3.96757e-08	9.15765e-05	8.72569	chr17	36585340	F	II		IGR	island	chr17:36584420-36585453	Both	CG	Island	ENST00000437668	chr17	36584730	36666372	81643	+	609	ENSG00000225485	ARHGAP23	protein_coding	chromosome	ARHGAP23	ENSG00000225485	ARHGAP23						Bivalent_poised_promoter	0.0816505063459569			38429097	cg06105694_TC21	cg06105694
cg24046411	0.420569	0.457897	7.76865	3.99472e-08	9.16797e-05	8.71934	chr16	88717646	F	II	CYBA	TSS200	shore	chr16:88716989-88717606	Both	CG	South Shore	ENST00000261623	chr16	88709691	88717560	7870	-	85	ENSG00000051523	CYBA	protein_coding	chromosome	CYBA			PRAD_89844	21.472870427764	Promoter	0.692614770459082	0.307385229540918	Bivalent_poised_promoter	0.100364038152423			88651238	cg24046411_BC21	cg24046411
cg14600312	0.361993	0.658805	7.76631	4.01633e-08	9.16797e-05	8.71432	chr14	69605065	F	II	DCAF5	Body	opensea		Both	CG	Open Sea	ENST00000554215	chr14	69518572	69619316	100745	-	14249	ENSG00000139990	DCAF5	protein_coding	chromosome	DCAF5	ENSG00000139990	DCAF5						Active_non-prostate_lineage_enhancer	0.0840387772592172			69138348	cg14600312_BC21	cg14600312
cg25074066	0.187361	0.789158	7.7639	4.03884e-08	9.16797e-05	8.70912	chr11	62690043	R	II	CHRM1	TSS1500	shore	chr11:62690974-62691488	Both	CG	North Shore	ENST00000543973	chr11	62677210	62689279	12070	-	763	ENSG00000168539	CHRM1	protein_coding	chromosome	CHRM1								Bivalent_poised_promoter	0.0849884447122892			62922571	cg25074066_BC21	cg25074066
cg01096273	0.329074	0.399575	7.76358	4.04178e-08	9.16797e-05	8.70845	chr11	47208849	R	II	PACSIN3	TSS1500	island	chr11:47207188-47209176	Both	CG	Island	ENST00000530513	chr11	47200805	47207994	7190	-	854	ENSG00000165912	PACSIN3	protein_coding	chromosome	PACSIN3								Bivalent_poised_promoter	0.083631820910929			47187298	cg01096273_TC21	cg01096273
cg16632054	0.193155	0.814353	7.76316	4.04569e-08	9.16797e-05	8.70755	chr17	55604020	R	II	MSI2	Body	opensea		Both	CG	Open Sea	ENST00000582772	chr17	55521848	55674311	152464	+	82171	ENSG00000153944	MSI2	protein_coding	chromosome	MSI2	ENSG00000153944	MSI2						Heterochromatin	0.0890558142512302			57526659	cg16632054_TC21	cg16632054
cg14502484	0.335649	0.465904	7.7624	4.05278e-08	9.16797e-05	8.70592	chr5	1446208	F	I	SLC6A3	TSS1500	island	chr5:1444678-1446648	Grn	CG	Island	ENST00000270349	chr5	1392909	1445545	52637	-	662	ENSG00000142319	SLC6A3	protein_coding	chromosome	SLC6A3								Bivalent_poised_promoter	0.125047399110622	PMD		1446093	cg14502484_BC11	cg14502484
cg16867466	0.368379	0.750623	7.76148	4.06144e-08	9.16797e-05	8.70393	chr8	117316880	F	II	LINC00536	Body	opensea		Both	CG	Open Sea	ENST00000518949	chr8	117661045	117768023	106979	-	451141	ENSG00000147677	EIF3H	protein_coding	chromosome	EIF3H								Heterochromatin	0.21658370737293	PMD	commonPMD	116304642	cg16867466_TC21	cg16867466
cg14574728	0.386431	0.394642	7.75778	4.09634e-08	9.21776e-05	8.69597	chr9	110187656	R	II		IGR	opensea		Both	CG	Open Sea	ENST00000411706	chr9	110249950	110251411	1462	-	63753	ENSG00000136826	KLF4	protein_coding	chromosome	KLF4			PRAD_57145	23.2274037598933	Intron	0.614770459081836	0.385229540918164	Active_prostate_lineage-specific_promoter	0.0902106397123782			107425375	cg14574728_TC21	cg14574728
cg09989727	0.283293	0.75476	7.75475	4.12506e-08	9.25339e-05	8.68947	chr15	57544645	F	II	TCF12	Body	opensea		Both	CG	Open Sea	ENST00000561449	chr15	57544397	57565362	20966	+	247	ENSG00000140262	TCF12	protein_coding	chromosome	TCF12	ENSG00000140262	TCF12						Primed_prostate_lineage_enhancer	0.0988977147249196			57252447	cg09989727_BC21	cg09989727
cg15229124	0.446625	0.475014	7.75066	4.16427e-08	9.28723e-05	8.68067	chr3	139258912	F	I	RBP1	TSS1500	shore	chr3:139257712-139257949	Red	CG	South Shore	ENST00000492918	chr3	139245247	139258671	13425	-	240	ENSG00000114115	RBP1	protein_coding	chromosome	RBP1								Bivalent_poised_promoter	0.0955711756227518			139540070	cg15229124_BC11	cg15229124
cg18531004	0.384991	0.49936	7.75048	4.16602e-08	9.28723e-05	8.68028	chr3	128564980	F	I		IGR	island	chr3:128564771-128565007	Red	CG	Island	ENST00000505602	chr3	128598439	128603532	5094	+	33457	ENSG00000177646	ACAD9	protein_coding	chromosome	ACAD9			PRAD_23518	2.99263178351387	Distal	0.678642714570858	0.321357285429142	Bivalent_poised_promoter	0.0870713240615705
cg00976949	0.227492	0.735645	7.74521	4.21712e-08	9.33433e-05	8.66893	chr3	127950782	F	II	EEFSEC	Body	opensea		Both	CG	Open Sea	ENST00000464873	chr3	127783628	127872757	89130	-	78024	ENSG00000175792	RUVBL1	protein_coding	chromosome	RUVBL1	ENSG00000132394	EEFSEC						Primed_non-prostate_lineage-specific_enhancer	0.0726890935170248			128231939	cg00976949_TC21	cg00976949
cg05019203	0.147422	0.894673	7.7415	4.25342e-08	9.33433e-05	8.66096	chr20	52612962	R	II	BCAS1	Body	opensea		Both	CG	Open Sea	ENST00000434986	chr20	52561162	52612736	51575	-	225	ENSG00000064787	BCAS1	protein_coding	chromosome	BCAS1	ENSG00000064787	BCAS1						Heterochromatin	0.114519366236336			53996423	cg05019203_BC21	cg05019203
cg03352838	0.149876	0.922164	7.73907	4.27744e-08	9.33433e-05	8.65572	chr12	1539193	R	II	ERC1	Body	opensea		Both	CG	Open Sea	ENST00000515210	chr12	1539443	1553796	14354	+	248	ENSG00000082805	ERC1	protein_coding	chromosome	ERC1	ENSG00000082805	ERC1						Heterochromatin	0.0712428061151154			1430027	cg03352838_BC21	cg03352838
cg02249375	0.181684	0.8914	7.73879	4.28015e-08	9.33433e-05	8.65513	chr21	18943419	R	II	CXADR	Body	opensea		Both	CG	Open Sea	ENST00000496601	chr21	18971039	18977451	6413	-	34030	ENSG00000154640	BTG3	protein_coding	chromosome	BTG3	ENSG00000154639	CXADR						Heterochromatin	0.0807744073308339			17571101	cg02249375_TC21	cg02249375
cg27584146	0.182405	0.903212	7.73776	4.29036e-08	9.33433e-05	8.65291	chr1	46599915	R	II	PIK3R3	TSS1500	shore	chr1:46598126-46599129	Both	CG	South Shore	ENST00000340332	chr1	46505814	46598708	92895	-	1206	ENSG00000117461	PIK3R3	protein_coding	chromosome	PIK3R3	ENSG00000117461	PIK3R3						Active_non-prostate_lineage_enhancer	0.066669075943627			46134243	cg27584146_TC21	cg27584146
cg27314352	0.130383	0.901504	7.7371	4.29697e-08	9.33433e-05	8.65148	chr15	70077239	R	II		IGR	opensea		Both	CG	Open Sea	ENST00000539550	chr15	70342141	70387124	44984	-	309883	ENSG00000140332	TLE3	protein_coding	chromosome	TLE3								Heterochromatin	0.131256640045275	PMD		69784900	cg27314352_BC21	cg27314352
cg05310303	0.308945	0.775423	7.73424	4.32545e-08	9.33433e-05	8.64533	chr11	12860496	R	II	TEAD1	Body	opensea		Both	CG	Open Sea	ENST00000526600	chr11	12900990	12966030	65041	+	40492	ENSG00000187079	TEAD1	protein_coding	chromosome	TEAD1	ENSG00000187079	TEAD1						Active_non-prostate_lineage_enhancer	0.0697039338355132			12838949	cg05310303_BC21	cg05310303
cg13790545	0.326983	0.507706	7.73139	4.35406e-08	9.33433e-05	8.63919	chr20	44035808	F	I	DBNDD2	5'UTR	island	chr20:44034458-44035954	Red	CG	Island	ENST00000372712	chr20	44035847	44039250	3404	+	37	ENSG00000244274	DBNDD2	protein_coding	chromosome	DBNDD2	ENSG00000254806;ENSG00000124251;ENSG00000244274	SYS1-DBNDD2;TP53TG5;DBNDD2	PRAD_105221	2.46925015764507	5' UTR	0.652694610778443	0.347305389221557	Bivalent_poised_promoter	0.101311469681261			45407168	cg13790545_BC11	cg13790545
cg05063999	0.369411	0.423752	7.72958	4.3724e-08	9.33433e-05	8.63528	chr3	64253605	R	I		IGR	island	chr3:64253533-64253819	Red	CG	Island	ENST00000498162	chr3	64142986	64253655	110670	-	48	ENSG00000163637	PRICKLE2	protein_coding	chromosome	PRICKLE2	ENSG00000163637	PRICKLE2						Bivalent_poised_promoter	0.118305140239575			64267929	cg05063999_TC11	cg05063999
cg10158474	0.146454	0.901582	7.72931	4.37512e-08	9.33433e-05	8.6347	chr8	86265361	F	II	CA1	5'UTR	opensea		Both	CG	Open Sea	ENST00000256119	chr8	86240458	86264013	23556	-	1347	ENSG00000133742	CA1	protein_coding	chromosome	CA1	ENSG00000133742	CA1						Primed_non-prostate_lineage-specific_enhancer	0.155214747255012	PMD	commonPMD	85353132	cg10158474_BC21	cg10158474
cg16557944	0.412582	0.378348	7.72919	4.37637e-08	9.33433e-05	8.63444	chr1	53068197	R	II	GPX7	1stExon	island	chr1:53067880-53068608	Both	CG	Island	ENST00000459779	chr1	53068072	53073080	5009	+	124	ENSG00000116157	GPX7	protein_coding	chromosome	GPX7	ENSG00000116157	GPX7						Bivalent_poised_promoter	0.11108244561697			52602525	cg16557944_TC21	cg16557944
cg04288257	0.38568	0.440151	7.72847	4.38362e-08	9.33433e-05	8.6329	chr7	157361639	R	II	PTPRN2	ExonBnd	island	chr7:157361512-157361805	Both	CG	Island	ENST00000444154	chr7	157318477	157320019	1543	+	43161	ENSG00000236669	AC006372.1	protein_coding	chromosome	AC006372.1	ENSG00000155093	PTPRN2						Active_non-prostate_lineage_promoter	0.185909568794604	PMD	commonPMD	157568947	cg04288257_BC21	cg04288257
cg12265829	0.387168	0.41193	7.7252	4.41692e-08	9.33433e-05	8.62585	chr14	24804022	F	II	ADCY4	TSS200	island	chr14:24803678-24804353	Both	CG	Island	ENST00000396747	chr14	24792526	24803953	11428	-	68	ENSG00000129467	ADCY4	protein_coding	chromosome	ADCY4	ENSG00000129467;ENSG00000258973	ADCY4;RP11-934B9.3						Bivalent_poised_promoter	0.120120208976035			24334816	cg12265829_BC21	cg12265829
cg26830038	0.293801	0.347233	7.72163	4.4536e-08	9.33433e-05	8.61816	chr2	219846925	F	II	FEV	Body	island	chr2:219846291-219847137	Both	CG	Island	ENST00000295727	chr2	219845809	219850379	4571	-	3452	ENSG00000163497	FEV	protein_coding	chromosome	FEV	ENSG00000163497	FEV						Bivalent_poised_promoter	0.136085751361116	PMD		218982203	cg26830038_BC21	cg26830038
cg02586610	0.342824	0.36729	7.72107	4.45941e-08	9.33433e-05	8.61694	chr3	122745092	R	II	SEMA5B	5'UTR	shore	chr3:122745183-122746986	Both	CG	North Shore	ENST00000421053	chr3	122662284	122746425	84142	-	1331	ENSG00000082684	SEMA5B	protein_coding	chromosome	SEMA5B	ENSG00000082684	SEMA5B						Bivalent_poised_promoter	0.11894817580848			123026245	cg02586610_BC21	cg02586610
cg23240145	0.259481	0.777885	7.71966	4.47394e-08	9.33433e-05	8.61391	chr13	70682771	F	II	KLHL1	TSS200	shore	chr13:70681732-70682219	Both	CG	South Shore	ENST00000377844	chr13	70274726	70682591	407866	-	179	ENSG00000150361	KLHL1	protein_coding	chromosome	KLHL1								Repressed_chromatin	0.190806387071836	PMD	commonPMD	70108639	cg23240145_BC21	cg23240145
cg25339566	0.347944	0.450445	7.71888	4.48204e-08	9.33433e-05	8.61223	chr1	67218165	R	I	TCTEX1D1	5'UTR	island	chr1:67218079-67218293	Red	CG	Island	ENST00000282670	chr1	67218143	67244470	26328	+	21	ENSG00000152760	TCTEX1D1	protein_coding	chromosome	TCTEX1D1	ENSG00000152760	TCTEX1D1						Bivalent_poised_promoter	0.152719269616127	PMD	commonPMD	66752482	cg25339566_TC11	cg25339566
cg12560455	-0.3024	0.572593	-7.71854	4.48556e-08	9.33433e-05	8.6115	chr15	78722350	F	II		IGR	opensea		Both	CG	Open Sea	ENST00000560840	chr15	78729773	78757606	27834	+	7421	ENSG00000136381	IREB2	protein_coding	chromosome	IREB2								Active_prostate_lineage-specific_enhancer	0.0700539586201124			78430008	cg12560455_TC21	cg12560455
cg26522368	-0.373993	0.61494	-7.71697	4.50189e-08	9.33433e-05	8.60812	chr19	49703932	F	I	TRPM4	Body	shelf	chr19:49699698-49700070	Red	CG	South Shelf	ENST00000597316	chr19	49713991	49715091	1101	+	10057	ENSG00000130529	TRPM4	protein_coding	chromosome	TRPM4	ENSG00000130529	TRPM4	PRAD_102517	30.908444519685	Intron	0.616766467065868	0.383233532934132	Active_prostate_lineage-specific_promoter	0.139218494883472	PMD		49200675	cg26522368_BC11	cg26522368
cg18547866	0.384914	0.362992	7.8401	4.50277e-08	9.33433e-05	8.51226	chr7	100464803	R	I	MIR6875	TSS1500	shore	chr7:100463758-100464146	Grn	CG	South Shore	ENST00000200457	chr7	100464760	100471076	6317	+	42	ENSG00000087077	TRIP6	protein_coding	chromosome	TRIP6	ENSG00000087077	TRIP6	PRAD_46951	8.21401267263769	Promoter	0.648702594810379	0.351297405189621	Active_prostate_lineage-specific_promoter	0.103045786386531			100867181	cg18547866_BC11	cg18547866
cg07893949	0.22167	0.528807	7.71662	4.50553e-08	9.33433e-05	8.60736	chr12	53887964	F	II	MAP3K12	5'UTR	shore	chr12:53886562-53887101	Both	CG	South Shore	ENST00000547035	chr12	53874906	53887650	12745	-	313	ENSG00000139625	MAP3K12	protein_coding	chromosome	MAP3K12	ENSG00000139625	MAP3K12						Active_non-prostate_lineage_promoter	0.0931156668646105			53494180	cg07893949_TC21	cg07893949
cg25913233	0.306718	0.388919	7.71518	4.52068e-08	9.33433e-05	8.60424	chr5	151066683	R	II	SPARC	TSS200	opensea		Both	CG	Open Sea	ENST00000231061	chr5	151040657	151066726	26070	-	41	ENSG00000113140	SPARC	protein_coding	chromosome	SPARC	ENSG00000113140	SPARC	PRAD_35861	3.82658730940002	Promoter	0.620758483033932	0.379241516966068	Bivalent_poised_promoter	0.132162700903819	PMD		151687122	cg25913233_TC21	cg25913233
cg09391405	0.376023	0.661268	7.71436	4.52927e-08	9.33433e-05	8.60247	chr2	106413010	R	II	NCK2	5'UTR	opensea		Both	CG	Open Sea	ENST00000522586	chr2	106433015	106509632	76618	+	20003	ENSG00000071051	NCK2	protein_coding	chromosome	NCK2	ENSG00000071051	NCK2						Active_non-prostate_lineage_enhancer	0.0742675806843071			105796553	cg09391405_TC21	cg09391405
cg25110734	0.328972	0.411817	7.71404	4.53261e-08	9.33433e-05	8.60179	chr5	149535650	F	II	PDGFRB	TSS1500	opensea		Both	CG	Open Sea	ENST00000523456	chr5	149532974	149535435	2462	-	214	ENSG00000113721	PDGFRB	protein_coding	chromosome	PDGFRB								Bivalent_poised_promoter	0.105809463484601			150156087	cg25110734_TC21	cg25110734
cg15827916	0.186484	0.826869	7.7133	4.54034e-08	9.33433e-05	8.6002	chr5	179342646	R	II		IGR	opensea		Both	CG	Open Sea	ENST00000356834	chr5	179289066	179334859	45794	-	7786	ENSG00000197226	TBC1D9B	protein_coding	chromosome	TBC1D9B	ENSG00000113269	RNF130						Bivalent_poised_enhancer	0.0768201219114557			179915646	cg15827916_BC21	cg15827916
cg06732395	0.349598	0.443881	7.71263	4.54741e-08	9.33433e-05	8.59875	chr5	180018722	R	II	SCGB3A1	TSS1500	island	chr5:180017099-180019062	Both	CG	Island	ENST00000292641	chr5	180017103	180018540	1438	-	181	ENSG00000161055	SCGB3A1	protein_coding	chromosome	SCGB3A1								Bivalent_poised_promoter	0.129691927789708	PMD		180591722	cg06732395_BC21	cg06732395
cg01249229	0.257342	0.863495	7.71147	4.55967e-08	9.33433e-05	8.59625	chr1	113059916	R	II	WNT2B	Body	opensea		Both	CG	Open Sea	ENST00000478360	chr1	113057374	113059039	1666	+	2541	ENSG00000134245	WNT2B	protein_coding	chromosome	WNT2B	ENSG00000134245	WNT2B						Primed_non-prostate_lineage-specific_enhancer	0.0758784779500587
cg08199758	0.258367	0.56114	7.71063	4.5685e-08	9.33433e-05	8.59444	chr16	3062426	R	I	CLDN9	TSS200	shore	chr16:3063679-3063981	Red	CG	North Shore	ENST00000445369	chr16	3062457	3064506	2050	+	29	ENSG00000213937	CLDN9	protein_coding	chromosome	CLDN9								Bivalent_poised_enhancer	0.127564038508569	PMD		3012425	cg08199758_TC11	cg08199758
cg08338284	0.34075	0.711085	7.71061	4.56878e-08	9.33433e-05	8.59439	chr10	95849063	R	II	PLCE1	1stExon	opensea		Both	CG	Open Sea	ENST00000371375	chr10	95848852	96085366	236515	+	210	ENSG00000138193	PLCE1	protein_coding	chromosome	PLCE1	ENSG00000138193	PLCE1						Active_non-prostate_lineage_promoter	0.0685881877839747			94089306	cg08338284_BC21	cg08338284
cg01647632	0.308001	0.384394	7.70981	4.57726e-08	9.33433e-05	8.59266	chr15	89438905	F	I	HAPLN3	TSS200	shore	chr15:89438176-89438850	Grn	CG	South Shore	ENST00000359595	chr15	89420519	89438857	18339	-	47	ENSG00000140511	HAPLN3	protein_coding	chromosome	HAPLN3								Bivalent_poised_promoter	0.142278246096442	PMD		88895674	cg01647632_BC11	cg01647632
cg03905800	0.284809	0.716675	7.7028	4.65219e-08	9.46027e-05	8.57754	chr11	34208337	F	II	ABTB2	Body	opensea		Both	CG	Open Sea	ENST00000534509	chr11	34168267	34169217	951	+	40069	ENSG00000135372	NAT10	protein_coding	chromosome	NAT10	ENSG00000166016	ABTB2						Bivalent_poised_enhancer	0.0760159394320398			34186790	cg03905800_BC21	cg03905800
cg23888238	0.11891	0.880623	7.69994	4.68313e-08	9.4901e-05	8.57137	chr4	109192755	F	II		IGR	opensea		Both	CG	Open Sea	ENST00000379951	chr4	108968701	109090112	121412	-	102642	ENSG00000138795	LEF1	protein_coding	chromosome	LEF1								Heterochromatin	0.17588578100175	PMD	commonPMD	108271599	cg23888238_TC21	cg23888238
cg09746279	0.331898	0.400289	7.69901	4.6933e-08	9.4901e-05	8.56935	chr6	29895016	F	II		IGR	island	chr6:29894140-29895117	Both	CG	Island	ENST00000396634	chr6	29909037	29913661	4625	+	14019	ENSG00000206503	HLA-A	protein_coding	chromosome	HLA-A			PRAD_38420	12.9134651414904	Distal	0.67065868263473	0.329341317365269	Active_non-prostate_lineage_promoter	0.121805932628941
cg17113831	0.344215	0.512695	7.69562	4.73032e-08	9.53807e-05	8.56204	chr12	90183788	F	II		IGR	opensea		Both	CG	Open Sea	ENST00000551310	chr12	90049360	90103077	53718	-	80710	ENSG00000070961	ATP2B1	protein_coding	chromosome	ATP2B1								Heterochromatin	0.0989197749865154			89790011	cg17113831_TC21	cg17113831
cg18547371	0.302435	0.401595	7.69076	4.78394e-08	9.59283e-05	8.55154	chr19	18539843	R	I	SSBP4	Body	island	chr19:18539781-18540341	Grn	CG	Island	ENST00000600628	chr19	18536850	18542672	5823	+	2992	ENSG00000130511	SSBP4	protein_coding	chromosome	SSBP4	ENSG00000130511	SSBP4	PRAD_100485	10.5210501086029	Intron	0.722554890219561	0.277445109780439	Active_non-prostate_lineage_promoter	0.096434976111045
cg12122351	0.156411	0.907716	7.69073	4.7842e-08	9.59283e-05	8.55149	chr6	14354998	F	II		IGR	opensea		Both	CG	Open Sea	ENST00000379153	chr6	14117872	14137149	19278	+	237125	ENSG00000112149	CD83	protein_coding	chromosome	CD83								Heterochromatin	0.113316912463462			14354767	cg12122351_TC21	cg12122351
cg13107734	0.187514	0.810157	7.68796	4.81507e-08	9.62401e-05	8.5455	chr8	48353234	F	II	SPIDR	Body	opensea		Both	CG	Open Sea	ENST00000519401	chr8	48352963	48648478	295516	+	270	ENSG00000164808	SPIDR	protein_coding	chromosome	SPIDR	ENSG00000164808	SPIDR						Heterochromatin	0.0555628560663002			47440672	cg13107734_BC21	cg13107734
cg24158259	0.422319	0.496309	7.68629	4.83381e-08	9.62401e-05	8.54188	chr11	58984544	F	II		IGR	opensea		Both	CG	Open Sea	ENST00000361050	chr11	58975983	58980424	4442	-	4119	ENSG00000197629	MPEG1	protein_coding	chromosome	MPEG1								Active_non-prostate_lineage_enhancer	0.091069121828936			59217071	cg24158259_BC21	cg24158259
cg22352818	0.382388	0.396473	7.68574	4.83997e-08	9.62401e-05	8.5407	chr2	97193289	R	I		IGR	island	chr2:97192977-97193383	Red	CG	Island	ENST00000357485	chr2	97202486	97218375	15890	+	9195	ENSG00000196843	ARID5A	protein_coding	chromosome	ARID5A								Bivalent_poised_promoter	0.125004778084629	PMD		96527552	cg22352818_BC11	cg22352818
cg26700123	0.406722	0.378303	7.68278	4.87336e-08	9.66364e-05	8.53429	chr9	112810803	R	I	AKAP2	TSS200	shore	chr9:112810858-112811128	Red	CG	North Shore	ENST00000434623	chr9	112810878	112932189	121312	+	73	ENSG00000241978	AKAP2	protein_coding	chromosome	AKAP2	ENSG00000157654;ENSG00000241978	PALM2-AKAP2;AKAP2	PRAD_57312	5.5856366098533	Promoter	0.69061876247505	0.30938123752495	Bivalent_poised_promoter	0.122534004042898			110048523	cg26700123_BC11	cg26700123
cg22859061	0.386791	0.536654	7.68093	4.89434e-08	9.67849e-05	8.53029	chr5	180018503	F	I	SCGB3A1	TSS200	island	chr5:180017099-180019062	Red	CG	Island	ENST00000292641	chr5	180017103	180018540	1438	-	35	ENSG00000161055	SCGB3A1	protein_coding	chromosome	SCGB3A1	ENSG00000161055	SCGB3A1						Bivalent_poised_promoter	0.129691927789708	PMD		180591503	cg22859061_TC11	cg22859061
cg20161982	0.242189	0.823933	7.67878	4.91882e-08	9.69499e-05	8.52565	chr4	153511379	F	II		IGR	opensea		Both	CG	Open Sea	ENST00000281708	chr4	153242410	153457253	214844	-	54125	ENSG00000109670	FBXW7	protein_coding	chromosome	FBXW7								Heterochromatin	0.0857035353314857			152590227	cg20161982_TC21	cg20161982
cg05441799	0.193757	0.602782	7.67721	4.93676e-08	9.69499e-05	8.52226	chr9	127210526	R	II		IGR	shelf	chr9:127212624-127213064	Both	CG	North Shelf	ENST00000334810	chr9	127213423	127239379	25957	+	2895	ENSG00000180264	GPR144	protein_coding	chromosome	GPR144								Bivalent_poised_enhancer	0.0922167834701085			124448247	cg05441799_BC21	cg05441799
cg26654286	0.404601	0.417587	7.67617	4.94867e-08	9.69499e-05	8.52001	chr17	38465510	F	II	RARA	5'UTR	opensea		Both	CG	Open Sea	ENST00000254066	chr17	38465446	38513048	47603	+	63	ENSG00000131759	RARA	protein_coding	chromosome	RARA	ENSG00000131759	RARA						Active_non-prostate_lineage_promoter	0.08373909415217			40309258	cg26654286_BC21	cg26654286
cg04468791	0.165287	0.834068	7.67547	4.95671e-08	9.69499e-05	8.5185	chr21	44444833	F	II	PKNOX1	Body	opensea		Both	CG	Open Sea	ENST00000607150	chr21	44444545	44448985	4441	+	287	ENSG00000160199	PKNOX1	protein_coding	chromosome	PKNOX1	ENSG00000160199	PKNOX1						Heterochromatin	0.0674601001593435			43024723	cg04468791_BC21	cg04468791
cg08364640	0.391052	0.541631	7.67043	5.01509e-08	9.78254e-05	8.5076	chr4	54581030	F	II	LOC100506444	Body	opensea		Both	CG	Open Sea	ENST00000513421	chr4	54439793	54567572	127780	-	13457	ENSG00000072201	LNX1	protein_coding	chromosome	LNX1	ENSG00000145216	FIP1L1						Heterochromatin	0.106835807826185			53714863	cg08364640_BC21	cg08364640
cg06361405	0.417584	0.409421	7.66867	5.03562e-08	9.79157e-05	8.50379	chr10	104434010	F	II	ARL3	3'UTR	opensea		Both	CG	Open Sea	ENST00000479004	chr10	104415038	104416844	1807	+	18971	ENSG00000171206	TRIM8	protein_coding	chromosome	TRIM8	ENSG00000138175	ARL3	PRAD_63139	10.4978060476009	3' UTR	0.568862275449102	0.431137724550898	Active_non-prostate_lineage_promoter	0.0660585825661439			102674253	cg06361405_BC21	cg06361405
cg11021529	0.326737	0.718419	7.6677	5.047e-08	9.79157e-05	8.50169	chr12	25877197	F	II		IGR	opensea		Both	CG	Open Sea	ENST00000542224	chr12	25699444	25801513	102070	-	75683	ENSG00000152936	IFLTD1	protein_coding	chromosome	IFLTD1								Heterochromatin	0.123193893991661			25724263	cg11021529_TC21	cg11021529
cg16927871	0.359535	0.389247	7.66487	5.08026e-08	9.82671e-05	8.49557	chr3	25469991	F	II	RARB	5'UTR	opensea		Both	CG	Open Sea	ENST00000330688	chr3	25469802	25639423	169622	+	188	ENSG00000077092	RARB	protein_coding	chromosome	RARB	ENSG00000077092	RARB						Bivalent_poised_promoter	0.156789420117582	PMD	commonPMD	25428500	cg16927871_TC21	cg16927871
cg17689799	0.218894	0.454205	7.66129	5.12268e-08	9.82671e-05	8.48782	chr2	27529540	F	I	TRIM54	3'UTR	island	chr2:27529083-27531465	Red	CG	Island	ENST00000296099	chr2	27530268	27531313	1046	-	1771	ENSG00000163794	UCN	protein_coding	chromosome	UCN	ENSG00000138100	TRIM54						Bivalent_poised_promoter	0.0831774498860829			27306672	cg17689799_BC11	cg17689799
cg15923947	0.291246	0.307371	7.78169	5.1314e-08	9.82671e-05	8.49373	chr1	2461929	R	I	HES5	TSS1500	island	chr1:2460760-2462010	Grn	CG	Island	ENST00000378453	chr1	2460184	2461684	1501	-	244	ENSG00000197921	HES5	protein_coding	chromosome	HES5			PRAD_322	3.18260986894315	Distal	0.726546906187625	0.273453093812375	Bivalent_poised_promoter	0.143179206087361	PMD		2530490	cg15923947_BC11	cg15923947
cg13774342	0.217547	0.809649	7.66014	5.13638e-08	9.82671e-05	8.48534	chr13	50702795	R	II		IGR	shore	chr13:50703685-50705025	Both	CG	North Shore	ENST00000425586	chr13	50601269	50699856	98588	-	2938	ENSG00000231607	DLEU2	processed_transcript	chromosome	DLEU2	ENSG00000176124	DLEU1						Active_non-prostate_lineage_enhancer	0.0789034775143023			50128659	cg13774342_TC21	cg13774342
cg06612871	0.373239	0.343647	7.66001	5.13799e-08	9.82671e-05	8.48504	chr1	53067933	R	II	GPX7	TSS200	island	chr1:53067880-53068608	Both	CG	Island	ENST00000361314	chr1	53068044	53074723	6680	+	109	ENSG00000116157	GPX7	protein_coding	chromosome	GPX7								Bivalent_poised_promoter	0.11108244561697			52602261	cg06612871_BC21	cg06612871
cg11969813	-0.310516	0.542282	-7.65923	5.14726e-08	9.82671e-05	8.48337	chr17	79816559	R	I	P4HB	Body	shore	chr17:79818230-79819299	Red	CG	North Shore	ENST00000472244	chr17	79804386	79817045	12660	-	484	ENSG00000185624	P4HB	protein_coding	chromosome	P4HB	ENSG00000185624	P4HB	PRAD_95475	7.3875538310324	Intron	0.532934131736527	0.467065868263473	Active_prostate_lineage-specific_promoter	0.0922733448964484			81858683	cg11969813_BC11	cg11969813
cg27284424	0.428054	0.603456	7.65727	5.1708e-08	9.84549e-05	8.47911	chr7	130598669	F	II	LOC100506860	Body	opensea		Both	CG	Open Sea	ENST00000310992	chr7	130417401	130418888	1488	-	179780	ENSG00000174595	KLF14	protein_coding	chromosome	KLF14								Active_non-prostate_lineage_enhancer	0.100907218037392			130913910	cg27284424_TC21	cg27284424
cg18451588	0.439667	0.592119	7.65514	5.19642e-08	9.84766e-05	8.47451	chr7	29606289	F	II	PRR15	Body	island	chr7:29605827-29606290	Both	CG	Island	ENST00000450427	chr7	29605066	29605999	934	+	1222	ENSG00000176532	PRR15	protein_coding	chromosome	PRR15	ENSG00000176532	PRR15						Bivalent_poised_promoter	0.103592788755908			29566673	cg18451588_TC21	cg18451588
cg10585974	0.304293	0.731274	7.6549	5.19938e-08	9.84766e-05	8.47398	chr8	103395625	R	II	UBR5	Body	opensea		Both	CG	Open Sea	ENST00000220959	chr8	103265964	103424917	158954	-	29290	ENSG00000104517	UBR5	protein_coding	chromosome	UBR5	ENSG00000104517	UBR5						Active_non-prostate_lineage_enhancer	0.0669913398167899			102383397	cg10585974_BC21	cg10585974
cg19003815	0.380846	0.453115	7.65156	5.23985e-08	9.88263e-05	8.46676	chr3	25469914	F	II	RARB	5'UTR	opensea		Both	CG	Open Sea	ENST00000330688	chr3	25469802	25639423	169622	+	111	ENSG00000077092	RARB	protein_coding	chromosome	RARB	ENSG00000077092	RARB	PRAD_20113	12.7587067957719	Promoter	0.520958083832335	0.479041916167665	Bivalent_poised_promoter	0.156789420117582	PMD	commonPMD	25428423	cg19003815_BC21	cg19003815
cg09094119	0.283464	0.315658	7.65111	5.24538e-08	9.88263e-05	8.46577	chr3	136469223	R	II	STAG1	5'UTR	shore	chr3:136470433-136471923	Both	CG	North Shore	ENST00000480733	chr3	136236885	136471208	234324	-	1983	ENSG00000118007	STAG1	protein_coding	chromosome	STAG1	ENSG00000118007	STAG1						Active_non-prostate_lineage_enhancer	0.0796674943530187			136750381	cg09094119_BC21	cg09094119
cg12250993	0.395081	0.453013	7.64724	5.29278e-08	9.94583e-05	8.45739	chr21	44782397	F	II	TCONS_00029157	TSS200	island	chr21:44782248-44782601	Both	CG	Island	ENST00000270162	chr21	44834395	44847008	12614	-	64609	ENSG00000142178	SIK1	protein_coding	chromosome	SIK1			PRAD_107798	10.9228458029504	Promoter	0.644710578842315	0.355289421157685	Bivalent_poised_promoter	0.092758774552232			43362517	cg12250993_BC21	cg12250993
cg00345443	0.303246	0.351669	7.64281	5.34758e-08	0.000100226	8.44779	chr3	54121778	R	I		IGR	island	chr3:54121624-54122147	Grn	CG	Island	ENST00000415676	chr3	54156574	55108500	951927	+	34794	ENSG00000157445	CACNA2D3	protein_coding	chromosome	CACNA2D3								Bivalent_poised_promoter	0.156060211302727	PMD	commonPMD	54087751	cg00345443_BC11	cg00345443
cg21932800	0.274156	0.317291	7.63647	5.42697e-08	0.000101449	8.43406	chrX	135056858	F	II	MMGT1	TSS1500	shore	chrX:135055671-135056158	Both	CG	South Shore	ENST00000305963	chrX	135044229	135056222	11994	-	635	ENSG00000169446	MMGT1	protein_coding	chromosome	MMGT1								Active_non-prostate_lineage_promoter				135974699	cg21932800_BC21	cg21932800
cg13319975	0.397455	0.423829	7.63149	5.49025e-08	0.000102365	8.42326	chr6	146136371	F	I	FBXO30	TSS1500	island	chr6:146136325-146136564	Red	CG	Island	ENST00000237281	chr6	146114638	146135889	21252	-	481	ENSG00000118496	FBXO30	protein_coding	chromosome	FBXO30			PRAD_42300	2.68925167328164	Promoter	0.606786427145709	0.393213572854291	Active_non-prostate_lineage_promoter	0.0927874751087692			145815235	cg13319975_TC11	cg13319975
cg09412728	0.165984	0.886506	7.63025	5.50615e-08	0.000102378	8.42057	chr19	40897467	R	I	HIPK4	TSS1500	shore	chr19:40895468-40895793	Red	CG	South Shore	ENST00000291823	chr19	40885178	40896094	10917	-	1372	ENSG00000160396	HIPK4	protein_coding	chromosome	HIPK4								Primed_non-prostate_lineage-specific_enhancer	0.0805086012878894
cg13940444	0.407057	0.52371	7.62874	5.52552e-08	0.000102378	8.41729	chr12	53617382	R	II	RARG	Body	shelf	chr12:53613716-53615103	Both	CG	South Shelf	ENST00000543726	chr12	53605177	53614197	9021	-	3184	ENSG00000172819	RARG	protein_coding	chromosome	RARG	ENSG00000172819	RARG	PRAD_72915	2.63823000024041	Intron	0.6187624750499	0.3812375249501	Active_non-prostate_lineage_promoter	0.0857381016891236			53223598	cg13940444_BC21	cg13940444
cg11739675	0.364472	0.307839	7.6281	5.53374e-08	0.000102378	8.41591	chr12	104852151	F	I	CHST11	Body	island	chr12:104850253-104852395	Grn	CG	Island	ENST00000546689	chr12	104850779	104995925	145147	+	1371	ENSG00000171310	CHST11	protein_coding	chromosome	CHST11	ENSG00000171310	CHST11	PRAD_74661	3.33519348154136	Intron	0.602794411177645	0.397205588822355	Bivalent_poised_promoter	0.157823125370255	PMD	commonPMD	104458373	cg11739675_TC11	cg11739675
cg13709870	0.390938	0.451091	7.62433	5.58252e-08	0.000103015	8.40773	chr4	16085546	F	II	PROM1	5'UTR	island	chr4:16084195-16085735	Both	CG	Island	ENST00000543373	chr4	15977813	16085668	107856	-	120	ENSG00000007062	PROM1	protein_coding	chromosome	PROM1	ENSG00000007062	PROM1						Bivalent_poised_promoter	0.121363771159146			16083923	cg13709870_BC21	cg13709870
cg25137841	0.17519	0.509099	7.61993	5.64007e-08	0.000103566	8.39817	chr22	31536585	R	II	PLA2G3	TSS200	opensea		Both	CG	Open Sea	ENST00000215885	chr22	31530795	31536593	5799	-	6	ENSG00000100078	PLA2G3	protein_coding	chromosome	PLA2G3	ENSG00000100078	PLA2G3	PRAD_108898	15.1644220491593	Promoter	0.6187624750499	0.3812375249501	Bivalent_poised_enhancer	0.0761072728129916			31140599	cg25137841_TC21	cg25137841
cg14930341	0.321314	0.714075	7.61984	5.64121e-08	0.000103566	8.39798	chr6	43082234	R	II	PTK7	Body	opensea		Both	CG	Open Sea	ENST00000481946	chr6	43098329	43106981	8653	+	16093	ENSG00000112655	PTK7	protein_coding	chromosome	PTK7	ENSG00000112655	PTK7						Active_non-prostate_lineage_enhancer	0.0881565499018983			43114496	cg14930341_BC21	cg14930341
cg22968715	0.227015	0.79076	7.61864	5.65703e-08	0.000103591	8.39537	chr8	17621549	F	II	MTUS1	5'UTR	opensea		Both	CG	Open Sea	ENST00000518891	chr8	17613130	17628090	14961	-	6539	ENSG00000129422	MTUS1	protein_coding	chromosome	MTUS1	ENSG00000129422	MTUS1						Active_non-prostate_lineage_enhancer	0.0867652968039172			17764040	cg22968715_BC21	cg22968715
cg13064129	0.117983	0.893821	7.61258	5.73752e-08	0.000104641	8.3822	chr12	124325552	R	II	DNAH10	Body	opensea		Both	CG	Open Sea	ENST00000540041	chr12	124392860	124399116	6257	+	67306	ENSG00000197653	DNAH10	protein_coding	chromosome	DNAH10	ENSG00000197653	DNAH10						Repressed_chromatin	0.150249937661947	PMD	commonPMD	123841005	cg13064129_TC21	cg13064129
cg23013309	0.419381	0.397045	7.61213	5.74354e-08	0.000104641	8.38123	chr12	65218841	R	II		IGR	island	chr12:65218245-65219143	Both	CG	Island	ENST00000539120	chr12	65218450	65230291	11842	+	390	ENSG00000111490	TBC1D30	protein_coding	chromosome	TBC1D30	ENSG00000111490	TBC1D30						Bivalent_poised_promoter	0.0934194580966014
cg12026563	0.339356	0.374029	7.61049	5.76549e-08	0.000104775	8.37767	chr19	18415804	F	II		IGR	opensea		Both	CG	Open Sea	ENST00000597776	chr19	18420561	18427069	6509	-	11263	ENSG00000130520	LSM4	protein_coding	chromosome	LSM4								Active_non-prostate_lineage_promoter	0.0850891402217185			18304994	cg12026563_TC21	cg12026563
cg07641160	0.437518	0.385256	7.60924	5.78227e-08	0.000104815	8.37496	chr6	117086850	F	I	FAM162B	1stExon	island	chr6:117085739-117086942	Red	CG	Island	ENST00000368557	chr6	117073363	117086886	13524	-	34	ENSG00000183807	FAM162B	protein_coding	chromosome	FAM162B	ENSG00000183807	FAM162B						Bivalent_poised_promoter	0.0832883938191264			116765687	cg07641160_TC11	cg07641160
cg14449180	0.350479	0.475735	7.60712	5.81097e-08	0.000104927	8.37035	chr6	29894619	F	I	HCG4P6	TSS1500	island	chr6:29894140-29895117	Red	CG	Island	ENST00000396634	chr6	29909037	29913661	4625	+	14416	ENSG00000206503	HLA-A	protein_coding	chromosome	HLA-A								Active_non-prostate_lineage_promoter	0.121805932628941			29926842	cg14449180_TC11	cg14449180
cg20375030	0.295254	0.609803	7.60662	5.81768e-08	0.000104927	8.36927	chr6	138050130	F	II		IGR	opensea		Both	CG	Open Sea	ENST00000421450	chr6	138188351	138192441	4091	+	138219	ENSG00000118503	TNFAIP3	protein_coding	chromosome	TNFAIP3								Heterochromatin	0.113977018425133			137728993	cg20375030_TC21	cg20375030
cg11756095	0.393876	0.504353	7.60199	5.8808e-08	0.0001058	8.35921	chr1	32410614	R	I		IGR	island	chr1:32410188-32410630	Red	CG	Island	ENST00000526960	chr1	32384731	32410457	25727	-	156	ENSG00000184007	PTP4A2	protein_coding	chromosome	PTP4A2								Bivalent_poised_promoter	0.0864403758933767			31945013	cg11756095_TC11	cg11756095
cg14324200	0.271478	0.418186	7.60038	5.90301e-08	0.000105934	8.3557	chr1	861317	F	II	SAMD11	5'UTR	island	chr1:858970-861632	Both	CG	Island	ENST00000342066	chr1	861118	879955	18838	+	198	ENSG00000187634	SAMD11	protein_coding	chromosome	SAMD11	ENSG00000187634;ENSG00000268179	SAMD11;AL645608.1						Bivalent_poised_promoter	0.127529527615858	PMD		925937	cg14324200_BC21	cg14324200
cg11199046	0.239566	0.44243	7.59639	5.95816e-08	0.000106526	8.34703	chr12	115136308	R	I		IGR	island	chr12:115135925-115136350	Grn	CG	Island	ENST00000349155	chr12	115108059	115121969	13911	-	14338	ENSG00000135111	TBX3	protein_coding	chromosome	TBX3								Bivalent_poised_promoter	0.167121096018953	PMD	commonPMD	114698503	cg11199046_TC11	cg11199046
cg09465692	0.203953	0.880241	7.59386	5.99337e-08	0.000106526	8.34153	chr8	141230979	F	II	TRAPPC9	Body	opensea		Both	CG	Open Sea	ENST00000517667	chr8	140998948	141248592	249645	-	17611	ENSG00000167632	TRAPPC9	protein_coding	chromosome	TRAPPC9	ENSG00000167632	TRAPPC9						Primed_non-prostate_lineage-specific_enhancer	0.077078783520462			140220880	cg09465692_BC21	cg09465692
cg13152260	0.312787	0.415926	7.59292	6.00654e-08	0.000106526	8.33949	chr16	57662344	F	II	ADGRG1	1stExon	opensea		Both	CG	Open Sea	ENST00000388812	chr16	57662419	57698944	36526	+	73	ENSG00000205336	GPR56	protein_coding	chromosome	GPR56	ENSG00000205336	GPR56	PRAD_88478	13.3299101396726	Promoter	0.652694610778443	0.347305389221557	Bivalent_poised_promoter	0.0843957668049927			57628432	cg13152260_BC21	cg13152260
cg07100000	0.3465	0.433307	7.59226	6.01585e-08	0.000106526	8.33804	chr5	170877840	F	II	FGF18	Body	island	chr5:170877798-170878210	Both	CG	Island	ENST00000274625	chr5	170846660	170884627	37968	+	31179	ENSG00000156427	FGF18	protein_coding	chromosome	FGF18	ENSG00000156427	FGF18						Bivalent_poised_promoter	0.101429344403341			171450836	cg07100000_TC21	cg07100000
cg19028462	0.357853	0.674943	7.59185	6.0216e-08	0.000106526	8.33715	chr13	113677628	R	II	MCF2L	Body	island	chr13:113677627-113677836	Both	CG	Island	ENST00000486806	chr13	113678978	113688451	9474	+	1348	ENSG00000126217	MCF2L	protein_coding	chromosome	MCF2L	ENSG00000126217	MCF2L	PRAD_78688	4.92673603885194	Intron	0.6187624750499	0.3812375249501	Bivalent_poised_promoter	0.111599897681417			113023314	cg19028462_BC21	cg19028462
cg22935450	0.37789	0.526772	7.5916	6.02506e-08	0.000106526	8.33662	chr17	38465393	F	II	RARA	TSS200	opensea		Both	CG	Open Sea	ENST00000577646	chr17	38465444	38504588	39145	+	49	ENSG00000131759	RARA	protein_coding	chromosome	RARA								Active_non-prostate_lineage_promoter	0.08373909415217			40309141	cg22935450_TC21	cg22935450
cg25060829	0.452921	0.39936	7.58762	6.08132e-08	0.000107033	8.32795	chr6	28367571	R	I	ZSCAN12	TSS200	island	chr6:28367124-28367651	Grn	CG	Island	ENST00000361028	chr6	28346732	28367511	20780	-	59	ENSG00000158691	ZSCAN12	protein_coding	chromosome	ZSCAN12			PRAD_38334	3.685636167809	Promoter	0.602794411177645	0.397205588822355	Active_non-prostate_lineage_promoter	0.104136192500067			28399794	cg25060829_TC11	cg25060829
cg08825929	0.424314	0.402319	7.58746	6.08355e-08	0.000107033	8.32761	chr3	193776240	R	II		IGR	island	chr3:193776091-193776308	Both	CG	Island	ENST00000232424	chr3	193853934	193856521	2588	+	77692	ENSG00000114315	HES1	protein_coding	chromosome	HES1								Active_non-prostate_lineage_promoter	0.0674271525003643			194058451	cg08825929_TC21	cg08825929
cg24531993	0.122259	0.878749	7.58465	6.12355e-08	0.000107257	8.3215	chr15	52139433	R	II	TMOD3	5'UTR	opensea		Both	CG	Open Sea	ENST00000544199	chr15	52155035	52202186	47152	+	15600	ENSG00000138594	TMOD3	protein_coding	chromosome	TMOD3	ENSG00000138594	TMOD3						Heterochromatin	0.0710258709013501			51847236	cg24531993_BC21	cg24531993
cg26619156	0.260537	0.393274	7.58447	6.12617e-08	0.000107257	8.3211	chr17	48639582	F	II	CACNA1G-AS1	TSS200	shore	chr17:48636103-48639279	Both	CG	South Shore	ENST00000358244	chr17	48638821	48704626	65806	+	760	ENSG00000006283	CACNA1G	protein_coding	chromosome	CACNA1G	ENSG00000006283	CACNA1G						Bivalent_poised_promoter	0.103434922599417			50562221	cg26619156_BC21	cg26619156
cg02737619	0.340049	0.373786	7.58234	6.15668e-08	0.000107529	8.31647	chr1	2222440	R	II	SKI	Body	island	chr1:2222198-2222569	Both	CG	Island	ENST00000600779	chr1	2258581	2259042	462	+	36139	ENSG00000269753	AL589739.1	protein_coding	chromosome	AL589739.1	ENSG00000157933	SKI	PRAD_277	3.28122192992242	Intron	0.604790419161677	0.395209580838323	Active_non-prostate_lineage_promoter	0.0872882549527043			2291001	cg02737619_TC21	cg02737619
cg13722431	0.36118	0.46068	7.5806	6.18169e-08	0.000107567	8.31269	chr6	2903533	F	I	SERPINB9	1stExon	island	chr6:2903175-2903906	Red	CG	Island	ENST00000380698	chr6	2887500	2903514	16015	-	18	ENSG00000170542	SERPINB9	protein_coding	chromosome	SERPINB9								Bivalent_poised_promoter	0.0951552442994565			2903299	cg13722431_TC11	cg13722431
cg22841357	0.46973	0.503942	7.58011	6.18881e-08	0.000107567	8.31161	chr1	183811795	F	II	RGL1	Body	opensea		Both	CG	Open Sea	ENST00000539189	chr1	183774290	183895752	121463	+	37504	ENSG00000143344	RGL1	protein_coding	chromosome	RGL1	ENSG00000143344	RGL1						Active_non-prostate_lineage_enhancer	0.0833721312819142			183842661	cg22841357_TC21	cg22841357
cg19646112	0.324609	0.39567	7.57876	6.2084e-08	0.000107646	8.30867	chr14	24804342	F	II	ADCY4	TSS1500	island	chr14:24803678-24804353	Both	CG	Island	ENST00000561138	chr14	24802008	24804277	2270	-	64	ENSG00000129467	ADCY4	protein_coding	chromosome	ADCY4	ENSG00000258973	RP11-934B9.3						Bivalent_poised_promoter	0.120120208976035			24335136	cg19646112_BC21	cg19646112
cg02532096	0.340174	0.422971	7.57735	6.22889e-08	0.000107741	8.30559	chr11	111411289	F	I	LAYN	5'UTR	island	chr11:111410932-111412199	Grn	CG	Island	ENST00000375614	chr11	111411233	111431788	20556	+	55	ENSG00000204381	LAYN	protein_coding	chromosome	LAYN	ENSG00000204381	LAYN	PRAD_69538	3.11209409083113	Promoter	0.712574850299401	0.287425149700599	Bivalent_poised_promoter	0.106732054223724			111540564	cg02532096_TC11	cg02532096
cg03405260	0.293499	0.448339	7.57322	6.28915e-08	0.000108522	8.29661	chr17	77786344	F	II		IGR	island	chr17:77783809-77789842	Both	CG	Island	ENST00000485449	chr17	77769193	77775482	6290	-	10861	ENSG00000141570	CBX8	protein_coding	chromosome	CBX8								Bivalent_poised_promoter	0.137467452536465	PMD		79812545	cg03405260_TC21	cg03405260
cg03049782	0.393732	0.391994	7.57143	6.31553e-08	0.000108716	8.29271	chr17	41363891	R	II	TMEM106A	TSS200	island	chr17:41363727-41364273	Both	CG	Island	ENST00000588659	chr17	41363894	41370209	6316	+	1	ENSG00000184988	TMEM106A	protein_coding	chromosome	TMEM106A	ENSG00000184988	TMEM106A	PRAD_92660	7.89838702030063	Promoter	0.586826347305389	0.413173652694611	Active_non-prostate_lineage_promoter	0.0753925172160019			43211872	cg03049782_BC21	cg03049782
cg16018643	0.237219	0.871009	7.56598	6.3964e-08	0.000109845	8.28084	chr16	28337069	F	II		IGR	opensea		Both	CG	Open Sea	ENST00000533640	chr16	28353876	28367975	14100	-	30904	ENSG00000198156	NPIPB6	protein_coding	chromosome	NPIPB6								Heterochromatin	0.119157884802198			28325748	cg16018643_BC21	cg16018643
cg20337720	0.218854	0.551812	7.56385	6.42833e-08	0.000109993	8.2762	chr14	24838122	R	I	NFATC4	Body	island	chr14:24837872-24838324	Red	CG	Island	ENST00000557674	chr14	24838205	24839263	1059	+	81	ENSG00000100968	NFATC4	protein_coding	chromosome	NFATC4	ENSG00000100968	NFATC4						Bivalent_poised_promoter	0.120120208976035			24368916	cg20337720_BC11	cg20337720
cg03672322	0.192193	0.856634	7.5631	6.43966e-08	0.000109993	8.27456	chr2	64568821	R	II	MIR4433B	TSS1500	opensea		Both	CG	Open Sea	ENST00000464281	chr2	64681103	64683599	2497	+	112280	ENSG00000119862	LGALSL	protein_coding	chromosome	LGALSL								Heterochromatin	0.084109474251517			64341687	cg03672322_BC21	cg03672322
cg04748191	0.235822	0.806726	7.56235	6.45097e-08	0.000109993	8.27292	chr6	15313805	R	II	JARID2	Body	opensea		Both	CG	Open Sea	ENST00000397311	chr6	15249143	15520597	271455	+	64661	ENSG00000008083	JARID2	protein_coding	chromosome	JARID2	ENSG00000008083	JARID2						Heterochromatin	0.0694626167193579			15313574	cg04748191_TC21	cg04748191
cg03744043	0.313021	0.454592	7.55452	6.57008e-08	0.000111758	8.25586	chr18	45662275	R	II		IGR	shore	chr18:45662314-45663520	Both	CG	North Shore	ENST00000535628	chr18	45553044	45663732	110689	-	1455	ENSG00000184828	ZBTB7C	protein_coding	chromosome	ZBTB7C	ENSG00000184828	ZBTB7C						Bivalent_poised_promoter	0.088779703406633			48135904	cg03744043_TC21	cg03744043
cg13458087	0.142167	0.890428	7.55001	6.63961e-08	0.000112674	8.24604	chr12	56165672	F	II	SARNP	Body	opensea		Both	CG	Open Sea	ENST00000546799	chr12	56137183	56150911	13729	+	28488	ENSG00000135414	GDF11	protein_coding	chromosome	GDF11	ENSG00000205323;ENSG00000257390	SARNP;RP11-762I7.5						Heterochromatin	0.0662348269963252			55771888	cg13458087_BC21	cg13458087
cg22237200	0.409967	0.429822	7.54616	6.69978e-08	0.000113427	8.23762	chr17	7555298	F	I	ATP1B2	Body	island	chr17:7554139-7555338	Red	CG	Island	ENST00000250111	chr17	7554430	7561086	6657	+	867	ENSG00000129244	ATP1B2	protein_coding	chromosome	ATP1B2	ENSG00000129244	ATP1B2						Bivalent_poised_promoter	0.102945634577724			7651980	cg22237200_BC11	cg22237200
cg00400221	0.443325	0.430258	7.54441	6.72719e-08	0.000113623	8.23381	chr8	38323291	F	II	FGFR1	5'UTR	shore	chr8:38323719-38324070	Both	CG	North Shore	ENST00000480571	chr8	38323032	38323714	683	-	421	ENSG00000077782	FGFR1	protein_coding	chromosome	FGFR1	ENSG00000077782	FGFR1						Bivalent_poised_promoter	0.128841261566819	PMD		38465773	cg00400221_BC21	cg00400221
cg16755500	0.376839	0.439933	7.53835	6.8232e-08	0.00011496	8.22059	chr17	27918338	F	I		IGR	island	chr17:27918161-27918398	Red	CG	Island	ENST00000583728	chr17	27916787	27936140	19354	+	1550	ENSG00000198720	ANKRD13B	protein_coding	chromosome	ANKRD13B	ENSG00000108262;ENSG00000198720	GIT1;ANKRD13B						Active_non-prostate_lineage_promoter	0.0712763097633254			29591320	cg16755500_TC11	cg16755500
cg04615481	0.246652	0.786906	7.5374	6.83842e-08	0.00011496	8.21851	chr8	141074581	F	II	TRAPPC9	Body	opensea		Both	CG	Open Sea	ENST00000523777	chr8	140744405	141092252	347848	-	17669	ENSG00000167632	TRAPPC9	protein_coding	chromosome	TRAPPC9	ENSG00000167632	TRAPPC9						Heterochromatin	0.0835724305519533			140064483	cg04615481_TC21	cg04615481
cg22897411	0.239515	0.788277	7.53558	6.86759e-08	0.000115159	8.21454	chr4	80886232	F	II	ANTXR2	Body	shore	chr4:80885844-80886148	Both	CG	South Shore	ENST00000491345	chr4	80828324	80886251	57928	-	17	ENSG00000163297	ANTXR2	protein_coding	chromosome	ANTXR2	ENSG00000163297	ANTXR2						Primed_non-prostate_lineage-specific_enhancer	0.101744962716468			79965078	cg22897411_BC21	cg22897411
cg26663337	0.176541	0.85933	7.53467	6.88231e-08	0.000115159	8.21254	chr10	93236453	R	II	HECTD2	Body	opensea		Both	CG	Open Sea	ENST00000498446	chr10	93243847	93249738	5892	+	7392	ENSG00000165338	HECTD2	protein_coding	chromosome	HECTD2	ENSG00000165338	HECTD2						Heterochromatin	0.103869568640058			91476696	cg26663337_BC21	cg26663337
cg18766103	0.107323	0.926636	7.53068	6.94689e-08	0.000115969	8.20383	chr12	94229919	R	II	CRADD	Body	opensea		Both	CG	Open Sea	ENST00000550030	chr12	94220495	94244471	23977	+	9423	ENSG00000169372	CRADD	protein_coding	chromosome	CRADD	ENSG00000169372	CRADD						Heterochromatin	0.0737136949925759			93836143	cg18766103_TC21	cg18766103
cg13667088	0.189796	0.841547	7.52705	7.00614e-08	0.000116267	8.1959	chr15	101709956	R	II		IGR	opensea		Both	CG	Open Sea	ENST00000561414	chr15	101718807	101728075	9269	-	18117	ENSG00000131873	CHSY1	protein_coding	chromosome	CHSY1								Active_non-prostate_lineage_promoter	0.0849805274917725			101169751	cg13667088_TC21	cg13667088
cg05687686	0.391849	0.426806	7.52379	7.05983e-08	0.000116267	8.18878	chr2	180726697	R	I	MIR1258	TSS1500	shore	chr2:180725717-180726465	Grn	CG	South Shore	ENST00000410066	chr2	180306709	180726232	419524	-	464	ENSG00000144331	ZNF385B	protein_coding	chromosome	ZNF385B								Bivalent_poised_promoter	0.171491608412072	PMD	commonPMD	179861970	cg05687686_TC11	cg05687686
cg13604445	0.276317	0.610693	7.52256	7.08011e-08	0.000116267	8.18611	chr9	116342046	F	II	RGS3	Body	opensea		Both	CG	Open Sea	ENST00000374134	chr9	116342940	116360018	17079	+	892	ENSG00000138835	RGS3	protein_coding	chromosome	RGS3	ENSG00000138835	RGS3						Active_non-prostate_lineage_promoter	0.0941189608507966			113579766	cg13604445_TC21	cg13604445
cg00510539	0.354362	0.368222	7.52224	7.0855e-08	0.000116267	8.1854	chr2	27958611	R	II		IGR	island	chr2:27958207-27958723	Both	CG	Island	ENST00000379677	chr2	27928653	27938599	9947	-	20011	ENSG00000205334	AC074091.13	protein_coding	chromosome	AC074091.13			PRAD_12123	11.4005530512851	Distal	0.692614770459082	0.307385229540918	Active_prostate_lineage-specific_promoter	0.0863258687907819
cg06127531	0.204757	0.812468	7.52163	7.09556e-08	0.000116267	8.18407	chrX	131770567	R	II	HS6ST2	Body	opensea		Both	CG	Open Sea	ENST00000406696	chrX	131762043	131842656	80614	-	72087	ENSG00000171004	HS6ST2	protein_coding	chromosome	HS6ST2	ENSG00000171004	HS6ST2						Heterochromatin				132636539	cg06127531_BC21	cg06127531
cg03534684	0.399538	0.531709	7.52078	7.10978e-08	0.000116267	8.1822	chr1	10447997	R	II		IGR	opensea		Both	CG	Open Sea	ENST00000491493	chr1	10458649	10471609	12961	+	10650	ENSG00000142657	PGD	protein_coding	chromosome	PGD								Active_non-prostate_lineage_enhancer	0.0773147822055838			10387940	cg03534684_TC21	cg03534684
cg00755063	0.341118	0.454249	7.52047	7.1149e-08	0.000116267	8.18153	chr19	13275288	F	II		IGR	shore	chr19:13273652-13274116	Both	CG	South Shore	ENST00000588173	chr19	13262789	13265722	2934	+	12498	ENSG00000160888	IER2	protein_coding	chromosome	IER2			PRAD_99948	3.82853968339246	Distal	0.604790419161677	0.395209580838323	Active_non-prostate_lineage_promoter	0.0795481817994658			13164474	cg00755063_TC21	cg00755063
cg08576172	0.458597	0.468272	7.51994	7.12378e-08	0.000116267	8.18037	chr15	86162273	R	II	AKAP13	TSS1500	opensea		Both	CG	Open Sea	ENST00000560676	chr15	86162927	86270645	107719	+	652	ENSG00000170776	AKAP13	protein_coding	chromosome	AKAP13	ENSG00000170776	AKAP13	PRAD_85212	3.63840607560008	Promoter	0.42315369261477	0.57684630738523	Active_non-prostate_lineage_promoter	0.0873106258257409			85619042	cg08576172_TC21	cg08576172
cg09374987	0.260061	0.646593	7.51926	7.13509e-08	0.000116267	8.17889	chr1	23156746	R	II	EPHB2	Body	opensea		Both	CG	Open Sea	ENST00000465676	chr1	23126733	23222971	96239	+	30012	ENSG00000133216	EPHB2	protein_coding	chromosome	EPHB2	ENSG00000133216	EPHB2						Active_non-prostate_lineage_enhancer	0.075376700520363			22830253	cg09374987_TC21	cg09374987
cg15457613	0.354489	0.384807	7.51755	7.1637e-08	0.000116267	8.17515	chr5	180018515	F	I	SCGB3A1	TSS200	island	chr5:180017099-180019062	Red	CG	Island	ENST00000292641	chr5	180017103	180018540	1438	-	23	ENSG00000161055	SCGB3A1	protein_coding	chromosome	SCGB3A1	ENSG00000161055	SCGB3A1						Bivalent_poised_promoter	0.129691927789708	PMD
cg00393825	0.307767	0.380011	7.5171	7.17118e-08	0.000116267	8.17418	chr20	42137061	F	II		IGR	island	chr20:42135793-42137062	Both	CG	Island	ENST00000418998	chr20	42136350	42170243	33894	+	710	ENSG00000185513	L3MBTL1	protein_coding	chromosome	L3MBTL1	ENSG00000185513	L3MBTL1						Bivalent_poised_promoter	0.118496734415549			43508421	cg00393825_TC21	cg00393825
cg01749296	0.172666	0.778554	7.51689	7.17474e-08	0.000116267	8.17372	chr11	126151408	F	II		IGR	shore	chr11:126152722-126153400	Both	CG	North Shore	ENST00000462401	chr11	126152960	126161464	8505	+	1550	ENSG00000150455	TIRAP	protein_coding	chromosome	TIRAP								Primed_non-prostate_lineage-specific_enhancer	0.0769342277066542			126281513	cg01749296_BC21	cg01749296
cg00173659	0.296283	0.480611	7.51595	7.19062e-08	0.000116267	8.17165	chr7	156871088	F	I		IGR	island	chr7:156871054-156871297	Grn	CG	Island	ENST00000594086	chr7	156902674	156903764	1091	+	31584	ENSG00000269446	AC006967.1	protein_coding	chromosome	AC006967.1								Bivalent_poised_promoter	0.157175757490635	PMD	commonPMD	157078394	cg00173659_BC11	cg00173659
cg00927281	0.375656	0.625453	7.5152	7.20321e-08	0.000116267	8.17002	chr8	18836661	F	II	PSD3	Body	opensea		Both	CG	Open Sea	ENST00000327040	chr8	18384811	18871196	486386	-	34533	ENSG00000156011	PSD3	protein_coding	chromosome	PSD3	ENSG00000156011	PSD3						Active_non-prostate_lineage_enhancer	0.099964671338189			18979151	cg00927281_BC21	cg00927281
cg19617897	0.406565	0.424394	7.51494	7.20769e-08	0.000116267	8.16944	chr15	71818628	R	II	THSD4	Body	opensea		Both	CG	Open Sea	ENST00000357769	chr15	71839575	72070965	231391	+	20945	ENSG00000187720	THSD4	protein_coding	chromosome	THSD4	ENSG00000187720	THSD4						Active_non-prostate_lineage_enhancer	0.0752293047933022
cg07512295	0.189742	0.730946	7.51088	7.27651e-08	0.000116864	8.16057	chr2	234599026	R	II	UGT1A6	TSS1500	opensea		Both	CG	Open Sea	ENST00000373424	chr2	234600253	234681314	81062	+	1225	ENSG00000167165	UGT1A6	protein_coding	chromosome	UGT1A6	ENSG00000241635;ENSG00000242515;ENSG00000241119;ENSG00000244122	UGT1A8;UGT1A10;UGT1A9;UGT1A7						Heterochromatin	0.153553077252056	PMD	commonPMD	233690380	cg07512295_BC21	cg07512295
cg11511777	0.34939	0.604939	7.51084	7.27725e-08	0.000116864	8.16048	chr2	219725959	R	II	WNT6	Body	shore	chr2:219723702-219725010	Both	CG	South Shore	ENST00000486233	chr2	219724688	219736461	11774	+	1270	ENSG00000115596	WNT6	protein_coding	chromosome	WNT6	ENSG00000115596	WNT6						Bivalent_poised_promoter	0.12388855081149			218861236	cg11511777_TC21	cg11511777
cg15424989	0.257003	0.860323	7.50728	7.33825e-08	0.00011758	8.15268	chr18	19757468	F	II	GATA6	Body	shore	chr18:19756794-19757080	Both	CG	South Shore	ENST00000581694	chr18	19750894	19780843	29950	+	6573	ENSG00000141448	GATA6	protein_coding	chromosome	GATA6	ENSG00000141448	GATA6						Repressed_chromatin	0.18320120421856	PMD	commonPMD	22177507	cg15424989_TC21	cg15424989
cg24929096	0.273144	0.774325	7.50534	7.37169e-08	0.000117853	8.14844	chr11	95032420	F	II		IGR	opensea		Both	CG	Open Sea	ENST00000278499	chr11	94906312	94965705	59394	-	66714	ENSG00000149212	SESN3	protein_coding	chromosome	SESN3								Heterochromatin	0.115289438572511			95299256	cg24929096_TC21	cg24929096
cg18679190	0.177159	0.904007	7.50413	7.39251e-08	0.000117923	8.14581	chr1	17308781	R	II	MFAP2	TSS1500	shore	chr1:17306551-17307363	Both	CG	South Shore	ENST00000375535	chr1	17300997	17307330	6334	-	1450	ENSG00000117122	MFAP2	protein_coding	chromosome	MFAP2								Repressed_chromatin	0.0832703729561428			16982286	cg18679190_BC21	cg18679190
cg22400059	0.283171	0.698519	7.50051	7.45553e-08	0.000118517	8.13789	chr1	10571508	R	II	PEX14	Body	opensea		Both	CG	Open Sea	ENST00000492696	chr1	10595945	10596346	402	+	24435	ENSG00000142655	PEX14	protein_coding	chromosome	PEX14	ENSG00000142655	PEX14						Active_non-prostate_lineage_enhancer	0.0771748488486098			10511451	cg22400059_BC21	cg22400059
cg17820459	0.257303	0.307822	7.49955	7.47241e-08	0.000118517	8.13577	chr5	150400531	R	II	GPX3	Body	shore	chr5:150400000-150400490	Both	CG	South Shore	ENST00000517973	chr5	150400167	150407727	7561	+	363	ENSG00000211445	GPX3	protein_coding	chromosome	GPX3	ENSG00000211445	GPX3						Active_non-prostate_lineage_promoter	0.0846732412803657			151020970	cg17820459_TC21	cg17820459
cg00689020	0.267957	0.624243	7.49808	7.49814e-08	0.000118517	8.13257	chr8	671652	F	II	ERICH1	Body	opensea		Both	CG	Open Sea	ENST00000524138	chr8	623767	665927	42161	-	5724	ENSG00000104714	ERICH1	protein_coding	chromosome	ERICH1	ENSG00000104714	ERICH1						Primed_non-prostate_lineage-specific_enhancer	0.0793211603973425			721652	cg00689020_BC21	cg00689020
cg23912429	0.294155	0.386146	7.49795	7.50044e-08	0.000118517	8.13228	chr10	17270431	R	II	VIM	5'UTR	island	chr10:17270430-17272617	Both	CG	Island	ENST00000478746	chr10	17270514	17271869	1356	+	81	ENSG00000026025	VIM	protein_coding	chromosome	VIM	ENSG00000026025	VIM	PRAD_60149	3.48595107843463	Promoter	0.626746506986028	0.373253493013972	Bivalent_poised_promoter	0.132705771354302	PMD		17228432	cg23912429_TC21	cg23912429
cg10518739	0.224278	0.622758	7.49695	7.51812e-08	0.000118517	8.13008	chr8	101443197	R	II		IGR	opensea		Both	CG	Open Sea	ENST00000522182	chr8	101312771	101348446	35676	-	94750	ENSG00000034677	RNF19A	protein_coding	chromosome	RNF19A								Active_non-prostate_lineage_enhancer	0.100305837817007			100430969	cg10518739_BC21	cg10518739
cg08845123	0.28434	0.426788	7.49634	7.52879e-08	0.000118517	8.12876	chr1	62784332	F	I	KANK4	5'UTR	island	chr1:62784136-62785133	Grn	CG	Island	ENST00000354381	chr1	62703216	62784972	81757	-	638	ENSG00000132854	KANK4	protein_coding	chromosome	KANK4	ENSG00000132854	KANK4						Bivalent_poised_promoter	0.139799953526134	PMD		62318661	cg08845123_TC11	cg08845123
cg03241244	0.460485	0.382976	7.49385	7.57289e-08	0.000118777	8.12331	chr12	122017052	F	I	KDM2B	Body	island	chr12:122016170-122017693	Grn	CG	Island	ENST00000446152	chr12	121947375	122017549	70175	-	495	ENSG00000089094	KDM2B	protein_coding	chromosome	KDM2B	ENSG00000089094	KDM2B						Bivalent_poised_promoter	0.092713117369292			121579147	cg03241244_TC11	cg03241244
cg03774468	0.298426	0.365143	7.49354	7.57838e-08	0.000118777	8.12263	chr3	140950104	R	I	ACPL2	TSS1500	island	chr3:140949911-140950963	Red	CG	Island	ENST00000286353	chr3	140950670	141013748	63079	+	564	ENSG00000155893	ACPL2	protein_coding	chromosome	ACPL2	ENSG00000155893	ACPL2						Active_non-prostate_lineage_promoter	0.0973218770099456			141231262	cg03774468_BC11	cg03774468
cg21990556	0.340124	0.326984	7.49249	7.59704e-08	0.00011881	8.12033	chr11	3185757	F	II	OSBPL5	5'UTR	shore	chr11:3186131-3186768	Both	CG	North Shore	ENST00000533721	chr11	3143609	3185653	42045	-	103	ENSG00000021762	OSBPL5	protein_coding	chromosome	OSBPL5	ENSG00000021762	OSBPL5						Bivalent_poised_promoter	0.102377708039211			3164527	cg21990556_TC21	cg21990556
cg11543010	0.273772	0.720317	7.4896	7.64883e-08	0.000118905	8.11399	chr10	12456578	R	II	CAMK1D	Body	opensea		Both	CG	Open Sea	ENST00000378845	chr10	12391732	12868142	476411	+	64845	ENSG00000183049	CAMK1D	protein_coding	chromosome	CAMK1D	ENSG00000183049	CAMK1D						Active_non-prostate_lineage_enhancer	0.110028172539159			12414579	cg11543010_TC21	cg11543010
cg03017005	0.33574	0.615148	7.48952	7.6503e-08	0.000118905	8.11381	chr12	90452648	F	II		IGR	opensea		Both	CG	Open Sea	ENST00000551310	chr12	90049360	90103077	53718	-	349570	ENSG00000070961	ATP2B1	protein_coding	chromosome	ATP2B1								Primed_prostate_lineage_enhancer	0.105354652424892			90058871	cg03017005_TC21	cg03017005
cg17205324	0.372475	0.429952	7.48867	7.66551e-08	0.000118905	8.11196	chr14	23835595	F	II	EFS	TSS1500	island	chr14:23834435-23835947	Both	CG	Island	ENST00000351354	chr14	23825865	23834961	9097	-	633	ENSG00000100842	EFS	protein_coding	chromosome	EFS			PRAD_79040	10.316058344456	Promoter	0.674650698602794	0.325349301397206	Bivalent_poised_promoter	0.132604061240665	PMD		23366386	cg17205324_BC21	cg17205324
cg00255562	0.324115	0.636433	7.48845	7.66938e-08	0.000118905	8.11149	chr4	3386719	R	II	RGS12	Body	opensea		Both	CG	Open Sea	ENST00000508158	chr4	3386873	3430325	43453	+	152	ENSG00000159788	RGS12	protein_coding	chromosome	RGS12	ENSG00000159788	RGS12	PRAD_26364	5.17893581260451	Promoter	0.646706586826347	0.353293413173653	Active_non-prostate_lineage_promoter	0.0712791093554792			3384992	cg00255562_BC21	cg00255562
cg22003435	0.34484	0.349494	7.48734	7.68951e-08	0.00011896	8.10904	chr2	191045885	F	II	C2orf88	5'UTR	shore	chr2:191044979-191045829	Both	CG	South Shore	ENST00000443551	chr2	191045681	191064940	19260	+	203	ENSG00000187699	C2orf88	protein_coding	chromosome	C2orf88	ENSG00000187699	C2orf88						Bivalent_poised_promoter	0.0680895162854897			190181159	cg22003435_BC21	cg22003435
cg01208184	0.274098	0.776259	7.48584	7.71652e-08	0.000119121	8.10577	chr1	201744066	F	II	RNU6-79P	Body	opensea		Both	CG	Open Sea	ENST00000430015	chr1	201749651	201772818	23168	+	5583	ENSG00000134369	NAV1	protein_coding	chromosome	NAV1	ENSG00000134369	NAV1						Active_non-prostate_lineage_enhancer	0.0976911213543662			201774938	cg01208184_TC21	cg01208184
cg25122629	0.267067	0.662974	7.59944	7.73772e-08	0.000119192	8.11195	chr2	54936822	R	II		IGR	opensea		Both	CG	Open Sea	ENST00000491655	chr2	54950802	55043999	93198	+	13978	ENSG00000214595	EML6	protein_coding	chromosome	EML6			PRAD_13157	2.99159480547869	Distal	0.620758483033932	0.379241516966068	Bivalent_poised_promoter	0.108151597142593
cg02743028	0.263404	0.478989	7.48282	7.77141e-08	0.000119455	8.09915	chr14	24838222	F	I	NFATC4	TSS200	island	chr14:24837872-24838324	Grn	CG	Island	ENST00000557674	chr14	24838205	24839263	1059	+	16	ENSG00000100968	NFATC4	protein_coding	chromosome	NFATC4	ENSG00000100968	NFATC4						Bivalent_poised_promoter	0.120120208976035			24369016	cg02743028_TC11	cg02743028
cg03940047	0.234744	0.414573	7.48151	7.7953e-08	0.000119566	8.09628	chr20	62120117	F	I	EEF1A2	Body	island	chr20:62119198-62120620	Red	CG	Island	ENST00000298049	chr20	62119366	62129187	9822	-	9068	ENSG00000101210	EEF1A2	protein_coding	chromosome	EEF1A2	ENSG00000101210	EEF1A2						Bivalent_poised_promoter	0.15046241701835	PMD	commonPMD	63488764	cg03940047_BC11	cg03940047
cg01177261	0.230872	0.790915	7.47668	7.88417e-08	0.000120448	8.0857	chr14	105470582	R	II		IGR	opensea		Both	CG	Open Sea	ENST00000548178	chr14	105457859	105476819	18961	+	12722	ENSG00000140104	C14orf79	protein_coding	chromosome	C14orf79	ENSG00000140104	C14orf79						Heterochromatin	0.122722883771254
cg06966660	0.344557	0.441712	7.47616	7.89397e-08	0.000120448	8.08454	chr10	123923066	R	I	TACC2	Body	island	chr10:123922850-123923542	Red	CG	Island	ENST00000368999	chr10	123923105	124013998	90894	+	37	ENSG00000138162	TACC2	protein_coding	chromosome	TACC2	ENSG00000138162	TACC2						Bivalent_poised_promoter	0.0718745202236108			122163551	cg06966660_BC11	cg06966660
cg09094393	0.393802	0.456868	7.47566	7.90316e-08	0.000120448	8.08345	chr6	146136749	R	II	FBXO30	TSS1500	shore	chr6:146135434-146136165	Both	CG	South Shore	ENST00000237281	chr6	146114638	146135889	21252	-	859	ENSG00000118496	FBXO30	protein_coding	chromosome	FBXO30								Active_non-prostate_lineage_promoter	0.0927874751087692			145815613	cg09094393_BC21	cg09094393
cg19642402	0.223848	0.3666	7.47449	7.92485e-08	0.000120473	8.08089	chr15	77287762	R	II	PSTPIP1	5'UTR	opensea		Both	CG	Open Sea	ENST00000559161	chr15	77287760	77322915	35156	+	1	ENSG00000140368	PSTPIP1	protein_coding	chromosome	PSTPIP1	ENSG00000140368	PSTPIP1						Bivalent_poised_promoter	0.0878409492852283			76995421	cg19642402_TC21	cg19642402
cg08691567	0.304806	0.385243	7.47377	7.93836e-08	0.000120473	8.0793	chr12	53183930	F	I	KRT3	Body	island	chr12:53183713-53183931	Grn	CG	Island	ENST00000309505	chr12	53183470	53189892	6423	-	5960	ENSG00000186442	KRT3	protein_coding	chromosome	KRT3	ENSG00000186442	KRT3						Bivalent_poised_promoter	0.14707488876653	PMD		52790146	cg08691567_TC11	cg08691567
cg13011184	0.315057	0.798385	7.47213	7.96891e-08	0.000120682	8.07572	chr17	71026936	R	II	SLC39A11	Body	opensea		Both	CG	Open Sea	ENST00000579491	chr17	70819746	70989088	169343	-	37847	ENSG00000133195	SLC39A11	protein_coding	chromosome	SLC39A11	ENSG00000133195	SLC39A11						Heterochromatin	0.0754286629429328			73030797	cg13011184_TC21	cg13011184
cg00604840	0.381305	0.521534	7.47085	7.99292e-08	0.000120767	8.07291	chr5	154230173	R	II	C5orf4	5'UTR	opensea		Both	CG	Open Sea	ENST00000520461	chr5	154214448	154230173	15726	-	0	ENSG00000170271	FAXDC2	protein_coding	chromosome	FAXDC2	ENSG00000170271	FAXDC2	PRAD_35926	7.92453486398631	Promoter	0.508982035928144	0.491017964071856	Active_non-prostate_lineage_promoter	0.0685036621228744			154850613	cg00604840_TC21	cg00604840
cg12178904	-0.296553	0.497656	-7.47004	8.00821e-08	0.000120767	8.07112	chr1	205632052	F	II	SLC45A3	Body	island	chr1:205631977-205632254	Both	CG	Island	ENST00000460934	chr1	205626979	205631796	4818	-	255	ENSG00000158715	SLC45A3	protein_coding	chromosome	SLC45A3	ENSG00000158715	SLC45A3	PRAD_8922	7.94938389069552	Promoter	0.624750499001996	0.375249500998004	Bivalent_poised_promoter	0.0793833237950948			205662924	cg12178904_TC21	cg12178904
cg06371967	0.431323	0.42695	7.46772	8.05194e-08	0.000121172	8.06604	chr11	96072163	R	II	MAML2	Body	opensea		Both	CG	Open Sea	ENST00000524717	chr11	95709762	96076344	366583	-	4179	ENSG00000184384	MAML2	protein_coding	chromosome	MAML2	ENSG00000184384	MAML2						Active_non-prostate_lineage_enhancer	0.0635697982728687
cg03513363	0.333118	0.320239	7.46033	8.19291e-08	0.000123036	8.04983	chr20	30458745	R	II	TTLL9	5'UTR	shore	chr20:30457907-30458712	Both	CG	South Shore	ENST00000339738	chr20	30448870	30458550	9681	-	194	ENSG00000149599	DUSP15	protein_coding	chromosome	DUSP15	ENSG00000131044	TTLL9						Bivalent_poised_promoter	0.133850599681595	PMD
cg04907127	0.306302	0.693159	7.45799	8.23814e-08	0.00012327	8.04469	chr7	133260697	F	II	EXOC4	Body	opensea		Both	CG	Open Sea	ENST00000469115	chr7	133261216	133580489	319274	+	517	ENSG00000131558	EXOC4	protein_coding	chromosome	EXOC4	ENSG00000131558	EXOC4						Heterochromatin	0.0683476955585266			133575943	cg04907127_TC21	cg04907127
cg13634736	0.318593	0.429629	7.45774	8.24286e-08	0.00012327	8.04416	chr11	3181575	R	II	OSBPL5	5'UTR	island	chr11:3181574-3182120	Both	CG	Island	ENST00000534157	chr11	3147713	3182623	34911	-	1046	ENSG00000021762	OSBPL5	protein_coding	chromosome	OSBPL5	ENSG00000021762	OSBPL5	PRAD_64898	6.19187428622003	Intron	0.622754491017964	0.377245508982036	Active_non-prostate_lineage_promoter	0.102377708039211			3160345	cg13634736_BC21	cg13634736
cg19942495	0.253189	0.473735	7.45368	8.32203e-08	0.000123712	8.03523	chr17	32484027	R	II	ACCN1	TSS1500	island	chr17:32484007-32484280	Both	CG	Island	ENST00000359872	chr17	31340105	32484313	1144209	-	284	ENSG00000108684	ASIC2	protein_coding	chromosome	ASIC2	ENSG00000108684	ASIC2						Bivalent_poised_promoter	0.183627382813526	PMD	commonPMD	34157008	cg19942495_TC21	cg19942495
cg20433275	0.396329	0.38062	7.45361	8.32338e-08	0.000123712	8.03508	chr1	156358408	F	I		IGR	shore	chr1:156358050-156358252	Grn	CG	South Shore	ENST00000494874	chr1	156351934	156354676	2743	+	6473	ENSG00000132677	RHBG	protein_coding	chromosome	RHBG								Bivalent_poised_promoter	0.103840789110499			156388616	cg20433275_TC11	cg20433275
cg11758345	0.125545	0.840362	7.45357	8.32411e-08	0.000123712	8.035	chr17	79304498	R	II	TMEM105	TSS200	opensea		Both	CG	Open Sea	ENST00000332900	chr17	79285074	79304474	19401	-	23	ENSG00000185332	TMEM105	protein_coding	chromosome	TMEM105								Bivalent_poised_promoter	0.107940767464348			81330698	cg11758345_BC21	cg11758345
cg17020562	0.351656	0.329829	7.45128	8.36906e-08	0.000124049	8.02997	chr18	59560495	R	II	RNF152	TSS200	island	chr18:59560494-59562016	Both	CG	Island	ENST00000588064	chr18	59542238	59560967	18730	-	470	ENSG00000176641	RNF152	protein_coding	chromosome	RNF152	ENSG00000176641	RNF152						Bivalent_poised_promoter	0.119394185661032			61893262	cg17020562_BC21	cg17020562
cg07906103	0.226411	0.816185	7.45065	8.38139e-08	0.000124049	8.02859	chr1	207115672	R	II	PIGR	5'UTR	opensea		Both	CG	Open Sea	ENST00000491503	chr1	207110891	207112811	1921	-	2860	ENSG00000162896	PIGR	protein_coding	chromosome	PIGR	ENSG00000162896	PIGR						Active_prostate_lineage-specific_enhancer	0.11975467806777			206942327	cg07906103_BC21	cg07906103
cg20399616	0.446518	0.453724	7.44822	8.42957e-08	0.000124339	8.02324	chr12	25055967	R	I	BCAT1	Body	island	chr12:25055599-25056246	Red	CG	Island	ENST00000539282	chr12	24970415	25056009	85595	-	40	ENSG00000060982	BCAT1	protein_coding	chromosome	BCAT1	ENSG00000060982;ENSG00000268865	BCAT1;AC026310.1						Bivalent_poised_promoter	0.155935201172256	PMD	commonPMD	24903033	cg20399616_TC11	cg20399616
cg02988811	0.197366	0.402785	7.44791	8.43563e-08	0.000124339	8.02257	chr1	205253947	R	II		IGR	opensea		Both	CG	Open Sea	ENST00000481950	chr1	205226359	205242471	16113	+	27587	ENSG00000133069	TMCC2	protein_coding	chromosome	TMCC2			PRAD_8822	14.0335117177104	Distal	0.604790419161677	0.395209580838323	Active_non-prostate_lineage_promoter	0.0910701530688744			205284819	cg02988811_TC21	cg02988811
cg03796321	0.416593	0.425909	7.44609	8.4718e-08	0.000124617	8.01857	chr15	86162442	F	II	AKAP13	Body	opensea		Both	CG	Open Sea	ENST00000560676	chr15	86162927	86270645	107719	+	483	ENSG00000170776	AKAP13	protein_coding	chromosome	AKAP13	ENSG00000170776	AKAP13	PRAD_85212	3.63840607560008	Promoter	0.42315369261477	0.57684630738523	Active_non-prostate_lineage_promoter	0.0873106258257409			85619211	cg03796321_BC21	cg03796321
cg15657686	0.423968	0.435038	7.44338	8.526e-08	0.000125146	8.01261	chr4	37978666	R	II	TBC1D1	Body	shore	chr4:37978702-37979595	Both	CG	North Shore	ENST00000446803	chr4	37978931	38091686	112756	+	263	ENSG00000065882	TBC1D1	protein_coding	chromosome	TBC1D1	ENSG00000065882	TBC1D1						Active_non-prostate_lineage_promoter	0.0843221197604012			37977045	cg15657686_TC21	cg15657686
cg26764250	0.38131	0.377649	7.44222	8.54927e-08	0.000125146	8.01007	chr8	104090700	F	II		IGR	opensea		Both	CG	Open Sea	ENST00000518738	chr8	104033330	104081793	48464	+	57369	ENSG00000155097	ATP6V1C1	protein_coding	chromosome	ATP6V1C1								Active_non-prostate_lineage_enhancer	0.100880575092483			103078472	cg26764250_BC21	cg26764250
cg07660204	0.176898	0.561208	7.44168	8.56012e-08	0.000125146	8.00888	chr4	3391175	F	II	RGS12	Body	opensea		Both	CG	Open Sea	ENST00000538395	chr4	3388061	3432831	44771	+	3113	ENSG00000159788	RGS12	protein_coding	chromosome	RGS12	ENSG00000159788	RGS12						Active_non-prostate_lineage_promoter	0.0712791093554792			3389448	cg07660204_TC21	cg07660204
cg15798800	0.379883	0.371341	7.43896	8.615e-08	0.000125693	8.00291	chr3	125899832	R	II	ALDH1L1	TSS200	shore	chr3:125898662-125899568	Both	CG	South Shore	ENST00000488356	chr3	125876243	125899837	23595	-	3	ENSG00000144908	ALDH1L1	protein_coding	chromosome	ALDH1L1	ENSG00000144908	ALDH1L1	PRAD_23321	27.4864560447919	Promoter	0.604790419161677	0.395209580838323	Bivalent_poised_promoter	0.112758456563012			126180989	cg15798800_BC21	cg15798800
cg21520537	0.112689	0.880798	7.43669	8.66114e-08	0.00012611	7.99792	chr3	10326774	F	II	GHRLOS	TSS1500	opensea		Both	CG	Open Sea	ENST00000475759	chr3	10327497	10331491	3995	-	4715	ENSG00000157017	GHRL	protein_coding	chromosome	GHRL	ENSG00000272410	RP11-438J1.1						Active_non-prostate_lineage_enhancer	0.0886982684945785			10285090	cg21520537_BC21	cg21520537
cg06333957	0.345085	0.432675	7.43452	8.70559e-08	0.0001265	7.99314	chr20	50721551	F	I	ZFP64	Body	island	chr20:50721310-50721912	Grn	CG	Island	ENST00000395989	chr20	50701780	50721462	19683	-	88	ENSG00000020256	ZFP64	protein_coding	chromosome	ZFP64	ENSG00000020256	ZFP64						Bivalent_poised_promoter	0.0782712516468426			52105012	cg06333957_BC11	cg06333957
cg15691016	0.297397	0.794349	7.43297	8.7374e-08	0.000126706	7.98973	chr6	170521307	R	II		IGR	opensea		Both	CG	Open Sea	ENST00000366756	chr6	170591294	170599561	8268	-	78252	ENSG00000198719	DLL1	protein_coding	chromosome	DLL1								Primed_non-prostate_lineage-specific_enhancer	0.125935640514124	PMD		170206083	cg15691016_BC21	cg15691016
cg06631944	0.38546	0.532954	7.43073	8.78345e-08	0.000127021	7.98482	chr7	158365160	F	II	PTPRN2	Body	shelf	chr7:158361909-158362970	Both	CG	South Shelf	ENST00000389418	chr7	157331760	158380371	1048612	-	15209	ENSG00000155093	PTPRN2	protein_coding	chromosome	PTPRN2	ENSG00000155093	PTPRN2						Repressed_chromatin	0.161153868225548	PMD	commonPMD	158572468	cg06631944_TC21	cg06631944
cg25445104	0.40857	0.415139	7.4302	8.79454e-08	0.000127021	7.98365	chr15	86162179	R	II	AKAP13	TSS1500	opensea		Both	CG	Open Sea	ENST00000560676	chr15	86162927	86270645	107719	+	746	ENSG00000170776	AKAP13	protein_coding	chromosome	AKAP13	ENSG00000170776	AKAP13	PRAD_85212	3.63840607560008	Promoter	0.42315369261477	0.57684630738523	Active_non-prostate_lineage_enhancer	0.0873106258257409			85618948	cg25445104_BC21	cg25445104
cg10882304	0.339263	0.425229	7.42809	8.8384e-08	0.000127399	7.979	chr10	123923099	R	I	TACC2	Body	island	chr10:123922850-123923542	Red	CG	Island	ENST00000368999	chr10	123923105	124013998	90894	+	4	ENSG00000138162	TACC2	protein_coding	chromosome	TACC2	ENSG00000138162	TACC2						Bivalent_poised_promoter	0.0718745202236108			122163584	cg10882304_TC11	cg10882304
cg06653026	0.406013	0.679284	7.424	8.92389e-08	0.000128373	7.97	chr7	84892267	R	II		IGR	opensea		Both	CG	Open Sea	ENST00000444867	chr7	84679673	84816171	136499	-	76095	ENSG00000153993	SEMA3D	protein_coding	chromosome	SEMA3D								Heterochromatin	0.200080359823041	PMD	commonPMD	85262951	cg06653026_BC21	cg06653026
cg09335713	0.234144	0.520969	7.42201	8.96573e-08	0.000128717	7.96563	chr22	42828418	R	I	NFAM1	TSS200	opensea		Grn	CG	Open Sea	ENST00000329021	chr22	42776416	42828401	51986	-	16	ENSG00000235568	NFAM1	protein_coding	chromosome	NFAM1								Bivalent_poised_promoter	0.11879961883704			42432412	cg09335713_BC11	cg09335713
cg23410250	0.310796	0.427002	7.41874	9.03509e-08	0.000129268	7.95843	chr1	156096205	F	II	LMNA	5'UTR	opensea		Both	CG	Open Sea	ENST00000504687	chr1	156096336	156104751	8416	+	129	ENSG00000160789	LMNA	protein_coding	chromosome	LMNA	ENSG00000160789	LMNA	PRAD_6993	18.102217063667	Promoter	0.612774451097804	0.387225548902196	Active_non-prostate_lineage_promoter	0.0946036451452248			156126414	cg23410250_BC21	cg23410250
cg11856777	0.284055	0.419334	7.4185	9.04012e-08	0.000129268	7.95791	chr1	84158396	R	II	LOC101927587	Body	opensea		Both	CG	Open Sea	ENST00000480533	chr1	84335381	84348531	13151	-	190133	ENSG00000137941	TTLL7	protein_coding	chromosome	TTLL7								Active_non-prostate_lineage_promoter	0.13900912456801	PMD		83692713	cg11856777_BC21	cg11856777
cg12661408	0.25824	0.751548	7.41739	9.06383e-08	0.000129349	7.95547	chr16	11722221	R	II		IGR	opensea		Both	CG	Open Sea	ENST00000576036	chr16	11643469	11723066	79598	-	843	ENSG00000189067	LITAF	protein_coding	chromosome	LITAF	ENSG00000189067	LITAF	PRAD_87003	5.54984740711696	Intron	0.463073852295409	0.536926147704591	Active_non-prostate_lineage_enhancer	0.0864090265922461			11628365	cg12661408_TC21	cg12661408
cg15676837	0.226612	0.63683	7.41322	9.15326e-08	0.000130228	7.94629	chr1	202137199	R	II	PTPRV	Body	opensea		Both	CG	Open Sea	ENST00000482597	chr1	202137179	202158481	21303	+	19	ENSG00000243323	PTPRVP	pseudogene	chromosome	PTPRVP								Bivalent_poised_promoter	0.0898891468037527			202168071	cg15676837_TC21	cg15676837
cg23363826	-0.365608	0.668779	-7.41246	9.16961e-08	0.000130228	7.94463	chr7	97847225	F	II	TECPR1	Body	opensea		Both	CG	Open Sea	ENST00000462511	chr7	97847055	97852286	5232	-	5059	ENSG00000205356	TECPR1	protein_coding	chromosome	TECPR1	ENSG00000205356	TECPR1	PRAD_46654	3.21865952560586	Promoter	0.668662674650699	0.331337325349301	Active_prostate_lineage-specific_promoter	0.0629104581621894			98217913	cg23363826_TC21	cg23363826
cg23372375	0.407197	0.639624	7.41199	9.17983e-08	0.000130228	7.94359	chr2	147783304	F	II		IGR	opensea		Both	CG	Open Sea	ENST00000487959	chr2	148602086	148654016	51931	+	818780	ENSG00000121989	ACVR2A	protein_coding	chromosome	ACVR2A								Heterochromatin	0.143098506852349	PMD		147025736	cg23372375_TC21	cg23372375
cg12406628	0.263186	0.843244	7.40969	9.22975e-08	0.000130421	7.93852	chr20	31446591	F	II	EFCAB8	TSS200	opensea		Both	CG	Open Sea	ENST00000400522	chr20	31446729	31494679	47951	+	136	ENSG00000215529	EFCAB8	protein_coding	chromosome	EFCAB8								Heterochromatin	0.0943100374465525			32858785	cg12406628_BC21	cg12406628
cg17251658	0.202998	0.398892	7.40878	9.24965e-08	0.000130421	7.93651	chr16	49315754	R	I	CBLN1	TSS200	island	chr16:49314037-49316543	Grn	CG	Island	ENST00000219197	chr16	49311828	49315742	3915	-	11	ENSG00000102924	CBLN1	protein_coding	chromosome	CBLN1			PRAD_88106	17.7835842808418	Promoter	0.780439121756487	0.219560878243513	Bivalent_poised_promoter	0.163337347114299	PMD	commonPMD	49281843	cg17251658_TC11	cg17251658
cg00932276	0.404322	0.425933	7.40798	9.26705e-08	0.000130421	7.93475	chrX	13587976	F	II	EGFL6	5'UTR	island	chrX:13587648-13588221	Both	CG	Island	ENST00000380602	chrX	13587741	13651694	63954	+	234	ENSG00000198759	EGFL6	protein_coding	chromosome	EGFL6	ENSG00000198759	EGFL6						Bivalent_poised_promoter				13569857	cg00932276_TC21	cg00932276
cg15344504	0.301972	0.485361	7.40724	9.28322e-08	0.000130421	7.93312	chr3	31677078	F	II	STT3B	Body	opensea		Both	CG	Open Sea	ENST00000463044	chr3	31667553	31677956	10404	+	9524	ENSG00000163527	STT3B	protein_coding	chromosome	STT3B	ENSG00000163527	STT3B						Heterochromatin	0.0543872918178938			31635586	cg15344504_BC21	cg15344504
cg00597949	0.40763	0.600581	7.40719	9.28428e-08	0.000130421	7.93301	chr10	29980953	F	II	SVIL	5'UTR	opensea		Both	CG	Open Sea	ENST00000464726	chr10	29946799	29975569	28771	-	5383	ENSG00000197321	SVIL	protein_coding	chromosome	SVIL	ENSG00000197321	SVIL						Active_non-prostate_lineage_enhancer	0.0905286277315609			29692024	cg00597949_TC21	cg00597949
cg09620976	0.368885	0.510711	7.40566	9.31778e-08	0.000130636	7.92965	chr11	121365540	R	II	SORL1	Body	opensea		Both	CG	Open Sea	ENST00000532451	chr11	121323089	121417733	94645	+	42450	ENSG00000137642	SORL1	protein_coding	chromosome	SORL1	ENSG00000137642	SORL1						Heterochromatin	0.0749635604395821			121494831	cg09620976_BC21	cg09620976
cg08125125	0.332042	0.667414	7.40331	9.3696e-08	0.000131048	7.92446	chr5	149980486	R	II	SYNPO	TSS200	opensea		Both	CG	Open Sea	ENST00000394243	chr5	149980642	150033794	53153	+	154	ENSG00000171992	SYNPO	protein_coding	chromosome	SYNPO			PRAD_35766	3.03897133133155	Promoter	0.616766467065868	0.383233532934132	Active_non-prostate_lineage_enhancer	0.0915665730549246			150600924	cg08125125_TC21	cg08125125
cg08734927	0.34841	0.640287	7.40267	9.38366e-08	0.000131048	7.92306	chr14	33171889	R	II	AKAP6	Body	opensea		Both	CG	Open Sea	ENST00000557708	chr14	33162668	33204931	42264	+	9220	ENSG00000151320	AKAP6	protein_coding	chromosome	AKAP6	ENSG00000151320	AKAP6						Active_non-prostate_lineage_enhancer	0.172227025733612	PMD	commonPMD	32702683	cg08734927_BC21	cg08734927
cg18450163	0.252223	0.667612	7.40184	9.40206e-08	0.00013105	7.92123	chr3	187684809	F	II		IGR	opensea		Both	CG	Open Sea	ENST00000448637	chr3	187871072	188430630	559559	+	186261	ENSG00000145012	LPP	protein_coding	chromosome	LPP								Heterochromatin	0.0933943746597126			187967021	cg18450163_BC21	cg18450163
cg22161383	0.140127	0.840034	7.39969	9.44992e-08	0.000131462	7.91649	chr19	18545441	F	II	ISYNA1	3'UTR	island	chr19:18543828-18549161	Both	CG	Island	ENST00000581672	chr19	18545631	18546712	1082	-	1269	ENSG00000105655	ISYNA1	protein_coding	chromosome	ISYNA1	ENSG00000105655	ISYNA1						Active_non-prostate_lineage_promoter	0.096434976111045			18434631	cg22161383_BC21	cg22161383
cg03467047	-0.261828	0.749109	-7.39671	9.51641e-08	0.000131905	7.90994	chr3	118864763	R	I	IGSF11	1stExon	opensea		Red	CG	Open Sea	ENST00000494802	chr3	118667167	118864840	197674	-	75	ENSG00000144847	IGSF11	protein_coding	chromosome	IGSF11	ENSG00000144847	IGSF11						Primed_non-prostate_lineage-specific_enhancer	0.148638734035761	PMD		119145916	cg03467047_TC11	cg03467047
cg01780009	0.311462	0.435534	7.39635	9.5246e-08	0.000131905	7.90913	chr17	80944193	R	II	B3GNTL1	Body	opensea		Both	CG	Open Sea	ENST00000572267	chr17	80900341	80901925	1585	-	42267	ENSG00000175711	B3GNTL1	protein_coding	chromosome	B3GNTL1	ENSG00000175711	B3GNTL1						Active_non-prostate_lineage_promoter	0.109116673347852
cg01021545	0.172397	0.744217	7.3958	9.53694e-08	0.000131905	7.90792	chr9	139846909	R	I	LCN12	Body	shore	chr9:139847313-139847559	Red	CG	North Shore	ENST00000491316	chr9	139846855	139849949	3095	+	53	ENSG00000184925	LCN12	protein_coding	chromosome	LCN12	ENSG00000184925	LCN12	PRAD_59131	3.73347792777339	Promoter	0.686626746506986	0.313373253493014	Active_non-prostate_lineage_promoter	0.0777444520361263			136952457	cg01021545_TC11	cg01021545
cg14785392	0.329846	0.767671	7.39195	9.62387e-08	0.000132852	7.89944	chr5	61180442	F	II		IGR	opensea		Both	CG	Open Sea	ENST00000313303	chr5	60939162	60999884	60723	+	241279	ENSG00000178722	C5orf64	protein_coding	chromosome	C5orf64								Heterochromatin	0.155241023138433	PMD	commonPMD	61884615	cg14785392_TC21	cg14785392
cg00970396	0.366861	0.419556	7.38982	9.6725e-08	0.00013323	7.89473	chr16	9107199	R	I		IGR	opensea		Grn	CG	Open Sea	ENST00000569230	chr16	9014300	9058371	44072	-	48827	ENSG00000187555	USP7	protein_coding	chromosome	USP7								Bivalent_poised_enhancer	0.116818122953583			9013342	cg00970396_TC11	cg00970396
cg04365224	0.334414	0.409425	7.38885	9.69461e-08	0.00013323	7.8926	chr3	72788183	R	II		IGR	island	chr3:72788072-72788416	Both	CG	Island	ENST00000468371	chr3	72798428	72844741	46314	-	56556	ENSG00000144736	SHQ1	protein_coding	chromosome	SHQ1			PRAD_22187	7.02011181658715	Distal	0.660678642714571	0.339321357285429	Bivalent_poised_promoter	0.0831914002727374			72739032	cg04365224_TC21	cg04365224
cg27608999	0.370685	0.391227	7.38831	9.70695e-08	0.00013323	7.89141	chr10	45914276	R	II	ALOX5	Body	shore	chr10:45914374-45914883	Both	CG	North Shore	ENST00000483623	chr10	45919532	45923934	4403	+	5254	ENSG00000012779	ALOX5	protein_coding	chromosome	ALOX5	ENSG00000012779	ALOX5						Bivalent_poised_promoter	0.0949177246804274			45418828	cg27608999_BC21	cg27608999
cg20881689	0.289699	0.655572	7.38498	9.78358e-08	0.000134025	7.88406	chr16	79263378	R	II		IGR	opensea		Both	CG	Open Sea	ENST00000566103	chr16	79230256	79246197	15942	+	33121	ENSG00000186153	WWOX	protein_coding	chromosome	WWOX								Bivalent_poised_promoter	0.14858939669658	PMD		79229481	cg20881689_TC21	cg20881689
cg22590674	0.210907	0.837025	7.38219	9.8482e-08	0.000134528	7.8779	chr5	145356185	F	II	SH3RF2	Body	opensea		Both	CG	Open Sea	ENST00000511217	chr5	145317440	145461354	143915	+	38744	ENSG00000156463	SH3RF2	protein_coding	chromosome	SH3RF2	ENSG00000156463	SH3RF2						Heterochromatin	0.127777546666706	PMD		145976622	cg22590674_BC21	cg22590674
cg22919853	0.348119	0.695968	7.38138	9.86684e-08	0.000134528	7.87614	chr10	76955326	F	II		IGR	opensea		Both	CG	Open Sea	ENST00000298468	chr10	76969912	76990709	20798	+	14584	ENSG00000165637	VDAC2	protein_coding	chromosome	VDAC2								Heterochromatin	0.0804414077113834
cg20828207	0.300864	0.556553	7.38097	9.8765e-08	0.000134528	7.87522	chr6	144286118	R	II	PLAGL1	5'UTR	opensea		Both	CG	Open Sea	ENST00000367572	chr6	144261475	144286005	24531	-	112	ENSG00000118495	PLAGL1	protein_coding	chromosome	PLAGL1	ENSG00000118495	PLAGL1						Heterochromatin	0.139914466484832	PMD		143964981	cg20828207_BC21	cg20828207
cg06906087	-0.342223	0.551979	-7.37961	9.90827e-08	0.000134705	7.87222	chr17	80053205	F	II	FASN	Body	shore	chr17:80054171-80054392	Both	CG	North Shore	ENST00000306749	chr17	80036214	80056208	19995	-	3001	ENSG00000169710	FASN	protein_coding	chromosome	FASN	ENSG00000169710	FASN	PRAD_95576	10.1205423153186	Intron	0.634730538922156	0.365269461077844	Active_prostate_lineage-specific_promoter	0.0751522322755164			82095329	cg06906087_TC21	cg06906087
cg01524697	0.339618	0.485169	7.37869	9.92968e-08	0.000134741	7.8702	chr5	151066712	F	II	SPARC	TSS200	opensea		Both	CG	Open Sea	ENST00000231061	chr5	151040657	151066726	26070	-	12	ENSG00000113140	SPARC	protein_coding	chromosome	SPARC	ENSG00000113140	SPARC	PRAD_35861	3.82658730940002	Promoter	0.620758483033932	0.379241516966068	Bivalent_poised_promoter	0.132162700903819	PMD		151687151	cg01524697_BC21	cg01524697
cg00514407	0.358317	0.505562	7.3718	1.00926e-07	0.000136536	7.85499	chr2	224904626	R	II	SERPINE2	TSS1500	island	chr2:224903221-224904735	Both	CG	Island	ENST00000258405	chr2	224839829	224904036	64208	-	589	ENSG00000135919	SERPINE2	protein_coding	chromosome	SERPINE2								Bivalent_poised_promoter	0.139952038601569	PMD		224039909	cg00514407_BC21	cg00514407
cg15275625	0.287515	0.439997	7.37116	1.0108e-07	0.000136536	7.85356	chr3	13343118	F	II		IGR	opensea		Both	CG	Open Sea	ENST00000485755	chr3	13378309	13382641	4333	-	39521	ENSG00000132182	NUP210	protein_coding	chromosome	NUP210								Repressed_chromatin	0.112640464981802			13301618	cg15275625_TC21	cg15275625
cg15339720	0.286424	0.469054	7.37069	1.0119e-07	0.000136536	7.85254	chr2	20425649	F	II	SDC1	TSS1500	island	chr2:20423088-20425767	Both	CG	Island	ENST00000381150	chr2	20400560	20425194	24635	-	454	ENSG00000115884	SDC1	protein_coding	chromosome	SDC1								Bivalent_poised_promoter	0.071280766943629			20225888	cg15339720_TC21	cg15339720
cg09272748	0.302565	0.385377	7.36825	1.01775e-07	0.000136947	7.84716	chr10	43428910	R	II		IGR	island	chr10:43428167-43429460	Both	CG	Island	ENST00000355710	chr10	43572475	43625799	53325	+	143563	ENSG00000165731	RET	protein_coding	chromosome	RET								Bivalent_poised_promoter	0.156349358687139	PMD	commonPMD
cg22837714	0.306391	0.443077	7.36783	1.01876e-07	0.000136947	7.84623	chr2	198120525	R	II		IGR	opensea		Both	CG	Open Sea	ENST00000409153	chr2	197942536	198175511	232976	-	54984	ENSG00000065413	ANKRD44	protein_coding	chromosome	ANKRD44	ENSG00000065413	ANKRD44	PRAD_17310	3.79251244657182	Intron	0.459081836327345	0.540918163672655	Active_non-prostate_lineage_promoter	0.0927239621881274			197255801	cg22837714_TC21	cg22837714
cg20986626	0.329419	0.716305	7.36166	1.03372e-07	0.000138697	7.8326	chr5	66253919	R	II	MAST4	TSS1500	opensea		Both	CG	Open Sea	ENST00000405643	chr5	66254698	66462879	208182	+	777	ENSG00000069020	MAST4	protein_coding	chromosome	MAST4	ENSG00000069020	MAST4						Active_non-prostate_lineage_enhancer	0.139233844314897	PMD		66958091	cg20986626_TC21	cg20986626
cg08881019	0.355415	0.45763	7.35888	1.04055e-07	0.000139251	7.82645	chr1	156096178	F	II	LMNA	Body	opensea		Both	CG	Open Sea	ENST00000504687	chr1	156096336	156104751	8416	+	156	ENSG00000160789	LMNA	protein_coding	chromosome	LMNA	ENSG00000160789	LMNA	PRAD_6993	18.102217063667	Promoter	0.612774451097804	0.387225548902196	Active_non-prostate_lineage_promoter	0.0946036451452248			156126387	cg08881019_BC21	cg08881019
cg19294424	0.354589	0.613833	7.35788	1.04299e-07	0.000139251	7.82425	chr14	71386682	F	II	PCNX	Body	opensea		Both	CG	Open Sea	ENST00000439984	chr14	71374456	71576835	202380	+	12225	ENSG00000100731	PCNX	protein_coding	chromosome	PCNX	ENSG00000100731	PCNX						Heterochromatin	0.110932599719992			70919965	cg19294424_BC21	cg19294424
cg13204538	0.31064	0.407352	7.35715	1.04479e-07	0.000139251	7.82264	chrX	119445300	R	I	FAM70A	1stExon	shore	chrX:119444859-119445272	Red	CG	South Shore	ENST00000309720	chrX	119392505	119445288	52784	-	11	ENSG00000125355	TMEM255A	protein_coding	chromosome	TMEM255A	ENSG00000125355	TMEM255A						Bivalent_poised_promoter				120311445	cg13204538_BC11	cg13204538
cg05304177	0.444643	0.428113	7.35612	1.04735e-07	0.000139251	7.82035	chr3	134083080	F	I	AMOTL2	Body	island	chr3:134082860-134083201	Red	CG	Island	ENST00000505596	chr3	134089842	134090754	913	-	7672	ENSG00000114019	AMOTL2	protein_coding	chromosome	AMOTL2	ENSG00000114019	AMOTL2	PRAD_23839	12.2692684651121	Intron	0.688622754491018	0.311377245508982	Bivalent_poised_promoter	0.0803125953797538			134364238	cg05304177_BC11	cg05304177
cg20320575	0.198068	0.239109	7.35604	1.04754e-07	0.000139251	7.82018	chr14	24458099	F	II	DHRS4L2	5'UTR	island	chr14:24457864-24458100	Both	CG	Island	ENST00000537912	chr14	24458097	24473963	15867	+	1	ENSG00000187630	DHRS4L2	protein_coding	chromosome	DHRS4L2	ENSG00000187630	DHRS4L2	PRAD_79063	10.6801889880163	Promoter	0.658682634730539	0.341317365269461	Active_non-prostate_lineage_promoter	0.0841850614827866
cg12433395	0.316757	0.433574	7.35414	1.05227e-07	0.000139379	7.81598	chr12	106533667	R	II	NUAK1	5'UTR	island	chr12:106532106-106533696	Both	CG	Island	ENST00000261402	chr12	106457118	106533811	76694	-	142	ENSG00000074590	NUAK1	protein_coding	chromosome	NUAK1	ENSG00000074590	NUAK1						Bivalent_poised_promoter	0.124168343679926			106139889	cg12433395_TC21	cg12433395
cg21312057	0.221217	0.862707	7.35261	1.05607e-07	0.000139379	7.8126	chr21	38713951	F	II		IGR	opensea		Both	CG	Open Sea	ENST00000608928	chr21	38738092	38792687	54596	+	24139	ENSG00000157540	DYRK1A	protein_coding	chromosome	DYRK1A								Heterochromatin	0.1032964617617			37341649	cg21312057_TC21	cg21312057
cg20835863	0.242591	0.329159	7.35253	1.05627e-07	0.000139379	7.81242	chr14	95981689	R	II		IGR	shore	chr14:95982498-95983533	Both	CG	North Shore	ENST00000554161	chr14	95982473	95984248	1776	+	782	ENSG00000258572	RP11-1070N10.3	protein_coding	chromosome	RP11-1070N10.3								Bivalent_poised_promoter	0.116620176885379			95515352	cg20835863_BC21	cg20835863
cg03252361	0.394095	0.425527	7.34995	1.06274e-07	0.000139975	7.80671	chr14	21493853	F	I	NDRG2	5'UTR	island	chr14:21492735-21494270	Grn	CG	Island	ENST00000554415	chr14	21490306	21493851	3546	-	1	ENSG00000165795	NDRG2	protein_coding	chromosome	NDRG2	ENSG00000165795;ENSG00000179636	NDRG2;TPPP2	PRAD_78873	3.07109737543429	Promoter	0.682634730538922	0.317365269461078	Bivalent_poised_promoter	0.118131630895226			21025694	cg03252361_TC11	cg03252361
cg10779868	0.308513	0.612091	7.34872	1.06582e-07	0.000140124	7.804	chr18	46469400	R	II	SMAD7	TSS1500	opensea		Both	CG	Open Sea	ENST00000585986	chr18	46447871	46469102	21232	-	297	ENSG00000101665	SMAD7	protein_coding	chromosome	SMAD7	ENSG00000101665	SMAD7						Active_non-prostate_lineage_promoter	0.0856281152928138			48943030	cg10779868_BC21	cg10779868
cg08986840	0.360248	0.706332	7.34771	1.06838e-07	0.000140204	7.80176	chr8	38409865	R	II		IGR	opensea		Both	CG	Open Sea	ENST00000358138	chr8	38368352	38386180	17829	-	23684	ENSG00000196166	C8orf86	protein_coding	chromosome	C8orf86								Repressed_chromatin	0.166647890795336	PMD	commonPMD	38552347	cg08986840_BC21	cg08986840
cg09668030	0.431245	0.453784	7.34381	1.07826e-07	0.00014089	7.79316	chr1	27852173	R	II		IGR	shelf	chr1:27854416-27854963	Both	CG	North Shelf	ENST00000487743	chr1	27878553	27879815	1263	-	27640	ENSG00000126705	AHDC1	protein_coding	chromosome	AHDC1								Active_non-prostate_lineage_promoter	0.0748970455805088			27525662	cg09668030_TC21	cg09668030
cg06457357	0.478653	0.435824	7.343	1.08033e-07	0.00014089	7.79137	chrX	56259243	R	II	KLF8	5'UTR	shore	chrX:56258951-56259159	Both	CG	South Shore	ENST00000468660	chrX	56259480	56311102	51623	+	235	ENSG00000102349	KLF8	protein_coding	chromosome	KLF8	ENSG00000102349	KLF8						Active_non-prostate_lineage_promoter				56232810	cg06457357_BC21	cg06457357
cg01471886	0.368945	0.466141	7.34291	1.08058e-07	0.00014089	7.79115	chr12	31079808	F	I	TSPAN11	TSS200	island	chr12:31079243-31079878	Red	CG	Island	ENST00000535215	chr12	31079838	31145058	65221	+	28	ENSG00000110900	TSPAN11	protein_coding	chromosome	TSPAN11	ENSG00000110900	TSPAN11						Bivalent_poised_promoter	0.146763981013466	PMD		30926874	cg01471886_BC11	cg01471886
cg01604480	0.197595	0.32658	7.34256	1.08146e-07	0.00014089	7.79038	chr17	75877899	F	II	FLJ45079	Body	opensea		Both	CG	Open Sea	ENST00000374983	chr17	75875109	75878659	3551	-	758	ENSG00000204283	FLJ45079	protein_coding	chromosome	FLJ45079	ENSG00000204283	FLJ45079						Bivalent_poised_promoter	0.170394065368605	PMD	commonPMD	77881817	cg01604480_BC21	cg01604480
cg27539611	0.382116	0.608302	7.33555	1.09955e-07	0.000142909	7.77487	chr10	29330885	R	II		IGR	opensea		Both	CG	Open Sea	ENST00000375520	chr10	29135337	29170827	35491	+	195547	ENSG00000204365	C10orf126	protein_coding	chromosome	C10orf126								Heterochromatin	0.153918250634134	PMD	commonPMD	29041956	cg27539611_TC21	cg27539611
cg19177125	0.300939	0.756725	7.33501	1.10095e-07	0.000142909	7.77369	chr18	19752414	R	II	GATA6	Body	shore	chr18:19744936-19752363	Both	CG	South Shore	ENST00000581694	chr18	19750894	19780843	29950	+	1519	ENSG00000141448	GATA6	protein_coding	chromosome	GATA6	ENSG00000141448	GATA6						Bivalent_poised_promoter	0.18320120421856	PMD	commonPMD	22172453	cg19177125_BC21	cg19177125
cg20741105	0.321401	0.626135	7.33338	1.10521e-07	0.000143205	7.77007	chr7	43686889	R	II	C7orf44	Body	opensea		Both	CG	Open Sea	ENST00000459713	chr7	43686815	43688353	1539	-	1462	ENSG00000106603	COA1	protein_coding	chromosome	COA1	ENSG00000106603	COA1						Active_non-prostate_lineage_enhancer	0.0691175274801872			43647290	cg20741105_TC21	cg20741105
cg04710629	0.295739	0.367843	7.33119	1.11094e-07	0.000143687	7.76524	chr2	191045042	F	I	C2orf88	TSS1500	island	chr2:191044979-191045829	Grn	CG	Island	ENST00000409870	chr2	191045208	191064935	19728	+	164	ENSG00000187699	C2orf88	protein_coding	chromosome	C2orf88	ENSG00000187699	C2orf88	PRAD_17084	2.49993594117384	Promoter	0.614770459081836	0.385229540918164	Bivalent_poised_promoter	0.0680895162854897			190180316	cg04710629_BC11	cg04710629
cg00916810	0.301019	0.732725	7.32641	1.1236e-07	0.000145063	7.75464	chr4	88449925	R	II	SPARCL1	5'UTR	opensea		Both	CG	Open Sea	ENST00000535835	chr4	88415569	88449771	34203	-	153	ENSG00000152583	SPARCL1	protein_coding	chromosome	SPARCL1	ENSG00000152583	SPARCL1						Active_non-prostate_lineage_enhancer	0.111045446517192			87528773	cg00916810_BC21	cg00916810
cg08243728	0.303284	0.512733	7.32445	1.12881e-07	0.000145475	7.75031	chr19	45905890	R	I	PPP1R13L	5'UTR	shelf	chr19:45908140-45908466	Red	CG	North Shelf	ENST00000360957	chr19	45882892	45908296	25405	-	2404	ENSG00000104881	PPP1R13L	protein_coding	chromosome	PPP1R13L	ENSG00000104881	PPP1R13L	PRAD_101949	7.67738284916349	Intron	0.684630738522954	0.315369261477046	Bivalent_poised_promoter	0.109198316890033			45402632	cg08243728_TC11	cg08243728
cg04393240	0.120682	0.888817	7.32045	1.13954e-07	0.000146344	7.74146	chr3	52561696	R	II	NT5DC2	Body	shelf	chr3:52558565-52558769	Both	CG	South Shelf	ENST00000463947	chr3	52558401	52561700	3300	-	2	ENSG00000168268	NT5DC2	protein_coding	chromosome	NT5DC2	ENSG00000168268	NT5DC2						Active_non-prostate_lineage_promoter	0.0812762803607202			52527680	cg04393240_BC21	cg04393240
cg25054580	0.340494	0.426559	7.32042	1.13964e-07	0.000146344	7.74138	chr4	54976019	F	II		IGR	island	chr4:54975387-54976202	Both	CG	Island	ENST00000548609	chr4	54966983	54968313	1331	+	9035	ENSG00000180613	GSX2	protein_coding	chromosome	GSX2	ENSG00000145216	FIP1L1						Bivalent_poised_promoter	0.0900951192226912			54109852	cg25054580_TC21	cg25054580
cg21079003	0.293196	0.414167	7.31907	1.14328e-07	0.000146368	7.73839	chr15	93615146	R	II	RGMA	Body	shore	chr15:93615622-93617185	Both	CG	North Shore	ENST00000557420	chr15	93588177	93616374	28198	-	1226	ENSG00000182175	RGMA	protein_coding	chromosome	RGMA	ENSG00000182175	RGMA						Bivalent_poised_promoter	0.172833620031887	PMD	commonPMD	93071917	cg21079003_TC21	cg21079003
cg03311232	0.148605	0.385613	7.31884	1.1439e-07	0.000146368	7.73788	chr1	46951291	F	II		IGR	island	chr1:46951168-46951792	Both	CG	Island	ENST00000371956	chr1	46972668	46979884	7217	+	21375	ENSG00000197587	DMBX1	protein_coding	chromosome	DMBX1								Bivalent_poised_enhancer	0.12516305067882	PMD		46485619	cg03311232_TC21	cg03311232
cg01308787	0.164316	0.723863	7.3153	1.15355e-07	0.00014734	7.73003	chr7	139710516	R	II	TBXAS1	Body	opensea		Both	CG	Open Sea	ENST00000484111	chr7	139725043	139727118	2076	-	16600	ENSG00000059378	PARP12	protein_coding	chromosome	PARP12	ENSG00000059377	TBXAS1						Repressed_chromatin	0.0816485683858071			140010716	cg01308787_TC21	cg01308787
cg06660522	0.247477	0.736503	7.31326	1.15912e-07	0.000147636	7.72553	chr1	211725112	F	II		IGR	opensea		Both	CG	Open Sea	ENST00000367001	chr1	211744910	211752084	7175	-	26970	ENSG00000170385	SLC30A1	protein_coding	chromosome	SLC30A1								Heterochromatin	0.0863308244621003			211551770	cg06660522_BC21	cg06660522
cg11112532	0.315396	0.474603	7.31295	1.15998e-07	0.000147636	7.72483	chr15	45479807	R	I	SHF	1stExon	island	chr15:45479509-45480498	Red	CG	Island	ENST00000561091	chr15	45466421	45479657	13237	-	149	ENSG00000138606	SHF	protein_coding	chromosome	SHF	ENSG00000138606	SHF						Bivalent_poised_promoter	0.0950292882303265			45187609	cg11112532_BC11	cg11112532
cg16264549	0.390109	0.560175	7.30878	1.1715e-07	0.000148825	7.71558	chr4	8223566	R	II	SH3TC1	Body	opensea		Both	CG	Open Sea	ENST00000514274	chr4	8226323	8229196	2874	+	2755	ENSG00000125089	SH3TC1	protein_coding	chromosome	SH3TC1	ENSG00000125089	SH3TC1	PRAD_26582	7.59979872884928	Intron	0.357285429141717	0.642714570858283	Active_non-prostate_lineage_enhancer	0.149839704464403	PMD		8221839	cg16264549_BC21	cg16264549
cg12911763	0.366138	0.400315	7.30807	1.17347e-07	0.000148825	7.71401	chr11	125133335	F	II	PKNOX2	5'UTR	opensea		Both	CG	Open Sea	ENST00000561115	chr11	125109969	125237778	127810	+	23365	ENSG00000165495	PKNOX2	protein_coding	chromosome	PKNOX2	ENSG00000165495	PKNOX2						Bivalent_poised_promoter	0.173004764775377	PMD	commonPMD	125263439	cg12911763_TC21	cg12911763
cg09015547	0.343868	0.673862	7.30689	1.17674e-07	0.000148977	7.71141	chr9	90169281	F	II	DAPK1	Body	opensea		Both	CG	Open Sea	ENST00000491893	chr9	90113920	90322297	208378	+	55360	ENSG00000196730	DAPK1	protein_coding	chromosome	DAPK1	ENSG00000196730	DAPK1						Active_non-prostate_lineage_enhancer	0.136532081508014	PMD		87554366	cg09015547_BC21	cg09015547
cg03568858	0.326799	0.364773	7.30587	1.1796e-07	0.000149076	7.70913	chr7	100465221	F	II	TRIP6	1stExon	shore	chr7:100463758-100464146	Both	CG	South Shore	ENST00000200457	chr7	100464760	100471076	6317	+	460	ENSG00000087077	TRIP6	protein_coding	chromosome	TRIP6	ENSG00000087077	TRIP6	PRAD_46952	2.50824917968302	Promoter	0.662674650698603	0.337325349301397	Active_non-prostate_lineage_promoter	0.103045786386531
cg05226168	0.345814	0.370256	7.30306	1.18748e-07	0.000149808	7.70291	chr16	68118441	F	II	NFATC3	TSS1500	shore	chr16:68118564-68119986	Both	CG	North Shore	ENST00000569766	chr16	68118654	68260374	141721	+	211	ENSG00000072736	NFATC3	protein_coding	chromosome	NFATC3			PRAD_88835	16.6463045822039	Promoter	0.624750499001996	0.375249500998004	Active_non-prostate_lineage_promoter	0.0671057368912833			68084538	cg05226168_TC21	cg05226168
cg03306374	0.30344	0.292653	7.30159	1.19162e-07	0.000149841	7.69965	chr16	23847325	R	I	PRKCB	1stExon	island	chr16:23846941-23848102	Red	CG	Island	ENST00000321728	chr16	23847322	24231932	384611	+	2	ENSG00000166501	PRKCB	protein_coding	chromosome	PRKCB	ENSG00000166501	PRKCB	PRAD_87549	5.9289828874221	Promoter	0.786427145708583	0.213572854291417	Bivalent_poised_promoter	0.178260172048165	PMD	commonPMD
cg03166702	0.375018	0.525765	7.30149	1.19191e-07	0.000149841	7.69942	chr1	92357392	R	II	TGFBR3	5'UTR	opensea		Both	CG	Open Sea	ENST00000212355	chr1	92145902	92351787	205886	-	5604	ENSG00000069702	TGFBR3	protein_coding	chromosome	TGFBR3	ENSG00000069702	TGFBR3						Active_non-prostate_lineage_enhancer	0.0852735420237063			91891835	cg03166702_BC21	cg03166702
cg08711711	0.257521	0.710169	7.29863	1.20002e-07	0.000150465	7.69308	chr15	74094901	R	II		IGR	opensea		Both	CG	Open Sea	ENST00000569673	chr15	74032141	74045088	12948	-	49812	ENSG00000205363	C15orf59	protein_coding	chromosome	C15orf59								Active_non-prostate_lineage_enhancer	0.140041855772801	PMD		73802560	cg08711711_BC21	cg08711711
cg14820415	0.386686	0.380113	7.29773	1.20257e-07	0.000150465	7.6911	chr2	6121680	F	II	LOC400940	TSS1500	opensea		Both	CG	Open Sea	ENST00000391666	chr2	6111712	6114374	2663	+	9967	ENSG00000272268	DKFZP761K2322	protein_coding	chromosome	DKFZP761K2322								Bivalent_poised_promoter	0.227573435207092	PMD	commonPMD	5981548	cg14820415_BC21	cg14820415
cg12966367	0.289224	0.392731	7.29752	1.20317e-07	0.000150465	7.69063	chr3	50378407	R	II	RASSF1	TSS200	island	chr3:50377803-50378540	Both	CG	Island	ENST00000359365	chr3	50367219	50378343	11125	-	63	ENSG00000068028	RASSF1	protein_coding	chromosome	RASSF1	ENSG00000068028	RASSF1	PRAD_21216	6.98703231147282	Promoter	0.716566866267465	0.283433133732535	Bivalent_poised_promoter	0.0957276182815056			50340976	cg12966367_BC21	cg12966367
cg09211105	0.370384	0.471688	7.29658	1.20587e-07	0.000150518	7.68853	chr17	33571673	R	II	SLFN5	5'UTR	shore	chr17:33569141-33570527	Both	CG	South Shore	ENST00000592325	chr17	33570108	33586839	16732	+	1564	ENSG00000166750	SLFN5	protein_coding	chromosome	SLFN5	ENSG00000166750	SLFN5						Active_prostate_lineage-specific_promoter	0.12485681854587			35244654	cg09211105_BC21	cg09211105
cg13344137	0.352058	0.358484	7.2959	1.20779e-07	0.000150518	7.68704	chr1	155946122	R	II	ARHGEF2	Body	shore	chr1:155947678-155948490	Both	CG	North Shore	ENST00000313695	chr1	155916645	155947951	31307	-	1827	ENSG00000116584	ARHGEF2	protein_coding	chromosome	ARHGEF2	ENSG00000116584	ARHGEF2						Active_non-prostate_lineage_promoter	0.0746465841508003			155976331	cg13344137_TC21	cg13344137
cg04425614	-0.207155	0.589152	-7.29274	1.21689e-07	0.000151389	7.68002	chr14	105055026	F	I	C14orf180	Body	island	chr14:105054873-105055113	Red	CG	Island	ENST00000556320	chr14	105057201	105059898	2698	-	4870	ENSG00000258986	TMEM179	protein_coding	chromosome	TMEM179	ENSG00000258986;ENSG00000184601	TMEM179;C14orf180	PRAD_82164	12.9628669710681	Exon	0.702594810379242	0.297405189620758	Bivalent_poised_promoter	0.186803857100839	PMD	commonPMD	104588689	cg04425614_BC11	cg04425614
cg07091593	0.44425	0.452812	7.28897	1.22781e-07	0.000152304	7.67166	chr3	187455718	R	I	BCL6	5'UTR	island	chr3:187455330-187455843	Red	CG	Island	ENST00000438077	chr3	187449568	187455732	6165	-	12	ENSG00000113916	BCL6	protein_coding	chromosome	BCL6	ENSG00000113916	BCL6	PRAD_25466	6.79228629844674	Promoter	0.536926147704591	0.463073852295409	Active_prostate_lineage-specific_promoter	0.0853240033307447			187737930	cg07091593_BC11	cg07091593
cg23845719	0.433532	0.402917	7.28874	1.22849e-07	0.000152304	7.67114	chr5	170878094	F	I	FGF18	Body	island	chr5:170877798-170878210	Grn	CG	Island	ENST00000274625	chr5	170846660	170884627	37968	+	31433	ENSG00000156427	FGF18	protein_coding	chromosome	FGF18	ENSG00000156427	FGF18						Bivalent_poised_promoter	0.101429344403341			171451090	cg23845719_TC11	cg23845719
cg12022558	0.396785	0.516511	7.28493	1.23965e-07	0.000153424	7.66268	chr2	206110544	R	II	PARD3B	ExonBnd	opensea		Both	CG	Open Sea	ENST00000465890	chr2	206158216	206166235	8020	+	47670	ENSG00000116117	PARD3B	protein_coding	chromosome	PARD3B	ENSG00000116117	PARD3B						Primed_prostate_lineage_enhancer	0.158362683685567	PMD	commonPMD	205245820	cg12022558_TC21	cg12022558
cg08248287	0.295911	0.70813	7.28334	1.24432e-07	0.000153514	7.65916	chr3	171024841	F	II	TNIK	Body	opensea		Both	CG	Open Sea	ENST00000468757	chr3	170875340	170943500	68161	-	81340	ENSG00000154310	TNIK	protein_coding	chromosome	TNIK	ENSG00000154310	TNIK						Active_non-prostate_lineage_enhancer	0.0827858204252214			171307052	cg08248287_BC21	cg08248287
cg04432275	0.161328	0.905604	7.28289	1.24566e-07	0.000153514	7.65815	chr3	70901528	F	I		IGR	opensea		Red	CG	Open Sea	ENST00000460805	chr3	71008342	71015503	7162	-	113973	ENSG00000114861	FOXP1	protein_coding	chromosome	FOXP1								Heterochromatin	0.160191935775808	PMD	commonPMD	70852377	cg04432275_BC11	cg04432275
cg22413056	0.270727	0.354604	7.28195	1.24844e-07	0.000153514	7.65606	chr6	30650202	R	II	KIAA1949	Body	opensea		Both	CG	Open Sea	ENST00000467662	chr6	30644166	30654935	10770	-	4731	ENSG00000146112	PPP1R18	protein_coding	chromosome	PPP1R18	ENSG00000146112	PPP1R18	PRAD_38485	5.4158184771182	Intron	0.614770459081836	0.385229540918164	Active_non-prostate_lineage_promoter	0.0760530823163392			30682425	cg22413056_TC21	cg22413056
cg12149606	0.304108	0.658311	7.28154	1.24966e-07	0.000153514	7.65515	chr14	75614186	F	II	TMED10	Body	opensea		Both	CG	Open Sea	ENST00000557670	chr14	75601059	75614600	13542	-	412	ENSG00000170348	TMED10	protein_coding	chromosome	TMED10	ENSG00000170348	TMED10	PRAD_80876	6.79228629844674	Exon	0.522954091816367	0.477045908183633	Active_non-prostate_lineage_promoter	0.0828364647655046			75147483	cg12149606_BC21	cg12149606
cg00083091	0.126282	0.883167	7.28106	1.25108e-07	0.000153514	7.65409	chr8	102485892	F	II		IGR	opensea		Both	CG	Open Sea	ENST00000251808	chr8	102504660	102681954	177295	+	18766	ENSG00000083307	GRHL2	protein_coding	chromosome	GRHL2								Primed_non-prostate_lineage-specific_enhancer	0.0708959962234085			101473664	cg00083091_BC21	cg00083091
cg05608908	0.311457	0.388283	7.27511	1.26887e-07	0.000155432	7.64087	chr22	33119791	R	II	SYN3	Body	opensea		Both	CG	Open Sea	ENST00000266085	chr22	33197687	33259030	61344	+	77894	ENSG00000100234	TIMP3	protein_coding	chromosome	TIMP3	ENSG00000185666	SYN3						Active_non-prostate_lineage_enhancer	0.158343689869505	PMD	commonPMD	32723805	cg05608908_BC21	cg05608908
cg01600962	0.135309	0.893683	7.27361	1.27339e-07	0.00015572	7.63755	chr7	90343060	F	II	CDK14	5'UTR	opensea		Both	CG	Open Sea	ENST00000436577	chr7	90339176	90836677	497502	+	3883	ENSG00000058091	CDK14	protein_coding	chromosome	CDK14	ENSG00000058091	CDK14						Heterochromatin	0.142173729855815	PMD		90713746	cg01600962_TC21	cg01600962
cg18684905	0.208504	0.90902	7.27209	1.27801e-07	0.000156019	7.63416	chr19	1822532	F	I	REXO1	Body	island	chr19:1822339-1822638	Red	CG	Island	ENST00000586343	chr19	1818557	1821566	3010	-	965	ENSG00000079313	REXO1	protein_coding	chromosome	REXO1	ENSG00000079313	REXO1						Primed_non-prostate_lineage-specific_enhancer	0.119202432621302			1822533	cg18684905_BC11	cg18684905
cg20041729	0.352174	0.655656	7.26903	1.28731e-07	0.0001564	7.62737	chr13	80934176	R	II		IGR	opensea		Both	CG	Open Sea	ENST00000377104	chr13	80910111	80915086	4976	-	19089	ENSG00000136158	SPRY2	protein_coding	chromosome	SPRY2								Heterochromatin	0.116402743633317			80360041	cg20041729_BC21	cg20041729
cg16554148	0.204484	0.638887	7.26883	1.28793e-07	0.0001564	7.62692	chr1	3630882	F	II	TP73	Body	shelf	chr1:3634633-3635101	Both	CG	North Shelf	ENST00000378290	chr1	3614622	3649655	35034	+	16259	ENSG00000078900	TP73	protein_coding	chromosome	TP73	ENSG00000078900	TP73						Bivalent_poised_enhancer	0.134062873769103	PMD
cg15340204	0.255717	0.834145	7.26877	1.28812e-07	0.0001564	7.62678	chr5	90681954	R	II	ARRDC3-AS1	Body	opensea		Both	CG	Open Sea	ENST00000265138	chr5	90664541	90679176	14636	-	2777	ENSG00000113369	ARRDC3	protein_coding	chromosome	ARRDC3								Heterochromatin	0.0733961896588101
cg07041883	0.396311	0.403857	7.2682	1.28984e-07	0.0001564	7.62553	chr5	76476158	R	I		IGR	island	chr5:76476045-76476692	Red	CG	Island	ENST00000505926	chr5	76506274	76627298	121025	+	30114	ENSG00000113231	PDE8B	protein_coding	chromosome	PDE8B			PRAD_33217	5.08290305929531	Distal	0.70059880239521	0.29940119760479	Bivalent_poised_promoter	0.109548903567824			77180333	cg07041883_TC11	cg07041883
cg08619932	0.326456	0.449105	7.26515	1.29924e-07	0.000157273	7.61874	chr19	49200058	R	II	FUT2	5'UTR	island	chr19:49199964-49200184	Both	CG	Island	ENST00000522283	chr19	49199290	49199900	611	+	767	ENSG00000176920	FUT2	protein_coding	chromosome	FUT2	ENSG00000176920	FUT2	PRAD_102417	3.82853968339246	Exon	0.620758483033932	0.379241516966068	Bivalent_poised_promoter	0.10987425429483			48696801	cg08619932_TC21	cg08619932
cg05300054	0.289985	0.592552	7.26316	1.30537e-07	0.00015775	7.61433	chr7	151368694	F	II	PRKAG2	Body	opensea		Both	CG	Open Sea	ENST00000476632	chr7	151265823	151330251	64429	-	38442	ENSG00000106617	PRKAG2	protein_coding	chromosome	PRKAG2	ENSG00000106617	PRKAG2						Primed_non-prostate_lineage-specific_enhancer	0.116597310375581			151671608	cg05300054_TC21	cg05300054
cg24832985	0.329741	0.390732	7.26147	1.31063e-07	0.000158119	7.61057	chr5	81148310	F	II		IGR	opensea		Both	CG	Open Sea	ENST00000507655	chr5	80742688	81047616	304929	-	100693	ENSG00000145687	SSBP2	protein_coding	chromosome	SSBP2								Active_non-prostate_lineage_promoter	0.117381164201281			81852491	cg24832985_TC21	cg24832985
cg18038544	0.311534	0.596441	7.25986	1.31566e-07	0.000158391	7.60698	chr3	14576099	R	II	GRIP2	Body	opensea		Both	CG	Open Sea	ENST00000443613	chr3	14530619	14581836	51218	-	5735	ENSG00000144596	GRIP2	processed_transcript	chromosome	GRIP2								Repressed_chromatin	0.0977280700239217			14534592	cg18038544_TC21	cg18038544
cg24660009	0.325654	0.46356	7.25856	1.31973e-07	0.000158391	7.60409	chr6	28458175	F	I		IGR	shore	chr6:28457568-28457926	Grn	CG	South Shore	ENST00000474923	chr6	28471963	28483564	11602	-	25387	ENSG00000198704	GPX6	protein_coding	chromosome	GPX6								Bivalent_poised_promoter	0.153889439231727	PMD	commonPMD
cg12973941	0.378269	0.478988	7.2562	1.32714e-07	0.000158391	7.59885	chr4	13545639	F	II	NKX3-2	1stExon	island	chr4:13543562-13546494	Both	CG	Island	ENST00000382438	chr4	13542454	13546674	4221	-	1033	ENSG00000109705	NKX3-2	protein_coding	chromosome	NKX3-2	ENSG00000109705	NKX3-2						Bivalent_poised_promoter	0.105338132718347			13544015	cg12973941_BC21	cg12973941
cg00753593	0.194988	0.728712	7.25599	1.3278e-07	0.000158391	7.59839	chr9	73100412	F	II		IGR	opensea		Both	CG	Open Sea	ENST00000377126	chr9	72999503	73029540	30038	-	70871	ENSG00000119138	KLF9	protein_coding	chromosome	KLF9								Active_non-prostate_lineage_promoter	0.137676219009637	PMD		70485496	cg00753593_TC21	cg00753593
cg02113493	0.166984	0.910011	7.25575	1.32857e-07	0.000158391	7.59784	chr19	33877270	R	II		IGR	shore	chr19:33878782-33878985	Both	CG	North Shore	ENST00000589598	chr19	33877861	33878629	769	-	1357	ENSG00000124299	PEPD	protein_coding	chromosome	PEPD								Primed_non-prostate_lineage-specific_enhancer	0.117562746186583			33386364	cg02113493_BC21	cg02113493
cg06234063	0.353757	0.358864	7.25575	1.32858e-07	0.000158391	7.59783	chr12	65219392	F	II		IGR	shore	chr12:65218245-65219143	Both	CG	South Shore	ENST00000539120	chr12	65218450	65230291	11842	+	941	ENSG00000111490	TBC1D30	protein_coding	chromosome	TBC1D30	ENSG00000111490	TBC1D30	PRAD_73530	5.23008119990544	Intron	0.602794411177645	0.397205588822355	Bivalent_poised_promoter	0.0934194580966014			64825612	cg06234063_BC21	cg06234063
cg04756425	0.144562	0.874741	7.25501	1.3309e-07	0.000158391	7.5962	chr11	129151977	F	II		IGR	shelf	chr11:129148497-129149917	Both	CG	South Shelf	ENST00000525234	chr11	128936639	129149219	212581	-	2757	ENSG00000134909	ARHGAP32	protein_coding	chromosome	ARHGAP32								Heterochromatin	0.0909909109793827			129282082	cg04756425_BC21	cg04756425
cg06240106	0.252715	0.804537	7.25468	1.33195e-07	0.000158391	7.59546	chr1	167744608	R	II	MPZL1	Body	opensea		Both	CG	Open Sea	ENST00000403379	chr1	167743793	167757622	13830	+	814	ENSG00000197965	MPZL1	protein_coding	chromosome	MPZL1	ENSG00000197965	MPZL1						Heterochromatin	0.0743345370830274			167775371	cg06240106_TC21	cg06240106
cg26832399	0.30196	0.858909	7.25443	1.33275e-07	0.000158391	7.5949	chr8	86262603	F	II	CA1	5'UTR	opensea		Both	CG	Open Sea	ENST00000431316	chr8	86240458	86262130	21673	-	472	ENSG00000133742	CA1	protein_coding	chromosome	CA1	ENSG00000133742	CA1						Primed_prostate_lineage_enhancer	0.155214747255012	PMD	commonPMD
cg01524893	0.287934	0.336763	7.25341	1.33597e-07	0.000158456	7.59264	chr17	12877227	R	II	RICH2	Body	shore	chr17:12877270-12877773	Both	CG	North Shore	ENST00000578087	chr17	12877029	12884364	7336	+	197	ENSG00000006740	ARHGAP44	protein_coding	chromosome	ARHGAP44	ENSG00000006740	ARHGAP44						Bivalent_poised_promoter	0.207042125298677	PMD	commonPMD	12973910	cg01524893_TC21	cg01524893
cg21226671	0.197364	0.882304	7.25287	1.33771e-07	0.000158456	7.59143	chr17	77018974	R	II	C1QTNF1	TSS1500	shore	chr17:77020023-77020868	Both	CG	North Shore	ENST00000578229	chr17	77018896	77044329	25434	+	77	ENSG00000173918	C1QTNF1	protein_coding	chromosome	C1QTNF1	ENSG00000265096;ENSG00000173918	C1QTNF1-AS1;C1QTNF1	PRAD_95087	16.3938519764169	Promoter	0.542914171656687	0.457085828343313	Active_non-prostate_lineage_promoter	0.122271153127181
cg19824993	0.178732	0.743861	7.25172	1.34135e-07	0.000158565	7.58888	chr1	201269807	R	II	PKP1	Body	opensea		Both	CG	Open Sea	ENST00000475988	chr1	201285320	201289300	3981	+	15511	ENSG00000081277	PKP1	protein_coding	chromosome	PKP1	ENSG00000081277	PKP1						Bivalent_poised_promoter	0.109396743029687			201300679	cg19824993_TC21	cg19824993
cg21462428	0.420424	0.394724	7.25056	1.34504e-07	0.000158565	7.58631	chr12	4381448	F	II	CCND2	TSS1500	island	chr12:4378366-4382222	Both	CG	Island	ENST00000261254	chr12	4382938	4414516	31579	+	1488	ENSG00000118971	CCND2	protein_coding	chromosome	CCND2			PRAD_71033	8.7087319355932	Intron	0.584830339321357	0.415169660678643	Bivalent_poised_promoter	0.168258491446787	PMD	commonPMD	4272282	cg21462428_BC21	cg21462428
cg14065857	0.286908	0.531353	7.2505	1.34525e-07	0.000158565	7.58616	chr2	33436054	R	II	LTBP1	Body	opensea		Both	CG	Open Sea	ENST00000413303	chr2	33468729	33498778	30050	+	32673	ENSG00000049323	LTBP1	protein_coding	chromosome	LTBP1	ENSG00000049323	LTBP1						Primed_non-prostate_lineage-specific_enhancer	0.112407966646369			33210987	cg14065857_TC21	cg14065857
cg05542338	0.427955	0.42909	7.3499	1.36753e-07	0.000160583	7.58197	chr4	5710407	R	I	EVC2	5'UTR	island	chr4:5709985-5710495	Red	CG	Island	ENST00000344408	chr4	5564166	5710294	146129	-	112	ENSG00000173040	EVC2	protein_coding	chromosome	EVC2	ENSG00000173040	EVC2	PRAD_26433	3.02701030129706	Promoter	0.722554890219561	0.277445109780439	Bivalent_poised_promoter	0.176760384040145	PMD	commonPMD	5708680	cg05542338_TC11	cg05542338
cg14081667	0.346686	0.499704	7.24341	1.36813e-07	0.000160583	7.57038	chr21	44782497	F	II		IGR	island	chr21:44782248-44782601	Both	CG	Island	ENST00000270162	chr21	44834395	44847008	12614	-	64509	ENSG00000142178	SIK1	protein_coding	chromosome	SIK1			PRAD_107798	10.9228458029504	Promoter	0.644710578842315	0.355289421157685	Bivalent_poised_promoter	0.092758774552232			43362617	cg14081667_TC21	cg14081667
cg25003777	0.471017	0.419876	7.24311	1.36909e-07	0.000160583	7.56972	chr6	2841626	R	II	SERPINB1	5'UTR	shore	chr6:2841810-2842273	Both	CG	North Shore	ENST00000476896	chr6	2836342	2842082	5741	-	454	ENSG00000021355	SERPINB1	protein_coding	chromosome	SERPINB1	ENSG00000021355	SERPINB1						Bivalent_poised_promoter	0.0826420794706724			2841392	cg25003777_TC21	cg25003777
cg01030534	0.419886	0.474403	7.24196	1.37283e-07	0.000160653	7.56716	chr7	143579698	F	I	FAM115A	5'UTR	shelf	chr7:143582125-143582610	Red	CG	North Shelf	ENST00000460532	chr7	143573201	143579976	6776	-	276	ENSG00000198420	FAM115A	protein_coding	chromosome	FAM115A	ENSG00000198420	FAM115A						Bivalent_poised_promoter	0.0884580231249856			143882605	cg01030534_BC11	cg01030534
cg08177833	0.398951	0.359381	7.2414	1.37467e-07	0.000160653	7.56591	chr16	88717537	F	I	CYBA	TSS200	island	chr16:88716989-88717606	Grn	CG	Island	ENST00000261623	chr16	88709691	88717560	7870	-	21	ENSG00000051523	CYBA	protein_coding	chromosome	CYBA	ENSG00000051523	CYBA	PRAD_89844	21.472870427764	Promoter	0.692614770459082	0.307385229540918	Bivalent_poised_promoter	0.100364038152423			88651129	cg08177833_TC11	cg08177833
cg18726691	0.367475	0.453449	7.24087	1.3764e-07	0.000160653	7.56473	chr15	90039613	R	II	RHCG	1stExon	island	chr15:90039464-90039984	Both	CG	Island	ENST00000544600	chr15	89998680	90039814	41135	-	199	ENSG00000140519	RHCG	protein_coding	chromosome	RHCG	ENSG00000140519	RHCG						Bivalent_poised_promoter	0.130332366981339	PMD		89496382	cg18726691_TC21	cg18726691
cg00725401	0.261444	0.420656	7.24017	1.3787e-07	0.00016066	7.56317	chr8	70945169	R	II		IGR	shore	chr8:70946890-70947299	Both	CG	North Shore	ENST00000276594	chr8	70963886	70983562	19677	-	38391	ENSG00000147596	PRDM14	protein_coding	chromosome	PRDM14								Bivalent_poised_enhancer	0.176885193296108	PMD	commonPMD	70032934	cg00725401_BC21	cg00725401
cg06500017	0.310571	0.620052	7.23746	1.38759e-07	0.000161435	7.55715	chr1	15499323	R	II	TMEM51	5'UTR	opensea		Both	CG	Open Sea	ENST00000376005	chr1	15494970	15497813	2844	-	1509	ENSG00000204464	C1orf195	protein_coding	chromosome	C1orf195	ENSG00000171729	TMEM51						Active_non-prostate_lineage_enhancer	0.0952004628289449
cg03911977	0.148048	0.820313	7.23554	1.39396e-07	0.000161913	7.55287	chr10	74026031	R	II		IGR	opensea		Both	CG	Open Sea	ENST00000307365	chr10	74033678	74035794	2117	+	7645	ENSG00000168209	DDIT4	protein_coding	chromosome	DDIT4								Primed_non-prostate_lineage-specific_enhancer	0.0775599732874804			72266273	cg03911977_TC21	cg03911977
cg00190330	0.164568	0.767465	7.23436	1.39789e-07	0.000162107	7.55023	chr13	50702184	R	II	DLEU1	Body	island	chr13:50697984-50702286	Both	CG	Island	ENST00000425586	chr13	50601269	50699856	98588	-	2327	ENSG00000231607	DLEU2	processed_transcript	chromosome	DLEU2	ENSG00000176124	DLEU1						Bivalent_poised_promoter	0.0789034775143023			50128048	cg00190330_BC21	cg00190330
cg24008544	0.371651	0.340743	7.23114	1.40862e-07	0.000163058	7.54307	chr17	41363899	R	I	TMEM106A	5'UTR	island	chr17:41363727-41364273	Red	CG	Island	ENST00000331615	chr17	41363894	41372061	8168	+	4	ENSG00000184988	TMEM106A	protein_coding	chromosome	TMEM106A	ENSG00000184988	TMEM106A	PRAD_92660	7.89838702030063	Promoter	0.586826347305389	0.413173652694611	Active_non-prostate_lineage_promoter	0.0753925172160019			43211880	cg24008544_TC11	cg24008544
cg05308867	0.262029	0.768556	7.23054	1.41063e-07	0.000163058	7.54173	chr2	106258092	R	II		IGR	opensea		Both	CG	Open Sea	ENST00000233154	chr2	106361354	106510730	149377	+	103260	ENSG00000071051	NCK2	protein_coding	chromosome	NCK2								Repressed_chromatin	0.152756236872962	PMD	commonPMD	105641635	cg05308867_BC21	cg05308867
cg18927077	0.279885	0.573095	7.22844	1.41769e-07	0.000163461	7.53705	chr14	103605358	R	II		IGR	island	chr14:103604539-103605504	Both	CG	Island	ENST00000600530	chr14	103606218	103608296	2079	+	858	ENSG00000259374	RP11-736N17.4	pseudogene	chromosome	RP11-736N17.4								Bivalent_poised_promoter	0.106543421531634
cg21327194	0.212797	0.499974	7.22815	1.41867e-07	0.000163461	7.53641	chr17	72443018	F	I	GPRC5C	Body	island	chr17:72442927-72443194	Red	CG	Island	ENST00000582873	chr17	72439216	72443227	4012	+	3801	ENSG00000170412	GPRC5C	protein_coding	chromosome	GPRC5C	ENSG00000170412	GPRC5C	PRAD_94510	19.4684275625565	3' UTR	0.654690618762475	0.345309381237525	Active_non-prostate_lineage_promoter	0.115113039280448			74446879	cg21327194_BC11	cg21327194
cg17759274	0.281	0.497713	7.22703	1.42247e-07	0.000163636	7.53391	chr19	39260954	F	I		IGR	island	chr19:39260374-39262631	Red	CG	Island	ENST00000601953	chr19	39221071	39260544	39474	-	409	ENSG00000182472	CAPN12	protein_coding	chromosome	CAPN12								Bivalent_poised_promoter	0.106436826993597
cg04382470	0.350112	0.423496	7.22507	1.42912e-07	0.00016398	7.52954	chr17	43974975	R	I	MAPT	5'UTR	island	chr17:43971410-43975040	Red	CG	Island	ENST00000446361	chr17	43972040	44105700	133661	+	2934	ENSG00000186868	MAPT	protein_coding	chromosome	MAPT	ENSG00000186868	MAPT						Bivalent_poised_promoter	0.150476237513546	PMD	commonPMD	45897609	cg04382470_TC11	cg04382470
cg00271964	0.122069	0.909768	7.2248	1.43003e-07	0.00016398	7.52894	chr2	144693693	F	II		IGR	shore	chr2:144694666-144695180	Both	CG	North Shore	ENST00000482961	chr2	144708512	144709620	1109	-	15925	ENSG00000121964	GTDC1	protein_coding	chromosome	GTDC1								Active_non-prostate_lineage_enhancer	0.145823554490923	PMD		143936126	cg00271964_BC21	cg00271964
cg09500443	0.287038	0.494788	7.22396	1.43291e-07	0.000164048	7.52706	chr5	180018465	R	I	SCGB3A1	5'UTR	island	chr5:180017099-180019062	Grn	CG	Island	ENST00000292641	chr5	180017103	180018540	1438	-	73	ENSG00000161055	SCGB3A1	protein_coding	chromosome	SCGB3A1	ENSG00000161055	SCGB3A1						Bivalent_poised_promoter	0.129691927789708	PMD		180591465	cg09500443_TC11	cg09500443
cg22080161	0.168257	0.355664	7.22284	1.43674e-07	0.000164224	7.52456	chr4	109089071	R	I	LEF1	TSS1500	island	chr4:109087747-109090407	Red	CG	Island	ENST00000438313	chr4	108969573	109088954	119382	-	116	ENSG00000138795	LEF1	protein_coding	chromosome	LEF1	ENSG00000138795	LEF1	PRAD_29063	4.97531726337604	Promoter	0.750499001996008	0.249500998003992	Bivalent_poised_promoter	0.168817473666227	PMD	commonPMD
cg14736058	0.285714	0.430529	7.22201	1.43957e-07	0.000164277	7.52271	chr4	16085606	R	I	PROM1	TSS200	island	chr4:16084195-16085735	Red	CG	Island	ENST00000543373	chr4	15977813	16085668	107856	-	60	ENSG00000007062	PROM1	protein_coding	chromosome	PROM1	ENSG00000007062	PROM1						Bivalent_poised_promoter	0.121363771159146			16083983	cg14736058_BC11	cg14736058
cg02806802	0.104265	0.872893	7.22137	1.44177e-07	0.000164277	7.52128	chr15	45461444	F	II	SHF	Body	shore	chr15:45458801-45459580	Both	CG	South Shore	ENST00000561239	chr15	45462406	45465856	3451	-	4410	ENSG00000138606	SHF	protein_coding	chromosome	SHF	ENSG00000138606	SHF						Primed_non-prostate_lineage-specific_enhancer	0.0950292882303265			45169246	cg02806802_TC21	cg02806802
cg00300046	0.203796	0.859733	7.21828	1.45239e-07	0.000164996	7.51441	chr1	2084595	R	II	PRKCZ	Body	shelf	chr1:2082314-2082529	Both	CG	South Shelf	ENST00000479263	chr1	2075890	2116834	40945	+	8704	ENSG00000067606	PRKCZ	protein_coding	chromosome	PRKCZ	ENSG00000067606	PRKCZ						Heterochromatin	0.0717113764969375			2153156	cg00300046_TC21	cg00300046
cg26573704	0.440987	0.421938	7.2182	1.45268e-07	0.000164996	7.51423	chr5	33892223	R	II	ADAMTS12	TSS200	island	chr5:33892191-33892403	Both	CG	Island	ENST00000504830	chr5	33523640	33892297	368658	-	72	ENSG00000151388	ADAMTS12	protein_coding	chromosome	ADAMTS12	ENSG00000151388	ADAMTS12						Bivalent_poised_promoter	0.208476168525455	PMD	commonPMD	33892118	cg26573704_TC21	cg26573704
cg04018282	0.31093	0.513297	7.21725	1.45598e-07	0.000165109	7.5121	chr11	85863245	R	II		IGR	opensea		Both	CG	Open Sea	ENST00000528398	chr11	85669882	85780924	111043	-	82320	ENSG00000073921	PICALM	protein_coding	chromosome	PICALM								Active_non-prostate_lineage_enhancer	0.0936191308588016			86152203	cg04018282_TC21	cg04018282
cg26009486	0.27491	0.456289	7.21144	1.47625e-07	0.000167144	7.49915	chr14	24838008	R	I	NFATC4	Body	island	chr14:24837872-24838324	Red	CG	Island	ENST00000557674	chr14	24838205	24839263	1059	+	195	ENSG00000100968	NFATC4	protein_coding	chromosome	NFATC4	ENSG00000100968	NFATC4						Bivalent_poised_promoter	0.120120208976035			24368802	cg26009486_TC11	cg26009486
cg20798740	0.340345	0.367471	7.3131	1.48836e-07	0.000167355	7.50219	chr8	37560840	R	II		IGR	shore	chr8:37557927-37558887	Both	CG	South Shore	ENST00000331569	chr8	37553269	37557537	4269	+	7570	ENSG00000183779	ZNF703	protein_coding	chromosome	ZNF703								Primed_non-prostate_lineage-specific_enhancer	0.0933909308946324
cg18809076	0.278065	0.773141	7.20769	1.48951e-07	0.000167355	7.49078	chr7	55177623	R	II	EGFR	Body	opensea		Both	CG	Open Sea	ENST00000454757	chr7	55177540	55273591	96052	+	82	ENSG00000146648	EGFR	protein_coding	chromosome	EGFR	ENSG00000146648	EGFR						Active_non-prostate_lineage_enhancer	0.0902552894924796			55109930	cg18809076_TC21	cg18809076
cg26596719	0.345255	0.57966	7.2075	1.49017e-07	0.000167355	7.49036	chr7	142986429	F	II	CASP2	Body	shore	chr7:142985047-142985810	Both	CG	South Shore	ENST00000493642	chr7	142986681	143002915	16235	+	250	ENSG00000106144	CASP2	protein_coding	chromosome	CASP2	ENSG00000106144	CASP2						Active_non-prostate_lineage_promoter	0.0949952446974343			143289336	cg26596719_BC21	cg26596719
cg00052692	0.296356	0.554733	7.20736	1.49067e-07	0.000167355	7.49005	chr12	122442863	F	II		IGR	opensea		Both	CG	Open Sea	ENST00000545988	chr12	122439610	122441833	2224	+	3252	ENSG00000158023	WDR66	protein_coding	chromosome	WDR66								Active_non-prostate_lineage_enhancer	0.103812017500044			122004957	cg00052692_BC21	cg00052692
cg25129414	0.352505	0.555542	7.20632	1.49438e-07	0.000167355	7.48772	chrX	152848639	R	II		IGR	opensea		Both	CG	Open Sea	ENST00000440428	chrX	152853614	152861464	7851	-	12823	ENSG00000147382	FAM58A	protein_coding	chromosome	FAM58A								Primed_non-prostate_lineage-specific_enhancer				153583181	cg25129414_TC21	cg25129414
cg08461011	0.162774	0.881705	7.20607	1.49527e-07	0.000167355	7.48716	chr6	43803746	R	II		IGR	opensea		Both	CG	Open Sea	ENST00000520265	chr6	43742090	43752299	10210	+	61655	ENSG00000112715	VEGFA	protein_coding	chromosome	VEGFA								Repressed_chromatin	0.0855595800351727			43836009	cg08461011_TC21	cg08461011
cg21509516	0.244981	0.74207	7.20571	1.49654e-07	0.000167355	7.48636	chr8	116639837	F	II	TRPS1	Body	opensea		Both	CG	Open Sea	ENST00000519076	chr8	116426042	116632297	206256	-	7539	ENSG00000104447	TRPS1	protein_coding	chromosome	TRPS1	ENSG00000104447	TRPS1						Heterochromatin	0.213574487929083	PMD	commonPMD	115627610	cg21509516_BC21	cg21509516
cg07564962	0.372009	0.468301	7.20483	1.49969e-07	0.000167355	7.4844	chr5	139076670	F	I		IGR	island	chr5:139076542-139077179	Red	CG	Island	ENST00000505812	chr5	139062579	139063163	585	+	14090	ENSG00000171604	CXXC5	protein_coding	chromosome	CXXC5								Bivalent_poised_promoter	0.0819914784484533			139697085	cg07564962_TC11	cg07564962
cg09465142	0.218922	0.54834	7.20381	1.50333e-07	0.000167355	7.48213	chr20	50109375	R	II	NFATC2	Body	island	chr20:50108795-50109456	Both	CG	Island	ENST00000371564	chr20	50003494	50159258	155765	-	49881	ENSG00000101096	NFATC2	protein_coding	chromosome	NFATC2	ENSG00000101096	NFATC2						Bivalent_poised_promoter	0.126624310517343	PMD		51492837	cg09465142_TC21	cg09465142
cg26371731	0.396414	0.430387	7.2038	1.50337e-07	0.000167355	7.4821	chr1	156390240	F	I	MIR9-1	TSS200	shore	chr1:156390403-156391581	Red	CG	North Shore	ENST00000368242	chr1	156374045	156390128	16084	-	111	ENSG00000125462	C1orf61	protein_coding	chromosome	C1orf61	ENSG00000125462	C1orf61						Bivalent_poised_promoter	0.103840789110499			156420448	cg26371731_TC11	cg26371731
cg06969287	0.352754	0.381361	7.20319	1.50557e-07	0.000167355	7.48074	chr22	28838631	F	II	TTC28	Body	opensea		Both	CG	Open Sea	ENST00000490475	chr22	28692202	28839061	146860	-	428	ENSG00000100154	TTC28	protein_coding	chromosome	TTC28	ENSG00000100154	TTC28						Bivalent_poised_promoter	0.151411248832182	PMD	commonPMD	28442643	cg06969287_TC21	cg06969287
cg23506728	0.261181	0.798783	7.20304	1.50609e-07	0.000167355	7.48041	chr3	131280698	F	II	CPNE4	Body	opensea		Both	CG	Open Sea	ENST00000503204	chr3	131253587	131257784	4198	-	22913	ENSG00000196353	CPNE4	protein_coding	chromosome	CPNE4	ENSG00000196353	CPNE4						Heterochromatin	0.135071652797725	PMD		131561854	cg23506728_TC21	cg23506728
cg03215422	0.276037	0.475884	7.20204	1.5097e-07	0.000167497	7.47816	chr5	135266509	F	II	FBXL21	5'UTR	island	chr5:135265848-135266517	Both	CG	Island	ENST00000467490	chr5	135266092	135287280	21189	+	416	ENSG00000164616	FBXL21	polymorphic_pseudogene	chromosome	FBXL21	ENSG00000145826	LECT2						Bivalent_poised_promoter	0.15738945354695	PMD	commonPMD	135930820	cg03215422_BC21	cg03215422
cg22892110	0.356041	0.48902	7.19885	1.5212e-07	0.000168512	7.47106	chr8	144798631	R	II	MAPK15	Body	island	chr8:144798487-144799038	Both	CG	Island	ENST00000395108	chr8	144798548	144802761	4214	+	82	ENSG00000181085	MAPK15	protein_coding	chromosome	MAPK15	ENSG00000181085	MAPK15						Bivalent_poised_promoter	0.108582212502222			143716461	cg22892110_BC21	cg22892110
cg14003627	0.264715	0.746101	7.19793	1.52456e-07	0.000168625	7.46899	chr9	123204555	F	I	CDK5RAP2	Body	opensea		Red	CG	Open Sea	ENST00000468989	chr9	123201796	123202697	902	-	1857	ENSG00000136861	CDK5RAP2	protein_coding	chromosome	CDK5RAP2	ENSG00000136861	CDK5RAP2						Active_non-prostate_lineage_enhancer	0.0667038584809271			120442277	cg14003627_TC11	cg14003627
cg23721348	0.367155	0.577069	7.19637	1.53023e-07	0.000168907	7.46551	chr1	10127278	F	II	UBE4B	Body	opensea		Both	CG	Open Sea	ENST00000343090	chr1	10093654	10241297	147644	+	33623	ENSG00000130939	UBE4B	protein_coding	chromosome	UBE4B	ENSG00000130939	UBE4B						Active_non-prostate_lineage_enhancer	0.0598356939939781			10067220	cg23721348_TC21	cg23721348
cg25737323	0.459738	0.441989	7.19593	1.53182e-07	0.000168907	7.46454	chr2	29338100	R	I	CLIP4	TSS1500	island	chr2:29337983-29338909	Red	CG	Island	ENST00000320081	chr2	29338292	29406679	68388	+	190	ENSG00000115295	CLIP4	protein_coding	chromosome	CLIP4	ENSG00000115295	CLIP4	PRAD_12231	7.51152439409205	Promoter	0.81437125748503	0.18562874251497	Bivalent_poised_promoter	0.135566529990468	PMD		29115234	cg25737323_BC11	cg25737323
cg14993276	0.367457	0.364418	7.19317	1.54196e-07	0.000169764	7.45836	chr19	10397642	R	I	ICAM4	TSS200	island	chr19:10397603-10398703	Red	CG	Island	ENST00000380770	chr19	10397643	10399129	1487	+	0	ENSG00000105371	ICAM4	protein_coding	chromosome	ICAM4	ENSG00000105371	ICAM4						Bivalent_poised_promoter	0.1204234260053			10286966	cg14993276_TC11	cg14993276
cg03344332	0.314254	0.769415	7.19183	1.54686e-07	0.000169909	7.45539	chr8	116452420	F	II	TRPS1	Body	opensea		Both	CG	Open Sea	ENST00000518018	chr8	116426657	116504448	77792	-	52026	ENSG00000104447	TRPS1	protein_coding	chromosome	TRPS1	ENSG00000104447	TRPS1						Primed_prostate_lineage_enhancer	0.209180748011958	PMD	commonPMD
cg08113634	0.202961	0.779329	7.19152	1.54801e-07	0.000169909	7.45469	chr5	124091456	F	II		IGR	opensea		Both	CG	Open Sea	ENST00000509799	chr5	123983930	124084500	100571	-	6955	ENSG00000168916	ZNF608	protein_coding	chromosome	ZNF608								Heterochromatin	0.0911124753867577			124755763	cg08113634_BC21	cg08113634
cg14950169	0.373374	0.519476	7.18859	1.55888e-07	0.000170841	7.44814	chr12	54145841	F	I		IGR	shore	chr12:54144562-54145470	Grn	CG	South Shore	ENST00000262059	chr12	54104903	54121529	16627	-	24311	ENSG00000012822	CALCOCO1	protein_coding	chromosome	CALCOCO1								Bivalent_poised_promoter	0.151811824989777	PMD	commonPMD	53752057	cg14950169_TC11	cg14950169
cg09502809	0.188797	0.696351	7.18763	1.56245e-07	0.000170971	7.44599	chr1	32248172	F	II		IGR	opensea		Both	CG	Open Sea	ENST00000528579	chr1	32258920	32264317	5398	-	16143	ENSG00000134668	SPOCD1	protein_coding	chromosome	SPOCD1								Bivalent_poised_enhancer	0.109870364835799			31782571	cg09502809_BC21	cg09502809
cg26931898	0.27317	0.663403	7.18652	1.56661e-07	0.000170993	7.44351	chr3	124221765	F	II	KALRN	Body	opensea		Both	CG	Open Sea	ENST00000393496	chr3	124223586	124394274	170689	+	1819	ENSG00000160145	KALRN	protein_coding	chromosome	KALRN	ENSG00000160145	KALRN						Heterochromatin	0.149462671841438	PMD		124502918	cg26931898_TC21	cg26931898
cg11916729	0.348543	0.37874	7.1862	1.56778e-07	0.000170993	7.44281	chr5	180018564	F	I	SCGB3A1	TSS200	island	chr5:180017099-180019062	Grn	CG	Island	ENST00000292641	chr5	180017103	180018540	1438	-	23	ENSG00000161055	SCGB3A1	protein_coding	chromosome	SCGB3A1								Bivalent_poised_promoter	0.129691927789708	PMD		180591564	cg11916729_TC11	cg11916729
cg03969996	0.254433	0.489398	7.18566	1.5698e-07	0.000170993	7.4416	chr19	46999055	R	II	PNMAL2	1stExon	island	chr19:46999028-46999290	Both	CG	Island	ENST00000594749	chr19	46990163	46999136	8974	-	79	ENSG00000204851	PNMAL2	protein_coding	chromosome	PNMAL2	ENSG00000230510;ENSG00000204851;ENSG00000204850	PPP5D1;PNMAL2;AC011484.1						Bivalent_poised_promoter	0.141675608134942	PMD		46495798	cg03969996_BC21	cg03969996
cg16332610	0.370099	0.430071	7.18482	1.57296e-07	0.000171078	7.43971	chr15	74658547	F	II	CYP11A1	1stExon	island	chr15:74658038-74658574	Both	CG	Island	ENST00000358632	chr15	74630100	74658547	28448	-	0	ENSG00000140459	CYP11A1	protein_coding	chromosome	CYP11A1	ENSG00000140459	CYP11A1						Bivalent_poised_promoter	0.155527804729129	PMD	commonPMD
cg23509699	0.264968	0.830189	7.18273	1.58082e-07	0.000171603	7.43504	chr6	15756072	R	II		IGR	opensea		Both	CG	Open Sea	ENST00000344537	chr6	15523032	15663273	140242	-	92798	ENSG00000047579	DTNBP1	protein_coding	chromosome	DTNBP1								Heterochromatin	0.119202161764427			15755841	cg23509699_TC21	cg23509699
cg18128976	0.210276	0.779688	7.18152	1.58539e-07	0.000171603	7.43234	chr15	40355992	R	II		IGR	opensea		Both	CG	Open Sea	ENST00000267884	chr15	40327940	40331389	3450	-	24602	ENSG00000140319	SRP14	protein_coding	chromosome	SRP14								Heterochromatin	0.0729510427059821			40063791	cg18128976_BC21	cg18128976
cg13611478	0.135563	0.88002	7.18079	1.58815e-07	0.000171603	7.43071	chr4	143186399	R	II	INPP4B	Body	opensea		Both	CG	Open Sea	ENST00000514525	chr4	143007339	143226985	219647	-	40584	ENSG00000109452	INPP4B	protein_coding	chromosome	INPP4B	ENSG00000109452	INPP4B						Heterochromatin	0.122870047708352			142265246	cg13611478_TC21	cg13611478
cg18783413	0.288229	0.451161	7.18031	1.58996e-07	0.000171603	7.42964	chr22	45900216	R	II	FBLN1	Body	shore	chr22:45898294-45899357	Both	CG	South Shore	ENST00000439835	chr22	45898926	45921443	22518	+	1289	ENSG00000077942	FBLN1	protein_coding	chromosome	FBLN1	ENSG00000077942	FBLN1						Bivalent_poised_promoter	0.137871550059063	PMD		45504336	cg18783413_TC21	cg18783413
cg05238495	0.167537	0.482613	7.18002	1.59108e-07	0.000171603	7.42898	chr4	682836	R	I	MFSD7	1stExon	island	chr4:682724-683079	Grn	CG	Island	ENST00000513740	chr4	679878	682812	2935	-	23	ENSG00000169026	MFSD7	protein_coding	chromosome	MFSD7	ENSG00000169026	MFSD7						Bivalent_poised_promoter	0.144708970331531	PMD		689047	cg05238495_BC11	cg05238495
cg04699998	0.468599	0.575482	7.17921	1.59414e-07	0.000171603	7.42718	chr22	36231914	F	II	RBFOX2	Body	opensea		Both	CG	Open Sea	ENST00000414461	chr22	36139649	36236265	96617	-	4349	ENSG00000100320	RBFOX2	protein_coding	chromosome	RBFOX2	ENSG00000100320	RBFOX2						Active_non-prostate_lineage_promoter	0.0702951426275004			35835867	cg04699998_TC21	cg04699998
cg15222899	0.360488	0.443426	7.17911	1.59452e-07	0.000171603	7.42696	chr18	55095249	F	I		IGR	island	chr18:55094825-55096310	Grn	CG	Island	ENST00000491143	chr18	55102917	55158529	55613	+	7666	ENSG00000119547	ONECUT2	protein_coding	chromosome	ONECUT2								Bivalent_poised_promoter	0.1878227627639	PMD	commonPMD	57428017	cg15222899_BC11	cg15222899
cg03704733	0.35526	0.50078	7.17793	1.59903e-07	0.000171752	7.42432	chr2	45434407	R	II	LINC01121	Body	opensea		Both	CG	Open Sea	ENST00000303077	chr2	45232300	45236569	4270	-	197837	ENSG00000170577	SIX2	protein_coding	chromosome	SIX2								Heterochromatin	0.094337743107302			45207268	cg03704733_TC21	cg03704733
cg20889716	0.237467	0.866672	7.17749	1.60069e-07	0.000171752	7.42334	chr17	77955556	F	II	TBC1D16	Body	island	chr17:77955491-77955693	Both	CG	Island	ENST00000571872	chr17	77924370	77967433	43064	-	11875	ENSG00000167291	TBC1D16	protein_coding	chromosome	TBC1D16	ENSG00000167291	TBC1D16						Primed_non-prostate_lineage-specific_enhancer	0.0792527841548846			79981757	cg20889716_BC21	cg20889716
cg12799885	0.455291	0.404636	7.17624	1.60549e-07	0.00017201	7.42053	chr10	74020976	F	I		IGR	island	chr10:74020773-74021023	Red	CG	Island	ENST00000307365	chr10	74033678	74035794	2117	+	12700	ENSG00000168209	DDIT4	protein_coding	chromosome	DDIT4								Active_non-prostate_lineage_promoter	0.0775599732874804
cg25731261	0.363831	0.670696	7.17308	1.61764e-07	0.000173053	7.41347	chr19	47736018	F	II	BBC3	1stExon	shore	chr19:47733884-47734806	Both	CG	South Shore	ENST00000449228	chr19	47724081	47736023	11943	-	3	ENSG00000105327	BBC3	protein_coding	chromosome	BBC3	ENSG00000105327	BBC3	PRAD_102213	5.50131845351346	Exon	0.499001996007984	0.500998003992016	Active_non-prostate_lineage_promoter	0.093155162338979			47232761	cg25731261_BC21	cg25731261
cg23424146	0.32144	0.326187	7.17131	1.62448e-07	0.0001735	7.40952	chr12	25056071	F	II	BCAT1	TSS1500	island	chr12:25055599-25056246	Both	CG	Island	ENST00000539282	chr12	24970415	25056009	85595	-	61	ENSG00000060982	BCAT1	protein_coding	chromosome	BCAT1	ENSG00000060982;ENSG00000268865	BCAT1;AC026310.1						Bivalent_poised_promoter	0.155935201172256	PMD	commonPMD	24903137	cg23424146_TC21	cg23424146
cg06774787	0.4372	0.41	7.17075	1.62665e-07	0.0001735	7.40827	chrX	56258973	R	I	KLF8	5'UTR	island	chrX:56258951-56259159	Red	CG	Island	ENST00000374928	chrX	56258870	56314322	55453	+	102	ENSG00000102349	KLF8	protein_coding	chromosome	KLF8	ENSG00000102349	KLF8	PRAD_111408	3.07771526118772	Promoter	0.590818363273453	0.409181636726547	Active_non-prostate_lineage_promoter				56232540	cg06774787_BC11	cg06774787
cg14687145	0.294818	0.570713	7.16919	1.63274e-07	0.000173891	7.40477	chr2	29234537	R	II	FAM179A	Body	opensea		Both	CG	Open Sea	ENST00000465300	chr2	29237333	29275096	37764	+	2794	ENSG00000189350	FAM179A	protein_coding	chromosome	FAM179A	ENSG00000189350	FAM179A						Bivalent_poised_promoter	0.150397329243283	PMD	commonPMD	29011671	cg14687145_TC21	cg14687145
cg04789403	0.304747	0.61927	7.16689	1.64171e-07	0.000174588	7.39963	chr15	80271218	R	II		IGR	opensea		Both	CG	Open Sea	ENST00000267953	chr15	80253231	80263788	10558	-	7429	ENSG00000140379	BCL2A1	protein_coding	chromosome	BCL2A1								Active_non-prostate_lineage_enhancer	0.109250813806975			79978876	cg04789403_TC21	cg04789403
cg27436261	0.397519	0.636696	7.16465	1.6505e-07	0.000175263	7.39463	chr16	4587672	F	II	CDIP1	5'UTR	shore	chr16:4587836-4588890	Both	CG	North Shore	ENST00000586728	chr16	4563695	4588405	24711	-	731	ENSG00000089486	CDIP1	protein_coding	chromosome	CDIP1	ENSG00000089486	CDIP1						Active_non-prostate_lineage_promoter	0.08343977162164			4537671	cg27436261_BC21	cg27436261
cg21895319	0.196766	0.889695	7.16317	1.65636e-07	0.000175387	7.39131	chr3	150874026	R	II	MED12L	Body	opensea		Both	CG	Open Sea	ENST00000480026	chr3	150908703	151054850	146148	+	34675	ENSG00000144893	MED12L	protein_coding	chromosome	MED12L	ENSG00000144893	MED12L						Primed_prostate_lineage_enhancer	0.131399266167388	PMD		151156239	cg21895319_TC21	cg21895319
cg25624541	0.316693	0.715486	7.16312	1.65656e-07	0.000175387	7.39119	chr17	499932	F	II	VPS53	Body	opensea		Both	CG	Open Sea	ENST00000570650	chr17	504120	531471	27352	-	31537	ENSG00000141252	VPS53	protein_coding	chromosome	VPS53	ENSG00000141252	VPS53						Primed_non-prostate_lineage-specific_enhancer	0.0676856987462938			596692	cg25624541_BC21	cg25624541
cg14778552	0.288263	0.469098	7.16097	1.66507e-07	0.000175604	7.3864	chr7	150652785	R	II	KCNH2	1stExon	shore	chr7:150652807-150653080	Both	CG	North Shore	ENST00000330883	chr7	150642049	150652994	10946	-	207	ENSG00000055118	KCNH2	protein_coding	chromosome	KCNH2	ENSG00000055118	KCNH2						Bivalent_poised_promoter	0.125933179462161	PMD		150955697	cg14778552_BC21	cg14778552
cg15129506	0.34662	0.452203	7.16086	1.66553e-07	0.000175604	7.38614	chr2	27958712	R	II		IGR	island	chr2:27958207-27958723	Both	CG	Island	ENST00000379677	chr2	27928653	27938599	9947	-	20112	ENSG00000205334	AC074091.13	protein_coding	chromosome	AC074091.13			PRAD_12123	11.4005530512851	Distal	0.692614770459082	0.307385229540918	Active_prostate_lineage-specific_promoter	0.0863258687907819			27735845	cg15129506_TC21	cg15129506
cg26070544	0.184869	0.844825	7.16075	1.66595e-07	0.000175604	7.3859	chr6	155351467	F	II		IGR	opensea		Both	CG	Open Sea	ENST00000431620	chr6	155335072	155411513	76442	+	16394	ENSG00000146426	TIAM2	protein_coding	chromosome	TIAM2	ENSG00000146426	TIAM2						Heterochromatin	0.10274424561705
cg13409449	0.335695	0.396688	7.15745	1.67912e-07	0.000176538	7.37852	chr10	8097354	R	I	GATA3	5'UTR	island	chr10:8091374-8098329	Red	CG	Island	ENST00000346208	chr10	8096769	8116853	20085	+	584	ENSG00000107485	GATA3	protein_coding	chromosome	GATA3	ENSG00000107485	GATA3	PRAD_59849	2.75016362635335	Intron	0.624750499001996	0.375249500998004	Bivalent_poised_promoter	0.0666530012310504			8055391	cg13409449_BC11	cg13409449
cg24938632	0.252608	0.441926	7.1573	1.67973e-07	0.000176538	7.37818	chr17	46830125	F	I		IGR	shore	chr17:46832109-46832632	Red	CG	North Shore	ENST00000290295	chr17	46802125	46806540	4416	-	23584	ENSG00000159184	HOXB13	protein_coding	chromosome	HOXB13			PRAD_93138	4.46770786277518	Distal	0.632734530938124	0.367265469061876	Bivalent_poised_promoter	0.132059408891874	PMD		48752763	cg24938632_BC11	cg24938632
cg14295786	0.386556	0.720425	7.1553	1.68778e-07	0.000177125	7.3737	chr15	68635489	R	II	ITGA11	Body	opensea		Both	CG	Open Sea	ENST00000566429	chr15	68624289	68633181	8893	-	2307	ENSG00000137809	ITGA11	protein_coding	chromosome	ITGA11	ENSG00000137809	ITGA11						Active_non-prostate_lineage_enhancer	0.135847146325715	PMD		68343151	cg14295786_BC21	cg14295786
cg18404628	0.147417	0.858481	7.15334	1.6957e-07	0.000177697	7.36931	chr19	1822553	F	II	REXO1	Body	island	chr19:1822339-1822638	Both	CG	Island	ENST00000586343	chr19	1818557	1821566	3010	-	986	ENSG00000079313	REXO1	protein_coding	chromosome	REXO1	ENSG00000079313	REXO1						Primed_non-prostate_lineage-specific_enhancer	0.119202432621302			1822554	cg18404628_BC21	cg18404628
cg16879590	0.202761	0.840727	7.15256	1.69887e-07	0.000177769	7.36756	chr8	128341380	F	II	CASC21	Body	opensea		Both	CG	Open Sea	ENST00000465342	chr8	128426535	128432311	5777	+	85153	ENSG00000212993	POU5F1B	protein_coding	chromosome	POU5F1B								Active_non-prostate_lineage_enhancer	0.111296969711155			127329135	cg16879590_TC21	cg16879590
cg01065003	0.259702	0.252223	7.1517	1.70237e-07	0.000177864	7.36563	chr18	24130839	R	II	KCTD1	5'UTR	island	chr18:24126780-24131138	Both	CG	Island	ENST00000580638	chr18	24035856	24129783	93928	-	1055	ENSG00000134504	KCTD1	protein_coding	chromosome	KCTD1	ENSG00000134504	KCTD1	PRAD_96566	5.40494879000701	Intron	0.622754491017964	0.377245508982036	Bivalent_poised_promoter	0.110436000050924			26550875	cg01065003_TC21	cg01065003
cg10794804	0.289397	0.451879	7.14968	1.71059e-07	0.000177864	7.36112	chr20	44035675	R	I	DBNDD2	5'UTR	island	chr20:44034458-44035954	Grn	CG	Island	ENST00000372712	chr20	44035847	44039250	3404	+	170	ENSG00000244274	DBNDD2	protein_coding	chromosome	DBNDD2	ENSG00000254806;ENSG00000124251;ENSG00000244274	SYS1-DBNDD2;TP53TG5;DBNDD2						Bivalent_poised_promoter	0.101311469681261			45407035	cg10794804_TC11	cg10794804
cg14620155	0.155399	0.827436	7.14964	1.71077e-07	0.000177864	7.36102	chr10	105547423	F	II	SH3PXD2A	Body	opensea		Both	CG	Open Sea	ENST00000420222	chr10	105361503	105561055	199553	-	13630	ENSG00000107957	SH3PXD2A	protein_coding	chromosome	SH3PXD2A	ENSG00000107957	SH3PXD2A						Primed_non-prostate_lineage-specific_enhancer	0.0767762085790963			103787665	cg14620155_TC21	cg14620155
cg17619311	0.238104	0.419697	7.14872	1.71452e-07	0.000177864	7.35897	chr3	42947565	F	I	ZNF662	TSS200	island	chr3:42947480-42948170	Grn	CG	Island	ENST00000328199	chr3	42947658	42958487	10830	+	91	ENSG00000182983	ZNF662	protein_coding	chromosome	ZNF662	ENSG00000273291;ENSG00000182983	KRBOX1;ZNF662	PRAD_20700	8.37532587500698	Promoter	0.694610778443114	0.305389221556886	Bivalent_poised_promoter	0.120399056600934			42906073	cg17619311_TC11	cg17619311
cg16725050	0.293894	0.481186	7.14845	1.71563e-07	0.000177864	7.35836	chr2	220117771	F	I	TUBA4B	TSS200	shore	chr2:220117937-220119334	Red	CG	North Shore	ENST00000425551	chr2	220116309	220117715	1407	-	55	ENSG00000127824	TUBA4A	protein_coding	chromosome	TUBA4A	ENSG00000127824	TUBA4A	PRAD_18151	5.60419654418898	Promoter	0.636726546906188	0.363273453093812	Bivalent_poised_promoter	0.119840516786455			219253049	cg16725050_BC11	cg16725050
cg04641171	0.263363	0.312016	7.1479	1.71789e-07	0.000177864	7.35713	chr15	79381805	R	II	RASGRF1	Body	island	chr15:79381804-79384209	Both	CG	Island	ENST00000558480	chr15	79252289	79383106	130818	-	1299	ENSG00000058335	RASGRF1	protein_coding	chromosome	RASGRF1	ENSG00000058335	RASGRF1						Bivalent_poised_promoter	0.161286331248414	PMD	commonPMD	79089463	cg04641171_TC21	cg04641171
cg07969619	0.36158	0.411824	7.14764	1.71895e-07	0.000177864	7.35655	chr12	115136279	R	II		IGR	island	chr12:115135925-115136350	Both	CG	Island	ENST00000349155	chr12	115108059	115121969	13911	-	14309	ENSG00000135111	TBX3	protein_coding	chromosome	TBX3								Bivalent_poised_promoter	0.167121096018953	PMD	commonPMD	114698474	cg07969619_TC21	cg07969619
cg12148515	0.27001	0.684415	7.14708	1.72127e-07	0.000177864	7.35528	chr8	41517301	F	II	ANK1	3'UTR	opensea		Both	CG	Open Sea	ENST00000335651	chr8	41519045	41522725	3681	-	5422	ENSG00000029534	ANK1	protein_coding	chromosome	ANK1	ENSG00000029534	ANK1						Primed_non-prostate_lineage-specific_enhancer	0.1111708145954
cg17680641	0.302421	0.39508	7.14688	1.72208e-07	0.000177864	7.35485	chr11	61275430	R	II	MIR4488	TSS1500	shore	chr11:61275825-61277329	Both	CG	North Shore	ENST00000378075	chr11	61276272	61278482	2211	+	840	ENSG00000204950	LRRC10B	protein_coding	chromosome	LRRC10B								Bivalent_poised_enhancer	0.0746056543600078			61507958	cg17680641_TC21	cg17680641
cg10501360	0.250108	0.759435	7.14484	1.7305e-07	0.000178253	7.35027	chr10	49671665	F	II	ARHGAP22	Body	shelf	chr10:49674243-49674776	Both	CG	North Shelf	ENST00000489984	chr10	49662200	49674739	12540	-	3072	ENSG00000128805	ARHGAP22	protein_coding	chromosome	ARHGAP22	ENSG00000128805	ARHGAP22						Bivalent_poised_enhancer	0.0750414857668922			48463622	cg10501360_BC21	cg10501360
cg11699755	0.351471	0.548918	7.14477	1.73081e-07	0.000178253	7.35011	chr8	71245049	F	II	NCOA2	5'UTR	opensea		Both	CG	Open Sea	ENST00000520416	chr8	71128956	71314822	185867	-	69771	ENSG00000140396	NCOA2	protein_coding	chromosome	NCOA2	ENSG00000140396	NCOA2						Primed_prostate_lineage_enhancer	0.0705643356424628			70332814	cg11699755_BC21	cg11699755
cg13917273	0.282324	0.742026	7.1417	1.74354e-07	0.000179307	7.34324	chr9	132099943	F	I		IGR	shore	chr9:132099123-132099616	Grn	CG	South Shore	ENST00000316786	chr9	132083295	132087184	3890	+	16647	ENSG00000179082	C9orf106	processed_transcript	chromosome	C9orf106								Active_non-prostate_lineage_promoter	0.124680295711733			129337664	cg13917273_BC11	cg13917273
cg18177979	0.366563	0.338487	7.13922	1.75389e-07	0.000180113	7.33769	chr4	16085367	F	I	PROM1	5'UTR	island	chr4:16084195-16085735	Red	CG	Island	ENST00000508167	chr4	15969853	16085355	115503	-	11	ENSG00000007062	PROM1	protein_coding	chromosome	PROM1	ENSG00000007062	PROM1	PRAD_26845	2.79751241650723	Promoter	0.702594810379242	0.297405189620758	Bivalent_poised_promoter	0.121363771159146			16083744	cg18177979_TC11	cg18177979
cg06263461	0.331567	0.451851	7.24085	1.75844e-07	0.000180322	7.33987	chr20	45280237	F	I	SLC13A3	TSS200	shore	chr20:45279781-45280169	Red	CG	South Shore	ENST00000339636	chr20	45237539	45280098	42560	-	138	ENSG00000158296	SLC13A3	protein_coding	chromosome	SLC13A3	ENSG00000158296	SLC13A3						Bivalent_poised_promoter	0.128536042814093	PMD		46651598	cg06263461_TC11	cg06263461
cg21264391	0.438946	0.417918	7.13707	1.76293e-07	0.000180525	7.33287	chr5	33892231	R	I	ADAMTS12	TSS200	island	chr5:33892191-33892403	Grn	CG	Island	ENST00000504830	chr5	33523640	33892297	368658	-	64	ENSG00000151388	ADAMTS12	protein_coding	chromosome	ADAMTS12	ENSG00000151388	ADAMTS12						Bivalent_poised_promoter	0.208476168525455	PMD	commonPMD	33892126	cg21264391_BC11	cg21264391
cg23515702	0.305332	0.70083	7.13561	1.76912e-07	0.000180855	7.32959	chr2	206673425	F	II		IGR	opensea		Both	CG	Open Sea	ENST00000467850	chr2	206629061	206659845	30785	+	44363	ENSG00000118257	NRP2	protein_coding	chromosome	NRP2								Repressed_chromatin	0.109942087931242			205808701	cg23515702_BC21	cg23515702
cg06711090	0.300676	0.398892	7.13512	1.77119e-07	0.000180855	7.32849	chr11	120080780	R	II	OAF	TSS1500	shore	chr11:120081487-120082345	Both	CG	North Shore	ENST00000328965	chr11	120081475	120101041	19567	+	693	ENSG00000184232	OAF	protein_coding	chromosome	OAF								Active_non-prostate_lineage_promoter	0.109918330238262			120210072	cg06711090_TC21	cg06711090
cg20858649	0.414211	0.52954	7.13204	1.78426e-07	0.000181617	7.3216	chr4	147978881	R	II		IGR	opensea		Both	CG	Open Sea	ENST00000504425	chr4	147628185	147867034	238850	-	111846	ENSG00000137473	TTC29	protein_coding	chromosome	TTC29								Active_non-prostate_lineage_enhancer	0.163876501245878	PMD	commonPMD	147057729	cg20858649_BC21	cg20858649
cg16064932	0.215049	0.747637	7.13187	1.78499e-07	0.000181617	7.32121	chr16	46776932	R	II	MYLK3	Body	opensea		Both	CG	Open Sea	ENST00000394809	chr16	46740891	46782221	41331	-	5287	ENSG00000140795	MYLK3	protein_coding	chromosome	MYLK3	ENSG00000140795	MYLK3	PRAD_88001	2.91032307138261	Intron	0.558882235528942	0.441117764471058	Bivalent_poised_enhancer	0.112029899100227			46743020	cg16064932_BC21	cg16064932
cg24213921	-0.278707	0.171458	-7.13158	1.78625e-07	0.000181617	7.32055	chr21	17104786	F	II	USP25	Body	shore	chr21:17101853-17103000	Both	CG	South Shore	ENST00000400183	chr21	17102496	17252377	149882	+	2289	ENSG00000155313	USP25	protein_coding	chromosome	USP25	ENSG00000155313	USP25	PRAD_106497	4.15267403949192	Intron	0.291417165668663	0.708582834331337	Active_prostate_lineage-specific_enhancer	0.0660820734792175			15732467	cg24213921_BC21	cg24213921
cg15472092	0.347685	0.436156	7.12684	1.80662e-07	0.000183199	7.30992	chr7	150653079	F	II	KCNH2	TSS200	island	chr7:150652807-150653080	Both	CG	Island	ENST00000330883	chr7	150642049	150652994	10946	-	84	ENSG00000055118	KCNH2	protein_coding	chromosome	KCNH2	ENSG00000055118	KCNH2						Bivalent_poised_promoter	0.125933179462161	PMD		150955991	cg15472092_TC21	cg15472092
cg04920951	0.384624	0.315121	7.12533	1.81314e-07	0.000183199	7.30655	chr11	67351271	R	I	GSTP1	1stExon	island	chr11:67350928-67351953	Grn	CG	Island	ENST00000398603	chr11	67351213	67354121	2909	+	57	ENSG00000084207	GSTP1	protein_coding	chromosome	GSTP1	ENSG00000084207	GSTP1	PRAD_67982	19.707643455076	Promoter	0.738522954091816	0.261477045908184	Bivalent_poised_promoter	0.127338680312734	PMD		67583800	cg04920951_BC11	cg04920951
cg25593560	0.314378	0.473763	7.12512	1.81406e-07	0.000183199	7.30607	chr19	16187364	F	I	TPM4	Body	island	chr19:16186789-16188275	Grn	CG	Island	ENST00000300933	chr19	16187116	16213691	26576	+	247	ENSG00000167460	TPM4	protein_coding	chromosome	TPM4	ENSG00000167460	TPM4	PRAD_100187	14.4182803597807	Promoter	0.728542914171657	0.271457085828343	Active_prostate_lineage-specific_promoter	0.122080546753902
cg16604391	0.141862	0.86428	7.12497	1.8147e-07	0.000183199	7.30574	chr12	125359749	R	II		IGR	opensea		Both	CG	Open Sea	ENST00000535005	chr12	125267229	125365007	97779	-	5256	ENSG00000073060	SCARB1	protein_coding	chromosome	SCARB1	ENSG00000073060	SCARB1						Primed_non-prostate_lineage-specific_enhancer	0.0719254709394922			124875203	cg16604391_TC21	cg16604391
cg20528837	0.229257	0.80407	7.12455	1.81652e-07	0.000183199	7.3048	chr3	45052889	R	II	EXOSC7	3'UTR	opensea		Both	CG	Open Sea	ENST00000459856	chr3	45052725	45054160	1436	+	163	ENSG00000075914	EXOSC7	protein_coding	chromosome	EXOSC7	ENSG00000075914;ENSG00000163815	EXOSC7;CLEC3B						Active_non-prostate_lineage_enhancer	0.0783480328179586			45011397	cg20528837_BC21	cg20528837
cg16311756	0.369635	0.623022	7.1244	1.81717e-07	0.000183199	7.30446	chr15	22909201	R	II	CYFIP1	5'UTR	opensea		Both	CG	Open Sea	ENST00000560848	chr15	22892716	23003602	110887	+	16484	ENSG00000068793	CYFIP1	protein_coding	chromosome	CYFIP1	ENSG00000068793	CYFIP1						Active_non-prostate_lineage_promoter	0.0575696114570486			22963866	cg16311756_BC21	cg16311756
cg01359757	0.268645	0.486231	7.12383	1.81966e-07	0.000183199	7.30318	chr5	66492864	F	II	CD180	TSS1500	opensea		Both	CG	Open Sea	ENST00000256447	chr5	66478103	66492627	14525	-	236	ENSG00000134061	CD180	protein_coding	chromosome	CD180								Active_non-prostate_lineage_enhancer	0.0680525572927115			67197036	cg01359757_TC21	cg01359757
cg09792881	0.33835	0.304779	7.1207	1.83336e-07	0.000184319	7.29615	chr1	50884544	R	I	DMRTA2	Body	island	chr1:50884228-50891471	Grn	CG	Island	ENST00000418121	chr1	50883222	50887304	4083	-	2758	ENSG00000142700	DMRTA2	protein_coding	chromosome	DMRTA2	ENSG00000142700	DMRTA2						Bivalent_poised_promoter	0.145871066564394	PMD		50418872	cg09792881_TC11	cg09792881
cg06705062	0.139876	0.894582	7.11836	1.84366e-07	0.000184815	7.2909	chr1	21631111	F	II	ECE1	Body	opensea		Both	CG	Open Sea	ENST00000481130	chr1	21599239	21625492	26254	-	5618	ENSG00000117298	ECE1	protein_coding	chromosome	ECE1	ENSG00000117298	ECE1						Active_non-prostate_lineage_enhancer	0.07348982773712			21304618	cg06705062_TC21	cg06705062
cg24096234	0.249563	0.391615	7.11708	1.84932e-07	0.000184815	7.28802	chr8	23193598	R	II	LOC100507156	TSS200	opensea		Both	CG	Open Sea	ENST00000518472	chr8	23188950	23191066	2117	-	2531	ENSG00000134013	LOXL2	protein_coding	chromosome	LOXL2	ENSG00000134013	LOXL2	PRAD_49970	6.80790009573232	Promoter	0.600798403193613	0.399201596806387	Active_non-prostate_lineage_promoter	0.113138606595661			23336085	cg24096234_TC21	cg24096234
cg02517348	0.433296	0.659253	7.11697	1.84978e-07	0.000184815	7.28779	chr15	68817182	F	II		IGR	opensea		Both	CG	Open Sea	ENST00000261861	chr15	68871308	69020145	148838	+	54124	ENSG00000103647	CORO2B	protein_coding	chromosome	CORO2B								Primed_prostate_lineage_enhancer	0.141081774106857	PMD		68524843	cg02517348_TC21	cg02517348
cg04344565	0.287987	0.294505	7.11672	1.85088e-07	0.000184815	7.28723	chr8	140715646	F	I	KCNK9	TSS1500	island	chr8:140714585-140718259	Grn	CG	Island	ENST00000520439	chr8	140630249	140715299	85051	-	346	ENSG00000169427	KCNK9	protein_coding	chromosome	KCNK9								Bivalent_poised_promoter	0.102365131497747			139703403	cg04344565_TC11	cg04344565
cg00016439	0.159188	0.847061	7.11644	1.85213e-07	0.000184815	7.2866	chr18	55018650	F	II	ST8SIA3	TSS1500	shore	chr18:55019707-55021605	Both	CG	North Shore	ENST00000324000	chr18	55018044	55036164	18121	+	605	ENSG00000177511	ST8SIA3	protein_coding	chromosome	ST8SIA3	ENSG00000177511	ST8SIA3						Heterochromatin	0.1878227627639	PMD	commonPMD	57351419	cg00016439_TC21	cg00016439
cg09642857	0.236536	0.734209	7.11608	1.85374e-07	0.000184815	7.28579	chr12	133026813	F	I		IGR	shelf	chr12:133022649-133022863	Red	CG	South Shelf	ENST00000595994	chr12	133049334	133050726	1393	-	23911	ENSG00000269676	MUC8	protein_coding	chromosome	MUC8								Bivalent_poised_enhancer	0.12769794044227	PMD		132450227	cg09642857_BC11	cg09642857
cg08079166	0.23382	0.821942	7.11531	1.85716e-07	0.000184899	7.28406	chr15	68083412	R	I	MAP2K5	Body	opensea		Red	CG	Open Sea	ENST00000341418	chr15	68112042	68126899	14858	+	28628	ENSG00000188779	SKOR1	protein_coding	chromosome	SKOR1	ENSG00000137764	MAP2K5						Heterochromatin	0.072453189004912			67791074	cg08079166_BC11	cg08079166
cg20842973	0.140196	0.890391	7.11361	1.86472e-07	0.000185395	7.28025	chr20	45501088	F	II		IGR	opensea		Both	CG	Open Sea	ENST00000327619	chr20	45523263	45817492	294230	+	22173	ENSG00000064655	EYA2	protein_coding	chromosome	EYA2								Heterochromatin	0.13739189033046	PMD		46872449	cg20842973_BC21	cg20842973
cg04007302	0.193656	0.707245	7.11278	1.86845e-07	0.000185469	7.27837	chr15	101718893	R	II	CHSY1	Body	opensea		Both	CG	Open Sea	ENST00000561414	chr15	101718807	101728075	9269	-	9180	ENSG00000131873	CHSY1	protein_coding	chromosome	CHSY1	ENSG00000131873	CHSY1						Active_non-prostate_lineage_enhancer	0.0849805274917725
cg19523922	-0.326065	0.561844	-7.11229	1.87064e-07	0.000185469	7.27728	chr2	231679094	F	II	CAB39	Body	opensea		Both	CG	Open Sea	ENST00000484398	chr2	231643721	231655693	11973	+	35372	ENSG00000135932	CAB39	protein_coding	chromosome	CAB39	ENSG00000135932	CAB39						Active_prostate_lineage-specific_enhancer	0.0575721492197725			230814379	cg19523922_TC21	cg19523922
cg15726260	0.308051	0.418003	7.1111	1.87598e-07	0.000185725	7.2746	chr6	29974900	F	I	HLA-J	Body	island	chr6:29974220-29975369	Red	CG	Island	ENST00000495278	chr6	29974373	29977733	3361	+	526	ENSG00000204622	HLA-J	pseudogene	chromosome	HLA-J								Bivalent_poised_promoter	0.0925384282854505			30007123	cg15726260_BC11	cg15726260
cg04560963	0.195981	0.877524	7.11013	1.88034e-07	0.000185725	7.27243	chr8	37372286	R	II		IGR	opensea		Both	CG	Open Sea	ENST00000331569	chr8	37553269	37557537	4269	+	180981	ENSG00000183779	ZNF703	protein_coding	chromosome	ZNF703								Primed_non-prostate_lineage-specific_enhancer	0.0976189394061863			37514768	cg04560963_BC21	cg04560963
cg26786980	0.456976	0.521266	7.10997	1.88105e-07	0.000185725	7.27207	chr3	25469872	R	I	RARB	5'UTR	opensea		Red	CG	Open Sea	ENST00000330688	chr3	25469802	25639423	169622	+	69	ENSG00000077092	RARB	protein_coding	chromosome	RARB	ENSG00000077092	RARB	PRAD_20113	12.7587067957719	Promoter	0.520958083832335	0.479041916167665	Bivalent_poised_promoter	0.156789420117582	PMD	commonPMD	25428381	cg26786980_BC11	cg26786980
cg18376817	0.209167	0.771454	7.10941	1.88357e-07	0.000185725	7.27082	chr15	64438372	R	II		IGR	opensea		Both	CG	Open Sea	ENST00000325881	chr15	64443916	64449680	5765	+	5542	ENSG00000157734	SNX22	protein_coding	chromosome	SNX22								Primed_non-prostate_lineage-specific_enhancer	0.06711841469498			64146173	cg18376817_TC21	cg18376817
cg19311206	0.192269	0.686659	7.10687	1.89506e-07	0.000186601	7.26512	chr18	20084992	R	II		IGR	opensea		Both	CG	Open Sea	ENST00000391403	chr18	19993573	19997878	4306	-	87113	ENSG00000212710	CTAGE1	protein_coding	chromosome	CTAGE1								Heterochromatin	0.167694353296633	PMD	commonPMD	22505029	cg19311206_BC21	cg19311206
cg14275316	0.298868	0.700627	7.10532	1.90212e-07	0.00018704	7.26163	chr1	53987931	R	II	GLIS1	Body	opensea		Both	CG	Open Sea	ENST00000463126	chr1	53925649	53930352	4704	+	62281	ENSG00000143006	DMRTB1	protein_coding	chromosome	DMRTB1	ENSG00000174332	GLIS1						Heterochromatin	0.132213612155368	PMD		53522258	cg14275316_TC21	cg14275316
cg12232308	0.340623	0.457084	7.10208	1.91694e-07	0.000187933	7.25435	chr6	30711580	F	II	IER3	3'UTR	island	chr6:30710307-30712440	Both	CG	Island	ENST00000376377	chr6	30710976	30712325	1350	-	743	ENSG00000137331	IER3	protein_coding	chromosome	IER3	ENSG00000137331	IER3						Active_prostate_lineage-specific_promoter	0.0882266776398152			30743803	cg12232308_TC21	cg12232308
cg03699566	0.265191	0.624097	7.10123	1.92083e-07	0.000187933	7.25245	chr11	71900652	R	II	FOLR1	1stExon	opensea		Both	CG	Open Sea	ENST00000312293	chr11	71900602	71907344	6743	+	49	ENSG00000110195	FOLR1	protein_coding	chromosome	FOLR1	ENSG00000110195	FOLR1						Heterochromatin	0.121574900623484			72189608	cg03699566_TC21	cg03699566
cg17384769	0.258123	0.779268	7.1012	1.92098e-07	0.000187933	7.25238	chr6	149336332	F	II	UST	Body	opensea		Both	CG	Open Sea	ENST00000466695	chr6	149387312	149395386	8075	+	50978	ENSG00000111962	UST	protein_coding	chromosome	UST	ENSG00000111962	UST						Primed_non-prostate_lineage-specific_enhancer	0.112814787383208			149015196	cg17384769_TC21	cg17384769
cg20206302	0.304584	0.76355	7.20251	1.92167e-07	0.000187933	7.19126	chr1	87523983	R	II	HS2ST1	Body	opensea		Both	CG	Open Sea	ENST00000356813	chr1	87458765	87602334	143570	+	65217	ENSG00000153936	HS2ST1	protein_coding	chromosome	HS2ST1	ENSG00000153936;ENSG00000267561	HS2ST1;RP5-1052I5.2						Primed_non-prostate_lineage-specific_enhancer	0.0730840645600009			87058300	cg20206302_BC21	cg20206302
cg00388391	0.307689	0.384528	7.10015	1.92584e-07	0.000188084	7.25001	chr1	18459578	F	II	IGSF21	Body	opensea		Both	CG	Open Sea	ENST00000251296	chr1	18434240	18704976	270737	+	25337	ENSG00000117154	IGSF21	protein_coding	chromosome	IGSF21	ENSG00000117154	IGSF21						Bivalent_poised_enhancer	0.188833111261562	PMD	commonPMD	18133084	cg00388391_TC21	cg00388391
cg14258341	0.326588	0.386642	7.09952	1.92873e-07	0.000188111	7.2486	chr1	46914023	F	II		IGR	island	chr1:46913786-46914343	Both	CG	Island	ENST00000429784	chr1	46901817	46911193	9377	+	12205	ENSG00000232022	RP5-1109J22.1	pseudogene	chromosome	RP5-1109J22.1								Bivalent_poised_promoter	0.12516305067882	PMD		46448351	cg14258341_TC21	cg14258341
cg08535928	0.350284	0.447286	7.0915	1.96617e-07	0.000191503	7.23057	chr1	246952495	F	I	LOC149134	TSS1500	island	chr1:246952214-246952511	Red	CG	Island	ENST00000451123	chr1	246939531	246952963	13433	-	466	ENSG00000223519	KIF28P	pseudogene	chromosome	KIF28P								Bivalent_poised_promoter	0.0898472402684733			246789193	cg08535928_TC11	cg08535928
cg11558200	0.270638	0.806325	7.08967	1.97478e-07	0.00019208	7.22648	chr7	105998943	R	II		IGR	opensea		Both	CG	Open Sea	ENST00000424768	chr7	105915446	105926772	11327	-	72170	ENSG00000105835	NAMPT	protein_coding	chromosome	NAMPT			PRAD_47299	6.44321457684529	Distal	0.385229540918164	0.614770459081836	Active_non-prostate_lineage_enhancer	0.117275569005997			106358497	cg11558200_BC21	cg11558200
cg15352612	0.215664	0.520863	7.08828	1.98137e-07	0.000192349	7.22335	chr16	57548915	F	II	CCDC102A	Body	opensea		Both	CG	Open Sea	ENST00000258214	chr16	57546090	57570511	24422	-	21594	ENSG00000135736	CCDC102A	protein_coding	chromosome	CCDC102A	ENSG00000135736	CCDC102A						Primed_non-prostate_lineage-specific_enhancer	0.133067970312176	PMD		57515003	cg15352612_BC21	cg15352612
cg09183124	0.425719	0.589893	7.08796	1.9829e-07	0.000192349	7.22263	chr1	173092323	F	II		IGR	opensea		Both	CG	Open Sea	ENST00000404377	chr1	173009100	173020103	11004	-	72219	ENSG00000120337	TNFSF18	protein_coding	chromosome	TNFSF18			PRAD_7713	6.40558308656323	Distal	0.465069860279441	0.534930139720559	Active_non-prostate_lineage_promoter	0.163265643605758	PMD	commonPMD	173123184	cg09183124_BC21	cg09183124
cg25423135	-0.345497	0.566539	-7.08678	1.98852e-07	0.000192633	7.21998	chr17	80054237	F	II	FASN	Body	island	chr17:80054171-80054392	Both	CG	Island	ENST00000306749	chr17	80036214	80056208	19995	-	1969	ENSG00000169710	FASN	protein_coding	chromosome	FASN	ENSG00000169710	FASN						Active_prostate_lineage-specific_promoter	0.0751522322755164			82096361	cg25423135_BC21	cg25423135
cg11007667	0.169103	0.863815	7.08528	1.9957e-07	0.000193068	7.2166	chr16	75096674	F	II	ZNRF1	Body	opensea		Both	CG	Open Sea	ENST00000579084	chr16	75129042	75139234	10193	+	32366	ENSG00000186187	ZNRF1	protein_coding	chromosome	ZNRF1	ENSG00000186187	ZNRF1						Active_non-prostate_lineage_enhancer	0.0750415511485964			75062776	cg11007667_BC21	cg11007667
cg10900141	0.248673	0.834665	7.08035	2.01944e-07	0.000194903	7.2055	chr5	142441337	R	II	ARHGAP26	Body	opensea		Both	CG	Open Sea	ENST00000443045	chr5	142435648	142437724	2077	+	5688	ENSG00000145819	ARHGAP26	protein_coding	chromosome	ARHGAP26	ENSG00000145819	ARHGAP26						Primed_prostate_lineage_enhancer	0.0750539788794073
cg09758361	0.323844	0.429858	7.08005	2.0209e-07	0.000194903	7.20483	chr16	48570453	R	II	MIR5095	Body	opensea		Both	CG	Open Sea	ENST00000565423	chr16	48576791	48585355	8565	-	14900	ENSG00000102921	N4BP1	protein_coding	chromosome	N4BP1			PRAD_88093	3.685636167809	Distal	0.630738522954092	0.369261477045908	Active_non-prostate_lineage_promoter	0.108781190531694			48536542	cg09758361_TC21	cg09758361
cg09296001	0.37272	0.436002	7.07943	2.02388e-07	0.000194903	7.20344	chr7	127672564	R	I	SND1	Body	island	chr7:127671158-127672853	Red	CG	Island	ENST00000476782	chr7	127670410	127672160	1751	-	403	ENSG00000128594	LRRC4	protein_coding	chromosome	LRRC4	ENSG00000197157	SND1						Bivalent_poised_promoter	0.0734391659809669			128032511	cg09296001_TC11	cg09296001
cg11076306	0.271654	0.60077	7.07909	2.02552e-07	0.000194903	7.20269	chr4	41430667	F	II	LIMCH1	Body	opensea		Both	CG	Open Sea	ENST00000515847	chr4	41420756	41600965	180210	+	9910	ENSG00000064042	LIMCH1	protein_coding	chromosome	LIMCH1	ENSG00000064042	LIMCH1						Active_non-prostate_lineage_enhancer	0.0990976259828934			41428650	cg11076306_TC21	cg11076306
cg22234529	0.244765	0.529887	7.07638	2.03875e-07	0.000195913	7.19658	chr1	3616498	F	I	TP73	Body	opensea		Red	CG	Open Sea	ENST00000378290	chr1	3614622	3649655	35034	+	1875	ENSG00000078900	TP73	protein_coding	chromosome	TP73	ENSG00000078900	TP73						Bivalent_poised_enhancer	0.134062873769103	PMD		3699934	cg22234529_TC11	cg22234529
cg14754787	0.302852	0.452081	7.07579	2.04161e-07	0.000195926	7.19526	chr17	35299600	F	I	LHX1	Body	island	chr17:35291899-35300875	Red	CG	Island	ENST00000589584	chr17	35299595	35300984	1390	+	4	ENSG00000132130	LHX1	protein_coding	chromosome	LHX1	ENSG00000132130	LHX1						Bivalent_poised_promoter	0.153236979889518	PMD	commonPMD	36942303	cg14754787_TC11	cg14754787
cg20239071	0.38075	0.487298	7.17504	2.04806e-07	0.000196257	7.19656	chr2	187560135	F	II	FAM171B	Body	shore	chr2:187558794-187559012	Both	CG	South Shore	ENST00000304698	chr2	187558698	187630685	71988	+	1436	ENSG00000144369	FAM171B	protein_coding	chromosome	FAM171B	ENSG00000144369	FAM171B						Heterochromatin	0.0805371082844117			186695408	cg20239071_BC21	cg20239071
cg10170306	0.249267	0.358637	7.07398	2.05053e-07	0.000196257	7.19117	chr9	127635245	F	II	ARPC5L	Body	shelf	chr9:127631143-127632264	Both	CG	South Shelf	ENST00000465124	chr9	127634868	127639680	4813	+	376	ENSG00000136950	ARPC5L	protein_coding	chromosome	ARPC5L	ENSG00000136950	ARPC5L						Active_non-prostate_lineage_enhancer	0.0644123967586508			124872966	cg10170306_BC21	cg10170306
cg11448068	0.335221	0.414044	7.07155	2.0625e-07	0.000196879	7.18571	chr2	191045026	F	I	C2orf88	TSS1500	island	chr2:191044979-191045829	Grn	CG	Island	ENST00000409870	chr2	191045208	191064935	19728	+	180	ENSG00000187699	C2orf88	protein_coding	chromosome	C2orf88	ENSG00000187699	C2orf88	PRAD_17084	2.49993594117384	Promoter	0.614770459081836	0.385229540918164	Bivalent_poised_promoter	0.0680895162854897			190180300	cg11448068_BC11	cg11448068
cg01396302	0.340164	0.487997	7.07062	2.06709e-07	0.000196879	7.18363	chr3	185478498	F	II	IGF2BP2	Body	opensea		Both	CG	Open Sea	ENST00000465364	chr3	185446032	185446375	344	+	32465	ENSG00000163915	C3orf65	protein_coding	chromosome	C3orf65	ENSG00000073792	IGF2BP2						Bivalent_poised_promoter	0.110778191135335			185760710	cg01396302_BC21	cg01396302
cg04307594	0.252262	0.737996	7.07048	2.06779e-07	0.000196879	7.18331	chr1	205525860	R	II	LOC284578	TSS200	opensea		Both	CG	Open Sea	ENST00000475956	chr1	205538013	205568379	30367	+	12151	ENSG00000174514	MFSD4	protein_coding	chromosome	MFSD4								Heterochromatin	0.100247896856509			205556732	cg04307594_TC21	cg04307594
cg12893620	0.246079	0.770644	7.07044	2.068e-07	0.000196879	7.18322	chr4	149756823	R	II		IGR	opensea		Both	CG	Open Sea	ENST00000344721	chr4	148999913	149365850	365938	-	390972	ENSG00000151623	NR3C2	protein_coding	chromosome	NR3C2								Primed_prostate_lineage_enhancer	0.175695885004963	PMD	commonPMD	148835671	cg12893620_BC21	cg12893620
cg02059896	0.138575	0.896029	7.16944	2.0749e-07	0.000197274	7.19136	chr2	208263076	F	II		IGR	opensea		Both	CG	Open Sea	ENST00000430624	chr2	208394461	208462513	68053	+	131383	ENSG00000118260	CREB1	protein_coding	chromosome	CREB1								Primed_prostate_lineage_enhancer	0.130150407491453	PMD		207398352	cg02059896_TC21	cg02059896
cg18876162	0.202573	0.782329	7.06575	2.09141e-07	0.000198447	7.17266	chr17	61249431	R	II	TANC2	Body	opensea		Both	CG	Open Sea	ENST00000583356	chr17	61271355	61501499	230145	+	21922	ENSG00000170921	TANC2	protein_coding	chromosome	TANC2	ENSG00000170921	TANC2						Heterochromatin	0.121324927807624			63172070	cg18876162_TC21	cg18876162
cg10282491	0.213835	0.50838	7.06548	2.09277e-07	0.000198447	7.17205	chr16	3062368	R	II	CLDN9	TSS200	shore	chr16:3063679-3063981	Both	CG	North Shore	ENST00000445369	chr16	3062457	3064506	2050	+	87	ENSG00000213937	CLDN9	protein_coding	chromosome	CLDN9								Bivalent_poised_enhancer	0.127564038508569	PMD		3012367	cg10282491_BC21	cg10282491
cg08442364	0.13299	0.813973	7.06421	2.09918e-07	0.000198792	7.16918	chr7	30785015	F	II		IGR	opensea		Both	CG	Open Sea	ENST00000013222	chr7	30791751	30797218	5468	+	6734	ENSG00000241644	INMT	protein_coding	chromosome	INMT	ENSG00000241644	INMT						Repressed_chromatin	0.128289173453889	PMD		30745399	cg08442364_BC21	cg08442364
cg04689087	0.273667	0.688276	7.0636	2.10225e-07	0.000198821	7.16781	chrX	19845274	F	II	SH3KBP1	Body	opensea		Both	CG	Open Sea	ENST00000379698	chrX	19553811	19817869	264059	-	27404	ENSG00000147010	SH3KBP1	protein_coding	chromosome	SH3KBP1	ENSG00000147010	SH3KBP1						Heterochromatin				19827156	cg04689087_BC21	cg04689087
cg12195752	0.150752	0.826463	7.06254	2.10759e-07	0.000198825	7.16543	chr14	76353047	R	II	TTLL5	Body	opensea		Both	CG	Open Sea	ENST00000554972	chr14	76349138	76421171	72034	+	3908	ENSG00000119685	TTLL5	protein_coding	chromosome	TTLL5	ENSG00000119685	TTLL5						Active_non-prostate_lineage_enhancer	0.0544117315802289			75886704	cg12195752_BC21	cg12195752
cg09354556	0.365111	0.449405	7.06206	2.11001e-07	0.000198825	7.16435	chr3	47051341	F	II		IGR	island	chr3:47050486-47051609	Both	CG	Island	ENST00000423436	chr3	47046771	47049164	2394	+	4569	ENSG00000160796	NBEAL2	protein_coding	chromosome	NBEAL2			PRAD_20882	3.26229879951521	Distal	0.694610778443114	0.305389221556886	Active_non-prostate_lineage_promoter	0.0786704970677852			47009851	cg09354556_BC21	cg09354556
cg08249424	0.488335	0.517358	7.06194	2.1106e-07	0.000198825	7.16409	chr6	4775222	R	II	CDYL	TSS1500	island	chr6:4775131-4777550	Both	CG	Island	ENST00000397588	chr6	4776669	4954490	177822	+	1445	ENSG00000153046	CDYL	protein_coding	chromosome	CDYL	ENSG00000153046	CDYL	PRAD_37192	3.03745036121547	Intron	0.62874251497006	0.37125748502994	Active_non-prostate_lineage_promoter	0.10638723847691			4774988	cg08249424_BC21	cg08249424
cg03053374	0.284422	0.348274	7.06074	2.1167e-07	0.000199138	7.16138	chr17	38465422	R	II	RARA	TSS200	opensea		Both	CG	Open Sea	ENST00000577646	chr17	38465444	38504588	39145	+	20	ENSG00000131759	RARA	protein_coding	chromosome	RARA								Active_non-prostate_lineage_promoter	0.08373909415217			40309170	cg03053374_BC21	cg03053374
cg23274561	0.304893	0.352999	7.05872	2.12702e-07	0.000199847	7.15682	chr1	156084271	R	II	LMNA	TSS200	shore	chr1:156084486-156085097	Both	CG	North Shore	ENST00000347559	chr1	156084461	156109878	25418	+	188	ENSG00000160789	LMNA	protein_coding	chromosome	LMNA	ENSG00000160789	LMNA	PRAD_6981	36.4043622125851	Promoter	0.590818363273453	0.409181636726547	Active_prostate_lineage-specific_promoter	0.0946036451452248			156114480	cg23274561_BC21	cg23274561
cg23644589	0.21007	0.811646	7.05645	2.13861e-07	0.000200348	7.15172	chr1	228404256	R	II	OBSCN	Body	island	chr1:228404148-228404397	Both	CG	Island	ENST00000493977	chr1	228403390	228405128	1739	+	865	ENSG00000154358	OBSCN	protein_coding	chromosome	OBSCN	ENSG00000154358	OBSCN						Bivalent_poised_enhancer	0.166093396924876	PMD	commonPMD	228216555	cg23644589_TC21	cg23644589
cg18049267	0.312141	0.494967	7.05633	2.13926e-07	0.000200348	7.15144	chr1	15514204	F	II	TMEM51	5'UTR	opensea		Both	CG	Open Sea	ENST00000376005	chr1	15494970	15497813	2844	-	16390	ENSG00000204464	C1orf195	protein_coding	chromosome	C1orf195	ENSG00000171729	TMEM51						Bivalent_poised_enhancer	0.0789826446794811			15187708	cg18049267_TC21	cg18049267
cg25044734	0.151709	0.344599	7.05604	2.14072e-07	0.000200348	7.1508	chr17	41466292	F	II	LOC100130581	TSS200	opensea		Both	CG	Open Sea	ENST00000320033	chr17	41476327	41478505	2179	+	10033	ENSG00000175906	ARL4D	protein_coding	chromosome	ARL4D								Active_prostate_lineage-specific_promoter	0.104072110693908
cg25781627	0.461119	0.607986	7.05485	2.14688e-07	0.000200603	7.1481	chr1	164532029	F	II	PBX1	Body	opensea		Both	CG	Open Sea	ENST00000559578	chr1	164532042	164769120	237079	+	11	ENSG00000185630	PBX1	protein_coding	chromosome	PBX1	ENSG00000185630	PBX1						Active_non-prostate_lineage_enhancer	0.0741198009184682			164562792	cg25781627_BC21	cg25781627
cg21684845	0.164188	0.878733	7.05443	2.14903e-07	0.000200603	7.14716	chr18	19755501	F	II	GATA6	Body	shore	chr18:19756794-19757080	Both	CG	North Shore	ENST00000581694	chr18	19750894	19780843	29950	+	4606	ENSG00000141448	GATA6	protein_coding	chromosome	GATA6	ENSG00000141448	GATA6						Primed_non-prostate_lineage-specific_enhancer	0.18320120421856	PMD	commonPMD	22175540	cg21684845_TC21	cg21684845
cg21244450	0.212974	0.570283	7.05348	2.15391e-07	0.000200787	7.14504	chr8	142386434	R	II		IGR	opensea		Both	CG	Open Sea	ENST00000377741	chr8	142366600	142377367	10768	-	9066	ENSG00000204882	GPR20	protein_coding	chromosome	GPR20			PRAD_53866	5.17893581260451	Distal	0.63872255489022	0.36127744510978	Bivalent_poised_enhancer	0.10401520624179			141376334	cg21244450_BC21	cg21244450
cg05328461	0.283626	0.620759	7.05297	2.15659e-07	0.000200787	7.14387	chr19	10231566	R	II	EIF3G	TSS1500	shore	chr19:10230162-10230682	Both	CG	South Shore	ENST00000253108	chr19	10225693	10230578	4886	-	987	ENSG00000130811	EIF3G	protein_coding	chromosome	EIF3G								Active_non-prostate_lineage_enhancer	0.0719625353826191			10120890	cg05328461_BC21	cg05328461
cg12513880	0.340223	0.48488	7.04843	2.18022e-07	0.000202443	7.13364	chr12	115136298	R	I		IGR	island	chr12:115135925-115136350	Red	CG	Island	ENST00000349155	chr12	115108059	115121969	13911	-	14328	ENSG00000135111	TBX3	protein_coding	chromosome	TBX3								Bivalent_poised_promoter	0.167121096018953	PMD	commonPMD	114698493	cg12513880_BC11	cg12513880
cg24848226	0.245068	0.750043	7.04742	2.18553e-07	0.000202443	7.13136	chr21	29327168	R	II		IGR	opensea		Both	CG	Open Sea	ENST00000303775	chr21	30244513	30257693	13181	-	930523	ENSG00000156239	N6AMT1	protein_coding	chromosome	N6AMT1								Heterochromatin	0.202373410085939	PMD	commonPMD	27954850	cg24848226_TC21	cg24848226
cg27549944	0.256945	0.449174	7.04741	2.18555e-07	0.000202443	7.13135	chr1	204328843	R	II	PLEKHA6	5'UTR	opensea		Both	CG	Open Sea	ENST00000272203	chr1	204187979	204329044	141066	-	199	ENSG00000143850	PLEKHA6	protein_coding	chromosome	PLEKHA6	ENSG00000143850	PLEKHA6						Bivalent_poised_promoter	0.0755687149462717			204359715	cg27549944_TC21	cg27549944
cg14631386	0.295588	0.339223	7.04721	2.18663e-07	0.000202443	7.13089	chr8	93114305	R	I		IGR	island	chr8:93114056-93115979	Grn	CG	Island	ENST00000523629	chr8	92967203	93115454	148252	-	1147	ENSG00000079102	RUNX1T1	protein_coding	chromosome	RUNX1T1	ENSG00000079102	RUNX1T1						Bivalent_poised_promoter	0.199467009900416	PMD	commonPMD	92102077	cg14631386_BC11	cg14631386
cg10572188	-0.357767	0.501686	-7.04559	2.19514e-07	0.000202443	7.12724	chr3	113213220	R	II	CCDC52	Body	opensea		Both	CG	Open Sea	ENST00000467618	chr3	113164101	113207837	43737	-	5382	ENSG00000163611	SPICE1	protein_coding	chromosome	SPICE1	ENSG00000163611	SPICE1						Primed_non-prostate_lineage-specific_enhancer	0.101850912528986			113494373	cg10572188_BC21	cg10572188
cg19852958	0.347602	0.479011	7.04543	2.19599e-07	0.000202443	7.12688	chr4	13545760	F	I	NKX3-2	1stExon	island	chr4:13543562-13546494	Red	CG	Island	ENST00000382438	chr4	13542454	13546674	4221	-	912	ENSG00000109705	NKX3-2	protein_coding	chromosome	NKX3-2	ENSG00000109705	NKX3-2						Bivalent_poised_promoter	0.105338132718347			13544136	cg19852958_TC11	cg19852958
cg16134998	0.33685	0.389392	7.04483	2.19914e-07	0.000202443	7.12554	chr17	40439132	F	II	STAT5A	TSS1500	shore	chr17:40440188-40441014	Both	CG	North Shore	ENST00000345506	chr17	40439565	40463961	24397	+	431	ENSG00000126561	STAT5A	protein_coding	chromosome	STAT5A								Active_non-prostate_lineage_promoter	0.075501611562599			42287114	cg16134998_TC21	cg16134998
cg13149442	0.30039	0.795442	7.0447	2.19985e-07	0.000202443	7.12523	chr18	43303777	R	II	SLC14A1	TSS1500	opensea		Both	CG	Open Sea	ENST00000321925	chr18	43304092	43332485	28394	+	313	ENSG00000141469	SLC14A1	protein_coding	chromosome	SLC14A1								Active_non-prostate_lineage_enhancer	0.162870173299133	PMD	commonPMD	45723812	cg13149442_TC21	cg13149442
cg15123159	0.196262	0.600668	7.04449	2.20094e-07	0.000202443	7.12477	chr6	43045686	F	II	PTK7	Body	shore	chr6:43044044-43045057	Both	CG	South Shore	ENST00000481273	chr6	43044552	43128748	84197	+	1133	ENSG00000112655	PTK7	protein_coding	chromosome	PTK7	ENSG00000112655	PTK7						Active_non-prostate_lineage_promoter	0.0881565499018983			43077948	cg15123159_BC21	cg15123159
cg03907018	0.325835	0.62199	7.04418	2.20259e-07	0.000202443	7.12407	chr15	85697523	F	II		IGR	opensea		Both	CG	Open Sea	ENST00000559989	chr15	85739675	85757136	17462	+	42150	ENSG00000259295	CSPG4P12	pseudogene	chromosome	CSPG4P12								Heterochromatin	0.0563203150575831			85154292	cg03907018_TC21	cg03907018
cg03290752	0.270623	0.259421	7.0424	2.21203e-07	0.000202598	7.12005	chr3	176915082	R	I	TBL1XR1	TSS200	shore	chr3:176915511-176915854	Red	CG	North Shore	ENST00000352800	chr3	176769292	176915040	145749	-	41	ENSG00000177565	TBL1XR1	protein_coding	chromosome	TBL1XR1	ENSG00000177565	TBL1XR1	PRAD_24969	12.5358550367861	Promoter	0.778443113772455	0.221556886227545	Active_prostate_lineage-specific_promoter	0.0796661291924625			177197294	cg03290752_TC11	cg03290752
cg06488957	0.322741	0.36475	7.04234	2.21238e-07	0.000202598	7.11991	chr17	17628152	F	II	RAI1	5'UTR	island	chr17:17625605-17628500	Both	CG	Island	ENST00000471135	chr17	17585809	17696457	110649	+	42342	ENSG00000108557	RAI1	protein_coding	chromosome	RAI1	ENSG00000108557	RAI1						Bivalent_poised_promoter	0.10440195480537
cg13922160	0.440432	0.431208	7.04215	2.21334e-07	0.000202598	7.1195	chr1	178340780	R	II	RASAL2	Body	opensea		Both	CG	Open Sea	ENST00000462775	chr1	178310606	178447985	137380	+	30173	ENSG00000075391	RASAL2	protein_coding	chromosome	RASAL2	ENSG00000075391	RASAL2						Active_non-prostate_lineage_promoter	0.0812967165957888			178371645	cg13922160_BC21	cg13922160
cg21134465	0.120743	0.926474	7.04124	2.21822e-07	0.000202598	7.11743	chr2	85676776	R	II		IGR	opensea		Both	CG	Open Sea	ENST00000488219	chr2	85662543	85663861	1319	+	14232	ENSG00000152292	SH2D6	protein_coding	chromosome	SH2D6								Heterochromatin	0.0871776552295371			85449653	cg21134465_BC21	cg21134465
cg16876823	0.225675	0.575145	7.04121	2.21838e-07	0.000202598	7.11736	chr19	2987082	R	II	TLE6	Body	opensea		Both	CG	Open Sea	ENST00000478073	chr19	2984146	2989758	5613	+	2935	ENSG00000104953	TLE6	protein_coding	chromosome	TLE6	ENSG00000104953	TLE6						Bivalent_poised_enhancer	0.100674752951163			2987084	cg16876823_BC21	cg16876823
cg13331354	0.273595	0.421883	7.03649	2.24368e-07	0.000204478	7.10672	chr19	18539841	R	I	SSBP4	Body	island	chr19:18539781-18540341	Grn	CG	Island	ENST00000600628	chr19	18536850	18542672	5823	+	2990	ENSG00000130511	SSBP4	protein_coding	chromosome	SSBP4	ENSG00000130511	SSBP4	PRAD_100485	10.5210501086029	Intron	0.722554890219561	0.277445109780439	Active_non-prostate_lineage_promoter	0.096434976111045			18429031	cg13331354_TC11	cg13331354
cg08471447	0.211299	0.828791	7.03599	2.24639e-07	0.000204478	7.10559	chr18	21634257	R	II	TTC39C	5'UTR	opensea		Both	CG	Open Sea	ENST00000577185	chr18	21596598	21600249	3652	+	37658	ENSG00000168234	TTC39C	protein_coding	chromosome	TTC39C	ENSG00000168234	TTC39C						Heterochromatin	0.0663500194775446			24054293	cg08471447_TC21	cg08471447
cg03383268	0.221187	0.288184	7.03541	2.24953e-07	0.000204478	7.10428	chr2	218770237	F	II	TNS1	5'UTR	opensea		Both	CG	Open Sea	ENST00000413554	chr2	218713607	218770184	56578	-	52	ENSG00000079308	TNS1	protein_coding	chromosome	TNS1	ENSG00000079308	TNS1	PRAD_17963	6.09696724657868	Promoter	0.630738522954092	0.369261477045908	Bivalent_poised_promoter	0.140363826201867	PMD		217905514	cg03383268_TC21	cg03383268
cg26115228	0.3329	0.465394	7.03525	2.25036e-07	0.000204478	7.10393	chr2	85116113	R	II		IGR	opensea		Both	CG	Open Sea	ENST00000595179	chr2	85122209	85122345	137	-	6230	ENSG00000269417	AC022210.1	protein_coding	chromosome	AC022210.1	ENSG00000186854	TRABD2A	PRAD_14066	2.33192252560039	Intron	0.497005988023952	0.502994011976048	Active_non-prostate_lineage_promoter	0.0812861858277076			84888989	cg26115228_TC21	cg26115228
cg15645287	0.338503	0.558744	7.03341	2.26035e-07	0.000205125	7.09978	chr10	34569552	F	II	PARD3	Body	opensea		Both	CG	Open Sea	ENST00000466092	chr10	34558715	34625248	66534	-	55694	ENSG00000148498	PARD3	protein_coding	chromosome	PARD3	ENSG00000148498	PARD3	PRAD_60731	3.99749822508913	Intron	0.393213572854291	0.606786427145709	Active_non-prostate_lineage_enhancer	0.0641926893202945
cg19634404	0.205918	0.70897	7.03191	2.26853e-07	0.000205551	7.09639	chr3	133657164	R	II	SLCO2A1	Body	opensea		Both	CG	Open Sea	ENST00000408895	chr3	133646992	133648656	1665	-	8507	ENSG00000221972	C3orf36	protein_coding	chromosome	C3orf36	ENSG00000174640	SLCO2A1						Primed_non-prostate_lineage-specific_enhancer	0.144579567332069	PMD		133938320	cg19634404_TC21	cg19634404
cg21963535	0.298215	0.382181	7.0315	2.27076e-07	0.000205551	7.09546	chr20	44098285	R	II	WFDC2	TSS200	island	chr20:44098280-44099536	Both	CG	Island	ENST00000372676	chr20	44098346	44110172	11827	+	59	ENSG00000101443	WFDC2	protein_coding	chromosome	WFDC2	ENSG00000268111	AL031663.1	PRAD_105228	13.7949178728092	Promoter	0.682634730538922	0.317365269461078	Bivalent_poised_promoter	0.101311469681261			45469645	cg21963535_BC21	cg21963535
cg00239350	0.323159	0.300309	7.02819	2.28888e-07	0.000206886	7.08801	chr6	35465851	F	II	TEAD3	TSS1500	island	chr6:35464056-35466269	Both	CG	Island	ENST00000338863	chr6	35441374	35464853	23480	-	997	ENSG00000007866	TEAD3	protein_coding	chromosome	TEAD3	ENSG00000112041	TULP1	PRAD_39081	8.02087955069186	Promoter	0.682634730538922	0.317365269461078	Active_prostate_lineage-specific_promoter	0.120325240288736			35498074	cg00239350_TC21	cg00239350
cg03085312	0.328966	0.510375	7.02776	2.29128e-07	0.000206886	7.08702	chr17	38465281	R	II	RARA	TSS200	opensea		Both	CG	Open Sea	ENST00000577646	chr17	38465444	38504588	39145	+	161	ENSG00000131759	RARA	protein_coding	chromosome	RARA								Active_non-prostate_lineage_promoter	0.08373909415217			40309029	cg03085312_TC21	cg03085312
cg27021982	0.179043	0.802309	7.02609	2.30051e-07	0.000207459	7.08325	chr15	63090938	R	II	TLN2	Body	opensea		Both	CG	Open Sea	ENST00000472902	chr15	63050789	63077037	26249	+	40148	ENSG00000171914	TLN2	protein_coding	chromosome	TLN2	ENSG00000171914	TLN2						Heterochromatin	0.065428404988261			62798739	cg27021982_BC21	cg27021982
cg06503171	0.32943	0.368988	7.02549	2.3038e-07	0.000207495	7.08191	chr3	134083286	R	II	AMOTL2	Body	shore	chr3:134082860-134083201	Both	CG	South Shore	ENST00000505596	chr3	134089842	134090754	913	-	7466	ENSG00000114019	AMOTL2	protein_coding	chromosome	AMOTL2	ENSG00000114019	AMOTL2	PRAD_23839	12.2692684651121	Intron	0.688622754491018	0.311377245508982	Bivalent_poised_promoter	0.0803125953797538			134364444	cg06503171_TC21	cg06503171
cg14780255	0.235765	0.677426	7.0235	2.31486e-07	0.000208229	7.07742	chr1	201720358	F	II	NAV1	Body	opensea		Both	CG	Open Sea	ENST00000367295	chr1	201708996	201796097	87102	+	11361	ENSG00000134369	NAV1	protein_coding	chromosome	NAV1	ENSG00000134369	NAV1						Active_non-prostate_lineage_enhancer	0.0976911213543662			201751230	cg14780255_TC21	cg14780255
cg04910662	-0.247488	0.706	-7.02263	2.31968e-07	0.000208241	7.07546	chr16	73083014	R	II	ZFHX3	5'UTR	shore	chr16:73081590-73082565	Both	CG	South Shore	ENST00000268489	chr16	72816784	73082274	265491	-	739	ENSG00000140836	ZFHX3	protein_coding	chromosome	ZFHX3	ENSG00000140836	ZFHX3						Active_non-prostate_lineage_promoter	0.103339493789391			73049115	cg04910662_BC21	cg04910662
cg27640794	0.396051	0.572195	7.02244	2.32079e-07	0.000208241	7.07501	chr4	169555699	R	II	PALLD	5'UTR	shelf	chr4:169552716-169552947	Both	CG	South Shelf	ENST00000512127	chr4	169552768	169847638	294871	+	2930	ENSG00000129116	PALLD	protein_coding	chromosome	PALLD	ENSG00000129116	PALLD						Active_non-prostate_lineage_promoter	0.0978754260972035			168634548	cg27640794_BC21	cg27640794
cg17444495	0.308403	0.286208	7.02131	2.32707e-07	0.000208307	7.07248	chr2	191045629	F	I	C2orf88	TSS200	island	chr2:191044979-191045829	Grn	CG	Island	ENST00000340623	chr2	191045589	191068210	22622	+	39	ENSG00000187699	C2orf88	protein_coding	chromosome	C2orf88	ENSG00000187699	C2orf88	PRAD_17085	4.0421727261022	Promoter	0.768463073852295	0.231536926147705	Bivalent_poised_promoter	0.0680895162854897			190180903	cg17444495_BC11	cg17444495
cg22265335	0.389854	0.372743	7.02127	2.32733e-07	0.000208307	7.07237	chr16	31214243	R	I	PYCARD-AS1	Body	island	chr16:31213566-31214287	Grn	CG	Island	ENST00000247470	chr16	31212806	31214313	1508	-	68	ENSG00000103490	PYCARD	protein_coding	chromosome	PYCARD	ENSG00000103490;ENSG00000261359	PYCARD;C16orf98	PRAD_87939	3.47648786280663	Promoter	0.706586826347305	0.293413173652695	Bivalent_poised_promoter	0.156131911995211	PMD	commonPMD	31202922	cg22265335_TC11	cg22265335
cg02776659	0.388431	0.493589	7.01917	2.33908e-07	0.000209098	7.06765	chr21	47717406	R	II	C21orf57	Body	island	chr21:47717235-47718059	Both	CG	Island	ENST00000397691	chr21	47706559	47717665	11107	+	10846	ENSG00000182362	YBEY	protein_coding	chromosome	YBEY	ENSG00000182362	YBEY						Bivalent_poised_promoter	0.0710784661481548			46297492	cg02776659_BC21	cg02776659
cg26803305	0.309059	0.729786	7.01663	2.35344e-07	0.000209892	7.0619	chr18	43304452	R	II	SLC14A1	5'UTR	opensea		Both	CG	Open Sea	ENST00000402943	chr18	43304149	43330133	25985	+	302	ENSG00000141469	SLC14A1	protein_coding	chromosome	SLC14A1	ENSG00000141469	SLC14A1						Active_non-prostate_lineage_enhancer	0.162870173299133	PMD	commonPMD	45724487	cg26803305_TC21	cg26803305
cg23824801	0.443867	0.558696	7.01656	2.35381e-07	0.000209892	7.06176	chr12	54653403	F	II	CBX5	TSS200	opensea		Both	CG	Open Sea	ENST00000439541	chr12	54634409	54653376	18968	-	26	ENSG00000094916	CBX5	protein_coding	chromosome	CBX5	ENSG00000094916	CBX5	PRAD_73022	6.1154956867409	Promoter	0.483033932135729	0.516966067864271	Active_non-prostate_lineage_promoter	0.0762536572627589
cg01258949	0.298167	0.681965	7.01558	2.35937e-07	0.000210126	7.05954	chr11	47092992	F	II	C11orf49	Body	opensea		Both	CG	Open Sea	ENST00000526827	chr11	47074012	47181362	107351	+	18979	ENSG00000149179	C11orf49	protein_coding	chromosome	C11orf49	ENSG00000149179	C11orf49						Heterochromatin	0.0591082512725243			47071441	cg01258949_TC21	cg01258949
cg24570841	0.277436	0.510858	7.01441	2.36605e-07	0.000210361	7.05689	chr1	36043401	F	II	TFAP2E	Body	island	chr1:36042432-36043444	Both	CG	Island	ENST00000373235	chr1	36038971	36060929	21959	+	4429	ENSG00000116819	TFAP2E	protein_coding	chromosome	TFAP2E	ENSG00000116819	TFAP2E						Bivalent_poised_promoter	0.0664464637221145			35577800	cg24570841_TC21	cg24570841
cg19896129	0.363945	0.635074	7.01409	2.36786e-07	0.000210361	7.05617	chr1	63156450	F	II		IGR	shelf	chr1:63153380-63154349	Both	CG	South Shelf	ENST00000251157	chr1	62920399	63153969	233571	-	2480	ENSG00000116641	DOCK7	protein_coding	chromosome	DOCK7								Active_non-prostate_lineage_enhancer	0.0675243801484525			62690779	cg19896129_BC21	cg19896129
cg13317875	-0.353855	0.536301	-7.01293	2.37451e-07	0.000210691	7.05354	chr1	158605757	R	II	SPTA1	Body	opensea		Both	CG	Open Sea	ENST00000485680	chr1	158580998	158581815	818	-	23941	ENSG00000163554	SPTA1	protein_coding	chromosome	SPTA1	ENSG00000163554	SPTA1						Heterochromatin	0.174110717884357	PMD	commonPMD	158635967	cg13317875_BC21	cg13317875
cg03340119	0.291105	0.323274	7.01037	2.38918e-07	0.000211513	7.04776	chr1	246952508	R	I	LOC149134	TSS1500	island	chr1:246952214-246952511	Grn	CG	Island	ENST00000451123	chr1	246939531	246952963	13433	-	453	ENSG00000223519	KIF28P	pseudogene	chromosome	KIF28P								Bivalent_poised_promoter	0.0898472402684733			246789206	cg03340119_BC11	cg03340119
cg05146057	0.428256	0.492168	7.01028	2.38966e-07	0.000211513	7.04757	chr1	212003113	F	II	LPGAT1	5'UTR	shore	chr1:212003431-212004280	Both	CG	North Shore	ENST00000366996	chr1	211923135	212003580	80446	-	465	ENSG00000123684	LPGAT1	protein_coding	chromosome	LPGAT1	ENSG00000123684	LPGAT1						Active_non-prostate_lineage_promoter	0.0990773848488073			211829771	cg05146057_TC21	cg05146057
cg14327531	0.332486	0.462206	7.00816	2.40188e-07	0.000212332	7.04278	chr10	8097331	R	II	GATA3	5'UTR	island	chr10:8091374-8098329	Both	CG	Island	ENST00000346208	chr10	8096769	8116853	20085	+	561	ENSG00000107485	GATA3	protein_coding	chromosome	GATA3	ENSG00000107485	GATA3	PRAD_59849	2.75016362635335	Intron	0.624750499001996	0.375249500998004	Bivalent_poised_promoter	0.0666530012310504			8055368	cg14327531_TC21	cg14327531
cg20145692	0.389741	0.364959	7.00696	2.40886e-07	0.000212688	7.04006	chr1	40781289	R	I	COL9A2	Body	island	chr1:40781004-40781445	Red	CG	Island	ENST00000490132	chr1	40780912	40781707	796	-	416	ENSG00000049089	COL9A2	protein_coding	chromosome	COL9A2	ENSG00000049089	COL9A2	PRAD_3240	13.6071698913862	Promoter	0.650698602794411	0.349301397205589	Bivalent_poised_promoter	0.0809909566276722			40315617	cg20145692_TC11	cg20145692
cg09030672	0.302052	0.36438	7.00632	2.41257e-07	0.000212753	7.03861	chr16	67197150	R	II	HSF4	TSS200	island	chr16:67196792-67199988	Both	CG	Island	ENST00000264009	chr16	67197288	67203848	6561	+	136	ENSG00000102878	HSF4	protein_coding	chromosome	HSF4	ENSG00000135722	FBXL8	PRAD_88684	3.46677804031209	Promoter	0.678642714570858	0.321357285429142	Bivalent_poised_promoter	0.0746311252815524			67163247	cg09030672_BC21	cg09030672
cg10486244	0.21399	0.878062	7.00429	2.42439e-07	0.000213533	7.03403	chr5	149973754	R	II		IGR	opensea		Both	CG	Open Sea	ENST00000394243	chr5	149980642	150033794	53153	+	6886	ENSG00000171992	SYNPO	protein_coding	chromosome	SYNPO								Bivalent_poised_enhancer	0.0915665730549246			150594192	cg10486244_BC21	cg10486244
cg09404551	0.336414	0.510152	7.00346	2.42923e-07	0.000213697	7.03216	chr8	121136951	R	II	COL14A1	TSS1500	shore	chr8:121137099-121137778	Both	CG	North Shore	ENST00000309791	chr8	121137347	121383156	245810	+	394	ENSG00000187955	COL14A1	protein_coding	chromosome	COL14A1	ENSG00000187955	COL14A1						Bivalent_poised_promoter	0.176186166218796	PMD	commonPMD	120124712	cg09404551_BC21	cg09404551
cg24464915	0.369197	0.689694	7.00164	2.4399e-07	0.000214277	7.02804	chr5	66254431	R	II	MAST4	TSS1500	opensea		Both	CG	Open Sea	ENST00000405643	chr5	66254698	66462879	208182	+	265	ENSG00000069020	MAST4	protein_coding	chromosome	MAST4	ENSG00000069020	MAST4						Active_non-prostate_lineage_enhancer	0.139233844314897	PMD
cg21120951	0.364713	0.652069	7.00132	2.44179e-07	0.000214277	7.02731	chr4	152611527	F	II	PET112L	Body	opensea		Both	CG	Open Sea	ENST00000513504	chr4	152592288	152612876	20589	-	1347	ENSG00000059691	PET112	protein_coding	chromosome	PET112	ENSG00000059691	PET112						Active_non-prostate_lineage_enhancer	0.0938257952546692
cg11535059	0.1526	0.904647	7.00081	2.4448e-07	0.000214279	7.02616	chr16	21229646	F	II		IGR	opensea		Both	CG	Open Sea	ENST00000574002	chr16	21208773	21225831	17059	-	3814	ENSG00000103310	ZP2	protein_coding	chromosome	ZP2								Repressed_chromatin	0.13994049303667	PMD		21218325	cg11535059_TC21	cg11535059
cg20300175	0.266774	0.368268	6.99635	2.47117e-07	0.000216226	7.01609	chr17	27918316	R	I		IGR	island	chr17:27918161-27918398	Red	CG	Island	ENST00000583728	chr17	27916787	27936140	19354	+	1528	ENSG00000198720	ANKRD13B	protein_coding	chromosome	ANKRD13B	ENSG00000108262;ENSG00000198720	GIT1;ANKRD13B						Active_non-prostate_lineage_promoter	0.0712763097633254			29591298	cg20300175_TC11	cg20300175
cg23338977	0.214025	0.42918	6.99604	2.47304e-07	0.000216226	7.01538	chr17	7308943	R	II	TMEM256	TSS1500	shore	chr17:7307206-7308626	Both	CG	South Shore	ENST00000572893	chr17	7308675	7311828	3154	+	267	ENSG00000169992	NLGN2	protein_coding	chromosome	NLGN2	ENSG00000169992	NLGN2						Active_non-prostate_lineage_promoter	0.100819569441189			7405624	cg23338977_TC21	cg23338977
cg01859228	0.242437	0.573042	6.98892	2.51583e-07	0.0002197	6.99927	chr15	64208452	F	II	DAPK2	Body	opensea		Both	CG	Open Sea	ENST00000559731	chr15	64200452	64208791	8340	-	337	ENSG00000035664	DAPK2	protein_coding	chromosome	DAPK2	ENSG00000035664	DAPK2						Primed_non-prostate_lineage-specific_enhancer	0.0973243646881026			63916253	cg01859228_TC21	cg01859228
cg10453365	0.269168	0.471813	6.98376	2.54726e-07	0.000222175	6.98761	chr15	90039909	F	II	RHCG	TSS200	island	chr15:90039464-90039984	Both	CG	Island	ENST00000268122	chr15	90014638	90039844	25207	-	64	ENSG00000140519	RHCG	protein_coding	chromosome	RHCG								Bivalent_poised_promoter	0.130332366981339	PMD		89496678	cg10453365_TC21	cg10453365
cg08862735	0.305924	0.378466	6.97902	2.57659e-07	0.000224188	6.97687	chr1	20513066	R	II	UBXN10-AS1	TSS200	shore	chr1:20512360-20512797	Both	CG	South Shore	ENST00000375099	chr1	20512578	20522541	9964	+	487	ENSG00000162543	UBXN10	protein_coding	chromosome	UBXN10	ENSG00000162543	UBXN10						Active_non-prostate_lineage_promoter	0.109154555483842			20186573	cg08862735_TC21	cg08862735
cg17568996	0.324666	0.363248	6.97769	2.58486e-07	0.000224635	6.97386	chr22	42828125	F	II	NFAM1	Body	opensea		Both	CG	Open Sea	ENST00000329021	chr22	42776416	42828401	51986	-	274	ENSG00000235568	NFAM1	protein_coding	chromosome	NFAM1	ENSG00000235568	NFAM1						Bivalent_poised_promoter	0.11879961883704			42432119	cg17568996_BC21	cg17568996
cg06206801	0.35538	0.466293	6.97457	2.60438e-07	0.000225882	6.96679	chr18	24131379	R	II	KCTD1	5'UTR	shore	chr18:24126780-24131138	Both	CG	South Shore	ENST00000580638	chr18	24035856	24129783	93928	-	1595	ENSG00000134504	KCTD1	protein_coding	chromosome	KCTD1	ENSG00000134504	KCTD1						Bivalent_poised_promoter	0.110436000050924			26551415	cg06206801_TC21	cg06206801
cg12080909	0.37364	0.468427	6.97439	2.60551e-07	0.000225882	6.96639	chr17	27917982	R	II	GIT1	TSS1500	shore	chr17:27918161-27918398	Both	CG	North Shore	ENST00000583728	chr17	27916787	27936140	19354	+	1194	ENSG00000198720	ANKRD13B	protein_coding	chromosome	ANKRD13B	ENSG00000108262;ENSG00000198720	GIT1;ANKRD13B						Active_non-prostate_lineage_promoter	0.0712763097633254			29590964	cg12080909_BC21	cg12080909
cg18844382	0.339811	0.354059	6.9728	2.6155e-07	0.000226475	6.96279	chr14	23834977	F	I	EFS	TSS200	island	chr14:23834435-23835947	Red	CG	Island	ENST00000351354	chr14	23825865	23834961	9097	-	15	ENSG00000100842	EFS	protein_coding	chromosome	EFS								Bivalent_poised_promoter	0.132604061240665	PMD		23365768	cg18844382_TC11	cg18844382
cg13937162	0.362418	0.357466	6.97189	2.62127e-07	0.000226557	6.96073	chr7	157361545	F	II	PTPRN2	Body	island	chr7:157361512-157361805	Both	CG	Island	ENST00000444154	chr7	157318477	157320019	1543	+	43067	ENSG00000236669	AC006372.1	protein_coding	chromosome	AC006372.1	ENSG00000155093	PTPRN2						Active_non-prostate_lineage_promoter	0.185909568794604	PMD	commonPMD	157568853	cg13937162_BC21	cg13937162
cg26733301	0.297143	0.478449	6.97153	2.62351e-07	0.000226557	6.95992	chr20	61585924	F	I	SLC17A9	Body	shore	chr20:61583891-61584222	Red	CG	South Shore	ENST00000411611	chr20	61584398	61588932	4535	+	1525	ENSG00000101194	SLC17A9	protein_coding	chromosome	SLC17A9	ENSG00000101194	SLC17A9	PRAD_106263	3.10060207858157	Intron	0.608782435129741	0.391217564870259	Active_non-prostate_lineage_promoter	0.0850258746405805			62954572	cg26733301_TC11	cg26733301
cg27401972	0.163982	0.756953	6.97104	2.62659e-07	0.000226557	6.95882	chr19	48958867	R	II	KCNJ14	TSS200	shelf	chr19:48955996-48956286	Both	CG	South Shelf	ENST00000342291	chr19	48958766	48969278	10513	+	100	ENSG00000182324	KCNJ14	protein_coding	chromosome	KCNJ14	ENSG00000105447;ENSG00000182324	GRWD1;KCNJ14						Primed_non-prostate_lineage-specific_enhancer	0.0850687450412098			48455610	cg27401972_BC21	cg27401972
cg21468728	0.281832	0.266754	6.96999	2.63327e-07	0.000226557	6.95644	chr17	27918207	F	II		IGR	island	chr17:27918161-27918398	Both	CG	Island	ENST00000583728	chr17	27916787	27936140	19354	+	1419	ENSG00000198720	ANKRD13B	protein_coding	chromosome	ANKRD13B	ENSG00000108262;ENSG00000198720	GIT1;ANKRD13B						Active_non-prostate_lineage_promoter	0.0712763097633254			29591189	cg21468728_TC21	cg21468728
cg18188717	0.369082	0.526148	6.96985	2.63419e-07	0.000226557	6.95611	chr5	154230223	R	II	C5orf4	TSS200	opensea		Both	CG	Open Sea	ENST00000520461	chr5	154214448	154230173	15726	-	49	ENSG00000170271	FAXDC2	protein_coding	chromosome	FAXDC2	ENSG00000170271	FAXDC2	PRAD_35926	7.92453486398631	Promoter	0.508982035928144	0.491017964071856	Active_non-prostate_lineage_promoter	0.0685036621228744			154850663	cg18188717_TC21	cg18188717
cg11559446	0.324066	0.651528	6.96966	2.63539e-07	0.000226557	6.95568	chr8	141728568	F	II	PTK2	Body	opensea		Both	CG	Open Sea	ENST00000521562	chr8	141711023	141728454	17432	-	113	ENSG00000169398	PTK2	protein_coding	chromosome	PTK2	ENSG00000169398	PTK2						Active_non-prostate_lineage_promoter	0.0692161413974799			140718469	cg11559446_BC21	cg11559446
cg06655100	0.38577	0.44047	6.96738	2.64993e-07	0.000227535	6.95052	chrX	56259373	F	II	KLF8	5'UTR	shore	chrX:56258951-56259159	Both	CG	South Shore	ENST00000468660	chrX	56259480	56311102	51623	+	105	ENSG00000102349	KLF8	protein_coding	chromosome	KLF8	ENSG00000102349	KLF8						Active_non-prostate_lineage_promoter				56232940	cg06655100_BC21	cg06655100
cg24859236	0.321391	0.60535	6.96448	2.66851e-07	0.000228856	6.94396	chr1	9750213	F	I	PIK3CD	5'UTR	island	chr1:9749295-9750228	Grn	CG	Island	ENST00000484851	chr1	9748234	9752004	3771	+	1978	ENSG00000171608	PIK3CD	protein_coding	chromosome	PIK3CD	ENSG00000171608	PIK3CD						Bivalent_poised_promoter	0.127887320650898	PMD		9690155	cg24859236_TC11	cg24859236
cg08287285	0.230054	0.687059	6.96223	2.68302e-07	0.000229476	6.93886	chr3	8648996	F	II		IGR	opensea		Both	CG	Open Sea	ENST00000492435	chr3	8669341	8675401	6061	-	26403	ENSG00000125046	SSUH2	protein_coding	chromosome	SSUH2								Repressed_chromatin	0.0952261904384876			8607310	cg08287285_BC21	cg08287285
cg19859054	0.287155	0.552875	6.9614	2.6884e-07	0.000229476	6.93698	chr3	9256379	F	II	SRGAP3	Body	opensea		Both	CG	Open Sea	ENST00000433332	chr3	9056426	9258444	202019	-	2063	ENSG00000196220	SRGAP3	protein_coding	chromosome	SRGAP3	ENSG00000196220	SRGAP3						Heterochromatin	0.0953119594514046			9214695	cg19859054_BC21	cg19859054
cg03804400	0.202734	0.75803	6.96139	2.6885e-07	0.000229476	6.93694	chr3	143505340	R	II	SLC9A9	Body	opensea		Both	CG	Open Sea	ENST00000474151	chr3	143513855	143567300	53446	-	61958	ENSG00000181804	SLC9A9	protein_coding	chromosome	SLC9A9	ENSG00000181804	SLC9A9						Active_non-prostate_lineage_enhancer	0.163505934095425	PMD	commonPMD	143786498	cg03804400_TC21	cg03804400
cg13759852	0.25835	0.335908	6.96061	2.69357e-07	0.000229476	6.93518	chr17	8056985	F	II	PER1	TSS1500	shore	chr17:8054550-8055835	Both	CG	South Shore	ENST00000581703	chr17	8053293	8055753	2461	-	1231	ENSG00000179094	PER1	protein_coding	chromosome	PER1	ENSG00000179094;ENSG00000263620	PER1;RP11-599B13.6	PRAD_90850	9.52768229404546	Intron	0.524950099800399	0.475049900199601	Active_prostate_lineage-specific_promoter	0.0952158424134451			8153667	cg13759852_BC21	cg13759852
cg19548479	0.436162	0.414555	6.96055	2.69396e-07	0.000229476	6.93504	chr17	41363737	R	II	TMEM106A	TSS200	island	chr17:41363727-41364273	Both	CG	Island	ENST00000588693	chr17	41363854	41369755	5902	+	115	ENSG00000184988	TMEM106A	protein_coding	chromosome	TMEM106A			PRAD_92660	7.89838702030063	Promoter	0.586826347305389	0.413173652694611	Active_non-prostate_lineage_promoter	0.0753925172160019			43211718	cg19548479_BC21	cg19548479
cg13337740	0.282273	0.390269	6.9604	2.69491e-07	0.000229476	6.93471	chr17	33446298	R	II	RAD51L3	Body	shore	chr17:33446426-33447063	Both	CG	North Shore	ENST00000590631	chr17	33430535	33446565	16031	-	265	ENSG00000185379	RAD51D	protein_coding	chromosome	RAD51D	ENSG00000267618;ENSG00000185379	RAD51L3-RFFL;RAD51D						Active_non-prostate_lineage_promoter	0.103982199961219			35119279	cg13337740_BC21	cg13337740
cg00109344	0.258376	0.489582	7.05546	2.70575e-07	0.000229899	6.93912	chr9	116344532	R	II	RGS3	Body	shore	chr9:116346400-116346603	Both	CG	North Shore	ENST00000467805	chr9	116344352	116357260	12909	+	179	ENSG00000138835	RGS3	protein_coding	chromosome	RGS3	ENSG00000138835	RGS3						Active_non-prostate_lineage_promoter	0.0941189608507966			113582252	cg00109344_TC21	cg00109344
cg07669686	0.238912	0.734563	6.95835	2.70826e-07	0.000229899	6.93007	chr12	115354527	F	II		IGR	opensea		Both	CG	Open Sea	ENST00000349155	chr12	115108059	115121969	13911	-	232557	ENSG00000135111	TBX3	protein_coding	chromosome	TBX3								Heterochromatin	0.19852558931052	PMD	commonPMD	114916722	cg07669686_BC21	cg07669686
cg06478085	0.319131	0.621782	6.95817	2.70949e-07	0.000229899	6.92964	chr19	33876779	R	II		IGR	shelf	chr19:33878782-33878985	Both	CG	North Shelf	ENST00000589598	chr19	33877861	33878629	769	-	1848	ENSG00000124299	PEPD	protein_coding	chromosome	PEPD								Active_non-prostate_lineage_enhancer	0.117562746186583			33385873	cg06478085_TC21	cg06478085
cg11646762	0.310492	0.692242	6.95619	2.72241e-07	0.000230384	6.92518	chr5	68180149	F	II		IGR	opensea		Both	CG	Open Sea	ENST00000396591	chr5	68389473	68426896	37424	+	209322	ENSG00000145740	SLC30A5	protein_coding	chromosome	SLC30A5								Heterochromatin	0.120505045560964			68884322	cg11646762_BC21	cg11646762
cg01097384	0.301351	0.506487	6.95583	2.7248e-07	0.000230384	6.92435	chr11	1358675	F	I		IGR	island	chr11:1357626-1359081	Grn	CG	Island	ENST00000263646	chr11	1296883	1330884	34002	-	27790	ENSG00000078902	TOLLIP	protein_coding	chromosome	TOLLIP								Bivalent_poised_promoter	0.115057049954706			1337445	cg01097384_TC11	cg01097384
cg07724670	0.343066	0.470725	6.95573	2.72544e-07	0.000230384	6.92413	chr20	45440228	R	I		IGR	island	chr20:45440084-45440347	Red	CG	Island	ENST00000327619	chr20	45523263	45817492	294230	+	83033	ENSG00000064655	EYA2	protein_coding	chromosome	EYA2								Bivalent_poised_promoter	0.140498818260169	PMD		46811589	cg07724670_BC11	cg07724670
cg07111861	0.282698	0.673635	6.95534	2.72804e-07	0.000230384	6.92324	chr15	57737942	R	II	CGNL1	Body	opensea		Both	CG	Open Sea	ENST00000557813	chr15	57669344	57699472	30129	+	68597	ENSG00000128849	CGNL1	protein_coding	chromosome	CGNL1	ENSG00000128849	CGNL1						Active_non-prostate_lineage_enhancer	0.117527388359			57445744	cg07111861_BC21	cg07111861
cg23399497	0.158943	0.263775	6.94804	2.77652e-07	0.000233952	6.90669	chr9	140024920	R	II		IGR	island	chr9:140023747-140025010	Both	CG	Island	ENST00000371561	chr9	140032842	140063207	30366	+	7920	ENSG00000176884	GRIN1	protein_coding	chromosome	GRIN1								Bivalent_poised_promoter	0.109378148733169
cg26335476	0.391166	0.473336	6.948	2.7768e-07	0.000233952	6.9066	chr12	50355618	F	I	LOC101927318	Body	island	chr12:50354839-50356163	Red	CG	Island	ENST00000293599	chr12	50355653	50359464	3812	+	33	ENSG00000161798	AQP5	protein_coding	chromosome	AQP5			PRAD_72547	2.28875738100048	Promoter	0.768463073852295	0.231536926147705	Bivalent_poised_promoter	0.0914222230260241			49961835	cg26335476_TC11	cg26335476
cg08815398	0.263553	0.237147	6.94643	2.78733e-07	0.000234563	6.90304	chr12	65218869	R	I		IGR	island	chr12:65218245-65219143	Grn	CG	Island	ENST00000539120	chr12	65218450	65230291	11842	+	418	ENSG00000111490	TBC1D30	protein_coding	chromosome	TBC1D30	ENSG00000111490	TBC1D30						Bivalent_poised_promoter	0.0934194580966014			64825089	cg08815398_BC11	cg08815398
cg06137588	0.401489	0.488843	6.94561	2.79287e-07	0.000234754	6.90118	chr22	25889417	R	II		IGR	opensea		Both	CG	Open Sea	ENST00000609084	chr22	25855943	25857635	1693	+	33473	ENSG00000100058	CRYBB2P1	pseudogene	chromosome	CRYBB2P1								Primed_non-prostate_lineage-specific_enhancer	0.0968683383528411			25493450	cg06137588_BC21	cg06137588
cg24571124	0.184179	0.702219	6.94506	2.7966e-07	0.000234792	6.89992	chr10	34581071	R	II	PARD3	Body	opensea		Both	CG	Open Sea	ENST00000466092	chr10	34558715	34625248	66534	-	44175	ENSG00000148498	PARD3	protein_coding	chromosome	PARD3	ENSG00000148498	PARD3						Heterochromatin	0.0641926893202945			34292143	cg24571124_BC21	cg24571124
cg22695526	-0.287023	0.607432	-6.94457	2.79987e-07	0.000234792	6.89883	chr21	45768924	R	II		IGR	opensea		Both	CG	Open Sea	ENST00000300482	chr21	45770046	45862964	92919	+	1120	ENSG00000142185	TRPM2	protein_coding	chromosome	TRPM2			PRAD_107881	2.99896400459203	Distal	0.630738522954092	0.369261477045908	Bivalent_poised_promoter	0.127974051715246	PMD
cg21242872	0.130588	0.882722	6.94236	2.81487e-07	0.000235775	6.89381	chr17	71555727	R	II	SDK2	Body	opensea		Both	CG	Open Sea	ENST00000585283	chr17	71500479	71503733	3255	-	51993	ENSG00000069188	SDK2	protein_coding	chromosome	SDK2	ENSG00000069188	SDK2						Repressed_chromatin	0.173269304648025	PMD	commonPMD	73559588	cg21242872_TC21	cg21242872
cg12162504	0.389958	0.566256	6.93981	2.83228e-07	0.000236859	6.88802	chrX	22079171	R	II	PHEX	Body	opensea		Both	CG	Open Sea	ENST00000535894	chrX	22056171	22266413	210243	+	22999	ENSG00000102174	PHEX	protein_coding	chromosome	PHEX	ENSG00000102174	PHEX						Heterochromatin				22061053	cg12162504_BC21	cg12162504
cg06648848	0.218622	0.767341	6.9395	2.83441e-07	0.000236859	6.88731	chr4	169241145	F	II	DDX60	TSS1500	shore	chr4:169239549-169239824	Both	CG	South Shore	ENST00000393743	chr4	169137444	169239958	102515	-	1186	ENSG00000137628	DDX60	protein_coding	chromosome	DDX60								Heterochromatin	0.0851955315346224			168319994	cg06648848_TC21	cg06648848
cg16452651	0.227405	0.708808	6.93816	2.84356e-07	0.000236895	6.88428	chr21	35016873	F	II	ITSN1	5'UTR	shore	chr21:35014823-35015792	Both	CG	South Shore	ENST00000438788	chr21	35003799	35016232	12434	-	640	ENSG00000205758	CRYZL1	protein_coding	chromosome	CRYZL1	ENSG00000249209;ENSG00000205726	AP000304.12;ITSN1						Active_non-prostate_lineage_enhancer	0.0691972925928478			33644567	cg16452651_TC21	cg16452651
cg12274324	0.273521	0.589565	6.93799	2.84472e-07	0.000236895	6.8839	chr9	125583959	F	II	PDCL	Body	opensea		Both	CG	Open Sea	ENST00000436632	chr9	125560668	125588965	28298	-	5004	ENSG00000136940	PDCL	protein_coding	chromosome	PDCL	ENSG00000136940	PDCL						Primed_non-prostate_lineage-specific_enhancer	0.181091662139201	PMD	commonPMD	122821680	cg12274324_BC21	cg12274324
cg05309989	0.370798	0.437085	6.93796	2.84494e-07	0.000236895	6.88383	chr14	50527872	R	II		IGR	opensea		Both	CG	Open Sea	ENST00000305273	chr14	50550369	50559361	8993	-	31487	ENSG00000168260	C14orf183	protein_coding	chromosome	C14orf183			PRAD_79759	4.0976285529951	Intron	0.489021956087824	0.510978043912176	Active_non-prostate_lineage_enhancer	0.078622218931108			50061154	cg05309989_BC21	cg05309989
cg14288235	0.280941	0.387455	6.93751	2.84804e-07	0.000236895	6.8828	chr9	135036556	R	II	NTNG2	TSS1500	shore	chr9:135036713-135038933	Both	CG	North Shore	ENST00000393229	chr9	135037334	135119921	82588	+	776	ENSG00000196358	NTNG2	protein_coding	chromosome	NTNG2								Bivalent_poised_promoter	0.170783387535236	PMD	commonPMD	132161169	cg14288235_TC21	cg14288235
cg01537995	0.309787	0.411178	6.93631	2.8563e-07	0.000237084	6.88009	chr14	85996352	F	II	FLRT2	TSS200	shore	chr14:85996494-85996958	Both	CG	North Shore	ENST00000330753	chr14	85996488	86095034	98547	+	134	ENSG00000185070	FLRT2	protein_coding	chromosome	FLRT2								Bivalent_poised_promoter	0.13235849418985	PMD		85530008	cg01537995_TC21	cg01537995
cg06817089	0.14795	0.818476	6.93622	2.85693e-07	0.000237084	6.87988	chr17	4579733	R	II	PELP1	Body	opensea		Both	CG	Open Sea	ENST00000570387	chr17	4579765	4595120	15356	-	15385	ENSG00000141456	PELP1	protein_coding	chromosome	PELP1	ENSG00000141456	PELP1						Primed_non-prostate_lineage-specific_enhancer	0.109389908879017			4676438	cg06817089_TC21	cg06817089
cg02307266	0.19838	0.837556	6.93446	2.8691e-07	0.000237689	6.87588	chr19	35896478	F	II	LINC01531	TSS200	opensea		Both	CG	Open Sea	ENST00000597214	chr19	35862192	35863373	1182	+	34285	ENSG00000126251	GPR42	protein_coding	chromosome	GPR42								Repressed_chromatin	0.17760410290767	PMD	commonPMD	35405576	cg02307266_TC21	cg02307266
cg11085564	0.187713	0.855372	6.93421	2.87083e-07	0.000237689	6.87532	chrX	69479839	R	II	P2RY4	TSS200	opensea		Both	CG	Open Sea	ENST00000374519	chrX	69478016	69479654	1639	-	184	ENSG00000186912	P2RY4	protein_coding	chromosome	P2RY4								Heterochromatin				70259989	cg11085564_BC21	cg11085564
cg00503866	0.218923	0.49587	6.93263	2.88185e-07	0.000237877	6.87172	chr1	39546656	R	II	MACF1	TSS1500	shore	chr1:39547013-39547959	Both	CG	North Shore	ENST00000484793	chr1	39546988	39568653	21666	+	330	ENSG00000127603	MACF1	protein_coding	chromosome	MACF1								Bivalent_poised_promoter	0.0808410215633264			39080984	cg00503866_BC21	cg00503866
cg00099393	0.355636	0.407727	6.93231	2.88407e-07	0.000237877	6.87099	chr7	157361621	R	II	PTPRN2	Body	island	chr7:157361512-157361805	Both	CG	Island	ENST00000444154	chr7	157318477	157320019	1543	+	43143	ENSG00000236669	AC006372.1	protein_coding	chromosome	AC006372.1	ENSG00000155093	PTPRN2						Active_non-prostate_lineage_promoter	0.185909568794604	PMD	commonPMD	157568929	cg00099393_BC21	cg00099393
cg02450219	0.168717	0.846261	6.9322	2.88479e-07	0.000237877	6.87076	chr20	52645425	R	II	BCAS1	Body	opensea		Both	CG	Open Sea	ENST00000448484	chr20	52553316	52645239	91924	-	185	ENSG00000064787	BCAS1	protein_coding	chromosome	BCAS1	ENSG00000064787	BCAS1						Heterochromatin	0.114519366236336			54028886	cg02450219_BC21	cg02450219
cg06906952	0.11595	0.926799	6.93198	2.88636e-07	0.000237877	6.87025	chr1	244230760	R	I		IGR	opensea		Red	CG	Open Sea	ENST00000598000	chr1	244227632	244231211	3580	+	3127	ENSG00000268146	AL590483.1	protein_coding	chromosome	AL590483.1	ENSG00000268146	AL590483.1						Repressed_chromatin	0.160002312136906	PMD	commonPMD	244067458	cg06906952_TC11	cg06906952
cg10739650	0.210848	0.714066	6.93056	2.89626e-07	0.000238419	6.86703	chr1	53769249	R	II	LRP8	Body	opensea		Both	CG	Open Sea	ENST00000465675	chr1	53712240	53793071	80832	-	23820	ENSG00000157193	LRP8	protein_coding	chromosome	LRP8	ENSG00000157193	LRP8						Repressed_chromatin	0.0924359588773944			53303577	cg10739650_BC21	cg10739650
cg08639379	0.316081	0.646891	6.92759	2.91712e-07	0.000239862	6.86029	chr1	95018889	R	II		IGR	opensea		Both	CG	Open Sea	ENST00000334047	chr1	94994781	95007356	12576	-	11532	ENSG00000117525	F3	protein_coding	chromosome	F3								Active_non-prostate_lineage_enhancer	0.0907726911185686			94553333	cg08639379_TC21	cg08639379
cg24445388	0.158559	0.912205	6.92547	2.93215e-07	0.000240821	6.85547	chr1	2084391	R	II	PRKCZ	Body	shore	chr1:2082314-2082529	Both	CG	South Shore	ENST00000479263	chr1	2075890	2116834	40945	+	8500	ENSG00000067606	PRKCZ	protein_coding	chromosome	PRKCZ	ENSG00000067606	PRKCZ						Heterochromatin	0.0717113764969375			2152952	cg24445388_BC21	cg24445388
cg04596005	0.355844	0.380476	6.92417	2.94134e-07	0.000241301	6.85252	chr8	72756307	R	I	MSC	1stExon	island	chr8:72755783-72756667	Grn	CG	Island	ENST00000457356	chr8	72756338	72968547	212210	+	29	ENSG00000235531	RP11-383H13.1	protein_coding	chromosome	RP11-383H13.1	ENSG00000235531;ENSG00000178860	RP11-383H13.1;MSC						Bivalent_poised_promoter	0.181306509464786	PMD	commonPMD	71844072	cg04596005_BC11	cg04596005
cg17925026	0.339983	0.641062	6.92301	2.94963e-07	0.000241704	6.84988	chr6	170066024	F	II	WDR27	Body	shore	chr6:170067846-170068179	Both	CG	North Shore	ENST00000486490	chr6	170062463	170066754	4292	-	728	ENSG00000184465	WDR27	protein_coding	chromosome	WDR27	ENSG00000184465	WDR27						Heterochromatin	0.0720835649492071			169665928	cg17925026_TC21	cg17925026
cg16800165	0.327903	0.398781	6.92166	2.95926e-07	0.000242216	6.84682	chr14	85996364	F	II	FLRT2	TSS200	shore	chr14:85996494-85996958	Both	CG	North Shore	ENST00000330753	chr14	85996488	86095034	98547	+	122	ENSG00000185070	FLRT2	protein_coding	chromosome	FLRT2								Bivalent_poised_promoter	0.13235849418985	PMD		85530020	cg16800165_TC21	cg16800165
cg22319147	0.243546	0.553169	6.92028	2.96918e-07	0.000242663	6.84367	chr16	66400599	F	II	CDH5	5'UTR	opensea		Both	CG	Open Sea	ENST00000341529	chr16	66400533	66438686	38154	+	65	ENSG00000179776	CDH5	protein_coding	chromosome	CDH5	ENSG00000179776	CDH5						Bivalent_poised_promoter	0.117970661583722			66366696	cg22319147_BC21	cg22319147
cg18197277	0.325189	0.740539	6.91959	2.97413e-07	0.000242663	6.84211	chr11	47598986	R	II	KBTBD4	Body	shore	chr11:47600129-47600927	Both	CG	North Shore	ENST00000450908	chr11	47599277	47599823	547	+	289	ENSG00000231880	KBTBD4	protein_coding	chromosome	KBTBD4	ENSG00000213619;ENSG00000123444	NDUFS3;KBTBD4						Primed_non-prostate_lineage-specific_enhancer	0.071645184565137			47577434	cg18197277_TC21	cg18197277
cg05266047	0.182305	0.877376	6.91925	2.97659e-07	0.000242663	6.84133	chr17	3984165	R	II	ZZEF1	Body	opensea		Both	CG	Open Sea	ENST00000573183	chr17	3925711	3966092	40382	-	18072	ENSG00000074755	ZZEF1	protein_coding	chromosome	ZZEF1	ENSG00000074755	ZZEF1						Heterochromatin	0.0687493878651378			4080871	cg05266047_BC21	cg05266047
cg14686113	0.354965	0.332863	6.91902	2.97823e-07	0.000242663	6.84082	chr4	54965829	F	I	GSX2	TSS1500	shore	chr4:54966163-54968063	Grn	CG	North Shore	ENST00000507839	chr4	54965690	54968095	2406	+	138	ENSG00000180613	GSX2	protein_coding	chromosome	GSX2	ENSG00000145216;ENSG00000180613	FIP1L1;GSX2						Bivalent_poised_promoter	0.0900951192226912			54099662	cg14686113_TC11	cg14686113
cg13417862	0.284713	0.43935	6.91696	2.9931e-07	0.000243396	6.83614	chr17	855238	F	II	NXN	Body	opensea		Both	CG	Open Sea	ENST00000576991	chr17	833196	836653	3458	-	18584	ENSG00000167693	NXN	protein_coding	chromosome	NXN	ENSG00000167693	NXN						Bivalent_poised_promoter	0.157036502345181	PMD	commonPMD	951998	cg13417862_BC21	cg13417862
cg09160845	0.222411	0.874958	6.91659	2.99577e-07	0.000243396	6.8353	chr9	89583533	R	II	LOC100506834	Body	opensea		Both	CG	Open Sea	ENST00000298743	chr9	89559279	89562104	2826	-	21428	ENSG00000180447	GAS1	protein_coding	chromosome	GAS1								Active_non-prostate_lineage_enhancer	0.171866318133746	PMD	commonPMD	86968618	cg09160845_BC21	cg09160845
cg07993134	0.343865	0.688458	6.91636	2.9974e-07	0.000243396	6.83479	chr21	31121218	F	II	GRIK1-AS1	Body	opensea		Both	CG	Open Sea	ENST00000333765	chr21	30968360	31003067	34708	+	152857	ENSG00000183653	GRIK1-AS2	protein_coding	chromosome	GRIK1-AS2	ENSG00000171189	GRIK1						Heterochromatin	0.199112546026004	PMD	commonPMD	29748899	cg07993134_TC21	cg07993134
cg23205551	0.398045	0.586072	6.91557	3.00314e-07	0.000243586	6.83299	chr9	87438766	R	II	NTRK2	Body	opensea		Both	CG	Open Sea	ENST00000395866	chr9	87287002	87425978	138977	+	151763	ENSG00000148053	NTRK2	protein_coding	chromosome	NTRK2	ENSG00000148053	NTRK2						Repressed_chromatin	0.146596872593934	PMD		84823851	cg23205551_TC21	cg23205551
cg08879910	0.331797	0.547246	6.9148	3.00879e-07	0.000243769	6.83123	chr6	29974319	F	I	HLA-J	Body	island	chr6:29974220-29975369	Red	CG	Island	ENST00000469281	chr6	29974360	29977733	3374	+	39	ENSG00000204622	HLA-J	pseudogene	chromosome	HLA-J			PRAD_38426	3.63840607560008	Intron	0.640718562874252	0.359281437125749	Bivalent_poised_promoter	0.0925384282854505
cg01985390	0.280705	0.434143	6.9127	3.02406e-07	0.000243988	6.82647	chr2	27529981	F	II	TRIM54	3'UTR	island	chr2:27529083-27531465	Both	CG	Island	ENST00000296099	chr2	27530268	27531313	1046	-	1330	ENSG00000163794	UCN	protein_coding	chromosome	UCN	ENSG00000138100	TRIM54						Bivalent_poised_promoter	0.0831774498860829			27307113	cg01985390_TC21	cg01985390
cg27515379	0.333401	0.669525	6.91227	3.02726e-07	0.000243988	6.82548	chr8	134027958	F	II	TG	Body	opensea		Both	CG	Open Sea	ENST00000518108	chr8	134029944	134042224	12281	+	1984	ENSG00000042832	TG	protein_coding	chromosome	TG	ENSG00000042832	TG						Heterochromatin	0.142543782349223	PMD		133015713	cg27515379_BC21	cg27515379
cg07469449	-0.283266	0.482747	-6.91213	3.02828e-07	0.000243988	6.82516	chr19	4715647	F	II	DPP9	Body	opensea		Both	CG	Open Sea	ENST00000593973	chr19	4714258	4716139	1882	-	490	ENSG00000142002	DPP9	protein_coding	chromosome	DPP9	ENSG00000142002	DPP9						Active_prostate_lineage-specific_promoter	0.133063640367321	PMD		4715635	cg07469449_TC21	cg07469449
cg05003322	0.305214	0.407837	6.91196	3.02952e-07	0.000243988	6.82478	chr1	32169706	R	II	COL16A1	1stExon	island	chr1:32169537-32169869	Both	CG	Island	ENST00000532877	chr1	32164091	32169661	5571	-	44	ENSG00000084636	COL16A1	protein_coding	chromosome	COL16A1	ENSG00000084636	COL16A1	PRAD_2659	4.98741404460274	5' UTR	0.716566866267465	0.283433133732535	Bivalent_poised_promoter	0.10151582177698			31704105	cg05003322_BC21	cg05003322
cg02469189	0.235434	0.818782	6.91131	3.03425e-07	0.000243988	6.82331	chr6	154858926	R	II		IGR	opensea		Both	CG	Open Sea	ENST00000607772	chr6	154708638	154831793	123156	-	27132	ENSG00000153721	CNKSR3	protein_coding	chromosome	CNKSR3								Heterochromatin	0.0858363138248715
cg03061435	0.309686	0.478413	6.91065	3.03913e-07	0.000243988	6.8218	chr1	205537833	R	II	MFSD4	TSS1500	island	chr1:205537751-205538443	Both	CG	Island	ENST00000475956	chr1	205538013	205568379	30367	+	178	ENSG00000174514	MFSD4	protein_coding	chromosome	MFSD4								Bivalent_poised_promoter	0.100247896856509			205568705	cg03061435_BC21	cg03061435
cg27537164	0.280575	0.445092	6.91061	3.0394e-07	0.000243988	6.82172	chr6	168079127	R	II		IGR	island	chr6:168079011-168079213	Both	CG	Island	ENST00000597278	chr6	168196210	168198927	2718	+	117081	ENSG00000269155	AL009178.1	protein_coding	chromosome	AL009178.1								Bivalent_poised_promoter	0.162414925649829	PMD	commonPMD	167678447	cg27537164_TC21	cg27537164
cg22879130	0.221671	0.89922	6.91042	3.04082e-07	0.000243988	6.82128	chr21	40287759	R	II	LOC400867	Body	opensea		Both	CG	Open Sea	ENST00000456966	chr21	40181560	40190570	9011	+	106198	ENSG00000157557	ETS2	protein_coding	chromosome	ETS2								Active_non-prostate_lineage_enhancer	0.0917038124849			38915835	cg22879130_TC21	cg22879130
cg18759209	0.308883	0.461268	6.91025	3.04209e-07	0.000243988	6.82089	chr20	55842071	R	I	BMP7	TSS1500	shore	chr20:55840216-55841794	Red	CG	South Shore	ENST00000450594	chr20	55748052	55841685	93634	-	385	ENSG00000101144	BMP7	protein_coding	chromosome	BMP7								Bivalent_poised_promoter	0.160638283910827	PMD	commonPMD	57267015	cg18759209_BC11	cg18759209
cg06564875	0.224248	0.817471	6.90806	3.05825e-07	0.000244578	6.81591	chr5	157353780	R	II		IGR	opensea		Both	CG	Open Sea	ENST00000411809	chr5	157213297	157286183	72887	-	67596	ENSG00000113282	CLINT1	protein_coding	chromosome	CLINT1			PRAD_36003	3.45219460713584	Distal	0.481037924151697	0.518962075848303	Heterochromatin	0.0948671525673273			157926772	cg06564875_BC21	cg06564875
cg01624035	-0.222299	0.664427	-6.908	3.05868e-07	0.000244578	6.81578	chr1	235035554	R	II		IGR	opensea		Both	CG	Open Sea	ENST00000467767	chr1	235275340	235283214	7875	-	247658	ENSG00000173726	TOMM20	protein_coding	chromosome	TOMM20								Active_prostate_lineage-specific_enhancer	0.0701155733785318			234899807	cg01624035_BC21	cg01624035
cg10316474	0.304133	0.321127	6.90762	3.06147e-07	0.000244578	6.81492	chr22	39410068	R	II	APOBEC3C	TSS200	opensea		Both	CG	Open Sea	ENST00000361441	chr22	39410088	39416357	6270	+	18	ENSG00000244509	APOBEC3C	protein_coding	chromosome	APOBEC3C			PRAD_109495	8.08215480741845	Promoter	0.584830339321357	0.415169660678643	Active_non-prostate_lineage_promoter	0.129508825391606	PMD		39014063	cg10316474_BC21	cg10316474
cg21968101	0.149435	0.642628	6.90671	3.06823e-07	0.000244578	6.81285	chr19	406560	R	II	C2CD4C	3'UTR	island	chr19:406131-406611	Both	CG	Island	ENST00000332235	chr19	405438	409139	3702	-	2577	ENSG00000183186	C2CD4C	protein_coding	chromosome	C2CD4C	ENSG00000183186	C2CD4C						Bivalent_poised_promoter	0.122982435865385			406560	cg21968101_BC21	cg21968101
cg12264322	0.283836	0.797184	6.90643	3.07034e-07	0.000244578	6.8122	chr8	61720600	R	II	CHD7	Body	opensea		Both	CG	Open Sea	ENST00000527921	chr8	61763296	61765198	1903	+	42694	ENSG00000171316	CHD7	protein_coding	chromosome	CHD7	ENSG00000171316	CHD7						Primed_non-prostate_lineage-specific_enhancer	0.0679682137855919			60808041	cg12264322_BC21	cg12264322
cg19685251	0.302848	0.510343	6.90605	3.07311e-07	0.000244578	6.81135	chr15	83952084	R	I	BNC1	1stExon	island	chr15:83951980-83953930	Red	CG	Island	ENST00000569704	chr15	83926096	83952071	25976	-	12	ENSG00000169594	BNC1	protein_coding	chromosome	BNC1	ENSG00000169594	BNC1						Bivalent_poised_promoter	0.209491236466274	PMD	commonPMD	83283332	cg19685251_TC11	cg19685251
cg00489486	0.37893	0.567428	6.90583	3.07474e-07	0.000244578	6.81085	chr7	130598638	F	II	LOC100506860	Body	opensea		Both	CG	Open Sea	ENST00000310992	chr7	130417401	130418888	1488	-	179749	ENSG00000174595	KLF14	protein_coding	chromosome	KLF14								Active_non-prostate_lineage_enhancer	0.100907218037392			130913879	cg00489486_TC21	cg00489486
cg23609630	0.18406	0.834358	6.90557	3.07669e-07	0.000244578	6.81026	chr21	35126912	F	II	ITSN1	Body	opensea		Both	CG	Open Sea	ENST00000488166	chr21	35126488	35144604	18117	+	423	ENSG00000205726	ITSN1	protein_coding	chromosome	ITSN1	ENSG00000249209;ENSG00000205726	AP000304.12;ITSN1						Heterochromatin	0.0567214679378			33754607	cg23609630_BC21	cg23609630
cg06571425	0.248646	0.825166	6.90345	3.09251e-07	0.00024551	6.80544	chr12	111536320	R	II	CUX2	Body	opensea		Both	CG	Open Sea	ENST00000397643	chr12	111537250	111733150	195901	+	928	ENSG00000111249	CUX2	protein_coding	chromosome	CUX2	ENSG00000111249	CUX2	PRAD_74993	4.86811371780226	Promoter	0.544910179640719	0.455089820359281	Bivalent_poised_enhancer	0.18768394005874	PMD	commonPMD	111098516	cg06571425_TC21	cg06571425
cg06664227	0.329915	0.53699	6.90226	3.10146e-07	0.00024551	6.80272	chr9	89649255	F	II	LOC440173	Body	opensea		Both	CG	Open Sea	ENST00000298743	chr9	89559279	89562104	2826	-	87150	ENSG00000180447	GAS1	protein_coding	chromosome	GAS1								Active_non-prostate_lineage_enhancer	0.174894799537841	PMD	commonPMD	87034340	cg06664227_TC21	cg06664227
cg04918175	0.230556	0.40719	6.90224	3.10163e-07	0.00024551	6.80267	chr1	53527424	F	II	PODN	TSS1500	shore	chr1:53527572-53528974	Both	CG	North Shore	ENST00000371500	chr1	53527854	53551174	23321	+	428	ENSG00000174348	PODN	protein_coding	chromosome	PODN								Bivalent_poised_promoter	0.0912638345811157
cg07572714	0.154051	0.817837	6.90217	3.1021e-07	0.00024551	6.80253	chr11	9588384	F	II		IGR	opensea		Both	CG	Open Sea	ENST00000450114	chr11	9595228	9610754	15527	+	6842	ENSG00000166483	WEE1	protein_coding	chromosome	WEE1								Active_non-prostate_lineage_enhancer	0.0822642271360431			9566837	cg07572714_TC21	cg07572714
cg07390844	0.327767	0.628305	6.89963	3.12128e-07	0.000246338	6.79674	chr18	72935911	R	II	TSHZ1	5'UTR	opensea		Both	CG	Open Sea	ENST00000560918	chr18	72933013	72998327	65315	+	2897	ENSG00000179981	TSHZ1	protein_coding	chromosome	TSHZ1	ENSG00000179981	TSHZ1						Heterochromatin	0.0850546210467985			75223956	cg07390844_BC21	cg07390844
cg05385654	0.20066	0.797284	6.89953	3.12204e-07	0.000246338	6.79651	chr1	25978683	R	II	MAN1C1	Body	opensea		Both	CG	Open Sea	ENST00000473891	chr1	26012993	26088175	75183	+	34308	ENSG00000117643	MAN1C1	protein_coding	chromosome	MAN1C1	ENSG00000117643	MAN1C1						Primed_non-prostate_lineage-specific_enhancer	0.116429915971355			25652192	cg05385654_BC21	cg05385654
cg10012847	0.245655	0.837362	6.89942	3.12286e-07	0.000246338	6.79626	chr2	109553604	F	II	EDAR	5'UTR	opensea		Both	CG	Open Sea	ENST00000409271	chr2	109510927	109605725	94799	-	52119	ENSG00000135960	EDAR	protein_coding	chromosome	EDAR	ENSG00000135960	EDAR						Primed_non-prostate_lineage-specific_enhancer	0.0932815121450578			108937148	cg10012847_BC21	cg10012847
cg16895261	0.29107	0.524507	6.89675	3.1431e-07	0.000247662	6.79019	chr4	3391305	F	II	RGS12	Body	opensea		Both	CG	Open Sea	ENST00000538395	chr4	3388061	3432831	44771	+	3243	ENSG00000159788	RGS12	protein_coding	chromosome	RGS12	ENSG00000159788	RGS12						Active_non-prostate_lineage_promoter	0.0712791093554792			3389578	cg16895261_TC21	cg16895261
cg19853760	0.252804	0.428567	6.89611	3.14793e-07	0.000247771	6.78875	chr22	38071677	F	II	LGALS1	1stExon	shore	chr22:38073037-38073412	Both	CG	North Shore	ENST00000480207	chr22	38071689	38073603	1915	+	10	ENSG00000100097	LGALS1	protein_coding	chromosome	LGALS1	ENSG00000100097	LGALS1						Active_non-prostate_lineage_promoter	0.0784524442033895			37675670	cg19853760_BC21	cg19853760
cg02528959	0.393122	0.532776	6.8949	3.15722e-07	0.00024823	6.78598	chr17	71294571	F	II	CDC42EP4	5'UTR	opensea		Both	CG	Open Sea	ENST00000582303	chr17	71302837	71306034	3198	-	11461	ENSG00000179604	CDC42EP4	protein_coding	chromosome	CDC42EP4	ENSG00000179604	CDC42EP4						Active_non-prostate_lineage_promoter	0.0801756201329128			73298432	cg02528959_BC21	cg02528959
cg17458922	0.332582	0.431521	6.8931	3.17095e-07	0.000248623	6.7819	chr21	32932343	R	II	TIAM1	TSS1500	shore	chr21:32929927-32932017	Both	CG	South Shore	ENST00000469412	chr21	32584947	32932290	347344	-	52	ENSG00000156299	TIAM1	protein_coding	chromosome	TIAM1			PRAD_106785	2.45711034686957	Promoter	0.550898203592814	0.449101796407186	Bivalent_poised_promoter	0.131798109426362	PMD		31560030	cg17458922_BC21	cg17458922
cg08034305	0.155717	0.843565	6.89278	3.17341e-07	0.000248623	6.78117	chr9	137185200	F	II		IGR	opensea		Both	CG	Open Sea	ENST00000484822	chr9	137208944	137298240	89297	+	23742	ENSG00000186350	RXRA	protein_coding	chromosome	RXRA								Bivalent_poised_enhancer	0.147255241319561	PMD		134293354	cg08034305_BC21	cg08034305
cg06682371	0.283122	0.710464	6.89223	3.17766e-07	0.000248623	6.77992	chr3	32291082	R	II	CMTM8	Body	opensea		Both	CG	Open Sea	ENST00000307526	chr3	32280171	32411817	131647	+	10910	ENSG00000170293	CMTM8	protein_coding	chromosome	CMTM8	ENSG00000170293	CMTM8						Heterochromatin	0.0901067153680187			32249590	cg06682371_BC21	cg06682371
cg11422256	0.221289	0.388278	6.89201	3.17936e-07	0.000248623	6.77942	chr22	24188826	R	II		IGR	shelf	chr22:24191547-24191985	Both	CG	North Shelf	ENST00000476077	chr22	24178921	24181199	2279	-	7626	ENSG00000099958	DERL3	protein_coding	chromosome	DERL3			PRAD_108441	3.38973055922252	Distal	0.574850299401198	0.425149700598802	Active_non-prostate_lineage_promoter	0.0758436710924913			23846639	cg11422256_BC21	cg11422256
cg14624546	0.242353	0.53006	6.89199	3.17953e-07	0.000248623	6.77936	chr11	8800270	R	II	ST5	5'UTR	opensea		Both	CG	Open Sea	ENST00000533016	chr11	8752528	8798226	45699	-	2043	ENSG00000166444	ST5	protein_coding	chromosome	ST5	ENSG00000166444	ST5	PRAD_65137	5.17893581260451	Intron	0.522954091816367	0.477045908183633	Active_non-prostate_lineage_enhancer	0.0789155627138842			8778723	cg14624546_TC21	cg14624546
cg11150074	0.248972	0.727291	6.89093	3.1877e-07	0.00024899	6.77695	chr1	200863559	R	II	C1orf106	TSS1500	shelf	chr1:200860076-200860576	Both	CG	South Shelf	ENST00000413687	chr1	200863949	200882856	18908	+	388	ENSG00000163362	C1orf106	protein_coding	chromosome	C1orf106	ENSG00000163362	C1orf106						Active_non-prostate_lineage_enhancer	0.0761534137181347			200894431	cg11150074_TC21	cg11150074
cg03148225	0.289737	0.681816	6.89038	3.1919e-07	0.000249048	6.77571	chr7	3444676	F	II	SDK1	Body	opensea		Both	CG	Open Sea	ENST00000439177	chr7	3377521	3378121	601	+	67154	ENSG00000224593	RP11-30B1.1	pseudogene	chromosome	RP11-30B1.1	ENSG00000146555	SDK1						Heterochromatin	0.187682850819857	PMD	commonPMD	3405044	cg03148225_TC21	cg03148225
cg00087244	0.286509	0.602846	6.88991	3.19559e-07	0.000249064	6.77463	chr7	74042487	R	II		IGR	opensea		Both	CG	Open Sea	ENST00000485000	chr7	74071994	74105440	33447	+	29505	ENSG00000077809	GTF2I	protein_coding	chromosome	GTF2I								Active_non-prostate_lineage_enhancer	0.0638091116561592			74628171	cg00087244_TC21	cg00087244
cg05335910	0.29415	0.748322	6.88908	3.20201e-07	0.000249294	6.77274	chr9	119572291	R	II	ASTN2	Body	opensea		Both	CG	Open Sea	ENST00000411410	chr9	119449622	119460539	10918	+	122668	ENSG00000119401	TRIM32	protein_coding	chromosome	TRIM32	ENSG00000148219	ASTN2						Heterochromatin	0.202893724685441	PMD	commonPMD	116810012	cg05335910_BC21	cg05335910
cg18546384	0.184701	0.839079	6.88862	3.20559e-07	0.000249302	6.77169	chr7	2077057	R	II	MAD1L1	Body	opensea		Both	CG	Open Sea	ENST00000438959	chr7	1997264	2119648	122385	-	42589	ENSG00000002822	MAD1L1	protein_coding	chromosome	MAD1L1	ENSG00000002822	MAD1L1						Active_non-prostate_lineage_promoter	0.0758625964479887			2037422	cg18546384_BC21	cg18546384
cg06692252	0.32979	0.713387	6.88696	3.21849e-07	0.000249769	6.76792	chr14	68571459	R	II	RAD51B	Body	opensea		Both	CG	Open Sea	ENST00000557045	chr14	68466996	68963974	496979	+	104462	ENSG00000182185	RAD51B	protein_coding	chromosome	RAD51B	ENSG00000182185	RAD51B						Active_non-prostate_lineage_enhancer	0.0772785065748654			68104742	cg06692252_BC21	cg06692252
cg13172884	0.164321	0.848019	6.88672	3.22038e-07	0.000249769	6.76737	chrX	69479607	F	II	P2RY4	1stExon	opensea		Both	CG	Open Sea	ENST00000374519	chrX	69478016	69479654	1639	-	45	ENSG00000186912	P2RY4	protein_coding	chromosome	P2RY4	ENSG00000186912	P2RY4						Heterochromatin				70259757	cg13172884_BC21	cg13172884
cg19538644	0.359197	0.494968	6.88651	3.22202e-07	0.000249769	6.76689	chr14	96644435	F	II		IGR	opensea		Both	CG	Open Sea	ENST00000542454	chr14	96671016	96710503	39488	+	26579	ENSG00000168398	BDKRB2	protein_coding	chromosome	BDKRB2								Active_non-prostate_lineage_enhancer	0.137068963779443	PMD		96178098	cg19538644_TC21	cg19538644
cg24613080	0.32445	0.425711	6.88595	3.22641e-07	0.000249839	6.76561	chr17	32484035	R	I	ACCN1	TSS1500	island	chr17:32484007-32484280	Grn	CG	Island	ENST00000359872	chr17	31340105	32484313	1144209	-	276	ENSG00000108684	ASIC2	protein_coding	chromosome	ASIC2	ENSG00000108684	ASIC2						Bivalent_poised_promoter	0.183627382813526	PMD	commonPMD	34157016	cg24613080_BC11	cg24613080
cg06715204	0.428118	0.632578	6.8836	3.24482e-07	0.000250825	6.76026	chr3	171594651	R	II	TMEM212-AS1	Body	opensea		Both	CG	Open Sea	ENST00000469981	chr3	171618301	171655852	37552	+	23648	ENSG00000186329	TMEM212	protein_coding	chromosome	TMEM212	ENSG00000186329	TMEM212						Active_non-prostate_lineage_enhancer	0.0858645624582155			171876861	cg06715204_BC21	cg06715204
cg00740067	0.158293	0.891078	6.88278	3.25123e-07	0.000250825	6.75841	chr8	48585912	R	II	SPIDR	Body	opensea		Both	CG	Open Sea	ENST00000517693	chr8	48572226	48648473	76248	+	13685	ENSG00000164808	SPIDR	protein_coding	chromosome	SPIDR	ENSG00000164808	SPIDR						Active_non-prostate_lineage_enhancer	0.0772091713210368			47673350	cg00740067_BC21	cg00740067
cg13132370	0.375938	0.375328	6.882	3.25742e-07	0.000250825	6.75662	chr17	46830260	R	I		IGR	shore	chr17:46832109-46832632	Red	CG	North Shore	ENST00000290295	chr17	46802125	46806540	4416	-	23719	ENSG00000159184	HOXB13	protein_coding	chromosome	HOXB13			PRAD_93138	4.46770786277518	Distal	0.632734530938124	0.367265469061876	Bivalent_poised_promoter	0.132059408891874	PMD		48752898	cg13132370_BC11	cg13132370
cg14777768	0.449703	0.516952	6.97616	3.2578e-07	0.000250825	6.70242	chr3	170746265	F	II	SLC2A2	TSS1500	island	chr3:170746072-170746292	Both	CG	Island	ENST00000314251	chr3	170714137	170744539	30403	-	1725	ENSG00000163581	SLC2A2	protein_coding	chromosome	SLC2A2								Bivalent_poised_promoter	0.100318061636091			171028476	cg14777768_TC21	cg14777768
cg00224083	0.380618	0.424369	6.8817	3.25973e-07	0.000250825	6.75595	chr4	139773135	F	II		IGR	opensea		Both	CG	Open Sea	ENST00000280614	chr4	139936943	139966906	29964	+	163806	ENSG00000151014	CCRN4L	protein_coding	chromosome	CCRN4L								Heterochromatin	0.167319189674207	PMD	commonPMD	138851981	cg00224083_BC21	cg00224083
cg21158280	0.307665	0.612036	6.88166	3.2601e-07	0.000250825	6.75585	chr5	153751515	F	II	GALNT10	Body	opensea		Both	CG	Open Sea	ENST00000519544	chr5	153755877	153785816	29940	+	4360	ENSG00000164574	GALNT10	protein_coding	chromosome	GALNT10	ENSG00000164574	GALNT10						Primed_non-prostate_lineage-specific_enhancer	0.0798098887440028			154371955	cg21158280_BC21	cg21158280
cg22844085	0.36055	0.339769	6.88107	3.26471e-07	0.00025091	6.75452	chr3	156009623	F	II	KCNAB1	5'UTR	shore	chr3:156008991-156009320	Both	CG	South Shore	ENST00000389634	chr3	156009697	156254536	244840	+	72	ENSG00000169282	KCNAB1	protein_coding	chromosome	KCNAB1	ENSG00000169282	KCNAB1						Bivalent_poised_promoter	0.192406995329189	PMD	commonPMD	156291834	cg22844085_TC21	cg22844085
cg11840740	0.298404	0.439759	6.87974	3.27526e-07	0.000251285	6.75149	chr6	38683186	R	I	DNAH8	1stExon	island	chr6:38682949-38683265	Red	CG	Island	ENST00000449981	chr6	38683117	38939856	256740	+	68	ENSG00000124721	DNAH8	protein_coding	chromosome	DNAH8	ENSG00000124721	DNAH8						Bivalent_poised_promoter	0.0907709332771839			38715410	cg11840740_TC11	cg11840740
cg22389845	0.238717	0.687064	6.87957	3.27659e-07	0.000251285	6.75111	chr3	14581955	F	II	GRIP2	TSS200	opensea		Both	CG	Open Sea	ENST00000273083	chr3	14530619	14581881	51263	-	73	ENSG00000144596	GRIP2	processed_transcript	chromosome	GRIP2								Bivalent_poised_promoter	0.0977280700239217			14540448	cg22389845_BC21	cg22389845
cg24642844	0.191804	0.865706	6.87833	3.2865e-07	0.000251776	6.74827	chr7	1081250	R	II	C7orf50	Body	shore	chr7:1080835-1081069	Both	CG	South Shore	ENST00000444847	chr7	1084212	1098097	13886	+	2960	ENSG00000164849	GPR146	protein_coding	chromosome	GPR146	ENSG00000146540	C7orf50						Active_non-prostate_lineage_promoter	0.0859381950548135			1041614	cg24642844_TC21	cg24642844
cg08545463	0.320342	0.615177	6.87744	3.29357e-07	0.000252048	6.74625	chr11	108459708	F	II	EXPH5	Body	shelf	chr11:108463598-108464103	Both	CG	North Shelf	ENST00000265843	chr11	108376158	108464374	88217	-	4664	ENSG00000110723	EXPH5	protein_coding	chromosome	EXPH5	ENSG00000110723	EXPH5						Primed_non-prostate_lineage-specific_enhancer	0.0898085330226242			108588981	cg08545463_TC21	cg08545463
cg07204522	0.277277	0.688475	6.87519	3.31159e-07	0.000253094	6.74112	chr3	63964946	F	II	ATXN7	Body	opensea		Both	CG	Open Sea	ENST00000488239	chr3	63954045	63968099	14055	+	10900	ENSG00000163635	ATXN7	protein_coding	chromosome	ATXN7	ENSG00000163635	ATXN7						Heterochromatin	0.0642025578059224			63979270	cg07204522_BC21	cg07204522
cg10069312	0.24712	0.457875	6.87485	3.31428e-07	0.000253094	6.74036	chr1	28918656	R	II	RAB42	TSS200	shore	chr1:28919041-28919454	Both	CG	North Shore	ENST00000373826	chr1	28918712	28921955	3244	+	54	ENSG00000188060	RAB42	protein_coding	chromosome	RAB42	ENSG00000120656	TAF12						Bivalent_poised_promoter	0.0744796458976329
cg20486569	0.408949	0.44572	6.87393	3.32175e-07	0.000253395	6.73824	chr22	19512228	F	II	CLDN5	1stExon	island	chr22:19510871-19512254	Both	CG	Island	ENST00000403084	chr22	19510550	19512906	2357	-	676	ENSG00000184113	CLDN5	protein_coding	chromosome	CLDN5	ENSG00000184113	CLDN5						Bivalent_poised_promoter	0.117480058374156			19524705	cg20486569_BC21	cg20486569
cg06334134	0.331593	0.40942	6.87223	3.33541e-07	0.000254167	6.73438	chr7	142986693	F	II	CASP2	Body	shore	chr7:142985047-142985810	Both	CG	South Shore	ENST00000493642	chr7	142986681	143002915	16235	+	11	ENSG00000106144	CASP2	protein_coding	chromosome	CASP2	ENSG00000106144	CASP2						Active_non-prostate_lineage_enhancer	0.0949952446974343			143289600	cg06334134_TC21	cg06334134
cg08230697	0.270452	0.56439	6.86963	3.35648e-07	0.00025523	6.72846	chr12	104074804	F	II	STAB2	Body	opensea		Both	CG	Open Sea	ENST00000552777	chr12	104157276	104160194	2919	+	82470	ENSG00000136011	STAB2	protein_coding	chromosome	STAB2	ENSG00000136011	STAB2						Primed_prostate_lineage_enhancer	0.169692773940154	PMD	commonPMD	103681026	cg08230697_BC21	cg08230697
cg04934382	0.311383	0.592271	6.86956	3.35711e-07	0.00025523	6.72829	chr17	77766335	F	II		IGR	island	chr17:77763364-77767356	Both	CG	Island	ENST00000269385	chr17	77765931	77770915	4985	-	4578	ENSG00000141570	CBX8	protein_coding	chromosome	CBX8	ENSG00000141570	CBX8						Bivalent_poised_enhancer	0.137467452536465	PMD		79792536	cg04934382_TC21	cg04934382
cg16153170	0.110964	0.884068	6.86885	3.36283e-07	0.00025523	6.72669	chr3	37995881	R	II	CTDSPL	Body	opensea		Both	CG	Open Sea	ENST00000310189	chr3	37995908	38022616	26709	+	25	ENSG00000144677	CTDSPL	protein_coding	chromosome	CTDSPL	ENSG00000144677	CTDSPL						Active_non-prostate_lineage_enhancer	0.078457977669176			37954390	cg16153170_TC21	cg16153170
cg20034856	0.162701	0.833117	6.86876	3.36359e-07	0.00025523	6.72648	chr3	57807083	F	II	SLMAP	Body	opensea		Both	CG	Open Sea	ENST00000465203	chr3	57847727	57882318	34592	+	40642	ENSG00000163681	SLMAP	protein_coding	chromosome	SLMAP	ENSG00000163681	SLMAP						Heterochromatin	0.0535422732029222
cg01325935	0.170739	0.884568	6.86731	3.37548e-07	0.000255862	6.72316	chrX	67905522	R	II	STARD8	5'UTR	shore	chrX:67906111-67906475	Both	CG	North Shore	ENST00000374597	chrX	67913493	67945675	32183	+	7969	ENSG00000130052	STARD8	protein_coding	chromosome	STARD8	ENSG00000130052	STARD8						Heterochromatin				68685680	cg01325935_BC21	cg01325935
cg25826143	0.369732	0.584122	6.86524	3.39245e-07	0.000256695	6.71844	chr9	696918	R	II	KANK1	Body	opensea		Both	CG	Open Sea	ENST00000382293	chr9	706889	746103	39215	+	9969	ENSG00000107104	KANK1	protein_coding	chromosome	KANK1	ENSG00000107104	KANK1						Active_non-prostate_lineage_enhancer	0.0817320849184736			696918	cg25826143_TC21	cg25826143
cg05973028	0.362148	0.588302	6.86488	3.39543e-07	0.000256695	6.71762	chr8	56805707	R	II	LYN	5'UTR	opensea		Both	CG	Open Sea	ENST00000520220	chr8	56792394	56923940	131547	+	13312	ENSG00000254087	LYN	protein_coding	chromosome	LYN	ENSG00000254087	LYN						Heterochromatin	0.083120959652251			55893148	cg05973028_BC21	cg05973028
cg06696891	0.179067	0.845172	6.86466	3.3972e-07	0.000256695	6.71713	chr1	208259583	F	II	PLXNA2	Body	opensea		Both	CG	Open Sea	ENST00000463510	chr1	208212252	208213609	1358	-	45973	ENSG00000076356	PLXNA2	protein_coding	chromosome	PLXNA2	ENSG00000076356	PLXNA2						Active_non-prostate_lineage_enhancer	0.0757297332557138			208086238	cg06696891_BC21	cg06696891
cg06767766	0.415737	0.346029	6.86267	3.41363e-07	0.000257614	6.7126	chr10	70321383	F	II	TET1	5'UTR	shore	chr10:70320130-70320822	Both	CG	South Shore	ENST00000373644	chr10	70320413	70454239	133827	+	969	ENSG00000138336	TET1	protein_coding	chromosome	TET1	ENSG00000138336	TET1						Bivalent_poised_promoter	0.103383990717175			68561626	cg06767766_TC21	cg06767766
cg01591028	0.218131	0.8845	6.86134	3.42467e-07	0.000257614	6.70956	chr8	38562303	F	II		IGR	opensea		Both	CG	Open Sea	ENST00000519416	chr8	38585704	38708311	122608	+	23399	ENSG00000147526	TACC1	protein_coding	chromosome	TACC1								Primed_non-prostate_lineage-specific_enhancer	0.151644701275408	PMD	commonPMD	38704785	cg01591028_BC21	cg01591028
cg01941755	0.343341	0.432575	6.86105	3.4271e-07	0.000257614	6.70889	chr1	200004582	F	II	NR5A2	Body	island	chr1:200004474-200004933	Both	CG	Island	ENST00000544748	chr1	200011717	200143389	131673	+	7133	ENSG00000116833	NR5A2	protein_coding	chromosome	NR5A2	ENSG00000116833	NR5A2						Bivalent_poised_promoter	0.13845947605521	PMD		200035454	cg01941755_BC21	cg01941755
cg20372004	0.354986	0.303997	6.86104	3.42717e-07	0.000257614	6.70887	chr12	31079796	F	I	TSPAN11	TSS200	island	chr12:31079243-31079878	Grn	CG	Island	ENST00000535215	chr12	31079838	31145058	65221	+	40	ENSG00000110900	TSPAN11	protein_coding	chromosome	TSPAN11	ENSG00000110900	TSPAN11						Bivalent_poised_promoter	0.146763981013466	PMD		30926862	cg20372004_BC11	cg20372004
cg10786043	0.27598	0.732146	6.86061	3.4307e-07	0.000257614	6.70791	chr8	38643568	F	II	TACC1	TSS1500	shore	chr8:38644473-38645760	Both	CG	North Shore	ENST00000523239	chr8	38643429	38696025	52597	+	138	ENSG00000147526	TACC1	protein_coding	chromosome	TACC1	ENSG00000147526	TACC1						Active_non-prostate_lineage_enhancer	0.0767051484388523			38786050	cg10786043_BC21	cg10786043
cg08406122	-0.273726	0.591621	-6.86039	3.43259e-07	0.000257614	6.70739	chr16	68385775	R	II	PRMT7	Body	opensea		Both	CG	Open Sea	ENST00000566708	chr16	68382310	68385959	3650	+	3464	ENSG00000132600	PRMT7	protein_coding	chromosome	PRMT7	ENSG00000132600	PRMT7	PRAD_88861	15.2435917287856	Promoter	0.57684630738523	0.42315369261477	Active_non-prostate_lineage_promoter	0.0751504318597924			68351872	cg08406122_BC21	cg08406122
cg25635022	0.286593	0.70047	6.85923	3.44227e-07	0.000257614	6.70474	chr3	170147199	F	II	CLDN11	Body	opensea		Both	CG	Open Sea	ENST00000488989	chr3	170155253	170172521	17269	+	8052	ENSG00000013297	CLDN11	protein_coding	chromosome	CLDN11	ENSG00000013297	CLDN11						Active_non-prostate_lineage_enhancer	0.0952992285698546			170429411	cg25635022_TC21	cg25635022
cg05698069	0.230966	0.332277	6.85912	3.44314e-07	0.000257614	6.7045	chr8	22436246	F	II	PDLIM2	TSS1500	shore	chr8:22436295-22437076	Both	CG	North Shore	ENST00000308354	chr8	22436254	22451811	15558	+	6	ENSG00000120913	PDLIM2	protein_coding	chromosome	PDLIM2	ENSG00000120913	PDLIM2						Bivalent_poised_promoter	0.0828249645289854			22578733	cg05698069_TC21	cg05698069
cg09483455	0.171923	0.763161	6.85892	3.44484e-07	0.000257614	6.70404	chr19	45180808	R	II	CEACAM19	Body	opensea		Both	CG	Open Sea	ENST00000480278	chr19	45175750	45187627	11878	+	5057	ENSG00000186567	CEACAM19	protein_coding	chromosome	CEACAM19	ENSG00000186567	CEACAM19						Heterochromatin	0.123890154147843			44677536	cg09483455_BC21	cg09483455
cg12608445	0.2056	0.799529	6.85887	3.44525e-07	0.000257614	6.70393	chr21	46571362	F	II	ADARB1	5'UTR	opensea		Both	CG	Open Sea	ENST00000360697	chr21	46591557	46646475	54919	+	20193	ENSG00000197381	ADARB1	protein_coding	chromosome	ADARB1	ENSG00000197381	ADARB1						Primed_non-prostate_lineage-specific_enhancer	0.137565101009363	PMD		45151447	cg12608445_BC21	cg12608445
cg27180066	0.212803	0.874155	6.85812	3.45148e-07	0.0002578	6.70223	chr11	657990	F	II	DEAF1	Body	shelf	chr11:660454-660681	Both	CG	North Shelf	ENST00000527658	chr11	644234	646596	2363	-	11393	ENSG00000177030	DEAF1	protein_coding	chromosome	DEAF1	ENSG00000177030	DEAF1						Active_non-prostate_lineage_enhancer	0.0826971966530791			657990	cg27180066_BC21	cg27180066
cg14105327	0.302352	0.734032	6.85771	3.45491e-07	0.0002578	6.7013	chr18	42175181	F	II		IGR	opensea		Both	CG	Open Sea	ENST00000426838	chr18	42260138	42457379	197242	+	84955	ENSG00000152217	SETBP1	protein_coding	chromosome	SETBP1								Heterochromatin	0.211874538737793	PMD	commonPMD	44595216	cg14105327_TC21	cg14105327
cg19380973	0.145035	0.8118	6.85677	3.46283e-07	0.000257964	6.69914	chr19	7579365	F	II		IGR	shore	chr19:7580824-7581415	Both	CG	North Shore	ENST00000596712	chr19	7580178	7584637	4460	+	811	ENSG00000198816	ZNF358	protein_coding	chromosome	ZNF358	ENSG00000267952	CTD-2207O23.12						Heterochromatin	0.104213762766906			7514479	cg19380973_TC21	cg19380973
cg03172796	0.231475	0.707504	6.85659	3.46431e-07	0.000257964	6.69874	chr20	46115993	R	II		IGR	opensea		Both	CG	Open Sea	ENST00000341724	chr20	46130601	46285621	155021	+	14606	ENSG00000124151	NCOA3	protein_coding	chromosome	NCOA3								Active_non-prostate_lineage_enhancer	0.0748467581316284			47487249	cg03172796_BC21	cg03172796
cg17074762	0.266121	0.411611	6.85501	3.47766e-07	0.000258326	6.69512	chrX	68052208	R	II	EFNB1	Body	shore	chrX:68048659-68050252	Both	CG	South Shore	ENST00000204961	chrX	68048840	68061990	13151	+	3367	ENSG00000090776	EFNB1	protein_coding	chromosome	EFNB1	ENSG00000090776	EFNB1						Active_non-prostate_lineage_promoter				68832365	cg17074762_BC21	cg17074762
cg19166302	0.441579	0.549649	6.85476	3.4798e-07	0.000258326	6.69455	chr3	122296613	R	II	PARP15	1stExon	island	chr3:122296612-122296828	Both	CG	Island	ENST00000483793	chr3	122296475	122357894	61420	+	137	ENSG00000173200	PARP15	protein_coding	chromosome	PARP15	ENSG00000173200	PARP15						Bivalent_poised_promoter	0.0778725113682523			122577766	cg19166302_BC21	cg19166302
cg26895569	0.262655	0.685856	6.85474	3.47996e-07	0.000258326	6.6945	chr1	204329222	F	II	PLEKHA6	TSS200	opensea		Both	CG	Open Sea	ENST00000414478	chr1	204190349	204329044	138696	-	177	ENSG00000143850	PLEKHA6	protein_coding	chromosome	PLEKHA6	ENSG00000143850	PLEKHA6						Bivalent_poised_promoter	0.0755687149462717			204360094	cg26895569_TC21	cg26895569
cg04943852	0.36124	0.570281	6.85398	3.48632e-07	0.000258531	6.69279	chr20	56565614	F	II		IGR	opensea		Both	CG	Open Sea	ENST00000371168	chr20	56725960	56736206	10247	+	160344	ENSG00000124237	C20orf85	protein_coding	chromosome	C20orf85								Primed_non-prostate_lineage-specific_enhancer	0.180907831446918	PMD	commonPMD	57990558	cg04943852_BC21	cg04943852
cg09789590	0.36897	0.409452	6.85342	3.49113e-07	0.00025862	6.69149	chr19	46800479	F	II	HIF3A	Body	island	chr19:46800053-46800603	Both	CG	Island	ENST00000377670	chr19	46800303	46846690	46388	+	175	ENSG00000124440	HIF3A	protein_coding	chromosome	HIF3A	ENSG00000124440	HIF3A						Bivalent_poised_promoter	0.101189327434723			46297222	cg09789590_TC21	cg09789590
cg14767529	0.132093	0.886812	6.85203	3.50287e-07	0.000259222	6.68834	chr14	24898515	F	I	KHNYN	TSS1500	shore	chr14:24898779-24899288	Red	CG	North Shore	ENST00000251343	chr14	24898492	24910540	12049	+	22	ENSG00000100441	KHNYN	protein_coding	chromosome	KHNYN	ENSG00000139899;ENSG00000100441	CBLN3;KHNYN						Active_non-prostate_lineage_promoter	0.120120208976035			24429309	cg14767529_BC11	cg14767529
cg12298268	0.340893	0.495334	6.85048	3.5161e-07	0.000259752	6.68479	chr3	139257866	F	I	RBP1	Body	island	chr3:139257712-139257949	Red	CG	Island	ENST00000483943	chr3	139243249	139258561	15313	-	693	ENSG00000114115	RBP1	protein_coding	chromosome	RBP1	ENSG00000114115	RBP1						Bivalent_poised_promoter	0.0955711756227518			139539024	cg12298268_TC11	cg12298268
cg10608596	0.321388	0.511508	6.85005	3.51974e-07	0.000259752	6.68382	chr19	11785125	R	I	ZNF833	Body	island	chr19:11785042-11785282	Red	CG	Island	ENST00000586121	chr19	11833526	11849697	16172	-	64570	ENSG00000197933	ZNF823	protein_coding	chromosome	ZNF823								Bivalent_poised_promoter	0.0939465444701443			11674310	cg10608596_TC11	cg10608596
cg27395066	0.303686	0.581941	6.84992	3.52088e-07	0.000259752	6.68351	chr17	43221220	R	I	ACBD4	3'UTR	shore	chr17:43221927-43222388	Red	CG	North Shore	ENST00000332499	chr17	43224684	43229468	4785	+	3462	ENSG00000186834	HEXIM1	protein_coding	chromosome	HEXIM1	ENSG00000181513	ACBD4	PRAD_92825	9.3957847840979	3' UTR	0.644710578842315	0.355289421157685	Active_non-prostate_lineage_promoter	0.102069738479296			45143853	cg27395066_BC11	cg27395066
cg13365334	0.389783	0.419542	6.84624	3.55245e-07	0.000261544	6.67512	chrX	153598742	F	II	FLNA	Body	shore	chrX:153598874-153600604	Both	CG	North Shore	ENST00000360319	chrX	153576894	153599651	22758	-	907	ENSG00000196924	FLNA	protein_coding	chromosome	FLNA	ENSG00000196924	FLNA						Active_non-prostate_lineage_promoter				154370374	cg13365334_TC21	cg13365334
cg26382697	0.15946	0.747304	6.8454	3.55971e-07	0.00026181	6.6732	chr11	2406712	R	II	CD81	Body	island	chr11:2406711-2406927	Both	CG	Island	ENST00000493525	chr11	2406896	2416243	9348	+	182	ENSG00000110651	CD81	protein_coding	chromosome	CD81	ENSG00000110651	CD81						Active_non-prostate_lineage_promoter	0.111529123494625			2385482	cg26382697_BC21	cg26382697
cg21858255	0.383891	0.411237	6.84358	3.57547e-07	0.000262239	6.66905	chr12	104609609	R	I	TXNRD1	1stExon	island	chr12:104609397-104610172	Red	CG	Island	ENST00000429002	chr12	104609559	104744055	134497	+	49	ENSG00000198431	TXNRD1	protein_coding	chromosome	TXNRD1	ENSG00000198431	TXNRD1	PRAD_74643	6.38593663409011	Promoter	0.624750499001996	0.375249500998004	Bivalent_poised_promoter	0.112887522227517			104215831	cg21858255_TC11	cg21858255
cg14833952	0.204874	0.847243	6.84333	3.57763e-07	0.000262239	6.66848	chr3	151036761	R	II	MED12L	Body	opensea		Both	CG	Open Sea	ENST00000260843	chr3	151011891	151034740	22850	-	2020	ENSG00000138271	GPR87	protein_coding	chromosome	GPR87	ENSG00000144893	MED12L	PRAD_24333	3.99749822508913	Intron	0.409181636726547	0.590818363273453	Heterochromatin	0.118193961788427			151318973	cg14833952_TC21	cg14833952
cg27344515	0.353337	0.601191	6.84312	3.57949e-07	0.000262239	6.66799	chr8	125259814	F	II	LOC101927588	TSS200	opensea		Both	CG	Open Sea	ENST00000297632	chr8	125324231	125384933	60703	-	125117	ENSG00000164983	TMEM65	protein_coding	chromosome	TMEM65								Repressed_chromatin	0.131730142284737	PMD		124247573	cg27344515_BC21	cg27344515
cg25530583	0.27142	0.743898	6.84267	3.58338e-07	0.000262239	6.66697	chr18	43305617	R	II	SLC14A1	5'UTR	opensea		Both	CG	Open Sea	ENST00000586056	chr18	43304856	43314305	9450	+	760	ENSG00000141469	SLC14A1	protein_coding	chromosome	SLC14A1	ENSG00000141469	SLC14A1						Active_non-prostate_lineage_enhancer	0.162870173299133	PMD	commonPMD	45725652	cg25530583_BC21	cg25530583
cg25119690	0.345323	0.361758	6.84262	3.58382e-07	0.000262239	6.66686	chr3	55524048	F	II		IGR	shore	chr3:55520226-55522344	Both	CG	South Shore	ENST00000474267	chr3	55499743	55523973	24231	-	74	ENSG00000114251	WNT5A	protein_coding	chromosome	WNT5A								Bivalent_poised_promoter	0.154194356027337	PMD	commonPMD	55490020	cg25119690_BC21	cg25119690
cg21456677	0.183728	0.86206	6.84066	3.60086e-07	0.000263218	6.6624	chr19	54100394	F	II		IGR	opensea		Both	CG	Open Sea	ENST00000600193	chr19	54102882	54106751	3870	-	6355	ENSG00000268864	CTB-167G5.5	protein_coding	chromosome	CTB-167G5.5								Repressed_chromatin	0.201632521840416	PMD	commonPMD	53597140	cg21456677_BC21	cg21456677
cg03254871	0.391229	0.468868	6.83964	3.60981e-07	0.000263603	6.66006	chr5	43192025	F	II	NIM1K	TSS1500	island	chr5:43191974-43193155	Both	CG	Island	ENST00000509362	chr5	43192173	43245432	53260	+	146	ENSG00000177453	NIM1K	protein_coding	chromosome	NIM1K	ENSG00000172262	ZNF131						Bivalent_poised_promoter	0.0678670383860301			43191923	cg03254871_TC21	cg03254871
cg02117745	0.238671	0.870975	6.83864	3.61863e-07	0.000263979	6.65777	chr6	4085138	R	II	C6orf201	5'UTR	opensea		Both	CG	Open Sea	ENST00000469157	chr6	4050695	4087566	36872	-	2426	ENSG00000145975	FAM217A	protein_coding	chromosome	FAM217A	ENSG00000145975;ENSG00000185689	FAM217A;C6orf201						Heterochromatin	0.0848705388932055			4084904	cg02117745_TC21	cg02117745
cg03877689	0.214569	0.398409	6.83768	3.62707e-07	0.00026414	6.65558	chr20	48925275	F	II	LINC01270	Body	opensea		Both	CG	Open Sea	ENST00000303004	chr20	48807376	48809212	1837	+	117898	ENSG00000172216	CEBPB	protein_coding	chromosome	CEBPB			PRAD_105566	14.8789993371532	Intron	0.62874251497006	0.37125748502994	Active_prostate_lineage-specific_promoter	0.0894021724985477			50308738	cg03877689_BC21	cg03877689
cg05618150	0.494786	0.455417	6.83739	3.6296e-07	0.00026414	6.65492	chrY	7140718	R	II	PRKY	TSS1500	shore	chrY:7141521-7143224	Both	CG	North Shore	ENST00000528056	chrY	7142013	7249589	107577	+	1293	ENSG00000099725	PRKY	pseudogene	chromosome	PRKY								Active_non-prostate_lineage_promoter
cg21992694	0.235297	0.685924	6.83713	3.63188e-07	0.00026414	6.65433	chr11	47428611	F	II	SLC39A13	TSS1500	shore	chr11:47429733-47430346	Both	CG	North Shore	ENST00000533076	chr11	47428683	47438046	9364	+	70	ENSG00000165915	SLC39A13	protein_coding	chromosome	SLC39A13								Active_non-prostate_lineage_enhancer	0.0875236276287109			47407060	cg21992694_TC21	cg21992694
cg23740882	0.348848	0.362828	6.83591	3.64268e-07	0.000264658	6.65154	chr20	44098387	F	II	WFDC2	TSS200	island	chr20:44098280-44099536	Both	CG	Island	ENST00000217425	chr20	44098396	44108388	9993	+	7	ENSG00000101443	WFDC2	protein_coding	chromosome	WFDC2	ENSG00000268111;ENSG00000101443	AL031663.1;WFDC2	PRAD_105228	13.7949178728092	Promoter	0.682634730538922	0.317365269461078	Bivalent_poised_promoter	0.101311469681261
cg07714393	0.301584	0.662301	6.83468	3.65359e-07	0.000265182	6.64873	chr5	150006549	F	II	SYNPO	Body	shore	chr5:150004670-150004984	Both	CG	South Shore	ENST00000518872	chr5	150004277	150028476	24200	+	2271	ENSG00000171992	SYNPO	protein_coding	chromosome	SYNPO	ENSG00000171992	SYNPO	PRAD_35772	9.56448561969391	Intron	0.604790419161677	0.395209580838323	Bivalent_poised_promoter	0.101648201485692			150626987	cg07714393_TC21	cg07714393
cg01291129	0.234251	0.644963	6.83154	3.68154e-07	0.000266941	6.64156	chr2	121480178	F	II		IGR	opensea		Both	CG	Open Sea	ENST00000482119	chr2	121493199	121709042	215844	+	13019	ENSG00000074047	GLI2	protein_coding	chromosome	GLI2								Bivalent_poised_enhancer	0.150826710150064	PMD	commonPMD	120722602	cg01291129_BC21	cg01291129
cg02916102	0.312882	0.372465	6.83068	3.68921e-07	0.000267227	6.63961	chr15	74658244	F	I	CYP11A1	1stExon	island	chr15:74658038-74658574	Grn	CG	Island	ENST00000419019	chr15	74630103	74658499	28397	-	253	ENSG00000140459	CYP11A1	protein_coding	chromosome	CYP11A1	ENSG00000140459	CYP11A1						Bivalent_poised_promoter	0.155527804729129	PMD	commonPMD	74365903	cg02916102_BC11	cg02916102
cg23609985	0.327803	0.346268	6.82963	3.69863e-07	0.000267355	6.63721	chr1	119870339	R	I		IGR	island	chr1:119870226-119870535	Red	CG	Island	ENST00000457318	chr1	119911402	119929317	17916	+	41061	ENSG00000116882	HAO2	protein_coding	chromosome	HAO2			PRAD_6083	2.52105937673274	Distal	0.616766467065868	0.383233532934132	Bivalent_poised_promoter	0.115977743721276			119327716	cg23609985_BC11	cg23609985
cg00349607	0.379678	0.395973	6.82946	3.70013e-07	0.000267355	6.63683	chr1	39546688	R	I	MACF1	TSS1500	shore	chr1:39547013-39547959	Red	CG	North Shore	ENST00000484793	chr1	39546988	39568653	21666	+	298	ENSG00000127603	MACF1	protein_coding	chromosome	MACF1								Bivalent_poised_promoter	0.0808410215633264			39081016	cg00349607_BC11	cg00349607
cg24052851	-0.391414	0.552955	-6.82924	3.70216e-07	0.000267355	6.63631	chr9	90795355	R	II		IGR	island	chr9:90795354-90795580	Both	CG	Island	ENST00000375883	chr9	90581361	90589668	8308	-	205686	ENSG00000156345	CDK20	protein_coding	chromosome	CDK20			PRAD_56268	16.1334812057895	Distal	0.49500998003992	0.50499001996008	Active_prostate_lineage-specific_promoter	0.165371867224561	PMD	commonPMD	88180440	cg24052851_TC21	cg24052851
cg01002264	0.234826	0.70448	6.82785	3.71465e-07	0.000267988	6.63314	chr10	121137808	R	II	GRK5	Body	opensea		Both	CG	Open Sea	ENST00000369108	chr10	121137949	121214630	76682	+	139	ENSG00000198873	GRK5	protein_coding	chromosome	GRK5	ENSG00000198873	GRK5						Primed_non-prostate_lineage-specific_enhancer	0.0952269517919857			119378296	cg01002264_TC21	cg01002264
cg05296390	-0.279584	0.622041	-6.82633	3.72845e-07	0.000268714	6.62966	chr11	75227937	F	II	GDPD5	5'UTR	opensea		Both	CG	Open Sea	ENST00000524785	chr11	75227020	75236301	9282	-	8362	ENSG00000158555	GDPD5	protein_coding	chromosome	GDPD5	ENSG00000158555	GDPD5						Active_prostate_lineage-specific_enhancer	0.099006162861628			75516892	cg05296390_TC21	cg05296390
cg27417589	0.204256	0.837914	6.82428	3.74706e-07	0.000269569	6.62498	chr1	26049957	R	II	MAN1C1	Body	opensea		Both	CG	Open Sea	ENST00000374329	chr1	26036093	26110941	74849	+	13863	ENSG00000117643	MAN1C1	protein_coding	chromosome	MAN1C1	ENSG00000117643	MAN1C1						Heterochromatin	0.126148332327084	PMD		25723466	cg27417589_TC21	cg27417589
cg16265348	0.276585	0.37104	6.82354	3.75375e-07	0.000269569	6.6233	chr20	25129542	F	II	LOC284798	TSS1500	island	chr20:25128764-25129610	Both	CG	Island	ENST00000354989	chr20	25176329	25207365	31037	+	46785	ENSG00000197586	ENTPD6	protein_coding	chromosome	ENTPD6								Bivalent_poised_promoter	0.121281746910538
cg00779672	0.194087	0.565133	6.8233	3.75599e-07	0.000269569	6.62274	chr18	47155847	F	II		IGR	opensea		Both	CG	Open Sea	ENST00000580036	chr18	47088457	47108222	19766	+	67389	ENSG00000101670	LIPG	protein_coding	chromosome	LIPG								Repressed_chromatin	0.0826686933155958			49629477	cg00779672_BC21	cg00779672
cg11200862	0.161323	0.905558	6.82301	3.75857e-07	0.000269569	6.62209	chr3	45024608	F	II	EXOSC7	Body	opensea		Both	CG	Open Sea	ENST00000498168	chr3	45018584	45030734	12151	+	6023	ENSG00000075914	EXOSC7	protein_coding	chromosome	EXOSC7	ENSG00000075914	EXOSC7						Active_non-prostate_lineage_enhancer	0.0783480328179586			44983116	cg11200862_BC21	cg11200862
cg20566897	0.22064	0.781678	6.82274	3.76111e-07	0.000269569	6.62146	chr11	313527	R	II	IFITM1	TSS1500	shelf	chr11:315739-316539	Both	CG	North Shelf	ENST00000328221	chr11	313527	315240	1714	+	0	ENSG00000185885	IFITM1	protein_coding	chromosome	IFITM1	ENSG00000185201;ENSG00000185885	IFITM2;IFITM1						Active_non-prostate_lineage_promoter	0.128238328376284	PMD		313527	cg20566897_BC21	cg20566897
cg21881184	-0.27222	0.619234	-6.82239	3.76431e-07	0.000269569	6.62066	chr19	1993022	F	I	BTBD2	Body	island	chr19:1993000-1993273	Grn	CG	Island	ENST00000592082	chr19	1987499	1990145	2647	-	2876	ENSG00000133243	BTBD2	protein_coding	chromosome	BTBD2	ENSG00000133243	BTBD2	PRAD_98704	6.98646981574918	Intron	0.662674650698603	0.337325349301397	Active_non-prostate_lineage_promoter	0.0724698202100457
cg15267232	0.308295	0.485336	6.82214	3.7666e-07	0.000269569	6.62009	chr10	8097689	F	I	GATA3	Body	island	chr10:8091374-8098329	Red	CG	Island	ENST00000346208	chr10	8096769	8116853	20085	+	919	ENSG00000107485	GATA3	protein_coding	chromosome	GATA3	ENSG00000107485	GATA3	PRAD_59850	4.53650265763818	Exon	0.68063872255489	0.31936127744511	Bivalent_poised_promoter	0.0666530012310504			8055726	cg15267232_TC11	cg15267232
cg06508085	0.19245	0.731281	6.82163	3.77121e-07	0.000269629	6.61894	chr11	45950696	F	II		IGR	opensea		Both	CG	Open Sea	ENST00000531847	chr11	45949587	45950647	1061	+	1108	ENSG00000165905	GYLTL1B	protein_coding	chromosome	GYLTL1B								Primed_non-prostate_lineage-specific_enhancer	0.0681034494333504			45929145	cg06508085_TC21	cg06508085
cg03031823	0.261013	0.74708	6.8191	3.79448e-07	0.000271023	6.61315	chr15	71818292	F	II	THSD4	Body	opensea		Both	CG	Open Sea	ENST00000357769	chr15	71839575	72070965	231391	+	21281	ENSG00000187720	THSD4	protein_coding	chromosome	THSD4	ENSG00000187720	THSD4						Active_non-prostate_lineage_enhancer	0.0752293047933022			71525953	cg03031823_BC21	cg03031823
cg05020252	0.356284	0.41828	6.81707	3.81328e-07	0.000272095	6.6085	chr2	233499283	R	I	EFHD1	Body	island	chr2:233497826-233499727	Grn	CG	Island	ENST00000264059	chr2	233497938	233547491	49554	+	1344	ENSG00000115468	EFHD1	protein_coding	chromosome	EFHD1	ENSG00000115468	EFHD1						Bivalent_poised_promoter	0.0891332318038443			232634573	cg05020252_TC11	cg05020252
cg23338503	0.367302	0.455796	6.8165	3.81855e-07	0.000272167	6.60721	chr5	169064530	R	I	DOCK2	Body	island	chr5:169064270-169064702	Red	CG	Island	ENST00000522138	chr5	169064290	169108869	44580	+	239	ENSG00000134516	DOCK2	protein_coding	chromosome	DOCK2	ENSG00000134516	DOCK2						Bivalent_poised_promoter	0.124577309457258			169637526	cg23338503_BC11	cg23338503
cg20907936	0.25935	0.337911	6.81614	3.82187e-07	0.000272167	6.60639	chr7	33003872	R	II	FKBP9	Body	opensea		Both	CG	Open Sea	ENST00000538443	chr7	32997086	33046456	49371	+	6785	ENSG00000122642	FKBP9	protein_coding	chromosome	FKBP9	ENSG00000105778;ENSG00000122642	AVL9;FKBP9						Primed_non-prostate_lineage-specific_enhancer	0.0762437349201562
cg17295556	0.253174	0.725749	6.8156	3.82692e-07	0.000272256	6.60515	chr17	17315842	R	II		IGR	opensea		Both	CG	Open Sea	ENST00000268711	chr17	17380300	17396540	16241	+	64456	ENSG00000141026	MED9	protein_coding	chromosome	MED9								Active_non-prostate_lineage_enhancer	0.104583043177189			17412528	cg17295556_BC21	cg17295556
cg18652900	0.376154	0.404136	6.81514	3.83122e-07	0.000272293	6.60409	chr19	15580445	R	I	PGLYRP2	Body	island	chr19:15580382-15580863	Red	CG	Island	ENST00000343625	chr19	15562435	15575382	12948	-	5062	ENSG00000105122	RASAL3	protein_coding	chromosome	RASAL3	ENSG00000161031	PGLYRP2						Bivalent_poised_promoter	0.0979351298380171			15469634	cg18652900_BC11	cg18652900
cg12178980	0.365853	0.345737	6.81346	3.84689e-07	0.000272937	6.60025	chr10	11206870	R	II	CUGBP2	TSS200	shore	chr10:11207178-11207980	Both	CG	North Shore	ENST00000354440	chr10	11206993	11376357	169365	+	121	ENSG00000048740	CELF2	protein_coding	chromosome	CELF2	ENSG00000048740	CELF2						Bivalent_poised_promoter	0.223999309584349	PMD	commonPMD	11164907	cg12178980_BC21	cg12178980
cg09824749	0.28484	0.643911	6.81311	3.85009e-07	0.000272937	6.59947	chr2	216036175	F	II		IGR	opensea		Both	CG	Open Sea	ENST00000272895	chr2	215796266	216003151	206886	-	33023	ENSG00000144452	ABCA12	protein_coding	chromosome	ABCA12								Heterochromatin	0.133013784896404	PMD		215171452	cg09824749_TC21	cg09824749
cg00003167	0.13364	0.878705	6.81294	3.85169e-07	0.000272937	6.59908	chr12	56742755	R	II	STAT2	Body	opensea		Both	CG	Open Sea	ENST00000556539	chr12	56735381	56743559	8179	-	802	ENSG00000170581	STAT2	protein_coding	chromosome	STAT2	ENSG00000170581	STAT2						Heterochromatin	0.10582539553839			56348971	cg00003167_TC21	cg00003167
cg12850218	0.382162	0.477223	6.81242	3.85656e-07	0.000273012	6.59789	chr2	85125649	F	II		IGR	opensea		Both	CG	Open Sea	ENST00000595179	chr2	85122209	85122345	137	-	3303	ENSG00000269417	AC022210.1	protein_coding	chromosome	AC022210.1	ENSG00000186854	TRABD2A	PRAD_14067	3.71533038136503	Intron	0.439121756487026	0.560878243512974	Active_non-prostate_lineage_enhancer	0.0812861858277076			84898525	cg12850218_BC21	cg12850218
cg26053642	0.133094	0.885385	6.81136	3.86658e-07	0.000273452	6.59545	chr22	40322374	F	II	GRAP2	TSS1500	opensea		Both	CG	Open Sea	ENST00000420971	chr22	40322595	40356179	33585	+	219	ENSG00000100351	GRAP2	protein_coding	chromosome	GRAP2	ENSG00000100351	GRAP2						Heterochromatin	0.14762949342591	PMD		39926370	cg26053642_TC21	cg26053642
cg12374581	0.33879	0.444558	6.80978	3.88146e-07	0.000274234	6.59184	chr19	19096446	F	II		IGR	opensea		Both	CG	Open Sea	ENST00000597095	chr19	19101702	19102427	726	-	5979	ENSG00000064607	SUGP2	protein_coding	chromosome	SUGP2								Bivalent_poised_enhancer	0.129427316228999	PMD		18985637	cg12374581_BC21	cg12374581
cg27364578	0.218314	0.756289	6.80815	3.89686e-07	0.000274881	6.58811	chr6	13282060	F	II	LOC100130357	Body	opensea		Both	CG	Open Sea	ENST00000481706	chr6	13278234	13283778	5545	+	3825	ENSG00000112137	PHACTR1	protein_coding	chromosome	PHACTR1	ENSG00000112137;ENSG00000145979	PHACTR1;TBC1D7						Heterochromatin	0.138498305382231	PMD		13281828	cg27364578_TC21	cg27364578
cg11638333	0.388488	0.375834	6.808	3.89828e-07	0.000274881	6.58777	chr12	111127340	F	I	HVCN1	5'UTR	island	chr12:111126611-111127347	Red	CG	Island	ENST00000548312	chr12	111065646	111127222	61577	-	117	ENSG00000122986	HVCN1	protein_coding	chromosome	HVCN1	ENSG00000122986	HVCN1						Bivalent_poised_promoter	0.0956077239975737			110689535	cg11638333_TC11	cg11638333
cg07358846	0.173831	0.858486	6.80661	3.91149e-07	0.000275369	6.58459	chr1	112494495	F	II	KCND3	Body	opensea		Both	CG	Open Sea	ENST00000369697	chr1	112313284	112525418	212135	-	30921	ENSG00000171385	KCND3	protein_coding	chromosome	KCND3	ENSG00000171385	KCND3						Heterochromatin	0.166480155723739	PMD	commonPMD	111951873	cg07358846_BC21	cg07358846
cg06428184	0.174319	0.853698	6.80638	3.91365e-07	0.000275369	6.58407	chr12	95345688	F	II		IGR	opensea		Both	CG	Open Sea	ENST00000547447	chr12	95290868	95318582	27715	-	27105	ENSG00000184752	NDUFA12	protein_coding	chromosome	NDUFA12	ENSG00000184752	NDUFA12						Heterochromatin	0.0888401831155004			94951912	cg06428184_BC21	cg06428184
cg17617919	0.352526	0.494567	6.80591	3.91808e-07	0.000275369	6.58301	chr5	71723754	R	II		IGR	opensea		Both	CG	Open Sea	ENST00000414109	chr5	71757132	71803220	46089	-	79464	ENSG00000178175	ZNF366	protein_coding	chromosome	ZNF366								Heterochromatin	0.147617993454309	PMD		72427927	cg17617919_TC21	cg17617919
cg17752089	-0.238192	0.598174	-6.80566	3.92053e-07	0.000275369	6.58242	chr19	15590308	R	II	PGLYRP2	5'UTR	opensea		Both	CG	Open Sea	ENST00000292609	chr19	15579456	15590312	10857	-	2	ENSG00000161031	PGLYRP2	protein_coding	chromosome	PGLYRP2	ENSG00000161031	PGLYRP2						Active_non-prostate_lineage_promoter	0.0979351298380171			15479497	cg17752089_BC21	cg17752089
cg08043665	0.214741	0.847341	6.80491	3.92764e-07	0.000275447	6.58071	chr9	4259577	F	II	GLIS3	Body	opensea		Both	CG	Open Sea	ENST00000478844	chr9	4118745	4298496	179752	-	38917	ENSG00000107249	GLIS3	protein_coding	chromosome	GLIS3	ENSG00000107249	GLIS3						Heterochromatin	0.0923387086971511
cg15204603	0.253827	0.571247	6.80449	3.93168e-07	0.000275447	6.57975	chr10	75670373	R	II	PLAU	TSS1500	shore	chr10:75670696-75671379	Both	CG	North Shore	ENST00000496926	chr10	75670363	75671297	935	+	9	ENSG00000122861	PLAU	protein_coding	chromosome	PLAU	ENSG00000122861;ENSG00000222047	PLAU;C10orf55						Bivalent_poised_promoter	0.0888259523955812			73910615	cg15204603_TC21	cg15204603
cg15519051	0.329044	0.687547	6.8039	3.93737e-07	0.000275447	6.57839	chr15	67430256	R	II	SMAD3	TSS200	opensea		Both	CG	Open Sea	ENST00000439724	chr15	67430339	67483232	52894	+	81	ENSG00000166949	SMAD3	protein_coding	chromosome	SMAD3	ENSG00000166949	SMAD3						Active_non-prostate_lineage_promoter	0.0856463824396661			67137918	cg15519051_BC21	cg15519051
cg21043424	0.326246	0.415394	6.80389	3.9374e-07	0.000275447	6.57838	chr7	73300908	R	I		IGR	opensea		Grn	CG	Open Sea	ENST00000320531	chr7	73275489	73280223	4735	+	25418	ENSG00000175877	WBSCR28	protein_coding	chromosome	WBSCR28								Bivalent_poised_promoter	0.141859398426512	PMD		73886578	cg21043424_TC11	cg21043424
cg26704078	0.356642	0.569104	6.80353	3.94083e-07	0.000275447	6.57756	chr18	24131115	F	II	KCTD1	5'UTR	island	chr18:24126780-24131138	Both	CG	Island	ENST00000580638	chr18	24035856	24129783	93928	-	1331	ENSG00000134504	KCTD1	protein_coding	chromosome	KCTD1	ENSG00000134504	KCTD1	PRAD_96566	5.40494879000701	Intron	0.622754491017964	0.377245508982036	Bivalent_poised_promoter	0.110436000050924			26551151	cg26704078_TC21	cg26704078
cg19168680	0.18912	0.645333	6.80256	3.95021e-07	0.000275533	6.57533	chr19	3346316	F	II		IGR	opensea		Both	CG	Open Sea	ENST00000589123	chr19	3359561	3469215	109655	+	13243	ENSG00000141905	NFIC	protein_coding	chromosome	NFIC								Active_non-prostate_lineage_promoter	0.112830466408422			3346318	cg19168680_BC21	cg19168680
cg02453146	0.281349	0.334606	6.80236	3.9521e-07	0.000275533	6.57487	chr1	53068587	R	II	GPX7	Body	island	chr1:53067880-53068608	Both	CG	Island	ENST00000459779	chr1	53068072	53073080	5009	+	514	ENSG00000116157	GPX7	protein_coding	chromosome	GPX7	ENSG00000116157	GPX7						Bivalent_poised_promoter	0.11108244561697			52602915	cg02453146_TC21	cg02453146
cg18036081	0.223906	0.671399	6.80221	3.95357e-07	0.000275533	6.57452	chr22	29605147	F	II	EMID1	Body	shelf	chr22:29601547-29602291	Both	CG	South Shelf	ENST00000430127	chr22	29601912	29627604	25693	+	3234	ENSG00000186998	EMID1	protein_coding	chromosome	EMID1	ENSG00000186998	EMID1						Primed_non-prostate_lineage-specific_enhancer	0.0990000796336844			29209158	cg18036081_BC21	cg18036081
cg24680586	0.326607	0.340432	6.80123	3.96299e-07	0.000275921	6.57229	chr10	105036727	R	I	INA	TSS200	island	chr10:105036628-105038084	Red	CG	Island	ENST00000369849	chr10	105036920	105050108	13189	+	191	ENSG00000148798	INA	protein_coding	chromosome	INA								Bivalent_poised_promoter	0.0940776951167988			103276970	cg24680586_TC11	cg24680586
cg15313226	0.40104	0.382713	6.80033	3.97162e-07	0.000276254	6.57024	chr2	191045668	F	I	C2orf88	5'UTR	island	chr2:191044979-191045829	Red	CG	Island	ENST00000443551	chr2	191045681	191064940	19260	+	11	ENSG00000187699	C2orf88	protein_coding	chromosome	C2orf88	ENSG00000187699	C2orf88	PRAD_17085	4.0421727261022	Promoter	0.768463073852295	0.231536926147705	Bivalent_poised_promoter	0.0680895162854897			190180942	cg15313226_BC11	cg15313226
cg15910469	0.238739	0.700703	6.79991	3.97569e-07	0.000276269	6.56928	chr6	30804271	F	II		IGR	opensea		Both	CG	Open Sea	ENST00000399196	chr6	30780643	30798436	17794	-	5834	ENSG00000214894	LINC00243	processed_transcript	chromosome	LINC00243								Heterochromatin	0.0933968977434409			30836494	cg15910469_TC21	cg15910469
cg10800833	0.357209	0.427682	6.79827	3.99162e-07	0.000277108	6.56552	chr4	57521657	R	I	HOPX	Body	island	chr4:57521621-57522703	Red	CG	Island	ENST00000503639	chr4	57514164	57522470	8307	-	811	ENSG00000171476	HOPX	protein_coding	chromosome	HOPX	ENSG00000171476	HOPX						Bivalent_poised_promoter	0.0980384923930575			56655491	cg10800833_BC11	cg10800833
cg02920582	0.2171	0.786964	6.79677	4.00621e-07	0.000277852	6.56208	chr16	84589109	R	II		IGR	opensea		Both	CG	Open Sea	ENST00000565079	chr16	84522969	84587639	64671	-	1469	ENSG00000140950	TLDC1	protein_coding	chromosome	TLDC1								Primed_non-prostate_lineage-specific_enhancer	0.0864766837041385
cg14523574	0.126508	0.642464	6.79329	4.04024e-07	0.000279866	6.55413	chr1	36948570	R	II	CSF3R	TSS200	opensea		Both	CG	Open Sea	ENST00000526980	chr1	36942584	36948500	5917	-	69	ENSG00000119535	CSF3R	protein_coding	chromosome	CSF3R	ENSG00000119535	CSF3R						Bivalent_poised_promoter	0.126401212932528	PMD		36482969	cg14523574_BC21	cg14523574
cg00751021	0.443657	0.479271	6.79278	4.04533e-07	0.000279866	6.55294	chr2	206474068	F	II	PARD3B	Body	opensea		Both	CG	Open Sea	ENST00000464003	chr2	206546714	206566281	19568	+	72644	ENSG00000118257	NRP2	protein_coding	chromosome	NRP2	ENSG00000116117	PARD3B						Heterochromatin	0.15309770475392	PMD	commonPMD	205609344	cg00751021_TC21	cg00751021
cg08611694	0.354086	0.379365	6.79261	4.04694e-07	0.000279866	6.55257	chr1	6419112	F	II	ACOT7	TSS200	opensea		Both	CG	Open Sea	ENST00000377842	chr1	6324333	6419404	95072	-	290	ENSG00000097021	ACOT7	protein_coding	chromosome	ACOT7	ENSG00000097021	ACOT7	PRAD_513	2.89361277836069	5' UTR	0.598802395209581	0.401197604790419	Active_non-prostate_lineage_promoter	0.0773843911501565			6359052	cg08611694_TC21	cg08611694
cg14799308	0.217651	0.792733	6.79165	4.05641e-07	0.000280044	6.55037	chr5	158631342	R	II	RNF145	5'UTR	opensea		Both	CG	Open Sea	ENST00000520638	chr5	158585529	158634642	49114	-	3298	ENSG00000145860	RNF145	protein_coding	chromosome	RNF145	ENSG00000145860	RNF145						Heterochromatin	0.0954389237624468			159204334	cg14799308_TC21	cg14799308
cg18528593	-0.315973	0.490205	-6.79134	4.05948e-07	0.000280044	6.54966	chr19	3381526	R	II	NFIC	Body	island	chr19:3381525-3382275	Both	CG	Island	ENST00000443272	chr19	3366584	3462905	96322	+	14941	ENSG00000141905	NFIC	protein_coding	chromosome	NFIC	ENSG00000141905	NFIC						Active_non-prostate_lineage_promoter	0.112830466408422			3381528	cg18528593_BC21	cg18528593
cg26472934	0.321276	0.678756	6.88245	4.06122e-07	0.000280044	6.50017	chr5	126780974	R	II	MEGF10	Body	opensea		Both	CG	Open Sea	ENST00000510828	chr5	126780944	126791254	10311	+	29	ENSG00000145794	MEGF10	protein_coding	chromosome	MEGF10	ENSG00000145794	MEGF10						Heterochromatin	0.132971110028032	PMD		127445282	cg26472934_BC21	cg26472934
cg14555350	0.261089	0.61926	6.79017	4.07102e-07	0.000280295	6.54699	chr5	142580618	R	II	ARHGAP26	Body	opensea		Both	CG	Open Sea	ENST00000421521	chr5	142586763	142596166	9404	+	6143	ENSG00000145819	ARHGAP26	protein_coding	chromosome	ARHGAP26	ENSG00000145819	ARHGAP26						Heterochromatin	0.0743657260995662			143201053	cg14555350_BC21	cg14555350
cg19266578	0.326278	0.392806	6.79001	4.07268e-07	0.000280295	6.54661	chr20	62711729	F	I	RGS19	TSS1500	island	chr20:62710769-62711745	Red	CG	Island	ENST00000355631	chr20	62711549	62731996	20448	+	179	ENSG00000125510	OPRL1	protein_coding	chromosome	OPRL1	ENSG00000125510	OPRL1						Active_non-prostate_lineage_promoter	0.146465760758572	PMD		64080376	cg19266578_BC11	cg19266578
cg26622110	0.13282	0.850203	6.78916	4.0811e-07	0.000280606	6.54466	chr17	47460554	F	II		IGR	opensea		Both	CG	Open Sea	ENST00000576461	chr17	47448102	47554350	106249	+	12451	ENSG00000262039	RP11-81K2.1	protein_coding	chromosome	RP11-81K2.1	ENSG00000262039	RP11-81K2.1						Primed_non-prostate_lineage-specific_enhancer	0.0820458813298414			49383192	cg26622110_BC21	cg26622110
cg26149167	0.356733	0.382842	6.78787	4.09394e-07	0.000281025	6.54171	chr19	16187889	F	I	TPM4	Body	island	chr19:16186789-16188275	Red	CG	Island	ENST00000588410	chr19	16187831	16198876	11046	+	57	ENSG00000167460	TPM4	protein_coding	chromosome	TPM4	ENSG00000167460	TPM4	PRAD_100188	7.43655939463007	Promoter	0.736526946107784	0.263473053892216	Active_prostate_lineage-specific_promoter	0.122080546753902			16077079	cg26149167_TC11	cg26149167
cg14295118	0.254831	0.765008	6.78776	4.09502e-07	0.000281025	6.54146	chr12	52402229	F	II	GRASP	Body	shore	chr12:52400467-52401696	Both	CG	South Shore	ENST00000552963	chr12	52402972	52409673	6702	+	741	ENSG00000161835	GRASP	protein_coding	chromosome	GRASP	ENSG00000161835	GRASP						Active_non-prostate_lineage_promoter	0.121663983277978			52008445	cg14295118_BC21	cg14295118
cg26310256	0.350485	0.393241	6.78653	4.10734e-07	0.000281418	6.53864	chrX	13588301	R	II	EGFL6	Body	shore	chrX:13587648-13588221	Both	CG	South Shore	ENST00000380602	chrX	13587741	13651694	63954	+	559	ENSG00000198759	EGFL6	protein_coding	chromosome	EGFL6	ENSG00000198759	EGFL6						Bivalent_poised_promoter				13570182	cg26310256_BC21	cg26310256
cg24137543	0.315034	0.31696	6.7864	4.10859e-07	0.000281418	6.53835	chr5	140893634	R	II		IGR	shore	chr5:140892913-140893189	Both	CG	South Shore	ENST00000468119	chr5	140896139	140904337	8199	-	10701	ENSG00000131504	DIAPH1	protein_coding	chromosome	DIAPH1			PRAD_35263	4.72285753196245	Distal	0.600798403193613	0.399201596806387	Active_non-prostate_lineage_promoter	0.11304984122768			141514067	cg24137543_BC21	cg24137543
cg23842796	0.369695	0.367625	6.786	4.11259e-07	0.000281423	6.53743	chr1	156358404	F	I		IGR	shore	chr1:156358050-156358252	Grn	CG	South Shore	ENST00000494874	chr1	156351934	156354676	2743	+	6469	ENSG00000132677	RHBG	protein_coding	chromosome	RHBG								Bivalent_poised_promoter	0.103840789110499			156388612	cg23842796_TC11	cg23842796
cg11953272	0.29994	0.275026	6.78533	4.11933e-07	0.000281616	6.53589	chr1	53067965	R	I	GPX7	TSS200	island	chr1:53067880-53068608	Grn	CG	Island	ENST00000361314	chr1	53068044	53074723	6680	+	77	ENSG00000116157	GPX7	protein_coding	chromosome	GPX7								Bivalent_poised_promoter	0.11108244561697
cg20142972	0.245995	0.438497	6.78334	4.13931e-07	0.000282546	6.53134	chr7	150652808	R	II	KCNH2	5'UTR	island	chr7:150652807-150653080	Both	CG	Island	ENST00000330883	chr7	150642049	150652994	10946	-	184	ENSG00000055118	KCNH2	protein_coding	chromosome	KCNH2	ENSG00000055118	KCNH2						Bivalent_poised_promoter	0.125933179462161	PMD		150955720	cg20142972_BC21	cg20142972
cg07701027	0.172394	0.270951	6.78315	4.14119e-07	0.000282546	6.53091	chr7	73625436	R	II	LAT2	5'UTR	opensea		Both	CG	Open Sea	ENST00000470709	chr7	73624353	73635064	10712	+	1082	ENSG00000086730	LAT2	protein_coding	chromosome	LAT2	ENSG00000086730	LAT2						Active_non-prostate_lineage_promoter	0.0728032395268245			74211106	cg07701027_BC21	cg07701027
cg09160302	0.191778	0.852364	6.78221	4.15072e-07	0.000282546	6.52875	chr2	121269906	R	II		IGR	opensea		Both	CG	Open Sea	ENST00000593290	chr2	121221911	121223697	1787	-	46208	ENSG00000268194	LINC01101	protein_coding	chromosome	LINC01101								Bivalent_poised_enhancer	0.126719166673485	PMD		120512330	cg09160302_TC21	cg09160302
cg00282575	0.145529	0.787107	6.78221	4.15075e-07	0.000282546	6.52874	chr17	48648062	F	II	CACNA1G	Body	shore	chr17:48649161-48649371	Both	CG	North Shore	ENST00000570567	chr17	48646526	48651035	4510	+	1535	ENSG00000006283	CACNA1G	protein_coding	chromosome	CACNA1G	ENSG00000006283	CACNA1G						Repressed_chromatin	0.103434922599417			50570701	cg00282575_BC21	cg00282575
cg02245020	0.459979	0.469399	6.78202	4.15261e-07	0.000282546	6.52832	chr7	143580147	R	II	FAM115A	5'UTR	shore	chr7:143582125-143582610	Both	CG	North Shore	ENST00000491908	chr7	143573252	143579998	6747	-	148	ENSG00000198420	FAM115A	protein_coding	chromosome	FAM115A	ENSG00000198420	FAM115A	PRAD_48541	3.28576286551917	Promoter	0.620758483033932	0.379241516966068	Bivalent_poised_promoter	0.0884580231249856			143883054	cg02245020_TC21	cg02245020
cg26886890	0.199045	0.419282	6.77957	4.17746e-07	0.000283968	6.52271	chr22	38036755	R	II	SH3BP1	Body	shore	chr22:38035350-38035928	Both	CG	South Shore	ENST00000495174	chr22	38037389	38043298	5910	+	632	ENSG00000100092	SH3BP1	protein_coding	chromosome	SH3BP1	ENSG00000100092	SH3BP1						Bivalent_poised_promoter	0.0784524442033895			37640748	cg26886890_BC21	cg26886890
cg09081255	0.294963	0.719592	6.77849	4.18847e-07	0.000284447	6.52023	chr13	31408371	R	II		IGR	opensea		Both	CG	Open Sea	ENST00000380482	chr13	31480328	31499709	19382	+	71955	ENSG00000102802	MEDAG	protein_coding	chromosome	MEDAG								Active_non-prostate_lineage_enhancer	0.130957481861813	PMD		30834234	cg09081255_TC21	cg09081255
cg03600457	0.341834	0.690059	6.77739	4.19971e-07	0.00028466	6.51771	chr5	124568863	F	II	LOC101927421	Body	opensea		Both	CG	Open Sea	ENST00000509799	chr5	123983930	124084500	100571	-	484362	ENSG00000168916	ZNF608	protein_coding	chromosome	ZNF608								Heterochromatin	0.0924910711804306
cg18624900	0.333056	0.361429	6.77704	4.20329e-07	0.00028466	6.51691	chr10	91295643	F	I	SLC16A12	TSS1500	island	chr10:91294947-91295925	Grn	CG	Island	ENST00000371790	chr10	91190056	91295313	105258	-	329	ENSG00000152779	SLC16A12	protein_coding	chromosome	SLC16A12	ENSG00000152779	SLC16A12						Bivalent_poised_promoter	0.139862838842045	PMD		89535886	cg18624900_TC11	cg18624900
cg00537210	0.334045	0.678437	6.77702	4.20351e-07	0.00028466	6.51686	chr2	23786588	R	II	KLHL29	Body	shore	chr2:23785049-23785339	Both	CG	South Shore	ENST00000430988	chr2	23729913	23747214	17302	-	39373	ENSG00000224361	AC011239.1	protein_coding	chromosome	AC011239.1	ENSG00000119771	KLHL29						Bivalent_poised_promoter	0.102689636683797			23563718	cg00537210_TC21	cg00537210
cg25345401	0.165942	0.810879	6.77489	4.22538e-07	0.000285776	6.51198	chr15	28358914	R	II	HERC2	Body	shore	chr15:28358168-28358498	Both	CG	South Shore	ENST00000354638	chr15	28000021	28344504	344484	-	14409	ENSG00000104044	OCA2	protein_coding	chromosome	OCA2	ENSG00000128731	HERC2						Primed_non-prostate_lineage-specific_enhancer	0.0977433741303788			28113768	cg25345401_BC21	cg25345401
cg22807110	0.104947	0.835449	6.77464	4.22795e-07	0.000285776	6.51141	chr4	11433475	F	II		IGR	shelf	chr4:11429414-11429633	Both	CG	South Shelf	ENST00000002596	chr4	11394774	11431389	36616	-	2085	ENSG00000002587	HS3ST1	protein_coding	chromosome	HS3ST1								Heterochromatin	0.100752346985114
cg16504278	0.327924	0.448611	6.77295	4.24533e-07	0.000286681	6.50755	chr16	11199143	F	II	CLEC16A	Body	opensea		Both	CG	Open Sea	ENST00000428742	chr16	11217600	11251082	33483	+	18455	ENSG00000038532	CLEC16A	protein_coding	chromosome	CLEC16A	ENSG00000038532	CLEC16A	PRAD_86950	4.07537712342267	Intron	0.463073852295409	0.536926147704591	Active_non-prostate_lineage_enhancer	0.0691157601308186			11105286	cg16504278_BC21	cg16504278
cg14371731	0.426375	0.454789	6.77079	4.26779e-07	0.000287927	6.50259	chr10	81003175	R	I	ZMIZ1	Body	island	chr10:81002109-81003687	Red	CG	Island	ENST00000472035	chr10	81003426	81050842	47417	+	249	ENSG00000108175	ZMIZ1	protein_coding	chromosome	ZMIZ1	ENSG00000108175	ZMIZ1						Active_non-prostate_lineage_promoter	0.109541496302107			79243418	cg14371731_TC11	cg14371731
cg11905624	0.292481	0.297955	6.76905	4.28593e-07	0.000288879	6.49859	chr19	16186848	F	II	TPM4	Body	island	chr19:16186789-16188275	Both	CG	Island	ENST00000588507	chr19	16186910	16204374	17465	+	60	ENSG00000167460	TPM4	protein_coding	chromosome	TPM4	ENSG00000167460	TPM4						Active_prostate_lineage-specific_promoter	0.122080546753902			16076038	cg11905624_BC21	cg11905624
cg19945214	0.273418	0.512841	6.76856	4.29105e-07	0.000288953	6.49747	chr14	75384698	R	II	RPS6KL1	Body	opensea		Both	CG	Open Sea	ENST00000358328	chr14	75373687	75388911	15225	-	4211	ENSG00000198208	RPS6KL1	protein_coding	chromosome	RPS6KL1	ENSG00000198208	RPS6KL1	PRAD_80851	8.60741458461642	Intron	0.540918163672655	0.459081836327345	Active_non-prostate_lineage_promoter	0.102497102861264			74917995	cg19945214_TC21	cg19945214
cg02228815	0.330639	0.399933	6.76755	4.30164e-07	0.000289394	6.49515	chr15	31685131	F	II		IGR	island	chr15:31683984-31685824	Both	CG	Island	ENST00000500533	chr15	31685046	31696113	11068	+	84	ENSG00000169926	KLF13	protein_coding	chromosome	KLF13	ENSG00000169926	KLF13						Bivalent_poised_promoter	0.0841351911791922			31392928	cg02228815_BC21	cg02228815
cg20399213	0.242518	0.755716	6.76715	4.30576e-07	0.0002894	6.49425	chr1	27020750	R	II		IGR	shore	chr1:27021833-27024101	Both	CG	North Shore	ENST00000324856	chr1	27022524	27108595	86072	+	1772	ENSG00000117713	ARID1A	protein_coding	chromosome	ARID1A								Active_non-prostate_lineage_enhancer	0.0920940515679551			26694259	cg20399213_TC21	cg20399213
cg19771748	0.180529	0.830869	6.76427	4.33614e-07	0.00029117	6.48764	chr12	117132552	R	II		IGR	opensea		Both	CG	Open Sea	ENST00000548356	chr12	117155141	117157932	2792	-	25378	ENSG00000111412	C12orf49	protein_coding	chromosome	C12orf49								Bivalent_poised_enhancer	0.0797537599454229			116694747	cg19771748_TC21	cg19771748
cg02725599	0.248663	0.705995	6.76371	4.34209e-07	0.000291296	6.48635	chr6	44029617	R	II	LOC101929705	Body	opensea		Both	CG	Open Sea	ENST00000448947	chr6	43968369	43971142	2774	+	61247	ENSG00000181577	C6orf223	protein_coding	chromosome	C6orf223								Active_non-prostate_lineage_enhancer	0.0890654833776972			44061880	cg02725599_BC21	cg02725599
cg04630802	0.324391	0.708407	6.7631	4.3485e-07	0.000291414	6.48496	chr20	30335821	F	II	TPX2	5'UTR	opensea		Both	CG	Open Sea	ENST00000340513	chr20	30327074	30389608	62535	+	8746	ENSG00000088325	TPX2	protein_coding	chromosome	TPX2	ENSG00000088325	TPX2						Heterochromatin	0.0657551199547109			31748018	cg04630802_TC21	cg04630802
cg14831448	0.241141	0.753075	6.76277	4.35196e-07	0.000291414	6.48421	chr14	73928223	R	II		IGR	shelf	chr14:73924588-73924980	Both	CG	South Shelf	ENST00000557577	chr14	73927641	73930324	2684	-	2099	ENSG00000133961	NUMB	protein_coding	chromosome	NUMB	ENSG00000133961	NUMB						Primed_non-prostate_lineage-specific_enhancer	0.0764286047076392			73461517	cg14831448_TC21	cg14831448
cg18486102	0.400517	0.325219	6.76074	4.37353e-07	0.000292586	6.47956	chr12	50297777	R	I	FAIM2	TSS200	island	chr12:50297580-50297988	Red	CG	Island	ENST00000320634	chr12	50260679	50297670	36992	-	106	ENSG00000135472	FAIM2	protein_coding	chromosome	FAIM2	ENSG00000135472	FAIM2						Bivalent_poised_promoter	0.102406399094777			49903994	cg18486102_BC11	cg18486102
cg21284733	0.284466	0.404831	6.75544	4.4305e-07	0.00029575	6.46738	chr14	24804124	R	II	ADCY4	1stExon	island	chr14:24803678-24804353	Both	CG	Island	ENST00000310677	chr14	24787555	24804277	16723	-	151	ENSG00000129467	ADCY4	protein_coding	chromosome	ADCY4	ENSG00000129467;ENSG00000258973	ADCY4;RP11-934B9.3						Bivalent_poised_promoter	0.120120208976035			24334918	cg21284733_TC21	cg21284733
cg07168526	0.3033	0.676041	6.75531	4.43188e-07	0.00029575	6.46709	chr7	116797907	R	II	ST7	Body	opensea		Both	CG	Open Sea	ENST00000485394	chr7	116813463	116849991	36529	+	15554	ENSG00000004866	ST7	protein_coding	chromosome	ST7	ENSG00000004866	ST7						Heterochromatin	0.0665097351535572			117157853	cg07168526_TC21	cg07168526
cg04363624	0.30267	0.34182	6.75511	4.43396e-07	0.00029575	6.46665	chr1	47697965	F	I		IGR	island	chr1:47696504-47698197	Grn	CG	Island	ENST00000464796	chr1	47689744	47697892	8149	-	72	ENSG00000162367	TAL1	protein_coding	chromosome	TAL1								Bivalent_poised_promoter	0.127430353645268	PMD		47232293	cg04363624_TC11	cg04363624
cg03762694	0.390556	0.530961	6.7548	4.43732e-07	0.00029575	6.46594	chr6	134499419	R	II	SGK1	Body	shore	chr6:134497536-134497756	Both	CG	South Shore	ENST00000528577	chr6	134491019	134499043	8025	-	375	ENSG00000118515	SGK1	protein_coding	chromosome	SGK1	ENSG00000118515	SGK1						Active_non-prostate_lineage_promoter	0.112752226093308			134178281	cg03762694_BC21	cg03762694
cg01264639	0.286917	0.307295	6.75358	4.45055e-07	0.000296115	6.46313	chr5	73839484	R	II		IGR	opensea		Both	CG	Open Sea	ENST00000509284	chr5	73925377	73928087	2711	-	88601	ENSG00000171617	ENC1	protein_coding	chromosome	ENC1								Active_non-prostate_lineage_enhancer	0.134796054593864	PMD		74543659	cg01264639_TC21	cg01264639
cg14163444	0.235385	0.485976	6.75351	4.45139e-07	0.000296115	6.46295	chr7	99595348	F	II		IGR	island	chr7:99595206-99595505	Both	CG	Island	ENST00000425474	chr7	99578385	99581860	3476	+	16962	ENSG00000214313	AZGP1P1	pseudogene	chromosome	AZGP1P1			PRAD_46792	3.59977649860569	Distal	0.630738522954092	0.369261477045908	Active_non-prostate_lineage_promoter	0.119895756638709			99997725	cg14163444_TC21	cg14163444
cg19904425	0.319987	0.626521	6.75316	4.45516e-07	0.000296115	6.46216	chr14	94984530	F	II	SERPINA12	TSS1500	opensea		Both	CG	Open Sea	ENST00000341228	chr14	94953620	94984181	30562	-	348	ENSG00000165953	SERPINA12	protein_coding	chromosome	SERPINA12								Repressed_chromatin	0.186343242033422	PMD	commonPMD	94518193	cg19904425_BC21	cg19904425
cg11550865	0.278521	0.726493	6.75259	4.46131e-07	0.000296188	6.46086	chr15	59501408	R	II	MYO1E	Body	shelf	chr15:59498959-59499338	Both	CG	South Shelf	ENST00000560749	chr15	59464096	59500980	36885	-	427	ENSG00000157483	MYO1E	protein_coding	chromosome	MYO1E	ENSG00000157483	MYO1E						Heterochromatin	0.077021896544977			59209209	cg11550865_BC21	cg11550865
cg08186650	0.314597	0.489261	6.75197	4.46808e-07	0.000296188	6.45943	chrX	40705065	R	II		IGR	opensea		Both	CG	Open Sea	ENST00000482034	chrX	40573084	40595110	22027	-	109954	ENSG00000180182	MED14	protein_coding	chromosome	MED14								Heterochromatin				40845812	cg08186650_TC21	cg08186650
cg12575964	0.178275	0.812521	6.75192	4.46864e-07	0.000296188	6.45932	chr6	48394601	R	II		IGR	opensea		Both	CG	Open Sea	ENST00000339488	chr6	47845764	48036425	190662	-	358175	ENSG00000244694	PTCHD4	protein_coding	chromosome	PTCHD4								Heterochromatin	0.190719326876903	PMD	commonPMD	48426865	cg12575964_TC21	cg12575964
cg15552249	0.384061	0.531488	6.75113	4.47726e-07	0.000296486	6.4575	chr4	88450824	F	II	SPARCL1	TSS200	opensea		Both	CG	Open Sea	ENST00000282470	chr4	88394487	88450656	56170	-	167	ENSG00000152583	SPARCL1	protein_coding	chromosome	SPARCL1	ENSG00000152583	SPARCL1						Active_non-prostate_lineage_enhancer	0.111045446517192			87529672	cg15552249_BC21	cg15552249
cg12061176	0.332684	0.451929	6.74991	4.49064e-07	0.000297097	6.4547	chr13	43891253	F	II	ENOX1	Body	opensea		Both	CG	Open Sea	ENST00000540032	chr13	43894987	43935213	40227	-	43958	ENSG00000120658	ENOX1	protein_coding	chromosome	ENOX1	ENSG00000120658	ENOX1						Active_non-prostate_lineage_promoter	0.139916222401404	PMD		43317117	cg12061176_BC21	cg12061176
cg21951457	0.290163	0.427352	6.74927	4.49765e-07	0.000297287	6.45323	chr10	123923450	F	II	TACC2	Body	island	chr10:123922850-123923542	Both	CG	Island	ENST00000260733	chr10	123923359	124014053	90695	+	90	ENSG00000138162	TACC2	protein_coding	chromosome	TACC2	ENSG00000138162	TACC2						Bivalent_poised_promoter	0.0718745202236108			122163935	cg21951457_BC21	cg21951457
[truncated: 55,941 more rows]
