# Supplementary material for: Methylation reprogramming associated with aggressive prostate cancer and ancestral disparities
Source: Mol Syst Biol. 2025 Oct 7;21(12):1676–701. doi: 10.1038/s44320-025-00153-x (PMC12673094; doi:10.1038/s44320-025-00153-x)
Supplement: Supplementary file 34 — Data Set EV32 [file 44320_2025_153_MOESM34_ESM.xlsx]

## Sheet: Sheet1
Dataset EV32 DMRcate significant differentially methylated regions (DMRs) identified between African prostate tumour and non-tumour samples in the tumour-associated validation cohort (FDR-adjusted p <0.05, |Δβ| ≥0.2, minimum 5 probes per DMR).

## Sheet: Dataset EV32
DMR	seqnames	start	end	width	strand	no.cpgs	min_smoothed_fdr	Stouffer	HMFDR	Fisher	maxdiff	meandiff	overlapping.genes
DMR_1	chr1	2460621	2463136	2516	*	14	8.64151e-222	5.53716e-68	1.50946e-09	5.38051e-76	0.470671	0.305773	HES5
DMR_2	chrX	56258113	56260186	2074	*	15	2.21575e-182	1.97838e-76	4.39126e-08	2.28443e-77	0.478653	0.32751	KLF8
DMR_3	chr17	41363502	41365094	1593	*	10	3.44628e-179	5.05877e-57	4.30108e-10	1.79234e-63	0.497723	0.322702	NBR1, TMEM106A
DMR_4	chr18	59560091	59561651	1561	*	13	1.73701e-169	2.30139e-48	2.0021e-08	1.62442e-61	0.360188	0.220586	RNF152
DMR_5	chr16	88716846	88718818	1973	*	15	3.0983e-168	2.60244e-76	1.27309e-07	1.29309e-77	0.533742	0.348639	CYBA, MVD
DMR_6	chr8	49467831	49469775	1945	*	13	3.80841e-164	1.53746e-66	1.46257e-08	2.65187e-66	0.476849	0.322433	RP11-770E5.1, RP11-567J20.2
DMR_7	chr1	53067365	53068834	1470	*	13	7.41566e-160	1.8771e-59	4.19313e-08	2.83185e-64	0.412582	0.270952	GPX7
DMR_8	chr2	191044481	191045885	1405	*	14	1.62899e-154	3.48226e-78	2.04142e-07	7.08563e-75	0.431398	0.320672	C2orf88
DMR_9	chr3	25468324	25470113	1790	*	13	1.16043e-150	7.31952e-78	6.11959e-08	1.57349e-73	0.572331	0.359229	RARB
DMR_10	chr1	45792006	45793900	1895	*	13	2.19743e-145	3.4291e-47	4.64041e-09	2.97639e-54	0.498852	0.246505	HPDL
DMR_11	chr15	45404157	45409319	5163	*	23	2.05646e-131	9.56012e-73	3.68521e-07	6.56976e-77	0.407455	0.205406	DUOXA2, DUOX2
DMR_12	chr7	29184701	29187019	2319	*	21	9.55606e-130	1.09866e-53	1.01196e-06	5.29789e-61	0.436836	0.239288	CHN2, CPVL
DMR_13	chr4	16084247	16086292	2046	*	18	1.79354e-129	1.13715e-57	3.35917e-07	3.2367e-61	0.390938	0.238868	PROM1
DMR_14	chr7	134142981	134144288	1308	*	13	2.74849e-128	9.13787e-62	4.12726e-08	3.2367e-61	0.36795	0.27478	AKR1B1
DMR_15	chr15	90039409	90040550	1142	*	15	5.44168e-123	1.22023e-52	5.05002e-07	9.56876e-58	0.374305	0.233346	RHCG
DMR_16	chr5	180017195	180019265	2071	*	16	2.10641e-122	2.31441e-45	3.68521e-07	4.77981e-56	0.441476	0.247269	SCGB3A1
DMR_17	chr14	23834477	23836047	1571	*	13	2.88218e-119	2.84203e-57	1.47842e-07	3.11681e-56	0.372475	0.269873	EFS
DMR_18	chr12	81470927	81472177	1251	*	16	4.27374e-116	1.22204e-61	6.90871e-07	1.3157e-61	0.350706	0.251751	ACSS3
DMR_19	chr14	24801616	24805349	3734	*	18	2.12794e-115	1.04688e-40	4.33837e-07	5.83484e-54	0.409245	0.211512	ADCY4, RP11-934B9.3, RIPK3
DMR_20	chr2	201449632	201451303	1672	*	15	4.79068e-113	1.9686e-52	7.22765e-07	8.27708e-56	0.520996	0.273395	AOX1
DMR_21	chr1	66998484	66999933	1450	*	17	2.95196e-112	2.00484e-58	2.64979e-06	9.18047e-60	0.379791	0.245779	SGIP1
DMR_22	chr6	28367070	28368140	1071	*	10	5.52479e-110	1.16976e-47	1.2022e-07	8.46774e-49	0.452921	0.286899	ZSCAN12
DMR_23	chr12	65218019	65220152	2134	*	18	2.76382e-109	6.69404e-50	4.39126e-08	3.27086e-51	0.433706	0.325036	TBC1D30
DMR_24	chr6	29973407	29976071	2665	*	29	1.27795e-107	2.60812e-67	3.63099e-05	1.17204e-68	0.35794	0.216102	HLA-J, ZNRD1-AS1, HCG4P3
DMR_25	chr19	16186244	16188274	2031	*	13	4.10318e-102	1.01338e-42	5.05504e-07	1.16977e-51	0.471853	0.25432	TPM4
DMR_26	chr5	33891893	33893097	1205	*	14	1.157e-99	3.30736e-48	9.2508e-07	6.55059e-51	0.479108	0.300944	ADAMTS12
DMR_27	chr20	50720731	50722929	2199	*	13	6.62579e-97	4.43899e-57	2.72126e-07	4.85468e-54	0.345085	0.285077	ZFP64
DMR_28	chr3	125898467	125900824	2358	*	21	3.42869e-96	1.72642e-56	8.25567e-07	2.80701e-58	0.421599	0.251575	ALDH1L1-AS2, ALDH1L1
DMR_29	chr1	24648203	24649494	1292	*	13	3.84207e-95	1.89409e-46	2.32877e-07	6.43493e-46	0.410465	0.263541	GRHL3, RP11-10N16.3
DMR_30	chr14	92413497	92415274	1778	*	16	1.19167e-93	1.23244e-45	1.78561e-07	2.81189e-46	0.403368	0.210365	FBLN5
DMR_31	chr6	30094300	30095802	1503	*	23	1.32174e-93	1.25597e-67	4.03896e-05	1.46843e-62	0.34061	0.23536
DMR_32	chr10	45914276	45914949	674	*	6	3.90533e-93	2.1379e-42	1.22719e-08	1.51152e-40	0.508373	0.40894	ALOX5
DMR_33	chr1	169396637	169397550	914	*	10	5.12098e-93	2.21268e-29	7.65511e-08	7.67679e-39	0.393476	0.242306	CCDC181
DMR_34	chr17	53341592	53343827	2236	*	15	6.01579e-93	3.53476e-49	6.41005e-07	1.20849e-49	0.424861	0.231867	HLF
DMR_35	chr7	100463583	100465833	2251	*	13	6.88345e-93	1.1248e-28	1.47084e-07	1.24081e-39	0.441565	0.208409	SLC12A9, TRIP6
DMR_36	chr19	39465821	39467435	1615	*	15	1.37057e-91	1.61079e-39	3.22502e-07	1.11261e-44	0.352331	0.239305	FBXO17
DMR_37	chr10	123922311	123924085	1775	*	16	2.02012e-87	4.83164e-43	2.89745e-06	1.31696e-44	0.374658	0.222853	TACC2
DMR_38	chr17	38463355	38465510	2156	*	13	3.48069e-87	9.69267e-42	9.66468e-07	4.58137e-45	0.404601	0.260297	RARA
DMR_39	chr1	200003267	200006247	2981	*	16	2.3964e-86	1.40864e-54	5.24111e-07	2.45008e-53	0.343341	0.239132	NR5A2
DMR_40	chr12	104851172	104853274	2103	*	8	2.16587e-84	5.19579e-23	3.92058e-08	4.5997e-30	0.455723	0.224146	CHST11
DMR_41	chr22	28837586	28839667	2082	*	9	4.42832e-84	2.09069e-46	3.28699e-07	3.62085e-45	0.466213	0.356251	TTC28
DMR_42	chr5	179219098	179221090	1993	*	9	2.12412e-81	9.24241e-34	4.12726e-08	2.80607e-37	0.41722	0.238408	MAML1, LTC4S
DMR_43	chr17	33700230	33701776	1547	*	13	2.2365e-81	5.55851e-39	1.47084e-07	8.12917e-41	0.389869	0.246639	SLFN11
DMR_44	chr17	73082678	73084978	2301	*	18	2.9544e-81	1.84178e-37	7.85339e-06	1.23663e-43	0.367728	0.20097	SLC16A5
DMR_45	chr5	151066484	151067485	1002	*	7	9.07129e-81	7.45088e-20	6.64591e-08	7.40483e-32	0.388414	0.24033	CTB-113P19.1, SPARC
DMR_46	chr22	38071001	38073472	2472	*	19	7.7803e-80	1.73805e-40	3.4204e-06	6.02043e-52	0.401695	0.204618	LGALS1
DMR_47	chr11	46316283	46318527	2245	*	8	1.15927e-78	2.83529e-32	8.2261e-08	1.31629e-34	0.450984	0.27167	CREB3L1
DMR_48	chr15	45479462	45480788	1327	*	8	3.66133e-78	9.60604e-27	3.82055e-08	4.31637e-31	0.51887	0.252947	RP11-519G16.2, SHF
DMR_49	chr15	89437710	89440088	2379	*	12	1.63425e-77	2.68241e-33	3.23074e-07	1.23861e-37	0.392268	0.216762	HAPLN3
DMR_50	chr5	115151427	115153615	2189	*	15	1.83134e-77	6.23577e-38	9.01297e-06	3.48774e-43	0.346956	0.231902	CDO1
DMR_51	chr14	91579689	91581064	1376	*	14	3.78738e-76	1.27161e-52	1.02523e-05	3.22339e-49	0.343479	0.265211	C14orf159
DMR_52	chr11	111410878	111412172	1295	*	13	5.83827e-76	1.91704e-49	5.29373e-06	3.83838e-46	0.414614	0.286462	LAYN
DMR_53	chr19	46799505	46802478	2974	*	13	6.70414e-76	1.74597e-45	6.03835e-07	3.21162e-45	0.426124	0.274109	HIF3A
DMR_54	chr19	46915570	46917727	2158	*	13	7.91199e-76	3.11968e-33	1.27585e-06	1.62201e-37	0.326219	0.20438	CCDC8
DMR_55	chr12	63025490	63026424	935	*	6	4.79111e-75	3.39411e-37	9.88411e-08	2.59445e-35	0.385836	0.320965
DMR_56	chrX	51138541	51139925	1385	*	10	1.61375e-72	1.64852e-32	1.78561e-07	1.43024e-35	0.416994	0.255253	RP11-348F1.2, RP11-348F1.3
DMR_57	chr7	157361040	157362094	1055	*	8	2.3103e-72	2.16141e-39	6.48992e-07	1.63289e-37	0.392185	0.322849	PTPRN2
DMR_58	chr15	86161980	86163388	1409	*	6	2.31548e-72	6.62287e-30	1.10188e-07	1.22648e-30	0.458597	0.340352	AKAP13, RP11-815J21.4
DMR_59	chr17	40573547	40574819	1273	*	6	4.85982e-72	5.45676e-24	3.49681e-08	1.04459e-28	0.389557	0.25317	PTRF
DMR_60	chr10	105036495	105037796	1302	*	11	1.74316e-71	1.89212e-38	8.50226e-07	8.16014e-38	0.326607	0.23181	INA
DMR_61	chr6	32222492	32223430	939	*	8	6.08749e-71	2.26266e-38	1.08845e-06	1.15442e-36	0.440391	0.30099
DMR_62	chr21	44781686	44783125	1440	*	10	3.1824e-70	3.84533e-26	7.17233e-07	1.57657e-33	0.403133	0.241834	AP001046.5
DMR_63	chr1	2222253	2222674	422	*	5	8.82465e-70	3.28383e-33	1.48614e-07	7.63211e-32	0.429648	0.291014	SKI
DMR_64	chr9	98782979	98785110	2132	*	10	5.61253e-69	2.65894e-25	2.04142e-07	3.15101e-30	0.377871	0.224202	LINC00092
DMR_65	chr3	64670459	64671764	1306	*	11	2.48687e-67	2.65892e-25	1.49642e-06	2.16651e-32	0.360284	0.205476	ADAMTS9-AS2, ADAMTS9
DMR_66	chr5	150399143	150400531	1389	*	14	3.58855e-67	1.54869e-28	2.46701e-06	2.61866e-35	0.371702	0.215112	GPX3
DMR_67	chr8	91997001	91998418	1418	*	9	1.08209e-66	2.3491e-33	3.24029e-07	1.8321e-33	0.363438	0.293364	C8orf88
DMR_68	chr3	193774996	193776273	1278	*	8	1.265e-66	1.68599e-22	3.82772e-07	2.86511e-28	0.463613	0.213734	RP11-407B7.1
DMR_69	chrX	106749745	106751450	1706	*	9	1.87776e-66	1.68448e-32	1.23492e-06	1.05823e-33	0.418925	0.294474
DMR_70	chr8	23562918	23565174	2257	*	19	1.02662e-65	4.05997e-53	2.51582e-05	7.72283e-49	0.354943	0.230436	RP11-175E9.1, NKX2-6
DMR_71	chr6	21665800	21667815	2016	*	12	4.63139e-65	1.62589e-48	9.2327e-06	5.0786e-45	0.377494	0.313339	CASC15
DMR_72	chr8	120651069	120651652	584	*	6	1.54165e-64	2.19745e-34	2.43936e-07	1.86055e-32	0.413555	0.372455	ENPP2
DMR_73	chr15	41803428	41806588	3161	*	20	7.56437e-64	2.17699e-43	1.33486e-05	7.22521e-46	0.352684	0.203267	LTK
DMR_74	chr13	97646341	97647084	744	*	9	8.26074e-62	4.26326e-38	3.08893e-06	7.71006e-36	0.324533	0.262503	OXGR1
DMR_75	chr3	99594893	99596020	1128	*	10	1.58301e-61	1.15173e-25	4.5832e-06	6.7889e-31	0.40439	0.211545	CMSS1, FILIP1L
DMR_76	chr8	61821400	61823275	1876	*	13	2.12937e-61	1.53645e-29	9.86699e-07	2.12333e-31	0.452673	0.251301	AC022182.1
DMR_77	chr20	2780114	2782348	2235	*	16	3.72143e-61	1.39391e-35	9.86699e-07	2.82275e-36	0.431668	0.201825	CPXM1
DMR_78	chr6	29893273	29895260	1988	*	17	4.4713e-61	3.30907e-35	1.56022e-06	1.43024e-35	0.350479	0.2296	HLA-K, HCG4B
DMR_79	chr7	143582146	143583199	1054	*	10	1.34357e-60	6.20348e-25	1.54611e-06	3.91812e-30	0.378567	0.200598	FAM115A
DMR_80	chr7	99154892	99157059	2168	*	18	2.38532e-60	4.5582e-47	4.25867e-05	1.11299e-43	0.411797	0.235097	ZNF655, GS1-259H13.10, FAM200A
DMR_81	chr1	6418944	6419767	824	*	7	5.30947e-60	3.19778e-34	5.05002e-07	1.24605e-32	0.364629	0.297583	ACOT7
DMR_82	chr3	181443800	181447418	3619	*	18	2.95742e-59	6.31704e-39	2.10818e-05	3.3585e-41	0.410121	0.232375	SOX2-OT
DMR_83	chr8	86349742	86351067	1326	*	11	1.25943e-58	1.35574e-27	8.9508e-06	2.45591e-33	0.344425	0.22928	CA3
DMR_84	chr6	2840792	2843137	2346	*	13	1.47737e-58	7.72515e-21	1.82433e-06	6.0544e-28	0.47475	0.221808	SERPINB1
DMR_85	chr17	43973522	43976002	2481	*	8	2.91455e-58	7.76156e-28	2.5292e-06	2.17409e-30	0.350112	0.222668	MAPT
DMR_86	chr1	110210021	110210925	905	*	9	5.23274e-58	1.37924e-29	3.91532e-06	2.68957e-31	0.353337	0.248999	GSTM2
DMR_87	chr3	64253534	64253818	285	*	6	5.56388e-58	1.16257e-32	9.65075e-07	5.72961e-31	0.373116	0.297232	PRICKLE2
DMR_88	chr2	27957843	27959251	1409	*	7	1.47978e-57	2.12721e-23	2.68576e-07	1.1648e-25	0.392147	0.245131
DMR_89	chr1	1934433	1935561	1129	*	8	1.92353e-56	1.34289e-25	9.2508e-07	1.10902e-27	0.369957	0.231852	C1orf222
DMR_90	chr5	101631505	101633158	1654	*	12	2.17616e-56	4.26106e-31	1.12723e-05	2.85217e-32	0.332004	0.211576	SLCO4C1
DMR_91	chr2	190042991	190044983	1993	*	10	2.99036e-56	1.21415e-35	7.54313e-06	2.66327e-34	0.362807	0.266324	COL5A2
DMR_92	chrX	13586855	13588301	1447	*	10	7.02649e-56	1.11483e-18	9.48225e-07	2.71609e-24	0.404322	0.204572	EGFL6
DMR_93	chr7	150651937	150653449	1513	*	10	7.6089e-56	1.71379e-34	3.10592e-06	4.49258e-33	0.347685	0.232702	KCNH2
DMR_94	chr9	27528300	27530279	1980	*	8	1.33749e-55	4.47911e-22	1.33109e-07	1.15783e-26	0.406328	0.253818	MOB3B
DMR_95	chr17	74965090	74965708	619	*	7	1.50597e-55	1.70895e-21	2.32822e-08	8.8881e-23	0.414847	0.221741	RP11-87G24.3
DMR_96	chr6	35465845	35466777	933	*	5	4.02377e-55	7.67976e-22	1.47084e-07	4.0943e-23	0.363221	0.253397	TULP1
DMR_97	chr17	40438312	40440503	2192	*	14	4.31214e-55	3.46609e-28	8.6957e-06	3.6516e-32	0.367954	0.206352	STAT5A
DMR_98	chr1	114695527	114697582	2056	*	19	4.42711e-55	6.21e-41	7.43576e-05	9.41368e-39	0.376263	0.219112	SYT6
DMR_99	chrX	70150722	70151816	1095	*	8	1.05893e-54	2.12586e-25	9.01746e-07	8.01832e-29	0.31931	0.258	SLC7A3
DMR_100	chr3	136536864	136539328	2465	*	20	1.63966e-54	2.4946e-46	8.64889e-05	1.07065e-44	0.480343	0.238209	SLC35G2
DMR_101	chr17	27044169	27045894	1726	*	19	6.66765e-54	3.93533e-47	0.000109974	1.30729e-41	0.281021	0.224446	RAB34
DMR_102	chr6	26271193	26273611	2419	*	20	2.30517e-53	8.43949e-52	2.00184e-05	7.73272e-48	0.365334	0.234265	HIST1H2BI, HIST1H3G, HIST1H2APS4
DMR_103	chr11	3181446	3182769	1324	*	6	7.11575e-53	3.9615e-22	1.90809e-07	2.65993e-24	0.318593	0.214393	OSBPL5
DMR_104	chr18	55107097	55109254	2158	*	11	1.45654e-52	1.13789e-42	6.08604e-06	1.53326e-39	0.334057	0.230059	ONECUT2
DMR_105	chr4	101111037	101112395	1359	*	16	6.84287e-52	6.31366e-34	3.31917e-05	2.08601e-32	0.320352	0.212005	RP11-15B17.1, RP11-588P8.1, DDIT4L
DMR_106	chr17	75314602	75317185	2584	*	18	8.77059e-52	1.22333e-41	6.00141e-05	6.18095e-38	0.321436	0.220025	SEPT9
DMR_107	chr12	54653065	54654090	1026	*	9	1.01044e-51	4.42381e-33	3.00594e-06	1.84214e-31	0.443867	0.311478	CBX5
DMR_108	chr2	29337597	29339091	1495	*	10	2.26872e-51	1.85279e-22	3.28019e-06	2.15622e-25	0.459738	0.239225	CLIP4
DMR_109	chr9	112809995	112810954	960	*	6	2.58423e-51	4.5824e-24	9.2508e-07	1.15094e-25	0.406722	0.301602	PALM2-AKAP2, AKAP2
DMR_110	chr12	103310839	103311761	923	*	9	2.61547e-51	1.3747e-30	5.51085e-06	1.22107e-29	0.413227	0.298086	PAH
DMR_111	chr5	139076600	139077894	1295	*	7	3.13402e-51	1.92604e-27	1.08845e-06	6.14529e-28	0.378571	0.267861	CTB-35F21.1
DMR_112	chr14	24457509	24458208	700	*	5	3.21225e-51	8.06255e-21	3.49681e-08	1.05627e-21	0.418735	0.221504	DHRS4L2, DHRS4-AS1
DMR_113	chr6	26016674	26018602	1929	*	13	3.96119e-51	2.48894e-29	1.57914e-05	6.48655e-30	0.398933	0.223038	HIST1H1PS2, HIST1H1A
DMR_114	chr1	173175683	173177161	1479	*	10	4.87217e-51	7.26697e-25	7.32085e-06	5.59774e-29	0.415092	0.249948	TNFSF4
DMR_115	chr1	65467980	65468921	942	*	12	1.00674e-50	2.119e-29	2.5292e-06	4.88299e-29	0.407695	0.268588	RP11-182I10.3
DMR_116	chr2	85640001	85641985	1985	*	13	3.22687e-50	4.19509e-30	9.18794e-06	2.09442e-30	0.373484	0.228318	CAPG
DMR_117	chr1	119869897	119870682	786	*	7	3.35208e-50	2.16669e-32	1.69127e-06	5.51596e-30	0.397881	0.319614	RP11-418J17.3
DMR_118	chr15	72563529	72565863	2335	*	11	3.43918e-50	1.36662e-27	2.31271e-06	2.97412e-28	0.478376	0.250334	PARP6, CELF6
DMR_119	chr22	50523686	50525327	1642	*	18	5.23714e-50	9.75136e-38	9.19125e-05	4.90674e-35	0.309304	0.200063	MLC1
DMR_120	chr1	204328377	204330069	1693	*	9	5.67481e-50	2.42512e-30	4.36936e-06	7.12843e-30	0.325042	0.23388	PLEKHA6
DMR_121	chr5	140864020	140865433	1414	*	10	7.91213e-50	7.94641e-34	8.77972e-06	1.14259e-31	0.451247	0.296434	PCDHGA1, PCDHGA2, PCDHGA3, PCDHGB1, PCDHGA4, PCDHGB2, PCDHGA5, PCDHGB3, PCDHGA6, PCDHGA7, PCDHGB4, PCDHGA8, PCDHGA9, PCDHGB6, PCDHGA10, PCDHGB7, PCDHGA11, PCDHGA12, PCDHGC3, PCDHGC4
DMR_122	chr3	139257229	139260099	2871	*	18	1.77075e-49	7.47206e-42	2.16107e-05	2.44604e-40	0.446625	0.241171	RP11-319G6.1, RBP1
DMR_123	chr3	72787955	72788482	528	*	5	1.83422e-49	6.92938e-22	5.51e-07	2.11753e-23	0.334414	0.259198
DMR_124	chr3	48631834	48633441	1608	*	12	1.90871e-49	1.28691e-34	1.93562e-05	2.84541e-32	0.346515	0.233001	COL7A1
DMR_125	chr1	70034491	70035479	989	*	5	4.09042e-49	1.92635e-20	4.98379e-07	2.92338e-21	0.380191	0.277945	LRRC7
DMR_126	chr14	97058042	97059467	1426	*	6	1.3375e-48	2.27971e-20	1.60188e-07	1.87449e-22	0.454346	0.232938	RP11-433J8.1
DMR_127	chr19	51415152	51416517	1366	*	9	2.05974e-48	1.44928e-24	2.3583e-06	2.19801e-25	0.350066	0.212926
DMR_128	chr15	28341068	28342256	1189	*	10	2.51255e-48	1.02485e-30	7.49737e-06	2.72975e-29	0.324062	0.236439	OCA2
DMR_129	chr6	38682507	38683221	715	*	7	1.13721e-47	1.21946e-29	6.80124e-06	8.49328e-28	0.328203	0.262261	DNAH8, RP3-503A6.2
DMR_130	chr5	149534497	149535951	1455	*	5	1.70286e-47	3.29916e-22	6.90396e-07	1.69104e-22	0.328972	0.240442	PDGFRB
DMR_131	chr8	38322629	38323880	1252	*	6	3.57394e-47	1.71968e-20	2.90453e-07	9.30972e-21	0.464618	0.276379	FGFR1
DMR_132	chr11	57193703	57195187	1485	*	10	4.09857e-47	4.44657e-20	9.91281e-07	2.38648e-23	0.455435	0.206459	SLC43A3
DMR_133	chr14	36982649	36984132	1484	*	15	4.15466e-47	1.10718e-38	3.80768e-05	3.12549e-35	0.267258	0.204435	RP11-896J10.3, SFTA3
DMR_134	chr12	106532212	106534620	2409	*	13	4.60839e-47	9.37125e-29	7.49446e-06	2.46646e-30	0.356854	0.202723	NUAK1
DMR_135	chr6	116691460	116692748	1289	*	5	8.48144e-47	2.23337e-17	3.33871e-08	6.56604e-19	0.441578	0.307405	DSE
DMR_136	chr17	41607535	41609256	1722	*	9	9.65805e-47	3.77347e-30	8.74601e-06	1.20934e-29	0.351695	0.262196	DHX8, ETV4
DMR_137	chr12	120799332	120800066	735	*	7	2.4052e-46	8.24908e-29	1.92566e-06	3.20838e-27	0.386314	0.258685	MSI1
DMR_138	chr5	154230173	154231170	998	*	7	4.19561e-46	1.40385e-22	1.75615e-06	3.39016e-24	0.430719	0.282839	FAXDC2
DMR_139	chr11	46382485	46383924	1440	*	10	7.91734e-46	2.86932e-27	1.78429e-05	1.41604e-26	0.453926	0.234416	DGKZ
DMR_140	chr6	107809317	107810578	1262	*	8	9.58887e-46	3.1422e-21	1.07836e-06	1.36156e-22	0.350036	0.216095
DMR_141	chr5	1874687	1877309	2623	*	16	1.23575e-45	6.21e-41	2.17876e-05	1.35768e-37	0.408795	0.244732
DMR_142	chr2	228582073	228582820	748	*	8	1.56542e-45	7.45753e-28	8.70775e-06	5.14795e-27	0.361925	0.234233	SLC19A3
DMR_143	chr10	93646991	93647857	867	*	6	4.23312e-45	5.72729e-28	3.97996e-06	3.19847e-26	0.30337	0.268014
DMR_144	chr3	170746012	170746586	575	*	7	9.93823e-45	5.21896e-24	4.88264e-06	9.23773e-25	0.449703	0.285415
DMR_145	chr22	42828125	42829497	1373	*	9	1.34059e-44	7.30761e-27	6.66893e-06	1.9228e-26	0.324666	0.213154	NFAM1
DMR_146	chr7	18534616	18535973	1358	*	11	1.87559e-44	3.14594e-23	7.49163e-06	2.15273e-25	0.380068	0.224348	HDAC9
DMR_147	chr1	101003634	101005509	1876	*	11	2.23756e-44	1.50684e-16	7.44949e-07	7.95926e-23	0.458141	0.231481	GPR88
DMR_148	chrX	24665074	24666268	1195	*	8	2.97758e-44	1.35632e-28	2.01782e-05	3.86059e-27	0.443771	0.325841	PCYT1B
DMR_149	chr3	112051434	112052405	972	*	8	6.0957e-44	1.56173e-18	2.85045e-06	7.01354e-22	0.348318	0.223332	RP11-90K6.1, CD200
DMR_150	chr1	27851913	27853060	1148	*	8	7.15146e-44	5.00568e-18	1.21569e-06	3.0394e-21	0.431245	0.200211	RP1-159A19.4
DMR_151	chrX	73641881	73642885	1005	*	5	9.67376e-44	4.44166e-23	1.64048e-06	1.72841e-22	0.371475	0.299821	SLC16A2
DMR_152	chr1	32409867	32410694	828	*	7	1.03565e-43	7.9802e-26	3.9649e-06	4.864e-25	0.393876	0.256454	PTP4A2
DMR_153	chrX	100804600	100806596	1997	*	10	1.06844e-43	2.07106e-25	6.58574e-06	1.04265e-25	0.385376	0.250325	ARMCX1
DMR_154	chr10	81001957	81003657	1701	*	7	1.28733e-43	1.3673e-27	1.07836e-06	3.46935e-26	0.426375	0.2432	ZMIZ1
DMR_155	chr4	57371022	57372411	1390	*	9	1.39777e-43	1.81456e-24	2.3583e-06	4.00834e-24	0.326201	0.232727	ARL9
DMR_156	chr14	52534596	52537013	2418	*	20	3.14859e-43	6.46107e-34	8.38144e-05	2.21384e-33	0.309755	0.20412	NID2
DMR_157	chr6	168078772	168079818	1047	*	8	3.67734e-43	2.09234e-26	1.26744e-05	1.20176e-25	0.326842	0.234937	RP11-351J23.2
DMR_158	chr4	54974886	54976184	1299	*	8	6.47434e-43	1.34363e-24	1.87399e-06	3.09489e-24	0.343302	0.220603	FIP1L1
DMR_159	chr4	5709858	5711361	1504	*	14	9.99482e-43	1.98844e-24	6.41725e-06	5.27504e-26	0.438279	0.230846	EVC2
DMR_160	chr8	121136140	121138133	1994	*	8	1.99467e-42	1.93252e-25	9.84795e-06	2.00237e-25	0.336414	0.235343	COL14A1
DMR_161	chrX	107681469	107682539	1071	*	5	3.70321e-42	9.58595e-19	7.47946e-07	4.795e-20	0.44159	0.29942	COL4A6
DMR_162	chr4	57521138	57523055	1918	*	12	1.79518e-41	2.52106e-27	5.70141e-06	2.05087e-27	0.441167	0.220786	HOPX
DMR_163	chr2	66663134	66668012	4879	*	30	2.53237e-41	1.08283e-66	5.79473e-05	9.973e-59	0.317839	0.246803	MEIS1, MEIS1-AS2, AC092669.1
DMR_164	chr11	35639276	35639998	723	*	8	4.08915e-40	4.88098e-27	7.3459e-06	3.64915e-25	0.410616	0.277155	FJX1
DMR_165	chr5	66253919	66255020	1102	*	9	5.12314e-40	9.41222e-26	1.3183e-05	1.32216e-24	0.427862	0.319914	MAST4
DMR_166	chr17	55888148	55889415	1268	*	5	5.78735e-40	5.35327e-15	7.48569e-07	5.03313e-20	0.394212	0.255952	RP11-60A24.3
DMR_167	chr4	87280206	87282125	1920	*	10	6.73899e-40	1.91172e-23	9.6655e-06	1.06487e-24	0.387942	0.262316	MAPK10
DMR_168	chr1	119548527	119551319	2793	*	15	8.15159e-40	6.89844e-37	3.25915e-05	7.20443e-34	0.272669	0.214318
DMR_169	chr2	43019484	43020682	1199	*	11	9.39708e-40	1.67135e-30	6.61115e-05	1.02773e-27	0.405264	0.313049	HAAO
DMR_170	chr7	157484045	157486718	2674	*	7	1.2541e-39	4.47607e-29	1.16319e-06	2.65657e-27	0.321713	0.276349	PTPRN2
DMR_171	chr11	70672388	70673256	869	*	9	3.29957e-39	2.72695e-30	6.72173e-05	1.86534e-27	0.381749	0.267	SHANK2
DMR_172	chr2	188418867	188419933	1067	*	7	3.53057e-39	8.19005e-15	9.8116e-07	4.9464e-17	0.406829	0.230937	AC007319.1, TFPI
DMR_173	chr8	68658237	68659328	1092	*	6	5.52927e-39	3.32884e-22	3.15233e-06	7.30818e-22	0.350061	0.277137	CPA6
DMR_174	chr15	45421068	45422849	1782	*	18	6.64179e-39	2.07341e-35	8.47859e-05	3.54561e-31	0.433487	0.266702	DUOX1, DUOXA1
DMR_175	chr12	54440124	54442288	2165	*	10	6.7113e-39	2.33883e-28	3.83975e-06	2.56872e-27	0.289045	0.204422	HOXC4
DMR_176	chr17	43221220	43222258	1039	*	7	1.24286e-38	5.66535e-17	3.54295e-07	7.4806e-18	0.377067	0.227814	ACBD4
DMR_177	chr1	85464000	85464756	757	*	8	2.3984e-38	7.68359e-19	3.47985e-06	8.51376e-20	0.31304	0.20108
DMR_178	chr5	169063935	169064897	963	*	9	4.35132e-38	3.34648e-17	4.30284e-06	3.67626e-20	0.447644	0.226412	DOCK2
DMR_179	chr1	153230907	153232460	1554	*	7	8.07797e-38	1.22965e-24	3.71042e-06	7.64145e-24	-0.325907	-0.27494	LOR
DMR_180	chr12	54366207	54368203	1997	*	15	1.40857e-37	5.04509e-25	1.46972e-05	1.9585e-25	0.384694	0.210348	HOXC11, HOTAIR
DMR_181	chr13	36918614	36920332	1719	*	7	3.09712e-37	3.67032e-21	1.38358e-05	7.57728e-21	0.345104	0.268743	SPG20
DMR_182	chr17	12877227	12877954	728	*	5	4.33453e-37	2.08415e-15	2.51681e-06	4.6074e-19	0.420953	0.279913	ARHGAP44
DMR_183	chr22	45608023	45609421	1399	*	12	5.29322e-37	1.6709e-26	7.6982e-05	3.68028e-25	0.323594	0.217891	KIAA0930
DMR_184	chr7	127670570	127672658	2089	*	13	5.87949e-37	8.92472e-26	1.58006e-05	9.66148e-27	0.37272	0.230764	SND1, LRRC4
DMR_185	chr18	13610632	13611824	1193	*	13	1.03566e-36	7.03485e-28	0.000212085	2.2451e-26	0.359863	0.233669	LDLRAD4, MIR4526
DMR_186	chr15	72489609	72490517	909	*	8	1.12348e-36	6.75786e-21	4.98649e-06	1.238e-20	0.347129	0.245959	GRAMD2
DMR_187	chr10	43427850	43429459	1610	*	8	1.23551e-36	2.07704e-20	3.77078e-06	2.43956e-21	0.329864	0.213414
DMR_188	chr17	8230130	8230940	811	*	6	1.35778e-36	2.41321e-22	1.15843e-05	1.11094e-21	0.363371	0.226827
DMR_189	chr11	35159591	35161345	1755	*	15	2.10803e-36	3.2059e-22	4.06296e-05	3.27452e-22	0.356989	0.203625	CD44
DMR_190	chr11	70507825	70509330	1506	*	9	2.4989e-36	1.23823e-23	2.00039e-05	4.08337e-23	0.386698	0.224424	SHANK2
DMR_191	chr2	85106954	85108175	1222	*	8	3.64707e-36	2.44508e-22	4.76414e-05	3.83617e-22	0.34313	0.216705	TRABD2A
DMR_192	chr11	829035	830527	1493	*	7	9.73757e-36	6.54353e-16	4.22937e-06	2.97124e-18	0.359527	0.210758	EFCAB4A, AP006621.8
DMR_193	chr8	19795537	19797134	1598	*	13	9.99469e-36	3.03107e-25	3.99165e-05	4.90575e-25	0.420754	0.21876	LPL
DMR_194	chr19	58220080	58221622	1543	*	10	1.12464e-35	8.21841e-23	7.89446e-05	8.21281e-24	0.316442	0.23361	ZNF551, AC003006.7, ZNF154
DMR_195	chr8	23192859	23193704	846	*	5	1.5435e-35	8.22258e-20	2.85045e-06	1.08689e-19	0.287693	0.202164	RP11-177H13.2, LOXL2
DMR_196	chr2	137747619	137748833	1215	*	9	1.59095e-35	6.00615e-29	3.09842e-05	5.0985e-27	-0.378268	-0.28931	THSD7B
DMR_197	chr3	87137900	87138700	801	*	8	1.64137e-35	2.97978e-15	1.02904e-05	5.80115e-20	0.363738	0.216955
DMR_198	chr5	137609681	137610988	1308	*	12	1.92579e-35	2.81524e-20	6.89824e-05	1.02326e-21	0.445745	0.218893	GFRA3
DMR_199	chr5	112072926	112073958	1033	*	14	1.97207e-35	1.36552e-31	0.000124873	1.27087e-27	0.348278	0.286997	APC
DMR_200	chr3	181436643	181438328	1686	*	9	2.10797e-35	3.50443e-27	2.22972e-05	2.23155e-25	0.321378	0.259262	SOX2-OT
DMR_201	chr7	130598084	130598669	586	*	5	2.85884e-35	2.92261e-24	1.19022e-05	1.673e-22	0.428054	0.364905	AC016831.7
DMR_202	chr11	8615456	8616721	1266	*	17	3.64123e-35	2.6567e-30	0.000358608	3.8194e-27	0.353174	0.230478	STK33
DMR_203	chr14	24867164	24868755	1592	*	10	4.65836e-35	3.46992e-32	5.4047e-05	5.17506e-29	0.258281	0.227919	NYNRIN
DMR_204	chr11	89867385	89868104	720	*	13	7.15038e-35	8.9789e-26	0.000104012	4.38499e-24	0.316835	0.217842	NAALAD2
DMR_205	chr2	74725040	74727321	2282	*	16	8.98137e-35	4.28779e-30	0.000151638	1.09359e-27	0.358935	0.215382	LBX2, AC005041.17
DMR_206	chr15	81425747	81426820	1074	*	8	1.24926e-34	6.71518e-20	1.66665e-05	3.87076e-21	0.358586	0.221605	C15orf26
DMR_207	chr13	36048892	36051749	2858	*	20	1.91226e-34	4.90681e-31	0.000472062	9.17691e-32	0.321413	0.233123	NBEA, MAB21L1
DMR_208	chr11	125133120	125133668	549	*	5	2.43806e-34	3.30091e-19	1.6795e-06	6.41971e-19	0.366138	0.221844	PKNOX2, RP11-687M24.8
DMR_209	chr20	45439109	45440346	1238	*	6	2.50411e-34	3.31901e-22	6.46077e-06	3.79203e-21	0.343066	0.255378	AL031055.1
DMR_210	chr19	48982937	48984318	1382	*	6	4.96386e-34	7.83275e-20	9.20168e-06	7.36377e-20	0.382033	0.249083	CYTH2, CTC-273B12.8
DMR_211	chr5	149792249	149793436	1188	*	10	5.45414e-34	5.68812e-24	5.84587e-05	1.19042e-23	0.306316	0.212098	CD74
DMR_212	chr14	101524635	101529044	4410	*	30	5.79381e-34	1.06184e-41	0.00021449	6.3583e-39	-0.372478	-0.22412	MIR154, MIR496, MIR377
DMR_213	chr1	146555624	146556859	1236	*	5	6.39283e-34	4.4984e-19	3.73968e-06	6.77263e-19	0.355763	0.279209	NBPF13P
DMR_214	chr21	26933520	26934885	1366	*	9	8.12905e-34	1.85748e-23	5.75147e-05	1.18738e-22	0.423434	0.292573	MIR155HG
DMR_215	chr2	149644610	149645934	1325	*	7	8.61502e-34	2.69817e-18	6.88934e-06	2.55979e-20	0.299045	0.202963	KIF5C, AC105402.4
DMR_216	chr6	88876144	88877413	1270	*	6	1.01608e-33	3.21688e-16	3.75444e-06	8.76282e-17	0.369496	0.222262
DMR_217	chr1	246937898	246939453	1556	*	8	1.14441e-33	9.15449e-25	2.08383e-05	1.2089e-23	-0.350407	-0.26395	RP11-439E19.10, RP11-439E19.3, KIF28P
DMR_218	chr11	32915131	32916120	990	*	5	1.74878e-33	3.61745e-18	2.45788e-06	6.89629e-18	0.324594	0.26569	QSER1
DMR_219	chr9	129884026	129885938	1913	*	10	2.39232e-33	4.76255e-32	6.49451e-05	6.26732e-29	0.443057	0.307972	RALGPS1, ANGPTL2
DMR_220	chr8	10872604	10873619	1016	*	5	2.46289e-33	4.17952e-19	3.63021e-06	7.05206e-19	0.261667	0.210797	XKR6
DMR_221	chr6	44528765	44529157	393	*	5	2.76763e-33	1.65995e-20	2.55571e-06	1.51133e-19	0.305612	0.241971
DMR_222	chr8	57033930	57034981	1052	*	6	2.83501e-33	2.28636e-21	3.10292e-06	1.46016e-20	-0.345072	-0.319198
DMR_223	chr19	50193437	50195112	1676	*	10	4.33954e-33	3.41248e-18	4.36936e-06	1.38244e-18	0.337249	0.202316	ADM5, CPT1C, CTB-33G10.6
DMR_224	chr12	100750328	100751051	724	*	9	4.79687e-33	4.66701e-21	6.3381e-05	7.74826e-22	0.34815	0.230882	SLC17A8
DMR_225	chr12	50615251	50616779	1529	*	7	5.68232e-33	1.35205e-18	1.85526e-05	2.57238e-20	0.399752	0.252452	RP3-405J10.4, LIMA1
DMR_226	chr14	94983863	94984755	893	*	7	7.9742e-33	1.04287e-22	2.79992e-05	2.92338e-21	0.341371	0.248315	SERPINA12
DMR_227	chr11	27015473	27016671	1199	*	8	1.57527e-32	2.90441e-20	5.90554e-05	3.87946e-21	0.349453	0.241707	FIBIN
DMR_228	chr7	29604501	29606985	2485	*	10	2.05761e-32	7.69914e-22	2.6223e-05	6.28046e-23	0.439667	0.234117	PRR15
DMR_229	chr8	54789207	54792627	3421	*	12	2.42861e-32	3.62564e-22	7.32085e-06	1.08375e-24	0.429473	0.213889	RGS20, RP11-1070A24.2
DMR_230	chr17	77764992	77767485	2494	*	12	2.52774e-32	1.33449e-32	7.1891e-05	6.01721e-30	0.321332	0.239944	CBX8
DMR_231	chr14	101487756	101493252	5497	*	41	2.69647e-32	1.50585e-60	0.00064215	6.13939e-54	-0.34879	-0.224975	MIR379, MIR411, MIR299, MIR1197, MIR323A, MIR758, MIR329-1, MIR380
DMR_232	chr21	47717406	47718080	675	*	5	3.49825e-32	2.87571e-20	8.20105e-06	3.47251e-19	0.388431	0.255287	YBEY
DMR_233	chr19	41119286	41120906	1621	*	10	4.14707e-32	8.7678e-20	3.65975e-05	3.33893e-20	0.375401	0.211121	LTBP4
DMR_234	chr7	54955929	54956806	878	*	7	4.16816e-32	5.32008e-19	2.23856e-05	1.6624e-19	0.341649	0.231048
DMR_235	chr11	20617974	20619598	1625	*	9	5.62295e-32	2.73845e-22	3.91325e-05	6.82248e-21	0.40915	0.207981
DMR_236	chr5	74907124	74908125	1002	*	8	6.21065e-32	7.86254e-21	1.07997e-05	2.51497e-20	0.402095	0.229788	ANKDD1B
DMR_237	chr1	968395	970294	1900	*	9	6.40699e-32	1.12647e-17	7.05899e-06	3.64548e-19	0.454986	0.21472	AGRN
DMR_238	chr15	37386586	37391121	4536	*	16	7.14665e-32	1.05539e-33	2.73895e-05	6.91351e-32	0.343051	0.23673	MEIS2
DMR_239	chr1	1369466	1370775	1310	*	11	8.67364e-32	1.34891e-23	0.000139125	1.0513e-22	0.369484	0.215903	VWA1, RP4-758J18.10
DMR_240	chr19	12978255	12978714	460	*	7	9.05794e-32	5.47151e-22	1.26498e-05	1.1682e-20	0.388526	0.281147	MAST1, HOOK2
DMR_241	chr7	21208923	21209781	859	*	7	9.16823e-32	3.05592e-21	1.27159e-05	4.01423e-20	0.36423	0.249605
DMR_242	chr12	133265841	133266769	929	*	7	9.49086e-32	6.64693e-18	2.53875e-05	6.61746e-20	-0.272713	-0.202454	PXMP2, RP13-672B3.2
DMR_243	chr5	76476158	76477331	1174	*	6	1.24923e-31	4.42495e-21	5.71121e-07	3.99817e-20	0.396311	0.249972
DMR_244	chr12	111618925	111620313	1389	*	10	1.34989e-31	2.93322e-24	7.91406e-05	9.61286e-23	0.333292	0.230963	CUX2
DMR_245	chr11	71954982	71956145	1164	*	10	1.37283e-31	4.82201e-20	5.34896e-05	1.43857e-20	0.475634	0.209214	PHOX2A
DMR_246	chrX	101906109	101906989	881	*	6	1.66622e-31	3.28738e-25	3.97996e-06	1.81089e-23	0.457191	0.38237	RP4-769N13.6, GPRASP1, RP4-769N13.7
DMR_247	chr11	35546824	35548139	1316	*	12	2.22085e-31	7.70387e-22	4.80058e-05	1.39771e-21	0.294925	0.202668	PAMR1
DMR_248	chr6	30719807	30720484	678	*	6	2.88814e-31	1.02837e-23	4.68025e-05	1.24813e-21	0.338229	0.303121
DMR_249	chr2	1690592	1692183	1592	*	7	3.61559e-31	3.83494e-18	6.02907e-06	1.43439e-19	-0.324863	-0.229566	PXDN
DMR_250	chr19	54984272	54985364	1093	*	6	3.77382e-31	3.00762e-17	1.16477e-05	7.20108e-18	0.305583	0.202555	CDC42EP5
DMR_251	chr8	140714586	140715802	1217	*	7	5.69875e-31	1.40385e-22	2.16473e-06	3.12932e-21	0.398711	0.252193	KCNK9
DMR_252	chr19	15580010	15580721	712	*	7	6.70092e-31	2.47392e-18	5.51827e-06	3.89888e-19	0.376154	0.260411	PGLYRP2
DMR_253	chr16	67202963	67205371	2409	*	15	9.46123e-31	1.01205e-28	0.0004985	3.7848e-25	0.404974	0.269864	HSF4, NOL3
DMR_254	chr10	18549036	18550623	1588	*	14	1.12417e-30	4.0993e-22	0.000164495	1.50433e-21	0.304484	0.210285	CACNB2, RP11-109I13.2
DMR_255	chr11	8739391	8741345	1955	*	10	1.18651e-30	9.35707e-31	1.5427e-05	6.92822e-28	0.289828	0.246163	ST5
DMR_256	chr6	26087022	26088446	1425	*	7	1.47924e-30	5.02948e-18	5.28043e-05	1.59081e-19	0.376571	0.253392	HFE
DMR_257	chr4	41867178	41869611	2434	*	13	1.83738e-30	1.05264e-29	1.4248e-05	1.13733e-29	0.452137	0.234796
DMR_258	chr1	116370764	116371871	1108	*	8	3.77175e-30	1.36804e-17	4.39589e-05	2.40613e-18	0.346246	0.201375
DMR_259	chrX	134124619	134125353	735	*	6	3.81399e-30	1.19157e-17	1.30121e-05	2.94416e-18	0.334342	0.233792	SMIM10
DMR_260	chr2	222434778	222436149	1372	*	5	4.6678e-30	2.37134e-12	5.79e-06	1.18209e-14	0.404498	0.234056	EPHA4
DMR_261	chrX	47440953	47441779	827	*	9	7.63257e-30	1.4824e-11	3.104e-05	2.75403e-16	0.483616	0.218234	TIMP1, SYN1
DMR_262	chr1	203598330	203599154	825	*	7	7.90145e-30	3.37209e-20	3.20809e-05	4.18726e-20	0.312959	0.229163	ATP2B4
DMR_263	chr9	96108319	96108881	563	*	6	8.06677e-30	3.34066e-20	3.25915e-05	3.84876e-19	0.370551	0.294096	C9orf129
DMR_264	chr20	37229509	37230741	1233	*	8	1.14204e-29	1.12943e-20	1.81675e-05	1.53754e-19	0.270765	0.202502	ARHGAP40
DMR_265	chr17	17625521	17628656	3136	*	7	1.17714e-29	5.02699e-28	6.90396e-07	3.86059e-27	0.387469	0.272916	RAI1
DMR_266	chr1	3328023	3331278	3256	*	11	1.19861e-29	5.90325e-24	9.48225e-07	5.18668e-25	-0.354994	-0.215949	PRDM16
DMR_267	chr11	67350499	67352222	1724	*	7	1.79775e-29	5.71649e-17	2.37328e-05	3.13061e-17	0.401821	0.24395	GSTP1
DMR_268	chr19	35395800	35397106	1307	*	6	2.21122e-29	2.15777e-16	1.6514e-05	2.61048e-18	0.289568	0.203781	CTC-523E23.6, CTC-523E23.15
DMR_269	chr2	97202435	97204401	1967	*	7	3.43716e-29	4.24362e-17	1.12076e-05	1.94317e-17	0.313313	0.207776	ARID5A
DMR_270	chr12	120240419	120242513	2095	*	12	3.64095e-29	5.9011e-31	0.000106417	1.87673e-27	0.337806	0.240863	CIT
DMR_271	chr19	51567972	51569622	1651	*	10	3.91948e-29	5.88728e-20	4.75561e-05	3.44326e-20	0.361565	0.223342	KLK13
DMR_272	chr4	74702075	74702872	798	*	12	4.08942e-29	1.34584e-24	0.000288624	5.58285e-22	0.302595	0.208077	CXCL6
DMR_273	chr8	108509756	108511700	1945	*	10	5.0543e-29	4.34296e-19	1.58006e-05	6.81037e-19	0.358177	0.202847	ANGPT1
DMR_274	chr1	156254757	156256448	1692	*	5	5.35204e-29	1.53375e-17	1.0713e-06	2.8553e-18	-0.347705	-0.250303	TMEM79
DMR_275	chr7	137028165	137029392	1228	*	8	5.64384e-29	3.10925e-18	7.72908e-05	1.58872e-19	0.336053	0.245721	PTN
DMR_276	chr7	128809100	128809442	343	*	5	6.02693e-29	1.76775e-20	2.63565e-05	6.43938e-19	0.354382	0.301423	RP11-286H14.6
DMR_277	chr7	16505094	16506521	1428	*	9	6.22046e-29	1.10375e-15	9.81271e-05	6.96205e-18	0.453841	0.271459	SOSTDC1
DMR_278	chr7	97360615	97361759	1145	*	9	6.87586e-29	4.89266e-21	8.19659e-05	1.28003e-19	0.47365	0.291577	TAC1
DMR_279	chr10	123355239	123357284	2046	*	14	6.93105e-29	2.63204e-23	0.000123462	6.79245e-22	0.330116	0.202334	FGFR2
DMR_280	chr9	135464814	135466211	1398	*	7	9.59845e-29	2.33155e-20	1.23626e-05	8.09455e-20	0.333104	0.230533	BARHL1
DMR_281	chr15	93196011	93197833	1823	*	6	9.68937e-29	1.35272e-23	1.29888e-05	2.33108e-22	-0.360381	-0.283614	FAM174B
DMR_282	chr1	212002499	212003502	1004	*	6	1.04089e-28	5.81852e-14	1.17829e-05	2.67334e-15	0.428256	0.236917	RP11-552D8.1, LPGAT1
DMR_283	chr12	54423428	54425634	2207	*	10	1.09701e-28	5.19944e-27	1.54643e-05	2.32788e-25	0.388312	0.224362	RP11-834C11.12, HOXC6, HOXC4, RP11-834C11.14
DMR_284	chr1	151103642	151104367	726	*	7	1.16935e-28	1.06271e-16	1.50944e-05	9.85338e-17	0.332284	0.216652	RP11-68I18.10, SEMA6C
DMR_285	chr7	100488398	100489022	625	*	5	1.25043e-28	6.13609e-16	3.4847e-06	1.20654e-15	0.337369	0.256651	ACHE
DMR_286	chr11	41481148	41481891	744	*	10	1.77392e-28	1.56378e-23	0.000227688	3.69554e-21	0.388304	0.238737	LRRC4C
DMR_287	chr8	41654967	41656079	1113	*	7	1.79003e-28	3.23389e-16	1.30277e-05	1.94774e-16	0.375477	0.224313	ANK1
DMR_288	chr1	112057879	112058975	1097	*	7	2.26922e-28	4.23008e-18	5.36832e-05	2.03351e-18	0.29556	0.209716	ADORA3
DMR_289	chr8	23566799	23567941	1143	*	7	2.61514e-28	3.21688e-16	2.24621e-05	5.61777e-17	0.292496	0.212833	RP11-175E9.1
DMR_290	chr10	106087985	106089307	1323	*	7	2.73995e-28	4.69372e-19	2.97843e-05	2.56851e-18	0.304904	0.206838	ITPRIP
DMR_291	chr1	9129487	9130738	1252	*	6	5.52404e-28	1.97317e-17	2.372e-06	3.69776e-17	0.353629	0.229168	SLC2A5
DMR_292	chr5	140810051	140811520	1470	*	17	5.85232e-28	3.39566e-25	0.000518532	2.71295e-23	0.316218	0.205057	PCDHGA1, PCDHGA2, PCDHGA3, PCDHGB1, PCDHGA4, PCDHGB2, PCDHGA5, PCDHGB3, PCDHGA6, PCDHGA7, PCDHGB4, PCDHGA8, PCDHGA9, PCDHGB6, PCDHGA10, PCDHGB7, PCDHGA11, PCDHGA12
DMR_293	chr14	72052005	72054160	2156	*	9	6.10417e-28	1.43082e-19	0.000120717	2.8402e-19	0.385096	0.206587	SIPA1L1
DMR_294	chr19	1439250	1440293	1044	*	6	6.3502e-28	9.52913e-19	2.16623e-05	5.14373e-18	-0.342112	-0.233524	RPS15
DMR_295	chrX	17394642	17395856	1215	*	5	6.48389e-28	7.007e-14	1.23412e-06	6.49645e-15	0.456215	0.243035	NHS
DMR_296	chr18	55094774	55095886	1113	*	5	6.95306e-28	2.1735e-16	5.28297e-06	2.27811e-16	0.360488	0.249823
DMR_297	chr1	31845904	31846873	970	*	11	7.46502e-28	1.03247e-23	0.000138938	2.55692e-21	0.337948	0.251901	FABP3
DMR_298	chrX	153094195	153095721	1527	*	8	8.10314e-28	1.37834e-11	3.3895e-05	2.74955e-15	0.391033	0.200014	PDZD4
DMR_299	chrX	154842064	154843390	1327	*	11	8.1625e-28	3.45064e-19	0.000284079	2.65891e-19	0.475513	0.260324	TMLHE
DMR_300	chr1	180881086	180882681	1596	*	10	9.82867e-28	1.14709e-20	2.8866e-05	2.11703e-19	0.369351	0.202964	KIAA1614
DMR_301	chr12	115122815	115126061	3247	*	13	1.73511e-27	1.20228e-23	0.00010877	1.55711e-23	0.387527	0.242623
DMR_302	chr2	29033061	29034052	992	*	9	2.97487e-27	4.98421e-17	4.10277e-05	3.33441e-17	0.448425	0.222311	SPDYA, RP11-713D19.1
DMR_303	chr14	52733487	52735840	2354	*	15	3.04589e-27	6.08224e-19	0.000415228	9.87327e-21	0.329128	0.213936	PTGDR
DMR_304	chr5	112629019	112630413	1395	*	6	4.03741e-27	4.21867e-14	1.67996e-05	2.25561e-14	0.37137	0.220271	MCC
DMR_305	chr17	80050646	80053205	2560	*	9	4.85825e-27	4.65924e-26	6.53167e-06	3.38346e-24	-0.342223	-0.225422	FASN
DMR_306	chr19	2251588	2253854	2267	*	11	5.49975e-27	2.87023e-30	1.3629e-05	5.6867e-28	0.384361	0.232582	AMH, JSRP1
DMR_307	chr2	233367710	233368543	834	*	5	9.51439e-27	3.68386e-15	4.23761e-06	2.4855e-15	0.378845	0.221157
DMR_308	chr15	101667529	101668679	1151	*	5	9.91459e-27	2.22525e-17	1.63532e-06	1.26068e-16	0.348104	0.24847
DMR_309	chr9	124497763	124498961	1199	*	5	1.2426e-26	5.78746e-12	1.26795e-05	1.97738e-14	0.345448	0.205625	DAB2IP
DMR_310	chr16	66637701	66639160	1460	*	14	1.66559e-26	4.35347e-21	0.000670885	8.17073e-20	0.427765	0.252866	CMTM3
DMR_311	chr20	31446183	31447081	899	*	7	1.8304e-26	2.72174e-18	8.0532e-05	5.91719e-18	0.305582	0.213136	RP5-1085F17.3, EFCAB8
DMR_312	chr6	28457210	28458328	1119	*	5	2.00882e-26	1.35908e-18	1.19022e-05	1.65723e-17	0.325654	0.230388
DMR_313	chr4	88449925	88453090	3166	*	11	2.19934e-26	4.36102e-30	2.29021e-05	1.45678e-27	0.384061	0.263892	SPARCL1
DMR_314	chr12	125169653	125171143	1491	*	5	2.83755e-26	8.84992e-16	1.10839e-05	1.03693e-16	0.329769	0.232236
DMR_315	chr5	124070989	124071885	897	*	7	3.66739e-26	5.34773e-21	4.39832e-05	3.97178e-19	0.329808	0.233523	ZNF608
DMR_316	chr3	44625992	44626697	706	*	8	3.74665e-26	5.53751e-20	5.13215e-05	1.54343e-18	0.35887	0.25637	RP11-944L7.5, ZNF660, ZNF197, RP11-944L7.4
DMR_317	chr11	61275247	61276109	863	*	5	4.50162e-26	4.68333e-15	3.23407e-06	9.89094e-16	0.321157	0.206059	MIR4488
DMR_318	chr2	170219405	170220780	1376	*	7	6.43934e-26	3.13973e-10	3.56728e-05	5.19204e-13	0.419296	0.202799
DMR_319	chr9	79629843	79632225	2383	*	9	1.34717e-25	6.06572e-20	6.2713e-05	6.79659e-20	0.330757	0.229145
DMR_320	chr3	138655775	138659021	3247	*	17	1.61105e-25	4.83379e-31	9.5146e-05	6.58317e-28	0.295164	0.209407	RP11-548O1.3
DMR_321	chr17	76975944	76977057	1114	*	8	1.99295e-25	1.29112e-19	0.000115787	2.60616e-18	0.282437	0.213851	LGALS3BP
DMR_322	chr7	100091181	100091793	613	*	6	2.26303e-25	1.4402e-18	6.75435e-06	1.27658e-17	0.313179	0.274237	NYAP1
DMR_323	chr7	97841001	97841998	998	*	11	2.28181e-25	2.7327e-21	0.000272288	3.03653e-19	-0.329495	-0.211075	BHLHA15
DMR_324	chr14	60972853	60978275	5423	*	31	2.77916e-25	1.93868e-56	0.000246987	2.59297e-49	0.332543	0.218411	SIX6, C14orf39
DMR_325	chr9	130853144	130854313	1170	*	7	3.06312e-25	5.5074e-18	7.39705e-05	7.64641e-17	0.336474	0.211256	SLC25A25, RP11-379C10.4
DMR_326	chrX	134653741	134654686	946	*	6	4.02604e-25	4.86536e-13	7.28079e-06	8.6076e-15	0.397333	0.206206	DDX26B, DDX26B-AS1
DMR_327	chr3	138668187	138669434	1248	*	8	5.10429e-25	1.90067e-12	3.6482e-05	1.92522e-14	0.363213	0.213083	C3orf72
DMR_328	chr13	95619884	95620997	1114	*	5	6.56803e-25	6.22754e-12	1.02904e-05	8.77215e-15	0.318379	0.231902
DMR_329	chr15	26873818	26875085	1268	*	11	6.59979e-25	1.3629e-20	0.000221331	2.99022e-19	-0.382236	-0.235363	GABRB3
DMR_330	chr18	43302987	43304452	1466	*	6	6.65475e-25	6.34811e-16	6.17925e-05	1.93801e-16	0.353977	0.236604	SLC14A1, RP11-116O18.3
DMR_331	chr7	94953653	94954438	786	*	8	1.02573e-24	8.80176e-20	0.000133887	6.84243e-18	0.341387	0.225908	PON1
DMR_332	chr16	4587038	4588491	1454	*	7	1.2435e-24	2.67033e-13	4.92031e-05	7.09523e-15	0.397519	0.206543	CDIP1
DMR_333	chr17	75368750	75370611	1862	*	14	1.90325e-24	1.06714e-19	0.000392294	5.16397e-18	0.287638	0.207469	SEPT9, RP11-936I5.1
DMR_334	chr17	76993272	76993698	427	*	6	1.95434e-24	3.85189e-16	1.3629e-05	9.29425e-16	-0.431192	-0.246558	CANT1
DMR_335	chr15	33009115	33010536	1422	*	9	2.27152e-24	1.98141e-15	7.32518e-05	1.30463e-15	0.435492	0.256559	GREM1, RP11-758N13.1
DMR_336	chr6	49681178	49681774	597	*	11	3.06543e-24	2.57304e-22	0.000597273	1.82755e-19	0.273475	0.20457	CRISP2
DMR_337	chr12	124245945	124248044	2100	*	12	3.21848e-24	9.44874e-21	0.000559062	4.37347e-19	0.347896	0.240917	ATP6V0A2, DNAH10
DMR_338	chr7	102574105	102574504	400	*	5	3.4562e-24	9.09428e-18	3.64944e-05	1.52435e-16	0.361393	0.319341	LRRC17, FBXL13
DMR_339	chr3	129345793	129347136	1344	*	5	4.40471e-24	7.30002e-14	1.95346e-05	3.18128e-14	0.37797	0.254528
DMR_340	chr17	80289437	80290169	733	*	7	4.54101e-24	1.03143e-15	6.5201e-05	1.17264e-15	-0.341074	-0.219166	SECTM1
DMR_341	chr15	51385812	51386452	641	*	7	6.42292e-24	9.32835e-15	7.57611e-05	8.94127e-16	0.313003	0.213577	RP11-108K3.1, TNFAIP8L3
DMR_342	chr11	47278831	47280305	1475	*	6	7.22342e-24	1.32507e-15	1.87998e-05	3.92386e-15	0.388648	0.20326	NR1H3
DMR_343	chr17	72442928	72443401	474	*	5	1.11107e-23	2.29555e-18	5.81298e-05	8.45317e-17	0.270658	0.223861	GPRC5C
DMR_344	chr19	14089284	14090393	1110	*	5	1.32382e-23	6.31023e-17	1.5043e-05	6.54787e-16	0.319434	0.22057	RFX1
DMR_345	chr1	153282790	153285168	2379	*	8	1.70876e-23	1.79866e-19	5.659e-05	4.64974e-18	-0.369385	-0.252351	PGLYRP3
DMR_346	chr14	101518520	101522431	3912	*	25	1.7354e-23	7.9052e-34	0.000883825	5.55327e-29	-0.380526	-0.225317	MIR487A, MIR134, MIR485, MIR382
DMR_347	chr19	47735741	47736153	413	*	5	1.88428e-23	7.54237e-17	6.84959e-05	2.14665e-15	0.363831	0.229056	BBC3
DMR_348	chr1	205631817	205633685	1869	*	7	2.46449e-23	8.22148e-20	2.45932e-05	6.94873e-19	-0.361809	-0.223626	SLC45A3
DMR_349	chr10	77043088	77043608	521	*	6	2.65535e-23	2.66626e-17	6.01027e-05	4.43968e-16	0.331237	0.225929	ZNF503-AS1, RP11-399K21.11
DMR_350	chr7	100317741	100318718	978	*	7	3.15839e-23	4.62086e-18	6.8389e-05	8.36084e-17	0.269118	0.226136	EPO
DMR_351	chr9	37002335	37002911	577	*	5	4.94498e-23	4.02006e-14	9.12905e-06	1.70575e-14	0.30533	0.216039	RP11-297B17.3, PAX5
DMR_352	chr13	36044860	36046056	1197	*	8	5.37531e-23	4.77397e-16	0.000123626	4.07254e-16	0.294829	0.211152	NBEA
DMR_353	chr20	45087765	45088229	465	*	5	5.8957e-23	1.09526e-17	7.07385e-05	3.88619e-16	0.249109	0.215404	ZNF663P
DMR_354	chr19	51301449	51304161	2713	*	8	6.25207e-23	1.40896e-22	1.56118e-05	7.68408e-21	-0.390574	-0.216688	C19orf48, SNORD88B, SNORD88A
DMR_355	chr12	124864528	124865130	603	*	7	8.22448e-23	4.46713e-19	0.00011395	3.36612e-17	0.249808	0.212499	NCOR2
DMR_356	chr1	61518897	61519890	994	*	5	8.6081e-23	3.63265e-14	4.25567e-05	9.5117e-15	0.299855	0.226806	NFIA
DMR_357	chr1	110672769	110673319	551	*	5	8.75918e-23	2.34889e-15	1.25266e-05	6.36214e-15	0.36487	0.217312
DMR_358	chr14	70235157	70237011	1855	*	8	9.47346e-23	8.84284e-14	4.34387e-06	1.2639e-13	-0.442296	-0.2156	SRSF5
DMR_359	chr3	56716962	56717804	843	*	7	9.59315e-23	3.35347e-11	6.30522e-05	1.12819e-13	-0.356109	-0.202809	FAM208A
DMR_360	chr1	63795279	63796486	1208	*	6	9.88291e-23	6.73769e-15	1.33486e-05	6.82654e-15	0.395261	0.202354
DMR_361	chr2	237476791	237477359	569	*	6	1.02467e-22	5.29749e-17	6.85467e-05	9.76143e-16	0.296774	0.222524	ACKR3
DMR_362	chr6	37750921	37752301	1381	*	7	1.15028e-22	1.12943e-20	9.90493e-05	1.06169e-18	0.313129	0.250206
DMR_363	chr7	102553045	102553618	574	*	5	1.20727e-22	2.60015e-16	3.99575e-05	2.52462e-15	0.352604	0.264607	LRRC17, FBXL13
DMR_364	chrX	130191788	130192812	1025	*	13	1.32197e-22	2.2681e-19	0.000635745	1.50957e-17	0.334035	0.206669	ARHGAP36, RP1-23K20.2
DMR_365	chr14	57260891	57262177	1287	*	7	2.33193e-22	4.36294e-20	7.75721e-05	4.01169e-18	0.253483	0.225132
DMR_366	chr22	48026567	48028423	1857	*	12	3.38611e-22	1.28448e-19	0.000462495	1.71851e-17	-0.293849	-0.219973	RP11-191L9.4, LINC00898
DMR_367	chr20	60073683	60074520	838	*	7	3.46627e-22	6.14429e-19	0.000240119	5.96699e-17	-0.440613	-0.350011	CDH4
DMR_368	chr10	105420501	105421558	1058	*	7	3.48501e-22	1.46925e-19	4.32458e-05	2.85398e-18	0.255902	0.208212	SH3PXD2A
DMR_369	chr14	73029132	73030458	1327	*	5	3.57253e-22	1.06973e-13	1.58851e-05	1.68819e-13	-0.405476	-0.256119	RGS6, RP3-514A23.2
DMR_370	chr19	16394366	16394774	409	*	5	4.21037e-22	3.06327e-17	5.46692e-05	7.29593e-16	0.329598	0.246345	CTD-2562J15.6
DMR_371	chr22	37720647	37721305	659	*	6	4.48444e-22	9.8101e-18	4.62664e-05	2.04532e-16	0.27199	0.235476
DMR_372	chr12	127225711	127227142	1432	*	7	5.41452e-22	3.77173e-17	5.06156e-05	3.35615e-16	-0.329729	-0.257119	LINC00943, LINC00944
DMR_373	chr19	1992866	1993265	400	*	5	5.82273e-22	8.90696e-15	1.48408e-05	2.29015e-14	-0.27222	-0.210331	BTBD2
DMR_374	chr12	109090290	109091608	1319	*	6	6.22034e-22	3.77098e-17	6.99018e-05	6.92894e-16	0.363606	0.237177	CORO1C
DMR_375	chr17	872762	873619	858	*	6	6.58755e-22	2.29945e-13	7.02499e-05	8.68509e-14	0.324805	0.222463	NXN
DMR_376	chr8	85096835	85097429	595	*	8	6.70144e-22	3.12333e-17	0.000129798	7.17693e-16	0.33446	0.22626	RALYL
DMR_377	chr6	44186154	44187674	1521	*	12	8.08245e-22	4.51113e-19	0.000531239	2.80234e-17	0.306267	0.206609	SLC29A1
DMR_378	chrX	102000610	102001935	1326	*	8	8.12524e-22	9.61305e-21	0.000271862	2.05828e-18	0.377165	0.259225	BHLHB9
DMR_379	chr5	71403990	71405743	1754	*	9	1.19898e-21	5.03999e-18	6.38443e-05	2.57515e-16	0.405572	0.219277	MAP1B
DMR_380	chr2	62797865	62798448	584	*	5	1.27998e-21	1.884e-14	1.94617e-05	1.0102e-13	0.355024	0.234153
DMR_381	chr16	56659336	56659964	629	*	7	1.38254e-21	4.37007e-18	0.000188124	3.27969e-16	0.258414	0.229689	MT1E
DMR_382	chr2	239973913	239975220	1308	*	9	1.5175e-21	7.9011e-11	9.6655e-06	3.11298e-12	-0.493662	-0.200539	HDAC4
DMR_383	chr15	69099262	69100205	944	*	6	1.70826e-21	3.39102e-14	4.68025e-05	4.72505e-14	0.387083	0.201127	ANP32A
DMR_384	chr1	89828988	89829981	994	*	6	1.98447e-21	7.51127e-18	7.48989e-05	2.85009e-16	0.309637	0.246639	GBP6
DMR_385	chr17	53799323	53800442	1120	*	5	2.18128e-21	6.84334e-13	3.78651e-05	1.14977e-13	0.348303	0.218589	TMEM100
DMR_386	chr1	79085162	79086197	1036	*	5	2.22462e-21	8.65656e-16	8.64171e-06	7.04474e-15	0.33551	0.230303	IFI44L
DMR_387	chr2	176968814	176970064	1251	*	7	2.40664e-21	5.34131e-16	0.000160546	4.16876e-15	0.290014	0.208855	HOXD11
DMR_388	chr13	113676726	113677892	1167	*	8	2.47109e-21	2.86913e-18	0.000127924	2.2341e-16	0.357853	0.2102	MCF2L
DMR_389	chr12	108237150	108238461	1312	*	6	2.76871e-21	1.28103e-16	6.81771e-05	2.55721e-15	0.271054	0.231652	RP11-554D14.6
DMR_390	chr10	102899262	102900491	1230	*	8	2.78465e-21	1.78168e-20	0.000194878	2.56239e-18	0.255835	0.207884	RP11-31L23.3
DMR_391	chr17	35014035	35014676	642	*	5	3.06213e-21	4.70395e-15	2.10158e-05	2.34019e-14	0.305807	0.247725
DMR_392	chr17	51899386	51900887	1502	*	11	3.55547e-21	1.42996e-20	0.000621697	3.29248e-18	-0.304601	-0.210525	KIF2B
DMR_393	chr3	11623526	11625160	1635	*	8	3.76319e-21	2.76914e-18	5.74432e-05	4.93234e-17	0.344702	0.229279	VGLL4
DMR_394	chr12	2943902	2945512	1611	*	9	3.98721e-21	1.92242e-14	0.000200661	3.12958e-14	0.326303	0.227872	ITFG2, NRIP2
DMR_395	chr4	175138488	175140004	1517	*	8	4.06055e-21	6.35281e-20	0.000189767	8.9056e-18	0.345174	0.240072	RP11-148L24.1
DMR_396	chr11	44340839	44342177	1339	*	5	4.10658e-21	1.45316e-13	1.50573e-05	2.71862e-13	0.333858	0.234781
DMR_397	chr18	46469046	46469939	894	*	5	4.83285e-21	3.63805e-16	3.63099e-05	7.05256e-15	0.308513	0.241697	SMAD7
DMR_398	chr7	129424539	129425932	1394	*	8	5.67752e-21	4.36691e-19	0.000373365	6.76904e-17	0.297364	0.205155	RP11-738B7.1
DMR_399	chr8	107459398	107460168	771	*	7	5.87268e-21	3.81601e-17	9.87498e-05	1.1768e-15	-0.276588	-0.230767	OXR1
DMR_400	chr6	134498979	134499589	611	*	8	6.74541e-21	8.70085e-14	3.02714e-05	1.30615e-13	0.390556	0.218316	SGK1
DMR_401	chr18	19751335	19753432	2098	*	7	6.89498e-21	1.64841e-19	2.64721e-05	6.62637e-19	0.337771	0.201715	GATA6
DMR_402	chr1	152689710	152692550	2841	*	8	8.12989e-21	1.69025e-23	0.000129154	5.52615e-21	-0.305593	-0.265684	C1orf68
DMR_403	chr6	146755301	146756333	1033	*	5	9.47063e-21	3.72039e-13	3.63099e-05	1.80409e-13	0.291868	0.210495	GRM1
DMR_404	chrX	49022452	49023115	664	*	6	9.51515e-21	2.55461e-16	3.63909e-05	4.82345e-15	0.3193	0.239606	MAGIX
DMR_405	chr9	2157798	2158386	589	*	7	1.11588e-20	4.92661e-18	0.000344898	4.98617e-16	0.296123	0.262823	SMARCA2
DMR_406	chr12	25537944	25538380	437	*	6	1.19724e-20	5.09662e-16	0.00014443	7.57342e-15	0.299072	0.242362
DMR_407	chr11	69257736	69258477	742	*	5	1.42982e-20	1.84493e-10	6.7386e-05	4.07597e-12	0.415333	0.298738	AP000439.2
DMR_408	chr5	152603113	152603910	798	*	5	1.43054e-20	4.28438e-17	7.25266e-05	1.22494e-15	-0.329844	-0.286658
DMR_409	chr13	96211557	96212361	805	*	5	1.84088e-20	1.45052e-13	2.09013e-05	2.15882e-13	-0.352634	-0.231858	CLDN10
DMR_410	chr6	138191600	138192658	1059	*	5	1.88489e-20	5.08254e-14	4.38951e-05	2.50788e-13	0.339144	0.24079	TNFAIP3
DMR_411	chr1	152813850	152816168	2319	*	8	2.02179e-20	6.09827e-22	3.36719e-05	3.85351e-20	-0.340595	-0.276108	LCE6A
DMR_412	chr5	58334676	58336072	1397	*	13	2.3707e-20	1.9226e-17	0.00123459	1.47243e-16	0.369691	0.245771	RP11-266N13.2, PDE4D
DMR_413	chr2	161992806	161993364	559	*	5	2.63079e-20	2.12163e-16	5.78423e-05	4.55264e-15	0.373647	0.296294	AC009313.1
DMR_414	chr11	2904591	2905496	906	*	7	2.67903e-20	1.58603e-15	0.000149924	1.55298e-14	0.364412	0.214636	CDKN1C
DMR_415	chr5	122620929	122621645	717	*	5	2.68323e-20	9.96665e-17	0.000114666	3.61573e-15	0.381608	0.272985
DMR_416	chr7	139929429	139930066	638	*	6	2.99662e-20	8.67796e-15	0.000105097	7.91014e-14	0.363582	0.241304
DMR_417	chr8	57453049	57454178	1130	*	5	3.26305e-20	4.20735e-17	1.66665e-05	7.13504e-16	-0.389974	-0.302275	RP11-17A4.2, LINC00968, RP11-17A4.3
DMR_418	chrX	47483024	47483418	395	*	5	3.45119e-20	3.87346e-16	5.94061e-05	9.15057e-15	0.487283	0.398188
DMR_419	chr16	71559445	71560421	977	*	5	5.86282e-20	1.61449e-12	5.55916e-05	1.6958e-12	0.363434	0.253402	CHST4, ZNF19
DMR_420	chr16	73099917	73101264	1348	*	6	7.46037e-20	8.89331e-16	0.000121509	1.53296e-14	0.288166	0.224976
DMR_421	chr11	68621969	68622903	935	*	5	7.62798e-20	1.00775e-12	2.72745e-05	2.10467e-12	0.351413	0.248445
DMR_422	chrX	133678716	133681049	2334	*	17	8.1675e-20	8.84974e-27	0.000205593	3.08575e-24	0.351592	0.24464	MIR503HG, MIR503
DMR_423	chr5	80689492	80690458	967	*	6	9.9833e-20	1.78947e-15	5.87687e-05	2.78819e-14	0.311048	0.234302	ACOT12
DMR_424	chr1	152849447	152850698	1252	*	6	1.21555e-19	4.18927e-15	9.45216e-05	3.82541e-14	-0.293948	-0.200339
DMR_425	chr6	3231523	3232396	874	*	8	1.33538e-19	4.26611e-18	0.000578864	7.35575e-16	0.381932	0.291235	PSMG4, TUBB2B
DMR_426	chr5	15500714	15502456	1743	*	7	1.36225e-19	1.64577e-10	8.16079e-05	4.69678e-14	0.349184	0.229232	FBXL7
DMR_427	chr17	1992166	1993091	926	*	7	1.66529e-19	1.56977e-13	0.000238847	1.05691e-13	0.30756	0.207675	RP11-667K14.5, SMG6
DMR_428	chr10	102419209	102419617	409	*	5	1.71932e-19	3.74028e-16	0.000108434	1.07561e-14	0.297814	0.230503
DMR_429	chr17	62774590	62778279	3690	*	15	2.07e-19	1.3244e-22	0.000139196	7.96552e-23	0.418945	0.206002	hsa-mir-6080, RP11-927P21.4, PLEKHM1P
DMR_430	chr1	32707133	32708485	1353	*	9	2.11098e-19	1.47851e-19	0.000107208	8.5024e-18	0.29515	0.237747	MTMR9LP
DMR_431	chr5	60921084	60922384	1301	*	5	2.61815e-19	2.4998e-10	2.15638e-05	1.26399e-11	0.421918	0.250435
DMR_432	chr4	141489018	141490428	1411	*	10	2.6649e-19	1.83694e-14	7.29581e-05	4.80442e-14	0.325175	0.220296	UCP1
DMR_433	chr12	53267981	53268997	1017	*	5	2.7023e-19	6.43189e-11	3.45479e-05	2.25889e-12	0.415195	0.237957
DMR_434	chr7	157667762	157668051	290	*	5	2.8544e-19	4.8811e-15	5.84616e-05	7.77396e-14	0.305368	0.228394	PTPRN2
DMR_435	chr17	71948430	71949210	781	*	6	3.17622e-19	1.38115e-13	5.10271e-05	3.21399e-13	0.342145	0.232874
DMR_436	chr1	2013507	2014628	1122	*	6	3.32079e-19	4.95934e-17	4.58058e-05	1.43606e-15	-0.30489	-0.25132	PRKCZ
DMR_437	chr17	27312855	27313499	645	*	7	3.48018e-19	6.77533e-17	0.000164096	2.77869e-15	0.247921	0.20374	PIPOX, SEZ6
DMR_438	chr2	17699243	17700521	1279	*	10	3.73281e-19	1.92609e-16	0.000291066	6.91856e-15	0.332586	0.20655	RAD51AP2
DMR_439	chr1	146549940	146552390	2451	*	9	4.27773e-19	4.64388e-20	0.000138852	5.52511e-18	0.253578	0.211027	RNVU1-8, NBPF13P
DMR_440	chr3	52351355	52351963	609	*	6	4.82211e-19	4.69493e-15	3.09692e-05	6.73472e-14	0.271186	0.228637	DNAH1
DMR_441	chrX	149533539	149534258	720	*	6	4.88314e-19	4.47038e-13	8.21102e-05	8.91498e-13	0.339437	0.241413	MAMLD1
DMR_442	chr11	117069418	117069966	549	*	5	5.44176e-19	6.58188e-11	6.75967e-05	2.35007e-12	0.299609	0.205467
DMR_443	chr3	187086147	187087086	940	*	5	6.4713e-19	1.94079e-14	6.67598e-05	1.38903e-13	0.3063	0.253515	RTP4
DMR_444	chr16	59788728	59789485	758	*	8	8.21802e-19	2.1735e-16	0.00021672	1.20129e-14	-0.304911	-0.20959	RP11-105C20.2, APOOP5
DMR_445	chr1	101184917	101186048	1132	*	6	8.43528e-19	8.6829e-12	4.35189e-05	2.86367e-12	0.34599	0.238085	VCAM1
DMR_446	chr16	56973032	56974910	1879	*	7	1.08965e-18	1.46378e-18	9.75838e-05	2.88898e-17	-0.272864	-0.207433	HERPUD1, RP11-325K4.3
DMR_447	chr3	120003292	120004483	1192	*	9	1.1277e-18	1.15828e-15	0.000138307	9.75099e-15	0.336579	0.222957	GPR156
DMR_448	chrX	46936363	46938229	1867	*	12	1.21645e-18	5.65319e-22	0.00104075	4.40619e-19	0.304715	0.201442	RGN
DMR_449	chr11	7961111	7962079	969	*	7	1.28216e-18	1.21419e-16	7.15898e-05	2.16589e-15	-0.264034	-0.219816	OR10A3
DMR_450	chr5	139525150	139526226	1077	*	6	1.35069e-18	3.26663e-14	8.61349e-05	2.99486e-13	0.405119	0.22732
DMR_451	chr8	119122430	119123269	840	*	5	1.41762e-18	2.2951e-12	6.75335e-05	2.56e-12	0.363511	0.22721	EXT1
DMR_452	chr5	137071523	137072504	982	*	5	1.57761e-18	1.26123e-12	5.84374e-05	3.33019e-12	0.334959	0.219703	KLHL3
DMR_453	chr1	158390292	158391119	828	*	5	1.74769e-18	2.31058e-15	6.98026e-05	3.37388e-14	-0.32543	-0.277612	OR10K2
DMR_454	chr13	100547192	100548415	1224	*	8	1.75367e-18	6.30148e-17	0.000254502	2.92246e-15	0.292194	0.225761	CLYBL
DMR_455	chr8	38794254	38796989	2736	*	7	1.83402e-18	2.81479e-17	5.54431e-05	8.34818e-17	0.295791	0.211818	PLEKHA2
DMR_456	chr8	135469330	135470269	940	*	5	2.38386e-18	8.57142e-14	5.59193e-05	4.32611e-13	0.347817	0.249381
DMR_457	chr7	124430753	124431682	930	*	6	3.4248e-18	4.41111e-13	0.000110226	7.51228e-13	0.391776	0.244548
DMR_458	chr11	30605199	30606165	967	*	7	3.86282e-18	1.55633e-07	0.000133587	2.07519e-10	0.376023	0.210192	RP5-1024C24.1, MPPED2
DMR_459	chr1	167090618	167091161	544	*	7	4.2963e-18	1.58717e-16	0.000406992	1.17368e-14	0.272008	0.221778	DUSP27
DMR_460	chr9	136150361	136151359	999	*	5	4.56827e-18	9.94437e-12	4.10277e-05	2.17705e-11	0.286349	0.232867	ABO
DMR_461	chr1	159258145	159259968	1824	*	7	4.59485e-18	9.52028e-18	8.57402e-05	1.50494e-16	-0.32489	-0.248498	FCER1A
DMR_462	chr15	29406767	29408145	1379	*	5	4.78357e-18	3.44592e-13	6.14943e-05	6.54826e-13	0.329627	0.218477	APBA2
DMR_463	chr9	36985761	36987377	1617	*	7	5.10222e-18	3.22906e-15	8.94173e-05	3.60781e-14	0.364806	0.21279	PAX5
DMR_464	chr5	1930801	1932098	1298	*	7	6.25134e-18	1.09793e-15	3.31917e-05	1.83518e-14	0.308978	0.208849
DMR_465	chr3	127056837	127057149	313	*	5	6.34475e-18	9.57996e-15	9.07567e-05	2.08899e-13	0.227584	0.201834	RP11-88I21.2
DMR_466	chr12	128882618	128883273	656	*	7	6.35687e-18	2.48931e-14	0.000203284	2.25585e-13	-0.335649	-0.261759	TMEM132C, snoU13
DMR_467	chr20	25013229	25013918	690	*	8	8.39832e-18	7.36931e-17	0.000653579	1.04847e-14	0.235678	0.205414	ACSS1
DMR_468	chr17	40805506	40806193	688	*	7	1.02841e-17	5.89239e-16	0.000510429	3.35359e-14	0.383676	0.248828
DMR_469	chr8	73848252	73849914	1663	*	7	1.33294e-17	2.73256e-19	3.88504e-05	1.47791e-17	-0.356915	-0.307845	KCNB2
DMR_470	chr3	115377007	115377939	933	*	7	1.34178e-17	1.4216e-10	5.70141e-06	7.71468e-11	0.418215	0.210892	GAP43, RP11-326J18.1
DMR_471	chr17	5417673	5419436	1764	*	7	1.43042e-17	4.46848e-15	1.03667e-05	1.34522e-14	-0.336623	-0.210399	NLRP1
DMR_472	chrX	25040609	25041258	650	*	6	1.71197e-17	4.03645e-13	6.75368e-05	6.80972e-13	0.329358	0.220906
DMR_473	chrX	122318006	122319874	1869	*	12	1.81143e-17	3.78195e-20	0.000421982	1.31746e-17	0.33415	0.244193	GRIA3
DMR_474	chr6	28414457	28415023	567	*	5	1.98242e-17	1.76003e-10	3.03704e-05	2.46196e-11	0.293601	0.208778	COX11P1
DMR_475	chr12	54420837	54421335	499	*	5	1.99616e-17	3.80075e-12	4.54854e-05	7.19871e-12	0.398862	0.241216	RP11-834C11.12, HOXC6, HOXC4, RP11-834C11.14
DMR_476	chr5	131592959	131596602	3644	*	15	2.16689e-17	8.07069e-25	3.49012e-05	6.42698e-23	0.381006	0.20387	PDLIM4, P4HA2
DMR_477	chr3	68056706	68057572	867	*	6	2.22129e-17	2.20968e-12	0.000123462	1.33058e-12	0.299125	0.201282	FAM19A1
DMR_478	chr4	155312429	155313572	1144	*	6	3.1465e-17	7.70652e-16	0.000154815	1.5552e-14	-0.336644	-0.26652	DCHS2
DMR_479	chr8	56851504	56852290	787	*	5	3.35353e-17	3.96131e-12	0.000110291	6.85509e-12	0.349734	0.221165	LYN
DMR_480	chrX	52840083	52841366	1284	*	8	3.52412e-17	2.73379e-13	0.000304852	2.38849e-13	-0.358482	-0.235741	XAGE5
DMR_481	chr16	85517170	85517684	515	*	7	4.11512e-17	2.36307e-14	0.000228887	2.40445e-13	-0.283447	-0.202164
DMR_482	chr3	158449660	158451358	1699	*	10	4.1466e-17	9.6178e-14	0.000361161	7.46031e-13	0.302221	0.201752	MFSD1, RP11-379F4.4, RARRES1
DMR_483	chr8	94712118	94713344	1227	*	9	4.47019e-17	3.25955e-16	8.45717e-05	7.87082e-16	0.308337	0.225105	FAM92A1, LINC00535
DMR_484	chr1	158978468	158979180	713	*	5	5.56374e-17	5.49396e-13	9.31592e-05	5.67437e-12	-0.319284	-0.280304	IFI16
DMR_485	chr17	45949677	45949878	202	*	5	5.76139e-17	2.27182e-14	0.000137172	4.35219e-13	0.25658	0.21405
DMR_486	chrX	9880461	9880903	443	*	5	6.71185e-17	1.82146e-14	0.000182074	4.35922e-13	0.34233	0.257211	SHROOM2
DMR_487	chr10	75407372	75408628	1257	*	5	6.83836e-17	6.37203e-12	4.15664e-05	1.48193e-11	0.339562	0.221487	SYNPO2L
DMR_488	chr21	45148332	45149398	1067	*	8	7.30472e-17	1.15828e-15	0.000414424	6.95283e-14	0.37513	0.25158	PDXK
DMR_489	chr1	29447971	29449964	1994	*	12	7.82228e-17	5.70583e-16	0.00138092	3.947e-14	0.384059	0.22052	TMEM200B
DMR_490	chrX	49832094	49833064	971	*	5	8.81757e-17	1.52414e-14	0.000100753	3.02613e-13	0.405657	0.300631	CLCN5
DMR_491	chr11	83392365	83394074	1710	*	8	9.0367e-17	2.99936e-15	0.000448707	1.63549e-13	0.329157	0.242306	RP11-160H12.2, DLG2
DMR_492	chr1	159506033	159507162	1130	*	5	9.34747e-17	9.23497e-12	4.79416e-05	1.95473e-12	-0.322279	-0.225817
DMR_493	chr1	157789662	157790968	1307	*	7	9.47035e-17	2.06816e-14	6.63639e-05	1.56896e-13	-0.325639	-0.231486	FCRL1
DMR_494	chr1	54940382	54941170	789	*	5	1.11541e-16	2.43323e-12	8.11923e-05	6.62001e-12	0.382153	0.234956
DMR_495	chr3	50604613	50605386	774	*	9	1.42889e-16	9.88383e-14	0.000786674	8.33991e-13	0.332916	0.210609	C3orf18
DMR_496	chr10	133507998	133508866	869	*	9	1.57807e-16	5.65599e-14	0.000942698	4.47724e-13	-0.36252	-0.267456
DMR_497	chr11	123624914	123626544	1631	*	5	1.65231e-16	2.28921e-16	8.32609e-05	4.47342e-15	-0.330984	-0.266645	OR6X1
DMR_498	chr14	29254680	29255395	716	*	8	1.69929e-16	4.83989e-14	0.000797783	7.08142e-13	0.337368	0.20764	C14orf23, RP11-966I7.2
DMR_499	chr2	219645811	219647360	1550	*	10	2.09204e-16	3.98094e-11	0.000925405	3.79303e-13	0.39363	0.207299	CYP27A1
DMR_500	chr8	23559839	23560590	752	*	5	2.15089e-16	1.9641e-13	7.17877e-05	2.04674e-12	0.283348	0.250245	NKX2-6
DMR_501	chrX	151561257	151562956	1700	*	6	2.19482e-16	1.05178e-14	0.000177906	7.98522e-14	-0.343001	-0.266417	GABRA3, MIR767, MIR105-2
DMR_502	chr1	162792092	162792613	522	*	6	2.38781e-16	3.22847e-13	8.09814e-05	3.28143e-12	0.299944	0.242165
DMR_503	chr6	5026164	5026559	396	*	6	2.65529e-16	1.20983e-14	0.000349842	3.4971e-13	0.29492	0.238188
DMR_504	chr11	124310625	124311515	891	*	7	2.68127e-16	6.92714e-16	0.00028012	3.17335e-14	-0.327324	-0.253857	OR8B8
DMR_505	chr16	82658496	82659960	1465	*	5	2.98429e-16	3.24413e-12	5.98607e-05	8.96502e-12	-0.293969	-0.242843
DMR_506	chr10	97054967	97055439	473	*	5	3.16879e-16	6.41273e-13	0.000110194	5.37655e-12	0.252853	0.201427
DMR_507	chr1	158670124	158671873	1750	*	7	3.31481e-16	8.7958e-18	0.000103659	4.43968e-16	-0.325009	-0.246267	OR6K2
DMR_508	chrX	119133852	119134526	675	*	5	3.60861e-16	4.09343e-13	0.000107574	4.35597e-12	0.333344	0.265711
DMR_509	chrX	135862961	135864300	1340	*	10	4.356e-16	1.26078e-14	0.00126921	3.44786e-13	0.391579	0.207831	ARHGEF6
DMR_510	chr15	98417272	98418214	943	*	5	5.93477e-16	4.2602e-14	0.000172131	7.72153e-13	-0.296649	-0.269583	LINC00923
DMR_511	chr2	16245936	16246143	208	*	6	6.59763e-16	1.31919e-13	0.000444141	2.46316e-12	0.242509	0.20772	AC142119.1
DMR_512	chr1	45249541	45250840	1300	*	6	8.21789e-16	2.45429e-12	0.000115315	5.41177e-12	0.384377	0.214794	BEST4
DMR_513	chr3	58522689	58523649	961	*	7	8.33105e-16	9.20727e-12	0.000117403	1.99657e-11	0.293304	0.203889	ACOX2
DMR_514	chr1	152680502	152681979	1478	*	6	9.74385e-16	6.94139e-15	6.72173e-05	4.85251e-14	-0.332222	-0.257663	LCE4A
DMR_515	chr1	153320414	153322488	2075	*	9	1.02538e-15	3.95209e-16	0.000141695	3.50448e-15	-0.314584	-0.200859	PGLYRP4
DMR_516	chr16	86370962	86371442	481	*	6	1.10259e-15	1.08332e-14	0.000565731	5.13202e-13	-0.254686	-0.236307	LINC00917
DMR_517	chr1	19276144	19277202	1059	*	5	1.33323e-15	3.75191e-14	0.000122494	6.20541e-13	0.288205	0.238191	IFFO2
DMR_518	chr17	7826155	7826623	469	*	6	1.36648e-15	4.50871e-14	0.000547159	1.54484e-12	0.274616	0.231007	KCNAB3
DMR_519	chr8	88884985	88886524	1540	*	10	1.46651e-15	2.05434e-15	0.00030475	5.24727e-14	-0.384587	-0.244854	DCAF4L2
DMR_520	chrX	133683979	133685325	1347	*	8	1.63067e-15	1.16423e-13	0.000405741	1.54357e-12	0.300699	0.212365	LINC00629
DMR_521	chr20	29844516	29845320	805	*	7	1.92861e-15	2.17935e-11	9.2728e-05	1.56221e-11	-0.32316	-0.210881
DMR_522	chr10	18629006	18629677	672	*	5	2.07463e-15	5.51037e-12	0.000202399	3.54891e-11	0.295118	0.238969	CACNB2
DMR_523	chr8	133573364	133574073	710	*	6	2.07925e-15	2.50937e-12	0.000133767	1.64254e-11	-0.310809	-0.25776	HPYR1
DMR_524	chr5	87440121	87441969	1849	*	11	2.41943e-15	7.29226e-18	0.000288226	1.45618e-15	0.29402	0.20633
DMR_525	chr9	1042202	1042970	769	*	5	2.42169e-15	7.70628e-12	7.16458e-05	4.54765e-11	0.292372	0.212504
DMR_526	chr2	119698443	119700029	1587	*	7	2.49736e-15	2.24857e-13	9.12509e-05	1.72282e-12	-0.270868	-0.217629	MARCO
DMR_527	chr20	56265517	56266896	1380	*	10	2.8511e-15	5.38046e-15	0.000311228	5.04733e-13	-0.307446	-0.21315	PMEPA1
DMR_528	chr15	63049842	63051004	1163	*	6	3.02148e-15	1.30363e-14	0.000278732	3.8751e-13	0.30909	0.207535	TLN2
DMR_529	chrX	25033446	25035124	1679	*	13	3.07595e-15	2.23712e-14	0.0020438	1.41084e-12	0.342304	0.210539	ARX
DMR_530	chr12	127220069	127221782	1714	*	8	3.33926e-15	2.12832e-18	0.000256245	1.45e-16	-0.289151	-0.234126	LINC00943, LINC00944
DMR_531	chr15	71838598	71840098	1501	*	8	3.87307e-15	2.57552e-13	0.000242601	2.17308e-12	0.280429	0.203545	THSD4
DMR_532	chr4	184718046	184719063	1018	*	5	4.17062e-15	9.74202e-10	6.37084e-05	5.27646e-10	0.34655	0.235559
DMR_533	chr20	6749897	6751435	1539	*	6	4.32069e-15	1.97759e-11	0.00031144	2.77584e-11	0.292424	0.203698	BMP2
DMR_534	chr11	33562503	33564449	1947	*	8	4.39403e-15	2.35366e-16	0.000401795	1.84e-14	-0.276887	-0.231925	KIAA1549L
DMR_535	chr6	108439752	108440953	1202	*	5	5.22785e-15	6.65296e-07	0.000123025	8.77035e-09	0.357349	0.20165	OSTM1
DMR_536	chr3	38035138	38036060	923	*	8	5.41124e-15	6.91098e-13	0.000786583	5.5266e-12	0.337595	0.276253	VILL
DMR_537	chr2	121624862	121625735	874	*	6	6.03056e-15	1.27843e-12	0.000318929	1.23972e-11	0.260722	0.201936	GLI2, RP11-297J22.1
DMR_538	chrX	137792814	137794408	1595	*	13	6.3399e-15	1.59441e-12	0.000736551	1.17339e-11	0.431391	0.257028	FGF13-AS1, FGF13
DMR_539	chr3	114477829	114478834	1006	*	6	7.24565e-15	3.58819e-11	0.000457181	3.3964e-11	0.276164	0.205705	ZBTB20
DMR_540	chr7	31725748	31726912	1165	*	9	8.02651e-15	1.97699e-09	0.000866945	2.70718e-10	-0.323017	-0.213631	PPP1R17
DMR_541	chr2	101541328	101541592	265	*	5	9.04278e-15	2.30792e-13	0.000499481	6.14733e-12	0.267439	0.236379	NPAS2
DMR_542	chr1	90308951	90309998	1048	*	5	9.74439e-15	7.07409e-07	7.57035e-05	9.8344e-09	0.393581	0.200255	RP11-302M6.4, LRRC8D
DMR_543	chrX	145074779	145076879	2101	*	7	1.10438e-14	4.3029e-15	0.000208295	2.55759e-14	-0.336665	-0.248023	MIR890, MIR888
DMR_544	chr6	43210511	43211243	733	*	7	1.14129e-14	8.18095e-11	0.000416988	6.95577e-11	0.382911	0.236131
DMR_545	chr14	72925007	72926359	1353	*	6	1.27977e-14	1.95464e-16	7.00065e-05	4.51749e-15	-0.287519	-0.268684	RGS6
DMR_546	chr21	40033163	40033892	730	*	5	1.40176e-14	1.07045e-09	5.02017e-05	7.31548e-10	0.347561	0.211872	ERG
DMR_547	chr3	14851841	14853225	1385	*	7	1.64949e-14	5.54915e-16	0.00015988	1.81451e-14	0.281554	0.200278	RP11-95M5.1
DMR_548	chr4	23890206	23891835	1630	*	8	1.65867e-14	5.58426e-14	0.000260956	1.04685e-12	0.335572	0.21938	PPARGC1A
DMR_549	chr16	9857151	9857925	775	*	6	1.70693e-14	3.57314e-11	0.000183014	5.3494e-11	-0.343807	-0.219114	GRIN2A
DMR_550	chr12	115131223	115133324	2102	*	11	1.72637e-14	1.24389e-15	0.000671132	1.29498e-13	0.361724	0.218308
DMR_551	chr9	37035116	37038053	2938	*	11	1.97233e-14	8.73824e-20	0.00012307	3.15853e-18	0.329639	0.236018
DMR_552	chr7	27137427	27138974	1548	*	8	2.12259e-14	9.32595e-15	0.00106912	7.56338e-13	0.2928	0.219137	HOTAIRM1
DMR_553	chr12	108168562	108169333	772	*	5	2.68798e-14	4.37322e-10	8.85706e-05	1.72252e-09	0.289571	0.211429	ASCL4
DMR_554	chr10	11001441	11002062	622	*	5	3.01399e-14	8.88415e-13	0.00034376	1.59995e-11	-0.277823	-0.255493
DMR_555	chr1	231176985	231177201	217	*	5	3.09057e-14	1.59013e-12	0.000299805	2.82434e-11	0.297555	0.218943
DMR_556	chr9	104248926	104249936	1011	*	9	3.25425e-14	6.36341e-14	0.00215572	2.86518e-12	0.290449	0.213987	TMEM246
DMR_557	chr16	7480388	7482013	1626	*	5	4.46227e-14	1.18199e-15	8.72113e-05	2.29859e-14	-0.34629	-0.301114	RBFOX1, snoMe28S-Am2634
DMR_558	chr15	86292964	86294644	1681	*	5	5.7222e-14	4.67773e-12	0.000116169	3.80101e-11	0.264225	0.208819	RP11-158M2.3, RP11-158M2.4
DMR_559	chr1	6390053	6390830	778	*	5	5.93316e-14	3.78924e-11	0.000171605	1.50663e-10	0.302829	0.225413	ACOT7
DMR_560	chr11	123814163	123815735	1573	*	7	6.94616e-14	3.26506e-13	0.000515915	6.55164e-12	-0.334706	-0.26594	OR6T1
DMR_561	chr3	182879754	182880278	525	*	5	7.90546e-14	6.05139e-09	0.000217937	1.35063e-09	0.343495	0.221422	LAMP3
DMR_562	chr8	55241940	55243181	1242	*	5	1.09517e-13	4.26779e-14	0.000124841	6.36361e-13	-0.371481	-0.291395
DMR_563	chr3	33700962	33701707	746	*	9	1.22852e-13	1.2506e-14	0.0024887	1.90144e-12	0.3384	0.251095	CLASP2
DMR_564	chr9	19788055	19789287	1233	*	6	1.29819e-13	7.55909e-12	0.00027728	9.55709e-11	0.291278	0.20726
DMR_565	chr14	105830309	105830859	551	*	5	1.37564e-13	2.24518e-12	0.000554978	4.77588e-11	0.358069	0.244565	PACS2
DMR_566	chr2	66734900	66736054	1155	*	5	1.99355e-13	1.16552e-10	9.66886e-05	6.26589e-11	0.305291	0.207379	MEIS1
DMR_567	chr1	153174654	153177577	2924	*	8	2.13144e-13	2.36888e-19	0.000128628	1.16745e-17	-0.329872	-0.254182	LELP1
DMR_568	chr1	170698507	170699473	967	*	6	2.64357e-13	5.35551e-13	0.000422489	9.94893e-12	-0.291647	-0.239562	PRRX1
DMR_569	chr3	108475945	108476878	934	*	6	3.06856e-13	3.43216e-09	0.000271097	1.04207e-09	-0.290489	-0.208177	RETNLB
DMR_570	chr22	29197712	29198005	294	*	5	3.40082e-13	1.43846e-11	0.000612193	2.60018e-10	-0.270922	-0.2062	CTA-292E10.6
DMR_571	chr5	140749358	140750160	803	*	10	3.53927e-13	1.29177e-13	0.00285026	8.56118e-12	0.344212	0.244675	PCDHGA1, PCDHGA2, PCDHGA3, PCDHGB1, PCDHGA4, PCDHGB2, PCDHGA5, PCDHGB3
DMR_572	chr8	140629359	140631116	1758	*	5	5.37759e-13	5.54414e-11	0.000214432	2.86784e-10	-0.325174	-0.263461	KCNK9
DMR_573	chr17	2324794	2325143	350	*	5	5.38967e-13	3.67221e-12	0.000767986	8.34002e-11	0.248052	0.208714	METTL16
DMR_574	chrX	47433374	47434561	1188	*	5	5.67021e-13	1.89552e-10	4.72922e-05	7.2173e-10	0.341401	0.242264	SYN1
DMR_575	chr2	89160732	89161985	1254	*	6	5.67933e-13	2.31407e-13	0.000657062	6.67019e-12	-0.287034	-0.236982	AC096579.13, AC096579.7, IGKJ3, IGKJ2, IGKJ1
DMR_576	chrX	129657974	129658300	327	*	5	6.02847e-13	7.54813e-12	0.000436713	1.10857e-10	0.364249	0.250019	RP1-274L7.1
DMR_577	chr8	49782592	49783505	914	*	5	6.278e-13	2.04939e-12	0.000534239	3.93974e-11	0.294076	0.246465
DMR_578	chrX	150866110	150867810	1701	*	5	6.94009e-13	9.24036e-10	6.68577e-05	3.20721e-10	-0.318738	-0.245115	PRRG3
DMR_579	chr4	41875193	41875875	683	*	6	6.99376e-13	6.03708e-12	0.000371095	7.9047e-11	0.276342	0.229347
DMR_580	chr7	156435479	156436484	1006	*	5	7.49744e-13	4.15457e-11	0.000468913	3.93272e-10	-0.264817	-0.20653	RNF32
DMR_581	chr6	50787361	50789471	2111	*	9	8.46963e-13	1.12492e-17	0.000587417	1.02019e-15	0.324408	0.21864	TFAP2B
DMR_582	chr4	22998088	22999359	1272	*	7	9.0379e-13	8.40233e-13	0.000660048	1.74293e-11	-0.279694	-0.234165	RP11-412P11.1
DMR_583	chr11	116371188	116371487	300	*	5	9.36417e-13	1.60573e-11	0.000212137	1.96332e-10	0.307809	0.268301	AP001891.1
DMR_584	chrX	147799944	147800736	793	*	5	1.28432e-12	1.07972e-10	0.000299082	4.45171e-10	-0.361904	-0.249269	AFF2
DMR_585	chr18	44336399	44338147	1749	*	7	1.30435e-12	5.23939e-15	5.8979e-05	4.97662e-14	0.27328	0.205222	RP11-742D12.2, ST8SIA5
DMR_586	chr12	4922070	4923529	1460	*	7	1.31702e-12	9.59038e-14	0.000104748	1.4631e-12	-0.30512	-0.218638	GALNT8, KCNA6
DMR_587	chr13	109247847	109248503	657	*	6	1.36277e-12	2.53167e-10	0.00061235	9.2125e-10	0.369598	0.231205	MYO16
DMR_588	chr1	95392675	95393429	755	*	8	1.41895e-12	4.77558e-11	0.000870952	5.66667e-10	0.267877	0.201645	RP4-639F20.1, CNN3
DMR_589	chr7	31860546	31862009	1464	*	5	1.69009e-12	4.01303e-13	0.000222233	6.09179e-12	-0.338881	-0.264605	PDE1C
DMR_590	chr1	166039444	166039918	475	*	5	1.77378e-12	3.3038e-10	9.97915e-05	1.03671e-09	-0.251168	-0.201413	FAM78B
DMR_591	chr6	6900945	6901086	142	*	5	1.96405e-12	4.60181e-11	0.000247994	3.5117e-10	0.247144	0.206574
DMR_592	chr18	32172486	32173227	742	*	8	2.16019e-12	4.21138e-09	0.00123195	1.30267e-09	0.374513	0.257395	DTNA
DMR_593	chrX	151285811	151286698	888	*	5	2.77732e-12	1.40525e-11	0.000261077	1.45247e-10	-0.33782	-0.268023	MAGEA5, RP11-1007I13.4
DMR_594	chr16	49406642	49407997	1356	*	7	2.96428e-12	2.43075e-13	0.000108434	3.03183e-12	-0.300366	-0.211503	C16orf78
DMR_595	chr8	56436393	56438142	1750	*	7	3.64463e-12	7.95888e-12	0.000101478	4.73928e-12	-0.355635	-0.235261	XKR4
DMR_596	chr17	77952109	77953437	1329	*	9	3.97138e-12	1.33498e-09	0.00074748	1.35022e-09	-0.465683	-0.237954	TBC1D16
DMR_597	chr20	29955259	29956585	1327	*	6	4.25164e-12	4.56196e-13	0.000254096	7.84525e-12	-0.325086	-0.233844	DEFB118
DMR_598	chr7	127256676	127257087	412	*	5	4.41124e-12	5.24088e-11	0.000980732	9.21891e-10	-0.294025	-0.235866
DMR_599	chr2	89184608	89185414	807	*	5	4.5062e-12	1.95454e-11	0.000194923	2.25943e-10	-0.303587	-0.257087	IGKV4-1
DMR_600	chrX	124339261	124340398	1138	*	6	5.00523e-12	5.57254e-08	0.000773893	4.38325e-09	0.384001	0.218695
DMR_601	chr6	125283953	125285324	1372	*	10	5.36675e-12	6.32481e-07	0.000560443	1.081e-09	0.423786	0.203704	RNF217, RP11-510H23.1
DMR_602	chr11	6789940	6791138	1199	*	6	5.95688e-12	2.85922e-12	0.00121683	8.8222e-11	-0.237235	-0.209845	OR2AG2
DMR_603	chr10	125617197	125618545	1349	*	6	7.25277e-12	5.87682e-11	0.000175819	1.0617e-10	-0.3525	-0.228049	CPXM2
DMR_604	chr2	179278332	179278668	337	*	5	7.6463e-12	2.82093e-11	0.0009237	5.11942e-10	0.276912	0.235955	AC009948.5
DMR_605	chr12	128602377	128603402	1026	*	7	8.82242e-12	3.82695e-09	0.000148483	3.65277e-09	-0.350009	-0.242933	RP13-653N12.2, RP13-653N12.1
DMR_606	chr9	18473902	18474243	342	*	5	9.31646e-12	2.33585e-10	0.00109792	3.42896e-09	0.315992	0.277441	ADAMTSL1
DMR_607	chr8	129830710	129831935	1226	*	6	1.00749e-11	2.13843e-11	0.000427514	1.98719e-10	-0.327294	-0.241636
DMR_608	chrX	100672737	100673802	1066	*	7	1.11133e-11	4.62889e-11	0.00124336	6.5239e-10	0.391007	0.256768	ARMCX4
DMR_609	chr17	38821155	38821487	333	*	6	1.13138e-11	2.29216e-11	0.00231935	7.23309e-10	0.259762	0.226858	KRT222, KRT222
DMR_610	chr11	66177637	66178493	857	*	7	1.21946e-11	6.1689e-11	0.000522173	7.89096e-10	-0.304272	-0.203586	RP11-867G23.10
DMR_611	chr22	31480667	31481480	814	*	5	1.27657e-11	1.48872e-10	0.000880236	1.78362e-09	0.377163	0.278444	SMTN
DMR_612	chr10	135089661	135090997	1337	*	7	1.48642e-11	1.09577e-11	0.00213691	3.05521e-10	0.362022	0.20284	ADAM8
DMR_613	chr1	159556946	159558512	1567	*	6	1.57154e-11	3.83189e-14	0.000219038	1.09465e-12	-0.331542	-0.24092	APCS
DMR_614	chr15	90208739	90209326	588	*	6	1.75147e-11	3.23211e-11	0.00136054	6.69803e-10	0.309617	0.24052	PLIN1
DMR_615	chr16	8345381	8348340	2960	*	10	1.82371e-11	4.56317e-17	0.000693774	3.2224e-15	-0.284009	-0.235535	RP11-279O17.2
DMR_616	chr5	140787013	140787575	563	*	6	1.85314e-11	7.42409e-09	0.000657062	1.33468e-08	0.352183	0.222023	PCDHGA1, PCDHGA2, PCDHGA3, PCDHGB1, PCDHGA4, PCDHGB2, PCDHGA5, PCDHGB3, PCDHGA6, PCDHGA7, PCDHGB4, PCDHGA8, PCDHGA9
DMR_617	chr8	114390137	114390877	741	*	5	1.92616e-11	1.34365e-09	0.000173647	6.44456e-09	-0.332786	-0.233059	CSMD3
DMR_618	chr19	14939260	14940381	1122	*	5	1.962e-11	1.57206e-11	0.000705476	2.72205e-10	-0.318947	-0.253523	OR7A5
DMR_619	chr2	12858357	12859103	747	*	5	1.98986e-11	4.48585e-10	0.000246955	3.95437e-09	0.301981	0.20922	TRIB2
DMR_620	chr8	32452051	32453385	1335	*	5	2.25429e-11	3.88717e-12	0.000472803	7.40176e-11	-0.2487	-0.221747	NRG1
DMR_621	chr1	152669902	152671707	1806	*	7	2.29614e-11	1.58088e-12	0.000212564	2.67933e-12	-0.3364	-0.230254	LCE2A
DMR_622	chr10	74079303	74080805	1503	*	5	2.56672e-11	2.66378e-12	7.6982e-05	2.37427e-11	0.265975	0.220281
DMR_623	chr7	157475692	157477308	1617	*	6	2.59287e-11	9.23353e-11	0.000526068	5.64197e-10	0.36251	0.235705	PTPRN2
DMR_624	chr14	60952097	60952738	642	*	5	2.64565e-11	1.42362e-09	0.000285564	1.10778e-08	0.27572	0.22505	C14orf39
DMR_625	chr12	8088741	8089331	591	*	5	3.14735e-11	1.22811e-06	0.000368132	9.90266e-08	0.322436	0.214831	SLC2A3
DMR_626	chr5	145724352	145725913	1562	*	6	3.2459e-11	6.85671e-13	0.000329481	1.41735e-11	0.248816	0.215018	CTC-359M8.1
DMR_627	chr20	30000563	30001514	952	*	6	3.29182e-11	1.64804e-08	0.00100775	9.85086e-09	-0.293921	-0.218194	DEFB121
DMR_628	chr2	64834106	64834430	325	*	5	3.41893e-11	1.07398e-10	0.000912881	1.43631e-09	0.263448	0.208079	AC007365.1
DMR_629	chr5	66124167	66124801	635	*	9	3.50445e-11	8.81578e-11	0.00244156	1.3147e-09	0.310295	0.213207	MAST4
DMR_630	chr10	50085163	50086035	873	*	5	3.50888e-11	6.12187e-11	0.000507784	7.88176e-10	-0.264704	-0.218824	WDFY4
DMR_631	chr14	97673030	97674065	1036	*	5	3.85199e-11	1.11028e-08	0.000175907	1.99165e-09	-0.319124	-0.240986
DMR_632	chrX	144712235	144713307	1073	*	6	4.51552e-11	8.04101e-09	0.00105448	1.86541e-08	-0.346341	-0.215181	RP13-150K15.1
DMR_633	chr11	124413229	124414265	1037	*	5	4.51768e-11	5.65255e-10	0.000168984	3.01279e-09	-0.304217	-0.232464	OR8B12
DMR_634	chr20	29993663	29995365	1703	*	7	4.54323e-11	1.56202e-13	0.000780666	4.17849e-12	-0.352622	-0.250779	DEFB121
DMR_635	chr7	50346997	50348870	1874	*	10	5.29105e-11	2.21411e-11	0.00103392	1.28457e-10	-0.339913	-0.205409	IKZF1
DMR_636	chr7	48702963	48703840	878	*	5	5.80339e-11	1.04882e-10	0.000676381	1.20985e-09	-0.29465	-0.250286
DMR_637	chr4	155533784	155534702	919	*	5	5.96307e-11	1.00714e-10	0.000450652	1.20357e-09	-0.28516	-0.222032	FGG
DMR_638	chr2	1926366	1927209	844	*	6	6.33672e-11	2.68713e-10	0.00165468	2.41541e-09	-0.311846	-0.250083	MYT1L
DMR_639	chr19	34310911	34311562	652	*	5	6.55942e-11	1.72957e-10	0.000562871	2.07114e-09	0.300046	0.236442
DMR_640	chr1	111097901	111098456	556	*	6	6.59304e-11	8.64935e-11	0.00141237	1.49986e-09	0.318633	0.214687
DMR_641	chr1	158533225	158534679	1455	*	6	7.42805e-11	5.33874e-12	0.000294734	5.90604e-11	-0.280518	-0.234082	OR6P1
DMR_642	chr1	153347819	153349296	1478	*	5	7.48726e-11	3.74116e-09	9.08557e-05	6.85762e-09	-0.305265	-0.20823	S100A12
DMR_643	chr12	89743281	89745412	2132	*	14	8.03794e-11	1.08034e-10	0.00533816	2.49919e-10	0.340194	0.214121	DUSP6
DMR_644	chr7	50357825	50358935	1111	*	6	8.40117e-11	8.56074e-12	0.00127957	2.25894e-10	-0.308382	-0.247728	IKZF1
DMR_645	chr10	10978652	10979180	529	*	6	9.90682e-11	7.67149e-09	0.000618329	8.48412e-09	-0.291233	-0.211039	LINC00710
DMR_646	chr21	31587610	31588795	1186	*	6	1.07375e-10	3.5209e-10	0.000753018	4.01414e-09	-0.31436	-0.201098	CLDN8
DMR_647	chr1	158300733	158302128	1396	*	5	1.18993e-10	1.50529e-10	0.000493478	1.48743e-09	-0.291304	-0.222344	CD1B
DMR_648	chr12	96133818	96134782	965	*	5	1.2426e-10	1.09038e-09	0.000935432	6.56348e-09	0.299151	0.227937	NTN4
DMR_649	chr3	120401058	120402723	1666	*	5	1.2744e-10	8.90322e-13	0.000184408	7.36005e-12	-0.282002	-0.224376	HGD
DMR_650	chr15	66913963	66914883	921	*	5	1.30871e-10	3.45239e-08	7.02499e-05	2.20916e-08	0.362185	0.209024	RP11-321F6.1
DMR_651	chr1	3006329	3007701	1373	*	5	1.42609e-10	1.24332e-08	0.00138914	6.84082e-08	-0.247323	-0.21465	PRDM16
DMR_652	chr3	123339417	123340306	890	*	5	1.43831e-10	1.41145e-09	0.000959342	1.17088e-08	0.299382	0.215887	MYLK-AS1, MYLK
DMR_653	chr13	74863446	74864782	1337	*	5	1.50765e-10	3.64941e-11	0.000377362	5.13959e-10	0.345348	0.251995
DMR_654	chr17	61553938	61554416	479	*	5	1.54418e-10	8.03476e-06	0.000882229	6.97643e-07	0.385885	0.212419
DMR_655	chr6	28504908	28505394	487	*	5	1.64114e-10	9.88642e-11	0.0011751	1.66909e-09	0.217224	0.2007
DMR_656	chr12	127174254	127175885	1632	*	7	1.77737e-10	4.10007e-13	0.000664084	1.28525e-11	-0.283823	-0.210298	RP11-407A16.7, RP11-407A16.3, RP11-407A16.4
DMR_657	chr6	87862158	87862481	324	*	5	1.8882e-10	2.02502e-10	0.00140036	3.1154e-09	0.245493	0.223715	RP11-393I2.4
DMR_658	chr6	55190909	55192338	1430	*	6	1.9086e-10	7.62587e-12	0.000923168	1.79797e-10	-0.27409	-0.249875	GFRAL
DMR_659	chr4	74734574	74734919	346	*	5	2.09588e-10	9.48398e-10	0.00117599	9.04928e-09	0.32048	0.255207
DMR_660	chr17	72619556	72620274	719	*	9	2.53473e-10	1.29022e-08	0.00281974	5.44362e-08	-0.307266	-0.200099	CD300E
DMR_661	chr3	124103021	124103696	676	*	5	2.67884e-10	5.49877e-10	0.00126593	6.18854e-09	0.313243	0.226375	KALRN
DMR_662	chr1	159408079	159410002	1924	*	6	2.79016e-10	3.89579e-11	3.50092e-05	9.33447e-11	-0.335468	-0.202979	OR10J1, RP11-550P17.5
DMR_663	chr1	158322531	158325254	2724	*	8	3.1848e-10	2.23395e-16	0.000108065	5.93963e-15	-0.311078	-0.204275	CD1E
DMR_664	chr3	111717534	111718457	924	*	13	3.28244e-10	7.69273e-13	0.01372	3.00595e-10	0.316289	0.206242	TAGLN3
DMR_665	chr12	103355012	103356060	1049	*	5	3.40839e-10	4.67847e-10	0.000522166	4.16093e-09	0.3052	0.217144
DMR_666	chr5	14439802	14441074	1273	*	7	3.54226e-10	2.25092e-12	0.000932748	6.91949e-11	0.30084	0.216757	TRIO
DMR_667	chr20	60076206	60077726	1521	*	5	4.82889e-10	3.17873e-10	0.000139838	8.02962e-10	-0.35657	-0.261423	CDH4
DMR_668	chr10	47083283	47083632	350	*	8	4.92944e-10	5.97685e-11	0.00445084	2.31199e-09	0.281038	0.223421	NPY4R, LINC00842
DMR_669	chr1	208132004	208133116	1113	*	5	4.9399e-10	3.01744e-08	0.000720839	6.70843e-08	0.324678	0.21343
DMR_670	chr11	55109885	55110562	678	*	5	5.3276e-10	2.33473e-07	0.000716423	1.55572e-07	-0.266494	-0.202689
DMR_671	chr15	68723690	68724370	681	*	5	5.82163e-10	1.48243e-09	0.00137587	1.66499e-08	0.284718	0.220893	ITGA11
DMR_672	chr4	12224743	12225077	335	*	5	5.87231e-10	3.74892e-09	0.000336936	1.43363e-08	-0.304765	-0.219688	RP11-168E17.1
DMR_673	chr2	104489830	104491138	1309	*	5	6.15255e-10	1.55629e-10	0.000428453	9.89882e-10	-0.288581	-0.230863	RP11-76I14.1, AC013727.1
DMR_674	chr5	5033763	5034730	968	*	5	6.29066e-10	4.1785e-10	0.000980217	4.05178e-09	-0.337285	-0.247582	LINC01020, CTD-2247C11.1
DMR_675	chr18	20716435	20716991	557	*	5	6.50805e-10	7.8172e-09	0.000386536	3.76612e-08	0.314694	0.214637	CABLES1, AC105247.1
DMR_676	chr10	29923920	29924853	934	*	7	6.74814e-10	8.94343e-10	0.00185005	1.22836e-08	0.297452	0.210215	SVIL
DMR_677	chr2	84517321	84517950	630	*	8	6.81278e-10	2.02969e-09	0.00198339	2.90708e-08	-0.28507	-0.203196	FUNDC2P2
DMR_678	chr12	133022423	133022955	533	*	5	8.24796e-10	9.38325e-10	0.00174402	1.26444e-08	-0.33066	-0.261425
DMR_679	chr11	87831378	87832611	1234	*	6	8.78662e-10	4.97828e-11	0.00067045	7.16196e-10	-0.284366	-0.213041	RP11-164N3.3
DMR_680	chr1	166124064	166124903	840	*	5	9.07649e-10	1.05185e-09	0.00160249	1.33551e-08	-0.254405	-0.202263	FAM78B, RP11-9L18.3
DMR_681	chr1	116710530	116711339	810	*	5	1.21134e-09	1.40924e-08	0.000818351	8.30118e-08	0.338309	0.202922
DMR_682	chr7	50468399	50470118	1720	*	7	1.22303e-09	7.71839e-10	0.000255328	6.0874e-10	-0.3758	-0.21599	IKZF1
DMR_683	chrX	138724627	138725077	451	*	5	1.30415e-09	1.53095e-09	0.000862447	1.76561e-08	0.395828	0.248225	MCF2
DMR_684	chr2	172957583	172958880	1298	*	7	1.33665e-09	1.26573e-09	0.00237896	2.34577e-08	0.251144	0.207902
DMR_685	chrX	119124509	119125722	1214	*	5	1.38421e-09	8.60908e-12	0.000451801	1.49888e-10	0.261804	0.218071
DMR_686	chr4	47839619	47840733	1115	*	11	1.61598e-09	8.32843e-11	0.00984117	6.06778e-09	0.339964	0.21699	CORIN
DMR_687	chr1	157895227	157896400	1174	*	5	1.77238e-09	9.9132e-11	0.000398427	9.28848e-10	-0.281072	-0.233976	RP11-451O13.1
DMR_688	chr22	37815870	37816531	662	*	5	1.79753e-09	1.90522e-09	0.00121247	2.29338e-08	0.281991	0.231906	RP1-63G5.5, ELFN2
DMR_689	chr1	157670220	157672074	1855	*	9	1.84215e-09	4.61481e-13	0.00272559	1.82929e-11	-0.302025	-0.236216	FCRL3
DMR_690	chr1	4230760	4231293	534	*	5	2.07072e-09	2.90222e-06	0.000446915	4.50093e-07	-0.356608	-0.210026
DMR_691	chr1	152634393	152636262	1870	*	6	2.31042e-09	2.90144e-11	0.000157502	1.1626e-10	-0.300307	-0.220753	LCE2D
DMR_692	chr16	86121040	86122089	1050	*	5	2.74692e-09	5.04843e-08	0.00111759	1.69934e-07	-0.287819	-0.202099	RP11-805I24.1
DMR_693	chr1	152973720	152974771	1052	*	5	3.03538e-09	6.46543e-10	0.00131994	8.21631e-09	-0.257887	-0.228752	SPRR3
DMR_694	chr6	169717664	169718132	469	*	6	3.12495e-09	2.78761e-09	0.00111052	2.37323e-08	-0.236187	-0.200607
DMR_695	chr11	7869666	7871040	1375	*	6	3.19511e-09	2.67308e-10	0.00266899	6.04919e-09	-0.299367	-0.233738	OR5E1P, RP11-35J10.5, RP11-494M8.4
DMR_696	chr18	10702000	10702425	426	*	5	3.20067e-09	1.55605e-09	0.0018567	2.04397e-08	-0.322657	-0.253268	PIEZO2
DMR_697	chr16	55908870	55910733	1864	*	8	3.30651e-09	1.97656e-12	0.00142564	3.67709e-11	-0.252326	-0.201608	CES5A
DMR_698	chr16	86753670	86756180	2511	*	6	3.35819e-09	5.94427e-14	0.000531061	2.15223e-12	-0.257106	-0.228292	CTD-2015G9.2, CTD-2015G9.1
DMR_699	chr1	3195414	3196042	629	*	5	4.40304e-09	2.32406e-09	0.00278608	3.45953e-08	-0.257202	-0.208398	PRDM16
DMR_700	chr7	73894573	73895278	706	*	5	5.0153e-09	1.29536e-08	0.00180194	8.09034e-08	0.294757	0.228631	GTF2IRD1
DMR_701	chr12	66122804	66123380	577	*	5	5.07334e-09	1.49864e-08	0.000934826	7.06635e-08	0.283472	0.215692
DMR_702	chr11	124294778	124295114	337	*	5	6.48988e-09	3.02832e-08	0.00189962	2.13961e-07	-0.245875	-0.202248	OR8B4
DMR_703	chr2	137813993	137814280	288	*	5	6.98757e-09	8.59616e-08	0.000916118	1.5371e-07	-0.330192	-0.212308	THSD7B
DMR_704	chr20	56254598	56256842	2245	*	6	7.56585e-09	1.27358e-12	0.000737282	3.47085e-11	-0.30565	-0.241033	PMEPA1
DMR_705	chr2	133428523	133429299	777	*	5	7.72243e-09	3.50461e-07	0.00119338	6.14993e-07	0.279725	0.202846	LYPD1
DMR_706	chr11	64727755	64728559	805	*	5	7.77558e-09	8.96028e-06	0.000187952	2.4164e-06	0.385335	0.203808	C11orf85
DMR_707	chr1	4832380	4832865	486	*	5	8.47459e-09	4.83718e-09	0.00191783	5.2902e-08	-0.273978	-0.201439	AJAP1
DMR_708	chr7	79085293	79087608	2316	*	5	8.56177e-09	3.02754e-10	0.000833884	2.44934e-09	-0.262043	-0.223167	MAGI2-AS3
DMR_709	chr1	159172250	159174610	2361	*	8	9.41998e-09	3.47712e-14	0.00145772	2.20841e-12	-0.27386	-0.203476	CADM3, DARC, CTA-134P22.2
DMR_710	chr16	474271	474937	667	*	5	9.79307e-09	1.42277e-07	0.00143625	3.36622e-07	0.310679	0.207441
DMR_711	chr19	15051936	15052824	889	*	5	1.03884e-08	8.46791e-08	0.000854771	2.39931e-07	-0.335176	-0.205515	OR7C2
DMR_712	chr7	63666459	63667572	1114	*	5	1.08416e-08	5.47687e-10	0.0010734	6.08479e-09	-0.301452	-0.233191
DMR_713	chr17	74705404	74706567	1164	*	5	1.16343e-08	4.0485e-10	0.00132581	5.73036e-09	0.342157	0.25226	MXRA7
DMR_714	chr1	152941727	152945159	3433	*	11	1.37244e-08	2.93536e-16	0.00139321	5.74577e-14	-0.274602	-0.205662	SPRR4
DMR_715	chr8	106702655	106703027	373	*	5	1.39624e-08	1.56018e-07	0.000362575	2.34105e-07	-0.339405	-0.21732	ZFPM2
DMR_716	chr10	50121894	50123344	1451	*	5	1.45395e-08	1.11554e-10	0.00143288	2.01108e-09	-0.270195	-0.229681	WDFY4, RP11-523O18.7, LRRC18
DMR_717	chr11	55796572	55798206	1635	*	6	1.5327e-08	2.72579e-10	0.000217945	8.6935e-10	-0.310475	-0.215546	OR5AS1
DMR_718	chr8	97657608	97658325	718	*	5	1.58197e-08	6.31517e-05	0.000158506	2.03729e-06	0.359722	0.210611	CPQ
DMR_719	chr12	130906409	130907060	652	*	5	1.79397e-08	2.16032e-07	0.00242777	7.41172e-07	-0.293374	-0.236693	RIMBP2
DMR_720	chr1	29676467	29677282	816	*	5	2.2249e-08	2.84339e-08	0.000567154	1.06561e-07	-0.312252	-0.203698	RP3-437I16.1
DMR_721	chr10	44274107	44274960	854	*	5	2.58627e-08	9.92421e-09	0.00149403	8.34122e-08	-0.303917	-0.230826	RP11-272J7.4
DMR_722	chr13	112690122	112692270	2149	*	8	2.58972e-08	4.2182e-12	0.000619361	4.18802e-11	-0.355896	-0.246417
DMR_723	chr5	5047629	5049644	2016	*	5	2.81655e-08	5.25319e-11	0.000731724	8.2661e-10	-0.332609	-0.276789	LINC01020, CTD-2247C11.4
DMR_724	chr1	4008738	4010153	1416	*	6	3.07106e-08	5.83087e-10	0.0021959	9.34839e-09	-0.263373	-0.214613	RP13-614K11.1, RP13-614K11.2
DMR_725	chr11	55586264	55587104	841	*	6	3.20745e-08	1.78134e-08	0.00098312	1.06007e-07	-0.277823	-0.20263	OR5D18
DMR_726	chr14	101298868	101300260	1393	*	6	3.47755e-08	1.3364e-08	0.000353563	7.60158e-08	-0.331391	-0.212807	MEG3
DMR_727	chr12	18890215	18891397	1183	*	6	4.08682e-08	1.20292e-09	0.00327123	2.38675e-08	-0.244539	-0.206698	RP11-361I14.2, CAPZA3, PLCZ1
DMR_728	chr2	218113120	218115006	1887	*	5	4.32601e-08	1.12067e-11	0.000996667	2.4331e-10	0.251493	0.20792
DMR_729	chr1	53308654	53309261	608	*	6	4.80827e-08	3.84975e-07	0.00260152	9.7899e-07	0.267395	0.207451	ZYG11A
DMR_730	chr5	57753051	57754103	1053	*	5	5.04267e-08	2.77515e-08	0.00381356	3.01407e-07	0.251055	0.22148	PLK2
DMR_731	chr15	42749336	42749885	550	*	6	5.31281e-08	4.98124e-09	0.00545809	9.73225e-08	0.267529	0.246511	ZNF106
DMR_732	chr3	53529189	53530247	1059	*	7	5.84862e-08	7.69125e-08	0.00686722	6.22887e-07	0.358825	0.229743	CACNA1D
DMR_733	chr16	1397791	1398627	837	*	5	6.41439e-08	3.24924e-06	0.00153069	1.50593e-06	0.29784	0.208378	BAIAP3
DMR_734	chr1	63790044	63790612	569	*	6	6.85281e-08	7.99253e-08	0.00254697	5.02521e-07	0.30189	0.210158	FOXD3, RP4-792G4.2
DMR_735	chr7	31124941	31126531	1591	*	6	8.50607e-08	4.23173e-10	0.00115064	4.4008e-09	-0.29122	-0.224871	ADCYAP1R1
DMR_736	chr13	112894616	112895794	1179	*	6	1.2062e-07	5.7844e-08	0.00167802	1.09262e-07	-0.370394	-0.233869
DMR_737	chr14	101447969	101448912	944	*	6	1.21783e-07	9.05306e-08	0.00499811	8.90034e-07	-0.298934	-0.217213	RP11-909M7.3, SNORD114-21
DMR_738	chr5	2866388	2866851	464	*	5	1.25773e-07	5.748e-08	0.0045934	5.61392e-07	-0.280331	-0.207784
DMR_739	chr13	112200641	112201036	396	*	6	2.11344e-07	1.41781e-07	0.00291456	6.75691e-07	-0.341086	-0.227443
DMR_740	chr1	153123593	153124825	1233	*	5	2.12918e-07	1.05848e-08	0.00343435	1.28602e-07	-0.269284	-0.230666
DMR_741	chr12	130957675	130958790	1116	*	7	2.28699e-07	4.50674e-09	0.00707043	1.00939e-07	-0.290998	-0.220182	RIMBP2
DMR_742	chr6	133777763	133779085	1323	*	5	2.65793e-07	4.08495e-09	0.000302486	1.10709e-08	-0.347021	-0.210263	EYA4
DMR_743	chr6	159639149	159639549	401	*	5	3.68324e-07	2.93821e-07	0.0021216	1.25019e-06	-0.292818	-0.20718	FNDC1
DMR_744	chr14	101434601	101436540	1940	*	5	3.96841e-07	1.08761e-07	0.00185331	4.03486e-07	-0.281592	-0.238126	RP11-909M7.3, SNORD114-12, SNORD114-13
DMR_745	chr1	156260918	156261298	381	*	6	4.44514e-07	4.54762e-07	0.00299191	2.12296e-06	-0.325449	-0.211788	TMEM79, C1orf85
DMR_746	chr12	48206783	48207316	534	*	5	4.93164e-07	1.47331e-07	0.00450553	1.28696e-06	0.258259	0.203115	HDAC7
DMR_747	chr5	4639701	4640431	731	*	5	6.17828e-07	2.83532e-07	0.00454939	1.82401e-06	-0.282834	-0.236526	RP11-445O3.2
DMR_748	chr12	9386870	9387599	730	*	5	6.51991e-07	5.20741e-08	0.00637745	6.1973e-07	-0.237898	-0.215083	A2MP1
DMR_749	chr16	3843012	3843415	404	*	5	7.6953e-07	8.92515e-08	0.00501786	8.11291e-07	0.288005	0.205198	CREBBP
DMR_750	chr10	88729861	88730946	1086	*	5	9.35031e-07	1.1761e-06	0.00675323	8.01554e-06	0.282484	0.222538	ADIRF, RP11-96C23.5, ADIRF-AS1, RP11-96C23.15
DMR_751	chr20	12225088	12225421	334	*	5	1.31157e-06	1.16536e-07	0.00672054	1.21174e-06	-0.266182	-0.234299
DMR_752	chrX	142721195	142721909	715	*	5	1.48927e-06	2.63649e-07	0.0044688	2.15537e-06	0.311707	0.270825	SLITRK4
DMR_753	chr12	48690449	48690974	526	*	5	1.83809e-06	4.916e-07	0.00654202	3.9079e-06	0.310477	0.239978
DMR_754	chr14	97409252	97409915	664	*	5	1.96704e-06	9.76327e-08	0.00591725	9.87403e-07	-0.242717	-0.20688	AL133168.3
DMR_755	chrX	78622433	78623194	762	*	5	2.1108e-06	2.83748e-06	0.00256518	5.92914e-06	0.281615	0.201647	ITM2A
DMR_756	chr12	131189861	131191052	1192	*	5	2.90326e-06	6.58416e-08	0.00685887	7.7241e-07	-0.292484	-0.253092	RIMBP2, RP11-662M24.2
DMR_757	chr2	43451423	43451868	446	*	5	3.2171e-06	1.03225e-06	0.0089015	7.98238e-06	0.27536	0.221136	THADA, ZFP36L2
DMR_758	chrX	27999538	27999728	191	*	5	3.42547e-06	1.01006e-06	0.00407393	5.29761e-06	-0.274983	-0.217888	DCAF8L1
DMR_759	chr12	3862221	3862810	590	*	12	5.3127e-06	2.27892e-08	0.0376866	1.71207e-06	0.286319	0.230249	EFCAB4B
DMR_760	chr9	73483939	73484191	253	*	5	1.80838e-05	7.32273e-06	0.0144266	4.03084e-05	0.285408	0.223202	TRPM3
