# Supplementary material for: Methylation reprogramming associated with aggressive prostate cancer and ancestral disparities
Source: Mol Syst Biol. 2025 Oct 7;21(12):1676–701. doi: 10.1038/s44320-025-00153-x (PMC12673094; doi:10.1038/s44320-025-00153-x)
Supplement: Supplementary file 35 — Data Set EV33 [file 44320_2025_153_MOESM35_ESM.xlsx]

## Sheet: Sheet1
Dataset EV33 Significant differentially methylated region (DMR)-related CpG positions identified between African prostate tumour and non-tumour samples in the tumour-associated validation cohort (FDR-adjusted p <0.05, |Δβ| ≥0.2, minimum 5 probes per DMR).

## Sheet: Dataset EV33
CpG	CHR	MAPINFO	Strand	Type	gene	feature	cgi	UCSC_Islands_Name	Color	Context	CGI.Relation	tx_id	tx_chr	tx_start	tx_end	tx_width	tx_strand	distTxStart	gene_id	nearest.gene	gene_biotype	seq_coord_system	symbol	gene_id_in	gene_in	ATAC_name	ATAC_score	ATAC_annotation	ATAC_percentGC	ATAC_percentAT	Pom_ChromatinState	pmd_Score	pmd_MD	pmd_Type	EPICv2_MAPINFO	EPICv2_Loci	EPICv2_Name
cg06712559	chr1	968395	F	I	AGRN	Body	island	chr1:967966-970238	Red	CG	Island	ENST00000477585	chr1	969486	976105	6620	+	1089	ENSG00000188157	AGRN	protein_coding	chromosome	AGRN	ENSG00000188157	AGRN	PRAD_62	11.9283832750052	Promoter	0.75249500998004	0.24750499001996	Bivalent_poised_promoter	0.131609015581668	PMD		1033015	cg06712559_BC11	cg06712559
cg17928920	chr1	968558	R	II	AGRN	Body	island	chr1:967966-970238	Both	CG	Island	ENST00000477585	chr1	969486	976105	6620	+	926	ENSG00000188157	AGRN	protein_coding	chromosome	AGRN	ENSG00000188157	AGRN	PRAD_62	11.9283832750052	Promoter	0.75249500998004	0.24750499001996	Bivalent_poised_promoter	0.131609015581668	PMD		1033178	cg17928920_TC21	cg17928920
cg14663984	chr1	969042	F	II	AGRN	Body	island	chr1:967966-970238	Both	CG	Island	ENST00000477585	chr1	969486	976105	6620	+	442	ENSG00000188157	AGRN	protein_coding	chromosome	AGRN	ENSG00000188157	AGRN						Bivalent_poised_promoter	0.131609015581668	PMD		1033662	cg14663984_BC21	cg14663984
cg16318112	chr1	969254	F	I	AGRN	Body	island	chr1:967966-970238	Grn	CG	Island	ENST00000477585	chr1	969486	976105	6620	+	230	ENSG00000188157	AGRN	protein_coding	chromosome	AGRN	ENSG00000188157	AGRN						Bivalent_poised_promoter	0.131609015581668	PMD		1033874	cg16318112_BC11	cg16318112
cg09248054	chr1	969257	F	I	AGRN	Body	island	chr1:967966-970238	Grn	CG	Island	ENST00000477585	chr1	969486	976105	6620	+	227	ENSG00000188157	AGRN	protein_coding	chromosome	AGRN	ENSG00000188157	AGRN						Bivalent_poised_promoter	0.131609015581668	PMD		1033877	cg09248054_TC11	cg09248054
cg15840462	chr1	969744	R	I	AGRN	Body	island	chr1:967966-970238	Red	CG	Island	ENST00000477585	chr1	969486	976105	6620	+	257	ENSG00000188157	AGRN	protein_coding	chromosome	AGRN	ENSG00000188157	AGRN						Bivalent_poised_promoter	0.131609015581668	PMD		1034364	cg15840462_BC11	cg15840462
cg24598973	chr1	969825	R	II	AGRN	Body	island	chr1:967966-970238	Both	CG	Island	ENST00000477585	chr1	969486	976105	6620	+	338	ENSG00000188157	AGRN	protein_coding	chromosome	AGRN	ENSG00000188157	AGRN						Bivalent_poised_promoter	0.131609015581668	PMD		1034445	cg24598973_TC21	cg24598973
cg16502826	chr1	970237	F	II	AGRN	Body	island	chr1:967966-970238	Both	CG	Island	ENST00000477585	chr1	969486	976105	6620	+	750	ENSG00000188157	AGRN	protein_coding	chromosome	AGRN	ENSG00000188157	AGRN						Bivalent_poised_promoter	0.131609015581668	PMD		1034857	cg16502826_TC21	cg16502826
cg18147233	chr1	970294	R	II	AGRN	Body	shore	chr1:967966-970238	Both	CG	South Shore	ENST00000477585	chr1	969486	976105	6620	+	807	ENSG00000188157	AGRN	protein_coding	chromosome	AGRN	ENSG00000188157	AGRN						Bivalent_poised_promoter	0.131609015581668	PMD		1034914	cg18147233_TC21	cg18147233
cg21837069	chr1	1369466	R	II	VWA1	TSS1500	shore	chr1:1370767-1371449	Both	CG	North Shore	ENST00000495558	chr1	1370241	1372839	2599	+	773	ENSG00000179403	VWA1	protein_coding	chromosome	VWA1			PRAD_150	8.23073309661135	Intron	0.672654690618762	0.327345309381238	Bivalent_poised_promoter	0.0909440468292501			1434086	cg21837069_BC21	cg21837069
cg00702126	chr1	1369793	R	II	VWA1	TSS1500	shore	chr1:1370767-1371449	Both	CG	North Shore	ENST00000495558	chr1	1370241	1372839	2599	+	446	ENSG00000179403	VWA1	protein_coding	chromosome	VWA1			PRAD_151	16.0730336614627	Promoter	0.68063872255489	0.31936127744511	Bivalent_poised_promoter	0.0909440468292501			1434413	cg00702126_TC21	cg00702126
cg14667273	chr1	1369934	R	II	VWA1	TSS1500	shore	chr1:1370767-1371449	Both	CG	North Shore	ENST00000495558	chr1	1370241	1372839	2599	+	305	ENSG00000179403	VWA1	protein_coding	chromosome	VWA1			PRAD_151	16.0730336614627	Promoter	0.68063872255489	0.31936127744511	Bivalent_poised_promoter	0.0909440468292501			1434554	cg14667273_BC21	cg14667273
cg27391934	chr1	1369948	F	I	VWA1	TSS1500	shore	chr1:1370767-1371449	Red	CG	North Shore	ENST00000495558	chr1	1370241	1372839	2599	+	291	ENSG00000179403	VWA1	protein_coding	chromosome	VWA1			PRAD_151	16.0730336614627	Promoter	0.68063872255489	0.31936127744511	Bivalent_poised_promoter	0.0909440468292501			1434568	cg27391934_TC11	cg27391934
cg07898743	chr1	1369950	F	II	LOC102724312	Body	shore	chr1:1370767-1371449	Both	CG	North Shore	ENST00000495558	chr1	1370241	1372839	2599	+	289	ENSG00000179403	VWA1	protein_coding	chromosome	VWA1			PRAD_151	16.0730336614627	Promoter	0.68063872255489	0.31936127744511	Bivalent_poised_promoter	0.0909440468292501			1434570	cg07898743_TC21	cg07898743
cg20138749	chr1	1370013	F	II	VWA1	TSS1500	shore	chr1:1370767-1371449	Both	CG	North Shore	ENST00000495558	chr1	1370241	1372839	2599	+	226	ENSG00000179403	VWA1	protein_coding	chromosome	VWA1			PRAD_151	16.0730336614627	Promoter	0.68063872255489	0.31936127744511	Bivalent_poised_promoter	0.0909440468292501
cg16784215	chr1	1370138	F	II	VWA1	TSS1500	shore	chr1:1370767-1371449	Both	CG	North Shore	ENST00000495558	chr1	1370241	1372839	2599	+	101	ENSG00000179403	VWA1	protein_coding	chromosome	VWA1			PRAD_152	2.66185022083562	5' UTR	0.620758483033932	0.379241516966068	Bivalent_poised_promoter	0.0909440468292501			1434758	cg16784215_TC21	cg16784215
cg07232890	chr1	1370228	F	II	VWA1	TSS1500	shore	chr1:1370767-1371449	Both	CG	North Shore	ENST00000495558	chr1	1370241	1372839	2599	+	11	ENSG00000179403	VWA1	protein_coding	chromosome	VWA1			PRAD_152	2.66185022083562	5' UTR	0.620758483033932	0.379241516966068	Bivalent_poised_promoter	0.0909440468292501			1434848	cg07232890_BC21	cg07232890
cg08589721	chr1	1370722	R	II	VWA1	TSS200	shore	chr1:1370767-1371449	Both	CG	North Shore	ENST00000338660	chr1	1370903	1376145	5243	+	179	ENSG00000179403	VWA1	protein_coding	chromosome	VWA1	ENSG00000179403	VWA1						Bivalent_poised_promoter	0.0909440468292501			1435342	cg08589721_TC21	cg08589721
cg14271665	chr1	1370768	R	II	VWA1	TSS200	island	chr1:1370767-1371449	Both	CG	Island	ENST00000338660	chr1	1370903	1376145	5243	+	133	ENSG00000179403	VWA1	protein_coding	chromosome	VWA1	ENSG00000179403	VWA1						Bivalent_poised_promoter	0.0909440468292501			1435388	cg14271665_TC21	cg14271665
cg02896318	chr1	1370775	R	II	VWA1	TSS200	island	chr1:1370767-1371449	Both	CG	Island	ENST00000338660	chr1	1370903	1376145	5243	+	126	ENSG00000179403	VWA1	protein_coding	chromosome	VWA1	ENSG00000179403	VWA1						Bivalent_poised_promoter	0.0909440468292501			1435395	cg02896318_TC21	cg02896318
cg17561553	chr1	1934433	F	II	CFAP74	5'UTR	shore	chr1:1935166-1935452	Both	CG	North Shore	ENST00000434971	chr1	1919563	1935153	15591	-	718	ENSG00000142609	C1orf222	protein_coding	chromosome	C1orf222	ENSG00000142609	C1orf222						Repressed_chromatin	0.128725812017042	PMD		2002994	cg17561553_BC21	cg17561553
cg22344830	chr1	1935048	R	II	KIAA1751	5'UTR	shore	chr1:1935166-1935452	Both	CG	North Shore	ENST00000434971	chr1	1919563	1935153	15591	-	103	ENSG00000142609	C1orf222	protein_coding	chromosome	C1orf222	ENSG00000142609	C1orf222						Bivalent_poised_promoter	0.128725812017042	PMD		2003609	cg22344830_BC21	cg22344830
cg05700129	chr1	1935125	F	II	KIAA1751	5'UTR	shore	chr1:1935166-1935452	Both	CG	North Shore	ENST00000434971	chr1	1919563	1935153	15591	-	26	ENSG00000142609	C1orf222	protein_coding	chromosome	C1orf222	ENSG00000142609	C1orf222						Bivalent_poised_promoter	0.128725812017042	PMD		2003686	cg05700129_BC21	cg05700129
cg26067203	chr1	1935289	R	I	KIAA1751	TSS200	island	chr1:1935166-1935452	Red	CG	Island	ENST00000434971	chr1	1919563	1935153	15591	-	135	ENSG00000142609	C1orf222	protein_coding	chromosome	C1orf222								Bivalent_poised_promoter	0.128725812017042	PMD		2003850	cg26067203_TC11	cg26067203
cg05551595	chr1	1935309	R	I	CFAP74	TSS200	island	chr1:1935166-1935452	Grn	CG	Island	ENST00000434971	chr1	1919563	1935153	15591	-	155	ENSG00000142609	C1orf222	protein_coding	chromosome	C1orf222								Bivalent_poised_promoter	0.128725812017042	PMD		2003870	cg05551595_TC11	cg05551595
cg23621729	chr1	1935445	F	II	KIAA1751	TSS200	island	chr1:1935166-1935452	Both	CG	Island	ENST00000434971	chr1	1919563	1935153	15591	-	291	ENSG00000142609	C1orf222	protein_coding	chromosome	C1orf222								Bivalent_poised_promoter	0.128725812017042	PMD		2004006	cg23621729_TC21	cg23621729
cg08114317	chr1	1935535	R	II	KIAA1751	TSS1500	shore	chr1:1935166-1935452	Both	CG	South Shore	ENST00000434971	chr1	1919563	1935153	15591	-	381	ENSG00000142609	C1orf222	protein_coding	chromosome	C1orf222								Bivalent_poised_promoter	0.128725812017042	PMD		2004096	cg08114317_TC21	cg08114317
cg00014118	chr1	1935561	F	II	KIAA1751	TSS1500	shore	chr1:1935166-1935452	Both	CG	South Shore	ENST00000434971	chr1	1919563	1935153	15591	-	407	ENSG00000142609	C1orf222	protein_coding	chromosome	C1orf222								Bivalent_poised_promoter	0.128725812017042	PMD		2004122	cg00014118_TC21	cg00014118
cg07375700	chr1	2013507	F	II	PRKCZ	Body	opensea		Both	CG	Open Sea	ENST00000496325	chr1	2006683	2082302	75620	+	6823	ENSG00000067606	PRKCZ	protein_coding	chromosome	PRKCZ	ENSG00000067606	PRKCZ	PRAD_232	15.9223671744182	Promoter	0.548902195608782	0.451097804391218	Active_prostate_lineage-specific_promoter	0.0717113764969375			2082068	cg07375700_TC21	cg07375700
cg16059943	chr1	2013748	F	II	PRKCZ	Body	opensea		Both	CG	Open Sea	ENST00000496325	chr1	2006683	2082302	75620	+	7064	ENSG00000067606	PRKCZ	protein_coding	chromosome	PRKCZ	ENSG00000067606	PRKCZ	PRAD_232	15.9223671744182	Promoter	0.548902195608782	0.451097804391218	Active_prostate_lineage-specific_promoter	0.0717113764969375
cg22174681	chr1	2013930	R	II	PRKCZ	Body	opensea		Both	CG	Open Sea	ENST00000496325	chr1	2006683	2082302	75620	+	7246	ENSG00000067606	PRKCZ	protein_coding	chromosome	PRKCZ	ENSG00000067606	PRKCZ	PRAD_232	15.9223671744182	Promoter	0.548902195608782	0.451097804391218	Active_prostate_lineage-specific_promoter	0.0717113764969375			2082491	cg22174681_BC21	cg22174681
cg23820589	chr1	2014244	R	II	PRKCZ	Body	opensea		Both	CG	Open Sea	ENST00000496325	chr1	2006683	2082302	75620	+	7560	ENSG00000067606	PRKCZ	protein_coding	chromosome	PRKCZ	ENSG00000067606	PRKCZ	PRAD_233	4.84588152680898	Intron	0.602794411177645	0.397205588822355	Bivalent_poised_promoter	0.0717113764969375			2082805	cg23820589_BC21	cg23820589
cg25304754	chr1	2014547	F	II	PRKCZ	Body	opensea		Both	CG	Open Sea	ENST00000496325	chr1	2006683	2082302	75620	+	7863	ENSG00000067606	PRKCZ	protein_coding	chromosome	PRKCZ	ENSG00000067606	PRKCZ	PRAD_233	4.84588152680898	Intron	0.602794411177645	0.397205588822355	Bivalent_poised_promoter	0.0717113764969375			2083108	cg25304754_TC21	cg25304754
cg12085265	chr1	2014628	R	II	PRKCZ	Body	opensea		Both	CG	Open Sea	ENST00000496325	chr1	2006683	2082302	75620	+	7944	ENSG00000067606	PRKCZ	protein_coding	chromosome	PRKCZ	ENSG00000067606	PRKCZ	PRAD_233	4.84588152680898	Intron	0.602794411177645	0.397205588822355	Bivalent_poised_promoter	0.0717113764969375			2083189	cg12085265_TC21	cg12085265
cg13488570	chr1	2222253	F	I	SKI	Body	island	chr1:2222198-2222569	Red	CG	Island	ENST00000600779	chr1	2258581	2259042	462	+	36326	ENSG00000269753	AL589739.1	protein_coding	chromosome	AL589739.1	ENSG00000157933	SKI	PRAD_277	3.28122192992242	Intron	0.604790419161677	0.395209580838323	Active_non-prostate_lineage_promoter	0.0872882549527043
cg01628067	chr1	2222419	R	II	SKI	Body	island	chr1:2222198-2222569	Both	CG	Island	ENST00000600779	chr1	2258581	2259042	462	+	36160	ENSG00000269753	AL589739.1	protein_coding	chromosome	AL589739.1	ENSG00000157933	SKI	PRAD_277	3.28122192992242	Intron	0.604790419161677	0.395209580838323	Active_non-prostate_lineage_promoter	0.0872882549527043			2290980	cg01628067_BC21	cg01628067
cg02737619	chr1	2222440	R	II	SKI	Body	island	chr1:2222198-2222569	Both	CG	Island	ENST00000600779	chr1	2258581	2259042	462	+	36139	ENSG00000269753	AL589739.1	protein_coding	chromosome	AL589739.1	ENSG00000157933	SKI	PRAD_277	3.28122192992242	Intron	0.604790419161677	0.395209580838323	Active_non-prostate_lineage_promoter	0.0872882549527043			2291001	cg02737619_TC21	cg02737619
cg22940848	chr1	2222486	F	I	SKI	Body	island	chr1:2222198-2222569	Grn	CG	Island	ENST00000600779	chr1	2258581	2259042	462	+	36093	ENSG00000269753	AL589739.1	protein_coding	chromosome	AL589739.1	ENSG00000157933	SKI	PRAD_277	3.28122192992242	Intron	0.604790419161677	0.395209580838323	Active_non-prostate_lineage_promoter	0.0872882549527043			2291047	cg22940848_TC11	cg22940848
cg08271229	chr1	2222674	F	II	SKI	Body	shore	chr1:2222198-2222569	Both	CG	South Shore	ENST00000600779	chr1	2258581	2259042	462	+	35905	ENSG00000269753	AL589739.1	protein_coding	chromosome	AL589739.1	ENSG00000157933	SKI						Active_non-prostate_lineage_promoter	0.0872882549527043			2291235	cg08271229_BC21	cg08271229
cg02483661	chr1	2460621	F	II	HES5	3'UTR	shore	chr1:2460760-2462010	Both	CG	North Shore	ENST00000378453	chr1	2460184	2461684	1501	-	1061	ENSG00000197921	HES5	protein_coding	chromosome	HES5	ENSG00000197921	HES5						Bivalent_poised_promoter	0.143179206087361	PMD		2529182	cg02483661_TC21	cg02483661
cg06231244	chr1	2460761	R	II	HES5	3'UTR	island	chr1:2460760-2462010	Both	CG	Island	ENST00000378453	chr1	2460184	2461684	1501	-	921	ENSG00000197921	HES5	protein_coding	chromosome	HES5	ENSG00000197921	HES5						Bivalent_poised_promoter	0.143179206087361	PMD		2529322	cg06231244_TC21	cg06231244
cg01985965	chr1	2461278	F	II	HES5	Body	island	chr1:2460760-2462010	Both	CG	Island	ENST00000378453	chr1	2460184	2461684	1501	-	404	ENSG00000197921	HES5	protein_coding	chromosome	HES5	ENSG00000197921	HES5						Bivalent_poised_promoter	0.143179206087361	PMD		2529839	cg01985965_TC21	cg01985965
cg12053769	chr1	2461413	R	II	HES5	Body	island	chr1:2460760-2462010	Both	CG	Island	ENST00000378453	chr1	2460184	2461684	1501	-	269	ENSG00000197921	HES5	protein_coding	chromosome	HES5	ENSG00000197921	HES5						Bivalent_poised_promoter	0.143179206087361	PMD		2529974	cg12053769_TC21	cg12053769
cg10005581	chr1	2461610	R	II	HES5	1stExon	island	chr1:2460760-2462010	Both	CG	Island	ENST00000378453	chr1	2460184	2461684	1501	-	72	ENSG00000197921	HES5	protein_coding	chromosome	HES5	ENSG00000197921	HES5	PRAD_322	3.18260986894315	Distal	0.726546906187625	0.273453093812375	Bivalent_poised_promoter	0.143179206087361	PMD		2530171	cg10005581_TC21	cg10005581
cg20430847	chr1	2461820	F	I	HES5	TSS200	island	chr1:2460760-2462010	Grn	CG	Island	ENST00000378453	chr1	2460184	2461684	1501	-	135	ENSG00000197921	HES5	protein_coding	chromosome	HES5			PRAD_322	3.18260986894315	Distal	0.726546906187625	0.273453093812375	Bivalent_poised_promoter	0.143179206087361	PMD		2530381	cg20430847_BC11	cg20430847
cg09827752	chr1	2461823	F	I	HES5	TSS200	island	chr1:2460760-2462010	Red	CG	Island	ENST00000378453	chr1	2460184	2461684	1501	-	138	ENSG00000197921	HES5	protein_coding	chromosome	HES5			PRAD_322	3.18260986894315	Distal	0.726546906187625	0.273453093812375	Bivalent_poised_promoter	0.143179206087361	PMD		2530384	cg09827752_TC11	cg09827752
cg17755964	chr1	2461834	F	I	HES5	TSS200	island	chr1:2460760-2462010	Grn	CG	Island	ENST00000378453	chr1	2460184	2461684	1501	-	149	ENSG00000197921	HES5	protein_coding	chromosome	HES5			PRAD_322	3.18260986894315	Distal	0.726546906187625	0.273453093812375	Bivalent_poised_promoter	0.143179206087361	PMD		2530395	cg17755964_BC11	cg17755964
cg01116067	chr1	2461838	F	II	HES5	TSS200	island	chr1:2460760-2462010	Both	CG	Island	ENST00000378453	chr1	2460184	2461684	1501	-	153	ENSG00000197921	HES5	protein_coding	chromosome	HES5			PRAD_322	3.18260986894315	Distal	0.726546906187625	0.273453093812375	Bivalent_poised_promoter	0.143179206087361	PMD		2530399	cg01116067_BC21	cg01116067
cg18040786	chr1	2461875	R	I	HES5	TSS200	island	chr1:2460760-2462010	Grn	CG	Island	ENST00000378453	chr1	2460184	2461684	1501	-	190	ENSG00000197921	HES5	protein_coding	chromosome	HES5			PRAD_322	3.18260986894315	Distal	0.726546906187625	0.273453093812375	Bivalent_poised_promoter	0.143179206087361	PMD		2530436	cg18040786_BC11	cg18040786
cg06839900	chr1	2461900	R	I	HES5	TSS1500	island	chr1:2460760-2462010	Grn	CG	Island	ENST00000378453	chr1	2460184	2461684	1501	-	215	ENSG00000197921	HES5	protein_coding	chromosome	HES5			PRAD_322	3.18260986894315	Distal	0.726546906187625	0.273453093812375	Bivalent_poised_promoter	0.143179206087361	PMD		2530461	cg06839900_BC11	cg06839900
cg15923947	chr1	2461929	R	I	HES5	TSS1500	island	chr1:2460760-2462010	Grn	CG	Island	ENST00000378453	chr1	2460184	2461684	1501	-	244	ENSG00000197921	HES5	protein_coding	chromosome	HES5			PRAD_322	3.18260986894315	Distal	0.726546906187625	0.273453093812375	Bivalent_poised_promoter	0.143179206087361	PMD		2530490	cg15923947_BC11	cg15923947
cg05697909	chr1	2462364	R	II	HES5	TSS1500	shore	chr1:2460760-2462010	Both	CG	South Shore	ENST00000378453	chr1	2460184	2461684	1501	-	679	ENSG00000197921	HES5	protein_coding	chromosome	HES5			PRAD_323	11.702103213196	Distal	0.646706586826347	0.353293413173653	Bivalent_poised_promoter	0.143179206087361	PMD		2530925	cg05697909_BC21	cg05697909
cg13102889	chr1	2463136	F	II	HES5	TSS1500	shore	chr1:2460760-2462010	Both	CG	South Shore	ENST00000378453	chr1	2460184	2461684	1501	-	1451	ENSG00000197921	HES5	protein_coding	chromosome	HES5								Bivalent_poised_promoter	0.143179206087361	PMD		2531697	cg13102889_TC21	cg13102889
cg14852736	chr1	3006329	F	II	PRDM16	Body	opensea		Both	CG	Open Sea	ENST00000270722	chr1	2985775	3355185	369411	+	20553	ENSG00000142611	PRDM16	protein_coding	chromosome	PRDM16	ENSG00000142611	PRDM16						Repressed_chromatin	0.21423942042714	PMD	commonPMD	3089765	cg14852736_TC21	cg14852736
cg24678113	chr1	3006466	R	I	PRDM16	Body	opensea		Red	CG	Open Sea	ENST00000270722	chr1	2985775	3355185	369411	+	20690	ENSG00000142611	PRDM16	protein_coding	chromosome	PRDM16	ENSG00000142611	PRDM16						Repressed_chromatin	0.21423942042714	PMD	commonPMD	3089902	cg24678113_BC11	cg24678113
cg09509365	chr1	3006755	F	II	PRDM16	Body	opensea		Both	CG	Open Sea	ENST00000270722	chr1	2985775	3355185	369411	+	20979	ENSG00000142611	PRDM16	protein_coding	chromosome	PRDM16	ENSG00000142611	PRDM16						Repressed_chromatin	0.21423942042714	PMD	commonPMD	3090191	cg09509365_BC21	cg09509365
cg03779878	chr1	3007052	F	II	PRDM16	Body	opensea		Both	CG	Open Sea	ENST00000270722	chr1	2985775	3355185	369411	+	21276	ENSG00000142611	PRDM16	protein_coding	chromosome	PRDM16	ENSG00000142611	PRDM16						Repressed_chromatin	0.21423942042714	PMD	commonPMD	3090488	cg03779878_BC21	cg03779878
cg27564383	chr1	3007701	F	II	PRDM16	Body	opensea		Both	CG	Open Sea	ENST00000270722	chr1	2985775	3355185	369411	+	21925	ENSG00000142611	PRDM16	protein_coding	chromosome	PRDM16	ENSG00000142611	PRDM16						Repressed_chromatin	0.21423942042714	PMD	commonPMD	3091137	cg27564383_TC21	cg27564383
cg09032732	chr1	3195414	F	II	PRDM16	Body	island	chr1:3195376-3196052	Both	CG	Island	ENST00000463591	chr1	3160696	3303482	142787	+	34717	ENSG00000142611	PRDM16	protein_coding	chromosome	PRDM16	ENSG00000142611	PRDM16						Repressed_chromatin	0.210356934977638	PMD	commonPMD	3278850	cg09032732_TC21	cg09032732
cg02067098	chr1	3195570	F	II	PRDM16	Body	island	chr1:3195376-3196052	Both	CG	Island	ENST00000463591	chr1	3160696	3303482	142787	+	34873	ENSG00000142611	PRDM16	protein_coding	chromosome	PRDM16	ENSG00000142611	PRDM16						Repressed_chromatin	0.210356934977638	PMD	commonPMD	3279006	cg02067098_BC21	cg02067098
cg13789673	chr1	3195765	F	II	PRDM16	Body	island	chr1:3195376-3196052	Both	CG	Island	ENST00000463591	chr1	3160696	3303482	142787	+	35068	ENSG00000142611	PRDM16	protein_coding	chromosome	PRDM16	ENSG00000142611	PRDM16						Repressed_chromatin	0.210356934977638	PMD	commonPMD	3279201	cg13789673_TC21	cg13789673
cg24256745	chr1	3196029	F	II	PRDM16	Body	island	chr1:3195376-3196052	Both	CG	Island	ENST00000463591	chr1	3160696	3303482	142787	+	35332	ENSG00000142611	PRDM16	protein_coding	chromosome	PRDM16	ENSG00000142611	PRDM16						Repressed_chromatin	0.210356934977638	PMD	commonPMD	3279465	cg24256745_TC21	cg24256745
cg00701856	chr1	3196042	F	II	PRDM16	Body	island	chr1:3195376-3196052	Both	CG	Island	ENST00000463591	chr1	3160696	3303482	142787	+	35345	ENSG00000142611	PRDM16	protein_coding	chromosome	PRDM16	ENSG00000142611	PRDM16						Repressed_chromatin	0.210356934977638	PMD	commonPMD	3279478	cg00701856_BC21	cg00701856
cg04423188	chr1	3328023	F	II	PRDM16	Body	island	chr1:3327991-3329424	Both	CG	Island	ENST00000378389	chr1	3341483	3350659	9177	+	13458	ENSG00000142611	PRDM16	protein_coding	chromosome	PRDM16	ENSG00000142611	PRDM16						Repressed_chromatin	0.171422650362052	PMD	commonPMD	3411459	cg04423188_BC21	cg04423188
cg24395386	chr1	3328593	R	I	PRDM16	Body	island	chr1:3327991-3329424	Red	CG	Island	ENST00000378389	chr1	3341483	3350659	9177	+	12888	ENSG00000142611	PRDM16	protein_coding	chromosome	PRDM16	ENSG00000142611	PRDM16						Repressed_chromatin	0.171422650362052	PMD	commonPMD	3412029	cg24395386_TC11	cg24395386
cg25480121	chr1	3328879	F	II	PRDM16	Body	island	chr1:3327991-3329424	Both	CG	Island	ENST00000378389	chr1	3341483	3350659	9177	+	12602	ENSG00000142611	PRDM16	protein_coding	chromosome	PRDM16	ENSG00000142611	PRDM16						Bivalent_poised_enhancer	0.171422650362052	PMD	commonPMD	3412315	cg25480121_TC21	cg25480121
cg08947445	chr1	3328996	F	II	PRDM16	Body	island	chr1:3327991-3329424	Both	CG	Island	ENST00000378389	chr1	3341483	3350659	9177	+	12485	ENSG00000142611	PRDM16	protein_coding	chromosome	PRDM16	ENSG00000142611	PRDM16						Bivalent_poised_enhancer	0.171422650362052	PMD	commonPMD	3412432	cg08947445_BC21	cg08947445
cg12268236	chr1	3329292	F	I	PRDM16	Body	island	chr1:3327991-3329424	Red	CG	Island	ENST00000378389	chr1	3341483	3350659	9177	+	12189	ENSG00000142611	PRDM16	protein_coding	chromosome	PRDM16	ENSG00000142611	PRDM16						Repressed_chromatin	0.171422650362052	PMD	commonPMD	3412728	cg12268236_BC11	cg12268236
cg00706913	chr1	3330139	F	II	PRDM16	Body	shore	chr1:3331040-3331279	Both	CG	North Shore	ENST00000378389	chr1	3341483	3350659	9177	+	11342	ENSG00000142611	PRDM16	protein_coding	chromosome	PRDM16	ENSG00000142611	PRDM16						Bivalent_poised_enhancer	0.171422650362052	PMD	commonPMD	3413575	cg00706913_BC21	cg00706913
cg13993877	chr1	3330724	R	II	PRDM16	Body	shore	chr1:3331040-3331279	Both	CG	North Shore	ENST00000378389	chr1	3341483	3350659	9177	+	10757	ENSG00000142611	PRDM16	protein_coding	chromosome	PRDM16	ENSG00000142611	PRDM16						Bivalent_poised_enhancer	0.171422650362052	PMD	commonPMD	3414160	cg13993877_TC21	cg13993877
cg26014413	chr1	3331080	R	I	PRDM16	Body	island	chr1:3331040-3331279	Red	CG	Island	ENST00000378389	chr1	3341483	3350659	9177	+	10401	ENSG00000142611	PRDM16	protein_coding	chromosome	PRDM16	ENSG00000142611	PRDM16						Bivalent_poised_enhancer	0.171422650362052	PMD	commonPMD	3414516	cg26014413_BC11	cg26014413
cg02072896	chr1	3331137	R	I	PRDM16	Body	island	chr1:3331040-3331279	Red	CG	Island	ENST00000378389	chr1	3341483	3350659	9177	+	10344	ENSG00000142611	PRDM16	protein_coding	chromosome	PRDM16	ENSG00000142611	PRDM16						Bivalent_poised_enhancer	0.171422650362052	PMD	commonPMD	3414573	cg02072896_TC11	cg02072896
cg04346637	chr1	3331154	F	I	PRDM16	Body	island	chr1:3331040-3331279	Red	CG	Island	ENST00000378389	chr1	3341483	3350659	9177	+	10327	ENSG00000142611	PRDM16	protein_coding	chromosome	PRDM16	ENSG00000142611	PRDM16						Bivalent_poised_enhancer	0.171422650362052	PMD	commonPMD
cg17137218	chr1	3331278	F	II	PRDM16	Body	island	chr1:3331040-3331279	Both	CG	Island	ENST00000378389	chr1	3341483	3350659	9177	+	10203	ENSG00000142611	PRDM16	protein_coding	chromosome	PRDM16	ENSG00000142611	PRDM16						Bivalent_poised_enhancer	0.171422650362052	PMD	commonPMD	3414714	cg17137218_BC21	cg17137218
cg02248780	chr1	4008738	R	II	LINC01346	Body	opensea		Both	CG	Open Sea	ENST00000361605	chr1	3805689	3816849	11161	-	191888	ENSG00000198912	C1orf174	protein_coding	chromosome	C1orf174								Repressed_chromatin	0.148233298748128	PMD		3948678	cg02248780_BC21	cg02248780
cg19385441	chr1	4008958	F	II	LINC01346	Body	opensea		Both	CG	Open Sea	ENST00000361605	chr1	3805689	3816849	11161	-	192108	ENSG00000198912	C1orf174	protein_coding	chromosome	C1orf174								Repressed_chromatin	0.148233298748128	PMD		3948898	cg19385441_BC21	cg19385441
cg07361777	chr1	4009124	R	II	LINC01346	Body	opensea		Both	CG	Open Sea	ENST00000361605	chr1	3805689	3816849	11161	-	192274	ENSG00000198912	C1orf174	protein_coding	chromosome	C1orf174								Repressed_chromatin	0.148233298748128	PMD		3949064	cg07361777_TC21	cg07361777
cg25113595	chr1	4009179	F	II	LINC01346	Body	opensea		Both	CG	Open Sea	ENST00000361605	chr1	3805689	3816849	11161	-	192329	ENSG00000198912	C1orf174	protein_coding	chromosome	C1orf174								Repressed_chromatin	0.148233298748128	PMD
cg05628386	chr1	4009937	R	II	LINC01346	Body	opensea		Both	CG	Open Sea	ENST00000361605	chr1	3805689	3816849	11161	-	193087	ENSG00000198912	C1orf174	protein_coding	chromosome	C1orf174								Heterochromatin	0.148233298748128	PMD		3949877	cg05628386_TC21	cg05628386
cg06322962	chr1	4010153	R	II	LINC01346	Body	opensea		Both	CG	Open Sea	ENST00000361605	chr1	3805689	3816849	11161	-	193303	ENSG00000198912	C1orf174	protein_coding	chromosome	C1orf174								Heterochromatin	0.148233298748128	PMD
cg22672716	chr1	4230760	R	II		IGR	opensea		Both	CG	Open Sea	ENST00000361605	chr1	3805689	3816849	11161	-	413910	ENSG00000198912	C1orf174	protein_coding	chromosome	C1orf174								Repressed_chromatin	0.159167897160933	PMD	commonPMD	4170700	cg22672716_TC21	cg22672716
cg22040874	chr1	4230824	R	II		IGR	opensea		Both	CG	Open Sea	ENST00000361605	chr1	3805689	3816849	11161	-	413974	ENSG00000198912	C1orf174	protein_coding	chromosome	C1orf174								Repressed_chromatin	0.159167897160933	PMD	commonPMD	4170764	cg22040874_TC21	cg22040874
cg15811736	chr1	4231136	F	II		IGR	opensea		Both	CG	Open Sea	ENST00000361605	chr1	3805689	3816849	11161	-	414286	ENSG00000198912	C1orf174	protein_coding	chromosome	C1orf174								Repressed_chromatin	0.159167897160933	PMD	commonPMD
cg23930133	chr1	4231220	F	I		IGR	opensea		Red	CG	Open Sea	ENST00000361605	chr1	3805689	3816849	11161	-	414370	ENSG00000198912	C1orf174	protein_coding	chromosome	C1orf174								Repressed_chromatin	0.159167897160933	PMD	commonPMD	4171160	cg23930133_BC11	cg23930133
cg27056742	chr1	4231293	F	I		IGR	opensea		Grn	CG	Open Sea	ENST00000361605	chr1	3805689	3816849	11161	-	414443	ENSG00000198912	C1orf174	protein_coding	chromosome	C1orf174								Repressed_chromatin	0.159167897160933	PMD	commonPMD
cg11926510	chr1	4832380	F	II	AJAP1	Body	island	chr1:4832351-4832553	Both	CG	Island	ENST00000466761	chr1	4771215	4772225	1011	+	61164	ENSG00000196581	AJAP1	protein_coding	chromosome	AJAP1	ENSG00000196581	AJAP1						Repressed_chromatin	0.194374177036304	PMD	commonPMD	4772320	cg11926510_TC21	cg11926510
cg06966242	chr1	4832432	F	I	AJAP1	Body	island	chr1:4832351-4832553	Red	CG	Island	ENST00000466761	chr1	4771215	4772225	1011	+	61216	ENSG00000196581	AJAP1	protein_coding	chromosome	AJAP1	ENSG00000196581	AJAP1						Repressed_chromatin	0.194374177036304	PMD	commonPMD
cg10400362	chr1	4832549	F	I	AJAP1	Body	island	chr1:4832351-4832553	Red	CG	Island	ENST00000466761	chr1	4771215	4772225	1011	+	61333	ENSG00000196581	AJAP1	protein_coding	chromosome	AJAP1	ENSG00000196581	AJAP1						Repressed_chromatin	0.194374177036304	PMD	commonPMD	4772489	cg10400362_BC11	cg10400362
cg16360868	chr1	4832593	F	II	AJAP1	Body	shore	chr1:4832351-4832553	Both	CG	South Shore	ENST00000466761	chr1	4771215	4772225	1011	+	61377	ENSG00000196581	AJAP1	protein_coding	chromosome	AJAP1	ENSG00000196581	AJAP1						Repressed_chromatin	0.194374177036304	PMD	commonPMD	4772533	cg16360868_BC21	cg16360868
cg21386545	chr1	4832865	F	II	AJAP1	Body	shore	chr1:4832351-4832553	Both	CG	South Shore	ENST00000466761	chr1	4771215	4772225	1011	+	61649	ENSG00000196581	AJAP1	protein_coding	chromosome	AJAP1	ENSG00000196581	AJAP1						Repressed_chromatin	0.194374177036304	PMD	commonPMD	4772805	cg21386545_BC21	cg21386545
cg13549940	chr1	6390053	F	I	ACOT7	Body	opensea		Red	CG	Open Sea	ENST00000473466	chr1	6341190	6412309	71120	-	22254	ENSG00000097021	ACOT7	protein_coding	chromosome	ACOT7	ENSG00000097021	ACOT7						Primed_non-prostate_lineage-specific_enhancer	0.0759892630148271			6329993	cg13549940_BC11	cg13549940
cg18167466	chr1	6390473	R	II	ACOT7	Body	opensea		Both	CG	Open Sea	ENST00000473466	chr1	6341190	6412309	71120	-	21834	ENSG00000097021	ACOT7	protein_coding	chromosome	ACOT7	ENSG00000097021	ACOT7						Primed_non-prostate_lineage-specific_enhancer	0.0759892630148271			6330413	cg18167466_BC21	cg18167466
cg10976772	chr1	6390595	F	II	ACOT7	Body	opensea		Both	CG	Open Sea	ENST00000473466	chr1	6341190	6412309	71120	-	21712	ENSG00000097021	ACOT7	protein_coding	chromosome	ACOT7	ENSG00000097021	ACOT7						Primed_non-prostate_lineage-specific_enhancer	0.0759892630148271			6330535	cg10976772_TC21	cg10976772
cg00081799	chr1	6390793	F	I	ACOT7	Body	opensea		Red	CG	Open Sea	ENST00000473466	chr1	6341190	6412309	71120	-	21514	ENSG00000097021	ACOT7	protein_coding	chromosome	ACOT7	ENSG00000097021	ACOT7						Primed_non-prostate_lineage-specific_enhancer	0.0759892630148271			6330733	cg00081799_TC11	cg00081799
cg16170708	chr1	6390830	F	II	ACOT7	Body	opensea		Both	CG	Open Sea	ENST00000473466	chr1	6341190	6412309	71120	-	21477	ENSG00000097021	ACOT7	protein_coding	chromosome	ACOT7	ENSG00000097021	ACOT7						Primed_non-prostate_lineage-specific_enhancer	0.0759892630148271			6330770	cg16170708_TC21	cg16170708
cg26976553	chr1	6418944	F	II	ACOT7	1stExon	opensea		Both	CG	Open Sea	ENST00000377842	chr1	6324333	6419404	95072	-	458	ENSG00000097021	ACOT7	protein_coding	chromosome	ACOT7	ENSG00000097021	ACOT7	PRAD_513	2.89361277836069	5' UTR	0.598802395209581	0.401197604790419	Active_non-prostate_lineage_promoter	0.0773843911501565			6358884	cg26976553_TC21	cg26976553
cg05912063	chr1	6419081	F	II	ACOT7	TSS200	opensea		Both	CG	Open Sea	ENST00000377842	chr1	6324333	6419404	95072	-	321	ENSG00000097021	ACOT7	protein_coding	chromosome	ACOT7	ENSG00000097021	ACOT7	PRAD_513	2.89361277836069	5' UTR	0.598802395209581	0.401197604790419	Active_non-prostate_lineage_promoter	0.0773843911501565			6359021	cg05912063_BC21	cg05912063
cg10859280	chr1	6419094	F	I	ACOT7	TSS200	opensea		Grn	CG	Open Sea	ENST00000377842	chr1	6324333	6419404	95072	-	308	ENSG00000097021	ACOT7	protein_coding	chromosome	ACOT7	ENSG00000097021	ACOT7	PRAD_513	2.89361277836069	5' UTR	0.598802395209581	0.401197604790419	Active_non-prostate_lineage_promoter	0.0773843911501565			6359034	cg10859280_TC11	cg10859280
cg04179431	chr1	6419108	F	II	ACOT7	TSS200	opensea		Both	CG	Open Sea	ENST00000377842	chr1	6324333	6419404	95072	-	294	ENSG00000097021	ACOT7	protein_coding	chromosome	ACOT7	ENSG00000097021	ACOT7	PRAD_513	2.89361277836069	5' UTR	0.598802395209581	0.401197604790419	Active_non-prostate_lineage_promoter	0.0773843911501565			6359048	cg04179431_BC21	cg04179431
cg08611694	chr1	6419112	F	II	ACOT7	TSS200	opensea		Both	CG	Open Sea	ENST00000377842	chr1	6324333	6419404	95072	-	290	ENSG00000097021	ACOT7	protein_coding	chromosome	ACOT7	ENSG00000097021	ACOT7	PRAD_513	2.89361277836069	5' UTR	0.598802395209581	0.401197604790419	Active_non-prostate_lineage_promoter	0.0773843911501565			6359052	cg08611694_TC21	cg08611694
cg10375954	chr1	6419608	F	II	ACOT7	Body	opensea		Both	CG	Open Sea	ENST00000377842	chr1	6324333	6419404	95072	-	203	ENSG00000097021	ACOT7	protein_coding	chromosome	ACOT7	ENSG00000097021	ACOT7						Active_non-prostate_lineage_promoter	0.0773843911501565			6359548	cg10375954_TC21	cg10375954
cg16306654	chr1	6419767	R	II	ACOT7	Body	opensea		Both	CG	Open Sea	ENST00000377842	chr1	6324333	6419404	95072	-	362	ENSG00000097021	ACOT7	protein_coding	chromosome	ACOT7	ENSG00000097021	ACOT7	PRAD_514	5.24727513801396	Promoter	0.522954091816367	0.477045908183633	Active_non-prostate_lineage_promoter	0.0773843911501565			6359707	cg16306654_BC21	cg16306654
cg03679305	chr1	9129487	F	II	SLC2A5	Body	shelf	chr1:9131602-9131909	Both	CG	North Shelf	ENST00000535586	chr1	9097457	9129604	32148	-	115	ENSG00000142583	SLC2A5	protein_coding	chromosome	SLC2A5	ENSG00000142583	SLC2A5						Active_non-prostate_lineage_promoter	0.0947484886452798			9069428	cg03679305_TC21	cg03679305
cg12763828	chr1	9129646	F	II	SLC2A5	5'UTR	shore	chr1:9131602-9131909	Both	CG	North Shore	ENST00000377414	chr1	9100139	9129663	29525	-	15	ENSG00000142583	SLC2A5	protein_coding	chromosome	SLC2A5	ENSG00000142583	SLC2A5						Active_non-prostate_lineage_promoter	0.0947484886452798			9069587	cg12763828_BC21	cg12763828
cg00310940	chr1	9129648	F	II	SLC2A5	5'UTR	shore	chr1:9131602-9131909	Both	CG	North Shore	ENST00000377414	chr1	9100139	9129663	29525	-	13	ENSG00000142583	SLC2A5	protein_coding	chromosome	SLC2A5	ENSG00000142583	SLC2A5						Active_non-prostate_lineage_promoter	0.0947484886452798			9069589	cg00310940_TC21	cg00310940
cg14296111	chr1	9129942	R	II	SLC2A5	TSS200	shore	chr1:9131602-9131909	Both	CG	North Shore	ENST00000473209	chr1	9117557	9129910	12354	-	31	ENSG00000142583	SLC2A5	protein_coding	chromosome	SLC2A5	ENSG00000142583	SLC2A5						Active_non-prostate_lineage_promoter	0.0947484886452798			9069883	cg14296111_TC21	cg14296111
cg00738435	chr1	9130095	R	II	SLC2A5	TSS1500	shore	chr1:9131602-9131909	Both	CG	North Shore	ENST00000473209	chr1	9117557	9129910	12354	-	184	ENSG00000142583	SLC2A5	protein_coding	chromosome	SLC2A5	ENSG00000142583	SLC2A5						Active_non-prostate_lineage_promoter	0.0947484886452798			9070036	cg00738435_BC21	cg00738435
cg14961476	chr1	9130738	R	II	SLC2A5	TSS1500	shore	chr1:9131602-9131909	Both	CG	North Shore	ENST00000473209	chr1	9117557	9129910	12354	-	827	ENSG00000142583	SLC2A5	protein_coding	chromosome	SLC2A5	ENSG00000142583	SLC2A5	PRAD_756	6.0287287824849	Promoter	0.528942115768463	0.471057884231537	Active_prostate_lineage-specific_enhancer	0.0947484886452798			9070679	cg14961476_BC21	cg14961476
cg23463897	chr1	19276144	R	II	IFFO2	Body	opensea		Both	CG	Open Sea	ENST00000416166	chr1	19234834	19282192	47359	-	6046	ENSG00000169991	IFFO2	protein_coding	chromosome	IFFO2	ENSG00000169991	IFFO2						Active_non-prostate_lineage_promoter	0.0946629460376835			18949650	cg23463897_BC21	cg23463897
cg22867719	chr1	19276236	R	II	IFFO2	Body	opensea		Both	CG	Open Sea	ENST00000416166	chr1	19234834	19282192	47359	-	5954	ENSG00000169991	IFFO2	protein_coding	chromosome	IFFO2	ENSG00000169991	IFFO2						Active_non-prostate_lineage_promoter	0.0946629460376835			18949742	cg22867719_TC21	cg22867719
cg26924440	chr1	19276353	F	I	IFFO2	Body	opensea		Red	CG	Open Sea	ENST00000416166	chr1	19234834	19282192	47359	-	5837	ENSG00000169991	IFFO2	protein_coding	chromosome	IFFO2	ENSG00000169991	IFFO2						Active_non-prostate_lineage_promoter	0.0946629460376835			18949859	cg26924440_BC11	cg26924440
cg01019973	chr1	19276993	F	II	IFFO2	Body	opensea		Both	CG	Open Sea	ENST00000416166	chr1	19234834	19282192	47359	-	5197	ENSG00000169991	IFFO2	protein_coding	chromosome	IFFO2	ENSG00000169991	IFFO2						Active_non-prostate_lineage_promoter	0.0946629460376835			18950499	cg01019973_BC21	cg01019973
cg26550235	chr1	19277202	F	II	IFFO2	Body	opensea		Both	CG	Open Sea	ENST00000416166	chr1	19234834	19282192	47359	-	4988	ENSG00000169991	IFFO2	protein_coding	chromosome	IFFO2	ENSG00000169991	IFFO2	PRAD_1589	3.48595107843463	Intron	0.536926147704591	0.463073852295409	Active_non-prostate_lineage_promoter	0.0946629460376835			18950708	cg26550235_BC21	cg26550235
cg06376426	chr1	24648203	R	II	GRHL3	TSS1500	island	chr1:24648202-24648985	Both	CG	Island	ENST00000236255	chr1	24649530	24680978	31449	+	1325	ENSG00000158055	GRHL3	protein_coding	chromosome	GRHL3	ENSG00000158055	GRHL3						Bivalent_poised_promoter	0.109171952694647
cg21273275	chr1	24648328	R	I	GRHL3	TSS1500	island	chr1:24648202-24648985	Red	CG	Island	ENST00000236255	chr1	24649530	24680978	31449	+	1200	ENSG00000158055	GRHL3	protein_coding	chromosome	GRHL3	ENSG00000158055	GRHL3						Bivalent_poised_promoter	0.109171952694647			24321838	cg21273275_BC11	cg21273275
cg01231985	chr1	24648545	R	I	GRHL3	TSS1500	island	chr1:24648202-24648985	Grn	CG	Island	ENST00000236255	chr1	24649530	24680978	31449	+	983	ENSG00000158055	GRHL3	protein_coding	chromosome	GRHL3	ENSG00000158055	GRHL3						Bivalent_poised_promoter	0.109171952694647			24322055	cg01231985_BC11	cg01231985
cg01590970	chr1	24648551	R	I	GRHL3	TSS1500	island	chr1:24648202-24648985	Red	CG	Island	ENST00000236255	chr1	24649530	24680978	31449	+	977	ENSG00000158055	GRHL3	protein_coding	chromosome	GRHL3	ENSG00000158055	GRHL3						Bivalent_poised_promoter	0.109171952694647			24322061	cg01590970_BC11	cg01590970
cg10337902	chr1	24648596	F	I	GRHL3	TSS1500	island	chr1:24648202-24648985	Grn	CG	Island	ENST00000236255	chr1	24649530	24680978	31449	+	932	ENSG00000158055	GRHL3	protein_coding	chromosome	GRHL3	ENSG00000158055	GRHL3						Bivalent_poised_promoter	0.109171952694647			24322106	cg10337902_TC11	cg10337902
cg14616251	chr1	24648696	R	II	GRHL3	TSS1500	island	chr1:24648202-24648985	Both	CG	Island	ENST00000236255	chr1	24649530	24680978	31449	+	832	ENSG00000158055	GRHL3	protein_coding	chromosome	GRHL3	ENSG00000158055	GRHL3	PRAD_2076	7.39821284839468	Promoter	0.626746506986028	0.373253493013972	Bivalent_poised_promoter	0.109171952694647			24322206	cg14616251_TC21	cg14616251
cg22176324	chr1	24648851	F	II	GRHL3	TSS1500	island	chr1:24648202-24648985	Both	CG	Island	ENST00000236255	chr1	24649530	24680978	31449	+	677	ENSG00000158055	GRHL3	protein_coding	chromosome	GRHL3	ENSG00000158055	GRHL3	PRAD_2076	7.39821284839468	Promoter	0.626746506986028	0.373253493013972	Bivalent_poised_promoter	0.109171952694647			24322361	cg22176324_TC21	cg22176324
cg05036846	chr1	24648984	F	II	GRHL3	TSS1500	island	chr1:24648202-24648985	Both	CG	Island	ENST00000236255	chr1	24649530	24680978	31449	+	544	ENSG00000158055	GRHL3	protein_coding	chromosome	GRHL3	ENSG00000158055	GRHL3	PRAD_2076	7.39821284839468	Promoter	0.626746506986028	0.373253493013972	Bivalent_poised_promoter	0.109171952694647			24322494	cg05036846_BC21	cg05036846
cg25083792	chr1	24649370	R	II	GRHL3	TSS200	shore	chr1:24648202-24648985	Both	CG	South Shore	ENST00000236255	chr1	24649530	24680978	31449	+	158	ENSG00000158055	GRHL3	protein_coding	chromosome	GRHL3	ENSG00000158055	GRHL3						Bivalent_poised_promoter	0.109171952694647
cg11709405	chr1	24649398	R	II	GRHL3	TSS200	shore	chr1:24648202-24648985	Both	CG	South Shore	ENST00000236255	chr1	24649530	24680978	31449	+	130	ENSG00000158055	GRHL3	protein_coding	chromosome	GRHL3	ENSG00000158055	GRHL3						Bivalent_poised_promoter	0.109171952694647			24322908	cg11709405_BC21	cg11709405
cg08223291	chr1	24649442	F	II	GRHL3	TSS200	shore	chr1:24648202-24648985	Both	CG	South Shore	ENST00000236255	chr1	24649530	24680978	31449	+	86	ENSG00000158055	GRHL3	protein_coding	chromosome	GRHL3	ENSG00000158055	GRHL3						Active_non-prostate_lineage_promoter	0.109171952694647			24322952	cg08223291_BC21	cg08223291
cg08774410	chr1	24649463	R	II	GRHL3	TSS200	shore	chr1:24648202-24648985	Both	CG	South Shore	ENST00000236255	chr1	24649530	24680978	31449	+	65	ENSG00000158055	GRHL3	protein_coding	chromosome	GRHL3	ENSG00000158055	GRHL3						Active_non-prostate_lineage_promoter	0.109171952694647			24322973	cg08774410_TC21	cg08774410
cg13987674	chr1	24649494	F	II	GRHL3	TSS200	shore	chr1:24648202-24648985	Both	CG	South Shore	ENST00000236255	chr1	24649530	24680978	31449	+	34	ENSG00000158055	GRHL3	protein_coding	chromosome	GRHL3	ENSG00000158055	GRHL3						Active_non-prostate_lineage_promoter	0.109171952694647			24323004	cg13987674_TC21	cg13987674
cg08787146	chr1	27851913	F	II		IGR	shelf	chr1:27854416-27854963	Both	CG	North Shelf	ENST00000487743	chr1	27878553	27879815	1263	-	27900	ENSG00000126705	AHDC1	protein_coding	chromosome	AHDC1								Active_non-prostate_lineage_promoter	0.0748970455805088			27525402	cg08787146_TC21	cg08787146
cg15224908	chr1	27851942	F	II		IGR	shelf	chr1:27854416-27854963	Both	CG	North Shelf	ENST00000487743	chr1	27878553	27879815	1263	-	27871	ENSG00000126705	AHDC1	protein_coding	chromosome	AHDC1								Active_non-prostate_lineage_promoter	0.0748970455805088			27525431	cg15224908_TC21	cg15224908
cg14201707	chr1	27852061	F	II		IGR	shelf	chr1:27854416-27854963	Both	CG	North Shelf	ENST00000487743	chr1	27878553	27879815	1263	-	27752	ENSG00000126705	AHDC1	protein_coding	chromosome	AHDC1								Active_non-prostate_lineage_promoter	0.0748970455805088			27525550	cg14201707_BC21	cg14201707
cg19254948	chr1	27852156	R	II		IGR	shelf	chr1:27854416-27854963	Both	CG	North Shelf	ENST00000487743	chr1	27878553	27879815	1263	-	27657	ENSG00000126705	AHDC1	protein_coding	chromosome	AHDC1								Active_non-prostate_lineage_promoter	0.0748970455805088			27525645	cg19254948_TC21	cg19254948
cg09668030	chr1	27852173	R	II		IGR	shelf	chr1:27854416-27854963	Both	CG	North Shelf	ENST00000487743	chr1	27878553	27879815	1263	-	27640	ENSG00000126705	AHDC1	protein_coding	chromosome	AHDC1								Active_non-prostate_lineage_promoter	0.0748970455805088			27525662	cg09668030_TC21	cg09668030
cg24564692	chr1	27852202	F	I		IGR	shelf	chr1:27854416-27854963	Grn	CG	North Shelf	ENST00000487743	chr1	27878553	27879815	1263	-	27611	ENSG00000126705	AHDC1	protein_coding	chromosome	AHDC1								Active_non-prostate_lineage_promoter	0.0748970455805088			27525691	cg24564692_TC11	cg24564692
cg03937290	chr1	27852711	F	II		IGR	shore	chr1:27854416-27854963	Both	CG	North Shore	ENST00000487743	chr1	27878553	27879815	1263	-	27102	ENSG00000126705	AHDC1	protein_coding	chromosome	AHDC1								Active_non-prostate_lineage_promoter	0.0748970455805088			27526200	cg03937290_TC21	cg03937290
cg07742396	chr1	27853060	F	II		IGR	shore	chr1:27854416-27854963	Both	CG	North Shore	ENST00000487743	chr1	27878553	27879815	1263	-	26753	ENSG00000126705	AHDC1	protein_coding	chromosome	AHDC1								Active_non-prostate_lineage_promoter	0.0748970455805088			27526549	cg07742396_TC21	cg07742396
cg25840576	chr1	29447971	R	II	TMEM200B	Body	island	chr1:29447699-29451847	Both	CG	Island	ENST00000420504	chr1	29445946	29449013	3068	-	1040	ENSG00000253304	TMEM200B	protein_coding	chromosome	TMEM200B	ENSG00000253304	TMEM200B						Bivalent_poised_promoter	0.074824448623428			29121459	cg25840576_TC21	cg25840576
cg03315764	chr1	29448425	R	II	TMEM200B	5'UTR	island	chr1:29447699-29451847	Both	CG	Island	ENST00000420504	chr1	29445946	29449013	3068	-	586	ENSG00000253304	TMEM200B	protein_coding	chromosome	TMEM200B	ENSG00000253304	TMEM200B						Bivalent_poised_promoter	0.074824448623428			29121913	cg03315764_TC21	cg03315764
cg08706732	chr1	29448625	F	I	TMEM200B	5'UTR	island	chr1:29447699-29451847	Grn	CG	Island	ENST00000420504	chr1	29445946	29449013	3068	-	386	ENSG00000253304	TMEM200B	protein_coding	chromosome	TMEM200B	ENSG00000253304	TMEM200B						Bivalent_poised_promoter	0.074824448623428			29122113	cg08706732_TC11	cg08706732
cg11352060	chr1	29448973	F	I	TMEM200B	5'UTR	island	chr1:29447699-29451847	Grn	CG	Island	ENST00000420504	chr1	29445946	29449013	3068	-	38	ENSG00000253304	TMEM200B	protein_coding	chromosome	TMEM200B	ENSG00000253304	TMEM200B						Bivalent_poised_promoter	0.074824448623428			29122461	cg11352060_TC11	cg11352060
cg22698996	chr1	29449036	F	I	TMEM200B	5'UTR	island	chr1:29447699-29451847	Grn	CG	Island	ENST00000420504	chr1	29445946	29449013	3068	-	22	ENSG00000253304	TMEM200B	protein_coding	chromosome	TMEM200B	ENSG00000253304	TMEM200B						Bivalent_poised_promoter	0.074824448623428			29122524	cg22698996_BC11	cg22698996
cg15307678	chr1	29449039	F	II	TMEM200B	5'UTR	island	chr1:29447699-29451847	Both	CG	Island	ENST00000420504	chr1	29445946	29449013	3068	-	25	ENSG00000253304	TMEM200B	protein_coding	chromosome	TMEM200B	ENSG00000253304	TMEM200B						Bivalent_poised_promoter	0.074824448623428			29122527	cg15307678_TC21	cg15307678
cg10165585	chr1	29449042	F	II	TMEM200B	5'UTR	island	chr1:29447699-29451847	Both	CG	Island	ENST00000420504	chr1	29445946	29449013	3068	-	28	ENSG00000253304	TMEM200B	protein_coding	chromosome	TMEM200B	ENSG00000253304	TMEM200B						Bivalent_poised_promoter	0.074824448623428			29122530	cg10165585_TC21	cg10165585
cg12383121	chr1	29449145	R	I	TMEM200B	5'UTR	island	chr1:29447699-29451847	Grn	CG	Island	ENST00000420504	chr1	29445946	29449013	3068	-	131	ENSG00000253304	TMEM200B	protein_coding	chromosome	TMEM200B	ENSG00000253304	TMEM200B						Bivalent_poised_promoter	0.074824448623428			29122633	cg12383121_BC11	cg12383121
cg00866556	chr1	29449356	F	I	TMEM200B	5'UTR	island	chr1:29447699-29451847	Red	CG	Island	ENST00000420504	chr1	29445946	29449013	3068	-	342	ENSG00000253304	TMEM200B	protein_coding	chromosome	TMEM200B	ENSG00000253304	TMEM200B						Bivalent_poised_promoter	0.074824448623428			29122844	cg00866556_TC11	cg00866556
cg07556059	chr1	29449513	F	II	TMEM200B	5'UTR	island	chr1:29447699-29451847	Both	CG	Island	ENST00000420504	chr1	29445946	29449013	3068	-	499	ENSG00000253304	TMEM200B	protein_coding	chromosome	TMEM200B	ENSG00000253304	TMEM200B						Bivalent_poised_promoter	0.074824448623428			29123001	cg07556059_TC21	cg07556059
cg08467760	chr1	29449845	F	II	TMEM200B	5'UTR	island	chr1:29447699-29451847	Both	CG	Island	ENST00000521452	chr1	29445940	29450447	4508	-	600	ENSG00000253304	TMEM200B	protein_coding	chromosome	TMEM200B	ENSG00000253304	TMEM200B						Bivalent_poised_promoter	0.074824448623428			29123333	cg08467760_BC21	cg08467760
cg22788029	chr1	29449964	F	II	TMEM200B	5'UTR	island	chr1:29447699-29451847	Both	CG	Island	ENST00000521452	chr1	29445940	29450447	4508	-	481	ENSG00000253304	TMEM200B	protein_coding	chromosome	TMEM200B	ENSG00000253304	TMEM200B						Bivalent_poised_promoter	0.074824448623428			29123452	cg22788029_TC21	cg22788029
cg23955860	chr1	29676467	F	II		IGR	opensea		Both	CG	Open Sea	ENST00000493601	chr1	29644272	29651810	7539	+	32194	ENSG00000060656	PTPRU	protein_coding	chromosome	PTPRU								Repressed_chromatin	0.145810884789117	PMD		29349955	cg23955860_TC21	cg23955860
cg07423997	chr1	29676543	R	II		IGR	opensea		Both	CG	Open Sea	ENST00000493601	chr1	29644272	29651810	7539	+	32270	ENSG00000060656	PTPRU	protein_coding	chromosome	PTPRU								Repressed_chromatin	0.145810884789117	PMD		29350031	cg07423997_BC21	cg07423997
cg26341619	chr1	29676588	F	I		IGR	opensea		Grn	CG	Open Sea	ENST00000493601	chr1	29644272	29651810	7539	+	32315	ENSG00000060656	PTPRU	protein_coding	chromosome	PTPRU								Repressed_chromatin	0.145810884789117	PMD		29350076	cg26341619_TC11	cg26341619
cg19850329	chr1	29677202	R	II	LOC101928460	TSS1500	opensea		Both	CG	Open Sea	ENST00000493601	chr1	29644272	29651810	7539	+	32929	ENSG00000060656	PTPRU	protein_coding	chromosome	PTPRU								Repressed_chromatin	0.145810884789117	PMD		29350690	cg19850329_TC21	cg19850329
cg16601047	chr1	29677282	F	II	LOC101928460	TSS1500	opensea		Both	CG	Open Sea	ENST00000493601	chr1	29644272	29651810	7539	+	33009	ENSG00000060656	PTPRU	protein_coding	chromosome	PTPRU								Repressed_chromatin	0.145810884789117	PMD		29350770	cg16601047_TC21	cg16601047
cg08877374	chr1	31845904	R	II	FABP3	1stExon	opensea		Both	CG	Open Sea	ENST00000373713	chr1	31838472	31845923	7452	-	17	ENSG00000121769	FABP3	protein_coding	chromosome	FABP3	ENSG00000121769	FABP3						Active_non-prostate_lineage_promoter	0.0808754466383891			31373057	cg08877374_BC21	cg08877374
cg14407437	chr1	31845923	F	II	FABP3	TSS200	opensea		Both	CG	Open Sea	ENST00000373713	chr1	31838472	31845923	7452	-	0	ENSG00000121769	FABP3	protein_coding	chromosome	FABP3	ENSG00000121769	FABP3						Active_non-prostate_lineage_promoter	0.0808754466383891			31373076	cg14407437_TC21	cg14407437
cg07345934	chr1	31845943	F	I	FABP3	TSS200	opensea		Red	CG	Open Sea	ENST00000373713	chr1	31838472	31845923	7452	-	19	ENSG00000121769	FABP3	protein_coding	chromosome	FABP3	ENSG00000121769	FABP3						Active_non-prostate_lineage_promoter	0.0808754466383891			31373096	cg07345934_TC11	cg07345934
cg18368411	chr1	31845959	F	I	FABP3	TSS200	opensea		Red	CG	Open Sea	ENST00000373713	chr1	31838472	31845923	7452	-	35	ENSG00000121769	FABP3	protein_coding	chromosome	FABP3	ENSG00000121769	FABP3						Active_non-prostate_lineage_promoter	0.0808754466383891			31373112	cg18368411_BC11	cg18368411
cg15833534	chr1	31845985	F	II	FABP3	TSS200	opensea		Both	CG	Open Sea	ENST00000373713	chr1	31838472	31845923	7452	-	61	ENSG00000121769	FABP3	protein_coding	chromosome	FABP3	ENSG00000121769	FABP3						Active_non-prostate_lineage_promoter	0.0808754466383891			31373138	cg15833534_BC21	cg15833534
cg19316148	chr1	31846089	F	II	FABP3	TSS200	opensea		Both	CG	Open Sea	ENST00000373713	chr1	31838472	31845923	7452	-	165	ENSG00000121769	FABP3	protein_coding	chromosome	FABP3	ENSG00000121769	FABP3						Active_non-prostate_lineage_promoter	0.0808754466383891			31373242	cg19316148_BC21	cg19316148
cg20318096	chr1	31846110	F	II	FABP3	TSS200	opensea		Both	CG	Open Sea	ENST00000373713	chr1	31838472	31845923	7452	-	186	ENSG00000121769	FABP3	protein_coding	chromosome	FABP3	ENSG00000121769	FABP3						Active_non-prostate_lineage_promoter	0.0808754466383891			31373263	cg20318096_BC21	cg20318096
cg07110043	chr1	31846397	R	II	FABP3	TSS1500	opensea		Both	CG	Open Sea	ENST00000373713	chr1	31838472	31845923	7452	-	473	ENSG00000121769	FABP3	protein_coding	chromosome	FABP3	ENSG00000121769	FABP3	PRAD_2623	2.88029594917941	Promoter	0.608782435129741	0.391217564870259	Active_non-prostate_lineage_promoter	0.0808754466383891			31373550	cg07110043_BC21	cg07110043
cg03484533	chr1	31846491	R	II	FABP3	TSS1500	opensea		Both	CG	Open Sea	ENST00000373713	chr1	31838472	31845923	7452	-	567	ENSG00000121769	FABP3	protein_coding	chromosome	FABP3	ENSG00000121769	FABP3	PRAD_2623	2.88029594917941	Promoter	0.608782435129741	0.391217564870259	Active_non-prostate_lineage_promoter	0.0808754466383891			31373644	cg03484533_BC21	cg03484533
cg24539573	chr1	31846542	F	II	FABP3	TSS1500	opensea		Both	CG	Open Sea	ENST00000373713	chr1	31838472	31845923	7452	-	618	ENSG00000121769	FABP3	protein_coding	chromosome	FABP3	ENSG00000121769	FABP3	PRAD_2623	2.88029594917941	Promoter	0.608782435129741	0.391217564870259	Active_non-prostate_lineage_promoter	0.0808754466383891			31373695	cg24539573_BC21	cg24539573
cg01414687	chr1	31846873	F	I	FABP3	TSS1500	opensea		Red	CG	Open Sea	ENST00000373713	chr1	31838472	31845923	7452	-	949	ENSG00000121769	FABP3	protein_coding	chromosome	FABP3	ENSG00000121769	FABP3						Active_non-prostate_lineage_promoter	0.0808754466383891			31374026	cg01414687_BC11	cg01414687
cg17942618	chr1	32409867	R	II		IGR	shore	chr1:32410188-32410630	Both	CG	North Shore	ENST00000526960	chr1	32384731	32410457	25727	-	588	ENSG00000184007	PTP4A2	protein_coding	chromosome	PTP4A2	ENSG00000184007	PTP4A2						Active_non-prostate_lineage_promoter	0.0864403758933767			31944266	cg17942618_BC21	cg17942618
cg00925616	chr1	32410211	F	I		IGR	island	chr1:32410188-32410630	Red	CG	Island	ENST00000526960	chr1	32384731	32410457	25727	-	244	ENSG00000184007	PTP4A2	protein_coding	chromosome	PTP4A2	ENSG00000184007	PTP4A2	PRAD_2684	5.57483252655328	Intron	0.658682634730539	0.341317365269461	Bivalent_poised_promoter	0.0864403758933767			31944610	cg00925616_BC11	cg00925616
cg02410754	chr1	32410520	F	II		IGR	island	chr1:32410188-32410630	Both	CG	Island	ENST00000526960	chr1	32384731	32410457	25727	-	62	ENSG00000184007	PTP4A2	protein_coding	chromosome	PTP4A2								Bivalent_poised_promoter	0.0864403758933767			31944919	cg02410754_BC21	cg02410754
cg15535138	chr1	32410585	R	II		IGR	island	chr1:32410188-32410630	Both	CG	Island	ENST00000526960	chr1	32384731	32410457	25727	-	127	ENSG00000184007	PTP4A2	protein_coding	chromosome	PTP4A2								Bivalent_poised_promoter	0.0864403758933767			31944984	cg15535138_BC21	cg15535138
cg11756095	chr1	32410614	R	I		IGR	island	chr1:32410188-32410630	Red	CG	Island	ENST00000526960	chr1	32384731	32410457	25727	-	156	ENSG00000184007	PTP4A2	protein_coding	chromosome	PTP4A2								Bivalent_poised_promoter	0.0864403758933767			31945013	cg11756095_TC11	cg11756095
cg16554164	chr1	32410678	R	I		IGR	shore	chr1:32410188-32410630	Red	CG	South Shore	ENST00000526960	chr1	32384731	32410457	25727	-	220	ENSG00000184007	PTP4A2	protein_coding	chromosome	PTP4A2								Bivalent_poised_promoter	0.0864403758933767			31945077	cg16554164_BC11	cg16554164
cg13100060	chr1	32410694	F	II		IGR	shore	chr1:32410188-32410630	Both	CG	South Shore	ENST00000526960	chr1	32384731	32410457	25727	-	236	ENSG00000184007	PTP4A2	protein_coding	chromosome	PTP4A2								Bivalent_poised_promoter	0.0864403758933767			31945093	cg13100060_TC21	cg13100060
cg09756525	chr1	32707133	F	I	MTMR9L	Body	island	chr1:32705524-32707141	Red	CG	Island	ENST00000441044	chr1	32697261	32707221	9961	-	86	ENSG00000220785	MTMR9LP	pseudogene	chromosome	MTMR9LP			PRAD_2710	7.51445993914638	Distal	0.668662674650699	0.331337325349301	Active_prostate_lineage-specific_promoter	0.0969436342491715			32241532	cg09756525_BC11	cg09756525
cg17705658	chr1	32707140	F	II	MTMR9L	Body	island	chr1:32705524-32707141	Both	CG	Island	ENST00000441044	chr1	32697261	32707221	9961	-	79	ENSG00000220785	MTMR9LP	pseudogene	chromosome	MTMR9LP			PRAD_2710	7.51445993914638	Distal	0.668662674650699	0.331337325349301	Active_prostate_lineage-specific_promoter	0.0969436342491715			32241539	cg17705658_TC21	cg17705658
cg19391429	chr1	32707241	R	II	MTMR9LP	Body	shore	chr1:32705524-32707141	Both	CG	South Shore	ENST00000441044	chr1	32697261	32707221	9961	-	19	ENSG00000220785	MTMR9LP	pseudogene	chromosome	MTMR9LP			PRAD_2710	7.51445993914638	Distal	0.668662674650699	0.331337325349301	Active_non-prostate_lineage_promoter	0.0969436342491715			32241640	cg19391429_BC21	cg19391429
cg01804679	chr1	32707303	F	II	MTMR9L	Body	shore	chr1:32705524-32707141	Both	CG	South Shore	ENST00000441044	chr1	32697261	32707221	9961	-	81	ENSG00000220785	MTMR9LP	pseudogene	chromosome	MTMR9LP								Active_non-prostate_lineage_promoter	0.0969436342491715			32241702	cg01804679_TC21	cg01804679
cg09942999	chr1	32707389	F	II	MTMR9L	TSS200	shore	chr1:32705524-32707141	Both	CG	South Shore	ENST00000441044	chr1	32697261	32707221	9961	-	167	ENSG00000220785	MTMR9LP	pseudogene	chromosome	MTMR9LP								Active_non-prostate_lineage_promoter	0.0969436342491715			32241788	cg09942999_TC21	cg09942999
cg16985778	chr1	32708234	R	II	MTMR9L	TSS1500	shore	chr1:32705524-32707141	Both	CG	South Shore	ENST00000441044	chr1	32697261	32707221	9961	-	1012	ENSG00000220785	MTMR9LP	pseudogene	chromosome	MTMR9LP								Active_non-prostate_lineage_promoter	0.0969436342491715			32242633	cg16985778_BC21	cg16985778
cg14167389	chr1	32708250	F	II	MTMR9L	TSS1500	shore	chr1:32705524-32707141	Both	CG	South Shore	ENST00000441044	chr1	32697261	32707221	9961	-	1028	ENSG00000220785	MTMR9LP	pseudogene	chromosome	MTMR9LP								Active_non-prostate_lineage_promoter	0.0969436342491715			32242649	cg14167389_BC21	cg14167389
cg01627483	chr1	32708341	F	II	MTMR9L	TSS1500	shore	chr1:32705524-32707141	Both	CG	South Shore	ENST00000441044	chr1	32697261	32707221	9961	-	1119	ENSG00000220785	MTMR9LP	pseudogene	chromosome	MTMR9LP								Active_non-prostate_lineage_promoter	0.0969436342491715
cg02830936	chr1	32708485	R	II	MTMR9L	TSS1500	shore	chr1:32705524-32707141	Both	CG	South Shore	ENST00000441044	chr1	32697261	32707221	9961	-	1263	ENSG00000220785	MTMR9LP	pseudogene	chromosome	MTMR9LP								Heterochromatin	0.0969436342491715			32242884	cg02830936_BC21	cg02830936
cg02072975	chr1	45249541	R	II	BEST4	3'UTR	shore	chr1:45249860-45250352	Both	CG	North Shore	ENST00000372207	chr1	45249257	45253377	4121	-	3834	ENSG00000142959	BEST4	protein_coding	chromosome	BEST4	ENSG00000142959	BEST4						Active_prostate_lineage-specific_enhancer	0.0795400077568005			44783869	cg02072975_BC21	cg02072975
cg10431481	chr1	45249875	F	I	BEST4	3'UTR	island	chr1:45249860-45250352	Grn	CG	Island	ENST00000372207	chr1	45249257	45253377	4121	-	3500	ENSG00000142959	BEST4	protein_coding	chromosome	BEST4	ENSG00000142959	BEST4						Bivalent_poised_promoter	0.0795400077568005			44784203	cg10431481_TC11	cg10431481
cg00367463	chr1	45249899	R	II	BEST4	Body	island	chr1:45249860-45250352	Both	CG	Island	ENST00000372207	chr1	45249257	45253377	4121	-	3476	ENSG00000142959	BEST4	protein_coding	chromosome	BEST4	ENSG00000142959	BEST4						Bivalent_poised_promoter	0.0795400077568005			44784227	cg00367463_TC21	cg00367463
cg04108939	chr1	45250181	R	I	BEST4	Body	island	chr1:45249860-45250352	Red	CG	Island	ENST00000372207	chr1	45249257	45253377	4121	-	3194	ENSG00000142959	BEST4	protein_coding	chromosome	BEST4	ENSG00000142959	BEST4						Bivalent_poised_promoter	0.0795400077568005			44784509	cg04108939_TC11	cg04108939
cg15502465	chr1	45250440	F	II	BEST4	Body	shore	chr1:45251962-45252292	Both	CG	North Shore	ENST00000372207	chr1	45249257	45253377	4121	-	2935	ENSG00000142959	BEST4	protein_coding	chromosome	BEST4	ENSG00000142959	BEST4						Bivalent_poised_promoter	0.0795400077568005			44784768	cg15502465_BC21	cg15502465
cg00280609	chr1	45250840	F	II	BEST4	Body	shore	chr1:45251962-45252292	Both	CG	North Shore	ENST00000372207	chr1	45249257	45253377	4121	-	2535	ENSG00000142959	BEST4	protein_coding	chromosome	BEST4	ENSG00000142959	BEST4						Primed_non-prostate_lineage-specific_enhancer	0.0795400077568005			44785168	cg00280609_BC21	cg00280609
cg23499033	chr1	45792006	F	II	HPDL	TSS1500	shore	chr1:45792419-45793301	Both	CG	North Shore	ENST00000334815	chr1	45792545	45794347	1803	+	537	ENSG00000186603	HPDL	protein_coding	chromosome	HPDL								Primed_non-prostate_lineage-specific_enhancer	0.121110399998221			45326334	cg23499033_TC21	cg23499033
cg01998625	chr1	45792010	F	II	HPDL	TSS1500	shore	chr1:45792419-45793301	Both	CG	North Shore	ENST00000334815	chr1	45792545	45794347	1803	+	533	ENSG00000186603	HPDL	protein_coding	chromosome	HPDL								Primed_non-prostate_lineage-specific_enhancer	0.121110399998221
cg21255097	chr1	45792306	R	I	HPDL	TSS1500	shore	chr1:45792419-45793301	Grn	CG	North Shore	ENST00000334815	chr1	45792545	45794347	1803	+	237	ENSG00000186603	HPDL	protein_coding	chromosome	HPDL			PRAD_3607	3.03019946979194	Promoter	0.662674650698603	0.337325349301397	Active_non-prostate_lineage_promoter	0.121110399998221			45326634	cg21255097_TC11	cg21255097
cg10026473	chr1	45792540	F	I	HPDL	TSS200	island	chr1:45792419-45793301	Grn	CG	Island	ENST00000334815	chr1	45792545	45794347	1803	+	3	ENSG00000186603	HPDL	protein_coding	chromosome	HPDL			PRAD_3607	3.03019946979194	Promoter	0.662674650698603	0.337325349301397	Bivalent_poised_promoter	0.121110399998221
cg26781150	chr1	45792542	F	II	HPDL	TSS200	island	chr1:45792419-45793301	Both	CG	Island	ENST00000334815	chr1	45792545	45794347	1803	+	1	ENSG00000186603	HPDL	protein_coding	chromosome	HPDL			PRAD_3607	3.03019946979194	Promoter	0.662674650698603	0.337325349301397	Bivalent_poised_promoter	0.121110399998221			45326870	cg26781150_TC21	cg26781150
cg10164640	chr1	45792557	F	II	HPDL	1stExon	island	chr1:45792419-45793301	Both	CG	Island	ENST00000334815	chr1	45792545	45794347	1803	+	11	ENSG00000186603	HPDL	protein_coding	chromosome	HPDL	ENSG00000186603	HPDL	PRAD_3607	3.03019946979194	Promoter	0.662674650698603	0.337325349301397	Bivalent_poised_promoter	0.121110399998221			45326885	cg10164640_TC21	cg10164640
cg21868134	chr1	45792660	R	I	HPDL	1stExon	island	chr1:45792419-45793301	Red	CG	Island	ENST00000334815	chr1	45792545	45794347	1803	+	114	ENSG00000186603	HPDL	protein_coding	chromosome	HPDL	ENSG00000186603	HPDL	PRAD_3607	3.03019946979194	Promoter	0.662674650698603	0.337325349301397	Bivalent_poised_promoter	0.121110399998221			45326988	cg21868134_TC11	cg21868134
cg15071854	chr1	45792688	R	I	HPDL	1stExon	island	chr1:45792419-45793301	Red	CG	Island	ENST00000334815	chr1	45792545	45794347	1803	+	142	ENSG00000186603	HPDL	protein_coding	chromosome	HPDL	ENSG00000186603	HPDL	PRAD_3607	3.03019946979194	Promoter	0.662674650698603	0.337325349301397	Bivalent_poised_promoter	0.121110399998221			45327016	cg15071854_BC11	cg15071854
cg12178578	chr1	45792714	F	I	HPDL	1stExon	island	chr1:45792419-45793301	Red	CG	Island	ENST00000334815	chr1	45792545	45794347	1803	+	168	ENSG00000186603	HPDL	protein_coding	chromosome	HPDL	ENSG00000186603	HPDL	PRAD_3607	3.03019946979194	Promoter	0.662674650698603	0.337325349301397	Bivalent_poised_promoter	0.121110399998221			45327042	cg12178578_TC11	cg12178578
cg14913111	chr1	45792733	F	II	HPDL	1stExon	island	chr1:45792419-45793301	Both	CG	Island	ENST00000334815	chr1	45792545	45794347	1803	+	187	ENSG00000186603	HPDL	protein_coding	chromosome	HPDL	ENSG00000186603	HPDL	PRAD_3607	3.03019946979194	Promoter	0.662674650698603	0.337325349301397	Bivalent_poised_promoter	0.121110399998221			45327061	cg14913111_TC21	cg14913111
cg13951491	chr1	45793032	R	I	HPDL	1stExon	island	chr1:45792419-45793301	Grn	CG	Island	ENST00000334815	chr1	45792545	45794347	1803	+	486	ENSG00000186603	HPDL	protein_coding	chromosome	HPDL	ENSG00000186603	HPDL						Bivalent_poised_promoter	0.121110399998221			45327360	cg13951491_TC11	cg13951491
cg16593917	chr1	45793300	F	II	HPDL	1stExon	island	chr1:45792419-45793301	Both	CG	Island	ENST00000334815	chr1	45792545	45794347	1803	+	754	ENSG00000186603	HPDL	protein_coding	chromosome	HPDL	ENSG00000186603	HPDL						Bivalent_poised_promoter	0.121110399998221			45327628	cg16593917_TC21	cg16593917
cg03270777	chr1	45793900	R	II	HPDL	1stExon	shore	chr1:45792419-45793301	Both	CG	South Shore	ENST00000334815	chr1	45792545	45794347	1803	+	1354	ENSG00000186603	HPDL	protein_coding	chromosome	HPDL	ENSG00000186603	HPDL						Primed_non-prostate_lineage-specific_enhancer	0.121110399998221			45328228	cg03270777_BC21	cg03270777
cg01400822	chr1	53067365	R	II	GPX7	TSS1500	shore	chr1:53067880-53068608	Both	CG	North Shore	ENST00000361314	chr1	53068044	53074723	6680	+	677	ENSG00000116157	GPX7	protein_coding	chromosome	GPX7								Active_non-prostate_lineage_promoter	0.11108244561697			52601693	cg01400822_BC21	cg01400822
cg18087326	chr1	53067637	R	II	GPX7	TSS1500	shore	chr1:53067880-53068608	Both	CG	North Shore	ENST00000361314	chr1	53068044	53074723	6680	+	405	ENSG00000116157	GPX7	protein_coding	chromosome	GPX7								Active_non-prostate_lineage_promoter	0.11108244561697			52601965	cg18087326_TC21	cg18087326
cg01436716	chr1	53067643	R	II	GPX7	TSS1500	shore	chr1:53067880-53068608	Both	CG	North Shore	ENST00000361314	chr1	53068044	53074723	6680	+	399	ENSG00000116157	GPX7	protein_coding	chromosome	GPX7								Active_non-prostate_lineage_promoter	0.11108244561697			52601971	cg01436716_BC21	cg01436716
cg22129364	chr1	53067894	R	II	GPX7	TSS200	island	chr1:53067880-53068608	Both	CG	Island	ENST00000361314	chr1	53068044	53074723	6680	+	148	ENSG00000116157	GPX7	protein_coding	chromosome	GPX7								Bivalent_poised_promoter	0.11108244561697			52602222	cg22129364_BC21	cg22129364
cg03452047	chr1	53067911	R	II	GPX7	TSS200	island	chr1:53067880-53068608	Both	CG	Island	ENST00000361314	chr1	53068044	53074723	6680	+	131	ENSG00000116157	GPX7	protein_coding	chromosome	GPX7								Bivalent_poised_promoter	0.11108244561697			52602239	cg03452047_TC21	cg03452047
cg06612871	chr1	53067933	R	II	GPX7	TSS200	island	chr1:53067880-53068608	Both	CG	Island	ENST00000361314	chr1	53068044	53074723	6680	+	109	ENSG00000116157	GPX7	protein_coding	chromosome	GPX7								Bivalent_poised_promoter	0.11108244561697			52602261	cg06612871_BC21	cg06612871
cg19833985	chr1	53067944	R	II	GPX7	TSS200	island	chr1:53067880-53068608	Both	CG	Island	ENST00000361314	chr1	53068044	53074723	6680	+	98	ENSG00000116157	GPX7	protein_coding	chromosome	GPX7								Bivalent_poised_promoter	0.11108244561697			52602272	cg19833985_TC21	cg19833985
cg11953272	chr1	53067965	R	I	GPX7	TSS200	island	chr1:53067880-53068608	Grn	CG	Island	ENST00000361314	chr1	53068044	53074723	6680	+	77	ENSG00000116157	GPX7	protein_coding	chromosome	GPX7								Bivalent_poised_promoter	0.11108244561697
cg20950465	chr1	53068181	R	I	GPX7	1stExon	island	chr1:53067880-53068608	Red	CG	Island	ENST00000459779	chr1	53068072	53073080	5009	+	108	ENSG00000116157	GPX7	protein_coding	chromosome	GPX7	ENSG00000116157	GPX7						Bivalent_poised_promoter	0.11108244561697			52602509	cg20950465_TC11	cg20950465
cg16557944	chr1	53068197	R	II	GPX7	1stExon	island	chr1:53067880-53068608	Both	CG	Island	ENST00000459779	chr1	53068072	53073080	5009	+	124	ENSG00000116157	GPX7	protein_coding	chromosome	GPX7	ENSG00000116157	GPX7						Bivalent_poised_promoter	0.11108244561697			52602525	cg16557944_TC21	cg16557944
cg23272399	chr1	53068579	R	I	GPX7	Body	island	chr1:53067880-53068608	Red	CG	Island	ENST00000459779	chr1	53068072	53073080	5009	+	506	ENSG00000116157	GPX7	protein_coding	chromosome	GPX7	ENSG00000116157	GPX7						Bivalent_poised_promoter	0.11108244561697			52602907	cg23272399_BC11	cg23272399
cg02453146	chr1	53068587	R	II	GPX7	Body	island	chr1:53067880-53068608	Both	CG	Island	ENST00000459779	chr1	53068072	53073080	5009	+	514	ENSG00000116157	GPX7	protein_coding	chromosome	GPX7	ENSG00000116157	GPX7						Bivalent_poised_promoter	0.11108244561697			52602915	cg02453146_TC21	cg02453146
cg09161043	chr1	53068834	F	II	GPX7	Body	shore	chr1:53067880-53068608	Both	CG	South Shore	ENST00000459779	chr1	53068072	53073080	5009	+	761	ENSG00000116157	GPX7	protein_coding	chromosome	GPX7	ENSG00000116157	GPX7						Active_non-prostate_lineage_promoter	0.11108244561697			52603162	cg09161043_BC21	cg09161043
cg06335143	chr1	53308654	R	II	ZYG11A	Body	island	chr1:53308294-53309262	Both	CG	Island	ENST00000371528	chr1	53308408	53360670	52263	+	245	ENSG00000203995	ZYG11A	protein_coding	chromosome	ZYG11A	ENSG00000203995	ZYG11A						Bivalent_poised_promoter	0.105016567532633			52842982	cg06335143_TC21	cg06335143
cg06784991	chr1	53308768	R	I	ZYG11A	Body	island	chr1:53308294-53309262	Red	CG	Island	ENST00000371528	chr1	53308408	53360670	52263	+	359	ENSG00000203995	ZYG11A	protein_coding	chromosome	ZYG11A	ENSG00000203995	ZYG11A						Bivalent_poised_promoter	0.105016567532633			52843096	cg06784991_BC11	cg06784991
cg24466241	chr1	53308908	F	I	ZYG11A	Body	island	chr1:53308294-53309262	Grn	CG	Island	ENST00000371528	chr1	53308408	53360670	52263	+	499	ENSG00000203995	ZYG11A	protein_coding	chromosome	ZYG11A	ENSG00000203995	ZYG11A						Bivalent_poised_promoter	0.105016567532633			52843236	cg24466241_TC11	cg24466241
cg08781559	chr1	53309019	R	II	ZYG11A	5'UTR	island	chr1:53308294-53309262	Both	CG	Island	ENST00000371528	chr1	53308408	53360670	52263	+	610	ENSG00000203995	ZYG11A	protein_coding	chromosome	ZYG11A	ENSG00000203995	ZYG11A						Bivalent_poised_promoter	0.105016567532633			52843347	cg08781559_BC21	cg08781559
cg00397635	chr1	53309162	F	I	ZYG11A	Body	island	chr1:53308294-53309262	Grn	CG	Island	ENST00000371528	chr1	53308408	53360670	52263	+	753	ENSG00000203995	ZYG11A	protein_coding	chromosome	ZYG11A	ENSG00000203995	ZYG11A						Bivalent_poised_promoter	0.105016567532633			52843490	cg00397635_TC11	cg00397635
cg18184411	chr1	53309261	F	II	ZYG11A	Body	island	chr1:53308294-53309262	Both	CG	Island	ENST00000371528	chr1	53308408	53360670	52263	+	852	ENSG00000203995	ZYG11A	protein_coding	chromosome	ZYG11A	ENSG00000203995	ZYG11A						Bivalent_poised_promoter	0.105016567532633			52843589	cg18184411_TC21	cg18184411
cg00782828	chr1	54940382	R	II		IGR	island	chr1:54940346-54940753	Both	CG	Island	ENST00000525990	chr1	54708910	54879152	170243	-	61229	ENSG00000157216	SSBP3	protein_coding	chromosome	SSBP3								Bivalent_poised_promoter	0.117753855269263			54474709	cg00782828_TC21	cg00782828
cg12078320	chr1	54940533	R	II		IGR	island	chr1:54940346-54940753	Both	CG	Island	ENST00000525990	chr1	54708910	54879152	170243	-	61380	ENSG00000157216	SSBP3	protein_coding	chromosome	SSBP3								Bivalent_poised_promoter	0.117753855269263			54474860	cg12078320_TC21	cg12078320
cg19756821	chr1	54940702	F	I		IGR	island	chr1:54940346-54940753	Red	CG	Island	ENST00000525990	chr1	54708910	54879152	170243	-	61549	ENSG00000157216	SSBP3	protein_coding	chromosome	SSBP3								Bivalent_poised_promoter	0.117753855269263			54475029	cg19756821_TC11	cg19756821
cg21156129	chr1	54941031	R	II		IGR	shore	chr1:54940346-54940753	Both	CG	South Shore	ENST00000525990	chr1	54708910	54879152	170243	-	61878	ENSG00000157216	SSBP3	protein_coding	chromosome	SSBP3								Bivalent_poised_promoter	0.117753855269263			54475358	cg21156129_BC21	cg21156129
cg08106066	chr1	54941170	F	II		IGR	shore	chr1:54940346-54940753	Both	CG	South Shore	ENST00000525990	chr1	54708910	54879152	170243	-	62017	ENSG00000157216	SSBP3	protein_coding	chromosome	SSBP3								Bivalent_poised_promoter	0.117753855269263			54475497	cg08106066_TC21	cg08106066
cg02140384	chr1	61518897	R	II		IGR	shore	chr1:61519352-61519971	Both	CG	North Shore	ENST00000476646	chr1	61519502	61798258	278757	+	603	ENSG00000162599	NFIA	protein_coding	chromosome	NFIA	ENSG00000162599	NFIA						Active_non-prostate_lineage_promoter	0.0778463666211526			61053225	cg02140384_TC21	cg02140384
cg10773698	chr1	61519473	F	II		IGR	island	chr1:61519352-61519971	Both	CG	Island	ENST00000476646	chr1	61519502	61798258	278757	+	27	ENSG00000162599	NFIA	protein_coding	chromosome	NFIA	ENSG00000162599	NFIA						Bivalent_poised_promoter	0.0778463666211526			61053801	cg10773698_TC21	cg10773698
cg24430419	chr1	61519532	R	II		IGR	island	chr1:61519352-61519971	Both	CG	Island	ENST00000476646	chr1	61519502	61798258	278757	+	29	ENSG00000162599	NFIA	protein_coding	chromosome	NFIA	ENSG00000162599	NFIA						Bivalent_poised_promoter	0.0778463666211526			61053860	cg24430419_TC21	cg24430419
cg13883696	chr1	61519888	R	II		IGR	island	chr1:61519352-61519971	Both	CG	Island	ENST00000476646	chr1	61519502	61798258	278757	+	385	ENSG00000162599	NFIA	protein_coding	chromosome	NFIA	ENSG00000162599	NFIA						Bivalent_poised_promoter	0.0778463666211526			61054216	cg13883696_TC21	cg13883696
cg09550810	chr1	61519890	R	II		IGR	island	chr1:61519352-61519971	Both	CG	Island	ENST00000476646	chr1	61519502	61798258	278757	+	387	ENSG00000162599	NFIA	protein_coding	chromosome	NFIA	ENSG00000162599	NFIA						Bivalent_poised_promoter	0.0778463666211526			61054218	cg09550810_TC21	cg09550810
cg18279094	chr1	63790044	F	I	FOXD3	1stExon	island	chr1:63782394-63790471	Red	CG	Island	ENST00000371116	chr1	63788730	63790797	2068	+	1313	ENSG00000187140	FOXD3	protein_coding	chromosome	FOXD3	ENSG00000187140	FOXD3						Bivalent_poised_promoter	0.165751227492536	PMD	commonPMD	63324373	cg18279094_TC11	cg18279094
cg21836358	chr1	63790202	F	II	FOXD3	3'UTR	island	chr1:63782394-63790471	Both	CG	Island	ENST00000371116	chr1	63788730	63790797	2068	+	1471	ENSG00000187140	FOXD3	protein_coding	chromosome	FOXD3	ENSG00000187140	FOXD3						Bivalent_poised_promoter	0.165751227492536	PMD	commonPMD	63324531	cg21836358_TC21	cg21836358
cg04813832	chr1	63790234	F	I	FOXD3	1stExon	island	chr1:63782394-63790471	Grn	CG	Island	ENST00000371116	chr1	63788730	63790797	2068	+	1503	ENSG00000187140	FOXD3	protein_coding	chromosome	FOXD3	ENSG00000187140	FOXD3						Bivalent_poised_promoter	0.165751227492536	PMD	commonPMD	63324563	cg04813832_BC11	cg04813832
cg04908308	chr1	63790236	F	II	FOXD3	1stExon	island	chr1:63782394-63790471	Both	CG	Island	ENST00000371116	chr1	63788730	63790797	2068	+	1505	ENSG00000187140	FOXD3	protein_coding	chromosome	FOXD3	ENSG00000187140	FOXD3						Bivalent_poised_promoter	0.165751227492536	PMD	commonPMD	63324565	cg04908308_TC21	cg04908308
cg08244360	chr1	63790384	F	I	FOXD3	1stExon	island	chr1:63782394-63790471	Grn	CG	Island	ENST00000371116	chr1	63788730	63790797	2068	+	1653	ENSG00000187140	FOXD3	protein_coding	chromosome	FOXD3	ENSG00000187140	FOXD3						Bivalent_poised_promoter	0.165751227492536	PMD	commonPMD	63324713	cg08244360_BC11	cg08244360
cg20735430	chr1	63790612	F	II	FOXD3	1stExon	shore	chr1:63782394-63790471	Both	CG	South Shore	ENST00000371116	chr1	63788730	63790797	2068	+	1881	ENSG00000187140	FOXD3	protein_coding	chromosome	FOXD3	ENSG00000187140	FOXD3						Heterochromatin	0.165751227492536	PMD	commonPMD	63324941	cg20735430_TC21	cg20735430
cg11953254	chr1	63795279	F	II		IGR	shore	chr1:63795363-63796140	Both	CG	North Shore	ENST00000371116	chr1	63788730	63790797	2068	+	6548	ENSG00000187140	FOXD3	protein_coding	chromosome	FOXD3								Bivalent_poised_promoter	0.165751227492536	PMD	commonPMD	63329608	cg11953254_BC21	cg11953254
cg20321153	chr1	63795435	R	I		IGR	island	chr1:63795363-63796140	Grn	CG	Island	ENST00000371116	chr1	63788730	63790797	2068	+	6704	ENSG00000187140	FOXD3	protein_coding	chromosome	FOXD3								Bivalent_poised_promoter	0.165751227492536	PMD	commonPMD	63329764	cg20321153_BC11	cg20321153
cg10249375	chr1	63795934	F	I		IGR	island	chr1:63795363-63796140	Red	CG	Island	ENST00000371116	chr1	63788730	63790797	2068	+	7203	ENSG00000187140	FOXD3	protein_coding	chromosome	FOXD3								Bivalent_poised_promoter	0.165751227492536	PMD	commonPMD	63330263	cg10249375_BC11	cg10249375
cg15837212	chr1	63795970	R	II		IGR	island	chr1:63795363-63796140	Both	CG	Island	ENST00000371116	chr1	63788730	63790797	2068	+	7239	ENSG00000187140	FOXD3	protein_coding	chromosome	FOXD3								Bivalent_poised_promoter	0.165751227492536	PMD	commonPMD
cg21695661	chr1	63796263	F	II		IGR	shore	chr1:63795363-63796140	Both	CG	South Shore	ENST00000371116	chr1	63788730	63790797	2068	+	7532	ENSG00000187140	FOXD3	protein_coding	chromosome	FOXD3								Repressed_chromatin	0.165751227492536	PMD	commonPMD	63330592	cg21695661_TC21	cg21695661
cg09317437	chr1	63796486	R	II		IGR	shore	chr1:63795363-63796140	Both	CG	South Shore	ENST00000371116	chr1	63788730	63790797	2068	+	7755	ENSG00000187140	FOXD3	protein_coding	chromosome	FOXD3								Repressed_chromatin	0.165751227492536	PMD	commonPMD	63330815	cg09317437_BC21	cg09317437
cg06748470	chr1	65467980	F	I		IGR	shore	chr1:65468272-65468828	Red	CG	North Shore	ENST00000342505	chr1	65298912	65432187	133276	-	35792	ENSG00000162434	JAK1	protein_coding	chromosome	JAK1								Active_non-prostate_lineage_promoter	0.0677679411907281			65002297	cg06748470_BC11	cg06748470
cg09774749	chr1	65467991	F	II	LINC01359	Body	shore	chr1:65468272-65468828	Both	CG	North Shore	ENST00000342505	chr1	65298912	65432187	133276	-	35803	ENSG00000162434	JAK1	protein_coding	chromosome	JAK1								Active_non-prostate_lineage_promoter	0.0677679411907281			65002308	cg09774749_BC21	cg09774749
cg15208832	chr1	65467997	F	II		IGR	shore	chr1:65468272-65468828	Both	CG	North Shore	ENST00000342505	chr1	65298912	65432187	133276	-	35809	ENSG00000162434	JAK1	protein_coding	chromosome	JAK1								Active_non-prostate_lineage_promoter	0.0677679411907281			65002314	cg15208832_TC21	cg15208832
cg00600454	chr1	65468017	F	II		IGR	shore	chr1:65468272-65468828	Both	CG	North Shore	ENST00000342505	chr1	65298912	65432187	133276	-	35829	ENSG00000162434	JAK1	protein_coding	chromosome	JAK1								Active_non-prostate_lineage_promoter	0.0677679411907281			65002334	cg00600454_BC21	cg00600454
cg05522023	chr1	65468263	R	II	LINC01359	TSS200	shore	chr1:65468272-65468828	Both	CG	North Shore	ENST00000342505	chr1	65298912	65432187	133276	-	36075	ENSG00000162434	JAK1	protein_coding	chromosome	JAK1			PRAD_4448	5.75669885190869	Promoter	0.620758483033932	0.379241516966068	Bivalent_poised_promoter	0.0677679411907281			65002580	cg05522023_BC21	cg05522023
cg01340542	chr1	65468273	R	II		IGR	island	chr1:65468272-65468828	Both	CG	Island	ENST00000342505	chr1	65298912	65432187	133276	-	36085	ENSG00000162434	JAK1	protein_coding	chromosome	JAK1			PRAD_4448	5.75669885190869	Promoter	0.620758483033932	0.379241516966068	Bivalent_poised_promoter	0.0677679411907281			65002590	cg01340542_TC21	cg01340542
cg14792081	chr1	65468460	F	I		IGR	island	chr1:65468272-65468828	Red	CG	Island	ENST00000342505	chr1	65298912	65432187	133276	-	36272	ENSG00000162434	JAK1	protein_coding	chromosome	JAK1			PRAD_4448	5.75669885190869	Promoter	0.620758483033932	0.379241516966068	Bivalent_poised_promoter	0.0677679411907281			65002777	cg14792081_TC11	cg14792081
cg15583014	chr1	65468659	R	I		IGR	island	chr1:65468272-65468828	Grn	CG	Island	ENST00000342505	chr1	65298912	65432187	133276	-	36471	ENSG00000162434	JAK1	protein_coding	chromosome	JAK1								Bivalent_poised_promoter	0.0677679411907281			65002976	cg15583014_TC11	cg15583014
cg13379827	chr1	65468782	F	I		IGR	island	chr1:65468272-65468828	Red	CG	Island	ENST00000342505	chr1	65298912	65432187	133276	-	36594	ENSG00000162434	JAK1	protein_coding	chromosome	JAK1								Bivalent_poised_promoter	0.0677679411907281			65003099	cg13379827_BC11	cg13379827
cg00455424	chr1	65468815	F	I		IGR	island	chr1:65468272-65468828	Red	CG	Island	ENST00000342505	chr1	65298912	65432187	133276	-	36627	ENSG00000162434	JAK1	protein_coding	chromosome	JAK1								Active_non-prostate_lineage_promoter	0.0677679411907281			65003132	cg00455424_BC11	cg00455424
cg11989330	chr1	65468827	F	II		IGR	island	chr1:65468272-65468828	Both	CG	Island	ENST00000342505	chr1	65298912	65432187	133276	-	36639	ENSG00000162434	JAK1	protein_coding	chromosome	JAK1								Active_non-prostate_lineage_promoter	0.0677679411907281			65003144	cg11989330_TC21	cg11989330
cg13853591	chr1	65468921	F	II		IGR	shore	chr1:65468272-65468828	Both	CG	South Shore	ENST00000342505	chr1	65298912	65432187	133276	-	36733	ENSG00000162434	JAK1	protein_coding	chromosome	JAK1								Active_non-prostate_lineage_promoter	0.0677679411907281			65003238	cg13853591_BC21	cg13853591
cg05971061	chr1	66998484	F	II	SGIP1	TSS1500	shore	chr1:66998728-66999060	Both	CG	North Shore	ENST00000237247	chr1	66999066	67210057	210992	+	580	ENSG00000118473	SGIP1	protein_coding	chromosome	SGIP1								Bivalent_poised_promoter	0.16592686175968	PMD	commonPMD	66532801	cg05971061_TC21	cg05971061
cg21604450	chr1	66998563	R	II	SGIP1	TSS1500	shore	chr1:66998728-66999060	Both	CG	North Shore	ENST00000237247	chr1	66999066	67210057	210992	+	501	ENSG00000118473	SGIP1	protein_coding	chromosome	SGIP1								Bivalent_poised_promoter	0.16592686175968	PMD	commonPMD	66532880	cg21604450_TC21	cg21604450
cg16001682	chr1	66998744	F	II	SGIP1	TSS1500	island	chr1:66998728-66999060	Both	CG	Island	ENST00000237247	chr1	66999066	67210057	210992	+	320	ENSG00000118473	SGIP1	protein_coding	chromosome	SGIP1								Bivalent_poised_promoter	0.16592686175968	PMD	commonPMD	66533061	cg16001682_BC21	cg16001682
cg14610403	chr1	66998812	R	II	SGIP1	TSS1500	island	chr1:66998728-66999060	Both	CG	Island	ENST00000237247	chr1	66999066	67210057	210992	+	252	ENSG00000118473	SGIP1	protein_coding	chromosome	SGIP1								Bivalent_poised_promoter	0.16592686175968	PMD	commonPMD	66533129	cg14610403_BC21	cg14610403
cg17692242	chr1	66999038	F	II	SGIP1	TSS1500	island	chr1:66998728-66999060	Both	CG	Island	ENST00000237247	chr1	66999066	67210057	210992	+	26	ENSG00000118473	SGIP1	protein_coding	chromosome	SGIP1								Bivalent_poised_promoter	0.16592686175968	PMD	commonPMD	66533355	cg17692242_BC21	cg17692242
cg19899563	chr1	66999049	F	I	SGIP1	TSS1500	island	chr1:66998728-66999060	Red	CG	Island	ENST00000237247	chr1	66999066	67210057	210992	+	15	ENSG00000118473	SGIP1	protein_coding	chromosome	SGIP1								Bivalent_poised_promoter	0.16592686175968	PMD	commonPMD
cg17162576	chr1	66999059	F	II	SGIP1	TSS1500	island	chr1:66998728-66999060	Both	CG	Island	ENST00000237247	chr1	66999066	67210057	210992	+	5	ENSG00000118473	SGIP1	protein_coding	chromosome	SGIP1								Bivalent_poised_promoter	0.16592686175968	PMD	commonPMD	66533376	cg17162576_TC21	cg17162576
cg03685124	chr1	66999148	R	II	SGIP1	TSS1500	shore	chr1:66998728-66999060	Both	CG	South Shore	ENST00000237247	chr1	66999066	67210057	210992	+	81	ENSG00000118473	SGIP1	protein_coding	chromosome	SGIP1	ENSG00000118473	SGIP1						Bivalent_poised_promoter	0.16592686175968	PMD	commonPMD	66533465	cg03685124_BC21	cg03685124
cg25976504	chr1	66999171	F	II	SGIP1	TSS1500	shore	chr1:66998728-66999060	Both	CG	South Shore	ENST00000371039	chr1	66999275	67210768	211494	+	102	ENSG00000118473	SGIP1	protein_coding	chromosome	SGIP1	ENSG00000118473	SGIP1						Bivalent_poised_promoter	0.16592686175968	PMD	commonPMD	66533488	cg25976504_TC21	cg25976504
cg00920348	chr1	66999304	F	II	SGIP1	TSS1500	shore	chr1:66998728-66999060	Both	CG	South Shore	ENST00000424320	chr1	66999298	67145425	146128	+	5	ENSG00000118473	SGIP1	protein_coding	chromosome	SGIP1	ENSG00000118473	SGIP1						Bivalent_poised_promoter	0.16592686175968	PMD	commonPMD	66533621	cg00920348_BC21	cg00920348
cg27558095	chr1	66999588	R	II	SGIP1	TSS1500	shore	chr1:66998728-66999060	Both	CG	South Shore	ENST00000371035	chr1	66999823	67208882	209060	+	233	ENSG00000118473	SGIP1	protein_coding	chromosome	SGIP1	ENSG00000118473	SGIP1						Bivalent_poised_promoter	0.16592686175968	PMD	commonPMD	66533905	cg27558095_TC21	cg27558095
cg00089915	chr1	66999684	F	II	SGIP1	TSS200	shore	chr1:66998728-66999060	Both	CG	South Shore	ENST00000371035	chr1	66999823	67208882	209060	+	137	ENSG00000118473	SGIP1	protein_coding	chromosome	SGIP1	ENSG00000118473	SGIP1						Bivalent_poised_promoter	0.16592686175968	PMD	commonPMD	66534001	cg00089915_BC21	cg00089915
cg03879673	chr1	66999751	R	II	SGIP1	5'UTR	shore	chr1:66998728-66999060	Both	CG	South Shore	ENST00000371035	chr1	66999823	67208882	209060	+	70	ENSG00000118473	SGIP1	protein_coding	chromosome	SGIP1	ENSG00000118473	SGIP1						Bivalent_poised_promoter	0.16592686175968	PMD	commonPMD	66534068	cg03879673_TC21	cg03879673
cg02641990	chr1	66999785	R	I	SGIP1	5'UTR	shore	chr1:66998728-66999060	Grn	CG	South Shore	ENST00000371035	chr1	66999823	67208882	209060	+	36	ENSG00000118473	SGIP1	protein_coding	chromosome	SGIP1	ENSG00000118473	SGIP1						Bivalent_poised_promoter	0.16592686175968	PMD	commonPMD	66534102	cg02641990_TC11	cg02641990
cg25203031	chr1	66999813	R	I	SGIP1	TSS200	shore	chr1:66998728-66999060	Red	CG	South Shore	ENST00000371035	chr1	66999823	67208882	209060	+	8	ENSG00000118473	SGIP1	protein_coding	chromosome	SGIP1	ENSG00000118473	SGIP1						Bivalent_poised_promoter	0.16592686175968	PMD	commonPMD	66534130	cg25203031_BC11	cg25203031
cg19406367	chr1	66999929	R	II	SGIP1	1stExon	shore	chr1:66998728-66999060	Both	CG	South Shore	ENST00000371037	chr1	66999965	67213982	214018	+	34	ENSG00000118473	SGIP1	protein_coding	chromosome	SGIP1	ENSG00000118473	SGIP1						Bivalent_poised_promoter	0.16592686175968	PMD	commonPMD	66534246	cg19406367_TC21	cg19406367
cg25942611	chr1	66999933	R	II	SGIP1	5'UTR	shore	chr1:66998728-66999060	Both	CG	South Shore	ENST00000371037	chr1	66999965	67213982	214018	+	30	ENSG00000118473	SGIP1	protein_coding	chromosome	SGIP1	ENSG00000118473	SGIP1						Bivalent_poised_promoter	0.16592686175968	PMD	commonPMD	66534250	cg25942611_TC21	cg25942611
cg14520424	chr1	70034491	R	I		IGR	island	chr1:70032967-70034495	Red	CG	Island	ENST00000370958	chr1	70034133	70340687	306555	+	357	ENSG00000033122	LRRC7	protein_coding	chromosome	LRRC7	ENSG00000033122	LRRC7	PRAD_4605	4.46253478804858	Intron	0.594810379241517	0.405189620758483	Bivalent_poised_promoter	0.172739013936961	PMD	commonPMD	69568808	cg14520424_TC11	cg14520424
cg00165323	chr1	70035080	R	II		IGR	shore	chr1:70032967-70034495	Both	CG	South Shore	ENST00000370958	chr1	70034133	70340687	306555	+	946	ENSG00000033122	LRRC7	protein_coding	chromosome	LRRC7	ENSG00000033122	LRRC7						Bivalent_poised_promoter	0.172739013936961	PMD	commonPMD	69569397	cg00165323_TC21	cg00165323
cg00338801	chr1	70035208	F	II		IGR	shore	chr1:70032967-70034495	Both	CG	South Shore	ENST00000370958	chr1	70034133	70340687	306555	+	1074	ENSG00000033122	LRRC7	protein_coding	chromosome	LRRC7	ENSG00000033122	LRRC7						Bivalent_poised_promoter	0.172739013936961	PMD	commonPMD	69569525	cg00338801_TC21	cg00338801
cg22812684	chr1	70035392	R	II		IGR	shore	chr1:70032967-70034495	Both	CG	South Shore	ENST00000370958	chr1	70034133	70340687	306555	+	1258	ENSG00000033122	LRRC7	protein_coding	chromosome	LRRC7	ENSG00000033122	LRRC7						Bivalent_poised_promoter	0.172739013936961	PMD	commonPMD	69569709	cg22812684_TC21	cg22812684
cg23624008	chr1	70035479	R	I		IGR	shore	chr1:70032967-70034495	Red	CG	South Shore	ENST00000370958	chr1	70034133	70340687	306555	+	1345	ENSG00000033122	LRRC7	protein_coding	chromosome	LRRC7	ENSG00000033122	LRRC7						Bivalent_poised_promoter	0.172739013936961	PMD	commonPMD	69569796	cg23624008_TC11	cg23624008
cg13304609	chr1	79085162	R	II	IFI44L	TSS1500	opensea		Both	CG	Open Sea	ENST00000452835	chr1	79085607	79093892	8286	+	443	ENSG00000137959	IFI44L	protein_coding	chromosome	IFI44L								Active_non-prostate_lineage_enhancer	0.150588651316784	PMD	commonPMD	78619477	cg13304609_TC21	cg13304609
cg03607951	chr1	79085586	F	II	IFI44L	TSS1500	opensea		Both	CG	Open Sea	ENST00000452835	chr1	79085607	79093892	8286	+	19	ENSG00000137959	IFI44L	protein_coding	chromosome	IFI44L								Active_non-prostate_lineage_enhancer	0.150588651316784	PMD	commonPMD	78619901	cg03607951_TC21	cg03607951
cg17980508	chr1	79085713	F	II	IFI44L	TSS1500	opensea		Both	CG	Open Sea	ENST00000452835	chr1	79085607	79093892	8286	+	105	ENSG00000137959	IFI44L	protein_coding	chromosome	IFI44L	ENSG00000137959	IFI44L						Active_non-prostate_lineage_enhancer	0.150588651316784	PMD	commonPMD	78620028	cg17980508_BC21	cg17980508
cg00855901	chr1	79085765	F	II	IFI44L	TSS1500	opensea		Both	CG	Open Sea	ENST00000452835	chr1	79085607	79093892	8286	+	157	ENSG00000137959	IFI44L	protein_coding	chromosome	IFI44L	ENSG00000137959	IFI44L						Active_non-prostate_lineage_enhancer	0.150588651316784	PMD	commonPMD	78620080	cg00855901_TC21	cg00855901
cg27315157	chr1	79086197	R	II	IFI44L	5'UTR	opensea		Both	CG	Open Sea	ENST00000476876	chr1	79086154	79107235	21082	+	42	ENSG00000137959	IFI44L	protein_coding	chromosome	IFI44L	ENSG00000137959	IFI44L						Active_non-prostate_lineage_enhancer	0.150588651316784	PMD	commonPMD	78620512	cg27315157_BC21	cg27315157
cg07478468	chr1	85464000	F	I	MCOLN2	TSS1500	island	chr1:85463884-85464167	Red	CG	Island	ENST00000370596	chr1	85464830	85598821	133992	+	828	ENSG00000162643	WDR63	protein_coding	chromosome	WDR63								Bivalent_poised_promoter	0.149986229438948	PMD		84998317	cg07478468_BC11	cg07478468
cg15639684	chr1	85464110	F	II	MCOLN2	TSS1500	island	chr1:85463884-85464167	Both	CG	Island	ENST00000370596	chr1	85464830	85598821	133992	+	718	ENSG00000162643	WDR63	protein_coding	chromosome	WDR63								Bivalent_poised_promoter	0.149986229438948	PMD		84998427	cg15639684_BC21	cg15639684
cg06402325	chr1	85464166	F	II	MCOLN2	TSS1500	island	chr1:85463884-85464167	Both	CG	Island	ENST00000370596	chr1	85464830	85598821	133992	+	662	ENSG00000162643	WDR63	protein_coding	chromosome	WDR63								Bivalent_poised_promoter	0.149986229438948	PMD
cg23106912	chr1	85464261	F	II	MCOLN2	TSS1500	shore	chr1:85462585-85463435	Both	CG	South Shore	ENST00000370596	chr1	85464830	85598821	133992	+	567	ENSG00000162643	WDR63	protein_coding	chromosome	WDR63								Bivalent_poised_promoter	0.149986229438948	PMD		84998578	cg23106912_BC21	cg23106912
cg05177459	chr1	85464290	R	II	MCOLN2	TSS1500	shore	chr1:85463884-85464167	Both	CG	South Shore	ENST00000370596	chr1	85464830	85598821	133992	+	538	ENSG00000162643	WDR63	protein_coding	chromosome	WDR63								Bivalent_poised_promoter	0.149986229438948	PMD		84998607	cg05177459_BC21	cg05177459
cg17479169	chr1	85464704	R	II		IGR	shore	chr1:85463884-85464167	Both	CG	South Shore	ENST00000370596	chr1	85464830	85598821	133992	+	124	ENSG00000162643	WDR63	protein_coding	chromosome	WDR63								Repressed_chromatin	0.149986229438948	PMD		84999021	cg17479169_TC21	cg17479169
cg12671634	chr1	85464710	R	II		IGR	shore	chr1:85463884-85464167	Both	CG	South Shore	ENST00000370596	chr1	85464830	85598821	133992	+	118	ENSG00000162643	WDR63	protein_coding	chromosome	WDR63								Repressed_chromatin	0.149986229438948	PMD		84999027	cg12671634_TC21	cg12671634
cg24810550	chr1	85464756	R	II		IGR	shore	chr1:85463884-85464167	Both	CG	South Shore	ENST00000370596	chr1	85464830	85598821	133992	+	72	ENSG00000162643	WDR63	protein_coding	chromosome	WDR63								Repressed_chromatin	0.149986229438948	PMD		84999073	cg24810550_TC21	cg24810550
cg02473334	chr1	89828988	F	II	GBP6	TSS1500	opensea		Both	CG	Open Sea	ENST00000370456	chr1	89829617	89852020	22404	+	627	ENSG00000183347	GBP6	protein_coding	chromosome	GBP6								Heterochromatin	0.137443714529497	PMD		89363429	cg02473334_BC21	cg02473334
cg06214007	chr1	89829308	F	II	GBP6	TSS200	opensea		Both	CG	Open Sea	ENST00000370456	chr1	89829617	89852020	22404	+	307	ENSG00000183347	GBP6	protein_coding	chromosome	GBP6								Heterochromatin	0.137443714529497	PMD
cg17232592	chr1	89829463	F	II	GBP6	1stExon	opensea		Both	CG	Open Sea	ENST00000370456	chr1	89829617	89852020	22404	+	152	ENSG00000183347	GBP6	protein_coding	chromosome	GBP6								Heterochromatin	0.137443714529497	PMD		89363904	cg17232592_BC21	cg17232592
cg12105183	chr1	89829876	F	II	GBP6	5'UTR	opensea		Both	CG	Open Sea	ENST00000535065	chr1	89829619	89851446	21828	+	256	ENSG00000183347	GBP6	protein_coding	chromosome	GBP6	ENSG00000183347	GBP6						Active_non-prostate_lineage_enhancer	0.137443714529497	PMD		89364317	cg12105183_TC21	cg12105183
cg24959428	chr1	89829951	R	II	GBP6	5'UTR	opensea		Both	CG	Open Sea	ENST00000535065	chr1	89829619	89851446	21828	+	331	ENSG00000183347	GBP6	protein_coding	chromosome	GBP6	ENSG00000183347	GBP6						Active_non-prostate_lineage_enhancer	0.137443714529497	PMD		89364392	cg24959428_BC21	cg24959428
cg02420133	chr1	89829981	F	II	GBP6	5'UTR	opensea		Both	CG	Open Sea	ENST00000535065	chr1	89829619	89851446	21828	+	361	ENSG00000183347	GBP6	protein_coding	chromosome	GBP6	ENSG00000183347	GBP6						Active_non-prostate_lineage_enhancer	0.137443714529497	PMD		89364422	cg02420133_BC21	cg02420133
cg14565265	chr1	90308951	R	I	LRRC8D	5'UTR	island	chr1:90308839-90309606	Red	CG	Island	ENST00000527156	chr1	90308982	90399187	90206	+	29	ENSG00000171492	LRRC8D	protein_coding	chromosome	LRRC8D	ENSG00000271949;ENSG00000171492	RP11-302M6.4;LRRC8D	PRAD_4997	6.62985717301775	Promoter	0.644710578842315	0.355289421157685	Active_prostate_lineage-specific_promoter	0.0792638771797327			89843392	cg14565265_TC11	cg14565265
cg04436714	chr1	90309218	R	II	LRRC8D	5'UTR	island	chr1:90308839-90309606	Both	CG	Island	ENST00000527156	chr1	90308982	90399187	90206	+	235	ENSG00000171492	LRRC8D	protein_coding	chromosome	LRRC8D	ENSG00000271949;ENSG00000171492	RP11-302M6.4;LRRC8D	PRAD_4997	6.62985717301775	Promoter	0.644710578842315	0.355289421157685	Active_non-prostate_lineage_promoter	0.0792638771797327			89843659	cg04436714_TC21	cg04436714
cg11335133	chr1	90309559	F	I	LRRC8D	5'UTR	island	chr1:90308839-90309606	Grn	CG	Island	ENST00000527156	chr1	90308982	90399187	90206	+	576	ENSG00000171492	LRRC8D	protein_coding	chromosome	LRRC8D	ENSG00000271949;ENSG00000171492	RP11-302M6.4;LRRC8D						Bivalent_poised_promoter	0.0792638771797327			89844000	cg11335133_TC11	cg11335133
cg01860897	chr1	90309605	F	II	LRRC8D	5'UTR	island	chr1:90308839-90309606	Both	CG	Island	ENST00000527156	chr1	90308982	90399187	90206	+	622	ENSG00000171492	LRRC8D	protein_coding	chromosome	LRRC8D	ENSG00000271949;ENSG00000171492	RP11-302M6.4;LRRC8D						Bivalent_poised_promoter	0.0792638771797327			89844046	cg01860897_TC21	cg01860897
cg11839020	chr1	90309998	F	II	LRRC8D	5'UTR	shore	chr1:90308839-90309606	Both	CG	South Shore	ENST00000527156	chr1	90308982	90399187	90206	+	1015	ENSG00000171492	LRRC8D	protein_coding	chromosome	LRRC8D	ENSG00000271949;ENSG00000171492	RP11-302M6.4;LRRC8D						Bivalent_poised_promoter	0.0792638771797327			89844439	cg11839020_TC21	cg11839020
cg22045340	chr1	95392675	F	I	CNN3	5'UTR	island	chr1:95391837-95393116	Red	CG	Island	ENST00000394202	chr1	95362901	95392699	29799	-	22	ENSG00000117519	CNN3	protein_coding	chromosome	CNN3	ENSG00000117519	CNN3	PRAD_5268	40.9643256413895	Promoter	0.766467065868264	0.233532934131737	Active_prostate_lineage-specific_promoter	0.0624396696547632			94927119	cg22045340_BC11	cg22045340
cg07823585	chr1	95392682	F	I	CNN3	5'UTR	island	chr1:95391837-95393116	Red	CG	Island	ENST00000394202	chr1	95362901	95392699	29799	-	15	ENSG00000117519	CNN3	protein_coding	chromosome	CNN3	ENSG00000117519	CNN3	PRAD_5268	40.9643256413895	Promoter	0.766467065868264	0.233532934131737	Active_prostate_lineage-specific_promoter	0.0624396696547632			94927126	cg07823585_TC11	cg07823585
cg02718725	chr1	95392925	F	II	CNN3	TSS200	island	chr1:95391837-95393116	Both	CG	Island	ENST00000370206	chr1	95362507	95392834	30328	-	90	ENSG00000117519	CNN3	protein_coding	chromosome	CNN3			PRAD_5268	40.9643256413895	Promoter	0.766467065868264	0.233532934131737	Active_prostate_lineage-specific_promoter	0.0624396696547632			94927369	cg02718725_TC21	cg02718725
cg26227186	chr1	95393138	F	I	CNN3	TSS1500	shore	chr1:95391837-95393116	Grn	CG	South Shore	ENST00000370206	chr1	95362507	95392834	30328	-	303	ENSG00000117519	CNN3	protein_coding	chromosome	CNN3			PRAD_5269	2.60868803341349	Intron	0.588822355289421	0.411177644710579	Active_prostate_lineage-specific_promoter	0.0624396696547632			94927582	cg26227186_TC11	cg26227186
cg02083825	chr1	95393310	F	II	LOC729970	TSS1500	shore	chr1:95391837-95393116	Both	CG	South Shore	ENST00000370206	chr1	95362507	95392834	30328	-	475	ENSG00000117519	CNN3	protein_coding	chromosome	CNN3			PRAD_5269	2.60868803341349	Intron	0.588822355289421	0.411177644710579	Active_prostate_lineage-specific_promoter	0.0624396696547632			94927754	cg02083825_TC21	cg02083825
cg02428941	chr1	95393403	F	II	CNN3	TSS1500	shore	chr1:95391837-95393116	Both	CG	South Shore	ENST00000370206	chr1	95362507	95392834	30328	-	568	ENSG00000117519	CNN3	protein_coding	chromosome	CNN3			PRAD_5269	2.60868803341349	Intron	0.588822355289421	0.411177644710579	Active_non-prostate_lineage_promoter	0.0624396696547632			94927847	cg02428941_BC21	cg02428941
cg10254774	chr1	95393415	R	II	CNN3	TSS1500	shore	chr1:95391837-95393116	Both	CG	South Shore	ENST00000370206	chr1	95362507	95392834	30328	-	580	ENSG00000117519	CNN3	protein_coding	chromosome	CNN3			PRAD_5269	2.60868803341349	Intron	0.588822355289421	0.411177644710579	Active_non-prostate_lineage_promoter	0.0624396696547632			94927859	cg10254774_TC21	cg10254774
cg27231335	chr1	95393429	F	II	CNN3	TSS1500	shore	chr1:95391837-95393116	Both	CG	South Shore	ENST00000370206	chr1	95362507	95392834	30328	-	594	ENSG00000117519	CNN3	protein_coding	chromosome	CNN3			PRAD_5269	2.60868803341349	Intron	0.588822355289421	0.411177644710579	Active_non-prostate_lineage_promoter	0.0624396696547632			94927873	cg27231335_TC21	cg27231335
cg09408571	chr1	101003634	R	II	GPR88	TSS200	shore	chr1:101004471-101005885	Both	CG	North Shore	ENST00000315033	chr1	101003693	101007574	3882	+	57	ENSG00000181656	GPR88	protein_coding	chromosome	GPR88								Bivalent_poised_enhancer	0.158124279121879	PMD	commonPMD	100538078	cg09408571_BC21	cg09408571
cg06223162	chr1	101003688	F	II	GPR88	TSS200	shore	chr1:101004471-101005885	Both	CG	North Shore	ENST00000315033	chr1	101003693	101007574	3882	+	3	ENSG00000181656	GPR88	protein_coding	chromosome	GPR88								Bivalent_poised_enhancer	0.158124279121879	PMD	commonPMD	100538132	cg06223162_BC21	cg06223162
cg07412545	chr1	101003924	F	II	GPR88	1stExon	shore	chr1:101004471-101005885	Both	CG	North Shore	ENST00000315033	chr1	101003693	101007574	3882	+	230	ENSG00000181656	GPR88	protein_coding	chromosome	GPR88	ENSG00000181656	GPR88						Bivalent_poised_promoter	0.158124279121879	PMD	commonPMD	100538368	cg07412545_BC21	cg07412545
cg14855972	chr1	101004472	R	II	GPR88	5'UTR	island	chr1:101004471-101005885	Both	CG	Island	ENST00000315033	chr1	101003693	101007574	3882	+	778	ENSG00000181656	GPR88	protein_coding	chromosome	GPR88	ENSG00000181656	GPR88						Bivalent_poised_promoter	0.158124279121879	PMD	commonPMD	100538916	cg14855972_TC21	cg14855972
cg10298815	chr1	101004474	R	II	GPR88	5'UTR	island	chr1:101004471-101005885	Both	CG	Island	ENST00000315033	chr1	101003693	101007574	3882	+	780	ENSG00000181656	GPR88	protein_coding	chromosome	GPR88	ENSG00000181656	GPR88						Bivalent_poised_promoter	0.158124279121879	PMD	commonPMD	100538918	cg10298815_BC21	cg10298815
cg16007456	chr1	101004638	R	I	GPR88	Body	island	chr1:101004471-101005885	Red	CG	Island	ENST00000315033	chr1	101003693	101007574	3882	+	944	ENSG00000181656	GPR88	protein_coding	chromosome	GPR88	ENSG00000181656	GPR88						Bivalent_poised_promoter	0.158124279121879	PMD	commonPMD	100539082	cg16007456_TC11	cg16007456
cg14421860	chr1	101004934	F	I	GPR88	Body	island	chr1:101004471-101005885	Red	CG	Island	ENST00000315033	chr1	101003693	101007574	3882	+	1240	ENSG00000181656	GPR88	protein_coding	chromosome	GPR88	ENSG00000181656	GPR88	PRAD_5407	3.7652790844038	Exon	0.746506986027944	0.253493013972056	Bivalent_poised_promoter	0.158124279121879	PMD	commonPMD
cg03696327	chr1	101005121	F	II	GPR88	Body	island	chr1:101004471-101005885	Both	CG	Island	ENST00000315033	chr1	101003693	101007574	3882	+	1427	ENSG00000181656	GPR88	protein_coding	chromosome	GPR88	ENSG00000181656	GPR88	PRAD_5407	3.7652790844038	Exon	0.746506986027944	0.253493013972056	Bivalent_poised_promoter	0.158124279121879	PMD	commonPMD	100539565	cg03696327_TC21	cg03696327
cg22602002	chr1	101005376	F	I	GPR88	Body	island	chr1:101004471-101005885	Red	CG	Island	ENST00000315033	chr1	101003693	101007574	3882	+	1682	ENSG00000181656	GPR88	protein_coding	chromosome	GPR88	ENSG00000181656	GPR88	PRAD_5408	3.3660260477564	Exon	0.738522954091816	0.261477045908184	Bivalent_poised_promoter	0.158124279121879	PMD	commonPMD	100539820	cg22602002_BC11	cg22602002
cg07706463	chr1	101005451	R	II	GPR88	Body	island	chr1:101004471-101005885	Both	CG	Island	ENST00000315033	chr1	101003693	101007574	3882	+	1757	ENSG00000181656	GPR88	protein_coding	chromosome	GPR88	ENSG00000181656	GPR88	PRAD_5408	3.3660260477564	Exon	0.738522954091816	0.261477045908184	Bivalent_poised_promoter	0.158124279121879	PMD	commonPMD	100539895	cg07706463_TC21	cg07706463
cg11882432	chr1	101005509	R	II	GPR88	Body	island	chr1:101004471-101005885	Both	CG	Island	ENST00000315033	chr1	101003693	101007574	3882	+	1815	ENSG00000181656	GPR88	protein_coding	chromosome	GPR88	ENSG00000181656	GPR88	PRAD_5408	3.3660260477564	Exon	0.738522954091816	0.261477045908184	Bivalent_poised_promoter	0.158124279121879	PMD	commonPMD	100539953	cg11882432_TC21	cg11882432
cg15539805	chr1	101184917	R	II	VCAM1	TSS1500	opensea		Both	CG	Open Sea	ENST00000370119	chr1	101185298	101204169	18872	+	379	ENSG00000162692	VCAM1	protein_coding	chromosome	VCAM1								Heterochromatin	0.166971533437627	PMD	commonPMD	100719361	cg15539805_BC21	cg15539805
cg04743650	chr1	101185070	R	II	VCAM1	TSS1500	opensea		Both	CG	Open Sea	ENST00000370119	chr1	101185298	101204169	18872	+	226	ENSG00000162692	VCAM1	protein_coding	chromosome	VCAM1								Active_non-prostate_lineage_enhancer	0.166971533437627	PMD	commonPMD	100719514	cg04743650_BC21	cg04743650
cg00208912	chr1	101185248	R	II	VCAM1	5'UTR	opensea		Both	CG	Open Sea	ENST00000370119	chr1	101185298	101204169	18872	+	48	ENSG00000162692	VCAM1	protein_coding	chromosome	VCAM1								Active_non-prostate_lineage_promoter	0.166971533437627	PMD	commonPMD	100719692	cg00208912_TC21	cg00208912
cg14043562	chr1	101185297	R	II	VCAM1	5'UTR	opensea		Both	CG	Open Sea	ENST00000370119	chr1	101185298	101204169	18872	+	0	ENSG00000162692	VCAM1	protein_coding	chromosome	VCAM1	ENSG00000162692	VCAM1						Active_non-prostate_lineage_promoter	0.166971533437627	PMD	commonPMD	100719741	cg14043562_TC21	cg14043562
cg25762679	chr1	101185311	F	II	VCAM1	1stExon	opensea		Both	CG	Open Sea	ENST00000347652	chr1	101185311	101204601	19291	+	0	ENSG00000162692	VCAM1	protein_coding	chromosome	VCAM1	ENSG00000162692	VCAM1						Active_non-prostate_lineage_promoter	0.166971533437627	PMD	commonPMD	100719755	cg25762679_BC21	cg25762679
cg27544046	chr1	101186048	F	II	VCAM1	Body	opensea		Both	CG	Open Sea	ENST00000370115	chr1	101185320	101204594	19275	+	727	ENSG00000162692	VCAM1	protein_coding	chromosome	VCAM1	ENSG00000162692	VCAM1						Active_non-prostate_lineage_enhancer	0.166971533437627	PMD	commonPMD	100720492	cg27544046_BC21	cg27544046
cg01667178	chr1	110210021	R	II	GSTM2	TSS1500	shore	chr1:110210581-110210956	Both	CG	North Shore	ENST00000369831	chr1	110210644	110252171	41528	+	621	ENSG00000213366	GSTM2	protein_coding	chromosome	GSTM2								Active_non-prostate_lineage_enhancer	0.100731798381753			109667399	cg01667178_TC21	cg01667178
cg11063364	chr1	110210238	R	II	GSTM2	TSS1500	shore	chr1:110210581-110210956	Both	CG	North Shore	ENST00000369831	chr1	110210644	110252171	41528	+	404	ENSG00000213366	GSTM2	protein_coding	chromosome	GSTM2								Active_non-prostate_lineage_enhancer	0.100731798381753
cg12647497	chr1	110210265	R	II	GSTM2	TSS1500	shore	chr1:110210581-110210956	Both	CG	North Shore	ENST00000369831	chr1	110210644	110252171	41528	+	377	ENSG00000213366	GSTM2	protein_coding	chromosome	GSTM2								Active_non-prostate_lineage_enhancer	0.100731798381753			109667643	cg12647497_BC21	cg12647497
cg13734661	chr1	110210495	R	II	GSTM2	TSS200	shore	chr1:110210581-110210956	Both	CG	North Shore	ENST00000369831	chr1	110210644	110252171	41528	+	147	ENSG00000213366	GSTM2	protein_coding	chromosome	GSTM2			PRAD_5608	10.1513013735925	Promoter	0.626746506986028	0.373253493013972	Active_non-prostate_lineage_promoter	0.100731798381753			109667873	cg13734661_BC21	cg13734661
cg14065576	chr1	110210635	R	I	GSTM2	TSS200	island	chr1:110210581-110210956	Red	CG	Island	ENST00000369831	chr1	110210644	110252171	41528	+	7	ENSG00000213366	GSTM2	protein_coding	chromosome	GSTM2			PRAD_5608	10.1513013735925	Promoter	0.626746506986028	0.373253493013972	Bivalent_poised_promoter	0.100731798381753			109668013	cg14065576_BC11	cg14065576
cg02337836	chr1	110210641	R	I	GSTM2	TSS200	island	chr1:110210581-110210956	Grn	CG	Island	ENST00000369831	chr1	110210644	110252171	41528	+	1	ENSG00000213366	GSTM2	protein_coding	chromosome	GSTM2			PRAD_5608	10.1513013735925	Promoter	0.626746506986028	0.373253493013972	Bivalent_poised_promoter	0.100731798381753			109668019	cg02337836_TC11	cg02337836
cg03070194	chr1	110210684	F	II	GSTM2	5'UTR	island	chr1:110210581-110210956	Both	CG	Island	ENST00000241337	chr1	110210688	110217908	7221	+	2	ENSG00000213366	GSTM2	protein_coding	chromosome	GSTM2	ENSG00000213366	GSTM2	PRAD_5608	10.1513013735925	Promoter	0.626746506986028	0.373253493013972	Bivalent_poised_promoter	0.100731798381753			109668062	cg03070194_BC21	cg03070194
cg07219542	chr1	110210770	R	I	GSTM2	1stExon	island	chr1:110210581-110210956	Red	CG	Island	ENST00000369829	chr1	110210714	110216147	5434	+	55	ENSG00000213366	GSTM2	protein_coding	chromosome	GSTM2	ENSG00000213366	GSTM2	PRAD_5608	10.1513013735925	Promoter	0.626746506986028	0.373253493013972	Bivalent_poised_promoter	0.100731798381753
cg03942855	chr1	110210925	R	II	GSTM2	Body	island	chr1:110210581-110210956	Both	CG	Island	ENST00000369829	chr1	110210714	110216147	5434	+	210	ENSG00000213366	GSTM2	protein_coding	chromosome	GSTM2	ENSG00000213366	GSTM2						Bivalent_poised_promoter	0.100731798381753			109668303	cg03942855_BC21	cg03942855
cg27432826	chr1	110672769	R	II		IGR	shore	chr1:110672810-110673339	Both	CG	North Shore	ENST00000334179	chr1	110655062	110656569	1508	+	17706	ENSG00000186150	UBL4B	protein_coding	chromosome	UBL4B								Bivalent_poised_promoter	0.131360781954126	PMD		110130147	cg27432826_TC21	cg27432826
cg02103924	chr1	110672857	F	II		IGR	island	chr1:110672810-110673339	Both	CG	Island	ENST00000334179	chr1	110655062	110656569	1508	+	17794	ENSG00000186150	UBL4B	protein_coding	chromosome	UBL4B								Bivalent_poised_promoter	0.131360781954126	PMD		110130235	cg02103924_BC21	cg02103924
cg25207248	chr1	110672912	R	I		IGR	island	chr1:110672810-110673339	Red	CG	Island	ENST00000334179	chr1	110655062	110656569	1508	+	17849	ENSG00000186150	UBL4B	protein_coding	chromosome	UBL4B								Bivalent_poised_promoter	0.131360781954126	PMD		110130290	cg25207248_TC11	cg25207248
cg09819083	chr1	110673179	F	II		IGR	island	chr1:110672810-110673339	Both	CG	Island	ENST00000334179	chr1	110655062	110656569	1508	+	18116	ENSG00000186150	UBL4B	protein_coding	chromosome	UBL4B								Bivalent_poised_promoter	0.131360781954126	PMD		110130557	cg09819083_TC21	cg09819083
cg04043150	chr1	110673319	F	II		IGR	island	chr1:110672810-110673339	Both	CG	Island	ENST00000334179	chr1	110655062	110656569	1508	+	18256	ENSG00000186150	UBL4B	protein_coding	chromosome	UBL4B								Bivalent_poised_enhancer	0.131360781954126	PMD		110130697	cg04043150_TC21	cg04043150
cg04780572	chr1	111097901	R	I		IGR	shore	chr1:111098066-111098362	Red	CG	North Shore	ENST00000369771	chr1	111059839	111061797	1959	-	36103	ENSG00000143105	KCNA10	protein_coding	chromosome	KCNA10								Bivalent_poised_promoter	0.117007428727003			110555279	cg04780572_BC11	cg04780572
cg02585459	chr1	111098150	F	I		IGR	island	chr1:111098066-111098362	Red	CG	Island	ENST00000369771	chr1	111059839	111061797	1959	-	36352	ENSG00000143105	KCNA10	protein_coding	chromosome	KCNA10								Bivalent_poised_promoter	0.117007428727003			110555528	cg02585459_TC11	cg02585459
cg00480136	chr1	111098212	R	II		IGR	island	chr1:111098066-111098362	Both	CG	Island	ENST00000369771	chr1	111059839	111061797	1959	-	36414	ENSG00000143105	KCNA10	protein_coding	chromosome	KCNA10								Bivalent_poised_promoter	0.117007428727003			110555590	cg00480136_BC21	cg00480136
cg17725100	chr1	111098247	R	I		IGR	island	chr1:111098066-111098362	Grn	CG	Island	ENST00000369771	chr1	111059839	111061797	1959	-	36449	ENSG00000143105	KCNA10	protein_coding	chromosome	KCNA10								Bivalent_poised_promoter	0.117007428727003
cg04275027	chr1	111098273	F	I		IGR	island	chr1:111098066-111098362	Red	CG	Island	ENST00000369771	chr1	111059839	111061797	1959	-	36475	ENSG00000143105	KCNA10	protein_coding	chromosome	KCNA10								Bivalent_poised_promoter	0.117007428727003			110555651	cg04275027_TC11	cg04275027
cg00971737	chr1	111098456	F	II		IGR	shore	chr1:111098066-111098362	Both	CG	South Shore	ENST00000369771	chr1	111059839	111061797	1959	-	36658	ENSG00000143105	KCNA10	protein_coding	chromosome	KCNA10								Bivalent_poised_promoter	0.117007428727003			110555834	cg00971737_TC21	cg00971737
cg10376161	chr1	112057879	R	II	ADORA3	Body	shore	chr1:112058184-112058590	Both	CG	North Shore	ENST00000241356	chr1	112042051	112046382	4332	-	11496	ENSG00000121933	ADORA3	protein_coding	chromosome	ADORA3	ENSG00000121933	ADORA3						Active_non-prostate_lineage_promoter	0.110647880748739			111515257	cg10376161_BC21	cg10376161
cg08256939	chr1	112058236	F	II	ADORA3	Body	island	chr1:112058184-112058590	Both	CG	Island	ENST00000241356	chr1	112042051	112046382	4332	-	11853	ENSG00000121933	ADORA3	protein_coding	chromosome	ADORA3	ENSG00000121933	ADORA3						Bivalent_poised_promoter	0.110647880748739			111515614	cg08256939_TC21	cg08256939
cg11574975	chr1	112058304	R	I	ADORA3	Body	island	chr1:112058184-112058590	Red	CG	Island	ENST00000241356	chr1	112042051	112046382	4332	-	11921	ENSG00000121933	ADORA3	protein_coding	chromosome	ADORA3	ENSG00000121933	ADORA3						Bivalent_poised_promoter	0.110647880748739			111515682	cg11574975_BC11	cg11574975
cg07314829	chr1	112058397	F	II	ADORA3	Body	island	chr1:112058184-112058590	Both	CG	Island	ENST00000241356	chr1	112042051	112046382	4332	-	12014	ENSG00000121933	ADORA3	protein_coding	chromosome	ADORA3	ENSG00000121933	ADORA3						Bivalent_poised_promoter	0.110647880748739			111515775	cg07314829_BC21	cg07314829
cg14669379	chr1	112058559	F	I	ADORA3	Body	island	chr1:112058184-112058590	Grn	CG	Island	ENST00000241356	chr1	112042051	112046382	4332	-	12176	ENSG00000121933	ADORA3	protein_coding	chromosome	ADORA3	ENSG00000121933	ADORA3						Bivalent_poised_promoter	0.110647880748739			111515937	cg14669379_TC11	cg14669379
cg00543976	chr1	112058750	F	II	ADORA3	Body	shore	chr1:112058184-112058590	Both	CG	South Shore	ENST00000241356	chr1	112042051	112046382	4332	-	12367	ENSG00000121933	ADORA3	protein_coding	chromosome	ADORA3	ENSG00000121933	ADORA3	PRAD_5719	4.27804658442152	Intron	0.578842315369261	0.421157684630739	Bivalent_poised_promoter	0.110647880748739			111516128	cg00543976_TC21	cg00543976
cg05764155	chr1	112058975	F	II	TMIGD3	Body	shore	chr1:112058184-112058590	Both	CG	South Shore	ENST00000241356	chr1	112042051	112046382	4332	-	12592	ENSG00000121933	ADORA3	protein_coding	chromosome	ADORA3	ENSG00000121933	ADORA3	PRAD_5719	4.27804658442152	Intron	0.578842315369261	0.421157684630739	Active_non-prostate_lineage_promoter	0.110647880748739
cg25201881	chr1	114695527	R	I	SYT6	5'UTR	island	chr1:114695136-114696672	Grn	CG	Island	ENST00000609117	chr1	114631914	114695539	63626	-	10	ENSG00000134207	SYT6	protein_coding	chromosome	SYT6	ENSG00000134207	SYT6	PRAD_5858	4.58672284691606	5' UTR	0.746506986027944	0.253493013972056	Bivalent_poised_promoter	0.164024161957289	PMD	commonPMD	114152905	cg25201881_BC11	cg25201881
cg27304110	chr1	114695695	F	I	SYT6	5'UTR	island	chr1:114695136-114696672	Red	CG	Island	ENST00000609577	chr1	114680668	114695602	14935	-	92	ENSG00000134207	SYT6	protein_coding	chromosome	SYT6	ENSG00000134207	SYT6						Bivalent_poised_promoter	0.164024161957289	PMD	commonPMD	114153073	cg27304110_TC11	cg27304110
cg19304150	chr1	114696350	F	I	SYT6	5'UTR	island	chr1:114695136-114696672	Grn	CG	Island	ENST00000393296	chr1	114631914	114696472	64559	-	120	ENSG00000134207	SYT6	protein_coding	chromosome	SYT6	ENSG00000134207	SYT6						Bivalent_poised_promoter	0.164024161957289	PMD	commonPMD	114153728	cg19304150_BC11	cg19304150
cg09177131	chr1	114696462	F	I	SYT6	5'UTR	island	chr1:114695136-114696672	Red	CG	Island	ENST00000393296	chr1	114631914	114696472	64559	-	8	ENSG00000134207	SYT6	protein_coding	chromosome	SYT6	ENSG00000134207	SYT6						Bivalent_poised_promoter	0.164024161957289	PMD	commonPMD	114153840	cg09177131_TC11	cg09177131
cg05368341	chr1	114696465	F	II	SYT6	5'UTR	island	chr1:114695136-114696672	Both	CG	Island	ENST00000393296	chr1	114631914	114696472	64559	-	5	ENSG00000134207	SYT6	protein_coding	chromosome	SYT6	ENSG00000134207	SYT6						Bivalent_poised_promoter	0.164024161957289	PMD	commonPMD	114153843	cg05368341_BC21	cg05368341
cg14456207	chr1	114696491	F	I	SYT6	TSS1500	island	chr1:114695136-114696672	Grn	CG	Island	ENST00000369547	chr1	114631914	114696472	64559	-	18	ENSG00000134207	SYT6	protein_coding	chromosome	SYT6	ENSG00000134207	SYT6						Bivalent_poised_promoter	0.164024161957289	PMD	commonPMD	114153869	cg14456207_BC11	cg14456207
cg21920775	chr1	114696641	R	II	SYT6	TSS200	island	chr1:114695136-114696672	Both	CG	Island	ENST00000610222	chr1	114636381	114696541	60161	-	99	ENSG00000134207	SYT6	protein_coding	chromosome	SYT6								Bivalent_poised_promoter	0.164024161957289	PMD	commonPMD	114154019	cg21920775_TC21	cg21920775
cg07283281	chr1	114696646	R	I	SYT6	TSS200	island	chr1:114695136-114696672	Red	CG	Island	ENST00000610222	chr1	114636381	114696541	60161	-	104	ENSG00000134207	SYT6	protein_coding	chromosome	SYT6								Bivalent_poised_promoter	0.164024161957289	PMD	commonPMD	114154024	cg07283281_BC11	cg07283281
cg10595388	chr1	114696664	R	I	SYT6	TSS200	island	chr1:114695136-114696672	Red	CG	Island	ENST00000610222	chr1	114636381	114696541	60161	-	122	ENSG00000134207	SYT6	protein_coding	chromosome	SYT6								Bivalent_poised_promoter	0.164024161957289	PMD	commonPMD	114154042	cg10595388_BC11	cg10595388
cg01567634	chr1	114696671	F	I	SYT6	TSS200	island	chr1:114695136-114696672	Red	CG	Island	ENST00000610222	chr1	114636381	114696541	60161	-	129	ENSG00000134207	SYT6	protein_coding	chromosome	SYT6								Bivalent_poised_promoter	0.164024161957289	PMD	commonPMD	114154049	cg01567634_BC11	cg01567634
cg03514545	chr1	114696698	F	II	SYT6	TSS1500	shore	chr1:114696886-114697185	Both	CG	North Shore	ENST00000610222	chr1	114636381	114696541	60161	-	156	ENSG00000134207	SYT6	protein_coding	chromosome	SYT6								Bivalent_poised_promoter	0.164024161957289	PMD	commonPMD	114154076	cg03514545_BC21	cg03514545
cg22646710	chr1	114696798	F	II	SYT6	TSS1500	shore	chr1:114696886-114697185	Both	CG	North Shore	ENST00000610222	chr1	114636381	114696541	60161	-	256	ENSG00000134207	SYT6	protein_coding	chromosome	SYT6								Bivalent_poised_promoter	0.164024161957289	PMD	commonPMD	114154176	cg22646710_BC21	cg22646710
cg08883066	chr1	114696822	F	II	SYT6	TSS1500	shore	chr1:114696886-114697185	Both	CG	North Shore	ENST00000610222	chr1	114636381	114696541	60161	-	280	ENSG00000134207	SYT6	protein_coding	chromosome	SYT6								Bivalent_poised_promoter	0.164024161957289	PMD	commonPMD	114154200	cg08883066_BC21	cg08883066
cg15976388	chr1	114696946	R	II	SYT6	TSS1500	island	chr1:114696886-114697185	Both	CG	Island	ENST00000610222	chr1	114636381	114696541	60161	-	404	ENSG00000134207	SYT6	protein_coding	chromosome	SYT6								Bivalent_poised_promoter	0.164024161957289	PMD	commonPMD	114154324	cg15976388_TC21	cg15976388
cg19901801	chr1	114697032	R	I	SYT6	TSS1500	island	chr1:114696886-114697185	Red	CG	Island	ENST00000610222	chr1	114636381	114696541	60161	-	490	ENSG00000134207	SYT6	protein_coding	chromosome	SYT6								Bivalent_poised_promoter	0.164024161957289	PMD	commonPMD	114154410	cg19901801_BC11	cg19901801
cg19874857	chr1	114697095	F	II	SYT6	TSS1500	island	chr1:114696886-114697185	Both	CG	Island	ENST00000610222	chr1	114636381	114696541	60161	-	553	ENSG00000134207	SYT6	protein_coding	chromosome	SYT6								Bivalent_poised_promoter	0.164024161957289	PMD	commonPMD
cg12804010	chr1	114697113	R	I	SYT6	TSS1500	island	chr1:114696886-114697185	Red	CG	Island	ENST00000610222	chr1	114636381	114696541	60161	-	571	ENSG00000134207	SYT6	protein_coding	chromosome	SYT6								Bivalent_poised_promoter	0.164024161957289	PMD	commonPMD	114154491	cg12804010_TC11	cg12804010
cg06620092	chr1	114697523	R	I	SYT6	TSS1500	shore	chr1:114695136-114696672	Red	CG	South Shore	ENST00000610222	chr1	114636381	114696541	60161	-	981	ENSG00000134207	SYT6	protein_coding	chromosome	SYT6								Bivalent_poised_promoter	0.164024161957289	PMD	commonPMD	114154901	cg06620092_BC11	cg06620092
cg00764109	chr1	114697582	R	II	SYT6	TSS1500	shore	chr1:114695136-114696672	Both	CG	South Shore	ENST00000610222	chr1	114636381	114696541	60161	-	1040	ENSG00000134207	SYT6	protein_coding	chromosome	SYT6								Bivalent_poised_promoter	0.164024161957289	PMD	commonPMD	114154960	cg00764109_BC21	cg00764109
cg22374525	chr1	116370764	F	II		IGR	shore	chr1:116370810-116371303	Both	CG	North Shore	ENST00000429731	chr1	116380673	116383362	2690	-	12596	ENSG00000177551	NHLH2	protein_coding	chromosome	NHLH2								Bivalent_poised_promoter	0.10937197221975			115828143	cg22374525_TC21	cg22374525
cg27452217	chr1	116371037	R	II		IGR	island	chr1:116370810-116371303	Both	CG	Island	ENST00000429731	chr1	116380673	116383362	2690	-	12323	ENSG00000177551	NHLH2	protein_coding	chromosome	NHLH2								Bivalent_poised_promoter	0.10937197221975			115828416	cg27452217_TC21	cg27452217
cg24660670	chr1	116371083	F	II		IGR	island	chr1:116370810-116371303	Both	CG	Island	ENST00000429731	chr1	116380673	116383362	2690	-	12277	ENSG00000177551	NHLH2	protein_coding	chromosome	NHLH2								Bivalent_poised_promoter	0.10937197221975			115828462	cg24660670_BC21	cg24660670
cg15654259	chr1	116371187	R	I		IGR	island	chr1:116370810-116371303	Red	CG	Island	ENST00000429731	chr1	116380673	116383362	2690	-	12173	ENSG00000177551	NHLH2	protein_coding	chromosome	NHLH2								Bivalent_poised_promoter	0.10937197221975			115828566	cg15654259_TC11	cg15654259
cg25176901	chr1	116371452	F	II		IGR	shore	chr1:116370810-116371303	Both	CG	South Shore	ENST00000429731	chr1	116380673	116383362	2690	-	11908	ENSG00000177551	NHLH2	protein_coding	chromosome	NHLH2								Bivalent_poised_promoter	0.10937197221975			115828831	cg25176901_BC21	cg25176901
cg21852513	chr1	116371475	R	II		IGR	shore	chr1:116370810-116371303	Both	CG	South Shore	ENST00000429731	chr1	116380673	116383362	2690	-	11885	ENSG00000177551	NHLH2	protein_coding	chromosome	NHLH2								Bivalent_poised_promoter	0.10937197221975			115828854	cg21852513_TC21	cg21852513
cg17481936	chr1	116371802	R	II		IGR	shore	chr1:116370810-116371303	Both	CG	South Shore	ENST00000429731	chr1	116380673	116383362	2690	-	11558	ENSG00000177551	NHLH2	protein_coding	chromosome	NHLH2								Bivalent_poised_enhancer	0.10937197221975			115829181	cg17481936_BC21	cg17481936
cg23952578	chr1	116371871	R	I		IGR	shore	chr1:116370810-116371303	Red	CG	South Shore	ENST00000429731	chr1	116380673	116383362	2690	-	11489	ENSG00000177551	NHLH2	protein_coding	chromosome	NHLH2								Bivalent_poised_enhancer	0.10937197221975			115829250	cg23952578_TC11	cg23952578
cg02855836	chr1	116710530	R	I		IGR	island	chr1:116710157-116710546	Red	CG	Island	ENST00000464946	chr1	116666494	116670868	4375	+	44035	ENSG00000173212	MAB21L3	protein_coding	chromosome	MAB21L3								Bivalent_poised_promoter	0.091351485642513			116167909	cg02855836_BC11	cg02855836
cg10376286	chr1	116710606	R	II		IGR	shore	chr1:116710837-116711260	Both	CG	North Shore	ENST00000464946	chr1	116666494	116670868	4375	+	44111	ENSG00000173212	MAB21L3	protein_coding	chromosome	MAB21L3								Bivalent_poised_promoter	0.091351485642513			116167985	cg10376286_BC21	cg10376286
cg27527108	chr1	116711075	R	I		IGR	island	chr1:116710837-116711260	Grn	CG	Island	ENST00000464946	chr1	116666494	116670868	4375	+	44580	ENSG00000173212	MAB21L3	protein_coding	chromosome	MAB21L3			PRAD_5936	11.7430975958609	Distal	0.630738522954092	0.369261477045908	Bivalent_poised_promoter	0.091351485642513			116168454	cg27527108_TC11	cg27527108
cg17933722	chr1	116711077	F	II		IGR	island	chr1:116710837-116711260	Both	CG	Island	ENST00000464946	chr1	116666494	116670868	4375	+	44582	ENSG00000173212	MAB21L3	protein_coding	chromosome	MAB21L3			PRAD_5936	11.7430975958609	Distal	0.630738522954092	0.369261477045908	Bivalent_poised_promoter	0.091351485642513			116168456	cg17933722_TC21	cg17933722
cg01824919	chr1	116711339	R	II		IGR	shore	chr1:116710157-116710546	Both	CG	South Shore	ENST00000464946	chr1	116666494	116670868	4375	+	44844	ENSG00000173212	MAB21L3	protein_coding	chromosome	MAB21L3			PRAD_5936	11.7430975958609	Distal	0.630738522954092	0.369261477045908	Active_non-prostate_lineage_promoter	0.091351485642513			116168718	cg01824919_BC21	cg01824919
cg15724945	chr1	119548527	F	II		IGR	shore	chr1:119549144-119551320	Both	CG	North Shore	ENST00000207157	chr1	119425669	119532179	106511	-	16347	ENSG00000092607	TBX15	protein_coding	chromosome	TBX15								Repressed_chromatin	0.0749139163054282			119005904	cg15724945_BC21	cg15724945
cg09232478	chr1	119548852	F	II		IGR	shore	chr1:119549144-119551320	Both	CG	North Shore	ENST00000207157	chr1	119425669	119532179	106511	-	16672	ENSG00000092607	TBX15	protein_coding	chromosome	TBX15								Repressed_chromatin	0.0749139163054282			119006229	cg09232478_TC21	cg09232478
cg10572355	chr1	119549145	R	II		IGR	island	chr1:119549144-119551320	Both	CG	Island	ENST00000207157	chr1	119425669	119532179	106511	-	16965	ENSG00000092607	TBX15	protein_coding	chromosome	TBX15								Repressed_chromatin	0.0749139163054282			119006522	cg10572355_TC21	cg10572355
cg13476854	chr1	119549263	F	II		IGR	island	chr1:119549144-119551320	Both	CG	Island	ENST00000207157	chr1	119425669	119532179	106511	-	17083	ENSG00000092607	TBX15	protein_coding	chromosome	TBX15								Bivalent_poised_promoter	0.0749139163054282			119006640	cg13476854_TC21	cg13476854
cg24306982	chr1	119549312	R	I		IGR	island	chr1:119549144-119551320	Grn	CG	Island	ENST00000207157	chr1	119425669	119532179	106511	-	17132	ENSG00000092607	TBX15	protein_coding	chromosome	TBX15								Bivalent_poised_promoter	0.0749139163054282			119006689	cg24306982_TC11	cg24306982
cg17819053	chr1	119549626	F	II		IGR	island	chr1:119549144-119551320	Both	CG	Island	ENST00000207157	chr1	119425669	119532179	106511	-	17446	ENSG00000092607	TBX15	protein_coding	chromosome	TBX15								Bivalent_poised_promoter	0.0749139163054282			119007003	cg17819053_TC21	cg17819053
cg16145113	chr1	119549847	F	II		IGR	island	chr1:119549144-119551320	Both	CG	Island	ENST00000207157	chr1	119425669	119532179	106511	-	17667	ENSG00000092607	TBX15	protein_coding	chromosome	TBX15								Bivalent_poised_promoter	0.0749139163054282			119007224	cg16145113_TC21	cg16145113
cg22002034	chr1	119549948	F	II		IGR	island	chr1:119549144-119551320	Both	CG	Island	ENST00000207157	chr1	119425669	119532179	106511	-	17768	ENSG00000092607	TBX15	protein_coding	chromosome	TBX15								Bivalent_poised_promoter	0.0749139163054282			119007325	cg22002034_TC21	cg22002034
cg25771271	chr1	119550191	F	II		IGR	island	chr1:119549144-119551320	Both	CG	Island	ENST00000207157	chr1	119425669	119532179	106511	-	18011	ENSG00000092607	TBX15	protein_coding	chromosome	TBX15								Bivalent_poised_promoter	0.0749139163054282
cg13933734	chr1	119550484	F	I		IGR	island	chr1:119549144-119551320	Grn	CG	Island	ENST00000207157	chr1	119425669	119532179	106511	-	18304	ENSG00000092607	TBX15	protein_coding	chromosome	TBX15								Bivalent_poised_promoter	0.0749139163054282			119007861	cg13933734_TC11	cg13933734
cg03476613	chr1	119550674	R	II		IGR	island	chr1:119549144-119551320	Both	CG	Island	ENST00000207157	chr1	119425669	119532179	106511	-	18494	ENSG00000092607	TBX15	protein_coding	chromosome	TBX15								Bivalent_poised_promoter	0.0749139163054282			119008051	cg03476613_BC21	cg03476613
cg01466288	chr1	119550803	R	II		IGR	island	chr1:119549144-119551320	Both	CG	Island	ENST00000207157	chr1	119425669	119532179	106511	-	18623	ENSG00000092607	TBX15	protein_coding	chromosome	TBX15								Bivalent_poised_promoter	0.0749139163054282			119008180	cg01466288_BC21	cg01466288
cg15159324	chr1	119550854	F	II		IGR	island	chr1:119549144-119551320	Both	CG	Island	ENST00000207157	chr1	119425669	119532179	106511	-	18674	ENSG00000092607	TBX15	protein_coding	chromosome	TBX15								Bivalent_poised_promoter	0.0749139163054282			119008231	cg15159324_BC21	cg15159324
cg09628195	chr1	119551303	F	II		IGR	island	chr1:119549144-119551320	Both	CG	Island	ENST00000207157	chr1	119425669	119532179	106511	-	19123	ENSG00000092607	TBX15	protein_coding	chromosome	TBX15								Bivalent_poised_promoter	0.0749139163054282			119008680	cg09628195_TC21	cg09628195
cg18261050	chr1	119551319	R	II		IGR	island	chr1:119549144-119551320	Both	CG	Island	ENST00000207157	chr1	119425669	119532179	106511	-	19139	ENSG00000092607	TBX15	protein_coding	chromosome	TBX15								Bivalent_poised_promoter	0.0749139163054282			119008696	cg18261050_TC21	cg18261050
cg21837207	chr1	119869897	F	II		IGR	shore	chr1:119870226-119870535	Both	CG	North Shore	ENST00000457318	chr1	119911402	119929317	17916	+	41503	ENSG00000116882	HAO2	protein_coding	chromosome	HAO2								Bivalent_poised_promoter	0.115977743721276			119327274	cg21837207_TC21	cg21837207
cg14181008	chr1	119870029	F	II		IGR	shore	chr1:119870226-119870535	Both	CG	North Shore	ENST00000457318	chr1	119911402	119929317	17916	+	41371	ENSG00000116882	HAO2	protein_coding	chromosome	HAO2			PRAD_6083	2.52105937673274	Distal	0.616766467065868	0.383233532934132	Bivalent_poised_promoter	0.115977743721276			119327406	cg14181008_TC21	cg14181008
cg01663821	chr1	119870093	F	II		IGR	shore	chr1:119870226-119870535	Both	CG	North Shore	ENST00000457318	chr1	119911402	119929317	17916	+	41307	ENSG00000116882	HAO2	protein_coding	chromosome	HAO2			PRAD_6083	2.52105937673274	Distal	0.616766467065868	0.383233532934132	Bivalent_poised_promoter	0.115977743721276			119327470	cg01663821_BC21	cg01663821
cg22230604	chr1	119870287	F	II		IGR	island	chr1:119870226-119870535	Both	CG	Island	ENST00000457318	chr1	119911402	119929317	17916	+	41113	ENSG00000116882	HAO2	protein_coding	chromosome	HAO2			PRAD_6083	2.52105937673274	Distal	0.616766467065868	0.383233532934132	Bivalent_poised_promoter	0.115977743721276			119327664	cg22230604_TC21	cg22230604
cg23609985	chr1	119870339	R	I		IGR	island	chr1:119870226-119870535	Red	CG	Island	ENST00000457318	chr1	119911402	119929317	17916	+	41061	ENSG00000116882	HAO2	protein_coding	chromosome	HAO2			PRAD_6083	2.52105937673274	Distal	0.616766467065868	0.383233532934132	Bivalent_poised_promoter	0.115977743721276			119327716	cg23609985_BC11	cg23609985
cg01085347	chr1	119870666	F	I		IGR	shore	chr1:119870226-119870535	Red	CG	South Shore	ENST00000457318	chr1	119911402	119929317	17916	+	40734	ENSG00000116882	HAO2	protein_coding	chromosome	HAO2								Primed_non-prostate_lineage-specific_enhancer	0.115977743721276			119328043	cg01085347_BC11	cg01085347
cg26506316	chr1	119870682	F	II		IGR	shore	chr1:119870226-119870535	Both	CG	South Shore	ENST00000457318	chr1	119911402	119929317	17916	+	40718	ENSG00000116882	HAO2	protein_coding	chromosome	HAO2								Primed_non-prostate_lineage-specific_enhancer	0.115977743721276			119328059	cg26506316_BC21	cg26506316
cg03526459	chr1	146549940	R	I		IGR	island	chr1:146549850-146550075	Red	CG	Island	ENST00000496858	chr1	146630798	146634089	3292	-	84147	ENSG00000131791	PRKAB2	protein_coding	chromosome	PRKAB2								Bivalent_poised_enhancer	0.151016622740386	PMD	commonPMD
cg07796782	chr1	146550009	R	II		IGR	island	chr1:146549850-146550075	Both	CG	Island	ENST00000496858	chr1	146630798	146634089	3292	-	84078	ENSG00000131791	PRKAB2	protein_coding	chromosome	PRKAB2								Bivalent_poised_enhancer	0.151016622740386	PMD	commonPMD
cg02487331	chr1	146550467	F	II		IGR	island	chr1:146550290-146551260	Both	CG	Island	ENST00000496858	chr1	146630798	146634089	3292	-	83620	ENSG00000131791	PRKAB2	protein_coding	chromosome	PRKAB2								Bivalent_poised_promoter	0.151016622740386	PMD	commonPMD	147078918	cg02487331_BC21	cg02487331
cg20449590	chr1	146551201	R	I		IGR	island	chr1:146550290-146551260	Red	CG	Island	ENST00000496858	chr1	146630798	146634089	3292	-	82886	ENSG00000131791	PRKAB2	protein_coding	chromosome	PRKAB2								Bivalent_poised_promoter	0.151016622740386	PMD	commonPMD
cg06871074	chr1	146551565	R	II		IGR	island	chr1:146551476-146551764	Both	CG	Island	ENST00000496858	chr1	146630798	146634089	3292	-	82522	ENSG00000131791	PRKAB2	protein_coding	chromosome	PRKAB2								Bivalent_poised_promoter	0.151016622740386	PMD	commonPMD	147080016	cg06871074_BC21	cg06871074
cg08063211	chr1	146551599	F	II		IGR	island	chr1:146551476-146551764	Both	CG	Island	ENST00000496858	chr1	146630798	146634089	3292	-	82488	ENSG00000131791	PRKAB2	protein_coding	chromosome	PRKAB2								Bivalent_poised_promoter	0.151016622740386	PMD	commonPMD
cg21908235	chr1	146551744	F	I		IGR	island	chr1:146551476-146551764	Red	CG	Island	ENST00000496858	chr1	146630798	146634089	3292	-	82343	ENSG00000131791	PRKAB2	protein_coding	chromosome	PRKAB2								Bivalent_poised_promoter	0.151016622740386	PMD	commonPMD	147080195	cg21908235_TC11	cg21908235
cg16700924	chr1	146552102	F	II		IGR	shore	chr1:146552328-146552577	Both	CG	North Shore	ENST00000496858	chr1	146630798	146634089	3292	-	81985	ENSG00000131791	PRKAB2	protein_coding	chromosome	PRKAB2								Bivalent_poised_promoter	0.151016622740386	PMD	commonPMD	147080553	cg16700924_TC21	cg16700924
cg00044796	chr1	146552390	R	I		IGR	island	chr1:146552328-146552577	Red	CG	Island	ENST00000496858	chr1	146630798	146634089	3292	-	81697	ENSG00000131791	PRKAB2	protein_coding	chromosome	PRKAB2								Bivalent_poised_promoter	0.151016622740386	PMD	commonPMD
cg24853868	chr1	146555624	F	II		IGR	shore	chr1:146556312-146556676	Both	CG	North Shore	ENST00000496858	chr1	146630798	146634089	3292	-	78463	ENSG00000131791	PRKAB2	protein_coding	chromosome	PRKAB2								Bivalent_poised_promoter	0.151016622740386	PMD	commonPMD	147084075	cg24853868_BC21	cg24853868
cg16409339	chr1	146556239	R	II		IGR	shore	chr1:146556312-146556676	Both	CG	North Shore	ENST00000496858	chr1	146630798	146634089	3292	-	77848	ENSG00000131791	PRKAB2	protein_coding	chromosome	PRKAB2			PRAD_6273	5.9720051843408	Distal	0.536926147704591	0.463073852295409	Bivalent_poised_promoter	0.151016622740386	PMD	commonPMD
cg16277128	chr1	146556479	F	I		IGR	island	chr1:146556312-146556676	Red	CG	Island	ENST00000496858	chr1	146630798	146634089	3292	-	77608	ENSG00000131791	PRKAB2	protein_coding	chromosome	PRKAB2			PRAD_6273	5.9720051843408	Distal	0.536926147704591	0.463073852295409	Bivalent_poised_promoter	0.151016622740386	PMD	commonPMD
cg00693978	chr1	146556675	F	II		IGR	island	chr1:146556312-146556676	Both	CG	Island	ENST00000496858	chr1	146630798	146634089	3292	-	77412	ENSG00000131791	PRKAB2	protein_coding	chromosome	PRKAB2								Bivalent_poised_promoter	0.151016622740386	PMD	commonPMD	147085128	cg00693978_TC21	cg00693978
cg24053514	chr1	146556859	R	I		IGR	shore	chr1:146556312-146556676	Red	CG	South Shore	ENST00000496858	chr1	146630798	146634089	3292	-	77228	ENSG00000131791	PRKAB2	protein_coding	chromosome	PRKAB2								Bivalent_poised_promoter	0.151016622740386	PMD	commonPMD
cg07119434	chr1	151103642	R	II		IGR	shore	chr1:151103685-151106100	Both	CG	North Shore	ENST00000479820	chr1	151104543	151105344	802	-	1700	ENSG00000143434	SEMA6C	protein_coding	chromosome	SEMA6C								Bivalent_poised_promoter	0.0814418807829248			151131166	cg07119434_TC21	cg07119434
cg19706516	chr1	151103869	R	II		IGR	island	chr1:151103685-151106100	Both	CG	Island	ENST00000479820	chr1	151104543	151105344	802	-	1473	ENSG00000143434	SEMA6C	protein_coding	chromosome	SEMA6C			PRAD_6498	13.4688343572043	Exon	0.610778443113772	0.389221556886228	Bivalent_poised_promoter	0.0814418807829248			151131393	cg19706516_TC21	cg19706516
cg16399136	chr1	151104003	R	I		IGR	island	chr1:151103685-151106100	Red	CG	Island	ENST00000479820	chr1	151104543	151105344	802	-	1339	ENSG00000143434	SEMA6C	protein_coding	chromosome	SEMA6C			PRAD_6498	13.4688343572043	Exon	0.610778443113772	0.389221556886228	Bivalent_poised_promoter	0.0814418807829248			151131527	cg16399136_BC11	cg16399136
cg04065086	chr1	151104186	R	II	SEMA6C	3'UTR	island	chr1:151103685-151106100	Both	CG	Island	ENST00000479820	chr1	151104543	151105344	802	-	1156	ENSG00000143434	SEMA6C	protein_coding	chromosome	SEMA6C	ENSG00000143434	SEMA6C						Bivalent_poised_promoter	0.0814418807829248			151131710	cg04065086_TC21	cg04065086
cg23010096	chr1	151104227	R	II	SEMA6C	3'UTR	island	chr1:151103685-151106100	Both	CG	Island	ENST00000479820	chr1	151104543	151105344	802	-	1115	ENSG00000143434	SEMA6C	protein_coding	chromosome	SEMA6C	ENSG00000143434	SEMA6C						Bivalent_poised_promoter	0.0814418807829248			151131751	cg23010096_TC21	cg23010096
cg04736556	chr1	151104230	R	II	SEMA6C	3'UTR	island	chr1:151103685-151106100	Both	CG	Island	ENST00000479820	chr1	151104543	151105344	802	-	1112	ENSG00000143434	SEMA6C	protein_coding	chromosome	SEMA6C	ENSG00000143434	SEMA6C						Bivalent_poised_promoter	0.0814418807829248
cg07371589	chr1	151104367	F	I	SEMA6C	3'UTR	island	chr1:151103685-151106100	Red	CG	Island	ENST00000479820	chr1	151104543	151105344	802	-	975	ENSG00000143434	SEMA6C	protein_coding	chromosome	SEMA6C	ENSG00000143434	SEMA6C	PRAD_6499	3.91006507475307	3' UTR	0.660678642714571	0.339321357285429	Bivalent_poised_promoter	0.0814418807829248			151131891	cg07371589_BC11	cg07371589
cg21988207	chr1	152634393	R	II	LCE2D	TSS1500	opensea		Both	CG	Open Sea	ENST00000368784	chr1	152635872	152637135	1264	+	1477	ENSG00000187223	LCE2D	protein_coding	chromosome	LCE2D								Heterochromatin	0.177905369596172	PMD	commonPMD	152661917	cg21988207_BC21	cg21988207
cg23329254	chr1	152634471	F	II	LCE2D	TSS1500	opensea		Both	CG	Open Sea	ENST00000368784	chr1	152635872	152637135	1264	+	1399	ENSG00000187223	LCE2D	protein_coding	chromosome	LCE2D								Heterochromatin	0.177905369596172	PMD	commonPMD
cg22044308	chr1	152635226	R	II	LCE2D	TSS1500	opensea		Both	CG	Open Sea	ENST00000368784	chr1	152635872	152637135	1264	+	644	ENSG00000187223	LCE2D	protein_coding	chromosome	LCE2D								Heterochromatin	0.177905369596172	PMD	commonPMD	152662750	cg22044308_TC21	cg22044308
cg00204728	chr1	152635239	R	II	LCE2D	TSS1500	opensea		Both	CG	Open Sea	ENST00000368784	chr1	152635872	152637135	1264	+	631	ENSG00000187223	LCE2D	protein_coding	chromosome	LCE2D								Heterochromatin	0.177905369596172	PMD	commonPMD	152662763	cg00204728_BC21	cg00204728
cg21312148	chr1	152636074	R	II	LCE2D	5'UTR	opensea		Both	CG	Open Sea	ENST00000368784	chr1	152635872	152637135	1264	+	201	ENSG00000187223	LCE2D	protein_coding	chromosome	LCE2D	ENSG00000187223	LCE2D						Repressed_chromatin	0.177905369596172	PMD	commonPMD	152663598	cg21312148_BC21	cg21312148
cg25686513	chr1	152636262	R	II	LCE2D	5'UTR	opensea		Both	CG	Open Sea	ENST00000368784	chr1	152635872	152637135	1264	+	389	ENSG00000187223	LCE2D	protein_coding	chromosome	LCE2D	ENSG00000187223	LCE2D						Repressed_chromatin	0.177905369596172	PMD	commonPMD	152663786	cg25686513_BC21	cg25686513
cg26318277	chr1	152669902	R	II	LCE2A	TSS1500	opensea		Both	CG	Open Sea	ENST00000368779	chr1	152670840	152671918	1079	+	936	ENSG00000187173	LCE2A	protein_coding	chromosome	LCE2A								Heterochromatin	0.177905369596172	PMD	commonPMD	152697426	cg26318277_TC21	cg26318277
cg22616525	chr1	152669985	R	II	LCE2A	TSS1500	opensea		Both	CG	Open Sea	ENST00000368779	chr1	152670840	152671918	1079	+	853	ENSG00000187173	LCE2A	protein_coding	chromosome	LCE2A								Heterochromatin	0.177905369596172	PMD	commonPMD	152697509	cg22616525_BC21	cg22616525
cg13974761	chr1	152670598	R	II	LCE2A	TSS1500	opensea		Both	CG	Open Sea	ENST00000368779	chr1	152670840	152671918	1079	+	240	ENSG00000187173	LCE2A	protein_coding	chromosome	LCE2A								Repressed_chromatin	0.177905369596172	PMD	commonPMD	152698122	cg13974761_TC21	cg13974761
cg13705774	chr1	152670764	R	II	LCE2A	TSS200	opensea		Both	CG	Open Sea	ENST00000368779	chr1	152670840	152671918	1079	+	74	ENSG00000187173	LCE2A	protein_coding	chromosome	LCE2A								Repressed_chromatin	0.177905369596172	PMD	commonPMD
cg13697387	chr1	152670843	R	II	LCE2A	1stExon	opensea		Both	CG	Open Sea	ENST00000368779	chr1	152670840	152671918	1079	+	2	ENSG00000187173	LCE2A	protein_coding	chromosome	LCE2A	ENSG00000187173	LCE2A						Repressed_chromatin	0.177905369596172	PMD	commonPMD	152698367	cg13697387_BC21	cg13697387
cg08166767	chr1	152671348	R	II	LCE2A	5'UTR	opensea		Both	CG	Open Sea	ENST00000368779	chr1	152670840	152671918	1079	+	507	ENSG00000187173	LCE2A	protein_coding	chromosome	LCE2A	ENSG00000187173	LCE2A						Repressed_chromatin	0.177905369596172	PMD	commonPMD	152698872	cg08166767_TC21	cg08166767
cg16354520	chr1	152671707	F	II	LCE2A	3'UTR	opensea		Both	CG	Open Sea	ENST00000368779	chr1	152670840	152671918	1079	+	866	ENSG00000187173	LCE2A	protein_coding	chromosome	LCE2A	ENSG00000187173	LCE2A						Repressed_chromatin	0.177905369596172	PMD	commonPMD	152699231	cg16354520_TC21	cg16354520
cg13153264	chr1	152680502	F	II	LCE4A	TSS1500	opensea		Both	CG	Open Sea	ENST00000368777	chr1	152680636	152681967	1332	+	132	ENSG00000187170	LCE4A	protein_coding	chromosome	LCE4A								Heterochromatin	0.177905369596172	PMD	commonPMD	152708026	cg13153264_TC21	cg13153264
cg20823091	chr1	152680639	F	II	LCE4A	TSS1500	opensea		Both	CG	Open Sea	ENST00000368777	chr1	152680636	152681967	1332	+	2	ENSG00000187170	LCE4A	protein_coding	chromosome	LCE4A	ENSG00000187170	LCE4A						Repressed_chromatin	0.177905369596172	PMD	commonPMD	152708163	cg20823091_TC21	cg20823091
cg15332782	chr1	152680738	F	II	LCE4A	TSS1500	opensea		Both	CG	Open Sea	ENST00000368777	chr1	152680636	152681967	1332	+	101	ENSG00000187170	LCE4A	protein_coding	chromosome	LCE4A	ENSG00000187170	LCE4A						Repressed_chromatin	0.177905369596172	PMD	commonPMD	152708262	cg15332782_TC21	cg15332782
cg21846488	chr1	152680843	R	II	LCE4A	TSS1500	opensea		Both	CG	Open Sea	ENST00000368777	chr1	152680636	152681967	1332	+	206	ENSG00000187170	LCE4A	protein_coding	chromosome	LCE4A	ENSG00000187170	LCE4A						Repressed_chromatin	0.177905369596172	PMD	commonPMD	152708367	cg21846488_BC21	cg21846488
cg00981443	chr1	152681163	R	II	LCE4A	TSS1500	opensea		Both	CG	Open Sea	ENST00000335535	chr1	152681523	152681910	388	+	358	ENSG00000187170	LCE4A	protein_coding	chromosome	LCE4A	ENSG00000187170	LCE4A						Repressed_chromatin	0.177905369596172	PMD	commonPMD	152708687	cg00981443_BC21	cg00981443
cg17542385	chr1	152681979	R	II		IGR	opensea		Both	CG	Open Sea	ENST00000335535	chr1	152681523	152681910	388	+	455	ENSG00000187170	LCE4A	protein_coding	chromosome	LCE4A								Repressed_chromatin	0.177905369596172	PMD	commonPMD	152709503	cg17542385_BC21	cg17542385
cg21347427	chr1	152689710	R	II		IGR	opensea		Both	CG	Open Sea	ENST00000368775	chr1	152691998	152692905	908	+	2286	ENSG00000198854	C1orf68	protein_coding	chromosome	C1orf68								Heterochromatin	0.177905369596172	PMD	commonPMD	152717234	cg21347427_BC21	cg21347427
cg09347941	chr1	152690296	R	II		IGR	opensea		Both	CG	Open Sea	ENST00000368775	chr1	152691998	152692905	908	+	1700	ENSG00000198854	C1orf68	protein_coding	chromosome	C1orf68								Heterochromatin	0.177905369596172	PMD	commonPMD	152717820	cg09347941_BC21	cg09347941
cg13927088	chr1	152691125	R	II	C1orf68	TSS1500	opensea		Both	CG	Open Sea	ENST00000368775	chr1	152691998	152692905	908	+	871	ENSG00000198854	C1orf68	protein_coding	chromosome	C1orf68								Heterochromatin	0.177905369596172	PMD	commonPMD	152718649	cg13927088_TC21	cg13927088
cg17307214	chr1	152691200	F	II	C1orf68	TSS1500	opensea		Both	CG	Open Sea	ENST00000368775	chr1	152691998	152692905	908	+	796	ENSG00000198854	C1orf68	protein_coding	chromosome	C1orf68								Repressed_chromatin	0.177905369596172	PMD	commonPMD	152718724	cg17307214_TC21	cg17307214
cg04755954	chr1	152691297	F	II	C1orf68	TSS1500	opensea		Both	CG	Open Sea	ENST00000368775	chr1	152691998	152692905	908	+	699	ENSG00000198854	C1orf68	protein_coding	chromosome	C1orf68								Repressed_chromatin	0.177905369596172	PMD	commonPMD	152718821	cg04755954_TC21	cg04755954
cg02825296	chr1	152691483	F	II	C1orf68	TSS1500	opensea		Both	CG	Open Sea	ENST00000368775	chr1	152691998	152692905	908	+	513	ENSG00000198854	C1orf68	protein_coding	chromosome	C1orf68								Repressed_chromatin	0.177905369596172	PMD	commonPMD	152719007	cg02825296_BC21	cg02825296
cg26420391	chr1	152691758	F	II	C1orf68	TSS1500	opensea		Both	CG	Open Sea	ENST00000368775	chr1	152691998	152692905	908	+	238	ENSG00000198854	C1orf68	protein_coding	chromosome	C1orf68								Repressed_chromatin	0.177905369596172	PMD	commonPMD	152719282	cg26420391_TC21	cg26420391
cg03122282	chr1	152692550	F	II	C1orf68	1stExon	opensea		Both	CG	Open Sea	ENST00000368775	chr1	152691998	152692905	908	+	551	ENSG00000198854	C1orf68	protein_coding	chromosome	C1orf68	ENSG00000198854	C1orf68						Repressed_chromatin	0.177905369596172	PMD	commonPMD
cg22124859	chr1	152813850	R	II	LCE6A	TSS1500	opensea		Both	CG	Open Sea	ENST00000431011	chr1	152815344	152816459	1116	+	1492	ENSG00000235942	LCE6A	protein_coding	chromosome	LCE6A								Heterochromatin	0.170484092461148	PMD	commonPMD	152841374	cg22124859_BC21	cg22124859
cg09417355	chr1	152814273	R	II	LCE6A	TSS1500	opensea		Both	CG	Open Sea	ENST00000431011	chr1	152815344	152816459	1116	+	1069	ENSG00000235942	LCE6A	protein_coding	chromosome	LCE6A								Heterochromatin	0.170484092461148	PMD	commonPMD	152841797	cg09417355_BC21	cg09417355
cg16265542	chr1	152814831	F	II	LCE6A	TSS1500	opensea		Both	CG	Open Sea	ENST00000431011	chr1	152815344	152816459	1116	+	511	ENSG00000235942	LCE6A	protein_coding	chromosome	LCE6A								Heterochromatin	0.170484092461148	PMD	commonPMD	152842355	cg16265542_BC21	cg16265542
cg11514575	chr1	152814938	R	II	LCE6A	TSS1500	opensea		Both	CG	Open Sea	ENST00000431011	chr1	152815344	152816459	1116	+	404	ENSG00000235942	LCE6A	protein_coding	chromosome	LCE6A								Heterochromatin	0.170484092461148	PMD	commonPMD	152842462	cg11514575_TC21	cg11514575
cg26531371	chr1	152815068	R	II	LCE6A	TSS1500	opensea		Both	CG	Open Sea	ENST00000431011	chr1	152815344	152816459	1116	+	274	ENSG00000235942	LCE6A	protein_coding	chromosome	LCE6A								Repressed_chromatin	0.170484092461148	PMD	commonPMD	152842592	cg26531371_TC21	cg26531371
cg00998782	chr1	152815459	R	II	LCE6A	1stExon	opensea		Both	CG	Open Sea	ENST00000431011	chr1	152815344	152816459	1116	+	114	ENSG00000235942	LCE6A	protein_coding	chromosome	LCE6A	ENSG00000235942	LCE6A						Heterochromatin	0.170484092461148	PMD	commonPMD	152842983	cg00998782_BC21	cg00998782
cg13366738	chr1	152815843	R	II	LCE6A	5'UTR	opensea		Both	CG	Open Sea	ENST00000431011	chr1	152815344	152816459	1116	+	498	ENSG00000235942	LCE6A	protein_coding	chromosome	LCE6A	ENSG00000235942	LCE6A						Repressed_chromatin	0.170484092461148	PMD	commonPMD	152843367	cg13366738_BC21	cg13366738
cg23624133	chr1	152816168	F	II	LCE6A	Body	opensea		Both	CG	Open Sea	ENST00000431011	chr1	152815344	152816459	1116	+	823	ENSG00000235942	LCE6A	protein_coding	chromosome	LCE6A	ENSG00000235942	LCE6A						Repressed_chromatin	0.170484092461148	PMD	commonPMD	152843692	cg23624133_TC21	cg23624133
cg21008900	chr1	152849447	R	II	SMCP	TSS1500	opensea		Both	CG	Open Sea	ENST00000368765	chr1	152850793	152857523	6731	+	1344	ENSG00000163206	SMCP	protein_coding	chromosome	SMCP								Heterochromatin	0.170484092461148	PMD	commonPMD	152876971	cg21008900_BC21	cg21008900
cg21948655	chr1	152849738	F	II	SMCP	TSS1500	opensea		Both	CG	Open Sea	ENST00000368765	chr1	152850793	152857523	6731	+	1053	ENSG00000163206	SMCP	protein_coding	chromosome	SMCP								Heterochromatin	0.170484092461148	PMD	commonPMD	152877262	cg21948655_BC21	cg21948655
cg23191324	chr1	152849769	F	I	SMCP	TSS1500	opensea		Red	CG	Open Sea	ENST00000368765	chr1	152850793	152857523	6731	+	1022	ENSG00000163206	SMCP	protein_coding	chromosome	SMCP								Heterochromatin	0.170484092461148	PMD	commonPMD	152877293	cg23191324_BC11	cg23191324
cg24617567	chr1	152849773	R	II	SMCP	TSS1500	opensea		Both	CG	Open Sea	ENST00000368765	chr1	152850793	152857523	6731	+	1018	ENSG00000163206	SMCP	protein_coding	chromosome	SMCP								Heterochromatin	0.170484092461148	PMD	commonPMD	152877297	cg24617567_BC21	cg24617567
cg09552123	chr1	152849783	R	II	SMCP	TSS1500	opensea		Both	CG	Open Sea	ENST00000368765	chr1	152850793	152857523	6731	+	1008	ENSG00000163206	SMCP	protein_coding	chromosome	SMCP								Heterochromatin	0.170484092461148	PMD	commonPMD	152877307	cg09552123_BC21	cg09552123
cg13575682	chr1	152850698	F	II	SMCP	TSS200	opensea		Both	CG	Open Sea	ENST00000368765	chr1	152850793	152857523	6731	+	93	ENSG00000163206	SMCP	protein_coding	chromosome	SMCP								Heterochromatin	0.170484092461148	PMD	commonPMD	152878222	cg13575682_TC21	cg13575682
cg02060465	chr1	152941727	F	II	SPRR4	TSS1500	opensea		Both	CG	Open Sea	ENST00000328051	chr1	152943142	152945050	1909	+	1413	ENSG00000184148	SPRR4	protein_coding	chromosome	SPRR4								Repressed_chromatin	0.186672070554698	PMD	commonPMD	152969251	cg02060465_TC21	cg02060465
cg08948808	chr1	152942003	R	II	SPRR4	TSS1500	opensea		Both	CG	Open Sea	ENST00000328051	chr1	152943142	152945050	1909	+	1137	ENSG00000184148	SPRR4	protein_coding	chromosome	SPRR4								Repressed_chromatin	0.186672070554698	PMD	commonPMD	152969527	cg08948808_BC21	cg08948808
cg11066776	chr1	152942401	R	II	SPRR4	TSS1500	opensea		Both	CG	Open Sea	ENST00000328051	chr1	152943142	152945050	1909	+	739	ENSG00000184148	SPRR4	protein_coding	chromosome	SPRR4								Repressed_chromatin	0.186672070554698	PMD	commonPMD	152969925	cg11066776_TC21	cg11066776
cg24316982	chr1	152942404	F	II	SPRR4	TSS1500	opensea		Both	CG	Open Sea	ENST00000328051	chr1	152943142	152945050	1909	+	736	ENSG00000184148	SPRR4	protein_coding	chromosome	SPRR4								Repressed_chromatin	0.186672070554698	PMD	commonPMD
cg01680961	chr1	152943163	R	II	SPRR4	1stExon	opensea		Both	CG	Open Sea	ENST00000328051	chr1	152943142	152945050	1909	+	20	ENSG00000184148	SPRR4	protein_coding	chromosome	SPRR4	ENSG00000184148	SPRR4						Repressed_chromatin	0.186672070554698	PMD	commonPMD	152970687	cg01680961_TC21	cg01680961
cg08763351	chr1	152943210	R	II	SPRR4	5'UTR	opensea		Both	CG	Open Sea	ENST00000328051	chr1	152943142	152945050	1909	+	67	ENSG00000184148	SPRR4	protein_coding	chromosome	SPRR4	ENSG00000184148	SPRR4						Heterochromatin	0.186672070554698	PMD	commonPMD	152970734	cg08763351_BC21	cg08763351
cg19602452	chr1	152943306	R	II	SPRR4	5'UTR	opensea		Both	CG	Open Sea	ENST00000328051	chr1	152943142	152945050	1909	+	163	ENSG00000184148	SPRR4	protein_coding	chromosome	SPRR4	ENSG00000184148	SPRR4						Heterochromatin	0.186672070554698	PMD	commonPMD	152970830	cg19602452_TC21	cg19602452
cg16738827	chr1	152943352	R	II	SPRR4	5'UTR	opensea		Both	CG	Open Sea	ENST00000328051	chr1	152943142	152945050	1909	+	209	ENSG00000184148	SPRR4	protein_coding	chromosome	SPRR4	ENSG00000184148	SPRR4						Heterochromatin	0.186672070554698	PMD	commonPMD
cg09902062	chr1	152944334	R	II	SPRR4	5'UTR	opensea		Both	CG	Open Sea	ENST00000328051	chr1	152943142	152945050	1909	+	1191	ENSG00000184148	SPRR4	protein_coding	chromosome	SPRR4	ENSG00000184148	SPRR4						Repressed_chromatin	0.186672070554698	PMD	commonPMD
cg18805469	chr1	152944810	F	II	SPRR4	3'UTR	opensea		Both	CG	Open Sea	ENST00000328051	chr1	152943142	152945050	1909	+	1667	ENSG00000184148	SPRR4	protein_coding	chromosome	SPRR4	ENSG00000184148	SPRR4						Repressed_chromatin	0.186672070554698	PMD	commonPMD	152972334	cg18805469_TC21	cg18805469
cg19526865	chr1	152945159	F	II		IGR	opensea		Both	CG	Open Sea	ENST00000328051	chr1	152943142	152945050	1909	+	2016	ENSG00000184148	SPRR4	protein_coding	chromosome	SPRR4								Heterochromatin	0.186672070554698	PMD	commonPMD	152972683	cg19526865_TC21	cg19526865
cg24667326	chr1	152973720	R	II	SPRR3	TSS1500	opensea		Both	CG	Open Sea	ENST00000331860	chr1	152974223	152976331	2109	+	501	ENSG00000163209	SPRR3	protein_coding	chromosome	SPRR3								Primed_non-prostate_lineage-specific_enhancer	0.186672070554698	PMD	commonPMD	153001244	cg24667326_TC21	cg24667326
cg04138756	chr1	152973849	R	II	SPRR3	TSS1500	opensea		Both	CG	Open Sea	ENST00000331860	chr1	152974223	152976331	2109	+	372	ENSG00000163209	SPRR3	protein_coding	chromosome	SPRR3								Primed_non-prostate_lineage-specific_enhancer	0.186672070554698	PMD	commonPMD	153001373	cg04138756_TC21	cg04138756
cg25856811	chr1	152973957	R	II	SPRR3	TSS1500	opensea		Both	CG	Open Sea	ENST00000331860	chr1	152974223	152976331	2109	+	264	ENSG00000163209	SPRR3	protein_coding	chromosome	SPRR3								Primed_non-prostate_lineage-specific_enhancer	0.186672070554698	PMD	commonPMD	153001481	cg25856811_BC21	cg25856811
cg13444842	chr1	152974279	R	II	SPRR3	5'UTR	opensea		Both	CG	Open Sea	ENST00000295367	chr1	152974247	152976332	2086	+	31	ENSG00000163209	SPRR3	protein_coding	chromosome	SPRR3	ENSG00000163209	SPRR3						Heterochromatin	0.186672070554698	PMD	commonPMD	153001803	cg13444842_BC21	cg13444842
cg21543102	chr1	152974771	F	II	SPRR3	5'UTR	opensea		Both	CG	Open Sea	ENST00000295367	chr1	152974247	152976332	2086	+	523	ENSG00000163209	SPRR3	protein_coding	chromosome	SPRR3	ENSG00000163209	SPRR3						Repressed_chromatin	0.186672070554698	PMD	commonPMD	153002295	cg21543102_TC21	cg21543102
cg11267802	chr1	153123593	R	II	SPRR2G	TSS200	opensea		Both	CG	Open Sea	ENST00000368748	chr1	153122058	153123345	1288	-	247	ENSG00000159516	SPRR2G	protein_coding	chromosome	SPRR2G								Heterochromatin	0.179199168695314	PMD	commonPMD	153151117	cg11267802_TC21	cg11267802
cg09581452	chr1	153124255	F	II	SPRR2G	TSS1500	opensea		Both	CG	Open Sea	ENST00000368748	chr1	153122058	153123345	1288	-	909	ENSG00000159516	SPRR2G	protein_coding	chromosome	SPRR2G								Heterochromatin	0.179199168695314	PMD	commonPMD	153151779	cg09581452_BC21	cg09581452
cg12112007	chr1	153124348	R	II	SPRR2G	TSS1500	opensea		Both	CG	Open Sea	ENST00000368748	chr1	153122058	153123345	1288	-	1002	ENSG00000159516	SPRR2G	protein_coding	chromosome	SPRR2G								Heterochromatin	0.179199168695314	PMD	commonPMD	153151872	cg12112007_TC21	cg12112007
cg02746334	chr1	153124796	F	II	SPRR2G	TSS1500	opensea		Both	CG	Open Sea	ENST00000368748	chr1	153122058	153123345	1288	-	1450	ENSG00000159516	SPRR2G	protein_coding	chromosome	SPRR2G								Heterochromatin	0.179199168695314	PMD	commonPMD	153152320	cg02746334_BC21	cg02746334
cg20141817	chr1	153124825	R	II	SPRR2G	TSS1500	opensea		Both	CG	Open Sea	ENST00000368748	chr1	153122058	153123345	1288	-	1479	ENSG00000159516	SPRR2G	protein_coding	chromosome	SPRR2G								Heterochromatin	0.179199168695314	PMD	commonPMD	153152349	cg20141817_TC21	cg20141817
cg06804411	chr1	153174654	R	II	LELP1	TSS1500	opensea		Both	CG	Open Sea	ENST00000368747	chr1	153175919	153177596	1678	+	1263	ENSG00000203784	LELP1	protein_coding	chromosome	LELP1								Heterochromatin	0.179199168695314	PMD	commonPMD	153202178	cg06804411_BC21	cg06804411
cg24091195	chr1	153174759	R	II	LELP1	TSS1500	opensea		Both	CG	Open Sea	ENST00000368747	chr1	153175919	153177596	1678	+	1158	ENSG00000203784	LELP1	protein_coding	chromosome	LELP1								Heterochromatin	0.179199168695314	PMD	commonPMD
cg02303399	chr1	153175248	F	II	LELP1	TSS1500	opensea		Both	CG	Open Sea	ENST00000368747	chr1	153175919	153177596	1678	+	669	ENSG00000203784	LELP1	protein_coding	chromosome	LELP1								Repressed_chromatin	0.179199168695314	PMD	commonPMD	153202772	cg02303399_BC21	cg02303399
cg23219336	chr1	153175262	R	II	LELP1	TSS1500	opensea		Both	CG	Open Sea	ENST00000368747	chr1	153175919	153177596	1678	+	655	ENSG00000203784	LELP1	protein_coding	chromosome	LELP1								Repressed_chromatin	0.179199168695314	PMD	commonPMD	153202786	cg23219336_BC21	cg23219336
cg02886578	chr1	153176083	F	II	LELP1	5'UTR	opensea		Both	CG	Open Sea	ENST00000368747	chr1	153175919	153177596	1678	+	163	ENSG00000203784	LELP1	protein_coding	chromosome	LELP1	ENSG00000203784	LELP1						Heterochromatin	0.179199168695314	PMD	commonPMD	153203607	cg02886578_BC21	cg02886578
cg21936464	chr1	153177032	F	II	LELP1	5'UTR	opensea		Both	CG	Open Sea	ENST00000368747	chr1	153175919	153177596	1678	+	1112	ENSG00000203784	LELP1	protein_coding	chromosome	LELP1	ENSG00000203784	LELP1						Heterochromatin	0.179199168695314	PMD	commonPMD
cg08242576	chr1	153177188	F	II	LELP1	Body	opensea		Both	CG	Open Sea	ENST00000368747	chr1	153175919	153177596	1678	+	1268	ENSG00000203784	LELP1	protein_coding	chromosome	LELP1	ENSG00000203784	LELP1						Heterochromatin	0.179199168695314	PMD	commonPMD	153204712	cg08242576_BC21	cg08242576
cg18140889	chr1	153177577	F	II	LELP1	3'UTR	opensea		Both	CG	Open Sea	ENST00000368747	chr1	153175919	153177596	1678	+	1657	ENSG00000203784	LELP1	protein_coding	chromosome	LELP1	ENSG00000203784	LELP1						Repressed_chromatin	0.179199168695314	PMD	commonPMD	153205101	cg18140889_BC21	cg18140889
cg26339974	chr1	153230907	F	II	LOR	TSS1500	opensea		Both	CG	Open Sea	ENST00000368742	chr1	153232176	153234598	2423	+	1267	ENSG00000203782	LOR	protein_coding	chromosome	LOR								Heterochromatin	0.155018328671664	PMD	commonPMD	153258431	cg26339974_TC21	cg26339974
cg17761453	chr1	153231562	R	II	LOR	TSS1500	opensea		Both	CG	Open Sea	ENST00000368742	chr1	153232176	153234598	2423	+	612	ENSG00000203782	LOR	protein_coding	chromosome	LOR								Repressed_chromatin	0.155018328671664	PMD	commonPMD	153259086	cg17761453_BC21	cg17761453
cg09920733	chr1	153231702	F	II	LOR	TSS1500	opensea		Both	CG	Open Sea	ENST00000368742	chr1	153232176	153234598	2423	+	472	ENSG00000203782	LOR	protein_coding	chromosome	LOR								Repressed_chromatin	0.155018328671664	PMD	commonPMD	153259226	cg09920733_BC21	cg09920733
cg06970571	chr1	153232060	F	II	LOR	TSS200	opensea		Both	CG	Open Sea	ENST00000368742	chr1	153232176	153234598	2423	+	114	ENSG00000203782	LOR	protein_coding	chromosome	LOR								Repressed_chromatin	0.155018328671664	PMD	commonPMD	153259584	cg06970571_TC21	cg06970571
cg19458078	chr1	153232069	F	II	LOR	TSS200	opensea		Both	CG	Open Sea	ENST00000368742	chr1	153232176	153234598	2423	+	105	ENSG00000203782	LOR	protein_coding	chromosome	LOR								Repressed_chromatin	0.155018328671664	PMD	commonPMD	153259593	cg19458078_BC21	cg19458078
cg27626424	chr1	153232348	R	II	LOR	5'UTR	opensea		Both	CG	Open Sea	ENST00000368742	chr1	153232176	153234598	2423	+	171	ENSG00000203782	LOR	protein_coding	chromosome	LOR	ENSG00000203782	LOR						Repressed_chromatin	0.155018328671664	PMD	commonPMD	153259872	cg27626424_BC21	cg27626424
cg14563787	chr1	153232460	R	II	LOR	5'UTR	opensea		Both	CG	Open Sea	ENST00000368742	chr1	153232176	153234598	2423	+	283	ENSG00000203782	LOR	protein_coding	chromosome	LOR	ENSG00000203782	LOR						Repressed_chromatin	0.155018328671664	PMD	commonPMD	153259984	cg14563787_BC21	cg14563787
cg09295759	chr1	153282790	R	II	PGLYRP3	Body	opensea		Both	CG	Open Sea	ENST00000290722	chr1	153270338	153283194	12857	-	402	ENSG00000159527	PGLYRP3	protein_coding	chromosome	PGLYRP3	ENSG00000159527	PGLYRP3						Repressed_chromatin	0.155018328671664	PMD	commonPMD	153310314	cg09295759_BC21	cg09295759
cg22702025	chr1	153283161	R	II	PGLYRP3	5'UTR	opensea		Both	CG	Open Sea	ENST00000290722	chr1	153270338	153283194	12857	-	31	ENSG00000159527	PGLYRP3	protein_coding	chromosome	PGLYRP3	ENSG00000159527	PGLYRP3						Repressed_chromatin	0.155018328671664	PMD	commonPMD	153310685	cg22702025_TC21	cg22702025
cg10083103	chr1	153283382	R	II	PGLYRP3	TSS200	opensea		Both	CG	Open Sea	ENST00000290722	chr1	153270338	153283194	12857	-	187	ENSG00000159527	PGLYRP3	protein_coding	chromosome	PGLYRP3								Repressed_chromatin	0.155018328671664	PMD	commonPMD	153310906	cg10083103_BC21	cg10083103
cg08244156	chr1	153283712	R	II	PGLYRP3	TSS1500	opensea		Both	CG	Open Sea	ENST00000290722	chr1	153270338	153283194	12857	-	517	ENSG00000159527	PGLYRP3	protein_coding	chromosome	PGLYRP3								Heterochromatin	0.155018328671664	PMD	commonPMD	153311236	cg08244156_TC21	cg08244156
cg09448880	chr1	153283841	R	II	PGLYRP3	TSS1500	opensea		Both	CG	Open Sea	ENST00000290722	chr1	153270338	153283194	12857	-	646	ENSG00000159527	PGLYRP3	protein_coding	chromosome	PGLYRP3								Heterochromatin	0.155018328671664	PMD	commonPMD	153311365	cg09448880_BC21	cg09448880
cg06275635	chr1	153283994	R	II	PGLYRP3	TSS1500	opensea		Both	CG	Open Sea	ENST00000290722	chr1	153270338	153283194	12857	-	799	ENSG00000159527	PGLYRP3	protein_coding	chromosome	PGLYRP3								Heterochromatin	0.155018328671664	PMD	commonPMD	153311518	cg06275635_BC21	cg06275635
cg21843015	chr1	153284590	R	II	PGLYRP3	TSS1500	opensea		Both	CG	Open Sea	ENST00000290722	chr1	153270338	153283194	12857	-	1395	ENSG00000159527	PGLYRP3	protein_coding	chromosome	PGLYRP3								Heterochromatin	0.155018328671664	PMD	commonPMD	153312114	cg21843015_TC21	cg21843015
cg25374078	chr1	153285168	R	II		IGR	opensea		Both	CG	Open Sea	ENST00000290722	chr1	153270338	153283194	12857	-	1973	ENSG00000159527	PGLYRP3	protein_coding	chromosome	PGLYRP3								Repressed_chromatin	0.155018328671664	PMD	commonPMD
cg01798266	chr1	153320414	F	II	PGLYRP4	5'UTR	opensea		Both	CG	Open Sea	ENST00000490266	chr1	153317501	153320454	2954	-	38	ENSG00000163218	PGLYRP4	protein_coding	chromosome	PGLYRP4	ENSG00000163218	PGLYRP4						Repressed_chromatin	0.152666293106634	PMD	commonPMD	153347938	cg01798266_TC21	cg01798266
cg26844457	chr1	153320465	R	II	PGLYRP4	5'UTR	opensea		Both	CG	Open Sea	ENST00000490266	chr1	153317501	153320454	2954	-	10	ENSG00000163218	PGLYRP4	protein_coding	chromosome	PGLYRP4	ENSG00000163218	PGLYRP4						Repressed_chromatin	0.152666293106634	PMD	commonPMD	153347989	cg26844457_TC21	cg26844457
cg27653765	chr1	153320643	F	II	PGLYRP4	5'UTR	opensea		Both	CG	Open Sea	ENST00000490266	chr1	153317501	153320454	2954	-	188	ENSG00000163218	PGLYRP4	protein_coding	chromosome	PGLYRP4	ENSG00000163218	PGLYRP4						Repressed_chromatin	0.152666293106634	PMD	commonPMD	153348167	cg27653765_TC21	cg27653765
cg10215274	chr1	153320663	F	II	PGLYRP4	5'UTR	opensea		Both	CG	Open Sea	ENST00000490266	chr1	153317501	153320454	2954	-	208	ENSG00000163218	PGLYRP4	protein_coding	chromosome	PGLYRP4	ENSG00000163218	PGLYRP4						Repressed_chromatin	0.152666293106634	PMD	commonPMD	153348187	cg10215274_BC21	cg10215274
cg03277515	chr1	153321198	F	II	PGLYRP4	TSS200	opensea		Both	CG	Open Sea	ENST00000368739	chr1	153302596	153321316	18721	-	116	ENSG00000163218	PGLYRP4	protein_coding	chromosome	PGLYRP4	ENSG00000163218	PGLYRP4						Repressed_chromatin	0.152666293106634	PMD	commonPMD	153348722	cg03277515_BC21	cg03277515
cg02956542	chr1	153321421	F	II	PGLYRP4	TSS1500	opensea		Both	CG	Open Sea	ENST00000368739	chr1	153302596	153321316	18721	-	104	ENSG00000163218	PGLYRP4	protein_coding	chromosome	PGLYRP4								Repressed_chromatin	0.152666293106634	PMD	commonPMD	153348945	cg02956542_BC21	cg02956542
cg21691717	chr1	153321907	F	II	PGLYRP4	TSS1500	opensea		Both	CG	Open Sea	ENST00000368739	chr1	153302596	153321316	18721	-	590	ENSG00000163218	PGLYRP4	protein_coding	chromosome	PGLYRP4								Repressed_chromatin	0.152666293106634	PMD	commonPMD	153349431	cg21691717_TC21	cg21691717
cg06954535	chr1	153322011	F	II	PGLYRP4	TSS1500	opensea		Both	CG	Open Sea	ENST00000368739	chr1	153302596	153321316	18721	-	694	ENSG00000163218	PGLYRP4	protein_coding	chromosome	PGLYRP4								Repressed_chromatin	0.152666293106634	PMD	commonPMD	153349535	cg06954535_TC21	cg06954535
cg01093088	chr1	153322488	R	II	PGLYRP4	TSS1500	opensea		Both	CG	Open Sea	ENST00000368739	chr1	153302596	153321316	18721	-	1171	ENSG00000163218	PGLYRP4	protein_coding	chromosome	PGLYRP4								Repressed_chromatin	0.152666293106634	PMD	commonPMD	153350012	cg01093088_TC21	cg01093088
cg06121507	chr1	153347819	F	II	S100A12	5'UTR	opensea		Both	CG	Open Sea	ENST00000368737	chr1	153346184	153348125	1942	-	304	ENSG00000163221	S100A12	protein_coding	chromosome	S100A12	ENSG00000163221	S100A12						Repressed_chromatin	0.152666293106634	PMD	commonPMD	153375343	cg06121507_BC21	cg06121507
cg02901136	chr1	153348305	F	II	S100A12	TSS1500	opensea		Both	CG	Open Sea	ENST00000368737	chr1	153346184	153348125	1942	-	179	ENSG00000163221	S100A12	protein_coding	chromosome	S100A12			PRAD_6633	3.04799000383374	Promoter	0.49500998003992	0.50499001996008	Repressed_chromatin	0.152666293106634	PMD	commonPMD	153375829	cg02901136_TC21	cg02901136
cg05454027	chr1	153348771	F	II	S100A12	TSS1500	opensea		Both	CG	Open Sea	ENST00000368737	chr1	153346184	153348125	1942	-	645	ENSG00000163221	S100A12	protein_coding	chromosome	S100A12								Heterochromatin	0.152666293106634	PMD	commonPMD	153376295	cg05454027_TC21	cg05454027
cg02813121	chr1	153348911	R	II	S100A12	TSS1500	opensea		Both	CG	Open Sea	ENST00000368737	chr1	153346184	153348125	1942	-	785	ENSG00000163221	S100A12	protein_coding	chromosome	S100A12								Heterochromatin	0.152666293106634	PMD	commonPMD	153376435	cg02813121_TC21	cg02813121
cg15108991	chr1	153349296	F	II	S100A12	TSS1500	opensea		Both	CG	Open Sea	ENST00000368737	chr1	153346184	153348125	1942	-	1170	ENSG00000163221	S100A12	protein_coding	chromosome	S100A12								Heterochromatin	0.152666293106634	PMD	commonPMD
cg05954120	chr1	156254757	F	II	TMEM79	Body	opensea		Both	CG	Open Sea	ENST00000456810	chr1	156254113	156261316	7204	+	643	ENSG00000163472	TMEM79	protein_coding	chromosome	TMEM79	ENSG00000163472	TMEM79	PRAD_7011	4.61829730593914	Intron	0.532934131736527	0.467065868263473	Active_prostate_lineage-specific_promoter	0.0748551897724875			156284966	cg05954120_BC21	cg05954120
cg23634417	chr1	156255479	F	I	TMEM79	Body	opensea		Grn	CG	Open Sea	ENST00000485135	chr1	156256067	156262976	6910	+	586	ENSG00000163472	TMEM79	protein_coding	chromosome	TMEM79	ENSG00000163472	TMEM79	PRAD_7012	4.73177238503842	Promoter	0.632734530938124	0.367265469061876	Active_non-prostate_lineage_promoter	0.0748551897724875			156285688	cg23634417_TC11	cg23634417
cg16691898	chr1	156255600	R	II	TMEM79	Body	opensea		Both	CG	Open Sea	ENST00000485135	chr1	156256067	156262976	6910	+	465	ENSG00000163472	TMEM79	protein_coding	chromosome	TMEM79	ENSG00000163472	TMEM79	PRAD_7012	4.73177238503842	Promoter	0.632734530938124	0.367265469061876	Active_non-prostate_lineage_promoter	0.0748551897724875			156285809	cg16691898_BC21	cg16691898
cg15793285	chr1	156256095	R	II	TMEM79	Body	opensea		Both	CG	Open Sea	ENST00000485135	chr1	156256067	156262976	6910	+	27	ENSG00000163472	TMEM79	protein_coding	chromosome	TMEM79	ENSG00000163472	TMEM79						Active_non-prostate_lineage_promoter	0.0748551897724875			156286304	cg15793285_TC21	cg15793285
cg21295295	chr1	156256448	F	II	TMEM79	Body	opensea		Both	CG	Open Sea	ENST00000485135	chr1	156256067	156262976	6910	+	380	ENSG00000163472	TMEM79	protein_coding	chromosome	TMEM79	ENSG00000163472	TMEM79	PRAD_7013	2.79826468615082	Intron	0.50499001996008	0.49500998003992	Active_non-prostate_lineage_promoter	0.0748551897724875			156286657	cg21295295_TC21	cg21295295
cg18114036	chr1	156260918	F	II	TMEM79	Body	shore	chr1:156261199-156261425	Both	CG	North Shore	ENST00000480968	chr1	156260478	156261297	820	-	377	ENSG00000198715	C1orf85	protein_coding	chromosome	C1orf85	ENSG00000163472;ENSG00000198715	TMEM79;C1orf85						Active_prostate_lineage-specific_promoter	0.0748551897724875			156291127	cg18114036_BC21	cg18114036
cg07496649	chr1	156261005	F	II	TMEM79	Body	shore	chr1:156261199-156261425	Both	CG	North Shore	ENST00000480968	chr1	156260478	156261297	820	-	290	ENSG00000198715	C1orf85	protein_coding	chromosome	C1orf85	ENSG00000163472;ENSG00000198715	TMEM79;C1orf85						Active_prostate_lineage-specific_promoter	0.0748551897724875			156291214	cg07496649_BC21	cg07496649
cg06497051	chr1	156261200	R	II	TMEM79	Body	island	chr1:156261199-156261425	Both	CG	Island	ENST00000480968	chr1	156260478	156261297	820	-	95	ENSG00000198715	C1orf85	protein_coding	chromosome	C1orf85	ENSG00000163472;ENSG00000198715	TMEM79;C1orf85	PRAD_7016	37.4387887629017	Exon	0.63872255489022	0.36127744510978	Active_prostate_lineage-specific_promoter	0.0748551897724875			156291409	cg06497051_BC21	cg06497051
cg21003380	chr1	156261207	R	II	TMEM79	Body	island	chr1:156261199-156261425	Both	CG	Island	ENST00000480968	chr1	156260478	156261297	820	-	88	ENSG00000198715	C1orf85	protein_coding	chromosome	C1orf85	ENSG00000163472;ENSG00000198715	TMEM79;C1orf85	PRAD_7016	37.4387887629017	Exon	0.63872255489022	0.36127744510978	Active_prostate_lineage-specific_promoter	0.0748551897724875			156291416	cg21003380_BC21	cg21003380
cg16343331	chr1	156261230	F	II	TMEM79	Body	island	chr1:156261199-156261425	Both	CG	Island	ENST00000480968	chr1	156260478	156261297	820	-	65	ENSG00000198715	C1orf85	protein_coding	chromosome	C1orf85	ENSG00000163472;ENSG00000198715	TMEM79;C1orf85	PRAD_7016	37.4387887629017	Exon	0.63872255489022	0.36127744510978	Active_prostate_lineage-specific_promoter	0.0748551897724875			156291439	cg16343331_BC21	cg16343331
cg20570016	chr1	156261298	R	II	TMEM79	Body	island	chr1:156261199-156261425	Both	CG	Island	ENST00000480968	chr1	156260478	156261297	820	-	0	ENSG00000198715	C1orf85	protein_coding	chromosome	C1orf85	ENSG00000163472;ENSG00000198715	TMEM79;C1orf85	PRAD_7016	37.4387887629017	Exon	0.63872255489022	0.36127744510978	Active_prostate_lineage-specific_promoter	0.0748551897724875			156291507	cg20570016_BC21	cg20570016
cg25259754	chr1	157670220	R	II	FCRL3	Body	opensea		Both	CG	Open Sea	ENST00000480682	chr1	157646271	157670520	24250	-	298	ENSG00000160856	FCRL3	protein_coding	chromosome	FCRL3	ENSG00000160856	FCRL3						Active_non-prostate_lineage_enhancer	0.175028130365026	PMD	commonPMD	157700430	cg25259754_BC21	cg25259754
cg17134153	chr1	157670328	F	II	FCRL3	5'UTR	opensea		Both	CG	Open Sea	ENST00000480682	chr1	157646271	157670520	24250	-	190	ENSG00000160856	FCRL3	protein_coding	chromosome	FCRL3	ENSG00000160856	FCRL3						Active_non-prostate_lineage_enhancer	0.175028130365026	PMD	commonPMD	157700538	cg17134153_TC21	cg17134153
cg01045635	chr1	157670481	F	II	FCRL3	5'UTR	opensea		Both	CG	Open Sea	ENST00000480682	chr1	157646271	157670520	24250	-	37	ENSG00000160856	FCRL3	protein_coding	chromosome	FCRL3	ENSG00000160856	FCRL3						Heterochromatin	0.175028130365026	PMD	commonPMD
cg08786003	chr1	157670710	R	II	FCRL3	TSS200	opensea		Both	CG	Open Sea	ENST00000368184	chr1	157646272	157670647	24376	-	62	ENSG00000160856	FCRL3	protein_coding	chromosome	FCRL3								Heterochromatin	0.175028130365026	PMD	commonPMD	157700920	cg08786003_BC21	cg08786003
cg21721331	chr1	157670877	R	II	FCRL3	TSS1500	opensea		Both	CG	Open Sea	ENST00000368184	chr1	157646272	157670647	24376	-	229	ENSG00000160856	FCRL3	protein_coding	chromosome	FCRL3								Heterochromatin	0.175028130365026	PMD	commonPMD	157701087	cg21721331_BC21	cg21721331
cg04429688	chr1	157671177	R	II	FCRL3	TSS1500	opensea		Both	CG	Open Sea	ENST00000368184	chr1	157646272	157670647	24376	-	529	ENSG00000160856	FCRL3	protein_coding	chromosome	FCRL3								Heterochromatin	0.175028130365026	PMD	commonPMD	157701387	cg04429688_TC21	cg04429688
cg05384663	chr1	157671386	F	II	FCRL3	TSS1500	opensea		Both	CG	Open Sea	ENST00000368184	chr1	157646272	157670647	24376	-	738	ENSG00000160856	FCRL3	protein_coding	chromosome	FCRL3								Heterochromatin	0.175028130365026	PMD	commonPMD	157701596	cg05384663_TC21	cg05384663
cg15202552	chr1	157671759	F	II	FCRL3	TSS1500	opensea		Both	CG	Open Sea	ENST00000368184	chr1	157646272	157670647	24376	-	1111	ENSG00000160856	FCRL3	protein_coding	chromosome	FCRL3								Heterochromatin	0.175028130365026	PMD	commonPMD	157701969	cg15202552_BC21	cg15202552
cg24881910	chr1	157672074	R	II	FCRL3	TSS1500	opensea		Both	CG	Open Sea	ENST00000368184	chr1	157646272	157670647	24376	-	1426	ENSG00000160856	FCRL3	protein_coding	chromosome	FCRL3								Heterochromatin	0.175028130365026	PMD	commonPMD	157702284	cg24881910_BC21	cg24881910
cg09340639	chr1	157789662	R	II	FCRL1	Body	opensea		Both	CG	Open Sea	ENST00000491942	chr1	157765645	157789850	24206	-	186	ENSG00000163534	FCRL1	protein_coding	chromosome	FCRL1	ENSG00000163534	FCRL1						Heterochromatin	0.193060830985123	PMD	commonPMD	157819872	cg09340639_BC21	cg09340639
cg15779950	chr1	157789892	F	II	FCRL1	1stExon	opensea		Both	CG	Open Sea	ENST00000368176	chr1	157764651	157789895	25245	-	1	ENSG00000163534	FCRL1	protein_coding	chromosome	FCRL1	ENSG00000163534	FCRL1						Heterochromatin	0.193060830985123	PMD	commonPMD	157820102	cg15779950_BC21	cg15779950
cg05766896	chr1	157789933	F	II	FCRL1	5'UTR	opensea		Both	CG	Open Sea	ENST00000368176	chr1	157764651	157789895	25245	-	37	ENSG00000163534	FCRL1	protein_coding	chromosome	FCRL1								Heterochromatin	0.193060830985123	PMD	commonPMD	157820143	cg05766896_BC21	cg05766896
cg24344394	chr1	157790434	R	II	FCRL1	TSS1500	opensea		Both	CG	Open Sea	ENST00000368176	chr1	157764651	157789895	25245	-	538	ENSG00000163534	FCRL1	protein_coding	chromosome	FCRL1								Heterochromatin	0.193060830985123	PMD	commonPMD	157820644	cg24344394_TC21	cg24344394
cg22515937	chr1	157790499	F	II	FCRL1	TSS1500	opensea		Both	CG	Open Sea	ENST00000368176	chr1	157764651	157789895	25245	-	603	ENSG00000163534	FCRL1	protein_coding	chromosome	FCRL1								Heterochromatin	0.193060830985123	PMD	commonPMD	157820709	cg22515937_BC21	cg22515937
cg18707136	chr1	157790767	F	II	FCRL1	TSS1500	opensea		Both	CG	Open Sea	ENST00000368176	chr1	157764651	157789895	25245	-	871	ENSG00000163534	FCRL1	protein_coding	chromosome	FCRL1								Heterochromatin	0.193060830985123	PMD	commonPMD	157820977	cg18707136_TC21	cg18707136
cg08040962	chr1	157790968	F	II	FCRL1	TSS1500	opensea		Both	CG	Open Sea	ENST00000368176	chr1	157764651	157789895	25245	-	1072	ENSG00000163534	FCRL1	protein_coding	chromosome	FCRL1								Heterochromatin	0.193060830985123	PMD	commonPMD
cg15649671	chr1	157895227	R	II		IGR	opensea		Both	CG	Open Sea	ENST00000452528	chr1	157895764	157918861	23098	+	535	ENSG00000236957	RP11-451O13.1	pseudogene	chromosome	RP11-451O13.1								Repressed_chromatin	0.198843196562213	PMD	commonPMD	157925437	cg15649671_BC21	cg15649671
cg22507887	chr1	157895500	R	I		IGR	opensea		Red	CG	Open Sea	ENST00000452528	chr1	157895764	157918861	23098	+	262	ENSG00000236957	RP11-451O13.1	pseudogene	chromosome	RP11-451O13.1								Repressed_chromatin	0.198843196562213	PMD	commonPMD	157925710	cg22507887_TC11	cg22507887
cg26114457	chr1	157895649	F	II		IGR	opensea		Both	CG	Open Sea	ENST00000452528	chr1	157895764	157918861	23098	+	113	ENSG00000236957	RP11-451O13.1	pseudogene	chromosome	RP11-451O13.1								Repressed_chromatin	0.198843196562213	PMD	commonPMD	157925859	cg26114457_TC21	cg26114457
cg07726465	chr1	157895749	F	II		IGR	opensea		Both	CG	Open Sea	ENST00000452528	chr1	157895764	157918861	23098	+	13	ENSG00000236957	RP11-451O13.1	pseudogene	chromosome	RP11-451O13.1								Repressed_chromatin	0.198843196562213	PMD	commonPMD
cg25028404	chr1	157896400	F	II		IGR	opensea		Both	CG	Open Sea	ENST00000452528	chr1	157895764	157918861	23098	+	635	ENSG00000236957	RP11-451O13.1	pseudogene	chromosome	RP11-451O13.1								Repressed_chromatin	0.198843196562213	PMD	commonPMD	157926610	cg25028404_BC21	cg25028404
cg15952487	chr1	158300733	R	II	CD1B	Body	opensea		Both	CG	Open Sea	ENST00000451207	chr1	158297741	158300815	3075	-	80	ENSG00000158485	CD1B	protein_coding	chromosome	CD1B	ENSG00000158485	CD1B						Heterochromatin	0.173640893265336	PMD	commonPMD	158330943	cg15952487_TC21	cg15952487
cg21224778	chr1	158300839	F	II	CD1B	Body	opensea		Both	CG	Open Sea	ENST00000451207	chr1	158297741	158300815	3075	-	23	ENSG00000158485	CD1B	protein_coding	chromosome	CD1B	ENSG00000158485	CD1B						Heterochromatin	0.173640893265336	PMD	commonPMD	158331049	cg21224778_BC21	cg21224778
cg04574507	chr1	158301038	F	II	CD1B	Body	opensea		Both	CG	Open Sea	ENST00000451207	chr1	158297741	158300815	3075	-	222	ENSG00000158485	CD1B	protein_coding	chromosome	CD1B	ENSG00000158485	CD1B						Heterochromatin	0.173640893265336	PMD	commonPMD	158331248	cg04574507_TC21	cg04574507
cg02478603	chr1	158301451	R	II	CD1B	TSS200	opensea		Both	CG	Open Sea	ENST00000368168	chr1	158297741	158301321	3581	-	129	ENSG00000158485	CD1B	protein_coding	chromosome	CD1B								Heterochromatin	0.173640893265336	PMD	commonPMD	158331661	cg02478603_BC21	cg02478603
cg05142233	chr1	158302128	R	II	CD1B	TSS1500	opensea		Both	CG	Open Sea	ENST00000368168	chr1	158297741	158301321	3581	-	806	ENSG00000158485	CD1B	protein_coding	chromosome	CD1B								Heterochromatin	0.173640893265336	PMD	commonPMD	158332338	cg05142233_TC21	cg05142233
cg10951643	chr1	158322531	F	II	CD1E	TSS1500	opensea		Both	CG	Open Sea	ENST00000434258	chr1	158323254	158326490	3237	+	721	ENSG00000158488	CD1E	protein_coding	chromosome	CD1E								Heterochromatin	0.173640893265336	PMD	commonPMD	158352741	cg10951643_TC21	cg10951643
cg10976626	chr1	158322841	F	II	CD1E	TSS1500	opensea		Both	CG	Open Sea	ENST00000434258	chr1	158323254	158326490	3237	+	411	ENSG00000158488	CD1E	protein_coding	chromosome	CD1E								Heterochromatin	0.173640893265336	PMD	commonPMD	158353051	cg10976626_TC21	cg10976626
cg09478478	chr1	158322845	F	II	CD1E	TSS1500	opensea		Both	CG	Open Sea	ENST00000434258	chr1	158323254	158326490	3237	+	407	ENSG00000158488	CD1E	protein_coding	chromosome	CD1E								Heterochromatin	0.173640893265336	PMD	commonPMD	158353055	cg09478478_BC21	cg09478478
cg03701795	chr1	158323482	R	II	CD1E	TSS200	opensea		Both	CG	Open Sea	ENST00000444681	chr1	158323486	158327343	3858	+	2	ENSG00000158488	CD1E	protein_coding	chromosome	CD1E	ENSG00000158488	CD1E						Repressed_chromatin	0.173640893265336	PMD	commonPMD	158353692	cg03701795_BC21	cg03701795
cg03863352	chr1	158323802	R	II	CD1E	1stExon	opensea		Both	CG	Open Sea	ENST00000368161	chr1	158323779	158327312	3534	+	22	ENSG00000158488	CD1E	protein_coding	chromosome	CD1E	ENSG00000158488	CD1E						Repressed_chromatin	0.173640893265336	PMD	commonPMD	158354012	cg03863352_TC21	cg03863352
cg12200412	chr1	158324331	R	II	CD1E	Body	opensea		Both	CG	Open Sea	ENST00000464822	chr1	158323970	158325128	1159	+	360	ENSG00000158488	CD1E	protein_coding	chromosome	CD1E	ENSG00000158488	CD1E						Repressed_chromatin	0.173640893265336	PMD	commonPMD	158354541	cg12200412_BC21	cg12200412
cg26014409	chr1	158324471	R	II	CD1E	Body	opensea		Both	CG	Open Sea	ENST00000464822	chr1	158323970	158325128	1159	+	500	ENSG00000158488	CD1E	protein_coding	chromosome	CD1E	ENSG00000158488	CD1E						Repressed_chromatin	0.173640893265336	PMD	commonPMD	158354681	cg26014409_TC21	cg26014409
cg09664215	chr1	158325254	R	II	CD1E	Body	opensea		Both	CG	Open Sea	ENST00000368162	chr1	158325684	158327287	1604	+	428	ENSG00000158488	CD1E	protein_coding	chromosome	CD1E	ENSG00000158488	CD1E						Repressed_chromatin	0.173640893265336	PMD	commonPMD	158355464	cg09664215_TC21	cg09664215
cg11916257	chr1	158390292	F	II	OR10K2	1stExon	opensea		Both	CG	Open Sea	ENST00000314902	chr1	158389718	158390656	939	-	362	ENSG00000180708	OR10K2	protein_coding	chromosome	OR10K2	ENSG00000180708	OR10K2						Repressed_chromatin	0.173640893265336	PMD	commonPMD	158420502	cg11916257_BC21	cg11916257
cg26151206	chr1	158390649	F	II	OR10K2	1stExon	opensea		Both	CG	Open Sea	ENST00000314902	chr1	158389718	158390656	939	-	5	ENSG00000180708	OR10K2	protein_coding	chromosome	OR10K2	ENSG00000180708	OR10K2						Heterochromatin	0.173640893265336	PMD	commonPMD	158420859	cg26151206_TC21	cg26151206
cg27235829	chr1	158390759	R	II	OR10K2	TSS200	opensea		Both	CG	Open Sea	ENST00000314902	chr1	158389718	158390656	939	-	102	ENSG00000180708	OR10K2	protein_coding	chromosome	OR10K2								Heterochromatin	0.173640893265336	PMD	commonPMD	158420969	cg27235829_BC21	cg27235829
cg08400475	chr1	158390842	R	II	OR10K2	TSS200	opensea		Both	CG	Open Sea	ENST00000314902	chr1	158389718	158390656	939	-	185	ENSG00000180708	OR10K2	protein_coding	chromosome	OR10K2								Heterochromatin	0.173640893265336	PMD	commonPMD	158421052	cg08400475_BC21	cg08400475
cg01733284	chr1	158391119	R	II	OR10K2	TSS1500	opensea		Both	CG	Open Sea	ENST00000314902	chr1	158389718	158390656	939	-	462	ENSG00000180708	OR10K2	protein_coding	chromosome	OR10K2								Heterochromatin	0.173640893265336	PMD	commonPMD	158421329	cg01733284_BC21	cg01733284
cg00160262	chr1	158533225	F	II	OR6P1	1stExon	opensea		Both	CG	Open Sea	ENST00000334632	chr1	158532441	158533394	954	-	167	ENSG00000186440	OR6P1	protein_coding	chromosome	OR6P1	ENSG00000186440	OR6P1						Heterochromatin	0.177433423070771	PMD	commonPMD	158563435	cg00160262_TC21	cg00160262
cg13119003	chr1	158533896	F	II	OR6P1	TSS1500	opensea		Both	CG	Open Sea	ENST00000334632	chr1	158532441	158533394	954	-	501	ENSG00000186440	OR6P1	protein_coding	chromosome	OR6P1								Heterochromatin	0.177433423070771	PMD	commonPMD	158564106	cg13119003_BC21	cg13119003
cg04386839	chr1	158534143	F	II	OR6P1	TSS1500	opensea		Both	CG	Open Sea	ENST00000334632	chr1	158532441	158533394	954	-	748	ENSG00000186440	OR6P1	protein_coding	chromosome	OR6P1								Heterochromatin	0.177433423070771	PMD	commonPMD
cg06247946	chr1	158534272	F	II	OR6P1	TSS1500	opensea		Both	CG	Open Sea	ENST00000334632	chr1	158532441	158533394	954	-	877	ENSG00000186440	OR6P1	protein_coding	chromosome	OR6P1								Heterochromatin	0.177433423070771	PMD	commonPMD
cg06716048	chr1	158534444	F	II	OR6P1	TSS1500	opensea		Both	CG	Open Sea	ENST00000334632	chr1	158532441	158533394	954	-	1049	ENSG00000186440	OR6P1	protein_coding	chromosome	OR6P1								Heterochromatin	0.177433423070771	PMD	commonPMD	158564654	cg06716048_BC21	cg06716048
cg20778958	chr1	158534679	R	II	OR6P1	TSS1500	opensea		Both	CG	Open Sea	ENST00000334632	chr1	158532441	158533394	954	-	1284	ENSG00000186440	OR6P1	protein_coding	chromosome	OR6P1								Heterochromatin	0.177433423070771	PMD	commonPMD	158564889	cg20778958_TC21	cg20778958
cg00119186	chr1	158670124	R	II	OR6K2	1stExon	opensea		Both	CG	Open Sea	ENST00000359610	chr1	158669369	158670486	1118	-	360	ENSG00000196171	OR6K2	protein_coding	chromosome	OR6K2	ENSG00000196171	OR6K2						Heterochromatin	0.174110717884357	PMD	commonPMD	158700334	cg00119186_BC21	cg00119186
cg03002968	chr1	158670397	F	II	OR6K2	1stExon	opensea		Both	CG	Open Sea	ENST00000359610	chr1	158669369	158670486	1118	-	87	ENSG00000196171	OR6K2	protein_coding	chromosome	OR6K2	ENSG00000196171	OR6K2						Heterochromatin	0.174110717884357	PMD	commonPMD	158700607	cg03002968_BC21	cg03002968
cg02245566	chr1	158670617	F	II	OR6K2	TSS200	opensea		Both	CG	Open Sea	ENST00000359610	chr1	158669369	158670486	1118	-	130	ENSG00000196171	OR6K2	protein_coding	chromosome	OR6K2								Heterochromatin	0.174110717884357	PMD	commonPMD	158700827	cg02245566_BC21	cg02245566
cg06184761	chr1	158670761	R	II	OR6K2	TSS1500	opensea		Both	CG	Open Sea	ENST00000359610	chr1	158669369	158670486	1118	-	274	ENSG00000196171	OR6K2	protein_coding	chromosome	OR6K2								Heterochromatin	0.174110717884357	PMD	commonPMD	158700971	cg06184761_TC21	cg06184761
cg10909088	chr1	158670876	F	II	OR6K2	TSS1500	opensea		Both	CG	Open Sea	ENST00000359610	chr1	158669369	158670486	1118	-	389	ENSG00000196171	OR6K2	protein_coding	chromosome	OR6K2								Heterochromatin	0.174110717884357	PMD	commonPMD	158701086	cg10909088_TC21	cg10909088
cg18453528	chr1	158671705	R	II	OR6K2	TSS1500	opensea		Both	CG	Open Sea	ENST00000359610	chr1	158669369	158670486	1118	-	1218	ENSG00000196171	OR6K2	protein_coding	chromosome	OR6K2								Heterochromatin	0.174110717884357	PMD	commonPMD	158701915	cg18453528_BC21	cg18453528
cg04237529	chr1	158671873	R	II	OR6K2	TSS1500	opensea		Both	CG	Open Sea	ENST00000359610	chr1	158669369	158670486	1118	-	1386	ENSG00000196171	OR6K2	protein_coding	chromosome	OR6K2								Heterochromatin	0.174110717884357	PMD	commonPMD
cg19939130	chr1	158978468	R	II	IFI16	TSS1500	opensea		Both	CG	Open Sea	ENST00000447473	chr1	158978785	158986482	7698	+	315	ENSG00000163565	IFI16	protein_coding	chromosome	IFI16	ENSG00000163565	IFI16						Active_non-prostate_lineage_enhancer	0.134463901932583	PMD		159008678	cg19939130_BC21	cg19939130
cg24539090	chr1	158978504	R	II	IFI16	TSS1500	opensea		Both	CG	Open Sea	ENST00000447473	chr1	158978785	158986482	7698	+	279	ENSG00000163565	IFI16	protein_coding	chromosome	IFI16	ENSG00000163565	IFI16						Active_non-prostate_lineage_enhancer	0.134463901932583	PMD		159008714	cg24539090_BC21	cg24539090
cg04805131	chr1	158978812	R	II	IFI16	TSS1500	opensea		Both	CG	Open Sea	ENST00000447473	chr1	158978785	158986482	7698	+	26	ENSG00000163565	IFI16	protein_coding	chromosome	IFI16	ENSG00000163565	IFI16						Active_non-prostate_lineage_enhancer	0.134463901932583	PMD		159009022	cg04805131_TC21	cg04805131
cg21406461	chr1	158978957	R	II	IFI16	TSS1500	opensea		Both	CG	Open Sea	ENST00000447473	chr1	158978785	158986482	7698	+	171	ENSG00000163565	IFI16	protein_coding	chromosome	IFI16	ENSG00000163565	IFI16						Active_non-prostate_lineage_enhancer	0.134463901932583	PMD		159009167	cg21406461_BC21	cg21406461
cg23061876	chr1	158979180	F	II	IFI16	TSS1500	opensea		Both	CG	Open Sea	ENST00000447473	chr1	158978785	158986482	7698	+	394	ENSG00000163565	IFI16	protein_coding	chromosome	IFI16	ENSG00000163565	IFI16						Active_non-prostate_lineage_enhancer	0.134463901932583	PMD
cg26741552	chr1	159172250	R	II	CADM3	3'UTR	opensea		Both	CG	Open Sea	ENST00000537147	chr1	159173097	159176288	3192	+	845	ENSG00000213088	DARC	protein_coding	chromosome	DARC	ENSG00000162706	CADM3						Bivalent_poised_enhancer	0.168131282216885	PMD	commonPMD	159202460	cg26741552_BC21	cg26741552
cg06067658	chr1	159172357	R	II	CADM3	3'UTR	opensea		Both	CG	Open Sea	ENST00000537147	chr1	159173097	159176288	3192	+	738	ENSG00000213088	DARC	protein_coding	chromosome	DARC	ENSG00000162706	CADM3						Bivalent_poised_enhancer	0.168131282216885	PMD	commonPMD	159202567	cg06067658_TC21	cg06067658
cg20944283	chr1	159172620	F	II	CADM3	3'UTR	opensea		Both	CG	Open Sea	ENST00000537147	chr1	159173097	159176288	3192	+	475	ENSG00000213088	DARC	protein_coding	chromosome	DARC	ENSG00000162706	CADM3						Bivalent_poised_enhancer	0.168131282216885	PMD	commonPMD	159202830	cg20944283_BC21	cg20944283
cg15442538	chr1	159172927	R	II	CADM3	3'UTR	opensea		Both	CG	Open Sea	ENST00000537147	chr1	159173097	159176288	3192	+	168	ENSG00000213088	DARC	protein_coding	chromosome	DARC	ENSG00000162706	CADM3						Bivalent_poised_enhancer	0.168131282216885	PMD	commonPMD	159203137	cg15442538_BC21	cg15442538
cg10808936	chr1	159173216	F	II	DARC	TSS1500	opensea		Both	CG	Open Sea	ENST00000537147	chr1	159173097	159176288	3192	+	118	ENSG00000213088	DARC	protein_coding	chromosome	DARC	ENSG00000213088	DARC						Bivalent_poised_enhancer	0.168131282216885	PMD	commonPMD	159203426	cg10808936_BC21	cg10808936
cg19260329	chr1	159174076	R	II	DARC	TSS1500	opensea		Both	CG	Open Sea	ENST00000368122	chr1	159174071	159176290	2220	+	4	ENSG00000213088	DARC	protein_coding	chromosome	DARC	ENSG00000213088	DARC						Bivalent_poised_enhancer	0.168131282216885	PMD	commonPMD	159204286	cg19260329_BC21	cg19260329
cg23507131	chr1	159174156	R	II	DARC	TSS1500	opensea		Both	CG	Open Sea	ENST00000368122	chr1	159174071	159176290	2220	+	84	ENSG00000213088	DARC	protein_coding	chromosome	DARC	ENSG00000213088	DARC						Bivalent_poised_enhancer	0.168131282216885	PMD	commonPMD	159204366	cg23507131_TC21	cg23507131
cg18552413	chr1	159174610	R	II	DARC	TSS1500	opensea		Both	CG	Open Sea	ENST00000435307	chr1	159174709	159175688	980	+	97	ENSG00000213088	DARC	protein_coding	chromosome	DARC	ENSG00000213088	DARC						Bivalent_poised_enhancer	0.168131282216885	PMD	commonPMD	159204820	cg18552413_BC21	cg18552413
cg09581644	chr1	159258145	R	II	FCER1A	TSS1500	opensea		Both	CG	Open Sea	ENST00000368115	chr1	159259504	159278014	18511	+	1357	ENSG00000179639	FCER1A	protein_coding	chromosome	FCER1A								Heterochromatin	0.179402260358364	PMD	commonPMD	159288355	cg09581644_TC21	cg09581644
cg08256145	chr1	159258330	F	II	FCER1A	TSS1500	opensea		Both	CG	Open Sea	ENST00000368115	chr1	159259504	159278014	18511	+	1172	ENSG00000179639	FCER1A	protein_coding	chromosome	FCER1A								Heterochromatin	0.179402260358364	PMD	commonPMD	159288540	cg08256145_TC21	cg08256145
cg21133374	chr1	159258712	F	II	FCER1A	TSS1500	opensea		Both	CG	Open Sea	ENST00000368115	chr1	159259504	159278014	18511	+	790	ENSG00000179639	FCER1A	protein_coding	chromosome	FCER1A								Heterochromatin	0.179402260358364	PMD	commonPMD	159288922	cg21133374_BC21	cg21133374
cg14696870	chr1	159258877	R	II	FCER1A	TSS1500	opensea		Both	CG	Open Sea	ENST00000368115	chr1	159259504	159278014	18511	+	625	ENSG00000179639	FCER1A	protein_coding	chromosome	FCER1A								Heterochromatin	0.179402260358364	PMD	commonPMD	159289087	cg14696870_TC21	cg14696870
cg15501751	chr1	159258952	R	II	FCER1A	TSS1500	opensea		Both	CG	Open Sea	ENST00000368115	chr1	159259504	159278014	18511	+	550	ENSG00000179639	FCER1A	protein_coding	chromosome	FCER1A								Heterochromatin	0.179402260358364	PMD	commonPMD	159289162	cg15501751_BC21	cg15501751
cg03129764	chr1	159259534	R	II	FCER1A	1stExon	opensea		Both	CG	Open Sea	ENST00000368115	chr1	159259504	159278014	18511	+	29	ENSG00000179639	FCER1A	protein_coding	chromosome	FCER1A	ENSG00000179639	FCER1A						Heterochromatin	0.179402260358364	PMD	commonPMD	159289744	cg03129764_BC21	cg03129764
cg04877695	chr1	159259968	R	II	FCER1A	5'UTR	opensea		Both	CG	Open Sea	ENST00000368115	chr1	159259504	159278014	18511	+	463	ENSG00000179639	FCER1A	protein_coding	chromosome	FCER1A	ENSG00000179639	FCER1A						Heterochromatin	0.179402260358364	PMD	commonPMD	159290178	cg04877695_BC21	cg04877695
cg23689219	chr1	159408079	F	II	OR10J1	TSS1500	opensea		Both	CG	Open Sea	ENST00000423932	chr1	159409512	159410600	1089	+	1431	ENSG00000196184	OR10J1	protein_coding	chromosome	OR10J1								Heterochromatin	0.170502174274254	PMD	commonPMD	159438289	cg23689219_TC21	cg23689219
cg24994494	chr1	159408172	R	II	OR10J1	TSS1500	opensea		Both	CG	Open Sea	ENST00000423932	chr1	159409512	159410600	1089	+	1338	ENSG00000196184	OR10J1	protein_coding	chromosome	OR10J1								Heterochromatin	0.170502174274254	PMD	commonPMD	159438382	cg24994494_TC21	cg24994494
cg06406347	chr1	159408848	F	II	OR10J1	TSS1500	opensea		Both	CG	Open Sea	ENST00000423932	chr1	159409512	159410600	1089	+	662	ENSG00000196184	OR10J1	protein_coding	chromosome	OR10J1								Heterochromatin	0.170502174274254	PMD	commonPMD	159439058	cg06406347_BC21	cg06406347
cg15700197	chr1	159409207	F	II	OR10J1	TSS1500	opensea		Both	CG	Open Sea	ENST00000423932	chr1	159409512	159410600	1089	+	303	ENSG00000196184	OR10J1	protein_coding	chromosome	OR10J1								Heterochromatin	0.170502174274254	PMD	commonPMD	159439417	cg15700197_BC21	cg15700197
cg25076881	chr1	159409836	R	II	OR10J1	1stExon	opensea		Both	CG	Open Sea	ENST00000423932	chr1	159409512	159410600	1089	+	323	ENSG00000196184	OR10J1	protein_coding	chromosome	OR10J1	ENSG00000196184	OR10J1						Heterochromatin	0.170502174274254	PMD	commonPMD	159440046	cg25076881_BC21	cg25076881
cg19402335	chr1	159410002	R	II	OR10J1	1stExon	opensea		Both	CG	Open Sea	ENST00000423932	chr1	159409512	159410600	1089	+	489	ENSG00000196184	OR10J1	protein_coding	chromosome	OR10J1	ENSG00000196184	OR10J1						Heterochromatin	0.170502174274254	PMD	commonPMD	159440212	cg19402335_BC21	cg19402335
cg12068949	chr1	159506033	F	II	OR10J5	TSS1500	opensea		Both	CG	Open Sea	ENST00000334857	chr1	159504793	159505842	1050	-	190	ENSG00000184155	OR10J5	protein_coding	chromosome	OR10J5								Heterochromatin	0.163392782915702	PMD	commonPMD	159536243	cg12068949_TC21	cg12068949
cg15015426	chr1	159506559	F	II	OR10J5	TSS1500	opensea		Both	CG	Open Sea	ENST00000334857	chr1	159504793	159505842	1050	-	716	ENSG00000184155	OR10J5	protein_coding	chromosome	OR10J5								Heterochromatin	0.163392782915702	PMD	commonPMD	159536769	cg15015426_BC21	cg15015426
cg07037019	chr1	159506621	F	II	OR10J5	TSS1500	opensea		Both	CG	Open Sea	ENST00000334857	chr1	159504793	159505842	1050	-	778	ENSG00000184155	OR10J5	protein_coding	chromosome	OR10J5								Heterochromatin	0.163392782915702	PMD	commonPMD	159536831	cg07037019_TC21	cg07037019
cg06251978	chr1	159507078	R	II	OR10J5	TSS1500	opensea		Both	CG	Open Sea	ENST00000334857	chr1	159504793	159505842	1050	-	1235	ENSG00000184155	OR10J5	protein_coding	chromosome	OR10J5								Heterochromatin	0.163392782915702	PMD	commonPMD	159537288	cg06251978_TC21	cg06251978
cg26043322	chr1	159507162	R	II	OR10J5	TSS1500	opensea		Both	CG	Open Sea	ENST00000334857	chr1	159504793	159505842	1050	-	1319	ENSG00000184155	OR10J5	protein_coding	chromosome	OR10J5								Heterochromatin	0.163392782915702	PMD	commonPMD	159537372	cg26043322_BC21	cg26043322
cg00844378	chr1	159556946	F	II	APCS	TSS1500	opensea		Both	CG	Open Sea	ENST00000255040	chr1	159557615	159558655	1041	+	667	ENSG00000132703	APCS	protein_coding	chromosome	APCS								Heterochromatin	0.163392782915702	PMD	commonPMD	159587156	cg00844378_TC21	cg00844378
cg05919685	chr1	159556997	F	II	APCS	TSS1500	opensea		Both	CG	Open Sea	ENST00000255040	chr1	159557615	159558655	1041	+	616	ENSG00000132703	APCS	protein_coding	chromosome	APCS								Heterochromatin	0.163392782915702	PMD	commonPMD	159587207	cg05919685_TC21	cg05919685
cg13968061	chr1	159557257	F	II	APCS	TSS1500	opensea		Both	CG	Open Sea	ENST00000255040	chr1	159557615	159558655	1041	+	356	ENSG00000132703	APCS	protein_coding	chromosome	APCS								Repressed_chromatin	0.163392782915702	PMD	commonPMD	159587467	cg13968061_TC21	cg13968061
cg17304798	chr1	159557508	F	II	APCS	TSS200	opensea		Both	CG	Open Sea	ENST00000255040	chr1	159557615	159558655	1041	+	105	ENSG00000132703	APCS	protein_coding	chromosome	APCS								Repressed_chromatin	0.163392782915702	PMD	commonPMD	159587718	cg17304798_TC21	cg17304798
cg03856044	chr1	159557632	R	II	APCS	5'UTR	opensea		Both	CG	Open Sea	ENST00000255040	chr1	159557615	159558655	1041	+	16	ENSG00000132703	APCS	protein_coding	chromosome	APCS	ENSG00000132703	APCS						Repressed_chromatin	0.163392782915702	PMD	commonPMD	159587842	cg03856044_TC21	cg03856044
cg21291134	chr1	159558512	F	II	APCS	3'UTR	opensea		Both	CG	Open Sea	ENST00000255040	chr1	159557615	159558655	1041	+	896	ENSG00000132703	APCS	protein_coding	chromosome	APCS	ENSG00000132703	APCS						Heterochromatin	0.163392782915702	PMD	commonPMD	159588722	cg21291134_BC21	cg21291134
cg09820101	chr1	162792092	R	II		IGR	shore	chr1:162792176-162792574	Both	CG	North Shore	ENST00000484251	chr1	162766976	162769727	2752	+	25115	ENSG00000132196	HSD17B7	protein_coding	chromosome	HSD17B7								Bivalent_poised_promoter	0.0982613881279837			162822302	cg09820101_BC21	cg09820101
cg17133668	chr1	162792177	R	II		IGR	island	chr1:162792176-162792574	Both	CG	Island	ENST00000484251	chr1	162766976	162769727	2752	+	25200	ENSG00000132196	HSD17B7	protein_coding	chromosome	HSD17B7								Bivalent_poised_promoter	0.0982613881279837			162822387	cg17133668_BC21	cg17133668
cg10588211	chr1	162792246	R	II		IGR	island	chr1:162792176-162792574	Both	CG	Island	ENST00000484251	chr1	162766976	162769727	2752	+	25269	ENSG00000132196	HSD17B7	protein_coding	chromosome	HSD17B7								Bivalent_poised_promoter	0.0982613881279837			162822456	cg10588211_TC21	cg10588211
cg08713212	chr1	162792369	R	I		IGR	island	chr1:162792176-162792574	Red	CG	Island	ENST00000484251	chr1	162766976	162769727	2752	+	25392	ENSG00000132196	HSD17B7	protein_coding	chromosome	HSD17B7								Bivalent_poised_promoter	0.0982613881279837			162822579	cg08713212_TC11	cg08713212
cg12406726	chr1	162792568	F	II		IGR	island	chr1:162792176-162792574	Both	CG	Island	ENST00000484251	chr1	162766976	162769727	2752	+	25591	ENSG00000132196	HSD17B7	protein_coding	chromosome	HSD17B7								Bivalent_poised_promoter	0.0982613881279837			162822778	cg12406726_BC21	cg12406726
cg14252661	chr1	162792613	F	II		IGR	shore	chr1:162792176-162792574	Both	CG	South Shore	ENST00000484251	chr1	162766976	162769727	2752	+	25636	ENSG00000132196	HSD17B7	protein_coding	chromosome	HSD17B7								Bivalent_poised_promoter	0.0982613881279837			162822823	cg14252661_BC21	cg14252661
cg21908886	chr1	166039444	F	II	FAM78B	3'UTR	opensea		Both	CG	Open Sea	ENST00000595430	chr1	166026679	166028709	2031	-	10734	ENSG00000267884	AL626787.1	protein_coding	chromosome	AL626787.1	ENSG00000188859	FAM78B						Primed_non-prostate_lineage-specific_enhancer	0.177091794166345	PMD	commonPMD	166070207	cg21908886_TC21	cg21908886
cg27519145	chr1	166039635	F	II	FAM78B	Body	opensea		Both	CG	Open Sea	ENST00000595430	chr1	166026679	166028709	2031	-	10925	ENSG00000267884	AL626787.1	protein_coding	chromosome	AL626787.1	ENSG00000188859	FAM78B						Primed_non-prostate_lineage-specific_enhancer	0.177091794166345	PMD	commonPMD	166070398	cg27519145_BC21	cg27519145
cg03421657	chr1	166039754	R	II	FAM78B	Body	opensea		Both	CG	Open Sea	ENST00000595430	chr1	166026679	166028709	2031	-	11044	ENSG00000267884	AL626787.1	protein_coding	chromosome	AL626787.1	ENSG00000188859	FAM78B						Primed_non-prostate_lineage-specific_enhancer	0.177091794166345	PMD	commonPMD	166070517	cg03421657_BC21	cg03421657
cg02456804	chr1	166039858	F	II	FAM78B	Body	opensea		Both	CG	Open Sea	ENST00000595430	chr1	166026679	166028709	2031	-	11148	ENSG00000267884	AL626787.1	protein_coding	chromosome	AL626787.1	ENSG00000188859	FAM78B						Heterochromatin	0.177091794166345	PMD	commonPMD	166070621	cg02456804_BC21	cg02456804
cg11407681	chr1	166039918	R	II	FAM78B	Body	opensea		Both	CG	Open Sea	ENST00000595430	chr1	166026679	166028709	2031	-	11208	ENSG00000267884	AL626787.1	protein_coding	chromosome	AL626787.1	ENSG00000188859	FAM78B						Heterochromatin	0.177091794166345	PMD	commonPMD	166070681	cg11407681_BC21	cg11407681
cg16746864	chr1	166124064	R	II	MIR921	TSS200	opensea		Both	CG	Open Sea	ENST00000354422	chr1	166039256	166135952	96697	-	11886	ENSG00000188859	FAM78B	protein_coding	chromosome	FAM78B	ENSG00000188859	FAM78B						Heterochromatin	0.16141886018309	PMD	commonPMD	166154827	cg16746864_BC21	cg16746864
cg17940268	chr1	166124106	R	I	MIR921	TSS200	opensea		Grn	CG	Open Sea	ENST00000354422	chr1	166039256	166135952	96697	-	11844	ENSG00000188859	FAM78B	protein_coding	chromosome	FAM78B	ENSG00000188859	FAM78B						Heterochromatin	0.16141886018309	PMD	commonPMD	166154869	cg17940268_BC11	cg17940268
cg24428232	chr1	166124419	R	II	MIR921	TSS1500	opensea		Both	CG	Open Sea	ENST00000354422	chr1	166039256	166135952	96697	-	11531	ENSG00000188859	FAM78B	protein_coding	chromosome	FAM78B	ENSG00000188859	FAM78B						Heterochromatin	0.16141886018309	PMD	commonPMD	166155182	cg24428232_BC21	cg24428232
cg06928021	chr1	166124748	F	II	MIR921	TSS1500	opensea		Both	CG	Open Sea	ENST00000354422	chr1	166039256	166135952	96697	-	11202	ENSG00000188859	FAM78B	protein_coding	chromosome	FAM78B	ENSG00000188859	FAM78B						Heterochromatin	0.16141886018309	PMD	commonPMD	166155511	cg06928021_BC21	cg06928021
cg24554839	chr1	166124903	F	II	MIR921	TSS1500	opensea		Both	CG	Open Sea	ENST00000354422	chr1	166039256	166135952	96697	-	11047	ENSG00000188859	FAM78B	protein_coding	chromosome	FAM78B	ENSG00000188859	FAM78B						Heterochromatin	0.16141886018309	PMD	commonPMD	166155666	cg24554839_BC21	cg24554839
cg04138112	chr1	167090618	R	I	DUSP27	Body	island	chr1:167090575-167091010	Red	CG	Island	ENST00000485151	chr1	167095156	167098362	3207	+	4536	ENSG00000198842	DUSP27	protein_coding	chromosome	DUSP27	ENSG00000198842	DUSP27						Bivalent_poised_promoter	0.111986356312449			167121381	cg04138112_TC11	cg04138112
cg17104258	chr1	167090646	R	I	DUSP27	Body	island	chr1:167090575-167091010	Grn	CG	Island	ENST00000485151	chr1	167095156	167098362	3207	+	4508	ENSG00000198842	DUSP27	protein_coding	chromosome	DUSP27	ENSG00000198842	DUSP27	PRAD_7496	4.92884059390268	Intron	0.658682634730539	0.341317365269461	Bivalent_poised_promoter	0.111986356312449			167121409	cg17104258_TC11	cg17104258
cg11236550	chr1	167090757	F	II	DUSP27	Body	island	chr1:167090575-167091010	Both	CG	Island	ENST00000485151	chr1	167095156	167098362	3207	+	4397	ENSG00000198842	DUSP27	protein_coding	chromosome	DUSP27	ENSG00000198842	DUSP27	PRAD_7496	4.92884059390268	Intron	0.658682634730539	0.341317365269461	Bivalent_poised_promoter	0.111986356312449			167121520	cg11236550_TC21	cg11236550
cg19622662	chr1	167090972	R	II	DUSP27	Body	island	chr1:167090575-167091010	Both	CG	Island	ENST00000485151	chr1	167095156	167098362	3207	+	4182	ENSG00000198842	DUSP27	protein_coding	chromosome	DUSP27	ENSG00000198842	DUSP27	PRAD_7496	4.92884059390268	Intron	0.658682634730539	0.341317365269461	Bivalent_poised_promoter	0.111986356312449			167121735	cg19622662_TC21	cg19622662
cg17801546	chr1	167090974	R	II	DUSP27	Body	island	chr1:167090575-167091010	Both	CG	Island	ENST00000485151	chr1	167095156	167098362	3207	+	4180	ENSG00000198842	DUSP27	protein_coding	chromosome	DUSP27	ENSG00000198842	DUSP27	PRAD_7496	4.92884059390268	Intron	0.658682634730539	0.341317365269461	Bivalent_poised_promoter	0.111986356312449			167121737	cg17801546_BC21	cg17801546
cg26904049	chr1	167091094	F	II	DUSP27	Body	shore	chr1:167090575-167091010	Both	CG	South Shore	ENST00000485151	chr1	167095156	167098362	3207	+	4060	ENSG00000198842	DUSP27	protein_coding	chromosome	DUSP27	ENSG00000198842	DUSP27	PRAD_7496	4.92884059390268	Intron	0.658682634730539	0.341317365269461	Bivalent_poised_promoter	0.111986356312449			167121857	cg26904049_TC21	cg26904049
cg05969378	chr1	167091161	R	II	DUSP27	Body	shore	chr1:167090575-167091010	Both	CG	South Shore	ENST00000485151	chr1	167095156	167098362	3207	+	3993	ENSG00000198842	DUSP27	protein_coding	chromosome	DUSP27	ENSG00000198842	DUSP27						Bivalent_poised_promoter	0.111986356312449			167121924	cg05969378_TC21	cg05969378
cg13958426	chr1	169396637	F	II	C1orf114	1stExon	island	chr1:169396621-169396869	Both	CG	Island	ENST00000367806	chr1	169364108	169396655	32548	-	16	ENSG00000117477	CCDC181	protein_coding	chromosome	CCDC181	ENSG00000117477	CCDC181						Bivalent_poised_promoter	0.0861395249075029
cg00002719	chr1	169396706	F	I	C1orf114	TSS200	island	chr1:169396621-169396869	Red	CG	Island	ENST00000367805	chr1	169364108	169396712	32605	-	4	ENSG00000117477	CCDC181	protein_coding	chromosome	CCDC181	ENSG00000117477	CCDC181						Bivalent_poised_promoter	0.0861395249075029			169427468	cg00002719_BC11	cg00002719
cg23818870	chr1	169396785	F	II	C1orf114	TSS200	island	chr1:169396621-169396869	Both	CG	Island	ENST00000491570	chr1	169388024	169396712	8689	-	72	ENSG00000117477	CCDC181	protein_coding	chromosome	CCDC181	ENSG00000117477	CCDC181						Bivalent_poised_promoter	0.0861395249075029			169427547	cg23818870_TC21	cg23818870
cg16998150	chr1	169396834	R	I	C1orf114	TSS200	island	chr1:169396621-169396869	Grn	CG	Island	ENST00000491570	chr1	169388024	169396712	8689	-	121	ENSG00000117477	CCDC181	protein_coding	chromosome	CCDC181	ENSG00000117477	CCDC181						Bivalent_poised_promoter	0.0861395249075029			169427596	cg16998150_TC11	cg16998150
cg08047907	chr1	169396858	R	II	C1orf114	TSS200	island	chr1:169396621-169396869	Both	CG	Island	ENST00000491570	chr1	169388024	169396712	8689	-	145	ENSG00000117477	CCDC181	protein_coding	chromosome	CCDC181	ENSG00000117477	CCDC181						Bivalent_poised_promoter	0.0861395249075029			169427620	cg08047907_TC21	cg08047907
cg24808280	chr1	169396868	R	I	C1orf114	TSS200	island	chr1:169396621-169396869	Grn	CG	Island	ENST00000491570	chr1	169388024	169396712	8689	-	155	ENSG00000117477	CCDC181	protein_coding	chromosome	CCDC181	ENSG00000117477	CCDC181						Bivalent_poised_promoter	0.0861395249075029			169427630	cg24808280_BC11	cg24808280
cg14826711	chr1	169396909	R	II	C1orf114	TSS1500	shore	chr1:169396621-169396869	Both	CG	South Shore	ENST00000491570	chr1	169388024	169396712	8689	-	196	ENSG00000117477	CCDC181	protein_coding	chromosome	CCDC181	ENSG00000117477	CCDC181						Bivalent_poised_promoter	0.0861395249075029			169427671	cg14826711_BC21	cg14826711
cg20780850	chr1	169397317	F	II	C1orf114	TSS1500	shore	chr1:169396621-169396869	Both	CG	South Shore	ENST00000491570	chr1	169388024	169396712	8689	-	604	ENSG00000117477	CCDC181	protein_coding	chromosome	CCDC181	ENSG00000117477	CCDC181						Heterochromatin	0.0861395249075029			169428079	cg20780850_BC21	cg20780850
cg09942007	chr1	169397536	F	II	CCDC181	TSS1500	shore	chr1:169396621-169396869	Both	CG	South Shore	ENST00000491570	chr1	169388024	169396712	8689	-	823	ENSG00000117477	CCDC181	protein_coding	chromosome	CCDC181	ENSG00000117477	CCDC181						Heterochromatin	0.0861395249075029			169428298	cg09942007_TC21	cg09942007
cg12460071	chr1	169397550	F	II	C1orf114	TSS1500	shore	chr1:169396621-169396869	Both	CG	South Shore	ENST00000491570	chr1	169388024	169396712	8689	-	837	ENSG00000117477	CCDC181	protein_coding	chromosome	CCDC181	ENSG00000117477	CCDC181						Heterochromatin	0.0861395249075029			169428312	cg12460071_BC21	cg12460071
cg19370043	chr1	170698507	F	II	PRRX1	Body	opensea		Both	CG	Open Sea	ENST00000485529	chr1	170699347	170705374	6028	+	838	ENSG00000116132	PRRX1	protein_coding	chromosome	PRRX1	ENSG00000116132	PRRX1						Heterochromatin	0.195547317457643	PMD	commonPMD	170729366	cg19370043_TC21	cg19370043
cg09771880	chr1	170699091	R	II	PRRX1	Body	opensea		Both	CG	Open Sea	ENST00000485529	chr1	170699347	170705374	6028	+	254	ENSG00000116132	PRRX1	protein_coding	chromosome	PRRX1	ENSG00000116132	PRRX1						Heterochromatin	0.195547317457643	PMD	commonPMD	170729950	cg09771880_TC21	cg09771880
cg20492338	chr1	170699345	F	II	PRRX1	Body	opensea		Both	CG	Open Sea	ENST00000485529	chr1	170699347	170705374	6028	+	0	ENSG00000116132	PRRX1	protein_coding	chromosome	PRRX1	ENSG00000116132	PRRX1						Heterochromatin	0.195547317457643	PMD	commonPMD	170730204	cg20492338_BC21	cg20492338
cg01656651	chr1	170699423	R	II	PRRX1	ExonBnd	opensea		Both	CG	Open Sea	ENST00000485529	chr1	170699347	170705374	6028	+	75	ENSG00000116132	PRRX1	protein_coding	chromosome	PRRX1	ENSG00000116132	PRRX1						Heterochromatin	0.195547317457643	PMD	commonPMD	170730282	cg01656651_TC21	cg01656651
cg26939043	chr1	170699448	F	II	PRRX1	Body	opensea		Both	CG	Open Sea	ENST00000485529	chr1	170699347	170705374	6028	+	100	ENSG00000116132	PRRX1	protein_coding	chromosome	PRRX1	ENSG00000116132	PRRX1						Heterochromatin	0.195547317457643	PMD	commonPMD	170730307	cg26939043_BC21	cg26939043
cg21195480	chr1	170699473	R	II	PRRX1	ExonBnd	opensea		Both	CG	Open Sea	ENST00000496573	chr1	170699587	170705374	5788	+	112	ENSG00000116132	PRRX1	protein_coding	chromosome	PRRX1	ENSG00000116132	PRRX1						Heterochromatin	0.195547317457643	PMD	commonPMD	170730332	cg21195480_TC21	cg21195480
cg17386985	chr1	173175683	R	II	TNFSF4	TSS1500	opensea		Both	CG	Open Sea	ENST00000281834	chr1	173152874	173176452	23579	-	767	ENSG00000117586	TNFSF4	protein_coding	chromosome	TNFSF4	ENSG00000117586	TNFSF4						Primed_non-prostate_lineage-specific_enhancer	0.146983852257088	PMD
cg22034554	chr1	173176090	F	II	TNFSF4	TSS1500	opensea		Both	CG	Open Sea	ENST00000281834	chr1	173152874	173176452	23579	-	360	ENSG00000117586	TNFSF4	protein_coding	chromosome	TNFSF4	ENSG00000117586	TNFSF4						Active_non-prostate_lineage_promoter	0.146983852257088	PMD		173206951	cg22034554_TC21	cg22034554
cg16517394	chr1	173176362	F	II	TNFSF4	5'UTR	opensea		Both	CG	Open Sea	ENST00000281834	chr1	173152874	173176452	23579	-	88	ENSG00000117586	TNFSF4	protein_coding	chromosome	TNFSF4	ENSG00000117586	TNFSF4						Active_non-prostate_lineage_enhancer	0.146983852257088	PMD		173207223	cg16517394_BC21	cg16517394
cg21439763	chr1	173176366	F	II	TNFSF4	5'UTR	opensea		Both	CG	Open Sea	ENST00000281834	chr1	173152874	173176452	23579	-	84	ENSG00000117586	TNFSF4	protein_coding	chromosome	TNFSF4	ENSG00000117586	TNFSF4						Active_non-prostate_lineage_enhancer	0.146983852257088	PMD		173207227	cg21439763_TC21	cg21439763
cg23038529	chr1	173176465	F	II	TNFSF4	TSS200	opensea		Both	CG	Open Sea	ENST00000281834	chr1	173152874	173176452	23579	-	12	ENSG00000117586	TNFSF4	protein_coding	chromosome	TNFSF4								Active_non-prostate_lineage_enhancer	0.146983852257088	PMD		173207326	cg23038529_TC21	cg23038529
cg26811088	chr1	173176482	F	I	TNFSF4	TSS200	opensea		Grn	CG	Open Sea	ENST00000281834	chr1	173152874	173176452	23579	-	29	ENSG00000117586	TNFSF4	protein_coding	chromosome	TNFSF4								Active_non-prostate_lineage_enhancer	0.146983852257088	PMD		173207343	cg26811088_BC11	cg26811088
cg26315984	chr1	173176501	F	II	TNFSF4	TSS200	opensea		Both	CG	Open Sea	ENST00000281834	chr1	173152874	173176452	23579	-	48	ENSG00000117586	TNFSF4	protein_coding	chromosome	TNFSF4								Active_non-prostate_lineage_enhancer	0.146983852257088	PMD		173207362	cg26315984_BC21	cg26315984
cg10861599	chr1	173176523	R	II	TNFSF4	TSS200	opensea		Both	CG	Open Sea	ENST00000281834	chr1	173152874	173176452	23579	-	70	ENSG00000117586	TNFSF4	protein_coding	chromosome	TNFSF4								Active_non-prostate_lineage_enhancer	0.146983852257088	PMD		173207384	cg10861599_TC21	cg10861599
cg18459392	chr1	173176731	R	II	TNFSF4	TSS1500	opensea		Both	CG	Open Sea	ENST00000281834	chr1	173152874	173176452	23579	-	278	ENSG00000117586	TNFSF4	protein_coding	chromosome	TNFSF4								Heterochromatin	0.146983852257088	PMD		173207592	cg18459392_BC21	cg18459392
cg02822921	chr1	173177161	R	II	TNFSF4	TSS1500	opensea		Both	CG	Open Sea	ENST00000281834	chr1	173152874	173176452	23579	-	708	ENSG00000117586	TNFSF4	protein_coding	chromosome	TNFSF4								Heterochromatin	0.146983852257088	PMD
cg01022200	chr1	180881086	F	II	KIAA1614	TSS1500	shore	chr1:180881316-180882592	Both	CG	North Shore	ENST00000496210	chr1	180882290	180883192	903	+	1202	ENSG00000135835	KIAA1614	protein_coding	chromosome	KIAA1614								Bivalent_poised_promoter	0.0744442249703825			180911950	cg01022200_BC21	cg01022200
cg23217419	chr1	180881088	F	II	KIAA1614	TSS1500	shore	chr1:180881316-180882592	Both	CG	North Shore	ENST00000496210	chr1	180882290	180883192	903	+	1200	ENSG00000135835	KIAA1614	protein_coding	chromosome	KIAA1614								Bivalent_poised_promoter	0.0744442249703825			180911952	cg23217419_BC21	cg23217419
cg04578935	chr1	180881163	R	II	KIAA1614	TSS1500	shore	chr1:180881316-180882592	Both	CG	North Shore	ENST00000496210	chr1	180882290	180883192	903	+	1125	ENSG00000135835	KIAA1614	protein_coding	chromosome	KIAA1614								Bivalent_poised_promoter	0.0744442249703825			180912027	cg04578935_TC21	cg04578935
cg00354179	chr1	180881480	F	I	KIAA1614	TSS1500	island	chr1:180881316-180882592	Grn	CG	Island	ENST00000496210	chr1	180882290	180883192	903	+	808	ENSG00000135835	KIAA1614	protein_coding	chromosome	KIAA1614								Bivalent_poised_promoter	0.0744442249703825
cg23056823	chr1	180881583	R	I	KIAA1614	TSS1500	island	chr1:180881316-180882592	Red	CG	Island	ENST00000496210	chr1	180882290	180883192	903	+	705	ENSG00000135835	KIAA1614	protein_coding	chromosome	KIAA1614								Bivalent_poised_promoter	0.0744442249703825			180912447	cg23056823_TC11	cg23056823
cg07730364	chr1	180881646	R	II	KIAA1614	TSS1500	island	chr1:180881316-180882592	Both	CG	Island	ENST00000496210	chr1	180882290	180883192	903	+	642	ENSG00000135835	KIAA1614	protein_coding	chromosome	KIAA1614								Bivalent_poised_promoter	0.0744442249703825			180912510	cg07730364_BC21	cg07730364
cg26280553	chr1	180882276	F	I	KIAA1614	TSS200	island	chr1:180881316-180882592	Red	CG	Island	ENST00000496210	chr1	180882290	180883192	903	+	12	ENSG00000135835	KIAA1614	protein_coding	chromosome	KIAA1614								Bivalent_poised_promoter	0.0744442249703825			180913140	cg26280553_TC11	cg26280553
cg12604950	chr1	180882287	F	II	KIAA1614	TSS200	island	chr1:180881316-180882592	Both	CG	Island	ENST00000496210	chr1	180882290	180883192	903	+	1	ENSG00000135835	KIAA1614	protein_coding	chromosome	KIAA1614								Bivalent_poised_promoter	0.0744442249703825
cg02156380	chr1	180882591	F	II	KIAA1614	Body	island	chr1:180881316-180882592	Both	CG	Island	ENST00000367588	chr1	180882325	180920750	38426	+	265	ENSG00000135835	KIAA1614	protein_coding	chromosome	KIAA1614	ENSG00000135835	KIAA1614						Bivalent_poised_promoter	0.0744442249703825			180913455	cg02156380_TC21	cg02156380
cg06692785	chr1	180882681	F	II	KIAA1614	Body	shore	chr1:180881316-180882592	Both	CG	South Shore	ENST00000367588	chr1	180882325	180920750	38426	+	355	ENSG00000135835	KIAA1614	protein_coding	chromosome	KIAA1614	ENSG00000135835	KIAA1614						Bivalent_poised_promoter	0.0744442249703825			180913545	cg06692785_TC21	cg06692785
cg25306277	chr1	200003267	R	II	NR5A2	Body	shore	chr1:200004474-200004933	Both	CG	North Shore	ENST00000447034	chr1	199997011	200008897	11887	+	6255	ENSG00000116833	NR5A2	protein_coding	chromosome	NR5A2	ENSG00000116833	NR5A2						Repressed_chromatin	0.13845947605521	PMD
cg15198094	chr1	200003342	R	II	NR5A2	Body	shore	chr1:200004474-200004933	Both	CG	North Shore	ENST00000447034	chr1	199997011	200008897	11887	+	6330	ENSG00000116833	NR5A2	protein_coding	chromosome	NR5A2	ENSG00000116833	NR5A2						Repressed_chromatin	0.13845947605521	PMD		200034214	cg15198094_BC21	cg15198094
cg10513702	chr1	200003800	F	I	NR5A2	Body	shore	chr1:200004474-200004933	Red	CG	North Shore	ENST00000447034	chr1	199997011	200008897	11887	+	6788	ENSG00000116833	NR5A2	protein_coding	chromosome	NR5A2	ENSG00000116833	NR5A2						Bivalent_poised_enhancer	0.13845947605521	PMD
cg23258678	chr1	200004095	R	I	NR5A2	Body	shore	chr1:200004474-200004933	Red	CG	North Shore	ENST00000447034	chr1	199997011	200008897	11887	+	7083	ENSG00000116833	NR5A2	protein_coding	chromosome	NR5A2	ENSG00000116833	NR5A2						Bivalent_poised_enhancer	0.13845947605521	PMD		200034967	cg23258678_BC11	cg23258678
cg15062377	chr1	200004205	F	II	NR5A2	Body	shore	chr1:200004474-200004933	Both	CG	North Shore	ENST00000447034	chr1	199997011	200008897	11887	+	7193	ENSG00000116833	NR5A2	protein_coding	chromosome	NR5A2	ENSG00000116833	NR5A2						Bivalent_poised_enhancer	0.13845947605521	PMD		200035077	cg15062377_TC21	cg15062377
cg16046444	chr1	200004265	F	II	NR5A2	Body	shore	chr1:200004474-200004933	Both	CG	North Shore	ENST00000447034	chr1	199997011	200008897	11887	+	7253	ENSG00000116833	NR5A2	protein_coding	chromosome	NR5A2	ENSG00000116833	NR5A2						Bivalent_poised_enhancer	0.13845947605521	PMD		200035137	cg16046444_BC21	cg16046444
cg16103959	chr1	200004529	R	II	NR5A2	Body	island	chr1:200004474-200004933	Both	CG	Island	ENST00000544748	chr1	200011717	200143389	131673	+	7186	ENSG00000116833	NR5A2	protein_coding	chromosome	NR5A2	ENSG00000116833	NR5A2						Bivalent_poised_promoter	0.13845947605521	PMD		200035401	cg16103959_TC21	cg16103959
cg01941755	chr1	200004582	F	II	NR5A2	Body	island	chr1:200004474-200004933	Both	CG	Island	ENST00000544748	chr1	200011717	200143389	131673	+	7133	ENSG00000116833	NR5A2	protein_coding	chromosome	NR5A2	ENSG00000116833	NR5A2						Bivalent_poised_promoter	0.13845947605521	PMD		200035454	cg01941755_BC21	cg01941755
cg02779944	chr1	200004584	F	II	NR5A2	Body	island	chr1:200004474-200004933	Both	CG	Island	ENST00000544748	chr1	200011717	200143389	131673	+	7131	ENSG00000116833	NR5A2	protein_coding	chromosome	NR5A2	ENSG00000116833	NR5A2						Bivalent_poised_promoter	0.13845947605521	PMD		200035456	cg02779944_BC21	cg02779944
cg15130541	chr1	200004637	R	II	NR5A2	Body	island	chr1:200004474-200004933	Both	CG	Island	ENST00000544748	chr1	200011717	200143389	131673	+	7078	ENSG00000116833	NR5A2	protein_coding	chromosome	NR5A2	ENSG00000116833	NR5A2						Bivalent_poised_promoter	0.13845947605521	PMD		200035509	cg15130541_TC21	cg15130541
cg12730323	chr1	200004757	R	II	NR5A2	Body	island	chr1:200004474-200004933	Both	CG	Island	ENST00000544748	chr1	200011717	200143389	131673	+	6958	ENSG00000116833	NR5A2	protein_coding	chromosome	NR5A2	ENSG00000116833	NR5A2						Bivalent_poised_promoter	0.13845947605521	PMD		200035629	cg12730323_BC21	cg12730323
cg07208853	chr1	200005219	R	II	NR5A2	Body	shore	chr1:200004474-200004933	Both	CG	South Shore	ENST00000544748	chr1	200011717	200143389	131673	+	6496	ENSG00000116833	NR5A2	protein_coding	chromosome	NR5A2	ENSG00000116833	NR5A2						Bivalent_poised_enhancer	0.13845947605521	PMD		200036091	cg07208853_TC21	cg07208853
cg24553673	chr1	200005453	F	II	NR5A2	Body	shore	chr1:200004474-200004933	Both	CG	South Shore	ENST00000544748	chr1	200011717	200143389	131673	+	6262	ENSG00000116833	NR5A2	protein_coding	chromosome	NR5A2	ENSG00000116833	NR5A2						Bivalent_poised_enhancer	0.13845947605521	PMD		200036325	cg24553673_BC21	cg24553673
cg19713947	chr1	200005635	R	II	NR5A2	Body	shore	chr1:200004474-200004933	Both	CG	South Shore	ENST00000544748	chr1	200011717	200143389	131673	+	6080	ENSG00000116833	NR5A2	protein_coding	chromosome	NR5A2	ENSG00000116833	NR5A2						Bivalent_poised_enhancer	0.13845947605521	PMD		200036507	cg19713947_TC21	cg19713947
cg07926895	chr1	200005833	R	II	NR5A2	Body	shore	chr1:200004474-200004933	Both	CG	South Shore	ENST00000544748	chr1	200011717	200143389	131673	+	5882	ENSG00000116833	NR5A2	protein_coding	chromosome	NR5A2	ENSG00000116833	NR5A2						Bivalent_poised_enhancer	0.13845947605521	PMD		200036705	cg07926895_BC21	cg07926895
cg13229857	chr1	200006247	F	II	NR5A2	Body	shore	chr1:200004474-200004933	Both	CG	South Shore	ENST00000544748	chr1	200011717	200143389	131673	+	5468	ENSG00000116833	NR5A2	protein_coding	chromosome	NR5A2	ENSG00000116833	NR5A2						Bivalent_poised_enhancer	0.13845947605521	PMD		200037119	cg13229857_BC21	cg13229857
cg27173151	chr1	203598330	F	II	ATP2B4	5'UTR	shore	chr1:203598471-203598853	Both	CG	North Shore	ENST00000391954	chr1	203595928	203713207	117280	+	2401	ENSG00000058668	ATP2B4	protein_coding	chromosome	ATP2B4	ENSG00000058668	ATP2B4						Bivalent_poised_promoter	0.109200865083335			203629202	cg27173151_TC21	cg27173151
cg04148762	chr1	203598573	R	II	ATP2B4	5'UTR	island	chr1:203598471-203598853	Both	CG	Island	ENST00000391954	chr1	203595928	203713207	117280	+	2644	ENSG00000058668	ATP2B4	protein_coding	chromosome	ATP2B4	ENSG00000058668	ATP2B4	PRAD_8702	5.5856366098533	Intron	0.634730538922156	0.365269461077844	Bivalent_poised_promoter	0.109200865083335			203629445	cg04148762_BC21	cg04148762
cg26253438	chr1	203598623	R	I	ATP2B4	5'UTR	island	chr1:203598471-203598853	Grn	CG	Island	ENST00000391954	chr1	203595928	203713207	117280	+	2694	ENSG00000058668	ATP2B4	protein_coding	chromosome	ATP2B4	ENSG00000058668	ATP2B4	PRAD_8702	5.5856366098533	Intron	0.634730538922156	0.365269461077844	Bivalent_poised_promoter	0.109200865083335			203629495	cg26253438_BC11	cg26253438
cg15732851	chr1	203598761	F	I	ATP2B4	5'UTR	island	chr1:203598471-203598853	Red	CG	Island	ENST00000391954	chr1	203595928	203713207	117280	+	2832	ENSG00000058668	ATP2B4	protein_coding	chromosome	ATP2B4	ENSG00000058668	ATP2B4	PRAD_8702	5.5856366098533	Intron	0.634730538922156	0.365269461077844	Bivalent_poised_promoter	0.109200865083335			203629633	cg15732851_BC11	cg15732851
cg21397588	chr1	203598954	R	II	ATP2B4	5'UTR	shore	chr1:203598471-203598853	Both	CG	South Shore	ENST00000391954	chr1	203595928	203713207	117280	+	3025	ENSG00000058668	ATP2B4	protein_coding	chromosome	ATP2B4	ENSG00000058668	ATP2B4	PRAD_8702	5.5856366098533	Intron	0.634730538922156	0.365269461077844	Bivalent_poised_promoter	0.109200865083335			203629826	cg21397588_BC21	cg21397588
cg02457623	chr1	203599089	R	I	ATP2B4	5'UTR	shore	chr1:203598471-203598853	Red	CG	South Shore	ENST00000391954	chr1	203595928	203713207	117280	+	3160	ENSG00000058668	ATP2B4	protein_coding	chromosome	ATP2B4	ENSG00000058668	ATP2B4						Bivalent_poised_promoter	0.109200865083335			203629961	cg02457623_BC11	cg02457623
cg08742879	chr1	203599154	F	II	ATP2B4	5'UTR	shore	chr1:203598471-203598853	Both	CG	South Shore	ENST00000391954	chr1	203595928	203713207	117280	+	3225	ENSG00000058668	ATP2B4	protein_coding	chromosome	ATP2B4	ENSG00000058668	ATP2B4						Bivalent_poised_promoter	0.109200865083335			203630026	cg08742879_TC21	cg08742879
cg20292636	chr1	204328377	F	II	PLEKHA6	5'UTR	opensea		Both	CG	Open Sea	ENST00000272203	chr1	204187979	204329044	141066	-	665	ENSG00000143850	PLEKHA6	protein_coding	chromosome	PLEKHA6	ENSG00000143850	PLEKHA6						Bivalent_poised_promoter	0.0755687149462717			204359249	cg20292636_BC21	cg20292636
cg27549944	chr1	204328843	R	II	PLEKHA6	5'UTR	opensea		Both	CG	Open Sea	ENST00000272203	chr1	204187979	204329044	141066	-	199	ENSG00000143850	PLEKHA6	protein_coding	chromosome	PLEKHA6	ENSG00000143850	PLEKHA6						Bivalent_poised_promoter	0.0755687149462717			204359715	cg27549944_TC21	cg27549944
cg06807117	chr1	204329004	R	II	PLEKHA6	5'UTR	opensea		Both	CG	Open Sea	ENST00000272203	chr1	204187979	204329044	141066	-	38	ENSG00000143850	PLEKHA6	protein_coding	chromosome	PLEKHA6	ENSG00000143850	PLEKHA6						Bivalent_poised_promoter	0.0755687149462717			204359876	cg06807117_BC21	cg06807117
cg09085216	chr1	204329081	R	II	PLEKHA6	TSS200	opensea		Both	CG	Open Sea	ENST00000414478	chr1	204190349	204329044	138696	-	36	ENSG00000143850	PLEKHA6	protein_coding	chromosome	PLEKHA6	ENSG00000143850	PLEKHA6						Bivalent_poised_promoter	0.0755687149462717			204359953	cg09085216_TC21	cg09085216
cg24864241	chr1	204329158	R	II	PLEKHA6	TSS200	opensea		Both	CG	Open Sea	ENST00000414478	chr1	204190349	204329044	138696	-	113	ENSG00000143850	PLEKHA6	protein_coding	chromosome	PLEKHA6	ENSG00000143850	PLEKHA6						Bivalent_poised_promoter	0.0755687149462717			204360030	cg24864241_BC21	cg24864241
cg23094674	chr1	204329186	R	II	PLEKHA6	TSS200	opensea		Both	CG	Open Sea	ENST00000414478	chr1	204190349	204329044	138696	-	141	ENSG00000143850	PLEKHA6	protein_coding	chromosome	PLEKHA6	ENSG00000143850	PLEKHA6						Bivalent_poised_promoter	0.0755687149462717			204360058	cg23094674_BC21	cg23094674
cg26895569	chr1	204329222	F	II	PLEKHA6	TSS200	opensea		Both	CG	Open Sea	ENST00000414478	chr1	204190349	204329044	138696	-	177	ENSG00000143850	PLEKHA6	protein_coding	chromosome	PLEKHA6	ENSG00000143850	PLEKHA6						Bivalent_poised_promoter	0.0755687149462717			204360094	cg26895569_TC21	cg26895569
cg21581873	chr1	204329307	F	II	PLEKHA6	TSS1500	opensea		Both	CG	Open Sea	ENST00000414478	chr1	204190349	204329044	138696	-	262	ENSG00000143850	PLEKHA6	protein_coding	chromosome	PLEKHA6	ENSG00000143850	PLEKHA6						Bivalent_poised_promoter	0.0755687149462717			204360179	cg21581873_TC21	cg21581873
cg15695045	chr1	204330069	F	II	PLEKHA6	TSS1500	opensea		Both	CG	Open Sea	ENST00000414478	chr1	204190349	204329044	138696	-	1024	ENSG00000143850	PLEKHA6	protein_coding	chromosome	PLEKHA6	ENSG00000143850	PLEKHA6						Primed_non-prostate_lineage-specific_enhancer	0.0755687149462717			204360941	cg15695045_BC21	cg15695045
cg16890496	chr1	205631817	R	II	SLC45A3	Body	shore	chr1:205631977-205632254	Both	CG	North Shore	ENST00000460934	chr1	205626979	205631796	4818	-	20	ENSG00000158715	SLC45A3	protein_coding	chromosome	SLC45A3	ENSG00000158715	SLC45A3	PRAD_8922	7.94938389069552	Promoter	0.624750499001996	0.375249500998004	Bivalent_poised_promoter	0.0793833237950948			205662689	cg16890496_BC21	cg16890496
cg13354084	chr1	205631862	R	II	SLC45A3	Body	shore	chr1:205631977-205632254	Both	CG	North Shore	ENST00000460934	chr1	205626979	205631796	4818	-	65	ENSG00000158715	SLC45A3	protein_coding	chromosome	SLC45A3	ENSG00000158715	SLC45A3	PRAD_8922	7.94938389069552	Promoter	0.624750499001996	0.375249500998004	Bivalent_poised_promoter	0.0793833237950948			205662734	cg13354084_TC21	cg13354084
cg27568165	chr1	205631978	R	II	SLC45A3	Body	island	chr1:205631977-205632254	Both	CG	Island	ENST00000460934	chr1	205626979	205631796	4818	-	181	ENSG00000158715	SLC45A3	protein_coding	chromosome	SLC45A3	ENSG00000158715	SLC45A3	PRAD_8922	7.94938389069552	Promoter	0.624750499001996	0.375249500998004	Bivalent_poised_promoter	0.0793833237950948			205662850	cg27568165_TC21	cg27568165
cg12178904	chr1	205632052	F	II	SLC45A3	Body	island	chr1:205631977-205632254	Both	CG	Island	ENST00000460934	chr1	205626979	205631796	4818	-	255	ENSG00000158715	SLC45A3	protein_coding	chromosome	SLC45A3	ENSG00000158715	SLC45A3	PRAD_8922	7.94938389069552	Promoter	0.624750499001996	0.375249500998004	Bivalent_poised_promoter	0.0793833237950948			205662924	cg12178904_TC21	cg12178904
cg14084826	chr1	205632101	R	II	SLC45A3	Body	island	chr1:205631977-205632254	Both	CG	Island	ENST00000460934	chr1	205626979	205631796	4818	-	304	ENSG00000158715	SLC45A3	protein_coding	chromosome	SLC45A3	ENSG00000158715	SLC45A3	PRAD_8922	7.94938389069552	Promoter	0.624750499001996	0.375249500998004	Bivalent_poised_promoter	0.0793833237950948			205662973	cg14084826_TC21	cg14084826
cg23605244	chr1	205633005	F	II	SLC45A3	Body	shore	chr1:205631977-205632254	Both	CG	South Shore	ENST00000460934	chr1	205626979	205631796	4818	-	1208	ENSG00000158715	SLC45A3	protein_coding	chromosome	SLC45A3	ENSG00000158715	SLC45A3						Active_prostate_lineage-specific_promoter	0.0793833237950948			205663877	cg23605244_TC21	cg23605244
cg13799348	chr1	205633685	F	II	SLC45A3	Body	shore	chr1:205631977-205632254	Both	CG	South Shore	ENST00000460934	chr1	205626979	205631796	4818	-	1888	ENSG00000158715	SLC45A3	protein_coding	chromosome	SLC45A3	ENSG00000158715	SLC45A3	PRAD_8924	5.50371858845712	Intron	0.520958083832335	0.479041916167665	Active_prostate_lineage-specific_promoter	0.0793833237950948			205664557	cg13799348_BC21	cg13799348
cg27526649	chr1	208132004	R	II		IGR	shore	chr1:208132327-208133117	Both	CG	North Shore	ENST00000356522	chr1	208059884	208084747	24864	-	47256	ENSG00000174059	CD34	protein_coding	chromosome	CD34								Active_non-prostate_lineage_promoter	0.116784277282005			207958659	cg27526649_TC21	cg27526649
cg13298199	chr1	208132388	R	I		IGR	island	chr1:208132327-208133117	Red	CG	Island	ENST00000356522	chr1	208059884	208084747	24864	-	47640	ENSG00000174059	CD34	protein_coding	chromosome	CD34			PRAD_9177	4.25033904825271	Distal	0.720558882235529	0.279441117764471	Bivalent_poised_promoter	0.116784277282005			207959043	cg13298199_BC11	cg13298199
cg00901051	chr1	208132490	R	II		IGR	island	chr1:208132327-208133117	Both	CG	Island	ENST00000356522	chr1	208059884	208084747	24864	-	47742	ENSG00000174059	CD34	protein_coding	chromosome	CD34			PRAD_9177	4.25033904825271	Distal	0.720558882235529	0.279441117764471	Bivalent_poised_promoter	0.116784277282005			207959145	cg00901051_TC21	cg00901051
cg10210594	chr1	208132787	F	I		IGR	island	chr1:208132327-208133117	Red	CG	Island	ENST00000356522	chr1	208059884	208084747	24864	-	48039	ENSG00000174059	CD34	protein_coding	chromosome	CD34			PRAD_9177	4.25033904825271	Distal	0.720558882235529	0.279441117764471	Bivalent_poised_promoter	0.116784277282005			207959442	cg10210594_TC11	cg10210594
cg15770106	chr1	208133116	F	II		IGR	island	chr1:208132327-208133117	Both	CG	Island	ENST00000356522	chr1	208059884	208084747	24864	-	48368	ENSG00000174059	CD34	protein_coding	chromosome	CD34								Bivalent_poised_promoter	0.116784277282005
cg01168776	chr1	212002499	F	II	LPGAT1	Body	shore	chr1:212003431-212004280	Both	CG	North Shore	ENST00000366996	chr1	211923135	212003580	80446	-	1079	ENSG00000123684	LPGAT1	protein_coding	chromosome	LPGAT1	ENSG00000123684	LPGAT1						Primed_non-prostate_lineage-specific_enhancer	0.0990773848488073			211829157	cg01168776_TC21	cg01168776
cg07097417	chr1	212002770	R	II	LPGAT1	5'UTR	shore	chr1:212003431-212004280	Both	CG	North Shore	ENST00000366996	chr1	211923135	212003580	80446	-	808	ENSG00000123684	LPGAT1	protein_coding	chromosome	LPGAT1	ENSG00000123684	LPGAT1						Active_non-prostate_lineage_promoter	0.0990773848488073			211829428	cg07097417_BC21	cg07097417
cg23588204	chr1	212003001	R	I	LPGAT1	5'UTR	shore	chr1:212003431-212004280	Grn	CG	North Shore	ENST00000366996	chr1	211923135	212003580	80446	-	577	ENSG00000123684	LPGAT1	protein_coding	chromosome	LPGAT1	ENSG00000123684	LPGAT1						Active_non-prostate_lineage_promoter	0.0990773848488073			211829659	cg23588204_TC11	cg23588204
cg16419533	chr1	212003051	R	II	LPGAT1	5'UTR	shore	chr1:212003431-212004280	Both	CG	North Shore	ENST00000366996	chr1	211923135	212003580	80446	-	527	ENSG00000123684	LPGAT1	protein_coding	chromosome	LPGAT1	ENSG00000123684	LPGAT1						Active_non-prostate_lineage_promoter	0.0990773848488073
cg05146057	chr1	212003113	F	II	LPGAT1	5'UTR	shore	chr1:212003431-212004280	Both	CG	North Shore	ENST00000366996	chr1	211923135	212003580	80446	-	465	ENSG00000123684	LPGAT1	protein_coding	chromosome	LPGAT1	ENSG00000123684	LPGAT1						Active_non-prostate_lineage_promoter	0.0990773848488073			211829771	cg05146057_TC21	cg05146057
cg14513226	chr1	212003502	R	I	LPGAT1	5'UTR	island	chr1:212003431-212004280	Grn	CG	Island	ENST00000366996	chr1	211923135	212003580	80446	-	76	ENSG00000123684	LPGAT1	protein_coding	chromosome	LPGAT1	ENSG00000123684	LPGAT1						Active_non-prostate_lineage_promoter	0.0990773848488073			211830160	cg14513226_TC11	cg14513226
cg03432338	chr1	231176985	F	I	FAM89A	TSS1500	island	chr1:231176785-231177009	Red	CG	Island	ENST00000366654	chr1	231154704	231175992	21289	-	992	ENSG00000182118	FAM89A	protein_coding	chromosome	FAM89A								Bivalent_poised_promoter	0.0883132365997511
cg22172038	chr1	231176991	F	II	FAM89A	TSS1500	island	chr1:231176785-231177009	Both	CG	Island	ENST00000366654	chr1	231154704	231175992	21289	-	998	ENSG00000182118	FAM89A	protein_coding	chromosome	FAM89A								Bivalent_poised_promoter	0.0883132365997511			231041245	cg22172038_TC21	cg22172038
cg17199320	chr1	231177008	F	II	FAM89A	TSS1500	island	chr1:231176785-231177009	Both	CG	Island	ENST00000366654	chr1	231154704	231175992	21289	-	1015	ENSG00000182118	FAM89A	protein_coding	chromosome	FAM89A								Bivalent_poised_promoter	0.0883132365997511			231041262	cg17199320_BC21	cg17199320
cg09513835	chr1	231177198	F	II	FAM89A	TSS1500	shore	chr1:231176785-231177009	Both	CG	South Shore	ENST00000366654	chr1	231154704	231175992	21289	-	1205	ENSG00000182118	FAM89A	protein_coding	chromosome	FAM89A								Bivalent_poised_promoter	0.0883132365997511			231041452	cg09513835_BC21	cg09513835
cg16516400	chr1	231177201	R	II	FAM89A	TSS1500	shore	chr1:231175062-231176317	Both	CG	South Shore	ENST00000366654	chr1	231154704	231175992	21289	-	1208	ENSG00000182118	FAM89A	protein_coding	chromosome	FAM89A								Heterochromatin	0.0883132365997511			231041455	cg16516400_TC21	cg16516400
cg24967578	chr1	246937898	R	II		IGR	opensea		Both	CG	Open Sea	ENST00000508436	chr1	246943779	246946474	2696	-	8574	ENSG00000223519	KIF28P	pseudogene	chromosome	KIF28P								Heterochromatin	0.0898472402684733			246774596	cg24967578_TC21	cg24967578
cg26253229	chr1	246938571	F	II		IGR	opensea		Both	CG	Open Sea	ENST00000508436	chr1	246943779	246946474	2696	-	7901	ENSG00000223519	KIF28P	pseudogene	chromosome	KIF28P			PRAD_10857	2.87337500164047	Promoter	0.375249500998004	0.624750499001996	Active_prostate_lineage-specific_enhancer	0.0898472402684733			246775269	cg26253229_BC21	cg26253229
cg12613739	chr1	246938604	R	II		IGR	opensea		Both	CG	Open Sea	ENST00000508436	chr1	246943779	246946474	2696	-	7868	ENSG00000223519	KIF28P	pseudogene	chromosome	KIF28P			PRAD_10857	2.87337500164047	Promoter	0.375249500998004	0.624750499001996	Active_prostate_lineage-specific_enhancer	0.0898472402684733			246775302	cg12613739_BC21	cg12613739
cg24640577	chr1	246939216	R	I		IGR	opensea		Grn	CG	Open Sea	ENST00000508436	chr1	246943779	246946474	2696	-	7256	ENSG00000223519	KIF28P	pseudogene	chromosome	KIF28P			PRAD_10858	11.9099503529511	Promoter	0.439121756487026	0.560878243512974	Active_prostate_lineage-specific_promoter	0.0898472402684733			246775914	cg24640577_TC11	cg24640577
cg06826710	chr1	246939249	R	II		IGR	opensea		Both	CG	Open Sea	ENST00000508436	chr1	246943779	246946474	2696	-	7223	ENSG00000223519	KIF28P	pseudogene	chromosome	KIF28P			PRAD_10858	11.9099503529511	Promoter	0.439121756487026	0.560878243512974	Active_prostate_lineage-specific_promoter	0.0898472402684733			246775947	cg06826710_TC21	cg06826710
cg17435902	chr1	246939378	R	II		IGR	opensea		Both	CG	Open Sea	ENST00000508436	chr1	246943779	246946474	2696	-	7094	ENSG00000223519	KIF28P	pseudogene	chromosome	KIF28P			PRAD_10858	11.9099503529511	Promoter	0.439121756487026	0.560878243512974	Active_prostate_lineage-specific_promoter	0.0898472402684733			246776076	cg17435902_BC21	cg17435902
cg23255020	chr1	246939407	F	II		IGR	opensea		Both	CG	Open Sea	ENST00000508436	chr1	246943779	246946474	2696	-	7065	ENSG00000223519	KIF28P	pseudogene	chromosome	KIF28P			PRAD_10858	11.9099503529511	Promoter	0.439121756487026	0.560878243512974	Active_prostate_lineage-specific_promoter	0.0898472402684733			246776105	cg23255020_TC21	cg23255020
cg06790053	chr1	246939453	R	II		IGR	opensea		Both	CG	Open Sea	ENST00000508436	chr1	246943779	246946474	2696	-	7019	ENSG00000223519	KIF28P	pseudogene	chromosome	KIF28P								Active_prostate_lineage-specific_promoter	0.0898472402684733			246776151	cg06790053_TC21	cg06790053
cg14671764	chr2	1690592	F	I	PXDN	Body	opensea		Red	CG	Open Sea	ENST00000447941	chr2	1680729	1696342	15614	-	5748	ENSG00000130508	PXDN	protein_coding	chromosome	PXDN	ENSG00000130508	PXDN	PRAD_10988	24.9522863646017	Intron	0.508982035928144	0.491017964071856	Active_prostate_lineage-specific_promoter	0.191652857010764	PMD	commonPMD	1686820	cg14671764_BC11	cg14671764
cg20417128	chr2	1690625	R	I	PXDN	Body	opensea		Red	CG	Open Sea	ENST00000447941	chr2	1680729	1696342	15614	-	5715	ENSG00000130508	PXDN	protein_coding	chromosome	PXDN	ENSG00000130508	PXDN	PRAD_10988	24.9522863646017	Intron	0.508982035928144	0.491017964071856	Active_prostate_lineage-specific_promoter	0.191652857010764	PMD	commonPMD	1686853	cg20417128_TC11	cg20417128
cg21464492	chr2	1691062	R	I	PXDN	Body	opensea		Red	CG	Open Sea	ENST00000447941	chr2	1680729	1696342	15614	-	5278	ENSG00000130508	PXDN	protein_coding	chromosome	PXDN	ENSG00000130508	PXDN	PRAD_10989	11.8529059049108	Intron	0.540918163672655	0.459081836327345	Active_prostate_lineage-specific_promoter	0.191652857010764	PMD	commonPMD	1687290	cg21464492_TC11	cg21464492
cg01454538	chr2	1691165	R	II	PXDN	Body	opensea		Both	CG	Open Sea	ENST00000447941	chr2	1680729	1696342	15614	-	5175	ENSG00000130508	PXDN	protein_coding	chromosome	PXDN	ENSG00000130508	PXDN	PRAD_10989	11.8529059049108	Intron	0.540918163672655	0.459081836327345	Active_prostate_lineage-specific_promoter	0.191652857010764	PMD	commonPMD	1687393	cg01454538_BC21	cg01454538
cg27160524	chr2	1691184	R	II	PXDN	Body	opensea		Both	CG	Open Sea	ENST00000447941	chr2	1680729	1696342	15614	-	5156	ENSG00000130508	PXDN	protein_coding	chromosome	PXDN	ENSG00000130508	PXDN	PRAD_10989	11.8529059049108	Intron	0.540918163672655	0.459081836327345	Active_prostate_lineage-specific_promoter	0.191652857010764	PMD	commonPMD	1687412	cg27160524_TC21	cg27160524
cg00689629	chr2	1691363	F	II	PXDN	Body	opensea		Both	CG	Open Sea	ENST00000447941	chr2	1680729	1696342	15614	-	4977	ENSG00000130508	PXDN	protein_coding	chromosome	PXDN	ENSG00000130508	PXDN	PRAD_10989	11.8529059049108	Intron	0.540918163672655	0.459081836327345	Active_prostate_lineage-specific_promoter	0.191652857010764	PMD	commonPMD	1687591	cg00689629_BC21	cg00689629
cg22056462	chr2	1692183	F	II	PXDN	Body	opensea		Both	CG	Open Sea	ENST00000447941	chr2	1680729	1696342	15614	-	4157	ENSG00000130508	PXDN	protein_coding	chromosome	PXDN	ENSG00000130508	PXDN						Active_non-prostate_lineage_promoter	0.191652857010764	PMD	commonPMD	1688411	cg22056462_BC21	cg22056462
cg02966841	chr2	1926366	F	I	MYT1L	Body	opensea		Red	CG	Open Sea	ENST00000485348	chr2	1978187	1983322	5136	-	56954	ENSG00000186487	MYT1L	protein_coding	chromosome	MYT1L	ENSG00000186487	MYT1L						Repressed_chromatin	0.226122921487932	PMD	commonPMD	1922594	cg02966841_BC11	cg02966841
cg18148375	chr2	1926535	R	I	MYT1L	Body	opensea		Red	CG	Open Sea	ENST00000485348	chr2	1978187	1983322	5136	-	56785	ENSG00000186487	MYT1L	protein_coding	chromosome	MYT1L	ENSG00000186487	MYT1L						Repressed_chromatin	0.226122921487932	PMD	commonPMD	1922763	cg18148375_BC11	cg18148375
cg06552160	chr2	1926724	R	II	MYT1L	Body	opensea		Both	CG	Open Sea	ENST00000485348	chr2	1978187	1983322	5136	-	56596	ENSG00000186487	MYT1L	protein_coding	chromosome	MYT1L	ENSG00000186487	MYT1L						Heterochromatin	0.226122921487932	PMD	commonPMD	1922952	cg06552160_BC21	cg06552160
cg00067742	chr2	1926888	R	II	MYT1L	Body	opensea		Both	CG	Open Sea	ENST00000485348	chr2	1978187	1983322	5136	-	56432	ENSG00000186487	MYT1L	protein_coding	chromosome	MYT1L	ENSG00000186487	MYT1L						Heterochromatin	0.226122921487932	PMD	commonPMD	1923116	cg00067742_BC21	cg00067742
cg14128411	chr2	1926907	F	II	MYT1L	Body	opensea		Both	CG	Open Sea	ENST00000485348	chr2	1978187	1983322	5136	-	56413	ENSG00000186487	MYT1L	protein_coding	chromosome	MYT1L	ENSG00000186487	MYT1L						Heterochromatin	0.226122921487932	PMD	commonPMD
cg08689708	chr2	1927209	F	II	MYT1L	Body	opensea		Both	CG	Open Sea	ENST00000485348	chr2	1978187	1983322	5136	-	56111	ENSG00000186487	MYT1L	protein_coding	chromosome	MYT1L	ENSG00000186487	MYT1L						Heterochromatin	0.226122921487932	PMD	commonPMD	1923437	cg08689708_BC21	cg08689708
cg23150379	chr2	12858357	F	I	TRIB2	5'UTR	island	chr2:12856625-12859019	Grn	CG	Island	ENST00000405331	chr2	12858364	12864951	6588	+	5	ENSG00000071575	TRIB2	protein_coding	chromosome	TRIB2	ENSG00000071575	TRIB2	PRAD_11523	2.89361277836069	Promoter	0.630738522954092	0.369261477045908	Active_non-prostate_lineage_promoter	0.146189930369418	PMD		12718231	cg23150379_TC11	cg23150379
cg25623934	chr2	12858483	R	II	TRIB2	1stExon	island	chr2:12856625-12859019	Both	CG	Island	ENST00000405331	chr2	12858364	12864951	6588	+	118	ENSG00000071575	TRIB2	protein_coding	chromosome	TRIB2	ENSG00000071575	TRIB2	PRAD_11524	2.79826468615082	Exon	0.542914171656687	0.457085828343313	Active_non-prostate_lineage_promoter	0.146189930369418	PMD		12718357	cg25623934_TC21	cg25623934
cg13921956	chr2	12858555	R	I	TRIB2	1stExon	island	chr2:12856625-12859019	Red	CG	Island	ENST00000405331	chr2	12858364	12864951	6588	+	190	ENSG00000071575	TRIB2	protein_coding	chromosome	TRIB2	ENSG00000071575	TRIB2	PRAD_11524	2.79826468615082	Exon	0.542914171656687	0.457085828343313	Active_non-prostate_lineage_promoter	0.146189930369418	PMD		12718429	cg13921956_BC11	cg13921956
cg11385684	chr2	12858604	F	II	TRIB2	1stExon	island	chr2:12856625-12859019	Both	CG	Island	ENST00000405331	chr2	12858364	12864951	6588	+	239	ENSG00000071575	TRIB2	protein_coding	chromosome	TRIB2	ENSG00000071575	TRIB2	PRAD_11524	2.79826468615082	Exon	0.542914171656687	0.457085828343313	Active_non-prostate_lineage_promoter	0.146189930369418	PMD		12718478	cg11385684_TC21	cg11385684
cg13221363	chr2	12859103	F	II	TRIB2	Body	shore	chr2:12856625-12859019	Both	CG	South Shore	ENST00000405331	chr2	12858364	12864951	6588	+	738	ENSG00000071575	TRIB2	protein_coding	chromosome	TRIB2	ENSG00000071575	TRIB2						Active_non-prostate_lineage_promoter	0.146189930369418	PMD		12718977	cg13221363_TC21	cg13221363
cg08134504	chr2	16245936	R	II		IGR	opensea		Both	CG	Open Sea	ENST00000281043	chr2	16080686	16087129	6444	+	165249	ENSG00000134323	MYCN	protein_coding	chromosome	MYCN								Bivalent_poised_promoter	0.118637808580965			16105814	cg08134504_TC21	cg08134504
cg21544100	chr2	16245958	R	II		IGR	opensea		Both	CG	Open Sea	ENST00000281043	chr2	16080686	16087129	6444	+	165271	ENSG00000134323	MYCN	protein_coding	chromosome	MYCN								Bivalent_poised_promoter	0.118637808580965			16105836	cg21544100_BC21	cg21544100
cg12192716	chr2	16245962	R	I		IGR	opensea		Red	CG	Open Sea	ENST00000281043	chr2	16080686	16087129	6444	+	165275	ENSG00000134323	MYCN	protein_coding	chromosome	MYCN								Bivalent_poised_promoter	0.118637808580965			16105840	cg12192716_BC11	cg12192716
cg18820800	chr2	16245997	R	I		IGR	opensea		Grn	CG	Open Sea	ENST00000281043	chr2	16080686	16087129	6444	+	165310	ENSG00000134323	MYCN	protein_coding	chromosome	MYCN								Bivalent_poised_promoter	0.118637808580965
cg00179062	chr2	16246134	R	II		IGR	opensea		Both	CG	Open Sea	ENST00000281043	chr2	16080686	16087129	6444	+	165447	ENSG00000134323	MYCN	protein_coding	chromosome	MYCN								Bivalent_poised_enhancer	0.118637808580965			16106012	cg00179062_TC21	cg00179062
cg11197566	chr2	16246143	R	II		IGR	opensea		Both	CG	Open Sea	ENST00000281043	chr2	16080686	16087129	6444	+	165456	ENSG00000134323	MYCN	protein_coding	chromosome	MYCN								Bivalent_poised_enhancer	0.118637808580965			16106021	cg11197566_BC21	cg11197566
cg07709606	chr2	17699243	F	II	RAD51AP2	1stExon	opensea		Both	CG	Open Sea	ENST00000399080	chr2	17691851	17699706	7856	-	461	ENSG00000214842	RAD51AP2	protein_coding	chromosome	RAD51AP2	ENSG00000214842	RAD51AP2						Bivalent_poised_promoter	0.153319057537943	PMD	commonPMD	17517976	cg07709606_BC21	cg07709606
cg26119367	chr2	17699620	R	II	RAD51AP2	1stExon	opensea		Both	CG	Open Sea	ENST00000399080	chr2	17691851	17699706	7856	-	84	ENSG00000214842	RAD51AP2	protein_coding	chromosome	RAD51AP2	ENSG00000214842	RAD51AP2	PRAD_11624	9.51255087290862	Distal	0.580838323353293	0.419161676646707	Bivalent_poised_promoter	0.153319057537943	PMD	commonPMD	17518353	cg26119367_BC21	cg26119367
cg03002352	chr2	17699688	F	II	RAD51AP2	1stExon	opensea		Both	CG	Open Sea	ENST00000399080	chr2	17691851	17699706	7856	-	16	ENSG00000214842	RAD51AP2	protein_coding	chromosome	RAD51AP2	ENSG00000214842	RAD51AP2	PRAD_11624	9.51255087290862	Distal	0.580838323353293	0.419161676646707	Bivalent_poised_promoter	0.153319057537943	PMD	commonPMD	17518421	cg03002352_TC21	cg03002352
cg21642176	chr2	17699740	F	I	RAD51AP2	TSS200	opensea		Grn	CG	Open Sea	ENST00000399080	chr2	17691851	17699706	7856	-	33	ENSG00000214842	RAD51AP2	protein_coding	chromosome	RAD51AP2			PRAD_11624	9.51255087290862	Distal	0.580838323353293	0.419161676646707	Bivalent_poised_promoter	0.153319057537943	PMD	commonPMD	17518473	cg21642176_TC11	cg21642176
cg04804377	chr2	17699746	F	I	RAD51AP2	TSS200	opensea		Red	CG	Open Sea	ENST00000399080	chr2	17691851	17699706	7856	-	39	ENSG00000214842	RAD51AP2	protein_coding	chromosome	RAD51AP2			PRAD_11624	9.51255087290862	Distal	0.580838323353293	0.419161676646707	Bivalent_poised_promoter	0.153319057537943	PMD	commonPMD	17518479	cg04804377_BC11	cg04804377
cg10167837	chr2	17699762	F	II	RAD51AP2	TSS200	opensea		Both	CG	Open Sea	ENST00000399080	chr2	17691851	17699706	7856	-	55	ENSG00000214842	RAD51AP2	protein_coding	chromosome	RAD51AP2			PRAD_11624	9.51255087290862	Distal	0.580838323353293	0.419161676646707	Bivalent_poised_promoter	0.153319057537943	PMD	commonPMD	17518495	cg10167837_BC21	cg10167837
cg25565383	chr2	17699773	F	II	RAD51AP2	TSS200	opensea		Both	CG	Open Sea	ENST00000399080	chr2	17691851	17699706	7856	-	66	ENSG00000214842	RAD51AP2	protein_coding	chromosome	RAD51AP2			PRAD_11624	9.51255087290862	Distal	0.580838323353293	0.419161676646707	Bivalent_poised_promoter	0.153319057537943	PMD	commonPMD	17518506	cg25565383_BC21	cg25565383
cg15124757	chr2	17699904	F	II	RAD51AP2	TSS200	opensea		Both	CG	Open Sea	ENST00000399080	chr2	17691851	17699706	7856	-	197	ENSG00000214842	RAD51AP2	protein_coding	chromosome	RAD51AP2			PRAD_11624	9.51255087290862	Distal	0.580838323353293	0.419161676646707	Bivalent_poised_promoter	0.153319057537943	PMD	commonPMD	17518637	cg15124757_TC21	cg15124757
cg20313628	chr2	17700224	R	II	RAD51AP2	TSS1500	opensea		Both	CG	Open Sea	ENST00000399080	chr2	17691851	17699706	7856	-	517	ENSG00000214842	RAD51AP2	protein_coding	chromosome	RAD51AP2								Primed_prostate_lineage_enhancer	0.116812739859128			17518957	cg20313628_BC21	cg20313628
cg24572108	chr2	17700521	R	II	RAD51AP2	TSS1500	opensea		Both	CG	Open Sea	ENST00000399080	chr2	17691851	17699706	7856	-	814	ENSG00000214842	RAD51AP2	protein_coding	chromosome	RAD51AP2								Primed_prostate_lineage_enhancer	0.116812739859128			17519254	cg24572108_BC21	cg24572108
cg00965795	chr2	27957843	R	II		IGR	shore	chr2:27958207-27958723	Both	CG	North Shore	ENST00000379677	chr2	27928653	27938599	9947	-	19243	ENSG00000205334	AC074091.13	protein_coding	chromosome	AC074091.13								Active_non-prostate_lineage_enhancer	0.0863258687907819			27734976	cg00965795_BC21	cg00965795
cg01020696	chr2	27958142	R	II		IGR	shore	chr2:27958207-27958723	Both	CG	North Shore	ENST00000379677	chr2	27928653	27938599	9947	-	19542	ENSG00000205334	AC074091.13	protein_coding	chromosome	AC074091.13								Active_non-prostate_lineage_promoter	0.0863258687907819			27735275	cg01020696_BC21	cg01020696
cg12606409	chr2	27958270	F	II		IGR	island	chr2:27958207-27958723	Both	CG	Island	ENST00000379677	chr2	27928653	27938599	9947	-	19670	ENSG00000205334	AC074091.13	protein_coding	chromosome	AC074091.13								Active_non-prostate_lineage_promoter	0.0863258687907819			27735403	cg12606409_TC21	cg12606409
cg06744545	chr2	27958421	R	I		IGR	island	chr2:27958207-27958723	Red	CG	Island	ENST00000379677	chr2	27928653	27938599	9947	-	19821	ENSG00000205334	AC074091.13	protein_coding	chromosome	AC074091.13			PRAD_12123	11.4005530512851	Distal	0.692614770459082	0.307385229540918	Active_prostate_lineage-specific_promoter	0.0863258687907819			27735554	cg06744545_BC11	cg06744545
cg00510539	chr2	27958611	R	II		IGR	island	chr2:27958207-27958723	Both	CG	Island	ENST00000379677	chr2	27928653	27938599	9947	-	20011	ENSG00000205334	AC074091.13	protein_coding	chromosome	AC074091.13			PRAD_12123	11.4005530512851	Distal	0.692614770459082	0.307385229540918	Active_prostate_lineage-specific_promoter	0.0863258687907819
cg15129506	chr2	27958712	R	II		IGR	island	chr2:27958207-27958723	Both	CG	Island	ENST00000379677	chr2	27928653	27938599	9947	-	20112	ENSG00000205334	AC074091.13	protein_coding	chromosome	AC074091.13			PRAD_12123	11.4005530512851	Distal	0.692614770459082	0.307385229540918	Active_prostate_lineage-specific_promoter	0.0863258687907819			27735845	cg15129506_TC21	cg15129506
cg09885756	chr2	27959251	F	II		IGR	shore	chr2:27958207-27958723	Both	CG	South Shore	ENST00000379677	chr2	27928653	27938599	9947	-	20651	ENSG00000205334	AC074091.13	protein_coding	chromosome	AC074091.13								Active_non-prostate_lineage_enhancer	0.0863258687907819			27736384	cg09885756_BC21	cg09885756
cg05904630	chr2	29033061	F	II	SPDYA	TSS1500	shore	chr2:29033351-29034011	Both	CG	North Shore	ENST00000379579	chr2	29033685	29073477	39793	+	622	ENSG00000163806	SPDYA	protein_coding	chromosome	SPDYA	ENSG00000163806	SPDYA						Active_non-prostate_lineage_promoter	0.0794274962617115			28810195	cg05904630_TC21	cg05904630
cg20541961	chr2	29033199	F	II	SPDYA	TSS1500	shore	chr2:29033351-29034011	Both	CG	North Shore	ENST00000379579	chr2	29033685	29073477	39793	+	484	ENSG00000163806	SPDYA	protein_coding	chromosome	SPDYA	ENSG00000163806	SPDYA						Active_non-prostate_lineage_promoter	0.0794274962617115			28810333	cg20541961_TC21	cg20541961
cg20093476	chr2	29033286	R	II	SPDYA	TSS1500	shore	chr2:29033351-29034011	Both	CG	North Shore	ENST00000379579	chr2	29033685	29073477	39793	+	397	ENSG00000163806	SPDYA	protein_coding	chromosome	SPDYA	ENSG00000163806	SPDYA						Active_non-prostate_lineage_promoter	0.0794274962617115			28810420	cg20093476_BC21	cg20093476
cg14044057	chr2	29033296	R	II	SPDYA	TSS1500	shore	chr2:29033351-29034011	Both	CG	North Shore	ENST00000379579	chr2	29033685	29073477	39793	+	387	ENSG00000163806	SPDYA	protein_coding	chromosome	SPDYA	ENSG00000163806	SPDYA						Active_non-prostate_lineage_promoter	0.0794274962617115			28810430	cg14044057_BC21	cg14044057
cg06816106	chr2	29033352	R	II	SPDYA	TSS1500	island	chr2:29033351-29034011	Both	CG	Island	ENST00000379579	chr2	29033685	29073477	39793	+	331	ENSG00000163806	SPDYA	protein_coding	chromosome	SPDYA	ENSG00000163806	SPDYA						Active_non-prostate_lineage_promoter	0.0794274962617115			28810486	cg06816106_TC21	cg06816106
cg14920003	chr2	29033726	R	I	SPDYA	1stExon	island	chr2:29033351-29034011	Red	CG	Island	ENST00000334056	chr2	29033717	29073477	39761	+	8	ENSG00000163806	SPDYA	protein_coding	chromosome	SPDYA	ENSG00000163806	SPDYA	PRAD_12221	12.3268670697832	Promoter	0.722554890219561	0.277445109780439	Bivalent_poised_promoter	0.0794274962617115			28810860	cg14920003_BC11	cg14920003
cg13546935	chr2	29033780	F	I	SPDYA	5'UTR	island	chr2:29033351-29034011	Red	CG	Island	ENST00000449210	chr2	29033774	29045279	11506	+	5	ENSG00000163806	SPDYA	protein_coding	chromosome	SPDYA	ENSG00000163806	SPDYA	PRAD_12221	12.3268670697832	Promoter	0.722554890219561	0.277445109780439	Bivalent_poised_promoter	0.0794274962617115			28810914	cg13546935_BC11	cg13546935
cg04786857	chr2	29033897	F	I	SPDYA	5'UTR	island	chr2:29033351-29034011	Grn	CG	Island	ENST00000449210	chr2	29033774	29045279	11506	+	122	ENSG00000163806	SPDYA	protein_coding	chromosome	SPDYA	ENSG00000163806	SPDYA						Bivalent_poised_promoter	0.0794274962617115			28811031	cg04786857_TC11	cg04786857
cg26502666	chr2	29034052	R	I	SPDYA	5'UTR	shore	chr2:29033351-29034011	Grn	CG	South Shore	ENST00000449210	chr2	29033774	29045279	11506	+	277	ENSG00000163806	SPDYA	protein_coding	chromosome	SPDYA	ENSG00000163806	SPDYA						Bivalent_poised_promoter	0.0794274962617115			28811186	cg26502666_BC11	cg26502666
cg15747402	chr2	29337597	F	II	CLIP4	TSS1500	shore	chr2:29337983-29338909	Both	CG	North Shore	ENST00000320081	chr2	29338292	29406679	68388	+	693	ENSG00000115295	CLIP4	protein_coding	chromosome	CLIP4	ENSG00000115295	CLIP4						Active_non-prostate_lineage_enhancer	0.135566529990468	PMD		29114731	cg15747402_BC21	cg15747402
cg05819240	chr2	29337599	F	II	CLIP4	TSS1500	shore	chr2:29337983-29338909	Both	CG	North Shore	ENST00000320081	chr2	29338292	29406679	68388	+	691	ENSG00000115295	CLIP4	protein_coding	chromosome	CLIP4	ENSG00000115295	CLIP4						Active_non-prostate_lineage_enhancer	0.135566529990468	PMD		29114733	cg05819240_TC21	cg05819240
cg01777397	chr2	29337946	R	II	CLIP4	TSS1500	shore	chr2:29337983-29338909	Both	CG	North Shore	ENST00000320081	chr2	29338292	29406679	68388	+	344	ENSG00000115295	CLIP4	protein_coding	chromosome	CLIP4	ENSG00000115295	CLIP4						Bivalent_poised_promoter	0.135566529990468	PMD		29115080	cg01777397_TC21	cg01777397
cg07285673	chr2	29337984	R	II	CLIP4	TSS1500	island	chr2:29337983-29338909	Both	CG	Island	ENST00000320081	chr2	29338292	29406679	68388	+	306	ENSG00000115295	CLIP4	protein_coding	chromosome	CLIP4	ENSG00000115295	CLIP4						Bivalent_poised_promoter	0.135566529990468	PMD		29115118	cg07285673_TC21	cg07285673
cg09695033	chr2	29337988	R	II	CLIP4	TSS1500	island	chr2:29337983-29338909	Both	CG	Island	ENST00000320081	chr2	29338292	29406679	68388	+	302	ENSG00000115295	CLIP4	protein_coding	chromosome	CLIP4	ENSG00000115295	CLIP4						Bivalent_poised_promoter	0.135566529990468	PMD		29115122	cg09695033_TC21	cg09695033
cg25737323	chr2	29338100	R	I	CLIP4	TSS1500	island	chr2:29337983-29338909	Red	CG	Island	ENST00000320081	chr2	29338292	29406679	68388	+	190	ENSG00000115295	CLIP4	protein_coding	chromosome	CLIP4	ENSG00000115295	CLIP4	PRAD_12231	7.51152439409205	Promoter	0.81437125748503	0.18562874251497	Bivalent_poised_promoter	0.135566529990468	PMD		29115234	cg25737323_BC11	cg25737323
cg23255835	chr2	29338121	R	I	CLIP4	TSS200	island	chr2:29337983-29338909	Red	CG	Island	ENST00000320081	chr2	29338292	29406679	68388	+	169	ENSG00000115295	CLIP4	protein_coding	chromosome	CLIP4	ENSG00000115295	CLIP4	PRAD_12231	7.51152439409205	Promoter	0.81437125748503	0.18562874251497	Bivalent_poised_promoter	0.135566529990468	PMD		29115255	cg23255835_TC11	cg23255835
cg03135351	chr2	29338258	R	I	CLIP4	TSS200	island	chr2:29337983-29338909	Grn	CG	Island	ENST00000320081	chr2	29338292	29406679	68388	+	32	ENSG00000115295	CLIP4	protein_coding	chromosome	CLIP4	ENSG00000115295	CLIP4	PRAD_12231	7.51152439409205	Promoter	0.81437125748503	0.18562874251497	Bivalent_poised_promoter	0.135566529990468	PMD		29115392	cg03135351_TC11	cg03135351
cg21972382	chr2	29339076	F	II	CLIP4	5'UTR	shore	chr2:29337983-29338909	Both	CG	South Shore	ENST00000320081	chr2	29338292	29406679	68388	+	783	ENSG00000115295	CLIP4	protein_coding	chromosome	CLIP4	ENSG00000115295	CLIP4	PRAD_12232	3.98485881430974	Intron	0.49500998003992	0.50499001996008	Active_prostate_lineage-specific_promoter	0.135566529990468	PMD		29116210	cg21972382_BC21	cg21972382
cg05038216	chr2	29339091	F	II	CLIP4	5'UTR	shore	chr2:29337983-29338909	Both	CG	South Shore	ENST00000320081	chr2	29338292	29406679	68388	+	798	ENSG00000115295	CLIP4	protein_coding	chromosome	CLIP4	ENSG00000115295	CLIP4	PRAD_12232	3.98485881430974	Intron	0.49500998003992	0.50499001996008	Active_prostate_lineage-specific_promoter	0.135566529990468	PMD		29116225	cg05038216_TC21	cg05038216
cg09256201	chr2	43019484	F	II	HAAO	Body	shore	chr2:43019665-43020509	Both	CG	North Shore	ENST00000431905	chr2	42996851	43019712	22862	-	226	ENSG00000162882	HAAO	protein_coding	chromosome	HAAO	ENSG00000162882	HAAO						Bivalent_poised_promoter	0.0875061912554894			42792344	cg09256201_BC21	cg09256201
cg20289949	chr2	43019614	R	II	HAAO	1stExon	shore	chr2:43019665-43020509	Both	CG	North Shore	ENST00000431905	chr2	42996851	43019712	22862	-	96	ENSG00000162882	HAAO	protein_coding	chromosome	HAAO	ENSG00000162882	HAAO						Bivalent_poised_promoter	0.0875061912554894			42792474	cg20289949_TC21	cg20289949
cg26907578	chr2	43019743	F	I	HAAO	1stExon	island	chr2:43019665-43020509	Red	CG	Island	ENST00000294973	chr2	42994229	43019732	25504	-	10	ENSG00000162882	HAAO	protein_coding	chromosome	HAAO			PRAD_12689	5.55981541069563	Promoter	0.704590818363273	0.295409181636727	Bivalent_poised_promoter	0.0875061912554894			42792603	cg26907578_TC11	cg26907578
cg08421126	chr2	43019854	R	II	HAAO	TSS200	island	chr2:43019665-43020509	Both	CG	Island	ENST00000294973	chr2	42994229	43019732	25504	-	121	ENSG00000162882	HAAO	protein_coding	chromosome	HAAO			PRAD_12689	5.55981541069563	Promoter	0.704590818363273	0.295409181636727	Bivalent_poised_promoter	0.0875061912554894			42792714	cg08421126_TC21	cg08421126
cg26360792	chr2	43019997	F	I	HAAO	TSS1500	island	chr2:43019665-43020509	Grn	CG	Island	ENST00000294973	chr2	42994229	43019732	25504	-	264	ENSG00000162882	HAAO	protein_coding	chromosome	HAAO			PRAD_12689	5.55981541069563	Promoter	0.704590818363273	0.295409181636727	Bivalent_poised_promoter	0.0875061912554894			42792857	cg26360792_BC11	cg26360792
cg27299406	chr2	43020013	F	I	HAAO	TSS1500	island	chr2:43019665-43020509	Red	CG	Island	ENST00000294973	chr2	42994229	43019732	25504	-	280	ENSG00000162882	HAAO	protein_coding	chromosome	HAAO			PRAD_12689	5.55981541069563	Promoter	0.704590818363273	0.295409181636727	Bivalent_poised_promoter	0.0875061912554894			42792873	cg27299406_BC11	cg27299406
cg09480054	chr2	43020129	R	II	HAAO	TSS1500	island	chr2:43019665-43020509	Both	CG	Island	ENST00000294973	chr2	42994229	43019732	25504	-	396	ENSG00000162882	HAAO	protein_coding	chromosome	HAAO			PRAD_12689	5.55981541069563	Promoter	0.704590818363273	0.295409181636727	Bivalent_poised_promoter	0.0875061912554894			42792989	cg09480054_TC21	cg09480054
cg01561916	chr2	43020169	R	II	HAAO	TSS1500	island	chr2:43019665-43020509	Both	CG	Island	ENST00000294973	chr2	42994229	43019732	25504	-	436	ENSG00000162882	HAAO	protein_coding	chromosome	HAAO			PRAD_12689	5.55981541069563	Promoter	0.704590818363273	0.295409181636727	Bivalent_poised_promoter	0.0875061912554894			42793029	cg01561916_BC21	cg01561916
cg17246140	chr2	43020264	F	I	HAAO	TSS1500	island	chr2:43019665-43020509	Grn	CG	Island	ENST00000294973	chr2	42994229	43019732	25504	-	531	ENSG00000162882	HAAO	protein_coding	chromosome	HAAO								Bivalent_poised_promoter	0.0875061912554894			42793124	cg17246140_TC11	cg17246140
cg05986933	chr2	43020457	F	II	HAAO	TSS1500	island	chr2:43019665-43020509	Both	CG	Island	ENST00000294973	chr2	42994229	43019732	25504	-	724	ENSG00000162882	HAAO	protein_coding	chromosome	HAAO								Bivalent_poised_promoter	0.0875061912554894			42793317	cg05986933_TC21	cg05986933
cg06913600	chr2	43020682	F	II	HAAO	TSS1500	shore	chr2:43019665-43020509	Both	CG	South Shore	ENST00000294973	chr2	42994229	43019732	25504	-	949	ENSG00000162882	HAAO	protein_coding	chromosome	HAAO								Bivalent_poised_promoter	0.0875061912554894			42793542	cg06913600_BC21	cg06913600
cg24304789	chr2	43451423	R	II	ZFP36L2	3'UTR	shore	chr2:43451445-43454951	Both	CG	North Shore	ENST00000282388	chr2	43449541	43453748	4208	-	2323	ENSG00000152518	ZFP36L2	protein_coding	chromosome	ZFP36L2	ENSG00000115970;ENSG00000152518	THADA;ZFP36L2	PRAD_12746	6.2771173121843	3' UTR	0.552894211576846	0.447105788423154	Active_non-prostate_lineage_promoter	0.0739578237002282			43224284	cg24304789_TC21	cg24304789
cg23288298	chr2	43451559	R	II	ZFP36L2	Body	island	chr2:43451445-43454951	Both	CG	Island	ENST00000282388	chr2	43449541	43453748	4208	-	2187	ENSG00000152518	ZFP36L2	protein_coding	chromosome	ZFP36L2	ENSG00000115970;ENSG00000152518	THADA;ZFP36L2	PRAD_12746	6.2771173121843	3' UTR	0.552894211576846	0.447105788423154	Active_non-prostate_lineage_promoter	0.0739578237002282			43224420	cg23288298_BC21	cg23288298
cg12092201	chr2	43451775	R	II	ZFP36L2	Body	island	chr2:43451445-43454951	Both	CG	Island	ENST00000282388	chr2	43449541	43453748	4208	-	1971	ENSG00000152518	ZFP36L2	protein_coding	chromosome	ZFP36L2	ENSG00000115970;ENSG00000152518	THADA;ZFP36L2	PRAD_12747	3.01915327078803	Exon	0.7624750499002	0.2375249500998	Active_non-prostate_lineage_promoter	0.0739578237002282			43224636	cg12092201_TC21	cg12092201
cg16876647	chr2	43451842	R	I	ZFP36L2	Body	island	chr2:43451445-43454951	Red	CG	Island	ENST00000282388	chr2	43449541	43453748	4208	-	1904	ENSG00000152518	ZFP36L2	protein_coding	chromosome	ZFP36L2	ENSG00000115970;ENSG00000152518	THADA;ZFP36L2	PRAD_12747	3.01915327078803	Exon	0.7624750499002	0.2375249500998	Active_non-prostate_lineage_promoter	0.0739578237002282			43224703	cg16876647_TC11	cg16876647
cg08193650	chr2	43451868	R	I	ZFP36L2	Body	island	chr2:43451445-43454951	Grn	CG	Island	ENST00000282388	chr2	43449541	43453748	4208	-	1878	ENSG00000152518	ZFP36L2	protein_coding	chromosome	ZFP36L2	ENSG00000115970;ENSG00000152518	THADA;ZFP36L2	PRAD_12747	3.01915327078803	Exon	0.7624750499002	0.2375249500998	Active_non-prostate_lineage_promoter	0.0739578237002282			43224729	cg08193650_BC11	cg08193650
cg27227250	chr2	62797865	R	II		IGR	opensea		Both	CG	Open Sea	ENST00000335390	chr2	62727356	62733476	6121	-	64388	ENSG00000186889	TMEM17	protein_coding	chromosome	TMEM17								Bivalent_poised_enhancer	0.110436544073601			62570730	cg27227250_TC21	cg27227250
cg08573315	chr2	62797901	F	I		IGR	opensea		Grn	CG	Open Sea	ENST00000335390	chr2	62727356	62733476	6121	-	64424	ENSG00000186889	TMEM17	protein_coding	chromosome	TMEM17								Bivalent_poised_enhancer	0.110436544073601			62570766	cg08573315_BC11	cg08573315
cg04036593	chr2	62797926	F	II		IGR	opensea		Both	CG	Open Sea	ENST00000335390	chr2	62727356	62733476	6121	-	64449	ENSG00000186889	TMEM17	protein_coding	chromosome	TMEM17								Bivalent_poised_enhancer	0.110436544073601			62570791	cg04036593_BC21	cg04036593
cg07185131	chr2	62798365	F	I		IGR	opensea		Grn	CG	Open Sea	ENST00000335390	chr2	62727356	62733476	6121	-	64888	ENSG00000186889	TMEM17	protein_coding	chromosome	TMEM17								Bivalent_poised_promoter	0.110436544073601			62571230	cg07185131_TC11	cg07185131
cg05655534	chr2	62798448	R	I		IGR	opensea		Grn	CG	Open Sea	ENST00000335390	chr2	62727356	62733476	6121	-	64971	ENSG00000186889	TMEM17	protein_coding	chromosome	TMEM17								Bivalent_poised_promoter	0.110436544073601
cg02598079	chr2	64834106	R	II		IGR	shelf	chr2:64836206-64836765	Both	CG	North Shelf	ENST00000313349	chr2	64858755	64881047	22293	-	46939	ENSG00000179833	SERTAD2	protein_coding	chromosome	SERTAD2			PRAD_13470	15.78841953015	Promoter	0.510978043912176	0.489021956087824	Active_non-prostate_lineage_promoter	0.074690533290885			64606972	cg02598079_BC21	cg02598079
cg26575450	chr2	64834280	R	II		IGR	shore	chr2:64836206-64836765	Both	CG	North Shore	ENST00000313349	chr2	64858755	64881047	22293	-	46765	ENSG00000179833	SERTAD2	protein_coding	chromosome	SERTAD2			PRAD_13470	15.78841953015	Promoter	0.510978043912176	0.489021956087824	Active_non-prostate_lineage_promoter	0.074690533290885			64607146	cg26575450_BC21	cg26575450
cg11421663	chr2	64834340	F	II	LOC339807	TSS200	shore	chr2:64836206-64836765	Both	CG	North Shore	ENST00000313349	chr2	64858755	64881047	22293	-	46705	ENSG00000179833	SERTAD2	protein_coding	chromosome	SERTAD2			PRAD_13470	15.78841953015	Promoter	0.510978043912176	0.489021956087824	Active_non-prostate_lineage_promoter	0.074690533290885			64607206	cg11421663_TC21	cg11421663
cg21843789	chr2	64834376	F	II	LOC339807	TSS200	shore	chr2:64836206-64836765	Both	CG	North Shore	ENST00000313349	chr2	64858755	64881047	22293	-	46669	ENSG00000179833	SERTAD2	protein_coding	chromosome	SERTAD2			PRAD_13470	15.78841953015	Promoter	0.510978043912176	0.489021956087824	Active_non-prostate_lineage_promoter	0.074690533290885			64607242	cg21843789_TC21	cg21843789
cg03517776	chr2	64834430	F	II		IGR	shore	chr2:64836206-64836765	Both	CG	North Shore	ENST00000313349	chr2	64858755	64881047	22293	-	46615	ENSG00000179833	SERTAD2	protein_coding	chromosome	SERTAD2			PRAD_13470	15.78841953015	Promoter	0.510978043912176	0.489021956087824	Active_non-prostate_lineage_promoter	0.074690533290885			64607296	cg03517776_BC21	cg03517776
cg22490405	chr2	66663134	F	II	MEIS1	Body	shore	chr2:66662042-66662338	Both	CG	South Shore	ENST00000488550	chr2	66662690	66799586	136897	+	443	ENSG00000143995	MEIS1	protein_coding	chromosome	MEIS1	ENSG00000143995	MEIS1						Active_non-prostate_lineage_enhancer	0.16668400402772	PMD	commonPMD	66436002	cg22490405_TC21	cg22490405
cg05091060	chr2	66663813	R	II	MEIS1	Body	shore	chr2:66662042-66662338	Both	CG	South Shore	ENST00000490726	chr2	66664049	66668572	4524	+	234	ENSG00000143995	MEIS1	protein_coding	chromosome	MEIS1	ENSG00000143995	MEIS1						Active_non-prostate_lineage_enhancer	0.16668400402772	PMD	commonPMD	66436681	cg05091060_BC21	cg05091060
cg12132133	chr2	66664345	F	II	MEIS1	Body	shelf	chr2:66660452-66660794	Both	CG	South Shelf	ENST00000398506	chr2	66664525	66799590	135066	+	178	ENSG00000143995	MEIS1	protein_coding	chromosome	MEIS1	ENSG00000143995	MEIS1						Active_non-prostate_lineage_enhancer	0.16668400402772	PMD	commonPMD	66437213	cg12132133_BC21	cg12132133
cg20774834	chr2	66664409	R	II	MEIS1	Body	shelf	chr2:66660452-66660794	Both	CG	South Shelf	ENST00000398506	chr2	66664525	66799590	135066	+	114	ENSG00000143995	MEIS1	protein_coding	chromosome	MEIS1	ENSG00000143995	MEIS1						Active_non-prostate_lineage_promoter	0.16668400402772	PMD	commonPMD	66437277	cg20774834_BC21	cg20774834
cg18329218	chr2	66664466	F	II	MEIS1	Body	shelf	chr2:66660452-66660794	Both	CG	South Shelf	ENST00000398506	chr2	66664525	66799590	135066	+	57	ENSG00000143995	MEIS1	protein_coding	chromosome	MEIS1	ENSG00000143995	MEIS1						Active_non-prostate_lineage_promoter	0.16668400402772	PMD	commonPMD	66437334	cg18329218_TC21	cg18329218
cg07809589	chr2	66664535	R	II	MEIS1	Body	shelf	chr2:66660452-66660794	Both	CG	South Shelf	ENST00000398506	chr2	66664525	66799590	135066	+	9	ENSG00000143995	MEIS1	protein_coding	chromosome	MEIS1	ENSG00000143995	MEIS1						Active_non-prostate_lineage_promoter	0.16668400402772	PMD	commonPMD	66437403	cg07809589_BC21	cg07809589
cg16927242	chr2	66664667	R	II	MEIS1	Body	shelf	chr2:66660452-66660794	Both	CG	South Shelf	ENST00000398506	chr2	66664525	66799590	135066	+	141	ENSG00000143995	MEIS1	protein_coding	chromosome	MEIS1	ENSG00000143995	MEIS1						Active_non-prostate_lineage_promoter	0.16668400402772	PMD	commonPMD	66437535	cg16927242_BC21	cg16927242
cg05496203	chr2	66664798	R	II	MEIS1	Body	shelf	chr2:66661118-66661657	Both	CG	South Shelf	ENST00000444274	chr2	66664939	66798990	134052	+	139	ENSG00000143995	MEIS1	protein_coding	chromosome	MEIS1	ENSG00000143995	MEIS1						Active_non-prostate_lineage_promoter	0.16668400402772	PMD	commonPMD	66437666	cg05496203_TC21	cg05496203
cg21306540	chr2	66664809	R	II	MEIS1	Body	shelf	chr2:66661118-66661657	Both	CG	South Shelf	ENST00000444274	chr2	66664939	66798990	134052	+	128	ENSG00000143995	MEIS1	protein_coding	chromosome	MEIS1	ENSG00000143995	MEIS1						Bivalent_poised_promoter	0.16668400402772	PMD	commonPMD	66437677	cg21306540_BC21	cg21306540
cg06796713	chr2	66664871	F	II	MEIS1	Body	shelf	chr2:66661118-66661657	Both	CG	South Shelf	ENST00000444274	chr2	66664939	66798990	134052	+	66	ENSG00000143995	MEIS1	protein_coding	chromosome	MEIS1	ENSG00000143995	MEIS1						Bivalent_poised_promoter	0.16668400402772	PMD	commonPMD
cg23398076	chr2	66664960	F	I	MEIS1	Body	shelf	chr2:66661118-66661657	Red	CG	South Shelf	ENST00000444274	chr2	66664939	66798990	134052	+	20	ENSG00000143995	MEIS1	protein_coding	chromosome	MEIS1	ENSG00000143995	MEIS1						Bivalent_poised_promoter	0.16668400402772	PMD	commonPMD	66437828	cg23398076_TC11	cg23398076
cg22982573	chr2	66665027	F	II	MEIS1	Body	shelf	chr2:66661118-66661657	Both	CG	South Shelf	ENST00000444274	chr2	66664939	66798990	134052	+	87	ENSG00000143995	MEIS1	protein_coding	chromosome	MEIS1	ENSG00000143995	MEIS1						Bivalent_poised_promoter	0.16668400402772	PMD	commonPMD	66437895	cg22982573_BC21	cg22982573
cg00995986	chr2	66665428	F	II	MEIS1	Body	shelf	chr2:66661118-66661657	Both	CG	South Shelf	ENST00000444274	chr2	66664939	66798990	134052	+	488	ENSG00000143995	MEIS1	protein_coding	chromosome	MEIS1	ENSG00000143995	MEIS1						Bivalent_poised_promoter	0.16668400402772	PMD	commonPMD	66438296	cg00995986_TC21	cg00995986
cg16758314	chr2	66666267	F	II	MEIS1-AS2	Body	shelf	chr2:66662042-66662338	Both	CG	South Shelf	ENST00000495021	chr2	66666453	66798968	132516	+	184	ENSG00000143995	MEIS1	protein_coding	chromosome	MEIS1	ENSG00000143995	MEIS1						Bivalent_poised_promoter	0.16668400402772	PMD	commonPMD	66439135	cg16758314_BC21	cg16758314
cg03589296	chr2	66666292	F	II	MEIS1	Body	shelf	chr2:66662042-66662338	Both	CG	South Shelf	ENST00000495021	chr2	66666453	66798968	132516	+	159	ENSG00000143995	MEIS1	protein_coding	chromosome	MEIS1	ENSG00000143995	MEIS1						Bivalent_poised_promoter	0.16668400402772	PMD	commonPMD	66439160	cg03589296_BC21	cg03589296
cg02029212	chr2	66666352	R	II	MEIS1-AS2	Body	opensea		Both	CG	Open Sea	ENST00000495021	chr2	66666453	66798968	132516	+	99	ENSG00000143995	MEIS1	protein_coding	chromosome	MEIS1	ENSG00000143995	MEIS1						Bivalent_poised_promoter	0.16668400402772	PMD	commonPMD	66439220	cg02029212_BC21	cg02029212
cg09462924	chr2	66666470	R	I	MEIS1	Body	opensea		Red	CG	Open Sea	ENST00000495021	chr2	66666453	66798968	132516	+	16	ENSG00000143995	MEIS1	protein_coding	chromosome	MEIS1	ENSG00000143995	MEIS1						Bivalent_poised_promoter	0.16668400402772	PMD	commonPMD	66439338	cg09462924_TC11	cg09462924
cg23497016	chr2	66666684	F	II	MEIS1	Body	opensea		Both	CG	Open Sea	ENST00000495021	chr2	66666453	66798968	132516	+	230	ENSG00000143995	MEIS1	protein_coding	chromosome	MEIS1	ENSG00000143995	MEIS1						Bivalent_poised_promoter	0.16668400402772	PMD	commonPMD	66439552	cg23497016_BC21	cg23497016
cg23972738	chr2	66667039	R	II	MEIS1	Body	opensea		Both	CG	Open Sea	ENST00000495021	chr2	66666453	66798968	132516	+	585	ENSG00000143995	MEIS1	protein_coding	chromosome	MEIS1	ENSG00000143995	MEIS1						Bivalent_poised_promoter	0.16668400402772	PMD	commonPMD	66439907	cg23972738_BC21	cg23972738
cg15978039	chr2	66667065	F	II	MEIS1	Body	opensea		Both	CG	Open Sea	ENST00000495021	chr2	66666453	66798968	132516	+	611	ENSG00000143995	MEIS1	protein_coding	chromosome	MEIS1	ENSG00000143995	MEIS1						Bivalent_poised_promoter	0.16668400402772	PMD	commonPMD	66439933	cg15978039_TC21	cg15978039
cg17454831	chr2	66667073	F	II	MEIS1	Body	opensea		Both	CG	Open Sea	ENST00000495021	chr2	66666453	66798968	132516	+	619	ENSG00000143995	MEIS1	protein_coding	chromosome	MEIS1	ENSG00000143995	MEIS1						Bivalent_poised_promoter	0.16668400402772	PMD	commonPMD	66439941	cg17454831_TC21	cg17454831
cg16178603	chr2	66667101	R	I	MEIS1	Body	opensea		Red	CG	Open Sea	ENST00000495021	chr2	66666453	66798968	132516	+	647	ENSG00000143995	MEIS1	protein_coding	chromosome	MEIS1	ENSG00000143995	MEIS1						Bivalent_poised_promoter	0.16668400402772	PMD	commonPMD	66439969	cg16178603_BC11	cg16178603
cg17945976	chr2	66667433	R	II	MEIS1	Body	opensea		Both	CG	Open Sea	ENST00000437869	chr2	66667810	66691352	23543	+	375	ENSG00000143995	MEIS1	protein_coding	chromosome	MEIS1	ENSG00000143995	MEIS1						Bivalent_poised_promoter	0.16668400402772	PMD	commonPMD	66440301	cg17945976_TC21	cg17945976
cg11313446	chr2	66667461	F	II	MEIS1-AS2	Body	opensea		Both	CG	Open Sea	ENST00000437869	chr2	66667810	66691352	23543	+	347	ENSG00000143995	MEIS1	protein_coding	chromosome	MEIS1	ENSG00000143995	MEIS1						Bivalent_poised_promoter	0.16668400402772	PMD	commonPMD	66440329	cg11313446_TC21	cg11313446
cg24511951	chr2	66667536	R	II	MEIS1-AS2	TSS200	opensea		Both	CG	Open Sea	ENST00000437869	chr2	66667810	66691352	23543	+	272	ENSG00000143995	MEIS1	protein_coding	chromosome	MEIS1	ENSG00000143995	MEIS1						Bivalent_poised_promoter	0.16668400402772	PMD	commonPMD	66440404	cg24511951_TC21	cg24511951
cg11433622	chr2	66667549	R	I	MEIS1	Body	opensea		Red	CG	Open Sea	ENST00000437869	chr2	66667810	66691352	23543	+	259	ENSG00000143995	MEIS1	protein_coding	chromosome	MEIS1	ENSG00000143995	MEIS1						Bivalent_poised_promoter	0.16668400402772	PMD	commonPMD
cg17107572	chr2	66667590	F	II	MEIS1	Body	opensea		Both	CG	Open Sea	ENST00000437869	chr2	66667810	66691352	23543	+	218	ENSG00000143995	MEIS1	protein_coding	chromosome	MEIS1	ENSG00000143995	MEIS1						Bivalent_poised_promoter	0.16668400402772	PMD	commonPMD	66440458	cg17107572_TC21	cg17107572
cg04288999	chr2	66667852	R	II	MEIS1	Body	opensea		Both	CG	Open Sea	ENST00000437869	chr2	66667810	66691352	23543	+	41	ENSG00000143995	MEIS1	protein_coding	chromosome	MEIS1	ENSG00000143995	MEIS1						Bivalent_poised_promoter	0.16668400402772	PMD	commonPMD	66440720	cg04288999_BC21	cg04288999
cg05877497	chr2	66667946	R	I	MEIS1	Body	opensea		Red	CG	Open Sea	ENST00000437869	chr2	66667810	66691352	23543	+	135	ENSG00000143995	MEIS1	protein_coding	chromosome	MEIS1	ENSG00000143995	MEIS1						Bivalent_poised_promoter	0.16668400402772	PMD	commonPMD	66440814	cg05877497_BC11	cg05877497
cg26537478	chr2	66668012	R	I	MEIS1	Body	opensea		Grn	CG	Open Sea	ENST00000437869	chr2	66667810	66691352	23543	+	201	ENSG00000143995	MEIS1	protein_coding	chromosome	MEIS1	ENSG00000143995	MEIS1						Bivalent_poised_promoter	0.16668400402772	PMD	commonPMD	66440880	cg26537478_TC11	cg26537478
cg16378438	chr2	66734900	R	II	MEIS1	Body	opensea		Both	CG	Open Sea	ENST00000450027	chr2	66736059	66795877	59819	+	1157	ENSG00000143995	MEIS1	protein_coding	chromosome	MEIS1	ENSG00000143995	MEIS1						Active_non-prostate_lineage_promoter	0.177732442033979	PMD	commonPMD	66507768	cg16378438_BC21	cg16378438
cg12055515	chr2	66735203	F	II	MEIS1	Body	opensea		Both	CG	Open Sea	ENST00000450027	chr2	66736059	66795877	59819	+	854	ENSG00000143995	MEIS1	protein_coding	chromosome	MEIS1	ENSG00000143995	MEIS1						Active_non-prostate_lineage_enhancer	0.177732442033979	PMD	commonPMD	66508071	cg12055515_BC21	cg12055515
cg15542685	chr2	66735693	F	II	MEIS1	Body	opensea		Both	CG	Open Sea	ENST00000450027	chr2	66736059	66795877	59819	+	364	ENSG00000143995	MEIS1	protein_coding	chromosome	MEIS1	ENSG00000143995	MEIS1						Active_non-prostate_lineage_promoter	0.177732442033979	PMD	commonPMD	66508561	cg15542685_BC21	cg15542685
cg02041498	chr2	66735849	F	II	MEIS1	Body	opensea		Both	CG	Open Sea	ENST00000450027	chr2	66736059	66795877	59819	+	208	ENSG00000143995	MEIS1	protein_coding	chromosome	MEIS1	ENSG00000143995	MEIS1						Active_non-prostate_lineage_enhancer	0.177732442033979	PMD	commonPMD	66508717	cg02041498_BC21	cg02041498
cg08791563	chr2	66736054	F	II	MEIS1	Body	opensea		Both	CG	Open Sea	ENST00000450027	chr2	66736059	66795877	59819	+	3	ENSG00000143995	MEIS1	protein_coding	chromosome	MEIS1	ENSG00000143995	MEIS1						Active_non-prostate_lineage_enhancer	0.177732442033979	PMD	commonPMD	66508922	cg08791563_BC21	cg08791563
cg03522132	chr2	74725040	R	II	LBX2	3'UTR	island	chr2:74725039-74727038	Both	CG	Island	ENST00000377566	chr2	74724644	74726843	2200	-	1801	ENSG00000179528	LBX2	protein_coding	chromosome	LBX2	ENSG00000179528	LBX2						Bivalent_poised_promoter	0.10984116258967			74497913	cg03522132_TC21	cg03522132
cg14514032	chr2	74725206	F	I	LBX2	Body	island	chr2:74725039-74727038	Grn	CG	Island	ENST00000377566	chr2	74724644	74726843	2200	-	1635	ENSG00000179528	LBX2	protein_coding	chromosome	LBX2	ENSG00000179528	LBX2						Bivalent_poised_promoter	0.10984116258967
cg21429745	chr2	74725208	F	I	LBX2	Body	island	chr2:74725039-74727038	Grn	CG	Island	ENST00000377566	chr2	74724644	74726843	2200	-	1633	ENSG00000179528	LBX2	protein_coding	chromosome	LBX2	ENSG00000179528	LBX2						Bivalent_poised_promoter	0.10984116258967			74498081	cg21429745_TC11	cg21429745
cg05823218	chr2	74725810	R	II	LBX2	Body	island	chr2:74725039-74727038	Both	CG	Island	ENST00000377566	chr2	74724644	74726843	2200	-	1031	ENSG00000179528	LBX2	protein_coding	chromosome	LBX2	ENSG00000179528	LBX2						Bivalent_poised_promoter	0.10984116258967			74498683	cg05823218_BC21	cg05823218
cg16153547	chr2	74725925	R	II	LBX2	Body	island	chr2:74725039-74727038	Both	CG	Island	ENST00000377566	chr2	74724644	74726843	2200	-	916	ENSG00000179528	LBX2	protein_coding	chromosome	LBX2	ENSG00000179528	LBX2						Bivalent_poised_promoter	0.10984116258967			74498798	cg16153547_BC21	cg16153547
cg06226156	chr2	74726478	R	II	LBX2	Body	island	chr2:74725039-74727038	Both	CG	Island	ENST00000377566	chr2	74724644	74726843	2200	-	363	ENSG00000179528	LBX2	protein_coding	chromosome	LBX2	ENSG00000179528	LBX2						Bivalent_poised_promoter	0.10984116258967			74499351	cg06226156_TC21	cg06226156
cg22089737	chr2	74726633	R	I	LBX2	1stExon	island	chr2:74725039-74727038	Red	CG	Island	ENST00000377566	chr2	74724644	74726843	2200	-	208	ENSG00000179528	LBX2	protein_coding	chromosome	LBX2	ENSG00000179528	LBX2						Bivalent_poised_promoter	0.10984116258967			74499506	cg22089737_TC11	cg22089737
cg18031307	chr2	74726649	R	I	LBX2	1stExon	island	chr2:74725039-74727038	Grn	CG	Island	ENST00000377566	chr2	74724644	74726843	2200	-	192	ENSG00000179528	LBX2	protein_coding	chromosome	LBX2	ENSG00000179528	LBX2						Bivalent_poised_promoter	0.10984116258967			74499522	cg18031307_TC11	cg18031307
cg17192454	chr2	74726651	R	I	LBX2	1stExon	island	chr2:74725039-74727038	Red	CG	Island	ENST00000377566	chr2	74724644	74726843	2200	-	190	ENSG00000179528	LBX2	protein_coding	chromosome	LBX2	ENSG00000179528	LBX2						Bivalent_poised_promoter	0.10984116258967			74499524	cg17192454_BC11	cg17192454
cg04679040	chr2	74726700	F	I	LBX2	TSS200	island	chr2:74725039-74727038	Grn	CG	Island	ENST00000377566	chr2	74724644	74726843	2200	-	141	ENSG00000179528	LBX2	protein_coding	chromosome	LBX2	ENSG00000179528	LBX2						Bivalent_poised_promoter	0.10984116258967			74499573	cg04679040_BC11	cg04679040
cg05702092	chr2	74726710	F	I	LBX2	TSS200	island	chr2:74725039-74727038	Red	CG	Island	ENST00000377566	chr2	74724644	74726843	2200	-	131	ENSG00000179528	LBX2	protein_coding	chromosome	LBX2	ENSG00000179528	LBX2						Bivalent_poised_promoter	0.10984116258967
cg25040225	chr2	74726734	F	I	LBX2	TSS200	island	chr2:74725039-74727038	Red	CG	Island	ENST00000377566	chr2	74724644	74726843	2200	-	107	ENSG00000179528	LBX2	protein_coding	chromosome	LBX2	ENSG00000179528	LBX2						Bivalent_poised_promoter	0.10984116258967			74499607	cg25040225_BC11	cg25040225
cg01484487	chr2	74726892	R	II	LBX2	Body	island	chr2:74725039-74727038	Both	CG	Island	ENST00000377566	chr2	74724644	74726843	2200	-	48	ENSG00000179528	LBX2	protein_coding	chromosome	LBX2	ENSG00000179528	LBX2						Bivalent_poised_promoter	0.10984116258967			74499765	cg01484487_TC21	cg01484487
cg15689410	chr2	74727000	F	I	LBX2	Body	island	chr2:74725039-74727038	Red	CG	Island	ENST00000377566	chr2	74724644	74726843	2200	-	156	ENSG00000179528	LBX2	protein_coding	chromosome	LBX2	ENSG00000179528	LBX2						Bivalent_poised_promoter	0.10984116258967
cg04255230	chr2	74727010	F	I	LBX2	Body	island	chr2:74725039-74727038	Red	CG	Island	ENST00000377566	chr2	74724644	74726843	2200	-	166	ENSG00000179528	LBX2	protein_coding	chromosome	LBX2	ENSG00000179528	LBX2						Bivalent_poised_enhancer	0.10984116258967			74499883	cg04255230_BC11	cg04255230
cg25426273	chr2	74727321	F	II	LBX2	Body	shore	chr2:74725039-74727038	Both	CG	South Shore	ENST00000377566	chr2	74724644	74726843	2200	-	477	ENSG00000179528	LBX2	protein_coding	chromosome	LBX2	ENSG00000179528	LBX2						Bivalent_poised_enhancer	0.10984116258967			74500194	cg25426273_TC21	cg25426273
cg20043679	chr2	84517321	F	II	LOC388965	TSS1500	shore	chr2:84517714-84517951	Both	CG	North Shore	ENST00000331369	chr2	84517807	84519326	1520	+	484	ENSG00000182814	FUNDC2P2	pseudogene	chromosome	FUNDC2P2								Heterochromatin	0.187841754221298	PMD	commonPMD	84290197	cg20043679_BC21	cg20043679
cg00183606	chr2	84517474	F	II	LOC388965	TSS1500	shore	chr2:84517714-84517951	Both	CG	North Shore	ENST00000331369	chr2	84517807	84519326	1520	+	331	ENSG00000182814	FUNDC2P2	pseudogene	chromosome	FUNDC2P2								Repressed_chromatin	0.187841754221298	PMD	commonPMD	84290350	cg00183606_BC21	cg00183606
cg05068981	chr2	84517738	R	II	LOC388965	TSS200	island	chr2:84517714-84517951	Both	CG	Island	ENST00000331369	chr2	84517807	84519326	1520	+	67	ENSG00000182814	FUNDC2P2	pseudogene	chromosome	FUNDC2P2								Repressed_chromatin	0.187841754221298	PMD	commonPMD	84290614	cg05068981_TC21	cg05068981
cg07153098	chr2	84517742	R	II	LOC388965	TSS200	island	chr2:84517714-84517951	Both	CG	Island	ENST00000331369	chr2	84517807	84519326	1520	+	63	ENSG00000182814	FUNDC2P2	pseudogene	chromosome	FUNDC2P2								Repressed_chromatin	0.187841754221298	PMD	commonPMD	84290618	cg07153098_BC21	cg07153098
cg22037978	chr2	84517763	R	I	LOC388965	TSS200	island	chr2:84517714-84517951	Grn	CG	Island	ENST00000331369	chr2	84517807	84519326	1520	+	42	ENSG00000182814	FUNDC2P2	pseudogene	chromosome	FUNDC2P2								Repressed_chromatin	0.187841754221298	PMD	commonPMD	84290639	cg22037978_BC11	cg22037978
cg16851758	chr2	84517782	R	I	LOC388965	TSS200	island	chr2:84517714-84517951	Red	CG	Island	ENST00000331369	chr2	84517807	84519326	1520	+	23	ENSG00000182814	FUNDC2P2	pseudogene	chromosome	FUNDC2P2								Repressed_chromatin	0.187841754221298	PMD	commonPMD	84290658	cg16851758_TC11	cg16851758
cg13174084	chr2	84517877	F	I	LOC388965	Body	island	chr2:84517714-84517951	Grn	CG	Island	ENST00000331369	chr2	84517807	84519326	1520	+	69	ENSG00000182814	FUNDC2P2	pseudogene	chromosome	FUNDC2P2								Repressed_chromatin	0.187841754221298	PMD	commonPMD	84290753	cg13174084_BC11	cg13174084
cg06502755	chr2	84517950	F	II	LOC388965	Body	island	chr2:84517714-84517951	Both	CG	Island	ENST00000331369	chr2	84517807	84519326	1520	+	142	ENSG00000182814	FUNDC2P2	pseudogene	chromosome	FUNDC2P2								Repressed_chromatin	0.187841754221298	PMD	commonPMD
cg14254080	chr2	85106954	F	II	C2orf89	Body	shore	chr2:85107731-85108430	Both	CG	North Shore	ENST00000409520	chr2	85048793	85108206	59414	-	1250	ENSG00000186854	TRABD2A	protein_coding	chromosome	TRABD2A	ENSG00000186854	TRABD2A						Bivalent_poised_promoter	0.0812861858277076
cg08251815	chr2	85106968	F	II	C2orf89	Body	shore	chr2:85107731-85108430	Both	CG	North Shore	ENST00000409520	chr2	85048793	85108206	59414	-	1236	ENSG00000186854	TRABD2A	protein_coding	chromosome	TRABD2A	ENSG00000186854	TRABD2A						Bivalent_poised_promoter	0.0812861858277076			84879844	cg08251815_BC21	cg08251815
cg01505870	chr2	85107190	R	II	C2orf89	Body	shore	chr2:85107731-85108430	Both	CG	North Shore	ENST00000409520	chr2	85048793	85108206	59414	-	1014	ENSG00000186854	TRABD2A	protein_coding	chromosome	TRABD2A	ENSG00000186854	TRABD2A						Bivalent_poised_promoter	0.0812861858277076			84880066	cg01505870_TC21	cg01505870
cg07475885	chr2	85107320	F	I	C2orf89	Body	shore	chr2:85107731-85108430	Red	CG	North Shore	ENST00000409520	chr2	85048793	85108206	59414	-	884	ENSG00000186854	TRABD2A	protein_coding	chromosome	TRABD2A	ENSG00000186854	TRABD2A						Bivalent_poised_promoter	0.0812861858277076			84880196	cg07475885_TC11	cg07475885
cg18283779	chr2	85107426	R	II	C2orf89	Body	shore	chr2:85107731-85108430	Both	CG	North Shore	ENST00000409520	chr2	85048793	85108206	59414	-	778	ENSG00000186854	TRABD2A	protein_coding	chromosome	TRABD2A	ENSG00000186854	TRABD2A						Bivalent_poised_promoter	0.0812861858277076			84880302	cg18283779_TC21	cg18283779
cg20653012	chr2	85107488	F	II	C2orf89	Body	shore	chr2:85107731-85108430	Both	CG	North Shore	ENST00000409520	chr2	85048793	85108206	59414	-	716	ENSG00000186854	TRABD2A	protein_coding	chromosome	TRABD2A	ENSG00000186854	TRABD2A						Bivalent_poised_promoter	0.0812861858277076			84880364	cg20653012_TC21	cg20653012
cg16063519	chr2	85107751	F	I	C2orf89	Body	island	chr2:85107731-85108430	Red	CG	Island	ENST00000409520	chr2	85048793	85108206	59414	-	453	ENSG00000186854	TRABD2A	protein_coding	chromosome	TRABD2A	ENSG00000186854	TRABD2A						Bivalent_poised_promoter	0.0812861858277076			84880627	cg16063519_TC11	cg16063519
cg27134732	chr2	85108175	R	II	C2orf89	5'UTR	island	chr2:85107731-85108430	Both	CG	Island	ENST00000409520	chr2	85048793	85108206	59414	-	29	ENSG00000186854	TRABD2A	protein_coding	chromosome	TRABD2A	ENSG00000186854	TRABD2A						Bivalent_poised_promoter	0.0812861858277076			84881051	cg27134732_TC21	cg27134732
cg03718845	chr2	85640001	F	II		IGR	shore	chr2:85640969-85641259	Both	CG	North Shore	ENST00000415012	chr2	85628295	85640336	12042	-	333	ENSG00000042493	CAPG	protein_coding	chromosome	CAPG	ENSG00000042493	CAPG	PRAD_14107	4.13761914351329	Intron	0.48502994011976	0.514970059880239	Active_non-prostate_lineage_enhancer	0.0871776552295371			85412878	cg03718845_BC21	cg03718845
cg09337254	chr2	85640762	F	II		IGR	shore	chr2:85640969-85641259	Both	CG	North Shore	ENST00000479651	chr2	85629261	85641097	11837	-	333	ENSG00000042493	CAPG	protein_coding	chromosome	CAPG	ENSG00000042493	CAPG						Bivalent_poised_promoter	0.0871776552295371			85413639	cg09337254_BC21	cg09337254
cg16437908	chr2	85640810	R	II		IGR	shore	chr2:85640969-85641259	Both	CG	North Shore	ENST00000479651	chr2	85629261	85641097	11837	-	285	ENSG00000042493	CAPG	protein_coding	chromosome	CAPG	ENSG00000042493	CAPG						Bivalent_poised_promoter	0.0871776552295371			85413687	cg16437908_TC21	cg16437908
cg16838838	chr2	85641023	F	I		IGR	island	chr2:85640969-85641259	Grn	CG	Island	ENST00000479651	chr2	85629261	85641097	11837	-	72	ENSG00000042493	CAPG	protein_coding	chromosome	CAPG	ENSG00000042493	CAPG	PRAD_14108	11.1652061337587	Promoter	0.654690618762475	0.345309381237525	Bivalent_poised_promoter	0.0871776552295371			85413900	cg16838838_TC11	cg16838838
cg21654383	chr2	85641076	F	I		IGR	island	chr2:85640969-85641259	Red	CG	Island	ENST00000479651	chr2	85629261	85641097	11837	-	19	ENSG00000042493	CAPG	protein_coding	chromosome	CAPG	ENSG00000042493	CAPG	PRAD_14108	11.1652061337587	Promoter	0.654690618762475	0.345309381237525	Bivalent_poised_promoter	0.0871776552295371			85413953	cg21654383_BC11	cg21654383
cg25358315	chr2	85641114	F	I	CAPG	1stExon	island	chr2:85640969-85641259	Red	CG	Island	ENST00000479651	chr2	85629261	85641097	11837	-	16	ENSG00000042493	CAPG	protein_coding	chromosome	CAPG	ENSG00000042493	CAPG	PRAD_14108	11.1652061337587	Promoter	0.654690618762475	0.345309381237525	Bivalent_poised_promoter	0.0871776552295371
cg23189291	chr2	85641279	R	I	CAPG	TSS200	shore	chr2:85640969-85641259	Red	CG	South Shore	ENST00000409724	chr2	85622016	85641197	19182	-	81	ENSG00000042493	CAPG	protein_coding	chromosome	CAPG	ENSG00000042493	CAPG	PRAD_14108	11.1652061337587	Promoter	0.654690618762475	0.345309381237525	Bivalent_poised_promoter	0.0871776552295371			85414156	cg23189291_BC11	cg23189291
cg13217878	chr2	85641336	F	II	CAPG	TSS200	shore	chr2:85640969-85641259	Both	CG	South Shore	ENST00000409724	chr2	85622016	85641197	19182	-	138	ENSG00000042493	CAPG	protein_coding	chromosome	CAPG	ENSG00000042493	CAPG	PRAD_14108	11.1652061337587	Promoter	0.654690618762475	0.345309381237525	Bivalent_poised_promoter	0.0871776552295371			85414213	cg13217878_TC21	cg13217878
cg16794227	chr2	85641368	F	II	CAPG	TSS200	shore	chr2:85640969-85641259	Both	CG	South Shore	ENST00000409724	chr2	85622016	85641197	19182	-	170	ENSG00000042493	CAPG	protein_coding	chromosome	CAPG	ENSG00000042493	CAPG	PRAD_14108	11.1652061337587	Promoter	0.654690618762475	0.345309381237525	Bivalent_poised_promoter	0.0871776552295371			85414245	cg16794227_BC21	cg16794227
cg01948944	chr2	85641379	F	II	CAPG	TSS200	shore	chr2:85640969-85641259	Both	CG	South Shore	ENST00000409724	chr2	85622016	85641197	19182	-	181	ENSG00000042493	CAPG	protein_coding	chromosome	CAPG	ENSG00000042493	CAPG	PRAD_14108	11.1652061337587	Promoter	0.654690618762475	0.345309381237525	Bivalent_poised_promoter	0.0871776552295371			85414256	cg01948944_TC21	cg01948944
cg20207544	chr2	85641438	R	II	CAPG	TSS1500	shore	chr2:85640969-85641259	Both	CG	South Shore	ENST00000409724	chr2	85622016	85641197	19182	-	240	ENSG00000042493	CAPG	protein_coding	chromosome	CAPG	ENSG00000042493	CAPG						Bivalent_poised_promoter	0.0871776552295371			85414315	cg20207544_BC21	cg20207544
cg14825368	chr2	85641593	F	II	CAPG	TSS1500	shore	chr2:85640969-85641259	Both	CG	South Shore	ENST00000409724	chr2	85622016	85641197	19182	-	395	ENSG00000042493	CAPG	protein_coding	chromosome	CAPG	ENSG00000042493	CAPG						Bivalent_poised_promoter	0.0871776552295371
cg21647532	chr2	85641985	R	II		IGR	shore	chr2:85640969-85641259	Both	CG	South Shore	ENST00000409724	chr2	85622016	85641197	19182	-	787	ENSG00000042493	CAPG	protein_coding	chromosome	CAPG	ENSG00000042493	CAPG						Active_non-prostate_lineage_enhancer	0.0871776552295371			85414862	cg21647532_BC21	cg21647532
cg08764148	chr2	89160732	F	II		IGR	opensea		Both	CG	Open Sea	ENST00000452230	chr2	89109984	89161075	51092	-	341	ENSG00000240040	AC096579.13	processed_transcript	chromosome	AC096579.13								Heterochromatin	0.154888970746997	PMD	commonPMD	88861220	cg08764148_TC21	cg08764148
cg01292929	chr2	89160781	R	II		IGR	opensea		Both	CG	Open Sea	ENST00000452230	chr2	89109984	89161075	51092	-	292	ENSG00000240040	AC096579.13	processed_transcript	chromosome	AC096579.13								Heterochromatin	0.154888970746997	PMD	commonPMD	88861269	cg01292929_TC21	cg01292929
cg05213935	chr2	89161256	R	II		IGR	opensea		Both	CG	Open Sea	ENST00000418209	chr2	89130700	89161435	30736	-	177	ENSG00000231486	AC096579.7	processed_transcript	chromosome	AC096579.7								Heterochromatin	0.154888970746997	PMD	commonPMD
cg22232978	chr2	89161425	R	II		IGR	opensea		Both	CG	Open Sea	ENST00000418209	chr2	89130700	89161435	30736	-	8	ENSG00000231486	AC096579.7	processed_transcript	chromosome	AC096579.7								Heterochromatin	0.154888970746997	PMD	commonPMD	88861913	cg22232978_BC21	cg22232978
cg14551651	chr2	89161532	F	II		IGR	opensea		Both	CG	Open Sea	ENST00000418209	chr2	89130700	89161435	30736	-	96	ENSG00000231486	AC096579.7	processed_transcript	chromosome	AC096579.7								Heterochromatin	0.154888970746997	PMD	commonPMD
cg26408071	chr2	89161985	F	II		IGR	opensea		Both	CG	Open Sea	ENST00000418209	chr2	89130700	89161435	30736	-	549	ENSG00000231486	AC096579.7	processed_transcript	chromosome	AC096579.7								Heterochromatin	0.154888970746997	PMD	commonPMD	88862473	cg26408071_BC21	cg26408071
cg13984556	chr2	89184608	F	II		IGR	opensea		Both	CG	Open Sea	ENST00000430694	chr2	89156709	89165653	8945	-	18954	ENSG00000231486	AC096579.7	processed_transcript	chromosome	AC096579.7								Heterochromatin	0.154888970746997	PMD	commonPMD	88885092	cg13984556_BC21	cg13984556
cg24919465	chr2	89184642	F	II		IGR	opensea		Both	CG	Open Sea	ENST00000430694	chr2	89156709	89165653	8945	-	18988	ENSG00000231486	AC096579.7	processed_transcript	chromosome	AC096579.7								Heterochromatin	0.154888970746997	PMD	commonPMD	88885126	cg24919465_TC21	cg24919465
cg13874643	chr2	89184765	F	II		IGR	opensea		Both	CG	Open Sea	ENST00000430694	chr2	89156709	89165653	8945	-	19111	ENSG00000231486	AC096579.7	processed_transcript	chromosome	AC096579.7								Heterochromatin	0.154888970746997	PMD	commonPMD	88885249	cg13874643_BC21	cg13874643
cg14647217	chr2	89184777	R	II		IGR	opensea		Both	CG	Open Sea	ENST00000430694	chr2	89156709	89165653	8945	-	19123	ENSG00000231486	AC096579.7	processed_transcript	chromosome	AC096579.7								Heterochromatin	0.154888970746997	PMD	commonPMD	88885261	cg14647217_BC21	cg14647217
cg25364191	chr2	89185414	F	II		IGR	opensea		Both	CG	Open Sea	ENST00000430694	chr2	89156709	89165653	8945	-	19760	ENSG00000231486	AC096579.7	processed_transcript	chromosome	AC096579.7								Repressed_chromatin	0.154888970746997	PMD	commonPMD	88885898	cg25364191_TC21	cg25364191
cg17590938	chr2	97202435	R	I	ARID5A	TSS200	island	chr2:97202313-97203787	Red	CG	Island	ENST00000357485	chr2	97202486	97218375	15890	+	49	ENSG00000196843	ARID5A	protein_coding	chromosome	ARID5A			PRAD_14373	20.8144635878167	Promoter	0.70059880239521	0.29940119760479	Active_prostate_lineage-specific_promoter	0.0798173676751718			96536698	cg17590938_BC11	cg17590938
cg21477691	chr2	97202475	R	I	ARID5A	5'UTR	island	chr2:97202313-97203787	Grn	CG	Island	ENST00000357485	chr2	97202486	97218375	15890	+	9	ENSG00000196843	ARID5A	protein_coding	chromosome	ARID5A			PRAD_14373	20.8144635878167	Promoter	0.70059880239521	0.29940119760479	Active_prostate_lineage-specific_promoter	0.0798173676751718			96536738	cg21477691_BC11	cg21477691
cg02425365	chr2	97203428	R	I	ARID5A	Body	island	chr2:97202313-97203787	Grn	CG	Island	ENST00000454558	chr2	97203082	97218371	15290	+	345	ENSG00000196843	ARID5A	protein_coding	chromosome	ARID5A	ENSG00000196843	ARID5A						Bivalent_poised_promoter	0.0798173676751718
cg11835668	chr2	97203584	F	II	ARID5A	Body	island	chr2:97202313-97203787	Both	CG	Island	ENST00000454558	chr2	97203082	97218371	15290	+	501	ENSG00000196843	ARID5A	protein_coding	chromosome	ARID5A	ENSG00000196843	ARID5A	PRAD_14375	3.79251244657182	5' UTR	0.652694610778443	0.347305389221557	Bivalent_poised_promoter	0.0798173676751718			96537847	cg11835668_TC21	cg11835668
cg16825635	chr2	97203589	F	II	ARID5A	Body	island	chr2:97202313-97203787	Both	CG	Island	ENST00000454558	chr2	97203082	97218371	15290	+	506	ENSG00000196843	ARID5A	protein_coding	chromosome	ARID5A	ENSG00000196843	ARID5A	PRAD_14375	3.79251244657182	5' UTR	0.652694610778443	0.347305389221557	Bivalent_poised_promoter	0.0798173676751718
cg14174055	chr2	97203640	R	II	ARID5A	Body	island	chr2:97202313-97203787	Both	CG	Island	ENST00000454558	chr2	97203082	97218371	15290	+	557	ENSG00000196843	ARID5A	protein_coding	chromosome	ARID5A	ENSG00000196843	ARID5A	PRAD_14375	3.79251244657182	5' UTR	0.652694610778443	0.347305389221557	Bivalent_poised_promoter	0.0798173676751718			96537903	cg14174055_TC21	cg14174055
cg19954537	chr2	97204401	F	I	ARID5A	Body	shore	chr2:97202313-97203787	Red	CG	South Shore	ENST00000454558	chr2	97203082	97218371	15290	+	1318	ENSG00000196843	ARID5A	protein_coding	chromosome	ARID5A	ENSG00000196843	ARID5A	PRAD_14376	4.16851414043419	Intron	0.590818363273453	0.409181636726547	Bivalent_poised_promoter	0.0798173676751718			96538664	cg19954537_BC11	cg19954537
cg25628433	chr2	101541328	F	II	NPAS2	Body	opensea		Both	CG	Open Sea	ENST00000486017	chr2	101541608	101580638	39031	+	278	ENSG00000170485	NPAS2	protein_coding	chromosome	NPAS2	ENSG00000170485	NPAS2						Active_non-prostate_lineage_promoter	0.080251053213503			100924866	cg25628433_TC21	cg25628433
cg15308037	chr2	101541372	R	II	NPAS2	Body	opensea		Both	CG	Open Sea	ENST00000486017	chr2	101541608	101580638	39031	+	234	ENSG00000170485	NPAS2	protein_coding	chromosome	NPAS2	ENSG00000170485	NPAS2						Active_non-prostate_lineage_promoter	0.080251053213503			100924910	cg15308037_BC21	cg15308037
cg19986909	chr2	101541471	R	II	NPAS2	Body	opensea		Both	CG	Open Sea	ENST00000486017	chr2	101541608	101580638	39031	+	135	ENSG00000170485	NPAS2	protein_coding	chromosome	NPAS2	ENSG00000170485	NPAS2						Active_non-prostate_lineage_enhancer	0.080251053213503			100925009	cg19986909_BC21	cg19986909
cg12878044	chr2	101541568	F	II	NPAS2	Body	opensea		Both	CG	Open Sea	ENST00000486017	chr2	101541608	101580638	39031	+	38	ENSG00000170485	NPAS2	protein_coding	chromosome	NPAS2	ENSG00000170485	NPAS2						Active_non-prostate_lineage_enhancer	0.080251053213503			100925106	cg12878044_BC21	cg12878044
cg26281470	chr2	101541592	R	II	NPAS2	ExonBnd	opensea		Both	CG	Open Sea	ENST00000486017	chr2	101541608	101580638	39031	+	14	ENSG00000170485	NPAS2	protein_coding	chromosome	NPAS2	ENSG00000170485	NPAS2						Active_non-prostate_lineage_enhancer	0.080251053213503			100925130	cg26281470_BC21	cg26281470
cg02585230	chr2	104489830	F	II		IGR	opensea		Both	CG	Open Sea	ENST00000361360	chr2	105471969	105476929	4961	+	982137	ENSG00000198914	POU3F3	protein_coding	chromosome	POU3F3								Heterochromatin	0.220779407923123	PMD	commonPMD	103873372	cg02585230_BC21	cg02585230
cg06741530	chr2	104490515	F	II		IGR	opensea		Both	CG	Open Sea	ENST00000361360	chr2	105471969	105476929	4961	+	981452	ENSG00000198914	POU3F3	protein_coding	chromosome	POU3F3								Heterochromatin	0.220779407923123	PMD	commonPMD	103874057	cg06741530_TC21	cg06741530
cg12187500	chr2	104490577	F	II		IGR	opensea		Both	CG	Open Sea	ENST00000361360	chr2	105471969	105476929	4961	+	981390	ENSG00000198914	POU3F3	protein_coding	chromosome	POU3F3								Heterochromatin	0.220779407923123	PMD	commonPMD	103874119	cg12187500_TC21	cg12187500
cg15661709	chr2	104490775	R	II		IGR	opensea		Both	CG	Open Sea	ENST00000361360	chr2	105471969	105476929	4961	+	981192	ENSG00000198914	POU3F3	protein_coding	chromosome	POU3F3								Heterochromatin	0.220779407923123	PMD	commonPMD	103874317	cg15661709_TC21	cg15661709
cg02555533	chr2	104491138	F	II		IGR	opensea		Both	CG	Open Sea	ENST00000361360	chr2	105471969	105476929	4961	+	980829	ENSG00000198914	POU3F3	protein_coding	chromosome	POU3F3								Heterochromatin	0.220779407923123	PMD	commonPMD	103874680	cg02555533_BC21	cg02555533
cg07554474	chr2	119698443	R	II	MARCO	TSS1500	opensea		Both	CG	Open Sea	ENST00000327097	chr2	119699742	119752236	52495	+	1297	ENSG00000019169	MARCO	protein_coding	chromosome	MARCO								Repressed_chromatin	0.161886181825643	PMD	commonPMD	118940867	cg07554474_TC21	cg07554474
cg07164606	chr2	119698672	F	II	MARCO	TSS1500	opensea		Both	CG	Open Sea	ENST00000327097	chr2	119699742	119752236	52495	+	1068	ENSG00000019169	MARCO	protein_coding	chromosome	MARCO								Repressed_chromatin	0.161886181825643	PMD	commonPMD	118941096	cg07164606_TC21	cg07164606
cg16730743	chr2	119698709	R	II	MARCO	TSS1500	opensea		Both	CG	Open Sea	ENST00000327097	chr2	119699742	119752236	52495	+	1031	ENSG00000019169	MARCO	protein_coding	chromosome	MARCO								Repressed_chromatin	0.161886181825643	PMD	commonPMD	118941133	cg16730743_BC21	cg16730743
cg06586602	chr2	119699603	R	II	MARCO	TSS200	opensea		Both	CG	Open Sea	ENST00000327097	chr2	119699742	119752236	52495	+	137	ENSG00000019169	MARCO	protein_coding	chromosome	MARCO								Repressed_chromatin	0.161886181825643	PMD	commonPMD	118942027	cg06586602_BC21	cg06586602
cg11009736	chr2	119699682	R	II	MARCO	TSS200	opensea		Both	CG	Open Sea	ENST00000327097	chr2	119699742	119752236	52495	+	58	ENSG00000019169	MARCO	protein_coding	chromosome	MARCO								Repressed_chromatin	0.161886181825643	PMD	commonPMD	118942106	cg11009736_BC21	cg11009736
cg19284751	chr2	119699789	F	II	MARCO	1stExon	opensea		Both	CG	Open Sea	ENST00000327097	chr2	119699742	119752236	52495	+	46	ENSG00000019169	MARCO	protein_coding	chromosome	MARCO	ENSG00000019169	MARCO						Repressed_chromatin	0.161886181825643	PMD	commonPMD
cg02431964	chr2	119700029	F	II	MARCO	Body	opensea		Both	CG	Open Sea	ENST00000412481	chr2	119699866	119727915	28050	+	162	ENSG00000019169	MARCO	protein_coding	chromosome	MARCO	ENSG00000019169	MARCO						Heterochromatin	0.16204604497932	PMD	commonPMD	118942453	cg02431964_TC21	cg02431964
cg26228577	chr2	121624862	F	I	GLI2	Body	island	chr2:121624827-121625209	Grn	CG	Island	ENST00000360874	chr2	121554921	121728065	173145	+	69940	ENSG00000074047	GLI2	protein_coding	chromosome	GLI2	ENSG00000074047	GLI2						Bivalent_poised_promoter	0.166307919761019	PMD	commonPMD	120867287	cg26228577_BC11	cg26228577
cg26631039	chr2	121625022	F	I	GLI2	Body	island	chr2:121624827-121625209	Red	CG	Island	ENST00000360874	chr2	121554921	121728065	173145	+	70100	ENSG00000074047	GLI2	protein_coding	chromosome	GLI2	ENSG00000074047	GLI2						Bivalent_poised_promoter	0.166307919761019	PMD	commonPMD	120867447	cg26631039_TC11	cg26631039
cg21791662	chr2	121625208	F	II	GLI2	Body	island	chr2:121624827-121625209	Both	CG	Island	ENST00000360874	chr2	121554921	121728065	173145	+	70286	ENSG00000074047	GLI2	protein_coding	chromosome	GLI2	ENSG00000074047	GLI2						Bivalent_poised_promoter	0.166307919761019	PMD	commonPMD	120867633	cg21791662_BC21	cg21791662
cg13713922	chr2	121625577	R	II	GLI2	Body	shore	chr2:121624827-121625209	Both	CG	South Shore	ENST00000360874	chr2	121554921	121728065	173145	+	70655	ENSG00000074047	GLI2	protein_coding	chromosome	GLI2	ENSG00000074047	GLI2						Bivalent_poised_promoter	0.166307919761019	PMD	commonPMD	120868002	cg13713922_BC21	cg13713922
cg03287111	chr2	121625634	F	II	GLI2	Body	shore	chr2:121624827-121625209	Both	CG	South Shore	ENST00000360874	chr2	121554921	121728065	173145	+	70712	ENSG00000074047	GLI2	protein_coding	chromosome	GLI2	ENSG00000074047	GLI2						Bivalent_poised_promoter	0.166307919761019	PMD	commonPMD	120868059	cg03287111_TC21	cg03287111
cg03465652	chr2	121625735	F	II	GLI2	Body	shore	chr2:121624827-121625209	Both	CG	South Shore	ENST00000360874	chr2	121554921	121728065	173145	+	70813	ENSG00000074047	GLI2	protein_coding	chromosome	GLI2	ENSG00000074047	GLI2						Bivalent_poised_promoter	0.166307919761019	PMD	commonPMD	120868160	cg03465652_BC21	cg03465652
cg09622982	chr2	133428523	F	II	LYPD1	TSS200	island	chr2:133426652-133428870	Both	CG	Island	ENST00000345008	chr2	133403360	133429152	25793	-	627	ENSG00000150551	LYPD1	protein_coding	chromosome	LYPD1	ENSG00000150551	LYPD1	PRAD_15660	2.69846977485311	Promoter	0.650698602794411	0.349301397205589	Bivalent_poised_promoter	0.158724762597594	PMD	commonPMD	132670950	cg09622982_TC21	cg09622982
cg15665400	chr2	133428652	F	II	LYPD1	TSS200	island	chr2:133426652-133428870	Both	CG	Island	ENST00000345008	chr2	133403360	133429152	25793	-	498	ENSG00000150551	LYPD1	protein_coding	chromosome	LYPD1	ENSG00000150551	LYPD1	PRAD_15660	2.69846977485311	Promoter	0.650698602794411	0.349301397205589	Bivalent_poised_promoter	0.158724762597594	PMD	commonPMD	132671079	cg15665400_TC21	cg15665400
cg08613144	chr2	133428836	F	I	LYPD1	1stExon	island	chr2:133426652-133428870	Red	CG	Island	ENST00000345008	chr2	133403360	133429152	25793	-	314	ENSG00000150551	LYPD1	protein_coding	chromosome	LYPD1	ENSG00000150551	LYPD1						Bivalent_poised_promoter	0.158724762597594	PMD	commonPMD	132671263	cg08613144_BC11	cg08613144
cg04462652	chr2	133429088	R	II	LYPD1	TSS1500	shore	chr2:133426652-133428870	Both	CG	South Shore	ENST00000345008	chr2	133403360	133429152	25793	-	62	ENSG00000150551	LYPD1	protein_coding	chromosome	LYPD1	ENSG00000150551	LYPD1						Repressed_chromatin	0.158724762597594	PMD	commonPMD	132671515	cg04462652_TC21	cg04462652
cg00937742	chr2	133429299	F	II	LYPD1	TSS1500	shore	chr2:133426652-133428870	Both	CG	South Shore	ENST00000345008	chr2	133403360	133429152	25793	-	146	ENSG00000150551	LYPD1	protein_coding	chromosome	LYPD1								Heterochromatin	0.158724762597594	PMD	commonPMD	132671726	cg00937742_TC21	cg00937742
cg22510067	chr2	137747619	F	II	THSD7B	TSS1500	opensea		Both	CG	Open Sea	ENST00000413152	chr2	137748462	138435287	686826	+	841	ENSG00000144229	THSD7B	protein_coding	chromosome	THSD7B	ENSG00000144229	THSD7B						Heterochromatin	0.190581366844063	PMD	commonPMD	136990049	cg22510067_TC21	cg22510067
cg08084967	chr2	137747719	F	II	THSD7B	TSS1500	opensea		Both	CG	Open Sea	ENST00000413152	chr2	137748462	138435287	686826	+	741	ENSG00000144229	THSD7B	protein_coding	chromosome	THSD7B	ENSG00000144229	THSD7B						Heterochromatin	0.190581366844063	PMD	commonPMD	136990149	cg08084967_TC21	cg08084967
cg08967662	chr2	137747749	F	II	THSD7B	TSS1500	opensea		Both	CG	Open Sea	ENST00000413152	chr2	137748462	138435287	686826	+	711	ENSG00000144229	THSD7B	protein_coding	chromosome	THSD7B	ENSG00000144229	THSD7B						Heterochromatin	0.190581366844063	PMD	commonPMD	136990179	cg08967662_BC21	cg08967662
cg25714147	chr2	137747982	R	II	THSD7B	TSS1500	opensea		Both	CG	Open Sea	ENST00000413152	chr2	137748462	138435287	686826	+	478	ENSG00000144229	THSD7B	protein_coding	chromosome	THSD7B	ENSG00000144229	THSD7B						Heterochromatin	0.190581366844063	PMD	commonPMD	136990412	cg25714147_BC21	cg25714147
cg07412043	chr2	137748366	F	II	THSD7B	TSS200	opensea		Both	CG	Open Sea	ENST00000413152	chr2	137748462	138435287	686826	+	94	ENSG00000144229	THSD7B	protein_coding	chromosome	THSD7B	ENSG00000144229	THSD7B						Heterochromatin	0.190581366844063	PMD	commonPMD	136990796	cg07412043_BC21	cg07412043
cg15750500	chr2	137748382	R	II	THSD7B	TSS200	opensea		Both	CG	Open Sea	ENST00000413152	chr2	137748462	138435287	686826	+	78	ENSG00000144229	THSD7B	protein_coding	chromosome	THSD7B	ENSG00000144229	THSD7B						Heterochromatin	0.190581366844063	PMD	commonPMD	136990812	cg15750500_BC21	cg15750500
cg06848148	chr2	137748455	F	II	THSD7B	TSS200	opensea		Both	CG	Open Sea	ENST00000413152	chr2	137748462	138435287	686826	+	5	ENSG00000144229	THSD7B	protein_coding	chromosome	THSD7B	ENSG00000144229	THSD7B						Heterochromatin	0.190581366844063	PMD	commonPMD	136990885	cg06848148_TC21	cg06848148
cg08231096	chr2	137748460	F	II	THSD7B	TSS200	opensea		Both	CG	Open Sea	ENST00000413152	chr2	137748462	138435287	686826	+	0	ENSG00000144229	THSD7B	protein_coding	chromosome	THSD7B	ENSG00000144229	THSD7B						Heterochromatin	0.190581366844063	PMD	commonPMD	136990890	cg08231096_BC21	cg08231096
cg11746464	chr2	137748833	F	II	THSD7B	Body	opensea		Both	CG	Open Sea	ENST00000413152	chr2	137748462	138435287	686826	+	370	ENSG00000144229	THSD7B	protein_coding	chromosome	THSD7B	ENSG00000144229	THSD7B						Heterochromatin	0.190581366844063	PMD	commonPMD	136991263	cg11746464_BC21	cg11746464
cg24449653	chr2	137813993	R	II	THSD7B	ExonBnd	opensea		Both	CG	Open Sea	ENST00000543459	chr2	137814274	138420992	606719	+	279	ENSG00000144229	THSD7B	protein_coding	chromosome	THSD7B	ENSG00000144229	THSD7B						Heterochromatin	0.174874482542107	PMD	commonPMD	137056423	cg24449653_BC21	cg24449653
cg03897905	chr2	137814066	F	II	THSD7B	Body	opensea		Both	CG	Open Sea	ENST00000543459	chr2	137814274	138420992	606719	+	206	ENSG00000144229	THSD7B	protein_coding	chromosome	THSD7B	ENSG00000144229	THSD7B						Heterochromatin	0.174874482542107	PMD	commonPMD	137056496	cg03897905_BC21	cg03897905
cg05764108	chr2	137814211	R	II	THSD7B	Body	opensea		Both	CG	Open Sea	ENST00000543459	chr2	137814274	138420992	606719	+	61	ENSG00000144229	THSD7B	protein_coding	chromosome	THSD7B	ENSG00000144229	THSD7B						Heterochromatin	0.174874482542107	PMD	commonPMD
cg15834121	chr2	137814271	R	II	THSD7B	Body	opensea		Both	CG	Open Sea	ENST00000543459	chr2	137814274	138420992	606719	+	1	ENSG00000144229	THSD7B	protein_coding	chromosome	THSD7B	ENSG00000144229	THSD7B						Heterochromatin	0.174874482542107	PMD	commonPMD	137056701	cg15834121_BC21	cg15834121
cg16579593	chr2	137814280	R	II	THSD7B	Body	opensea		Both	CG	Open Sea	ENST00000543459	chr2	137814274	138420992	606719	+	5	ENSG00000144229	THSD7B	protein_coding	chromosome	THSD7B	ENSG00000144229	THSD7B						Heterochromatin	0.174874482542107	PMD	commonPMD	137056710	cg16579593_BC21	cg16579593
cg26846889	chr2	149644610	R	II	KIF5C	Body	shore	chr2:149645536-149645834	Both	CG	North Shore	ENST00000435030	chr2	149632819	149883273	250455	+	11790	ENSG00000168280	KIF5C	protein_coding	chromosome	KIF5C	ENSG00000168280	KIF5C						Heterochromatin	0.146093334462772	PMD		148887041	cg26846889_BC21	cg26846889
cg19053239	chr2	149645394	F	I	KIF5C	Body	shore	chr2:149645536-149645834	Red	CG	North Shore	ENST00000435030	chr2	149632819	149883273	250455	+	12574	ENSG00000168280	KIF5C	protein_coding	chromosome	KIF5C	ENSG00000168280	KIF5C						Bivalent_poised_promoter	0.146093334462772	PMD		148887825	cg19053239_BC11	cg19053239
cg10664112	chr2	149645559	F	I	KIF5C	Body	island	chr2:149645536-149645834	Grn	CG	Island	ENST00000435030	chr2	149632819	149883273	250455	+	12739	ENSG00000168280	KIF5C	protein_coding	chromosome	KIF5C	ENSG00000168280	KIF5C						Bivalent_poised_promoter	0.146093334462772	PMD		148887990	cg10664112_TC11	cg10664112
cg10824705	chr2	149645724	R	II	KIF5C	Body	island	chr2:149645536-149645834	Both	CG	Island	ENST00000435030	chr2	149632819	149883273	250455	+	12904	ENSG00000168280	KIF5C	protein_coding	chromosome	KIF5C	ENSG00000168280	KIF5C						Bivalent_poised_promoter	0.146093334462772	PMD		148888155	cg10824705_BC21	cg10824705
cg06118384	chr2	149645798	F	I	KIF5C	Body	island	chr2:149645536-149645834	Grn	CG	Island	ENST00000435030	chr2	149632819	149883273	250455	+	12978	ENSG00000168280	KIF5C	protein_coding	chromosome	KIF5C	ENSG00000168280	KIF5C						Bivalent_poised_promoter	0.146093334462772	PMD		148888229	cg06118384_BC11	cg06118384
cg01100175	chr2	149645880	R	I	KIF5C	Body	shore	chr2:149645536-149645834	Grn	CG	South Shore	ENST00000435030	chr2	149632819	149883273	250455	+	13060	ENSG00000168280	KIF5C	protein_coding	chromosome	KIF5C	ENSG00000168280	KIF5C						Bivalent_poised_promoter	0.146093334462772	PMD		148888311	cg01100175_TC11	cg01100175
cg01930356	chr2	149645934	R	II	KIF5C	Body	shore	chr2:149645536-149645834	Both	CG	South Shore	ENST00000435030	chr2	149632819	149883273	250455	+	13114	ENSG00000168280	KIF5C	protein_coding	chromosome	KIF5C	ENSG00000168280	KIF5C						Bivalent_poised_promoter	0.146093334462772	PMD		148888365	cg01930356_TC21	cg01930356
cg00200230	chr2	161992806	F	II	TANK	TSS1500	opensea		Both	CG	Open Sea	ENST00000259075	chr2	161993419	162092698	99280	+	611	ENSG00000136560	TANK	protein_coding	chromosome	TANK								Active_non-prostate_lineage_enhancer	0.0935078619518682			161136295	cg00200230_TC21	cg00200230
cg19914919	chr2	161992878	R	II	TANK	TSS1500	opensea		Both	CG	Open Sea	ENST00000259075	chr2	161993419	162092698	99280	+	539	ENSG00000136560	TANK	protein_coding	chromosome	TANK								Active_non-prostate_lineage_enhancer	0.0935078619518682			161136367	cg19914919_BC21	cg19914919
cg15787438	chr2	161992907	F	II	TANK	TSS1500	opensea		Both	CG	Open Sea	ENST00000259075	chr2	161993419	162092698	99280	+	510	ENSG00000136560	TANK	protein_coding	chromosome	TANK								Active_non-prostate_lineage_enhancer	0.0935078619518682			161136396	cg15787438_TC21	cg15787438
cg25058482	chr2	161993315	F	II	TANK	TSS200	opensea		Both	CG	Open Sea	ENST00000259075	chr2	161993419	162092698	99280	+	102	ENSG00000136560	TANK	protein_coding	chromosome	TANK			PRAD_16249	3.71533038136503	Promoter	0.385229540918164	0.614770459081836	Active_non-prostate_lineage_enhancer	0.0935078619518682			161136804	cg25058482_BC21	cg25058482
cg23871659	chr2	161993364	F	II	TANK	TSS200	opensea		Both	CG	Open Sea	ENST00000259075	chr2	161993419	162092698	99280	+	53	ENSG00000136560	TANK	protein_coding	chromosome	TANK			PRAD_16249	3.71533038136503	Promoter	0.385229540918164	0.614770459081836	Active_non-prostate_lineage_enhancer	0.0935078619518682			161136853	cg23871659_BC21	cg23871659
cg02714065	chr2	170219405	F	II	LRP2	TSS1500	shore	chr2:170220772-170221114	Both	CG	North Shore	ENST00000263816	chr2	169983619	170219195	235577	-	209	ENSG00000081479	LRP2	protein_coding	chromosome	LRP2								Bivalent_poised_promoter	0.144381234281787	PMD		169362895	cg02714065_BC21	cg02714065
cg03019033	chr2	170220063	R	II	LRP2	TSS1500	shore	chr2:170220772-170221114	Both	CG	North Shore	ENST00000263816	chr2	169983619	170219195	235577	-	867	ENSG00000081479	LRP2	protein_coding	chromosome	LRP2								Bivalent_poised_promoter	0.144381234281787	PMD		169363553	cg03019033_BC21	cg03019033
cg25554917	chr2	170220129	F	II	LRP2	TSS1500	shore	chr2:170220772-170221114	Both	CG	North Shore	ENST00000263816	chr2	169983619	170219195	235577	-	933	ENSG00000081479	LRP2	protein_coding	chromosome	LRP2								Bivalent_poised_promoter	0.144381234281787	PMD		169363619	cg25554917_BC21	cg25554917
cg01329010	chr2	170220242	F	I	LRP2	TSS1500	shore	chr2:170220772-170221114	Grn	CG	North Shore	ENST00000263816	chr2	169983619	170219195	235577	-	1046	ENSG00000081479	LRP2	protein_coding	chromosome	LRP2								Bivalent_poised_promoter	0.144381234281787	PMD		169363732	cg01329010_BC11	cg01329010
cg08580631	chr2	170220388	R	I	LRP2	TSS1500	shore	chr2:170220772-170221114	Grn	CG	North Shore	ENST00000263816	chr2	169983619	170219195	235577	-	1192	ENSG00000081479	LRP2	protein_coding	chromosome	LRP2								Bivalent_poised_promoter	0.144381234281787	PMD		169363878	cg08580631_TC11	cg08580631
cg02874371	chr2	170220773	R	II		IGR	island	chr2:170220772-170221114	Both	CG	Island	ENST00000263816	chr2	169983619	170219195	235577	-	1577	ENSG00000081479	LRP2	protein_coding	chromosome	LRP2								Bivalent_poised_promoter	0.144381234281787	PMD		169364263	cg02874371_BC21	cg02874371
cg09642640	chr2	170220780	R	II		IGR	island	chr2:170220772-170221114	Both	CG	Island	ENST00000263816	chr2	169983619	170219195	235577	-	1584	ENSG00000081479	LRP2	protein_coding	chromosome	LRP2								Bivalent_poised_promoter	0.144381234281787	PMD		169364270	cg09642640_TC21	cg09642640
cg15773794	chr2	172957583	R	II		IGR	shore	chr2:172959267-172962054	Both	CG	North Shore	ENST00000550686	chr2	172952095	172953101	1007	+	5487	ENSG00000144355	DLX1	protein_coding	chromosome	DLX1								Repressed_chromatin	0.0941721928942608			172092855	cg15773794_TC21	cg15773794
cg06414929	chr2	172957923	F	II		IGR	shore	chr2:172959267-172962054	Both	CG	North Shore	ENST00000550686	chr2	172952095	172953101	1007	+	5827	ENSG00000144355	DLX1	protein_coding	chromosome	DLX1								Repressed_chromatin	0.0941721928942608			172093195	cg06414929_BC21	cg06414929
cg04767734	chr2	172958009	F	I		IGR	shore	chr2:172959267-172962054	Grn	CG	North Shore	ENST00000550686	chr2	172952095	172953101	1007	+	5913	ENSG00000144355	DLX1	protein_coding	chromosome	DLX1								Repressed_chromatin	0.0941721928942608			172093281	cg04767734_BC11	cg04767734
cg16573755	chr2	172958337	F	I		IGR	shore	chr2:172959267-172962054	Red	CG	North Shore	ENST00000550686	chr2	172952095	172953101	1007	+	6241	ENSG00000144355	DLX1	protein_coding	chromosome	DLX1								Repressed_chromatin	0.0941721928942608			172093609	cg16573755_TC11	cg16573755
cg17064434	chr2	172958353	F	II		IGR	shore	chr2:172959267-172962054	Both	CG	North Shore	ENST00000550686	chr2	172952095	172953101	1007	+	6257	ENSG00000144355	DLX1	protein_coding	chromosome	DLX1								Repressed_chromatin	0.0941721928942608			172093625	cg17064434_BC21	cg17064434
cg13433278	chr2	172958358	F	II		IGR	shore	chr2:172959267-172962054	Both	CG	North Shore	ENST00000550686	chr2	172952095	172953101	1007	+	6262	ENSG00000144355	DLX1	protein_coding	chromosome	DLX1								Repressed_chromatin	0.0941721928942608			172093630	cg13433278_TC21	cg13433278
cg02090160	chr2	172958880	F	II		IGR	shore	chr2:172959267-172962054	Both	CG	North Shore	ENST00000550686	chr2	172952095	172953101	1007	+	6784	ENSG00000144355	DLX1	protein_coding	chromosome	DLX1								Repressed_chromatin	0.0941721928942608			172094152	cg02090160_BC21	cg02090160
cg11988733	chr2	176968814	R	II		IGR	shore	chr2:176969217-176969895	Both	CG	North Shore	ENST00000498438	chr2	176968944	176974482	5539	+	128	ENSG00000128713	HOXD11	protein_coding	chromosome	HOXD11								Bivalent_poised_promoter	0.148329760343639	PMD		176104086	cg11988733_TC21	cg11988733
cg14230696	chr2	176968920	R	II		IGR	shore	chr2:176969217-176969895	Both	CG	North Shore	ENST00000498438	chr2	176968944	176974482	5539	+	22	ENSG00000128713	HOXD11	protein_coding	chromosome	HOXD11			PRAD_16736	4.18824706698255	Exon	0.544910179640719	0.455089820359281	Bivalent_poised_promoter	0.148329760343639	PMD		176104192	cg14230696_TC21	cg14230696
cg18303028	chr2	176969162	F	II		IGR	shore	chr2:176969217-176969895	Both	CG	North Shore	ENST00000498438	chr2	176968944	176974482	5539	+	217	ENSG00000128713	HOXD11	protein_coding	chromosome	HOXD11	ENSG00000128713	HOXD11	PRAD_16736	4.18824706698255	Exon	0.544910179640719	0.455089820359281	Bivalent_poised_promoter	0.148329760343639	PMD		176104434	cg18303028_TC21	cg18303028
cg17177455	chr2	176969218	R	II		IGR	island	chr2:176969217-176969895	Both	CG	Island	ENST00000498438	chr2	176968944	176974482	5539	+	273	ENSG00000128713	HOXD11	protein_coding	chromosome	HOXD11	ENSG00000128713	HOXD11	PRAD_16736	4.18824706698255	Exon	0.544910179640719	0.455089820359281	Bivalent_poised_promoter	0.148329760343639	PMD		176104490	cg17177455_BC21	cg17177455
cg21821214	chr2	176969223	R	II		IGR	island	chr2:176969217-176969895	Both	CG	Island	ENST00000498438	chr2	176968944	176974482	5539	+	278	ENSG00000128713	HOXD11	protein_coding	chromosome	HOXD11	ENSG00000128713	HOXD11	PRAD_16736	4.18824706698255	Exon	0.544910179640719	0.455089820359281	Bivalent_poised_promoter	0.148329760343639	PMD		176104495	cg21821214_TC21	cg21821214
cg23348270	chr2	176969612	F	I		IGR	island	chr2:176969217-176969895	Red	CG	Island	ENST00000498438	chr2	176968944	176974482	5539	+	667	ENSG00000128713	HOXD11	protein_coding	chromosome	HOXD11	ENSG00000128713	HOXD11						Bivalent_poised_promoter	0.148329760343639	PMD		176104884	cg23348270_BC11	cg23348270
cg06354392	chr2	176970064	R	II		IGR	shore	chr2:176971706-176972305	Both	CG	North Shore	ENST00000498438	chr2	176968944	176974482	5539	+	1119	ENSG00000128713	HOXD11	protein_coding	chromosome	HOXD11	ENSG00000128713	HOXD11						Bivalent_poised_promoter	0.148329760343639	PMD		176105336	cg06354392_TC21	cg06354392
cg11948456	chr2	179278332	R	I	MIR548N	Body	island	chr2:179278327-179278669	Red	CG	Island	ENST00000460433	chr2	179310222	179315456	5235	-	37122	ENSG00000180228	PRKRA	protein_coding	chromosome	PRKRA			PRAD_16845	6.44122200716403	Promoter	0.650698602794411	0.349301397205589	Active_non-prostate_lineage_promoter	0.161761074359999	PMD	commonPMD	178413605	cg11948456_BC11	cg11948456
cg27078812	chr2	179278348	R	I	MIR548N	Body	island	chr2:179278327-179278669	Grn	CG	Island	ENST00000460433	chr2	179310222	179315456	5235	-	37106	ENSG00000180228	PRKRA	protein_coding	chromosome	PRKRA			PRAD_16845	6.44122200716403	Promoter	0.650698602794411	0.349301397205589	Active_non-prostate_lineage_promoter	0.161761074359999	PMD	commonPMD
cg20885078	chr2	179278530	R	II	MIR548N	Body	island	chr2:179278327-179278669	Both	CG	Island	ENST00000460433	chr2	179310222	179315456	5235	-	36924	ENSG00000180228	PRKRA	protein_coding	chromosome	PRKRA			PRAD_16845	6.44122200716403	Promoter	0.650698602794411	0.349301397205589	Active_prostate_lineage-specific_promoter	0.161761074359999	PMD	commonPMD	178413803	cg20885078_BC21	cg20885078
cg01656221	chr2	179278558	R	II	MIR548N	Body	island	chr2:179278327-179278669	Both	CG	Island	ENST00000460433	chr2	179310222	179315456	5235	-	36896	ENSG00000180228	PRKRA	protein_coding	chromosome	PRKRA			PRAD_16845	6.44122200716403	Promoter	0.650698602794411	0.349301397205589	Active_prostate_lineage-specific_promoter	0.161761074359999	PMD	commonPMD	178413831	cg01656221_TC21	cg01656221
cg16297938	chr2	179278668	F	II	MIR548N	Body	island	chr2:179278327-179278669	Both	CG	Island	ENST00000460433	chr2	179310222	179315456	5235	-	36786	ENSG00000180228	PRKRA	protein_coding	chromosome	PRKRA								Active_prostate_lineage-specific_promoter	0.161761074359999	PMD	commonPMD	178413941	cg16297938_TC21	cg16297938
cg26466380	chr2	188418867	F	II	TFPI	5'UTR	opensea		Both	CG	Open Sea	ENST00000437725	chr2	188361608	188419078	57471	-	209	ENSG00000003436	TFPI	protein_coding	chromosome	TFPI	ENSG00000003436	TFPI						Active_non-prostate_lineage_enhancer	0.150803591596584	PMD	commonPMD	187554140	cg26466380_TC21	cg26466380
cg23477967	chr2	188419087	F	II	TFPI	1stExon	opensea		Both	CG	Open Sea	ENST00000437725	chr2	188361608	188419078	57471	-	8	ENSG00000003436	TFPI	protein_coding	chromosome	TFPI	ENSG00000003436	TFPI						Active_prostate_lineage-specific_enhancer	0.150803591596584	PMD	commonPMD	187554360	cg23477967_BC21	cg23477967
cg22334857	chr2	188419190	F	II	TFPI	1stExon	opensea		Both	CG	Open Sea	ENST00000420747	chr2	188361743	188419188	57446	-	1	ENSG00000003436	TFPI	protein_coding	chromosome	TFPI	ENSG00000003436	TFPI						Active_prostate_lineage-specific_enhancer	0.150803591596584	PMD	commonPMD	187554463	cg22334857_BC21	cg22334857
cg27342837	chr2	188419568	F	II	TFPI	TSS1500	opensea		Both	CG	Open Sea	ENST00000417013	chr2	188361699	188419219	57521	-	348	ENSG00000003436	TFPI	protein_coding	chromosome	TFPI	ENSG00000003436	TFPI						Active_non-prostate_lineage_enhancer	0.150803591596584	PMD	commonPMD	187554841	cg27342837_TC21	cg27342837
cg22095403	chr2	188419716	R	II	TFPI	TSS1500	opensea		Both	CG	Open Sea	ENST00000417013	chr2	188361699	188419219	57521	-	496	ENSG00000003436	TFPI	protein_coding	chromosome	TFPI	ENSG00000003436	TFPI						Active_non-prostate_lineage_enhancer	0.150803591596584	PMD	commonPMD	187554989	cg22095403_BC21	cg22095403
cg16478145	chr2	188419830	R	II	TFPI	TSS1500	opensea		Both	CG	Open Sea	ENST00000417013	chr2	188361699	188419219	57521	-	610	ENSG00000003436	TFPI	protein_coding	chromosome	TFPI	ENSG00000003436	TFPI						Active_non-prostate_lineage_enhancer	0.150803591596584	PMD	commonPMD	187555103	cg16478145_TC21	cg16478145
cg14464827	chr2	188419933	R	II	TFPI	TSS1500	opensea		Both	CG	Open Sea	ENST00000417013	chr2	188361699	188419219	57521	-	713	ENSG00000003436	TFPI	protein_coding	chromosome	TFPI	ENSG00000003436	TFPI						Active_non-prostate_lineage_enhancer	0.150803591596584	PMD	commonPMD	187555206	cg14464827_BC21	cg14464827
cg02580308	chr2	190042991	R	II	COL5A2	Body	opensea		Both	CG	Open Sea	ENST00000374866	chr2	189896622	190044605	147984	-	1612	ENSG00000204262	COL5A2	protein_coding	chromosome	COL5A2	ENSG00000204262	COL5A2						Primed_non-prostate_lineage-specific_enhancer	0.127731189839399	PMD		189178265	cg02580308_BC21	cg02580308
cg19316123	chr2	190043537	R	II	COL5A2	Body	opensea		Both	CG	Open Sea	ENST00000374866	chr2	189896622	190044605	147984	-	1066	ENSG00000204262	COL5A2	protein_coding	chromosome	COL5A2	ENSG00000204262	COL5A2						Active_non-prostate_lineage_enhancer	0.127731189839399	PMD		189178811	cg19316123_TC21	cg19316123
cg18128856	chr2	190044091	R	II	COL5A2	Body	opensea		Both	CG	Open Sea	ENST00000374866	chr2	189896622	190044605	147984	-	512	ENSG00000204262	COL5A2	protein_coding	chromosome	COL5A2	ENSG00000204262	COL5A2						Active_non-prostate_lineage_promoter	0.127731189839399	PMD		189179365	cg18128856_BC21	cg18128856
cg17633611	chr2	190044110	R	II	COL5A2	Body	opensea		Both	CG	Open Sea	ENST00000374866	chr2	189896622	190044605	147984	-	493	ENSG00000204262	COL5A2	protein_coding	chromosome	COL5A2	ENSG00000204262	COL5A2						Active_non-prostate_lineage_promoter	0.127731189839399	PMD		189179384	cg17633611_BC21	cg17633611
cg09211763	chr2	190044504	R	II	COL5A2	1stExon	opensea		Both	CG	Open Sea	ENST00000374866	chr2	189896622	190044605	147984	-	99	ENSG00000204262	COL5A2	protein_coding	chromosome	COL5A2	ENSG00000204262	COL5A2						Active_non-prostate_lineage_promoter	0.127731189839399	PMD		189179778	cg09211763_BC21	cg09211763
cg07875385	chr2	190044601	F	II	COL5A2	1stExon	opensea		Both	CG	Open Sea	ENST00000374866	chr2	189896622	190044605	147984	-	2	ENSG00000204262	COL5A2	protein_coding	chromosome	COL5A2	ENSG00000204262	COL5A2						Active_non-prostate_lineage_promoter	0.127731189839399	PMD
cg22774472	chr2	190044636	R	II	COL5A2	TSS200	opensea		Both	CG	Open Sea	ENST00000374866	chr2	189896622	190044605	147984	-	30	ENSG00000204262	COL5A2	protein_coding	chromosome	COL5A2								Active_non-prostate_lineage_promoter	0.127731189839399	PMD		189179910	cg22774472_TC21	cg22774472
cg10765212	chr2	190044638	R	II	COL5A2	TSS200	opensea		Both	CG	Open Sea	ENST00000374866	chr2	189896622	190044605	147984	-	32	ENSG00000204262	COL5A2	protein_coding	chromosome	COL5A2								Active_non-prostate_lineage_promoter	0.127731189839399	PMD		189179912	cg10765212_BC21	cg10765212
cg03034070	chr2	190044841	R	II	COL5A2	TSS1500	opensea		Both	CG	Open Sea	ENST00000374866	chr2	189896622	190044605	147984	-	235	ENSG00000204262	COL5A2	protein_coding	chromosome	COL5A2								Active_non-prostate_lineage_enhancer	0.127731189839399	PMD		189180115	cg03034070_BC21	cg03034070
cg02420724	chr2	190044983	R	II	COL5A2	TSS1500	opensea		Both	CG	Open Sea	ENST00000374866	chr2	189896622	190044605	147984	-	377	ENSG00000204262	COL5A2	protein_coding	chromosome	COL5A2								Active_non-prostate_lineage_enhancer	0.127731189839399	PMD		189180257	cg02420724_TC21	cg02420724
cg04391205	chr2	191044481	F	II	C2orf88	TSS1500	shore	chr2:191044979-191045829	Both	CG	North Shore	ENST00000409870	chr2	191045208	191064935	19728	+	725	ENSG00000187699	C2orf88	protein_coding	chromosome	C2orf88	ENSG00000187699	C2orf88						Repressed_chromatin	0.0680895162854897			190179755	cg04391205_BC21	cg04391205
cg13185953	chr2	191044582	R	II	C2orf88	TSS1500	shore	chr2:191044979-191045829	Both	CG	North Shore	ENST00000409870	chr2	191045208	191064935	19728	+	624	ENSG00000187699	C2orf88	protein_coding	chromosome	C2orf88	ENSG00000187699	C2orf88						Repressed_chromatin	0.0680895162854897			190179856	cg13185953_BC21	cg13185953
cg10168635	chr2	191044980	R	II	C2orf88	TSS1500	island	chr2:191044979-191045829	Both	CG	Island	ENST00000409870	chr2	191045208	191064935	19728	+	226	ENSG00000187699	C2orf88	protein_coding	chromosome	C2orf88	ENSG00000187699	C2orf88	PRAD_17084	2.49993594117384	Promoter	0.614770459081836	0.385229540918164	Bivalent_poised_promoter	0.0680895162854897
cg11448068	chr2	191045026	F	I	C2orf88	TSS1500	island	chr2:191044979-191045829	Grn	CG	Island	ENST00000409870	chr2	191045208	191064935	19728	+	180	ENSG00000187699	C2orf88	protein_coding	chromosome	C2orf88	ENSG00000187699	C2orf88	PRAD_17084	2.49993594117384	Promoter	0.614770459081836	0.385229540918164	Bivalent_poised_promoter	0.0680895162854897			190180300	cg11448068_BC11	cg11448068
cg04710629	chr2	191045042	F	I	C2orf88	TSS1500	island	chr2:191044979-191045829	Grn	CG	Island	ENST00000409870	chr2	191045208	191064935	19728	+	164	ENSG00000187699	C2orf88	protein_coding	chromosome	C2orf88	ENSG00000187699	C2orf88	PRAD_17084	2.49993594117384	Promoter	0.614770459081836	0.385229540918164	Bivalent_poised_promoter	0.0680895162854897			190180316	cg04710629_BC11	cg04710629
cg04675986	chr2	191045185	R	I	C2orf88	TSS1500	island	chr2:191044979-191045829	Red	CG	Island	ENST00000409870	chr2	191045208	191064935	19728	+	21	ENSG00000187699	C2orf88	protein_coding	chromosome	C2orf88	ENSG00000187699	C2orf88	PRAD_17084	2.49993594117384	Promoter	0.614770459081836	0.385229540918164	Bivalent_poised_promoter	0.0680895162854897			190180459	cg04675986_BC11	cg04675986
cg06532037	chr2	191045430	R	I	C2orf88	5'UTR	island	chr2:191044979-191045829	Grn	CG	Island	ENST00000340623	chr2	191045589	191068210	22622	+	157	ENSG00000187699	C2orf88	protein_coding	chromosome	C2orf88	ENSG00000187699	C2orf88	PRAD_17085	4.0421727261022	Promoter	0.768463073852295	0.231536926147705	Bivalent_poised_promoter	0.0680895162854897			190180704	cg06532037_TC11	cg06532037
cg02941781	chr2	191045563	F	I	C2orf88	5'UTR	island	chr2:191044979-191045829	Grn	CG	Island	ENST00000340623	chr2	191045589	191068210	22622	+	24	ENSG00000187699	C2orf88	protein_coding	chromosome	C2orf88	ENSG00000187699	C2orf88	PRAD_17085	4.0421727261022	Promoter	0.768463073852295	0.231536926147705	Bivalent_poised_promoter	0.0680895162854897			190180837	cg02941781_TC11	cg02941781
cg17444495	chr2	191045629	F	I	C2orf88	TSS200	island	chr2:191044979-191045829	Grn	CG	Island	ENST00000340623	chr2	191045589	191068210	22622	+	39	ENSG00000187699	C2orf88	protein_coding	chromosome	C2orf88	ENSG00000187699	C2orf88	PRAD_17085	4.0421727261022	Promoter	0.768463073852295	0.231536926147705	Bivalent_poised_promoter	0.0680895162854897			190180903	cg17444495_BC11	cg17444495
cg14210694	chr2	191045632	F	II	C2orf88	5'UTR	island	chr2:191044979-191045829	Both	CG	Island	ENST00000340623	chr2	191045589	191068210	22622	+	42	ENSG00000187699	C2orf88	protein_coding	chromosome	C2orf88	ENSG00000187699	C2orf88	PRAD_17085	4.0421727261022	Promoter	0.768463073852295	0.231536926147705	Bivalent_poised_promoter	0.0680895162854897
cg11097717	chr2	191045635	F	II	C2orf88	5'UTR	island	chr2:191044979-191045829	Both	CG	Island	ENST00000443551	chr2	191045681	191064940	19260	+	44	ENSG00000187699	C2orf88	protein_coding	chromosome	C2orf88	ENSG00000187699	C2orf88	PRAD_17085	4.0421727261022	Promoter	0.768463073852295	0.231536926147705	Bivalent_poised_promoter	0.0680895162854897			190180909	cg11097717_TC21	cg11097717
cg15313226	chr2	191045668	F	I	C2orf88	5'UTR	island	chr2:191044979-191045829	Red	CG	Island	ENST00000443551	chr2	191045681	191064940	19260	+	11	ENSG00000187699	C2orf88	protein_coding	chromosome	C2orf88	ENSG00000187699	C2orf88	PRAD_17085	4.0421727261022	Promoter	0.768463073852295	0.231536926147705	Bivalent_poised_promoter	0.0680895162854897			190180942	cg15313226_BC11	cg15313226
cg19906093	chr2	191045697	F	I	C2orf88	5'UTR	island	chr2:191044979-191045829	Red	CG	Island	ENST00000443551	chr2	191045681	191064940	19260	+	15	ENSG00000187699	C2orf88	protein_coding	chromosome	C2orf88	ENSG00000187699	C2orf88	PRAD_17085	4.0421727261022	Promoter	0.768463073852295	0.231536926147705	Bivalent_poised_promoter	0.0680895162854897			190180971	cg19906093_BC11	cg19906093
cg22003435	chr2	191045885	F	II	C2orf88	5'UTR	shore	chr2:191044979-191045829	Both	CG	South Shore	ENST00000443551	chr2	191045681	191064940	19260	+	203	ENSG00000187699	C2orf88	protein_coding	chromosome	C2orf88	ENSG00000187699	C2orf88						Bivalent_poised_promoter	0.0680895162854897			190181159	cg22003435_BC21	cg22003435
cg01907206	chr2	201449632	F	II	AOX1	TSS1500	shore	chr2:201450526-201451027	Both	CG	North Shore	ENST00000374700	chr2	201450591	201536214	85624	+	957	ENSG00000138356	AOX1	protein_coding	chromosome	AOX1								Heterochromatin	0.0939185010381017			200584909	cg01907206_TC21	cg01907206
cg01217071	chr2	201450323	F	II	AOX1	TSS1500	shore	chr2:201450526-201451027	Both	CG	North Shore	ENST00000374700	chr2	201450591	201536214	85624	+	266	ENSG00000138356	AOX1	protein_coding	chromosome	AOX1								Active_non-prostate_lineage_enhancer	0.0939185010381017			200585600	cg01217071_BC21	cg01217071
cg04380340	chr2	201450506	R	II	AOX1	TSS1500	shore	chr2:201450526-201451027	Both	CG	North Shore	ENST00000374700	chr2	201450591	201536214	85624	+	83	ENSG00000138356	AOX1	protein_coding	chromosome	AOX1			PRAD_17387	4.57260239028679	5' UTR	0.632734530938124	0.367265469061876	Bivalent_poised_promoter	0.0939185010381017			200585783	cg04380340_TC21	cg04380340
cg13000082	chr2	201450527	R	II	AOX1	TSS1500	island	chr2:201450526-201451027	Both	CG	Island	ENST00000374700	chr2	201450591	201536214	85624	+	62	ENSG00000138356	AOX1	protein_coding	chromosome	AOX1			PRAD_17387	4.57260239028679	5' UTR	0.632734530938124	0.367265469061876	Bivalent_poised_promoter	0.0939185010381017			200585804	cg13000082_TC21	cg13000082
cg24569637	chr2	201450560	F	I	AOX1	TSS200	island	chr2:201450526-201451027	Red	CG	Island	ENST00000374700	chr2	201450591	201536214	85624	+	29	ENSG00000138356	AOX1	protein_coding	chromosome	AOX1			PRAD_17387	4.57260239028679	5' UTR	0.632734530938124	0.367265469061876	Bivalent_poised_promoter	0.0939185010381017			200585837	cg24569637_TC11	cg24569637
cg08266417	chr2	201450575	F	I	AOX1	TSS200	island	chr2:201450526-201451027	Red	CG	Island	ENST00000374700	chr2	201450591	201536214	85624	+	14	ENSG00000138356	AOX1	protein_coding	chromosome	AOX1			PRAD_17387	4.57260239028679	5' UTR	0.632734530938124	0.367265469061876	Bivalent_poised_promoter	0.0939185010381017			200585852	cg08266417_TC11	cg08266417
cg09729613	chr2	201450601	R	I	AOX1	TSS200	island	chr2:201450526-201451027	Grn	CG	Island	ENST00000374700	chr2	201450591	201536214	85624	+	9	ENSG00000138356	AOX1	protein_coding	chromosome	AOX1	ENSG00000138356	AOX1	PRAD_17387	4.57260239028679	5' UTR	0.632734530938124	0.367265469061876	Bivalent_poised_promoter	0.0939185010381017			200585878	cg09729613_BC11	cg09729613
cg08952506	chr2	201450610	F	II	AOX1	TSS200	island	chr2:201450526-201451027	Both	CG	Island	ENST00000374700	chr2	201450591	201536214	85624	+	18	ENSG00000138356	AOX1	protein_coding	chromosome	AOX1	ENSG00000138356	AOX1	PRAD_17387	4.57260239028679	5' UTR	0.632734530938124	0.367265469061876	Bivalent_poised_promoter	0.0939185010381017			200585887	cg08952506_BC21	cg08952506
cg02657832	chr2	201450633	F	II	AOX1	TSS200	island	chr2:201450526-201451027	Both	CG	Island	ENST00000374700	chr2	201450591	201536214	85624	+	41	ENSG00000138356	AOX1	protein_coding	chromosome	AOX1	ENSG00000138356	AOX1	PRAD_17387	4.57260239028679	5' UTR	0.632734530938124	0.367265469061876	Bivalent_poised_promoter	0.0939185010381017			200585910	cg02657832_TC21	cg02657832
cg02144933	chr2	201450690	R	II	AOX1	TSS200	island	chr2:201450526-201451027	Both	CG	Island	ENST00000374700	chr2	201450591	201536214	85624	+	98	ENSG00000138356	AOX1	protein_coding	chromosome	AOX1	ENSG00000138356	AOX1	PRAD_17387	4.57260239028679	5' UTR	0.632734530938124	0.367265469061876	Bivalent_poised_promoter	0.0939185010381017			200585967	cg02144933_BC21	cg02144933
cg12627583	chr2	201450731	R	II	AOX1	1stExon	island	chr2:201450526-201451027	Both	CG	Island	ENST00000374700	chr2	201450591	201536214	85624	+	139	ENSG00000138356	AOX1	protein_coding	chromosome	AOX1	ENSG00000138356	AOX1	PRAD_17387	4.57260239028679	5' UTR	0.632734530938124	0.367265469061876	Bivalent_poised_promoter	0.0939185010381017			200586008	cg12627583_TC21	cg12627583
cg13875120	chr2	201450743	R	I	AOX1	1stExon	island	chr2:201450526-201451027	Red	CG	Island	ENST00000374700	chr2	201450591	201536214	85624	+	151	ENSG00000138356	AOX1	protein_coding	chromosome	AOX1	ENSG00000138356	AOX1	PRAD_17387	4.57260239028679	5' UTR	0.632734530938124	0.367265469061876	Bivalent_poised_promoter	0.0939185010381017
cg14383422	chr2	201450962	F	I	AOX1	Body	island	chr2:201450526-201451027	Red	CG	Island	ENST00000374700	chr2	201450591	201536214	85624	+	370	ENSG00000138356	AOX1	protein_coding	chromosome	AOX1	ENSG00000138356	AOX1						Bivalent_poised_promoter	0.0939185010381017			200586239	cg14383422_BC11	cg14383422
cg27547291	chr2	201451026	R	II	AOX1	Body	island	chr2:201450526-201451027	Both	CG	Island	ENST00000374700	chr2	201450591	201536214	85624	+	434	ENSG00000138356	AOX1	protein_coding	chromosome	AOX1	ENSG00000138356	AOX1						Bivalent_poised_promoter	0.0939185010381017			200586303	cg27547291_TC21	cg27547291
cg22953017	chr2	201451303	R	II	AOX1	Body	shore	chr2:201450526-201451027	Both	CG	South Shore	ENST00000374700	chr2	201450591	201536214	85624	+	711	ENSG00000138356	AOX1	protein_coding	chromosome	AOX1	ENSG00000138356	AOX1						Active_non-prostate_lineage_promoter	0.0939185010381017			200586580	cg22953017_TC21	cg22953017
cg16299559	chr2	218113120	R	II		IGR	opensea		Both	CG	Open Sea	ENST00000484635	chr2	218290233	218298939	8707	-	185817	ENSG00000231672	DIRC3	protein_coding	chromosome	DIRC3			PRAD_17929	4.46770786277518	Distal	0.552894211576846	0.447105788423154	Active_non-prostate_lineage_enhancer	0.151329142337688	PMD	commonPMD	217248397	cg16299559_BC21	cg16299559
cg19004222	chr2	218113489	R	II		IGR	opensea		Both	CG	Open Sea	ENST00000484635	chr2	218290233	218298939	8707	-	185448	ENSG00000231672	DIRC3	protein_coding	chromosome	DIRC3								Active_non-prostate_lineage_enhancer	0.151329142337688	PMD	commonPMD
cg11132534	chr2	218114431	F	II		IGR	opensea		Both	CG	Open Sea	ENST00000484635	chr2	218290233	218298939	8707	-	184506	ENSG00000231672	DIRC3	protein_coding	chromosome	DIRC3								Active_non-prostate_lineage_enhancer	0.151329142337688	PMD	commonPMD	217249708	cg11132534_TC21	cg11132534
cg14846286	chr2	218114942	F	II		IGR	opensea		Both	CG	Open Sea	ENST00000484635	chr2	218290233	218298939	8707	-	183995	ENSG00000231672	DIRC3	protein_coding	chromosome	DIRC3			PRAD_17930	3.92509669267405	Distal	0.487025948103792	0.512974051896208	Active_non-prostate_lineage_enhancer	0.151329142337688	PMD	commonPMD	217250219	cg14846286_TC21	cg14846286
cg09148948	chr2	218115006	R	II		IGR	opensea		Both	CG	Open Sea	ENST00000484635	chr2	218290233	218298939	8707	-	183931	ENSG00000231672	DIRC3	protein_coding	chromosome	DIRC3			PRAD_17930	3.92509669267405	Distal	0.487025948103792	0.512974051896208	Active_non-prostate_lineage_enhancer	0.151329142337688	PMD	commonPMD	217250283	cg09148948_TC21	cg09148948
cg17774679	chr2	219645811	F	II	CYP27A1	TSS1500	shore	chr2:219646432-219647181	Both	CG	North Shore	ENST00000258415	chr2	219646479	219680016	33538	+	666	ENSG00000135929	CYP27A1	protein_coding	chromosome	CYP27A1			PRAD_18078	14.8210474152972	Promoter	0.417165668662675	0.582834331337325	Active_prostate_lineage-specific_enhancer	0.090987566741865			218781088	cg17774679_TC21	cg17774679
cg22707705	chr2	219646114	R	II	CYP27A1	TSS1500	shore	chr2:219646432-219647181	Both	CG	North Shore	ENST00000258415	chr2	219646479	219680016	33538	+	363	ENSG00000135929	CYP27A1	protein_coding	chromosome	CYP27A1			PRAD_18078	14.8210474152972	Promoter	0.417165668662675	0.582834331337325	Active_prostate_lineage-specific_enhancer	0.090987566741865			218781391	cg22707705_BC21	cg22707705
cg25480102	chr2	219646269	F	II	CYP27A1	TSS1500	shore	chr2:219646432-219647181	Both	CG	North Shore	ENST00000258415	chr2	219646479	219680016	33538	+	208	ENSG00000135929	CYP27A1	protein_coding	chromosome	CYP27A1								Active_non-prostate_lineage_promoter	0.090987566741865			218781546	cg25480102_TC21	cg25480102
cg03460682	chr2	219646316	R	II	CYP27A1	TSS200	shore	chr2:219646432-219647181	Both	CG	North Shore	ENST00000258415	chr2	219646479	219680016	33538	+	161	ENSG00000135929	CYP27A1	protein_coding	chromosome	CYP27A1								Active_non-prostate_lineage_promoter	0.090987566741865			218781593	cg03460682_TC21	cg03460682
cg22811307	chr2	219646318	R	II	CYP27A1	TSS200	shore	chr2:219646432-219647181	Both	CG	North Shore	ENST00000258415	chr2	219646479	219680016	33538	+	159	ENSG00000135929	CYP27A1	protein_coding	chromosome	CYP27A1								Active_non-prostate_lineage_promoter	0.090987566741865			218781595	cg22811307_TC21	cg22811307
cg21612644	chr2	219646397	F	I	CYP27A1	TSS200	shore	chr2:219646432-219647181	Grn	CG	North Shore	ENST00000258415	chr2	219646479	219680016	33538	+	80	ENSG00000135929	CYP27A1	protein_coding	chromosome	CYP27A1								Active_non-prostate_lineage_promoter	0.090987566741865			218781674	cg21612644_BC11	cg21612644
cg10147666	chr2	219646481	R	I	CYP27A1	5'UTR	island	chr2:219646432-219647181	Red	CG	Island	ENST00000258415	chr2	219646479	219680016	33538	+	1	ENSG00000135929	CYP27A1	protein_coding	chromosome	CYP27A1	ENSG00000135929	CYP27A1						Bivalent_poised_promoter	0.090987566741865			218781758	cg10147666_BC11	cg10147666
cg14553243	chr2	219646657	R	II	CYP27A1	5'UTR	island	chr2:219646432-219647181	Both	CG	Island	ENST00000258415	chr2	219646479	219680016	33538	+	177	ENSG00000135929	CYP27A1	protein_coding	chromosome	CYP27A1	ENSG00000135929	CYP27A1	PRAD_18079	10.8365898370008	Promoter	0.710578842315369	0.289421157684631	Bivalent_poised_promoter	0.090987566741865			218781934	cg14553243_TC21	cg14553243
cg26175971	chr2	219647167	R	II	CYP27A1	Body	island	chr2:219646432-219647181	Both	CG	Island	ENST00000258415	chr2	219646479	219680016	33538	+	687	ENSG00000135929	CYP27A1	protein_coding	chromosome	CYP27A1	ENSG00000135929	CYP27A1	PRAD_18080	3.30774694435086	Intron	0.50499001996008	0.49500998003992	Bivalent_poised_promoter	0.090987566741865			218782444	cg26175971_TC21	cg26175971
cg26104932	chr2	219647360	R	II	CYP27A1	Body	shore	chr2:219646432-219647181	Both	CG	South Shore	ENST00000258415	chr2	219646479	219680016	33538	+	880	ENSG00000135929	CYP27A1	protein_coding	chromosome	CYP27A1	ENSG00000135929	CYP27A1	PRAD_18080	3.30774694435086	Intron	0.50499001996008	0.49500998003992	Bivalent_poised_promoter	0.090987566741865			218782637	cg26104932_BC21	cg26104932
cg00692780	chr2	222434778	F	II	EPHA4	Body	shore	chr2:222436034-222438941	Both	CG	North Shore	ENST00000419964	chr2	222428717	222434201	5485	-	576	ENSG00000116106	EPHA4	protein_coding	chromosome	EPHA4	ENSG00000116106	EPHA4						Bivalent_poised_promoter	0.130485308282742	PMD		221570058	cg00692780_TC21	cg00692780
cg05736236	chr2	222435214	F	I	EPHA4	Body	shore	chr2:222436034-222438941	Red	CG	North Shore	ENST00000419964	chr2	222428717	222434201	5485	-	1012	ENSG00000116106	EPHA4	protein_coding	chromosome	EPHA4	ENSG00000116106	EPHA4						Bivalent_poised_promoter	0.130485308282742	PMD		221570494	cg05736236_TC11	cg05736236
cg01446950	chr2	222435351	R	II	EPHA4	Body	shore	chr2:222436034-222438941	Both	CG	North Shore	ENST00000419964	chr2	222428717	222434201	5485	-	1149	ENSG00000116106	EPHA4	protein_coding	chromosome	EPHA4	ENSG00000116106	EPHA4						Bivalent_poised_promoter	0.130485308282742	PMD		221570631	cg01446950_TC21	cg01446950
cg13231700	chr2	222435709	F	II	EPHA4	Body	shore	chr2:222436034-222438941	Both	CG	North Shore	ENST00000409854	chr2	222290319	222437003	146685	-	1292	ENSG00000116106	EPHA4	protein_coding	chromosome	EPHA4	ENSG00000116106	EPHA4						Bivalent_poised_promoter	0.130485308282742	PMD		221570989	cg13231700_BC21	cg13231700
cg10517814	chr2	222436149	F	II	EPHA4	Body	island	chr2:222436034-222438941	Both	CG	Island	ENST00000409854	chr2	222290319	222437003	146685	-	852	ENSG00000116106	EPHA4	protein_coding	chromosome	EPHA4	ENSG00000116106	EPHA4						Bivalent_poised_promoter	0.130485308282742	PMD		221571429	cg10517814_TC21	cg10517814
cg03894284	chr2	228582073	R	II	SLC19A3	5'UTR	shore	chr2:228582485-228582821	Both	CG	North Shore	ENST00000541617	chr2	228551905	228582715	30811	-	640	ENSG00000135917	SLC19A3	protein_coding	chromosome	SLC19A3	ENSG00000135917	SLC19A3						Repressed_chromatin	0.129943205358653	PMD		227717357	cg03894284_BC21	cg03894284
cg13466956	chr2	228582401	F	II	SLC19A3	5'UTR	shore	chr2:228582485-228582821	Both	CG	North Shore	ENST00000541617	chr2	228551905	228582715	30811	-	312	ENSG00000135917	SLC19A3	protein_coding	chromosome	SLC19A3	ENSG00000135917	SLC19A3						Bivalent_poised_promoter	0.129943205358653	PMD		227717685	cg13466956_BC21	cg13466956
cg25713185	chr2	228582486	R	II	SLC19A3	5'UTR	island	chr2:228582485-228582821	Both	CG	Island	ENST00000541617	chr2	228551905	228582715	30811	-	227	ENSG00000135917	SLC19A3	protein_coding	chromosome	SLC19A3	ENSG00000135917	SLC19A3						Bivalent_poised_promoter	0.129943205358653	PMD		227717770	cg25713185_TC21	cg25713185
cg07417745	chr2	228582488	R	II	SLC19A3	5'UTR	island	chr2:228582485-228582821	Both	CG	Island	ENST00000541617	chr2	228551905	228582715	30811	-	225	ENSG00000135917	SLC19A3	protein_coding	chromosome	SLC19A3	ENSG00000135917	SLC19A3						Bivalent_poised_promoter	0.129943205358653	PMD		227717772	cg07417745_TC21	cg07417745
cg23122109	chr2	228582688	R	I	SLC19A3	5'UTR	island	chr2:228582485-228582821	Grn	CG	Island	ENST00000541617	chr2	228551905	228582715	30811	-	25	ENSG00000135917	SLC19A3	protein_coding	chromosome	SLC19A3	ENSG00000135917	SLC19A3	PRAD_18408	8.64568266124264	Promoter	0.55688622754491	0.44311377245509	Bivalent_poised_promoter	0.129943205358653	PMD		227717972	cg23122109_TC11	cg23122109
cg20440901	chr2	228582758	F	I	SLC19A3	TSS200	island	chr2:228582485-228582821	Grn	CG	Island	ENST00000258403	chr2	228550571	228582728	32158	-	29	ENSG00000135917	SLC19A3	protein_coding	chromosome	SLC19A3			PRAD_18408	8.64568266124264	Promoter	0.55688622754491	0.44311377245509	Bivalent_poised_promoter	0.129943205358653	PMD		227718042	cg20440901_TC11	cg20440901
cg01142776	chr2	228582816	F	II	SLC19A3	TSS200	island	chr2:228582485-228582821	Both	CG	Island	ENST00000258403	chr2	228550571	228582728	32158	-	87	ENSG00000135917	SLC19A3	protein_coding	chromosome	SLC19A3			PRAD_18408	8.64568266124264	Promoter	0.55688622754491	0.44311377245509	Bivalent_poised_promoter	0.129943205358653	PMD		227718100	cg01142776_BC21	cg01142776
cg19850080	chr2	228582820	F	II	SLC19A3	TSS200	island	chr2:228582485-228582821	Both	CG	Island	ENST00000258403	chr2	228550571	228582728	32158	-	91	ENSG00000135917	SLC19A3	protein_coding	chromosome	SLC19A3			PRAD_18408	8.64568266124264	Promoter	0.55688622754491	0.44311377245509	Bivalent_poised_promoter	0.129943205358653	PMD		227718104	cg19850080_TC21	cg19850080
cg03434262	chr2	233367710	F	II		IGR	shore	chr2:233367780-233368577	Both	CG	North Shore	ENST00000304546	chr2	233344537	233352538	8002	-	15171	ENSG00000171551	ECEL1	protein_coding	chromosome	ECEL1			PRAD_18601	5.60045354207348	Distal	0.692614770459082	0.307385229540918	Bivalent_poised_promoter	0.145950015085209	PMD		232503000	cg03434262_TC21	cg03434262
cg20729301	chr2	233368115	F	I		IGR	island	chr2:233367780-233368577	Red	CG	Island	ENST00000304546	chr2	233344537	233352538	8002	-	15576	ENSG00000171551	ECEL1	protein_coding	chromosome	ECEL1								Bivalent_poised_promoter	0.145950015085209	PMD		232503405	cg20729301_BC11	cg20729301
cg05137450	chr2	233368263	R	I		IGR	island	chr2:233367780-233368577	Grn	CG	Island	ENST00000304546	chr2	233344537	233352538	8002	-	15724	ENSG00000171551	ECEL1	protein_coding	chromosome	ECEL1								Bivalent_poised_promoter	0.145950015085209	PMD		232503553	cg05137450_BC11	cg05137450
cg18988685	chr2	233368473	F	II		IGR	island	chr2:233367780-233368577	Both	CG	Island	ENST00000304546	chr2	233344537	233352538	8002	-	15934	ENSG00000171551	ECEL1	protein_coding	chromosome	ECEL1								Bivalent_poised_promoter	0.145950015085209	PMD		232503763	cg18988685_BC21	cg18988685
cg14192401	chr2	233368543	F	I		IGR	island	chr2:233367780-233368577	Red	CG	Island	ENST00000304546	chr2	233344537	233352538	8002	-	16004	ENSG00000171551	ECEL1	protein_coding	chromosome	ECEL1								Bivalent_poised_promoter	0.145950015085209	PMD		232503833	cg14192401_BC11	cg14192401
cg16844875	chr2	237476791	F	II		IGR	island	chr2:237476311-237477263	Both	CG	Island	ENST00000447924	chr2	237476430	237489740	13311	+	360	ENSG00000144476	ACKR3	protein_coding	chromosome	ACKR3	ENSG00000144476	ACKR3						Bivalent_poised_promoter	0.152583257795993	PMD	commonPMD	236568148	cg16844875_TC21	cg16844875
cg12088387	chr2	237476950	F	II	CXCR7	TSS1500	island	chr2:237476311-237477263	Both	CG	Island	ENST00000447924	chr2	237476430	237489740	13311	+	519	ENSG00000144476	ACKR3	protein_coding	chromosome	ACKR3	ENSG00000144476	ACKR3						Bivalent_poised_promoter	0.152583257795993	PMD	commonPMD	236568307	cg12088387_TC21	cg12088387
cg26358225	chr2	237477098	R	II	ACKR3	TSS1500	island	chr2:237476311-237477263	Both	CG	Island	ENST00000447924	chr2	237476430	237489740	13311	+	667	ENSG00000144476	ACKR3	protein_coding	chromosome	ACKR3	ENSG00000144476	ACKR3						Bivalent_poised_promoter	0.152583257795993	PMD	commonPMD	236568455	cg26358225_BC21	cg26358225
cg12463851	chr2	237477186	R	I	CXCR7	TSS1500	island	chr2:237476311-237477263	Grn	CG	Island	ENST00000447924	chr2	237476430	237489740	13311	+	755	ENSG00000144476	ACKR3	protein_coding	chromosome	ACKR3	ENSG00000144476	ACKR3						Bivalent_poised_promoter	0.152583257795993	PMD	commonPMD	236568543	cg12463851_TC11	cg12463851
cg07007118	chr2	237477262	F	II	CXCR7	TSS1500	island	chr2:237476311-237477263	Both	CG	Island	ENST00000447924	chr2	237476430	237489740	13311	+	831	ENSG00000144476	ACKR3	protein_coding	chromosome	ACKR3	ENSG00000144476	ACKR3						Bivalent_poised_promoter	0.152583257795993	PMD	commonPMD	236568619	cg07007118_TC21	cg07007118
cg18694780	chr2	237477359	R	II	CXCR7	TSS1500	shore	chr2:237476311-237477263	Both	CG	South Shore	ENST00000272928	chr2	237478284	237491001	12718	+	923	ENSG00000144476	ACKR3	protein_coding	chromosome	ACKR3	ENSG00000144476	ACKR3						Bivalent_poised_promoter	0.152583257795993	PMD	commonPMD	236568716	cg18694780_BC21	cg18694780
cg26673264	chr2	239973913	R	II	HDAC4	3'UTR	shore	chr2:239974439-239974724	Both	CG	North Shore	ENST00000430200	chr2	239974742	239988677	13936	-	14762	ENSG00000068024	HDAC4	protein_coding	chromosome	HDAC4	ENSG00000068024	HDAC4						Primed_non-prostate_lineage-specific_enhancer	0.154877545749299	PMD	commonPMD	239052217	cg26673264_TC21	cg26673264
cg22237056	chr2	239974003	F	II	HDAC4	3'UTR	shore	chr2:239974439-239974724	Both	CG	North Shore	ENST00000430200	chr2	239974742	239988677	13936	-	14672	ENSG00000068024	HDAC4	protein_coding	chromosome	HDAC4	ENSG00000068024	HDAC4						Active_non-prostate_lineage_promoter	0.154877545749299	PMD	commonPMD	239052307	cg22237056_BC21	cg22237056
cg10118705	chr2	239974138	F	II	HDAC4	3'UTR	shore	chr2:239974439-239974724	Both	CG	North Shore	ENST00000430200	chr2	239974742	239988677	13936	-	14537	ENSG00000068024	HDAC4	protein_coding	chromosome	HDAC4	ENSG00000068024	HDAC4	PRAD_19032	3.08559917162035	3' UTR	0.512974051896208	0.487025948103792	Active_non-prostate_lineage_promoter	0.154877545749299	PMD	commonPMD	239052442	cg10118705_TC21	cg10118705
cg15964153	chr2	239974232	R	II	HDAC4	3'UTR	shore	chr2:239974439-239974724	Both	CG	North Shore	ENST00000430200	chr2	239974742	239988677	13936	-	14443	ENSG00000068024	HDAC4	protein_coding	chromosome	HDAC4	ENSG00000068024	HDAC4	PRAD_19032	3.08559917162035	3' UTR	0.512974051896208	0.487025948103792	Active_prostate_lineage-specific_promoter	0.154877545749299	PMD	commonPMD	239052536	cg15964153_BC21	cg15964153
cg13393809	chr2	239974467	R	II	HDAC4	3'UTR	island	chr2:239974439-239974724	Both	CG	Island	ENST00000430200	chr2	239974742	239988677	13936	-	14208	ENSG00000068024	HDAC4	protein_coding	chromosome	HDAC4	ENSG00000068024	HDAC4	PRAD_19032	3.08559917162035	3' UTR	0.512974051896208	0.487025948103792	Active_prostate_lineage-specific_promoter	0.154877545749299	PMD	commonPMD	239052771	cg13393809_BC21	cg13393809
cg10067182	chr2	239974554	R	I	HDAC4	3'UTR	island	chr2:239974439-239974724	Grn	CG	Island	ENST00000430200	chr2	239974742	239988677	13936	-	14121	ENSG00000068024	HDAC4	protein_coding	chromosome	HDAC4	ENSG00000068024	HDAC4	PRAD_19032	3.08559917162035	3' UTR	0.512974051896208	0.487025948103792	Active_prostate_lineage-specific_promoter	0.154877545749299	PMD	commonPMD	239052858	cg10067182_TC11	cg10067182
cg12011198	chr2	239974654	R	I	HDAC4	3'UTR	island	chr2:239974439-239974724	Red	CG	Island	ENST00000430200	chr2	239974742	239988677	13936	-	14021	ENSG00000068024	HDAC4	protein_coding	chromosome	HDAC4	ENSG00000068024	HDAC4						Active_non-prostate_lineage_promoter	0.154877545749299	PMD	commonPMD	239052958	cg12011198_BC11	cg12011198
cg18930444	chr2	239974723	F	II	HDAC4	3'UTR	island	chr2:239974439-239974724	Both	CG	Island	ENST00000430200	chr2	239974742	239988677	13936	-	13952	ENSG00000068024	HDAC4	protein_coding	chromosome	HDAC4	ENSG00000068024	HDAC4						Active_non-prostate_lineage_promoter	0.154877545749299	PMD	commonPMD	239053027	cg18930444_BC21	cg18930444
cg15369608	chr2	239975220	F	I	HDAC4	Body	shore	chr2:239974439-239974724	Red	CG	South Shore	ENST00000430200	chr2	239974742	239988677	13936	-	13455	ENSG00000068024	HDAC4	protein_coding	chromosome	HDAC4	ENSG00000068024	HDAC4						Primed_non-prostate_lineage-specific_enhancer	0.154877545749299	PMD	commonPMD	239053524	cg15369608_BC11	cg15369608
cg18809126	chr3	11623526	F	II	VGLL4	Body	opensea		Both	CG	Open Sea	ENST00000451674	chr3	11599817	11623865	24049	-	337	ENSG00000144560	VGLL4	protein_coding	chromosome	VGLL4	ENSG00000144560	VGLL4						Active_non-prostate_lineage_promoter	0.0765954277007528			11582052	cg18809126_TC21	cg18809126
cg03370106	chr3	11623800	R	II	VGLL4	Body	opensea		Both	CG	Open Sea	ENST00000451674	chr3	11599817	11623865	24049	-	63	ENSG00000144560	VGLL4	protein_coding	chromosome	VGLL4	ENSG00000144560	VGLL4	PRAD_19659	3.41298387818382	Promoter	0.477045908183633	0.522954091816367	Active_non-prostate_lineage_promoter	0.0765954277007528			11582326	cg03370106_BC21	cg03370106
cg18096987	chr3	11623873	R	II	VGLL4	Body	opensea		Both	CG	Open Sea	ENST00000451674	chr3	11599817	11623865	24049	-	7	ENSG00000144560	VGLL4	protein_coding	chromosome	VGLL4	ENSG00000144560	VGLL4	PRAD_19659	3.41298387818382	Promoter	0.477045908183633	0.522954091816367	Active_non-prostate_lineage_promoter	0.0765954277007528			11582399	cg18096987_BC21	cg18096987
cg07330114	chr3	11624023	F	II	VGLL4	Body	opensea		Both	CG	Open Sea	ENST00000451674	chr3	11599817	11623865	24049	-	157	ENSG00000144560	VGLL4	protein_coding	chromosome	VGLL4	ENSG00000144560	VGLL4	PRAD_19659	3.41298387818382	Promoter	0.477045908183633	0.522954091816367	Active_non-prostate_lineage_promoter	0.0765954277007528			11582549	cg07330114_BC21	cg07330114
cg26794999	chr3	11624030	F	II	VGLL4	TSS200	opensea		Both	CG	Open Sea	ENST00000451674	chr3	11599817	11623865	24049	-	164	ENSG00000144560	VGLL4	protein_coding	chromosome	VGLL4	ENSG00000144560	VGLL4	PRAD_19659	3.41298387818382	Promoter	0.477045908183633	0.522954091816367	Active_non-prostate_lineage_promoter	0.0765954277007528			11582556	cg26794999_BC21	cg26794999
cg00296038	chr3	11624533	R	II	VGLL4	Body	opensea		Both	CG	Open Sea	ENST00000451674	chr3	11599817	11623865	24049	-	667	ENSG00000144560	VGLL4	protein_coding	chromosome	VGLL4	ENSG00000144560	VGLL4						Active_non-prostate_lineage_promoter	0.0765954277007528			11583059	cg00296038_BC21	cg00296038
cg19778015	chr3	11625154	F	II	VGLL4	Body	opensea		Both	CG	Open Sea	ENST00000451674	chr3	11599817	11623865	24049	-	1288	ENSG00000144560	VGLL4	protein_coding	chromosome	VGLL4	ENSG00000144560	VGLL4						Active_non-prostate_lineage_promoter	0.0765954277007528			11583680	cg19778015_TC21	cg19778015
cg20287910	chr3	11625160	F	II	VGLL4	TSS1500	opensea		Both	CG	Open Sea	ENST00000451674	chr3	11599817	11623865	24049	-	1294	ENSG00000144560	VGLL4	protein_coding	chromosome	VGLL4	ENSG00000144560	VGLL4						Active_non-prostate_lineage_promoter	0.0765954277007528			11583686	cg20287910_TC21	cg20287910
cg09354381	chr3	14851841	R	II		IGR	island	chr3:14851829-14853094	Both	CG	Island	ENST00000285046	chr3	14860469	14975895	115427	+	8626	ENSG00000154783	FGD5	protein_coding	chromosome	FGD5								Bivalent_poised_promoter	0.137383875563907	PMD		14810334	cg09354381_TC21	cg09354381
cg11833001	chr3	14852756	F	II		IGR	island	chr3:14851829-14853094	Both	CG	Island	ENST00000285046	chr3	14860469	14975895	115427	+	7711	ENSG00000154783	FGD5	protein_coding	chromosome	FGD5								Bivalent_poised_promoter	0.137383875563907	PMD		14811249	cg11833001_TC21	cg11833001
cg08673716	chr3	14852905	F	II		IGR	island	chr3:14851829-14853094	Both	CG	Island	ENST00000285046	chr3	14860469	14975895	115427	+	7562	ENSG00000154783	FGD5	protein_coding	chromosome	FGD5								Bivalent_poised_promoter	0.137383875563907	PMD		14811398	cg08673716_TC21	cg08673716
cg27387608	chr3	14852965	R	II		IGR	island	chr3:14851829-14853094	Both	CG	Island	ENST00000285046	chr3	14860469	14975895	115427	+	7502	ENSG00000154783	FGD5	protein_coding	chromosome	FGD5								Bivalent_poised_promoter	0.137383875563907	PMD		14811458	cg27387608_TC21	cg27387608
cg05815930	chr3	14852983	F	II		IGR	island	chr3:14851829-14853094	Both	CG	Island	ENST00000285046	chr3	14860469	14975895	115427	+	7484	ENSG00000154783	FGD5	protein_coding	chromosome	FGD5								Bivalent_poised_promoter	0.137383875563907	PMD		14811476	cg05815930_BC21	cg05815930
cg08864950	chr3	14853039	R	II		IGR	island	chr3:14851829-14853094	Both	CG	Island	ENST00000285046	chr3	14860469	14975895	115427	+	7428	ENSG00000154783	FGD5	protein_coding	chromosome	FGD5								Bivalent_poised_promoter	0.137383875563907	PMD		14811532	cg08864950_TC21	cg08864950
cg02643782	chr3	14853225	R	II		IGR	shore	chr3:14851829-14853094	Both	CG	South Shore	ENST00000285046	chr3	14860469	14975895	115427	+	7242	ENSG00000154783	FGD5	protein_coding	chromosome	FGD5								Bivalent_poised_promoter	0.137383875563907	PMD		14811718	cg02643782_TC21	cg02643782
cg21902772	chr3	25468324	R	II	RARB	TSS1500	opensea		Both	CG	Open Sea	ENST00000437042	chr3	25469754	25639423	169670	+	1428	ENSG00000077092	RARB	protein_coding	chromosome	RARB	ENSG00000077092	RARB						Active_non-prostate_lineage_enhancer	0.156789420117582	PMD	commonPMD	25426833	cg21902772_TC21	cg21902772
cg00371702	chr3	25469125	F	II	RARB	TSS1500	opensea		Both	CG	Open Sea	ENST00000437042	chr3	25469754	25639423	169670	+	627	ENSG00000077092	RARB	protein_coding	chromosome	RARB	ENSG00000077092	RARB						Active_non-prostate_lineage_promoter	0.156789420117582	PMD	commonPMD	25427634	cg00371702_TC21	cg00371702
cg18094781	chr3	25469430	F	I	RARB	TSS1500	opensea		Red	CG	Open Sea	ENST00000437042	chr3	25469754	25639423	169670	+	322	ENSG00000077092	RARB	protein_coding	chromosome	RARB	ENSG00000077092	RARB	PRAD_20113	12.7587067957719	Promoter	0.520958083832335	0.479041916167665	Bivalent_poised_promoter	0.156789420117582	PMD	commonPMD	25427939	cg18094781_TC11	cg18094781
cg12479047	chr3	25469573	F	I	RARB	TSS1500	opensea		Grn	CG	Open Sea	ENST00000437042	chr3	25469754	25639423	169670	+	179	ENSG00000077092	RARB	protein_coding	chromosome	RARB	ENSG00000077092	RARB	PRAD_20113	12.7587067957719	Promoter	0.520958083832335	0.479041916167665	Bivalent_poised_promoter	0.156789420117582	PMD	commonPMD	25428082	cg12479047_BC11	cg12479047
cg10712623	chr3	25469577	F	II	RARB	TSS1500	opensea		Both	CG	Open Sea	ENST00000437042	chr3	25469754	25639423	169670	+	175	ENSG00000077092	RARB	protein_coding	chromosome	RARB	ENSG00000077092	RARB	PRAD_20113	12.7587067957719	Promoter	0.520958083832335	0.479041916167665	Bivalent_poised_promoter	0.156789420117582	PMD	commonPMD	25428086	cg10712623_BC21	cg10712623
cg06720425	chr3	25469694	F	II	RARB	TSS200	opensea		Both	CG	Open Sea	ENST00000437042	chr3	25469754	25639423	169670	+	58	ENSG00000077092	RARB	protein_coding	chromosome	RARB	ENSG00000077092	RARB	PRAD_20113	12.7587067957719	Promoter	0.520958083832335	0.479041916167665	Bivalent_poised_promoter	0.156789420117582	PMD	commonPMD	25428203	cg06720425_TC21	cg06720425
cg02499249	chr3	25469720	R	II	RARB	TSS200	opensea		Both	CG	Open Sea	ENST00000437042	chr3	25469754	25639423	169670	+	32	ENSG00000077092	RARB	protein_coding	chromosome	RARB	ENSG00000077092	RARB	PRAD_20113	12.7587067957719	Promoter	0.520958083832335	0.479041916167665	Bivalent_poised_promoter	0.156789420117582	PMD	commonPMD	25428229	cg02499249_TC21	cg02499249
cg24396624	chr3	25469860	R	II	RARB	5'UTR	opensea		Both	CG	Open Sea	ENST00000330688	chr3	25469802	25639423	169622	+	57	ENSG00000077092	RARB	protein_coding	chromosome	RARB	ENSG00000077092	RARB	PRAD_20113	12.7587067957719	Promoter	0.520958083832335	0.479041916167665	Bivalent_poised_promoter	0.156789420117582	PMD	commonPMD	25428369	cg24396624_BC21	cg24396624
cg26786980	chr3	25469872	R	I	RARB	5'UTR	opensea		Red	CG	Open Sea	ENST00000330688	chr3	25469802	25639423	169622	+	69	ENSG00000077092	RARB	protein_coding	chromosome	RARB	ENSG00000077092	RARB	PRAD_20113	12.7587067957719	Promoter	0.520958083832335	0.479041916167665	Bivalent_poised_promoter	0.156789420117582	PMD	commonPMD	25428381	cg26786980_BC11	cg26786980
cg19003815	chr3	25469914	F	II	RARB	5'UTR	opensea		Both	CG	Open Sea	ENST00000330688	chr3	25469802	25639423	169622	+	111	ENSG00000077092	RARB	protein_coding	chromosome	RARB	ENSG00000077092	RARB	PRAD_20113	12.7587067957719	Promoter	0.520958083832335	0.479041916167665	Bivalent_poised_promoter	0.156789420117582	PMD	commonPMD	25428423	cg19003815_BC21	cg19003815
cg03428864	chr3	25469925	F	II	RARB	5'UTR	opensea		Both	CG	Open Sea	ENST00000330688	chr3	25469802	25639423	169622	+	122	ENSG00000077092	RARB	protein_coding	chromosome	RARB	ENSG00000077092	RARB	PRAD_20113	12.7587067957719	Promoter	0.520958083832335	0.479041916167665	Bivalent_poised_promoter	0.156789420117582	PMD	commonPMD	25428434	cg03428864_BC21	cg03428864
cg16927871	chr3	25469991	F	II	RARB	5'UTR	opensea		Both	CG	Open Sea	ENST00000330688	chr3	25469802	25639423	169622	+	188	ENSG00000077092	RARB	protein_coding	chromosome	RARB	ENSG00000077092	RARB						Bivalent_poised_promoter	0.156789420117582	PMD	commonPMD	25428500	cg16927871_TC21	cg16927871
cg15809488	chr3	25470113	F	II	RARB	5'UTR	opensea		Both	CG	Open Sea	ENST00000489694	chr3	25470192	25504036	33845	+	77	ENSG00000077092	RARB	protein_coding	chromosome	RARB	ENSG00000077092	RARB	PRAD_20114	3.92509669267405	Promoter	0.439121756487026	0.560878243512974	Active_non-prostate_lineage_promoter	0.156789420117582	PMD	commonPMD	25428622	cg15809488_BC21	cg15809488
cg21424270	chr3	33700962	R	II	CLASP2	TSS200	opensea		Both	CG	Open Sea	ENST00000480013	chr3	33538485	33700933	162449	-	28	ENSG00000163539	CLASP2	protein_coding	chromosome	CLASP2	ENSG00000163539	CLASP2	PRAD_20340	9.39730100945188	Promoter	0.43313373253493	0.56686626746507	Active_non-prostate_lineage_promoter	0.0816787170658971			33659470	cg21424270_TC21	cg21424270
cg16618226	chr3	33700993	F	II	CLASP2	TSS200	opensea		Both	CG	Open Sea	ENST00000480013	chr3	33538485	33700933	162449	-	59	ENSG00000163539	CLASP2	protein_coding	chromosome	CLASP2	ENSG00000163539	CLASP2	PRAD_20340	9.39730100945188	Promoter	0.43313373253493	0.56686626746507	Active_non-prostate_lineage_promoter	0.0816787170658971			33659501	cg16618226_TC21	cg16618226
cg12007634	chr3	33701101	R	II	CLASP2	TSS200	opensea		Both	CG	Open Sea	ENST00000498331	chr3	33668480	33701094	32615	-	6	ENSG00000163539	CLASP2	protein_coding	chromosome	CLASP2	ENSG00000163539	CLASP2	PRAD_20340	9.39730100945188	Promoter	0.43313373253493	0.56686626746507	Active_non-prostate_lineage_promoter	0.0816787170658971			33659609	cg12007634_BC21	cg12007634
cg21553436	chr3	33701149	F	II	CLASP2	TSS1500	opensea		Both	CG	Open Sea	ENST00000482896	chr3	33663679	33701164	37486	-	13	ENSG00000163539	CLASP2	protein_coding	chromosome	CLASP2	ENSG00000163539	CLASP2	PRAD_20340	9.39730100945188	Promoter	0.43313373253493	0.56686626746507	Active_non-prostate_lineage_promoter	0.0816787170658971			33659657	cg21553436_TC21	cg21553436
cg06761398	chr3	33701166	F	II	CLASP2	TSS1500	opensea		Both	CG	Open Sea	ENST00000482896	chr3	33663679	33701164	37486	-	1	ENSG00000163539	CLASP2	protein_coding	chromosome	CLASP2	ENSG00000163539	CLASP2	PRAD_20340	9.39730100945188	Promoter	0.43313373253493	0.56686626746507	Active_non-prostate_lineage_promoter	0.0816787170658971			33659674	cg06761398_BC21	cg06761398
cg00744866	chr3	33701209	F	II	CLASP2	Body	opensea		Both	CG	Open Sea	ENST00000482896	chr3	33663679	33701164	37486	-	44	ENSG00000163539	CLASP2	protein_coding	chromosome	CLASP2	ENSG00000163539	CLASP2	PRAD_20340	9.39730100945188	Promoter	0.43313373253493	0.56686626746507	Active_non-prostate_lineage_promoter	0.0816787170658971			33659717	cg00744866_BC21	cg00744866
cg16136926	chr3	33701223	R	II	CLASP2	TSS1500	opensea		Both	CG	Open Sea	ENST00000482896	chr3	33663679	33701164	37486	-	58	ENSG00000163539	CLASP2	protein_coding	chromosome	CLASP2	ENSG00000163539	CLASP2	PRAD_20340	9.39730100945188	Promoter	0.43313373253493	0.56686626746507	Active_non-prostate_lineage_promoter	0.0816787170658971			33659731	cg16136926_BC21	cg16136926
cg08683307	chr3	33701580	R	II	CLASP2	TSS1500	opensea		Both	CG	Open Sea	ENST00000482896	chr3	33663679	33701164	37486	-	415	ENSG00000163539	CLASP2	protein_coding	chromosome	CLASP2	ENSG00000163539	CLASP2						Active_non-prostate_lineage_enhancer	0.0816787170658971			33660088	cg08683307_BC21	cg08683307
cg03857847	chr3	33701707	F	II	CLASP2	TSS1500	opensea		Both	CG	Open Sea	ENST00000482896	chr3	33663679	33701164	37486	-	542	ENSG00000163539	CLASP2	protein_coding	chromosome	CLASP2	ENSG00000163539	CLASP2						Active_non-prostate_lineage_enhancer	0.0816787170658971			33660215	cg03857847_BC21	cg03857847
cg13349266	chr3	38035138	R	II	VILL	5'UTR	shore	chr3:38035701-38036000	Both	CG	North Shore	ENST00000383759	chr3	38035078	38048676	13599	+	59	ENSG00000136059	VILL	protein_coding	chromosome	VILL	ENSG00000136059	VILL	PRAD_20447	2.85339164695148	Promoter	0.493013972055888	0.506986027944112	Active_prostate_lineage-specific_promoter	0.0945154302165392			37993647	cg13349266_TC21	cg13349266
cg25663755	chr3	38035463	R	II	VILL	Body	shore	chr3:38035701-38036000	Both	CG	North Shore	ENST00000465644	chr3	38035644	38048652	13009	+	179	ENSG00000136059	VILL	protein_coding	chromosome	VILL	ENSG00000136059	VILL						Active_non-prostate_lineage_promoter	0.0945154302165392			37993972	cg25663755_BC21	cg25663755
cg26113512	chr3	38035601	R	II	VILL	Body	shore	chr3:38035701-38036000	Both	CG	North Shore	ENST00000465644	chr3	38035644	38048652	13009	+	41	ENSG00000136059	VILL	protein_coding	chromosome	VILL	ENSG00000136059	VILL						Active_non-prostate_lineage_promoter	0.0945154302165392			37994110	cg26113512_BC21	cg26113512
cg06356912	chr3	38035642	F	II	VILL	Body	shore	chr3:38035701-38036000	Both	CG	North Shore	ENST00000465644	chr3	38035644	38048652	13009	+	0	ENSG00000136059	VILL	protein_coding	chromosome	VILL	ENSG00000136059	VILL						Active_non-prostate_lineage_promoter	0.0945154302165392			37994151	cg06356912_BC21	cg06356912
cg20885179	chr3	38035831	R	I	VILL	Body	island	chr3:38035701-38036000	Grn	CG	Island	ENST00000465644	chr3	38035644	38048652	13009	+	186	ENSG00000136059	VILL	protein_coding	chromosome	VILL	ENSG00000136059	VILL	PRAD_20448	4.58022219659751	Exon	0.594810379241517	0.405189620758483	Active_prostate_lineage-specific_promoter	0.0945154302165392			37994340	cg20885179_TC11	cg20885179
cg11431957	chr3	38035999	F	II	VILL	Body	island	chr3:38035701-38036000	Both	CG	Island	ENST00000465644	chr3	38035644	38048652	13009	+	354	ENSG00000136059	VILL	protein_coding	chromosome	VILL	ENSG00000136059	VILL	PRAD_20448	4.58022219659751	Exon	0.594810379241517	0.405189620758483	Active_prostate_lineage-specific_promoter	0.0945154302165392
cg04660410	chr3	38036034	R	II	VILL	Body	shore	chr3:38035701-38036000	Both	CG	South Shore	ENST00000465644	chr3	38035644	38048652	13009	+	389	ENSG00000136059	VILL	protein_coding	chromosome	VILL	ENSG00000136059	VILL	PRAD_20448	4.58022219659751	Exon	0.594810379241517	0.405189620758483	Active_prostate_lineage-specific_promoter	0.0945154302165392			37994543	cg04660410_TC21	cg04660410
cg04421553	chr3	38036060	R	II	VILL	Body	shore	chr3:38035701-38036000	Both	CG	South Shore	ENST00000465644	chr3	38035644	38048652	13009	+	415	ENSG00000136059	VILL	protein_coding	chromosome	VILL	ENSG00000136059	VILL	PRAD_20448	4.58022219659751	Exon	0.594810379241517	0.405189620758483	Active_prostate_lineage-specific_promoter	0.0945154302165392			37994569	cg04421553_TC21	cg04421553
cg20469035	chr3	44625992	R	II	ZNF660	TSS1500	shore	chr3:44626325-44626794	Both	CG	North Shore	ENST00000412641	chr3	44626380	44670882	44503	+	386	ENSG00000186448	ZNF197	protein_coding	chromosome	ZNF197	ENSG00000273303;ENSG00000144792	RP11-944L7.5;ZNF660						Bivalent_poised_promoter	0.11408992894788			44584500	cg20469035_TC21	cg20469035
cg11542789	chr3	44626269	F	II	ZNF660	TSS200	shore	chr3:44626325-44626794	Both	CG	North Shore	ENST00000412641	chr3	44626380	44670882	44503	+	109	ENSG00000186448	ZNF197	protein_coding	chromosome	ZNF197	ENSG00000273303;ENSG00000144792	RP11-944L7.5;ZNF660	PRAD_20740	3.63345196622277	Promoter	0.648702594810379	0.351297405189621	Bivalent_poised_promoter	0.11408992894788
cg15372508	chr3	44626304	R	II	ZNF660	TSS200	shore	chr3:44626325-44626794	Both	CG	North Shore	ENST00000412641	chr3	44626380	44670882	44503	+	74	ENSG00000186448	ZNF197	protein_coding	chromosome	ZNF197	ENSG00000273303;ENSG00000144792	RP11-944L7.5;ZNF660	PRAD_20740	3.63345196622277	Promoter	0.648702594810379	0.351297405189621	Bivalent_poised_promoter	0.11408992894788			44584812	cg15372508_BC21	cg15372508
cg21771463	chr3	44626400	R	I	ZNF660	TSS200	island	chr3:44626325-44626794	Red	CG	Island	ENST00000412641	chr3	44626380	44670882	44503	+	19	ENSG00000186448	ZNF197	protein_coding	chromosome	ZNF197	ENSG00000273303;ENSG00000144792;ENSG00000186448	RP11-944L7.5;ZNF660;ZNF197	PRAD_20740	3.63345196622277	Promoter	0.648702594810379	0.351297405189621	Bivalent_poised_promoter	0.11408992894788			44584908	cg21771463_BC11	cg21771463
cg03340649	chr3	44626453	F	I	ZNF660	TSS200	island	chr3:44626325-44626794	Red	CG	Island	ENST00000468987	chr3	44626454	44628194	1741	+	0	ENSG00000144792	ZNF660	protein_coding	chromosome	ZNF660	ENSG00000273303;ENSG00000144792;ENSG00000186448	RP11-944L7.5;ZNF660;ZNF197	PRAD_20740	3.63345196622277	Promoter	0.648702594810379	0.351297405189621	Bivalent_poised_promoter	0.11408992894788			44584961	cg03340649_BC11	cg03340649
cg22598028	chr3	44626492	R	II	ZNF660	5'UTR	island	chr3:44626325-44626794	Both	CG	Island	ENST00000322734	chr3	44626456	44641186	14731	+	35	ENSG00000144792	ZNF660	protein_coding	chromosome	ZNF660	ENSG00000273303;ENSG00000144792;ENSG00000186448	RP11-944L7.5;ZNF660;ZNF197	PRAD_20740	3.63345196622277	Promoter	0.648702594810379	0.351297405189621	Bivalent_poised_promoter	0.11408992894788			44585000	cg22598028_BC21	cg22598028
cg01139508	chr3	44626538	R	I	ZNF660	5'UTR	island	chr3:44626325-44626794	Red	CG	Island	ENST00000322734	chr3	44626456	44641186	14731	+	81	ENSG00000144792	ZNF660	protein_coding	chromosome	ZNF660	ENSG00000273303;ENSG00000144792;ENSG00000186448	RP11-944L7.5;ZNF660;ZNF197	PRAD_20740	3.63345196622277	Promoter	0.648702594810379	0.351297405189621	Bivalent_poised_promoter	0.11408992894788			44585046	cg01139508_BC11	cg01139508
cg17536166	chr3	44626697	R	II	ZNF660	5'UTR	island	chr3:44626325-44626794	Both	CG	Island	ENST00000322734	chr3	44626456	44641186	14731	+	240	ENSG00000144792	ZNF660	protein_coding	chromosome	ZNF660	ENSG00000273303;ENSG00000144792;ENSG00000186448	RP11-944L7.5;ZNF660;ZNF197						Bivalent_poised_promoter	0.11408992894788			44585205	cg17536166_BC21	cg17536166
cg14364903	chr3	48631834	F	II	COL7A1	Body	shore	chr3:48631882-48632901	Both	CG	North Shore	ENST00000454817	chr3	48601506	48632593	31088	-	757	ENSG00000114270	COL7A1	protein_coding	chromosome	COL7A1	ENSG00000114270	COL7A1						Bivalent_poised_promoter	0.0963278924854711			48594401	cg14364903_BC21	cg14364903
cg00057231	chr3	48631958	R	II	COL7A1	Body	island	chr3:48631882-48632901	Both	CG	Island	ENST00000454817	chr3	48601506	48632593	31088	-	633	ENSG00000114270	COL7A1	protein_coding	chromosome	COL7A1	ENSG00000114270	COL7A1						Bivalent_poised_promoter	0.0963278924854711			48594525	cg00057231_TC21	cg00057231
cg11846236	chr3	48632568	F	II	COL7A1	1stExon	island	chr3:48631882-48632901	Both	CG	Island	ENST00000454817	chr3	48601506	48632593	31088	-	23	ENSG00000114270	COL7A1	protein_coding	chromosome	COL7A1	ENSG00000114270	COL7A1						Bivalent_poised_promoter	0.0963278924854711			48595135	cg11846236_BC21	cg11846236
cg17913386	chr3	48632582	F	II	COL7A1	1stExon	island	chr3:48631882-48632901	Both	CG	Island	ENST00000454817	chr3	48601506	48632593	31088	-	9	ENSG00000114270	COL7A1	protein_coding	chromosome	COL7A1	ENSG00000114270	COL7A1						Bivalent_poised_promoter	0.0963278924854711			48595149	cg17913386_TC21	cg17913386
cg12448161	chr3	48632723	F	I	COL7A1	TSS200	island	chr3:48631882-48632901	Red	CG	Island	ENST00000328333	chr3	48601506	48632700	31195	-	22	ENSG00000114270	COL7A1	protein_coding	chromosome	COL7A1								Bivalent_poised_promoter	0.0963278924854711			48595290	cg12448161_BC11	cg12448161
cg00178511	chr3	48632778	F	I	COL7A1	TSS200	island	chr3:48631882-48632901	Grn	CG	Island	ENST00000328333	chr3	48601506	48632700	31195	-	77	ENSG00000114270	COL7A1	protein_coding	chromosome	COL7A1								Bivalent_poised_promoter	0.0963278924854711			48595345	cg00178511_TC11	cg00178511
cg14957943	chr3	48632783	F	II	COL7A1	TSS200	island	chr3:48631882-48632901	Both	CG	Island	ENST00000328333	chr3	48601506	48632700	31195	-	82	ENSG00000114270	COL7A1	protein_coding	chromosome	COL7A1								Bivalent_poised_promoter	0.0963278924854711			48595350	cg14957943_BC21	cg14957943
cg16357381	chr3	48632892	F	II	COL7A1	TSS1500	island	chr3:48631882-48632901	Both	CG	Island	ENST00000328333	chr3	48601506	48632700	31195	-	191	ENSG00000114270	COL7A1	protein_coding	chromosome	COL7A1			PRAD_20989	5.50131845351346	Promoter	0.582834331337325	0.417165668662675	Bivalent_poised_promoter	0.0963278924854711			48595459	cg16357381_TC21	cg16357381
cg23328613	chr3	48633059	R	II	COL7A1	TSS1500	shore	chr3:48631882-48632901	Both	CG	South Shore	ENST00000328333	chr3	48601506	48632700	31195	-	358	ENSG00000114270	COL7A1	protein_coding	chromosome	COL7A1			PRAD_20989	5.50131845351346	Promoter	0.582834331337325	0.417165668662675	Bivalent_poised_promoter	0.0963278924854711			48595626	cg23328613_BC21	cg23328613
cg18656024	chr3	48633144	F	II	COL7A1	TSS1500	shore	chr3:48631882-48632901	Both	CG	South Shore	ENST00000328333	chr3	48601506	48632700	31195	-	443	ENSG00000114270	COL7A1	protein_coding	chromosome	COL7A1			PRAD_20989	5.50131845351346	Promoter	0.582834331337325	0.417165668662675	Bivalent_poised_promoter	0.0963278924854711			48595711	cg18656024_TC21	cg18656024
cg25877847	chr3	48633316	F	II	COL7A1	TSS1500	shore	chr3:48631882-48632901	Both	CG	South Shore	ENST00000328333	chr3	48601506	48632700	31195	-	615	ENSG00000114270	COL7A1	protein_coding	chromosome	COL7A1			PRAD_20989	5.50131845351346	Promoter	0.582834331337325	0.417165668662675	Bivalent_poised_promoter	0.0963278924854711			48595883	cg25877847_TC21	cg25877847
cg08977790	chr3	48633441	F	II	COL7A1	TSS1500	shore	chr3:48631882-48632901	Both	CG	South Shore	ENST00000328333	chr3	48601506	48632700	31195	-	740	ENSG00000114270	COL7A1	protein_coding	chromosome	COL7A1								Bivalent_poised_promoter	0.0963278924854711			48596008	cg08977790_TC21	cg08977790
cg23320649	chr3	50604613	F	II	C3orf18	5'UTR	shore	chr3:50604905-50605359	Both	CG	North Shore	ENST00000486175	chr3	50596714	50605052	8339	-	437	ENSG00000088543	C3orf18	protein_coding	chromosome	C3orf18	ENSG00000088543	C3orf18						Active_non-prostate_lineage_promoter	0.080704447733859			50567182	cg23320649_TC21	cg23320649
cg10779423	chr3	50604763	F	I	C3orf18	5'UTR	shore	chr3:50604905-50605359	Red	CG	North Shore	ENST00000486175	chr3	50596714	50605052	8339	-	287	ENSG00000088543	C3orf18	protein_coding	chromosome	C3orf18	ENSG00000088543	C3orf18						Active_non-prostate_lineage_promoter	0.080704447733859			50567332	cg10779423_BC11	cg10779423
cg11975445	chr3	50604909	R	II	C3orf18	1stExon	island	chr3:50604905-50605359	Both	CG	Island	ENST00000486175	chr3	50596714	50605052	8339	-	141	ENSG00000088543	C3orf18	protein_coding	chromosome	C3orf18	ENSG00000088543	C3orf18						Active_non-prostate_lineage_promoter	0.080704447733859			50567478	cg11975445_BC21	cg11975445
cg19233043	chr3	50605003	F	I	C3orf18	1stExon	island	chr3:50604905-50605359	Red	CG	Island	ENST00000486175	chr3	50596714	50605052	8339	-	47	ENSG00000088543	C3orf18	protein_coding	chromosome	C3orf18	ENSG00000088543	C3orf18	PRAD_21238	16.7782239533199	Promoter	0.718562874251497	0.281437125748503	Active_prostate_lineage-specific_promoter	0.080704447733859			50567572	cg19233043_TC11	cg19233043
cg07638105	chr3	50605146	R	I	C3orf18	1stExon	island	chr3:50604905-50605359	Red	CG	Island	ENST00000357203	chr3	50595462	50605182	9721	-	34	ENSG00000088543	C3orf18	protein_coding	chromosome	C3orf18	ENSG00000088543	C3orf18	PRAD_21238	16.7782239533199	Promoter	0.718562874251497	0.281437125748503	Active_prostate_lineage-specific_promoter	0.080704447733859
cg19175455	chr3	50605239	F	I	C3orf18	5'UTR	island	chr3:50604905-50605359	Red	CG	Island	ENST00000357203	chr3	50595462	50605182	9721	-	56	ENSG00000088543	C3orf18	protein_coding	chromosome	C3orf18	ENSG00000088543	C3orf18	PRAD_21238	16.7782239533199	Promoter	0.718562874251497	0.281437125748503	Active_prostate_lineage-specific_promoter	0.080704447733859
cg00169373	chr3	50605269	F	II	C3orf18	TSS200	island	chr3:50604905-50605359	Both	CG	Island	ENST00000357203	chr3	50595462	50605182	9721	-	86	ENSG00000088543	C3orf18	protein_coding	chromosome	C3orf18	ENSG00000088543	C3orf18	PRAD_21238	16.7782239533199	Promoter	0.718562874251497	0.281437125748503	Active_prostate_lineage-specific_promoter	0.080704447733859			50567838	cg00169373_BC21	cg00169373
cg17765501	chr3	50605336	R	II	C3orf18	5'UTR	island	chr3:50604905-50605359	Both	CG	Island	ENST00000357203	chr3	50595462	50605182	9721	-	153	ENSG00000088543	C3orf18	protein_coding	chromosome	C3orf18	ENSG00000088543	C3orf18	PRAD_21238	16.7782239533199	Promoter	0.718562874251497	0.281437125748503	Active_prostate_lineage-specific_promoter	0.080704447733859			50567905	cg17765501_BC21	cg17765501
cg27631394	chr3	50605386	F	II	C3orf18	5'UTR	shore	chr3:50604905-50605359	Both	CG	South Shore	ENST00000357203	chr3	50595462	50605182	9721	-	203	ENSG00000088543	C3orf18	protein_coding	chromosome	C3orf18	ENSG00000088543	C3orf18	PRAD_21238	16.7782239533199	Promoter	0.718562874251497	0.281437125748503	Active_prostate_lineage-specific_promoter	0.080704447733859			50567955	cg27631394_BC21	cg27631394
cg10313047	chr3	52351355	R	I	DNAH1	5'UTR	opensea		Red	CG	Open Sea	ENST00000420323	chr3	52350335	52434507	84173	+	1019	ENSG00000114841	DNAH1	protein_coding	chromosome	DNAH1	ENSG00000114841	DNAH1						Active_non-prostate_lineage_promoter	0.0944806689272906
cg12902206	chr3	52351487	F	I	DNAH1	5'UTR	opensea		Red	CG	Open Sea	ENST00000420323	chr3	52350335	52434507	84173	+	1151	ENSG00000114841	DNAH1	protein_coding	chromosome	DNAH1	ENSG00000114841	DNAH1						Active_non-prostate_lineage_promoter	0.0944806689272906			52317471	cg12902206_TC11	cg12902206
cg13126552	chr3	52351599	F	II	DNAH1	5'UTR	opensea		Both	CG	Open Sea	ENST00000420323	chr3	52350335	52434507	84173	+	1263	ENSG00000114841	DNAH1	protein_coding	chromosome	DNAH1	ENSG00000114841	DNAH1	PRAD_21355	4.74117074252645	Promoter	0.614770459081836	0.385229540918164	Active_non-prostate_lineage_promoter	0.0944806689272906			52317583	cg13126552_BC21	cg13126552
cg13476950	chr3	52351680	F	II	DNAH1	5'UTR	opensea		Both	CG	Open Sea	ENST00000420323	chr3	52350335	52434507	84173	+	1344	ENSG00000114841	DNAH1	protein_coding	chromosome	DNAH1	ENSG00000114841	DNAH1	PRAD_21355	4.74117074252645	Promoter	0.614770459081836	0.385229540918164	Active_non-prostate_lineage_promoter	0.0944806689272906			52317664	cg13476950_BC21	cg13476950
cg01456368	chr3	52351859	F	I	DNAH1	5'UTR	opensea		Red	CG	Open Sea	ENST00000420323	chr3	52350335	52434507	84173	+	1523	ENSG00000114841	DNAH1	protein_coding	chromosome	DNAH1	ENSG00000114841	DNAH1	PRAD_21355	4.74117074252645	Promoter	0.614770459081836	0.385229540918164	Active_non-prostate_lineage_promoter	0.0944806689272906			52317843	cg01456368_BC11	cg01456368
cg22084642	chr3	52351963	R	I	DNAH1	5'UTR	opensea		Red	CG	Open Sea	ENST00000420323	chr3	52350335	52434507	84173	+	1627	ENSG00000114841	DNAH1	protein_coding	chromosome	DNAH1	ENSG00000114841	DNAH1	PRAD_21355	4.74117074252645	Promoter	0.614770459081836	0.385229540918164	Active_non-prostate_lineage_promoter	0.0944806689272906			52317947	cg22084642_TC11	cg22084642
cg11120353	chr3	53529189	F	II	CACNA1D	5'UTR	island	chr3:53527927-53530106	Both	CG	Island	ENST00000422281	chr3	53529194	53845433	316240	+	3	ENSG00000157388	CACNA1D	protein_coding	chromosome	CACNA1D	ENSG00000157388	CACNA1D	PRAD_21454	5.0542499666653	Intron	0.6187624750499	0.3812375249501	Active_non-prostate_lineage_promoter	0.0935186364917131			53495162	cg11120353_BC21	cg11120353
cg01942127	chr3	53529259	F	II	CACNA1D	1stExon	island	chr3:53527927-53530106	Both	CG	Island	ENST00000422281	chr3	53529194	53845433	316240	+	64	ENSG00000157388	CACNA1D	protein_coding	chromosome	CACNA1D	ENSG00000157388	CACNA1D	PRAD_21454	5.0542499666653	Intron	0.6187624750499	0.3812375249501	Active_prostate_lineage-specific_promoter	0.0935186364917131			53495232	cg01942127_BC21	cg01942127
cg12668309	chr3	53529387	F	I	CACNA1D	Body	island	chr3:53527927-53530106	Red	CG	Island	ENST00000422281	chr3	53529194	53845433	316240	+	192	ENSG00000157388	CACNA1D	protein_coding	chromosome	CACNA1D	ENSG00000157388	CACNA1D	PRAD_21454	5.0542499666653	Intron	0.6187624750499	0.3812375249501	Active_prostate_lineage-specific_promoter	0.0935186364917131			53495360	cg12668309_TC11	cg12668309
cg14337339	chr3	53529481	R	II	CACNA1D	Body	island	chr3:53527927-53530106	Both	CG	Island	ENST00000422281	chr3	53529194	53845433	316240	+	286	ENSG00000157388	CACNA1D	protein_coding	chromosome	CACNA1D	ENSG00000157388	CACNA1D	PRAD_21454	5.0542499666653	Intron	0.6187624750499	0.3812375249501	Active_prostate_lineage-specific_promoter	0.0935186364917131			53495454	cg14337339_BC21	cg14337339
cg08480458	chr3	53529655	F	II	CACNA1D	Body	island	chr3:53527927-53530106	Both	CG	Island	ENST00000422281	chr3	53529194	53845433	316240	+	460	ENSG00000157388	CACNA1D	protein_coding	chromosome	CACNA1D	ENSG00000157388	CACNA1D	PRAD_21455	7.02110836525899	Intron	0.686626746506986	0.313373253493014	Active_prostate_lineage-specific_promoter	0.0935186364917131			53495628	cg08480458_BC21	cg08480458
cg10409919	chr3	53530016	F	II	CACNA1D	Body	island	chr3:53527927-53530106	Both	CG	Island	ENST00000422281	chr3	53529194	53845433	316240	+	821	ENSG00000157388	CACNA1D	protein_coding	chromosome	CACNA1D	ENSG00000157388	CACNA1D	PRAD_21455	7.02110836525899	Intron	0.686626746506986	0.313373253493014	Active_prostate_lineage-specific_promoter	0.0935186364917131			53495989	cg10409919_BC21	cg10409919
cg14843888	chr3	53530247	R	II	CACNA1D	Body	shore	chr3:53527927-53530106	Both	CG	South Shore	ENST00000422281	chr3	53529194	53845433	316240	+	1052	ENSG00000157388	CACNA1D	protein_coding	chromosome	CACNA1D	ENSG00000157388	CACNA1D	PRAD_21456	3.68759905306652	Intron	0.500998003992016	0.499001996007984	Active_prostate_lineage-specific_promoter	0.0935186364917131			53496220	cg14843888_TC21	cg14843888
cg07061867	chr3	56716962	R	II	C3orf63	1stExon	island	chr3:56716492-56717658	Both	CG	Island	ENST00000493960	chr3	56656766	56717045	60280	-	81	ENSG00000163946	FAM208A	protein_coding	chromosome	FAM208A	ENSG00000163946	FAM208A						Active_prostate_lineage-specific_promoter	0.0652882739670471			56682934	cg07061867_BC21	cg07061867
cg14980363	chr3	56717175	F	II	C3orf63	TSS200	island	chr3:56716492-56717658	Both	CG	Island	ENST00000355628	chr3	56656887	56717265	60379	-	88	ENSG00000163946	FAM208A	protein_coding	chromosome	FAM208A	ENSG00000163946	FAM208A	PRAD_21548	22.2209357501576	Promoter	0.746506986027944	0.253493013972056	Active_prostate_lineage-specific_promoter	0.0652882739670471			56683147	cg14980363_TC21	cg14980363
cg14818413	chr3	56717657	F	II	C3orf63	TSS1500	island	chr3:56716492-56717658	Both	CG	Island	ENST00000355628	chr3	56656887	56717265	60379	-	391	ENSG00000163946	FAM208A	protein_coding	chromosome	FAM208A								Active_prostate_lineage-specific_promoter	0.0652882739670471			56683629	cg14818413_BC21	cg14818413
cg17036744	chr3	56717720	F	II	C3orf63	TSS1500	shore	chr3:56716492-56717658	Both	CG	South Shore	ENST00000355628	chr3	56656887	56717265	60379	-	454	ENSG00000163946	FAM208A	protein_coding	chromosome	FAM208A								Active_prostate_lineage-specific_promoter	0.0652882739670471			56683692	cg17036744_TC21	cg17036744
cg23542590	chr3	56717769	R	I	C3orf63	TSS1500	shore	chr3:56716492-56717658	Red	CG	South Shore	ENST00000355628	chr3	56656887	56717265	60379	-	503	ENSG00000163946	FAM208A	protein_coding	chromosome	FAM208A								Active_prostate_lineage-specific_promoter	0.0652882739670471			56683741	cg23542590_BC11	cg23542590
cg10908188	chr3	56717798	R	II	C3orf63	TSS1500	shore	chr3:56716492-56717658	Both	CG	South Shore	ENST00000355628	chr3	56656887	56717265	60379	-	532	ENSG00000163946	FAM208A	protein_coding	chromosome	FAM208A								Active_prostate_lineage-specific_promoter	0.0652882739670471			56683770	cg10908188_TC21	cg10908188
cg24949907	chr3	56717804	R	II	C3orf63	TSS1500	shore	chr3:56716492-56717658	Both	CG	South Shore	ENST00000355628	chr3	56656887	56717265	60379	-	538	ENSG00000163946	FAM208A	protein_coding	chromosome	FAM208A								Active_prostate_lineage-specific_promoter	0.0652882739670471			56683776	cg24949907_TC21	cg24949907
cg22012981	chr3	58522689	R	II	ACOX2	5'UTR	opensea		Both	CG	Open Sea	ENST00000475143	chr3	58519785	58522899	3115	-	208	ENSG00000168306	ACOX2	protein_coding	chromosome	ACOX2	ENSG00000168306	ACOX2	PRAD_21697	2.40312195753802	Promoter	0.608782435129741	0.391217564870259	Active_non-prostate_lineage_promoter	0.110527813886721			58536962	cg22012981_BC21	cg22012981
cg16209444	chr3	58522771	R	II	ACOX2	5'UTR	opensea		Both	CG	Open Sea	ENST00000475143	chr3	58519785	58522899	3115	-	126	ENSG00000168306	ACOX2	protein_coding	chromosome	ACOX2	ENSG00000168306	ACOX2	PRAD_21697	2.40312195753802	Promoter	0.608782435129741	0.391217564870259	Active_non-prostate_lineage_promoter	0.110527813886721			58537044	cg16209444_BC21	cg16209444
cg16587010	chr3	58523130	R	II	ACOX2	TSS1500	opensea		Both	CG	Open Sea	ENST00000302819	chr3	58490863	58523046	32184	-	83	ENSG00000168306	ACOX2	protein_coding	chromosome	ACOX2			PRAD_21697	2.40312195753802	Promoter	0.608782435129741	0.391217564870259	Active_non-prostate_lineage_promoter	0.110527813886721			58537403	cg16587010_TC21	cg16587010
cg13705284	chr3	58523313	F	II	ACOX2	TSS1500	opensea		Both	CG	Open Sea	ENST00000302819	chr3	58490863	58523046	32184	-	266	ENSG00000168306	ACOX2	protein_coding	chromosome	ACOX2									0.110527813886721
cg02259384	chr3	58523373	R	II	ACOX2	TSS1500	opensea		Both	CG	Open Sea	ENST00000302819	chr3	58490863	58523046	32184	-	326	ENSG00000168306	ACOX2	protein_coding	chromosome	ACOX2									0.110527813886721			58537646	cg02259384_BC21	cg02259384
cg13979085	chr3	58523570	F	II	ACOX2	TSS1500	opensea		Both	CG	Open Sea	ENST00000302819	chr3	58490863	58523046	32184	-	523	ENSG00000168306	ACOX2	protein_coding	chromosome	ACOX2			PRAD_21698	2.53861955786593	Promoter	0.499001996007984	0.500998003992016		0.110527813886721			58537843	cg13979085_BC21	cg13979085
cg05193970	chr3	58523649	F	II	ACOX2	TSS1500	opensea		Both	CG	Open Sea	ENST00000302819	chr3	58490863	58523046	32184	-	602	ENSG00000168306	ACOX2	protein_coding	chromosome	ACOX2			PRAD_21698	2.53861955786593	Promoter	0.499001996007984	0.500998003992016		0.110527813886721			58537922	cg05193970_BC21	cg05193970
cg15310857	chr3	64253534	R	II		IGR	island	chr3:64253533-64253819	Both	CG	Island	ENST00000498162	chr3	64142986	64253655	110670	-	119	ENSG00000163637	PRICKLE2	protein_coding	chromosome	PRICKLE2	ENSG00000163637	PRICKLE2						Bivalent_poised_promoter	0.118305140239575			64267858	cg15310857_TC21	cg15310857
cg05063999	chr3	64253605	R	I		IGR	island	chr3:64253533-64253819	Red	CG	Island	ENST00000498162	chr3	64142986	64253655	110670	-	48	ENSG00000163637	PRICKLE2	protein_coding	chromosome	PRICKLE2	ENSG00000163637	PRICKLE2						Bivalent_poised_promoter	0.118305140239575			64267929	cg05063999_TC11	cg05063999
cg11610350	chr3	64253705	R	I		IGR	island	chr3:64253533-64253819	Red	CG	Island	ENST00000498162	chr3	64142986	64253655	110670	-	49	ENSG00000163637	PRICKLE2	protein_coding	chromosome	PRICKLE2	ENSG00000163637	PRICKLE2	PRAD_21844	4.6666324671787	Promoter	0.600798403193613	0.399201596806387	Bivalent_poised_promoter	0.118305140239575			64268029	cg11610350_BC11	cg11610350
cg23170347	chr3	64253795	R	II		IGR	island	chr3:64253533-64253819	Both	CG	Island	ENST00000498162	chr3	64142986	64253655	110670	-	139	ENSG00000163637	PRICKLE2	protein_coding	chromosome	PRICKLE2	ENSG00000163637	PRICKLE2	PRAD_21844	4.6666324671787	Promoter	0.600798403193613	0.399201596806387	Bivalent_poised_promoter	0.118305140239575			64268119	cg23170347_TC21	cg23170347
cg21456897	chr3	64253803	R	II		IGR	island	chr3:64253533-64253819	Both	CG	Island	ENST00000498162	chr3	64142986	64253655	110670	-	147	ENSG00000163637	PRICKLE2	protein_coding	chromosome	PRICKLE2	ENSG00000163637	PRICKLE2	PRAD_21844	4.6666324671787	Promoter	0.600798403193613	0.399201596806387	Bivalent_poised_promoter	0.118305140239575			64268127	cg21456897_BC21	cg21456897
cg08275638	chr3	64253818	R	I		IGR	island	chr3:64253533-64253819	Grn	CG	Island	ENST00000498162	chr3	64142986	64253655	110670	-	162	ENSG00000163637	PRICKLE2	protein_coding	chromosome	PRICKLE2	ENSG00000163637	PRICKLE2	PRAD_21844	4.6666324671787	Promoter	0.600798403193613	0.399201596806387	Bivalent_poised_promoter	0.118305140239575			64268142	cg08275638_TC11	cg08275638
cg22081832	chr3	64670459	F	II	ADAMTS9	Body	shore	chr3:64671087-64673957	Both	CG	North Shore	ENST00000295903	chr3	64501489	64673355	171867	-	2894	ENSG00000163638	ADAMTS9	protein_coding	chromosome	ADAMTS9	ENSG00000163638	ADAMTS9	PRAD_21862	5.72061123918694	Promoter	0.526946107784431	0.473053892215569	Active_non-prostate_lineage_promoter	0.191598484389273	PMD	commonPMD	64684783	cg22081832_TC21	cg22081832
cg25859972	chr3	64670515	R	II	ADAMTS9	Body	shore	chr3:64671087-64673957	Both	CG	North Shore	ENST00000295903	chr3	64501489	64673355	171867	-	2838	ENSG00000163638	ADAMTS9	protein_coding	chromosome	ADAMTS9	ENSG00000163638	ADAMTS9	PRAD_21862	5.72061123918694	Promoter	0.526946107784431	0.473053892215569	Active_non-prostate_lineage_promoter	0.191598484389273	PMD	commonPMD	64684839	cg25859972_TC21	cg25859972
cg26061177	chr3	64670562	F	II	ADAMTS9	Body	shore	chr3:64671087-64673957	Both	CG	North Shore	ENST00000295903	chr3	64501489	64673355	171867	-	2791	ENSG00000163638	ADAMTS9	protein_coding	chromosome	ADAMTS9	ENSG00000163638	ADAMTS9	PRAD_21862	5.72061123918694	Promoter	0.526946107784431	0.473053892215569	Active_non-prostate_lineage_promoter	0.191598484389273	PMD	commonPMD	64684886	cg26061177_BC21	cg26061177
cg07891473	chr3	64670640	R	II	ADAMTS9	Body	shore	chr3:64671087-64673957	Both	CG	North Shore	ENST00000295903	chr3	64501489	64673355	171867	-	2713	ENSG00000163638	ADAMTS9	protein_coding	chromosome	ADAMTS9	ENSG00000163638	ADAMTS9	PRAD_21862	5.72061123918694	Promoter	0.526946107784431	0.473053892215569	Active_non-prostate_lineage_promoter	0.191598484389273	PMD	commonPMD	64684964	cg07891473_TC21	cg07891473
cg13978436	chr3	64670721	R	II	ADAMTS9	Body	shore	chr3:64671087-64673957	Both	CG	North Shore	ENST00000295903	chr3	64501489	64673355	171867	-	2632	ENSG00000163638	ADAMTS9	protein_coding	chromosome	ADAMTS9	ENSG00000163638	ADAMTS9	PRAD_21862	5.72061123918694	Promoter	0.526946107784431	0.473053892215569	Active_non-prostate_lineage_promoter	0.191598484389273	PMD	commonPMD	64685045	cg13978436_BC21	cg13978436
cg14640984	chr3	64670769	F	I	ADAMTS9	Body	shore	chr3:64671087-64673957	Red	CG	North Shore	ENST00000295903	chr3	64501489	64673355	171867	-	2584	ENSG00000163638	ADAMTS9	protein_coding	chromosome	ADAMTS9	ENSG00000163638	ADAMTS9	PRAD_21862	5.72061123918694	Promoter	0.526946107784431	0.473053892215569	Active_non-prostate_lineage_promoter	0.191598484389273	PMD	commonPMD	64685093	cg14640984_BC11	cg14640984
cg04421973	chr3	64670907	F	II	ADAMTS9	Body	shore	chr3:64671087-64673957	Both	CG	North Shore	ENST00000295903	chr3	64501489	64673355	171867	-	2446	ENSG00000163638	ADAMTS9	protein_coding	chromosome	ADAMTS9	ENSG00000163638	ADAMTS9	PRAD_21863	4.6666324671787	Intron	0.586826347305389	0.413173652694611	Active_non-prostate_lineage_promoter	0.191598484389273	PMD	commonPMD	64685231	cg04421973_BC21	cg04421973
cg21938436	chr3	64670985	F	II	ADAMTS9	Body	shore	chr3:64671087-64673957	Both	CG	North Shore	ENST00000295903	chr3	64501489	64673355	171867	-	2368	ENSG00000163638	ADAMTS9	protein_coding	chromosome	ADAMTS9	ENSG00000163638	ADAMTS9	PRAD_21863	4.6666324671787	Intron	0.586826347305389	0.413173652694611	Active_non-prostate_lineage_promoter	0.191598484389273	PMD	commonPMD
cg15956237	chr3	64671315	R	II	ADAMTS9	Body	island	chr3:64671087-64673957	Both	CG	Island	ENST00000295903	chr3	64501489	64673355	171867	-	2038	ENSG00000163638	ADAMTS9	protein_coding	chromosome	ADAMTS9	ENSG00000163638	ADAMTS9	PRAD_21863	4.6666324671787	Intron	0.586826347305389	0.413173652694611	Active_prostate_lineage-specific_promoter	0.191598484389273	PMD	commonPMD	64685639	cg15956237_BC21	cg15956237
cg03427905	chr3	64671378	R	II	ADAMTS9	Body	island	chr3:64671087-64673957	Both	CG	Island	ENST00000295903	chr3	64501489	64673355	171867	-	1975	ENSG00000163638	ADAMTS9	protein_coding	chromosome	ADAMTS9	ENSG00000163638	ADAMTS9	PRAD_21864	30.5223233666694	Intron	0.640718562874252	0.359281437125749	Active_prostate_lineage-specific_promoter	0.191598484389273	PMD	commonPMD	64685702	cg03427905_TC21	cg03427905
cg12478384	chr3	64671764	F	II	ADAMTS9	Body	island	chr3:64671087-64673957	Both	CG	Island	ENST00000295903	chr3	64501489	64673355	171867	-	1589	ENSG00000163638	ADAMTS9	protein_coding	chromosome	ADAMTS9	ENSG00000163638	ADAMTS9	PRAD_21864	30.5223233666694	Intron	0.640718562874252	0.359281437125749	Active_prostate_lineage-specific_promoter	0.191598484389273	PMD	commonPMD	64686088	cg12478384_BC21	cg12478384
cg03530364	chr3	68056706	R	II	FAM19A1	Body	shore	chr3:68056899-68057167	Both	CG	North Shore	ENST00000496687	chr3	68055373	68594772	539400	+	1332	ENSG00000183662	FAM19A1	protein_coding	chromosome	FAM19A1	ENSG00000183662	FAM19A1						Bivalent_poised_promoter	0.195683931415312	PMD	commonPMD	68007563	cg03530364_TC21	cg03530364
cg09398550	chr3	68056976	F	II	FAM19A1	Body	island	chr3:68056899-68057167	Both	CG	Island	ENST00000496687	chr3	68055373	68594772	539400	+	1602	ENSG00000183662	FAM19A1	protein_coding	chromosome	FAM19A1	ENSG00000183662	FAM19A1						Bivalent_poised_promoter	0.195683931415312	PMD	commonPMD	68007833	cg09398550_TC21	cg09398550
cg13066983	chr3	68057306	F	II	FAM19A1	Body	shore	chr3:68056899-68057167	Both	CG	South Shore	ENST00000496687	chr3	68055373	68594772	539400	+	1932	ENSG00000183662	FAM19A1	protein_coding	chromosome	FAM19A1	ENSG00000183662	FAM19A1						Bivalent_poised_promoter	0.195683931415312	PMD	commonPMD	68008163	cg13066983_BC21	cg13066983
cg21186449	chr3	68057322	F	I	FAM19A1	Body	shore	chr3:68056899-68057167	Grn	CG	South Shore	ENST00000496687	chr3	68055373	68594772	539400	+	1948	ENSG00000183662	FAM19A1	protein_coding	chromosome	FAM19A1	ENSG00000183662	FAM19A1						Bivalent_poised_promoter	0.195683931415312	PMD	commonPMD	68008179	cg21186449_TC11	cg21186449
cg10131312	chr3	68057357	R	II	FAM19A1	Body	shore	chr3:68056899-68057167	Both	CG	South Shore	ENST00000496687	chr3	68055373	68594772	539400	+	1983	ENSG00000183662	FAM19A1	protein_coding	chromosome	FAM19A1	ENSG00000183662	FAM19A1						Bivalent_poised_promoter	0.195683931415312	PMD	commonPMD	68008214	cg10131312_TC21	cg10131312
cg08657182	chr3	68057572	F	II	FAM19A1	Body	shore	chr3:68056899-68057167	Both	CG	South Shore	ENST00000496687	chr3	68055373	68594772	539400	+	2198	ENSG00000183662	FAM19A1	protein_coding	chromosome	FAM19A1	ENSG00000183662	FAM19A1						Bivalent_poised_promoter	0.195683931415312	PMD	commonPMD	68008429	cg08657182_BC21	cg08657182
cg11278506	chr3	72787955	R	II		IGR	shore	chr3:72788072-72788416	Both	CG	North Shore	ENST00000468371	chr3	72798428	72844741	46314	-	56784	ENSG00000144736	SHQ1	protein_coding	chromosome	SHQ1			PRAD_22187	7.02011181658715	Distal	0.660678642714571	0.339321357285429	Bivalent_poised_promoter	0.0831914002727374			72738804	cg11278506_BC21	cg11278506
cg04365224	chr3	72788183	R	II		IGR	island	chr3:72788072-72788416	Both	CG	Island	ENST00000468371	chr3	72798428	72844741	46314	-	56556	ENSG00000144736	SHQ1	protein_coding	chromosome	SHQ1			PRAD_22187	7.02011181658715	Distal	0.660678642714571	0.339321357285429	Bivalent_poised_promoter	0.0831914002727374			72739032	cg04365224_TC21	cg04365224
cg27402429	chr3	72788294	F	I		IGR	island	chr3:72788072-72788416	Red	CG	Island	ENST00000468371	chr3	72798428	72844741	46314	-	56445	ENSG00000144736	SHQ1	protein_coding	chromosome	SHQ1								Bivalent_poised_promoter	0.0831914002727374			72739143	cg27402429_BC11	cg27402429
cg10804678	chr3	72788309	F	II		IGR	island	chr3:72788072-72788416	Both	CG	Island	ENST00000468371	chr3	72798428	72844741	46314	-	56430	ENSG00000144736	SHQ1	protein_coding	chromosome	SHQ1								Bivalent_poised_promoter	0.0831914002727374			72739158	cg10804678_BC21	cg10804678
cg25664220	chr3	72788482	F	I		IGR	shore	chr3:72788072-72788416	Grn	CG	South Shore	ENST00000468371	chr3	72798428	72844741	46314	-	56257	ENSG00000144736	SHQ1	protein_coding	chromosome	SHQ1								Active_non-prostate_lineage_promoter	0.0831914002727374			72739331	cg25664220_TC11	cg25664220
cg04477660	chr3	87137900	F	II	LINC00506	TSS1500	shore	chr3:87138225-87138546	Both	CG	North Shore	ENST00000383698	chr3	87011056	87040269	29214	-	97630	ENSG00000206538	VGLL3	protein_coding	chromosome	VGLL3								Active_non-prostate_lineage_promoter	0.182455214335511	PMD	commonPMD	87088750	cg04477660_BC21	cg04477660
cg01807408	chr3	87137933	F	II		IGR	shore	chr3:87138225-87138546	Both	CG	North Shore	ENST00000383698	chr3	87011056	87040269	29214	-	97663	ENSG00000206538	VGLL3	protein_coding	chromosome	VGLL3								Active_non-prostate_lineage_promoter	0.182455214335511	PMD	commonPMD	87088783	cg01807408_BC21	cg01807408
cg14611399	chr3	87138203	F	I		IGR	shore	chr3:87138225-87138546	Red	CG	North Shore	ENST00000383698	chr3	87011056	87040269	29214	-	97933	ENSG00000206538	VGLL3	protein_coding	chromosome	VGLL3								Bivalent_poised_promoter	0.182455214335511	PMD	commonPMD
cg21741562	chr3	87138387	F	I		IGR	island	chr3:87138225-87138546	Grn	CG	Island	ENST00000383698	chr3	87011056	87040269	29214	-	98117	ENSG00000206538	VGLL3	protein_coding	chromosome	VGLL3								Bivalent_poised_promoter	0.182455214335511	PMD	commonPMD	87089237	cg21741562_BC11	cg21741562
cg03660115	chr3	87138400	F	II		IGR	island	chr3:87138225-87138546	Both	CG	Island	ENST00000383698	chr3	87011056	87040269	29214	-	98130	ENSG00000206538	VGLL3	protein_coding	chromosome	VGLL3								Bivalent_poised_promoter	0.182455214335511	PMD	commonPMD	87089250	cg03660115_BC21	cg03660115
cg06976096	chr3	87138510	R	II		IGR	island	chr3:87138225-87138546	Both	CG	Island	ENST00000383698	chr3	87011056	87040269	29214	-	98240	ENSG00000206538	VGLL3	protein_coding	chromosome	VGLL3								Bivalent_poised_promoter	0.182455214335511	PMD	commonPMD	87089360	cg06976096_TC21	cg06976096
cg16856833	chr3	87138640	R	II		IGR	shore	chr3:87138225-87138546	Both	CG	South Shore	ENST00000383698	chr3	87011056	87040269	29214	-	98370	ENSG00000206538	VGLL3	protein_coding	chromosome	VGLL3			PRAD_22381	3.48595107843463	Intron	0.50499001996008	0.49500998003992	Active_non-prostate_lineage_promoter	0.182455214335511	PMD	commonPMD	87089490	cg16856833_BC21	cg16856833
cg00169617	chr3	87138700	F	II		IGR	shore	chr3:87138225-87138546	Both	CG	South Shore	ENST00000383698	chr3	87011056	87040269	29214	-	98430	ENSG00000206538	VGLL3	protein_coding	chromosome	VGLL3			PRAD_22381	3.48595107843463	Intron	0.50499001996008	0.49500998003992	Active_non-prostate_lineage_promoter	0.182455214335511	PMD	commonPMD	87089550	cg00169617_TC21	cg00169617
cg00210994	chr3	99594893	R	II	C3orf26	Body	shore	chr3:99594969-99595215	Both	CG	North Shore	ENST00000471562	chr3	99552061	99594948	42888	-	53	ENSG00000168386	FILIP1L	protein_coding	chromosome	FILIP1L	ENSG00000184220;ENSG00000168386	CMSS1;FILIP1L	PRAD_22514	10.9713733046624	Promoter	0.668662674650699	0.331337325349301	Bivalent_poised_promoter	0.0998105834978076			99876049	cg00210994_BC21	cg00210994
cg15963552	chr3	99594931	R	I	C3orf26	Body	shore	chr3:99594969-99595215	Red	CG	North Shore	ENST00000471562	chr3	99552061	99594948	42888	-	15	ENSG00000168386	FILIP1L	protein_coding	chromosome	FILIP1L	ENSG00000184220;ENSG00000168386	CMSS1;FILIP1L	PRAD_22514	10.9713733046624	Promoter	0.668662674650699	0.331337325349301	Bivalent_poised_promoter	0.0998105834978076			99876087	cg15963552_TC11	cg15963552
cg20276377	chr3	99595026	F	I	C3orf26	Body	island	chr3:99594969-99595215	Grn	CG	Island	ENST00000476723	chr3	99548985	99595017	46033	-	8	ENSG00000168386	FILIP1L	protein_coding	chromosome	FILIP1L	ENSG00000184220;ENSG00000168386	CMSS1;FILIP1L	PRAD_22514	10.9713733046624	Promoter	0.668662674650699	0.331337325349301	Bivalent_poised_promoter	0.0998105834978076			99876182	cg20276377_TC11	cg20276377
cg13132965	chr3	99595033	F	I	C3orf26	Body	island	chr3:99594969-99595215	Grn	CG	Island	ENST00000383694	chr3	99566772	99595046	28275	-	11	ENSG00000168386	FILIP1L	protein_coding	chromosome	FILIP1L	ENSG00000184220;ENSG00000168386	CMSS1;FILIP1L	PRAD_22514	10.9713733046624	Promoter	0.668662674650699	0.331337325349301	Bivalent_poised_promoter	0.0998105834978076			99876189	cg13132965_BC11	cg13132965
cg04271054	chr3	99595094	R	I	FILIP1L	TSS200	island	chr3:99594969-99595215	Grn	CG	Island	ENST00000383694	chr3	99566772	99595046	28275	-	47	ENSG00000168386	FILIP1L	protein_coding	chromosome	FILIP1L	ENSG00000184220;ENSG00000168386	CMSS1;FILIP1L	PRAD_22514	10.9713733046624	Promoter	0.668662674650699	0.331337325349301	Bivalent_poised_promoter	0.0998105834978076			99876250	cg04271054_BC11	cg04271054
cg22092811	chr3	99595145	F	I	C3orf26	Body	island	chr3:99594969-99595215	Grn	CG	Island	ENST00000383694	chr3	99566772	99595046	28275	-	98	ENSG00000168386	FILIP1L	protein_coding	chromosome	FILIP1L	ENSG00000184220;ENSG00000168386	CMSS1;FILIP1L	PRAD_22514	10.9713733046624	Promoter	0.668662674650699	0.331337325349301	Bivalent_poised_promoter	0.0998105834978076			99876301	cg22092811_TC11	cg22092811
cg18337222	chr3	99595254	F	I	C3orf26	Body	shore	chr3:99594969-99595215	Grn	CG	South Shore	ENST00000383694	chr3	99566772	99595046	28275	-	207	ENSG00000168386	FILIP1L	protein_coding	chromosome	FILIP1L	ENSG00000184220;ENSG00000168386	CMSS1;FILIP1L						Bivalent_poised_promoter	0.0998105834978076
cg13790797	chr3	99595841	R	II	FILIP1L	TSS1500	shore	chr3:99594969-99595215	Both	CG	South Shore	ENST00000383694	chr3	99566772	99595046	28275	-	794	ENSG00000168386	FILIP1L	protein_coding	chromosome	FILIP1L	ENSG00000184220;ENSG00000168386	CMSS1;FILIP1L						Active_non-prostate_lineage_enhancer	0.0998105834978076			99876997	cg13790797_TC21	cg13790797
cg14394740	chr3	99595952	R	II	FILIP1L	TSS1500	shore	chr3:99594969-99595215	Both	CG	South Shore	ENST00000383694	chr3	99566772	99595046	28275	-	905	ENSG00000168386	FILIP1L	protein_coding	chromosome	FILIP1L	ENSG00000184220;ENSG00000168386	CMSS1;FILIP1L						Active_non-prostate_lineage_enhancer	0.0998105834978076			99877108	cg14394740_BC21	cg14394740
cg10561392	chr3	99596020	F	II	FILIP1L	TSS1500	shore	chr3:99594969-99595215	Both	CG	South Shore	ENST00000383694	chr3	99566772	99595046	28275	-	973	ENSG00000168386	FILIP1L	protein_coding	chromosome	FILIP1L	ENSG00000184220;ENSG00000168386	CMSS1;FILIP1L						Active_non-prostate_lineage_enhancer	0.0998105834978076			99877176	cg10561392_BC21	cg10561392
cg01113099	chr3	108475945	R	II	RETNLB	1stExon	opensea		Both	CG	Open Sea	ENST00000482939	chr3	108462271	108475862	13592	-	82	ENSG00000163515	RETNLB	protein_coding	chromosome	RETNLB	ENSG00000163515	RETNLB						Heterochromatin	0.153261769023857	PMD	commonPMD	108757098	cg01113099_TC21	cg01113099
cg07891904	chr3	108476024	F	II	RETNLB	1stExon	opensea		Both	CG	Open Sea	ENST00000482939	chr3	108462271	108475862	13592	-	161	ENSG00000163515	RETNLB	protein_coding	chromosome	RETNLB	ENSG00000163515	RETNLB						Heterochromatin	0.153261769023857	PMD	commonPMD	108757177	cg07891904_BC21	cg07891904
cg14659547	chr3	108476126	F	II	RETNLB	5'UTR	opensea		Both	CG	Open Sea	ENST00000295755	chr3	108474484	108476231	1748	-	103	ENSG00000163515	RETNLB	protein_coding	chromosome	RETNLB	ENSG00000163515	RETNLB						Heterochromatin	0.153261769023857	PMD	commonPMD	108757279	cg14659547_BC21	cg14659547
cg20441894	chr3	108476163	F	II	RETNLB	TSS200	opensea		Both	CG	Open Sea	ENST00000295755	chr3	108474484	108476231	1748	-	66	ENSG00000163515	RETNLB	protein_coding	chromosome	RETNLB	ENSG00000163515	RETNLB						Heterochromatin	0.153261769023857	PMD	commonPMD	108757316	cg20441894_TC21	cg20441894
cg05163071	chr3	108476540	F	II	RETNLB	TSS1500	opensea		Both	CG	Open Sea	ENST00000295755	chr3	108474484	108476231	1748	-	308	ENSG00000163515	RETNLB	protein_coding	chromosome	RETNLB								Heterochromatin	0.153261769023857	PMD	commonPMD	108757693	cg05163071_TC21	cg05163071
cg00003965	chr3	108476878	R	II	RETNLB	TSS1500	opensea		Both	CG	Open Sea	ENST00000295755	chr3	108474484	108476231	1748	-	646	ENSG00000163515	RETNLB	protein_coding	chromosome	RETNLB								Heterochromatin	0.153261769023857	PMD	commonPMD	108758031	cg00003965_TC21	cg00003965
cg11104313	chr3	111717534	F	II	TAGLN3	TSS200	opensea		Both	CG	Open Sea	ENST00000478951	chr3	111717511	111732646	15136	+	22	ENSG00000144834	TAGLN3	protein_coding	chromosome	TAGLN3	ENSG00000144834	TAGLN3						Bivalent_poised_promoter	0.0909617142360362			111998687	cg11104313_TC21	cg11104313
cg25183613	chr3	111717557	F	I	TAGLN3	TSS200	opensea		Red	CG	Open Sea	ENST00000393917	chr3	111717586	111732734	15149	+	27	ENSG00000144834	TAGLN3	protein_coding	chromosome	TAGLN3	ENSG00000144834	TAGLN3						Bivalent_poised_promoter	0.0909617142360362			111998710	cg25183613_BC11	cg25183613
cg19299034	chr3	111717602	F	II	TAGLN3	TSS1500	opensea		Both	CG	Open Sea	ENST00000393917	chr3	111717586	111732734	15149	+	15	ENSG00000144834	TAGLN3	protein_coding	chromosome	TAGLN3	ENSG00000144834	TAGLN3						Bivalent_poised_promoter	0.0909617142360362			111998755	cg19299034_TC21	cg19299034
cg04671541	chr3	111717682	F	II	TAGLN3	1stExon	opensea		Both	CG	Open Sea	ENST00000273368	chr3	111717642	111732730	15089	+	39	ENSG00000144834	TAGLN3	protein_coding	chromosome	TAGLN3	ENSG00000144834	TAGLN3						Bivalent_poised_promoter	0.0909617142360362			111998835	cg04671541_BC21	cg04671541
cg14770958	chr3	111717793	R	II	TAGLN3	1stExon	opensea		Both	CG	Open Sea	ENST00000273368	chr3	111717642	111732730	15089	+	150	ENSG00000144834	TAGLN3	protein_coding	chromosome	TAGLN3	ENSG00000144834	TAGLN3						Bivalent_poised_promoter	0.0909617142360362			111998946	cg14770958_TC21	cg14770958
cg20925462	chr3	111717806	R	II	TAGLN3	TSS200	opensea		Both	CG	Open Sea	ENST00000273368	chr3	111717642	111732730	15089	+	163	ENSG00000144834	TAGLN3	protein_coding	chromosome	TAGLN3	ENSG00000144834	TAGLN3						Bivalent_poised_promoter	0.0909617142360362			111998959	cg20925462_TC21	cg20925462
cg08570199	chr3	111717865	F	II	TAGLN3	1stExon	opensea		Both	CG	Open Sea	ENST00000455401	chr3	111718036	111732728	14693	+	169	ENSG00000144834	TAGLN3	protein_coding	chromosome	TAGLN3	ENSG00000144834	TAGLN3						Bivalent_poised_promoter	0.0909617142360362			111999018	cg08570199_TC21	cg08570199
cg14098532	chr3	111717874	F	I	TAGLN3	TSS200	opensea		Red	CG	Open Sea	ENST00000455401	chr3	111718036	111732728	14693	+	160	ENSG00000144834	TAGLN3	protein_coding	chromosome	TAGLN3	ENSG00000144834	TAGLN3						Bivalent_poised_promoter	0.0909617142360362			111999027	cg14098532_TC11	cg14098532
cg10053169	chr3	111717999	R	II	TAGLN3	5'UTR	opensea		Both	CG	Open Sea	ENST00000455401	chr3	111718036	111732728	14693	+	35	ENSG00000144834	TAGLN3	protein_coding	chromosome	TAGLN3	ENSG00000144834	TAGLN3						Bivalent_poised_promoter	0.0909617142360362			111999152	cg10053169_TC21	cg10053169
cg19778003	chr3	111718062	R	II	TAGLN3	1stExon	opensea		Both	CG	Open Sea	ENST00000455401	chr3	111718036	111732728	14693	+	25	ENSG00000144834	TAGLN3	protein_coding	chromosome	TAGLN3	ENSG00000144834	TAGLN3						Bivalent_poised_promoter	0.0909617142360362			111999215	cg19778003_BC21	cg19778003
cg20126106	chr3	111718135	R	II	TAGLN3	1stExon	opensea		Both	CG	Open Sea	ENST00000494932	chr3	111718195	111732567	14373	+	58	ENSG00000144834	TAGLN3	protein_coding	chromosome	TAGLN3	ENSG00000144834	TAGLN3						Bivalent_poised_promoter	0.0909617142360362			111999288	cg20126106_TC21	cg20126106
cg18998911	chr3	111718245	R	II	TAGLN3	1stExon	opensea		Both	CG	Open Sea	ENST00000494932	chr3	111718195	111732567	14373	+	49	ENSG00000144834	TAGLN3	protein_coding	chromosome	TAGLN3	ENSG00000144834	TAGLN3						Bivalent_poised_promoter	0.0909617142360362			111999398	cg18998911_BC21	cg18998911
cg20941855	chr3	111718457	R	II	TAGLN3	Body	opensea		Both	CG	Open Sea	ENST00000494932	chr3	111718195	111732567	14373	+	261	ENSG00000144834	TAGLN3	protein_coding	chromosome	TAGLN3	ENSG00000144834	TAGLN3						Bivalent_poised_promoter	0.0909617142360362			111999610	cg20941855_BC21	cg20941855
cg09333820	chr3	112051434	F	II	CD200	TSS1500	shore	chr3:112051893-112052406	Both	CG	North Shore	ENST00000606471	chr3	112051347	112066677	15331	+	86	ENSG00000091972	CD200	protein_coding	chromosome	CD200	ENSG00000091972	CD200						Active_non-prostate_lineage_enhancer	0.0969583461699862
cg23276990	chr3	112051561	R	II	CD200	TSS1500	shore	chr3:112051893-112052406	Both	CG	North Shore	ENST00000607516	chr3	112051688	112054843	3156	+	125	ENSG00000091972	CD200	protein_coding	chromosome	CD200	ENSG00000091972	CD200						Active_non-prostate_lineage_enhancer	0.0969583461699862			112332714	cg23276990_TC21	cg23276990
cg10777851	chr3	112051808	F	II	CD200	TSS200	shore	chr3:112051893-112052406	Both	CG	North Shore	ENST00000607516	chr3	112051688	112054843	3156	+	119	ENSG00000091972	CD200	protein_coding	chromosome	CD200	ENSG00000091972	CD200	PRAD_22840	3.2405393222034	Promoter	0.596806387225549	0.403193612774451	Bivalent_poised_promoter	0.0969583461699862			112332961	cg10777851_TC21	cg10777851
cg01031032	chr3	112051894	R	II	CD200	TSS200	island	chr3:112051893-112052406	Both	CG	Island	ENST00000473539	chr3	112052003	112080979	28977	+	107	ENSG00000091972	CD200	protein_coding	chromosome	CD200	ENSG00000091972	CD200	PRAD_22840	3.2405393222034	Promoter	0.596806387225549	0.403193612774451	Bivalent_poised_promoter	0.0969583461699862			112333047	cg01031032_BC21	cg01031032
cg09006015	chr3	112051908	R	I	CD200	TSS200	island	chr3:112051893-112052406	Red	CG	Island	ENST00000473539	chr3	112052003	112080979	28977	+	93	ENSG00000091972	CD200	protein_coding	chromosome	CD200	ENSG00000091972	CD200	PRAD_22840	3.2405393222034	Promoter	0.596806387225549	0.403193612774451	Bivalent_poised_promoter	0.0969583461699862
cg04367486	chr3	112051991	F	I	CD200	1stExon	island	chr3:112051893-112052406	Red	CG	Island	ENST00000473539	chr3	112052003	112080979	28977	+	10	ENSG00000091972	CD200	protein_coding	chromosome	CD200	ENSG00000091972	CD200	PRAD_22840	3.2405393222034	Promoter	0.596806387225549	0.403193612774451	Bivalent_poised_promoter	0.0969583461699862			112333144	cg04367486_BC11	cg04367486
cg03329165	chr3	112052218	R	II	CD200	Body	island	chr3:112051893-112052406	Both	CG	Island	ENST00000383681	chr3	112052025	112081631	29607	+	192	ENSG00000091972	CD200	protein_coding	chromosome	CD200	ENSG00000091972	CD200	PRAD_22840	3.2405393222034	Promoter	0.596806387225549	0.403193612774451	Bivalent_poised_promoter	0.0969583461699862			112333371	cg03329165_BC21	cg03329165
[truncated: 4,973 more rows]
