# Supplementary material for: Methylation reprogramming associated with aggressive prostate cancer and ancestral disparities
Source: Mol Syst Biol. 2025 Oct 7;21(12):1676–701. doi: 10.1038/s44320-025-00153-x (PMC12673094; doi:10.1038/s44320-025-00153-x)
Supplement: Supplementary file 36 — Data Set EV34 [file 44320_2025_153_MOESM36_ESM.xlsx]

## Sheet: Sheet1
Dataset EV34 Study participant demographic, clinicopathological, genomic and epigenomic estimated, and EPIC array-based characteristics for 193 EPIC samples.

## Sheet: Dataset EV34
Sample_ID	Age at Diagnosis	PSA	Cancer Status	Gleason	ISUP	Recruitment Location	Ancestry	Ancestry Fraction: European	Ancestry Fraction: African	Ancestry Fraction: Asian	T-luminal %	Immune %	Stromal %	T-luminal Quartile	Immune Quartile	Stromal Quartile	EPIC Array
14227	51.6	9.3	PCa	4+3	ISUP_3	Australia	Asian	1e-05	1e-05	0.99998	15.5	13	33.2	Q3	Q1	Q2	EPICv1
17210	62.3	6.8	PCa	3+4	ISUP_2	Australia	Asian	1e-05	1e-05	0.99998	11	22.1	42.9	Q3	Q3	Q3	EPICv1
17374	69.8	6.4	PCa	3+4	ISUP_2	Australia	Asian	1e-05	1e-05	0.99998	64.7	6.8	19.5	Q4	Q1	Q1	EPICv1
18109	59.6	12.13	PCa	4+3	ISUP_3	Australia	Asian	1e-05	1e-05	0.99998	27.4	14.9	32.2	Q3	Q1	Q2	EPICv1
18251	60.4	8.44	PCa	5+4	ISUP_5	Australia	Asian	1e-05	1e-05	0.99998	73	7.7	11.7	Q4	Q1	Q1	EPICv1
19119	72.5	6.2	PCa	3+4	ISUP_2	Australia	Asian	1e-05	1e-05	0.99998	12.5	24.2	35.7	Q3	Q3	Q2	EPICv1
19121	75.4	6.8	PCa	5+4	ISUP_5	Australia	Asian	1e-05	1e-05	0.99998	13.6	17	40.9	Q3	Q2	Q3	EPICv1
19396	62.1	10.2	PCa	3+4	ISUP_2	Australia	Asian	1e-05	1e-05	0.99998	38.6	15	33.8	Q4	Q2	Q2	EPICv1
19601	74.2	5	PCa	5+4	ISUP_5	Australia	Asian	1e-05	1e-05	0.99998	25.1	24.1	31.2	Q3	Q3	Q2	EPICv1
19695	71.3	6.8	PCa	4+3	ISUP_3	Australia	Asian	1e-05	1e-05	0.99998	20.6	19	38.6	Q3	Q2	Q3	EPICv1
19717	65.5	14	PCa	3+4	ISUP_2	Australia	Asian	1e-05	1e-05	0.99998	16.6	27.4	36.5	Q3	Q4	Q2	EPICv1
19967	60.4	8.3	PCa	4+5	ISUP_5	Australia	Asian	1e-05	1e-05	0.99998	15.6	35.7	23.5	Q3	Q4	Q1	EPICv1
19986	73.4	9.9	PCa	4+3	ISUP_3	Australia	Asian	1e-05	1e-05	0.99998	5.4	18.9	58	Q2	Q2	Q4	EPICv1
20005	72.5	11.09	PCa	4+3	ISUP_3	Australia	Asian	1e-05	1e-05	0.99998	2.9	28.7	42.9	Q1	Q4	Q3	EPICv1
20247	56	7.5	PCa	4+3	ISUP_3	Australia	Asian	1e-05	1e-05	0.99998	2.6	33.7	38.2	Q1	Q4	Q3	EPICv1
20426	69.9	9.8	PCa	3+4	ISUP_2	Australia	Asian	1e-05	1e-05	0.99998	17.9	13.2	31.9	Q3	Q1	Q2	EPICv1
20432	61.2	14	PCa	4+3	ISUP_3	Australia	Asian	1e-05	1e-05	0.99998	14.7	13.3	31.8	Q3	Q1	Q2	EPICv1
20687	76.5	8.2	PCa	4+4	ISUP_4	Australia	Asian	1e-05	1e-05	0.99998	0	12.8	33.9	Q1	Q1	Q2	EPICv1
20769	77.8	8.32	PCa	4+3	ISUP_3	Australia	Asian	1e-05	1e-05	0.99998	8.3	16.9	38.6	Q2	Q2	Q3	EPICv1
20794	71.7	5.1	PCa	4+5	ISUP_5	Australia	Asian	1e-05	1e-05	0.99998	2.7	23.6	35.2	Q1	Q3	Q2	EPICv1
20841	69.4	10	PCa	4+3+5	ISUP_5	Australia	Asian	1e-05	1e-05	0.99998	39	19.4	31.5	Q4	Q2	Q2	EPICv1
20975	71.4	7.8	PCa	4+5	ISUP_5	Australia	Asian	1e-05	1e-05	0.99998	7.1	20.8	31.8	Q2	Q3	Q2	EPICv1
KAL0048	49	0.04	PCa	4+5	ISUP_5	SouthAfrica	African	0.001111	0.995406	0.003483	59.4	16.1	13.5	Q4	Q2	Q1	EPICv1
KAL0006	73	45.33	PCa	3+4	ISUP_2	SouthAfrica	African	0.008816	0.986908	0.004276	34.7	23.3	21.7	Q4	Q3	Q1	EPICv1
KAL0062	66	1956	PCa	4+3	ISUP_3	SouthAfrica	African	1e-05	0.992262	0.007728	50.1	18.9	28.2	Q4	Q2	Q1	EPICv1
KAL0064	95	3428	PCa	4+4	ISUP_4	SouthAfrica	African	0.003166	0.996373	0.000461	47.1	13.7	31.1	Q4	Q1	Q2	EPICv1
KAL0018	57	5.94	PCa	3+3	ISUP_1	SouthAfrica	African	0.005328	0.994662	1e-05	40.1	11.2	24.9	Q4	Q1	Q1	EPICv1
KAL0028	68	11.21	PCa	3+3	ISUP_1	SouthAfrica	African	0.021731	0.971856	0.006413	35.5	26.6	32	Q4	Q4	Q2	EPICv1
KAL0039	67	6.47	PCa	3+3	ISUP_1	SouthAfrica	African	1e-05	0.99998	1e-05	56.3	12.5	25.2	Q4	Q1	Q1	EPICv1
KAL0040	51	1.67	NoPCa	NoPCa	ISUP_0	SouthAfrica	African	0.011149	0.986319	0.002532	5.8	20	42.4	Q2	Q3	Q3	EPICv1
KAL0060	64	9.3	PCa	3+3	ISUP_1	SouthAfrica	African	0.000954	0.999036	1e-05	52.8	13.1	26.8	Q4	Q1	Q1	EPICv1
PUH0001	66	12.3	PCa	3+4	ISUP_2	SouthAfrica	European	0.993367	1e-05	0.006623	22.3	12.6	43.8	Q3	Q1	Q3	EPICv1
PUH0002	67	40.58	PCa	3+3	ISUP_1	SouthAfrica	European	0.99998	1e-05	1e-05	4.6	26.8	38.2	Q2	Q4	Q3	EPICv1
PUH0003	55	4.17	PCa	3+4	ISUP_2	SouthAfrica	European	0.99998	1e-05	1e-05	1.1	11.7	46.6	Q1	Q1	Q3	EPICv1
PUH0007	66	13.05	PCa	3+3	ISUP_1	SouthAfrica	European	0.973027	1e-05	0.026963	10	21.1	39.5	Q2	Q3	Q3	EPICv1
PUH0008	72	6.78	PCa	3+3	ISUP_1	SouthAfrica	European	0.980644	1e-05	0.019346	1.2	12.2	44.7	Q1	Q1	Q3	EPICv1
PUH0009	57	9.54	PCa	3+4	ISUP_2	SouthAfrica	European	0.999451	1e-05	0.000539	9	17.9	39.7	Q2	Q2	Q3	EPICv1
PUH0010	71	7.23	PCa	3+3	ISUP_1	SouthAfrica	European	0.99998	1e-05	1e-05	5.4	21	47.5	Q2	Q3	Q4	EPICv1
PUH0012	57	4.08	PCa	4+3	ISUP_3	SouthAfrica	European	0.96443	1e-05	0.03556	14.9	16.1	30.4	Q3	Q2	Q2	EPICv1
PUH0014	52	5.23	PCa	3+4	ISUP_2	SouthAfrica	European	0.967974	1e-05	0.032016	22.9	18.3	39.5	Q3	Q2	Q3	EPICv1
PUH0016	60	4	PCa	3+4	ISUP_2	SouthAfrica	European	0.989956	1e-05	0.010034	11.3	15.6	46.6	Q3	Q2	Q3	EPICv1
PUH0018	75	5.77	PCa	4+4	ISUP_4	SouthAfrica	European	0.99998	1e-05	1e-05	1.8	20.7	46.8	Q1	Q3	Q4	EPICv1
PUH0020	60	15.3	PCa	3+4	ISUP_2	SouthAfrica	European	0.99998	1e-05	1e-05	13.8	19.2	34.3	Q3	Q2	Q2	EPICv1
PUH0022	61	7.63	PCa	3+4	ISUP_2	SouthAfrica	European	0.979729	1e-05	0.020261	3	20	58.4	Q1	Q3	Q4	EPICv1
PUH0024	71	6.1	PCa	3+3	ISUP_1	SouthAfrica	European	0.978122	1e-05	0.021868	9.3	15.3	41	Q2	Q2	Q3	EPICv1
PUH0025	72	38	PCa	3+3	ISUP_1	SouthAfrica	European	0.964446	0.009615	0.025939	0	12	25	Q1	Q1	Q1	EPICv1
PUH0026	66	7.62	PCa	3+4	ISUP_2	SouthAfrica	European	0.995678	1e-05	0.004312	3.6	13.6	41.9	Q1	Q1	Q3	EPICv1
PUH0028	66	6.14	PCa	3+4 & 4+3	ISUP_3	SouthAfrica	European	0.99998	1e-05	1e-05	4.7	19.6	58.2	Q2	Q2	Q4	EPICv1
PUH0031	51	4.32	PCa	3+3 (L) 3+4 (R}	ISUP_2	SouthAfrica	European	0.993392	1e-05	0.006598	3.5	19.8	41	Q1	Q2	Q3	EPICv1
PUH0036	71	9.42	PCa	3+3	ISUP_1	SouthAfrica	European	0.960102	1e-05	0.039888	3.8	21	61.5	Q1	Q3	Q4	EPICv1
PUH0041	67	14.83	PCa	4+4	ISUP_4	SouthAfrica	European	0.970251	1e-05	0.029739	7.1	14.9	45.4	Q2	Q1	Q3	EPICv1
PUH0050	72	10.4	PCa	3+4	ISUP_2	SouthAfrica	European	0.99998	1e-05	1e-05	2.9	22.8	54.5	Q1	Q3	Q4	EPICv1
PUH0070	51		PCa	3+3	ISUP_1	SouthAfrica	European	0.907717	0.037411	0.054872	8.9	24.4	35.2	Q2	Q4	Q2	EPICv1
PUH0071	66	4.21	PCa	4+3	ISUP_3	SouthAfrica	European	0.95417	1e-05	0.04582	0.5	20.2	44.8	Q1	Q3	Q3	EPICv1
PUH0087	59	9.95	PCa	3+4	ISUP_2	SouthAfrica	European	0.99998	1e-05	1e-05	5.6	23.2	54.6	Q2	Q3	Q4	EPICv1
PUH0081	65	4.47	PCa	3+4	ISUP_2	SouthAfrica	European	0.996556	1e-05	0.003434	6	21.3	50.3	Q2	Q3	Q4	EPICv1
SMU0114	68	231.21	PCa	4+3	ISUP_3	SouthAfrica	African	0.009837	0.990134	2.9e-05	55.3	18.9	15.6	Q4	Q2	Q1	EPICv1
SMU0118	70	24	PCa	3+4	ISUP_2	SouthAfrica	African	0.006572	0.993418	1e-05	35.9	15.8	23.5	Q4	Q2	Q1	EPICv1
SMU0204	73	32	PCa	4+3	ISUP_3	SouthAfrica	Admixed	0.114506	0.705188	0.180306	57.3	11.5	22.3	Q4	Q1	Q1	EPICv1
SMU205	70	38	PCa	3+3	ISUP_1	SouthAfrica	African	1e-05	0.998432	0.001558	37	22.7	30.8	Q4	Q3	Q2	EPICv1
SMU0217	60	17.4	PCa	3+4	ISUP_2	SouthAfrica	African	0.000181	0.99754	0.002279	46.2	24.5	24.5	Q4	Q4	Q1	EPICv1
SMU0156	65	162.23	PCa	3+4	ISUP_2	SouthAfrica	African	1e-05	0.99998	1e-05	61.9	5.6	23.7	Q4	Q1	Q1	EPICv1
TSH022	67	188	NoPCa	NoPCa	ISUP_0	SouthAfrica	African	0.007136	0.992854	1e-05	9.5	37.1	48.7	Q2	Q4	Q4	EPICv1
TSH029	71	35	PCa	4+4	ISUP_4	SouthAfrica	African	1e-05	0.993186	0.006804	53.4	14.2	27.7	Q4	Q1	Q1	EPICv1
TSH033	70	60.17	NoPCa	NoPCa	ISUP_0	SouthAfrica	African	0.007358	0.988822	0.00382	5.2	32.3	33.7	Q2	Q4	Q2	EPICv1
UP2037	65	7.58	NoPCa	BPH	ISUP_0	SouthAfrica	African	0.007054	0.992936	1e-05	3.1	43.1	36.3	Q1	Q4	Q2	EPICv1
UP2039	71	319	PCa	4+4	ISUP_4	SouthAfrica	African	1e-05	0.999402	0.000588	53.1	14.2	21.7	Q4	Q1	Q1	EPICv1
UP2052	64	9.9	PCa	5+4	ISUP_5	SouthAfrica	African	1e-05	0.989965	0.010025	46.3	15	30.3	Q4	Q2	Q2	EPICv1
UP2099	76	100	PCa	4+4	ISUP_4	SouthAfrica	African	0.003703	0.996287	1e-05	70.6	4.7	18.9	Q4	Q1	Q1	EPICv1
UP2113	88	123	PCa	4+4	ISUP_4	SouthAfrica	African	1e-05	0.99998	1e-05	65.9	11.1	17.5	Q4	Q1	Q1	EPICv1
UP2116	99	65	PCa	5+5	ISUP_5	SouthAfrica	African	0.002438	0.997552	1e-05	51	20.9	22.5	Q4	Q3	Q1	EPICv1
UP2119	54	9	PCa	4+4	ISUP_4	SouthAfrica	African	0.041716	0.934056	0.024228	40.8	16.5	24.1	Q4	Q2	Q1	EPICv1
UP2133	58	100	PCa	4+5	ISUP_5	SouthAfrica	African	0.008018	0.991972	1e-05	92.1	1.1	1.8	Q4	Q1	Q1	EPICv1
UP2204	59	53	PCa	4+3	ISUP_3	SouthAfrica	European	0.99998	1e-05	1e-05	57.4	15.1	16.3	Q4	Q2	Q1	EPICv1
UP2243	67	46.4	PCa	4+4	ISUP_4	SouthAfrica	European	0.977092	1e-05	0.022898	32.8	22.3	41.4	Q4	Q3	Q3	EPICv1
TAF001	69	23.18	NoPCa	NoPCa	ISUP_0	SouthAfrica	African	1e-05	0.99998	1e-05	3.5	30.6	47.8	Q1	Q4	Q4	EPICv1
TAF002	55	111	NoPCa	NoPCa	ISUP_0	SouthAfrica	African	0.007639	0.987358	0.005003	1.9	25.2	49.4	Q1	Q4	Q4	EPICv1
TAF004	72	10	NoPCa	NoPCa	ISUP_0	SouthAfrica	African	0.013823	0.977535	0.008642	1.1	13.4	46.7	Q1	Q1	Q4	EPICv1
KAL0088	66	6.2	PCa	3+3	ISUP_1	SouthAfrica	European	0.989616	0.001526	0.008858	34.8	15.1	25.6	Q4	Q1	Q1	EPICv2
KAL0057	67	37.8	PCa	3+3	ISUP_1	SouthAfrica	African	0.006975	0.987843	0.005182	55.3	7.4	35.4	Q4	Q1	Q2	EPICv2
KAL0067	64	7.5	PCa	3+3	ISUP_1	SouthAfrica	African	1e-05	0.99998	1e-05	36.2	18.4	39.1	Q4	Q2	Q3	EPICv2
KAL0075	63	9.6	PCa	3+3	ISUP_1	SouthAfrica	African	1e-05	0.99998	1e-05	43.7	12.4	39.8	Q4	Q1	Q3	EPICv2
SMU248	67	37.4	PCa	3+4	ISUP_2	SouthAfrica	African	1e-05	0.989203	0.010787	47.8	14.5	19.3	Q4	Q1	Q1	EPICv2
SMU237	69	26.43	PCa	3+4	ISUP_2	SouthAfrica	African	0.000242	0.994209	0.005549	61.4	14.2	15.7	Q4	Q1	Q1	EPICv2
DOD041	83	16.78	PCa	3+4	ISUP_2	SouthAfrica	African	0.011335	0.983933	0.004732	42.6	4.8	51.3	Q4	Q1	Q4	EPICv2
DSM011	62	40	P_PCa	BPH	ISUP_0	SouthAfrica	African	1e-05	0.99998	1e-05	49.3	13.7	23.1	Q4	Q1	Q1	EPICv2
DSM044	72	100	PCa	3+4	ISUP_2	SouthAfrica	African	1e-05	0.99735	0.00264	52.5	14.6	11.2	Q4	Q1	Q1	EPICv2
DSM083	47	28.43	P_PCa	BPH	ISUP_0	SouthAfrica	African	1e-05	0.994655	0.005335	40.9	29	25.7	Q4	Q4	Q1	EPICv2
12704	57.8	3.9	PCa	4+3+5	ISUP_5	Australia	European	0.99998	1e-05	1e-05	5.2	31.1	33.5	Q2	Q4	Q2	EPICv2
13180	62.8	8.6	PCa	4+3	ISUP_3	Australia	European	0.99998	1e-05	1e-05	42.5	16.3	28.8	Q4	Q1	Q2	EPICv2
13255	63.4	15	PCa	4+3	ISUP_3	Australia	European	0.99998	1e-05	1e-05	4.8	22	47.3	Q2	Q3	Q4	EPICv2
13586	68.4	14	PCa	4+3+5	ISUP_5	Australia	European	0.99998	1e-05	1e-05	47	15	22.9	Q4	Q1	Q1	EPICv2
13653	56.5	21	PCa	4+3+5	ISUP_5	Australia	European	0.99998	1e-05	1e-05	31.7	7.5	20.2	Q3	Q1	Q1	EPICv2
13775	60.5	42	PCa	4+3	ISUP_3	Australia	European	0.99998	1e-05	1e-05	7.3	24	34.3	Q2	Q3	Q2	EPICv2
14403	72.4	16	PCa	3+4	ISUP_2	Australia	European	0.99998	1e-05	1e-05	1.7	27.9	55.6	Q1	Q3	Q4	EPICv2
14526	69.9	6.4	PCa	4+3	ISUP_3	Australia	European	0.989476	1e-05	0.010514	5.6	18.9	41.3	Q2	Q2	Q3	EPICv2
16400	68.2	8.3	PCa	4+3	ISUP_3	Australia	European	0.99998	1e-05	1e-05	21.8	20	56	Q3	Q2	Q4	EPICv2
16662	71.6	3.5	PCa	4+4	ISUP_4	Australia	European	0.99998	1e-05	1e-05	2.8	37.8	50.1	Q1	Q4	Q4	EPICv2
17123	65.8	9.8	PCa	4+4	ISUP_4	Australia	European	0.888598	1e-05	0.111392	6.7	25.5	40.7	Q2	Q3	Q3	EPICv2
17639	68.9	6.03	PCa	4+3	ISUP_3	Australia	European	0.99998	1e-05	1e-05	5.1	18.4	54.2	Q2	Q2	Q4	EPICv2
19098	60	4.7	PCa	4+3	ISUP_3	Australia	European	0.99998	1e-05	1e-05	2.9	25.1	63.2	Q1	Q3	Q4	EPICv2
19507	64.3	11.4	PCa	4+4	ISUP_4	Australia	Asian	1e-05	1e-05	0.99998	6.8	15.4	61.5	Q2	Q1	Q4	EPICv2
19588	68.8	9.3	PCa	3+4	ISUP_2	Australia	European	0.99998	1e-05	1e-05	18.3	9.1	38.8	Q3	Q1	Q3	EPICv2
19607	59.8	5.4	PCa	3+4	ISUP_2	Australia	European	0.99998	1e-05	1e-05	2.6	29.4	52.4	Q1	Q4	Q4	EPICv2
19614	64.3	9.83	PCa	3+4	ISUP_2	Australia	European	0.99998	1e-05	1e-05	2.4	29	65.9	Q1	Q4	Q4	EPICv2
14649	70	30	PCa	4+5	ISUP_5	Australia	European	0.99998	1e-05	1e-05	3.1	30.6	49	Q1	Q4	Q4	EPICv2
14705	58.6	5.3	PCa	3+4	ISUP_2	Australia	European	0.99998	1e-05	1e-05	3.4	23.2	38.3	Q1	Q3	Q3	EPICv2
NAM0001	70	7.54	PCa			Namibia	European	0.961089	0.025715	0.013196	64.7	11.8	20.6	Q4	Q1	Q1	EPICv2
NAM5051	78	128	PCa	4+3	ISUP_3	Namibia	European	0.99998	1e-05	1e-05	44.6	17.8	23.3	Q4	Q2	Q1	EPICv2
NAM5054	53	7.6	PCa	3+3	ISUP_1	Namibia	African	0.019605	0.969125	0.01127	36.6	35.3	22.4	Q4	Q4	Q1	EPICv2
NAM5055	52	6.2	NoPCa	BPH	ISUP_0	Namibia	African	0.161873	0.8109	0.027227	16.5	20.1	44.2	Q3	Q2	Q3	EPICv2
TAF009	81	11.89	PCa	3+3	ISUP_1	SouthAfrica	African	0.0058	0.992016	0.002184	37.4	14.5	23.6	Q4	Q1	Q1	EPICv2
TAF011	71	22.9	NoPCa	NoPCa	ISUP_0	SouthAfrica	African	0.00073	0.994601	0.004669	6.8	12.9	24.7	Q2	Q1	Q1	EPICv2
TAF015	74	14.2	NoPCa	NoPCa	ISUP_0	SouthAfrica	African	0.007169	0.987809	0.005022	14.2	18.5	24.6	Q3	Q2	Q1	EPICv2
TAF016	65	25.85	NoPCa	BPH	ISUP_0	SouthAfrica	African	0.000785	0.995168	0.004047	9.4	21.8	42.9	Q3	Q3	Q3	EPICv2
TAF017	67	29.5	P_PCa	NoPCa	ISUP_0	SouthAfrica	African	0.006576	0.991464	0.00196	38	33.7	27.7	Q4	Q4	Q1	EPICv2
TAF019	79	9.82	NoPCa	NoPCa	ISUP_0	SouthAfrica	African	0.014435	0.985555	1e-05	15.4	30.8	27.6	Q3	Q4	Q1	EPICv2
DOD002	80	155	P_PCa	BPH	ISUP_0	SouthAfrica	African	1e-05	0.99698	0.00301	50.7	15.3	28.3	Q4	Q1	Q2	EPICv2
DOD003	69	9.42	NoPCa	BPH	ISUP_0	SouthAfrica	African	0.003229	0.996761	1e-05	11.7	25.7	38.2	Q3	Q3	Q3	EPICv2
DOD004	80	22	NoPCa	BPH	ISUP_0	SouthAfrica	African	0.00951	0.99048	1e-05	2.1	42.7	49.4	Q1	Q4	Q4	EPICv2
DOD006	65	7.2	NoPCa	BPH	ISUP_0	SouthAfrica	African	1e-05	0.997447	0.002543	6.6	22.8	35.6	Q2	Q3	Q2	EPICv2
DOD007	68	3.01	NoPCa	BPH	ISUP_0	SouthAfrica	African	#N/A	#N/A	#N/A	6.4	17.3	37.6	Q2	Q2	Q3	EPICv2
DOD009	61	11.57	NoPCa	NoPCa	ISUP_0	SouthAfrica	African	0.011513	0.986509	0.001978	14.2	19.8	29.7	Q3	Q2	Q2	EPICv2
DOD015	70		PCa	4+5	ISUP_5	SouthAfrica	African	0.019758	0.974942	0.0053	49.9	19.6	21.7	Q4	Q2	Q1	EPICv2
DOD017	77	35.91	NoPCa	NoPCa	ISUP_0	SouthAfrica	African	0.030968	0.969022	1e-05	2.8	23.5	66	Q1	Q3	Q4	EPICv2
DOD019	66	5.31	NoPCa	BPH	ISUP_0	SouthAfrica	African	0.002508	0.997482	1e-05	2.4	25.8	38.1	Q1	Q3	Q3	EPICv2
DSM002	56	5.65	P_PCa	BPH	ISUP_0	SouthAfrica	African	1e-05	0.99998	1e-05	37.2	13.6	21.4	Q4	Q1	Q1	EPICv2
DSM003	69	13.07	NoPCa	BPH	ISUP_0	SouthAfrica	African	1e-05	0.99998	1e-05	4.3	22.8	43.1	Q2	Q3	Q3	EPICv2
DSM008	63	6.28	NoPCa	BPH	ISUP_0	SouthAfrica	African	1e-05	0.995248	0.004742	6	27.6	47.4	Q2	Q3	Q4	EPICv2
DSM004	74	61.73	NoPCa	BPH	ISUP_0	SouthAfrica	African	0.001474	0.988533	0.009993	22.7	19.7	44.3	Q3	Q2	Q3	EPICv2
DOD050	69	50.51	NoPCa	BPH	ISUP_0	SouthAfrica	African	4.4e-05	0.999946	1e-05	2.3	17.7	58.8	Q1	Q2	Q4	EPICv2
DOD052	65	23.05	NoPCa	NoPCa	ISUP_0	SouthAfrica	African	0.011335	0.987436	0.001229	9.6	20.5	46.6	Q3	Q2	Q4	EPICv2
DOD053	72	39.53	PCa	4+5	ISUP_5	SouthAfrica	African	0.014245	0.98179	0.003965	53	20.5	17.2	Q4	Q2	Q1	EPICv2
DOD054	61	12	NoPCa	NoPCa	ISUP_0	SouthAfrica	African	0.006223	0.993767	1e-05	6.1	18.1	33.7	Q2	Q2	Q2	EPICv2
DOD055	79	2.6	PCa	3+4 & 2+3	ISUP_2	SouthAfrica	African	0.000297	0.985706	0.013997	56.5	14.9	21.2	Q4	Q1	Q1	EPICv2
DOD056	61	9.5	NoPCa	NoPCa	ISUP_0	SouthAfrica	African	0.011581	0.988409	1e-05	2.2	34.2	29.2	Q1	Q4	Q2	EPICv2
DOD059	64	13.7	NoPCa	NoPCa	ISUP_0	SouthAfrica	African	0.011065	0.988925	1e-05	1.8	15.5	38	Q1	Q1	Q3	EPICv2
DOD060	64	12.7	NoPCa	NoPCa	ISUP_0	SouthAfrica	African	0.023347	0.976643	1e-05	2.6	43.2	32.1	Q1	Q4	Q2	EPICv2
DOD061	57	4.5	NoPCa	NoPCa	ISUP_0	SouthAfrica	African	0.001605	0.991766	0.006628	0.6	26.9	68.1	Q1	Q3	Q4	EPICv2
DOD062	73	88.6	PCa	3+4	ISUP_2	SouthAfrica	African	1e-05	0.99998	1e-05	35.4	24.2	32.3	Q4	Q3	Q2	EPICv2
DOD063	55	8.8	NoPCa	NoPCa	ISUP_0	SouthAfrica	African	0.012688	0.98251	0.004802	1.9	25.8	68.3	Q1	Q3	Q4	EPICv2
DOD064	64	15	NoPCa	NoPCa	ISUP_0	SouthAfrica	African	0.008559	0.988971	0.00247	9.2	23.3	32.3	Q3	Q3	Q2	EPICv2
DOD065	69	79	PCa	5+4	ISUP_5	SouthAfrica	African	1e-05	0.99998	1e-05	47.8	16.7	19.9	Q4	Q2	Q1	EPICv2
DOD066	69	6	PCa	4+5	ISUP_5	SouthAfrica	African	0.007486	0.992504	1e-05	66.2	14.1	14.9	Q4	Q1	Q1	EPICv2
DOD067	75	735	PCa	4+4 & 4+5	ISUP_5	SouthAfrica	African	0.003781	0.996209	1e-05	64	20.8	15.3	Q4	Q2	Q1	EPICv2
DOD068	83	86.36	PCa	4+3	ISUP_3	SouthAfrica	African	0.009144	0.990846	1e-05	49.6	19.4	20	Q4	Q2	Q1	EPICv2
DOD071	69	9.6	NoPCa	NoPCa	ISUP_0	SouthAfrica	African	0.006592	0.993398	1e-05	1.5	27.8	49.9	Q1	Q3	Q4	EPICv2
DOD073	60	118.2	PCa	4+5	ISUP_5	SouthAfrica	African	0.004892	0.990767	0.004341	57.3	14.9	27.8	Q4	Q1	Q2	EPICv2
DOD074	57	100	PCa	4+5	ISUP_5	SouthAfrica	African	0.002892	0.997098	1e-05	64.6	18	12.6	Q4	Q2	Q1	EPICv2
DOD076	55	15	NoPCa	BPH	ISUP_0	SouthAfrica	African	1e-05	0.99998	1e-05	0.6	30.7	51.6	Q1	Q4	Q4	EPICv2
DSM022	73	26.8	P_PCa	BPH	ISUP_0	SouthAfrica	African	1e-05	0.99998	1e-05	36.2	12.5	18.7	Q4	Q1	Q1	EPICv2
DOD078	87	5.89	NoPCa	BPH	ISUP_0	SouthAfrica	African	0.012291	0.987699	1e-05	9.3	29.2	40.9	Q3	Q4	Q3	EPICv2
DOD079	70	13.6	NoPCa	NoPCa	ISUP_0	SouthAfrica	African	0.019282	0.980708	1e-05	1.3	31.9	35.9	Q1	Q4	Q3	EPICv2
DOD084	87	15.83	PCa	4+4	ISUP_4	SouthAfrica	African	0.006243	0.99351	0.000247	41.4	16	13.7	Q4	Q1	Q1	EPICv2
DOD085	60	13.01	NoPCa	NoPCa	ISUP_0	SouthAfrica	African	0.001246	0.998744	1e-05	9	34.6	31.4	Q2	Q4	Q2	EPICv2
DOD086	65	56.34	PCa	3+4	ISUP_2	SouthAfrica	African	0.013641	0.986349	1e-05	57.9	13.4	12.2	Q4	Q1	Q1	EPICv2
DOD087	60	836	PCa	3+4 & 4+4	ISUP_4	SouthAfrica	African	0.025877	0.966872	0.007251	38	20.8	27.8	Q4	Q2	Q2	EPICv2
DOD088	63	153	NoPCa	NoPCa	ISUP_0	SouthAfrica	African	0.002418	0.994698	0.002885	3	40.8	42.4	Q1	Q4	Q3	EPICv2
TAF012	81	18.6	PCa	5+4	ISUP_5	SouthAfrica	African	1e-05	0.99998	1e-05	49.2	29.9	15.3	Q4	Q4	Q1	EPICv2
TAF013	80	1.8	NoPCa	NoPCa	ISUP_0	SouthAfrica	African	0.008131	0.991859	1e-05	0.5	36.9	59.3	Q1	Q4	Q4	EPICv2
TAF014	76	9	NoPCa	BPH	ISUP_0	SouthAfrica	African	0.007064	0.984309	0.008627	0	15.3	37.5	Q1	Q1	Q3	EPICv2
DSM010	53	17.86	P_PCa	NoPCa	ISUP_0	SouthAfrica	African	0.000817	0.999173	1e-05	41.8	14.2	26.1	Q4	Q1	Q1	EPICv2
DSM032	73	8.29	NoPCa	NoPCa	ISUP_0	SouthAfrica	African	0.004414	0.990005	0.005581	10.1	34.7	34.3	Q3	Q4	Q2	EPICv2
DSM033	51	22.29	PCa	4+3	ISUP_3	SouthAfrica	African	1e-05	0.996744	0.003246	42.9	15.8	33.6	Q4	Q1	Q2	EPICv2
DSM034	59	34.58	NoPCa	BPH	ISUP_0	SouthAfrica	African	0.006187	0.990725	0.003087	12.2	15.1	33.6	Q3	Q1	Q2	EPICv2
DSM036	78	5.1	NoPCa	NoPCa	ISUP_0	SouthAfrica	African	1e-05	0.99998	1e-05	13.3	27.6	39.4	Q3	Q3	Q3	EPICv2
DSM037	72	761	NoPCa	NoPCa	ISUP_0	SouthAfrica	African	1e-05	0.997598	0.002392	2.9	23.4	54.6	Q1	Q3	Q4	EPICv2
DSM027	60	23	NoPCa	BPH	ISUP_0	SouthAfrica	African	1e-05	0.999208	0.000782	8.2	23.2	35.6	Q2	Q3	Q2	EPICv2
DSM028	70	49.7	NoPCa	NoPCa	ISUP_0	SouthAfrica	African	1e-05	0.999722	0.000268	4	32.7	46.5	Q2	Q4	Q4	EPICv2
DSM029	69	23.72	NoPCa	BPH	ISUP_0	SouthAfrica	African	0.001785	0.998205	1e-05	3.6	26.8	49.8	Q1	Q3	Q4	EPICv2
DSM023	67	12.33	NoPCa	BPH	ISUP_0	SouthAfrica	African	0.000917	0.998378	0.000705	8.8	18.1	40.6	Q2	Q2	Q3	EPICv2
DSM025	65	12.43	PCa	3+3	ISUP_1	SouthAfrica	African	1e-05	0.99998	1e-05	44.8	9.7	22.6	Q4	Q1	Q1	EPICv2
DSM017	55	14.69	NoPCa	BPH	ISUP_0	SouthAfrica	African	0.008642	0.971487	0.01987	3.8	19.8	51.5	Q1	Q2	Q4	EPICv2
DSM018	76	23	NoPCa	BPH	ISUP_0	SouthAfrica	African	1e-05	0.998941	0.001049	1.6	26.6	53	Q1	Q3	Q4	EPICv2
DSM019	62	7.25	NoPCa	BPH	ISUP_0	SouthAfrica	African	1e-05	0.99998	1e-05	3.4	15.3	62.3	Q1	Q1	Q4	EPICv2
DSM040	60	27.35	NoPCa	NoPCa	ISUP_0	SouthAfrica	African	1e-05	0.998196	0.001794	4.8	30.9	52.5	Q2	Q4	Q4	EPICv2
DSM041	67	59	NoPCa	BPH	ISUP_0	SouthAfrica	African	0.003858	0.996132	1e-05	1.4	27.8	52.9	Q1	Q3	Q4	EPICv2
DSM043	73	18.8	NoPCa	NoPCa	ISUP_0	SouthAfrica	African	0.011958	0.988032	1e-05	19.2	20.5	46.1	Q3	Q2	Q4	EPICv2
DSM046	63		NoPCa	BPH	ISUP_0	SouthAfrica	African	0.015601	0.982574	0.001825	3	25.9	53.9	Q1	Q3	Q4	EPICv2
DSM048	55	9.71	NoPCa	BPH	ISUP_0	SouthAfrica	African	1e-05	0.99998	1e-05	6.2	20.6	37.9	Q2	Q2	Q3	EPICv2
DSM050	71	10.8	NoPCa	NoPCa	ISUP_0	SouthAfrica	African	1e-05	0.99998	1e-05	5.8	29.1	42.3	Q2	Q4	Q3	EPICv2
DSM078	56	30.09	NoPCa	NoPCa	ISUP_0	SouthAfrica	African	1e-05	0.995589	0.004401	4.5	26.6	51.1	Q2	Q3	Q4	EPICv2
DSM081	70	29.64	NoPCa	NoPCa	ISUP_0	SouthAfrica	African	0.001333	0.997915	0.000752	19	26.1	45.4	Q3	Q3	Q3	EPICv2
DSM012	69	11	NoPCa	BPH	ISUP_0	SouthAfrica	African	0.002129	0.994974	0.002896	7.7	28.1	41.3	Q2	Q3	Q3	EPICv2
DOD036	81	25.61	NoPCa	BPH	ISUP_0	SouthAfrica	African	0.004135	0.990667	0.005198	0.6	52.7	39.8	Q1	Q4	Q3	EPICv2
DOD044	76	9.91	NoPCa	NoPCa	ISUP_0	SouthAfrica	African	0.001114	0.990007	0.008879	1.2	19.5	26.5	Q1	Q2	Q1	EPICv2
DOD045	64	33	PCa	3+4	ISUP_2	SouthAfrica	African	0.010005	0.989985	1e-05	40.2	16.4	33.7	Q4	Q2	Q2	EPICv2
DOD046	67	10.8	NoPCa	NoPCa	ISUP_0	SouthAfrica	African	0.004337	0.986064	0.009599	5.1	16.7	52	Q2	Q2	Q4	EPICv2
DOD047	80	11.7	NoPCa	NoPCa	ISUP_0	SouthAfrica	African	0.000204	0.994653	0.005143	0.9	22.6	50.2	Q1	Q3	Q4	EPICv2
DOD048	77	19	NoPCa	NoPCa	ISUP_0	SouthAfrica	African	1e-05	0.99998	1e-05	0.5	17.9	29	Q1	Q2	Q2	EPICv2
DOD049	71	11.93	NoPCa	NoPCa	ISUP_0	SouthAfrica	African	0.005628	0.990331	0.00404	3.9	33.2	48.1	Q2	Q4	Q4	EPICv2
DSM091	70	1000	PCa	4+3	ISUP_3	SouthAfrica	African	1e-05	0.99805	0.00194	54.8	13.1	27.8	Q4	Q1	Q2	EPICv2
DOD031	74	453	PCa	4+5	ISUP_5	SouthAfrica	African	0.010069	0.98779	0.002141	66	14.7	16.7	Q4	Q1	Q1	EPICv2
