# Supplementary material for: Methylation reprogramming associated with aggressive prostate cancer and ancestral disparities
Source: Mol Syst Biol. 2025 Oct 7;21(12):1676–701. doi: 10.1038/s44320-025-00153-x (PMC12673094; doi:10.1038/s44320-025-00153-x)
Supplement: Supplementary file 37 — Data Set EV35 [file 44320_2025_153_MOESM37_ESM.xlsx]

## Sheet: Sheet1
Dataset EV35 Ancestry fractions for 99 African patients included to produce the southern African-relevant SNP-overlapping probe filtering resource.

## Sheet: Dataset EV35
Sample_ID	Ancestry	Geography	Ancestry Fraction: European	Ancestry Fraction: African	Ancestry Fraction: Asian
KAL012	African	South Africa	0.001486	0.998504	1e-05
KAL047	African	South Africa	1e-05	0.996357	0.003633
KAL052	African	South Africa	1e-05	0.99363	0.00636
KAL057	African	South Africa	0.001421	0.991349	0.00723
KAL067	African	South Africa	1e-05	0.99998	1e-05
KAL075	African	South Africa	0.000128	0.999862	1e-05
SMU271	African	South Africa	1e-05	0.99998	1e-05
SMU243	African	South Africa	0.004179	0.995811	1e-05
SMU248	African	South Africa	1e-05	0.987917	0.012073
SMU275	African	South Africa	1e-05	0.99998	1e-05
SMU237	African	South Africa	1e-05	0.991576	0.008414
SMU241	African	South Africa	0.000893	0.995787	0.003319
SMU250	African	South Africa	0.008274	0.991716	1e-05
DOD008	African	South Africa	0.045285	0.94664	0.008075
DOD037	African	South Africa	0.006622	0.992916	0.000461
DOD039	African	South Africa	0.008902	0.989124	0.001974
DOD040	African	South Africa	0.022493	0.977497	1e-05
DOD041	African	South Africa	0.014988	0.976843	0.008169
DSM007	African	South Africa	0.009563	0.987687	0.00275
DSM011	African	South Africa	1e-05	0.99998	1e-05
DSM013	African	South Africa	0.002709	0.997281	1e-05
DSM014	African	South Africa	1e-05	0.992299	0.007691
DSM015	African	South Africa	1e-05	0.99998	1e-05
DSM021	African	South Africa	1e-05	0.998069	0.001921
DSM024	African	South Africa	0.000916	0.999074	1e-05
DSM026	African	South Africa	1e-05	0.99998	1e-05
DSM039	African	South Africa	0.016622	0.982481	0.000897
DSM042	African	South Africa	1e-05	0.99998	1e-05
DSM044	African	South Africa	1e-05	0.99998	1e-05
DSM045	African	South Africa	0.00319	0.994548	0.002261
DSM049	African	South Africa	1e-05	0.992177	0.007813
DSM068	African	South Africa	0.006306	0.986389	0.007305
DSM083	African	South Africa	1e-05	0.997795	0.002195
NAM003	African	Namibia	0.026529	0.966865	0.006605
NAM004	African	Namibia	0.015663	0.965619	0.018718
NAM005	African	Namibia	0.097717	0.876547	0.025736
NAM006	African	Namibia	0.024673	0.967688	0.007639
NAM007	African	Namibia	0.019354	0.967645	0.013
NAM008	African	Namibia	0.108993	0.879486	0.011521
NAM009	African	Namibia	0.22657	0.75791	0.01552
NAM011	African	Namibia	0.149116	0.839843	0.01104
NAM012	African	Namibia	1.1e-05	0.999979	1e-05
NAM013	African	Namibia	0.071285	0.904925	0.02379
NAM5054	African	Namibia	0.018437	0.968753	0.01281
NAM5055	African	Namibia	0.16304	0.810128	0.026831
NAM5056	African	Namibia	0.000176	0.999814	1e-05
KAL008	African	South Africa	1e-05	0.99998	1e-05
KAL009	African	South Africa	1e-05	0.994536	0.005454
KAL018	African	South Africa	0.005562	0.994428	1e-05
KAL026	African	South Africa	1.1e-05	0.999979	1e-05
KAL028	African	South Africa	0.017723	0.975075	0.007202
KAL039	African	South Africa	1e-05	0.99998	1e-05
KAL048	African	South Africa	1e-05	0.99998	1e-05
KAL060	African	South Africa	0.003002	0.996988	1e-05
KAL061	African	South Africa	1e-05	0.991374	0.008616
KAL062	African	South Africa	0.005051	0.985556	0.009393
KAL064	African	South Africa	0.003142	0.994412	0.002446
KAL113	African	South Africa	0.013118	0.983947	0.002934
KAL114	African	South Africa	0.054464	0.940231	0.005305
SMU114	African	South Africa	0.008213	0.991664	0.000123
SMU118	African	South Africa	0.012052	0.987938	1e-05
SMU147	African	South Africa	1e-05	0.992861	0.007129
SMU156	African	South Africa	1e-05	0.99998	1e-05
SMU170	African	South Africa	0.010506	0.989484	1e-05
SMU202	African	South Africa	0.006309	0.984946	0.008744
SMU210	African	South Africa	1e-05	0.999006	0.000984
SMU217	African	South Africa	1e-05	0.996952	0.003038
UP2052	African	South Africa	1e-05	0.990973	0.009017
UP2077	African	South Africa	0.005857	0.994133	1e-05
UP2037	African	South Africa	0.003521	0.996469	1e-05
UP2048	African	South Africa	1e-05	0.993882	0.006108
UP2039	African	South Africa	1e-05	0.997597	0.002393
UP2099	African	South Africa	1e-05	0.99998	1e-05
UP2113	African	South Africa	1e-05	0.99998	1e-05
UP2116	African	South Africa	0.005775	0.994215	1e-05
UP2119	African	South Africa	0.036889	0.943289	0.019822
UP2133	African	South Africa	0.005519	0.994471	1e-05
PUH019	African	South Africa	0.122388	0.874604	0.003008
PUH052	African	South Africa	1e-05	0.99998	1e-05
PUH058	African	South Africa	1e-05	0.99998	1e-05
SMU205	African	South Africa	1e-05	0.998135	0.001855
KAL040	African	South Africa	0.012431	0.9806	0.006969
SMU201	African	South Africa	1e-05	0.99998	1e-05
SMU214	African	South Africa	0.006273	0.993717	1e-05
KAL006	African	South Africa	0.011482	0.98184	0.006677
TSH019	African	South Africa	0.006844	0.98932	0.003836
TSH020	African	South Africa	0.011429	0.975993	0.012578
TSH021	African	South Africa	0.012987	0.978651	0.008362
TSH022	African	South Africa	0.007043	0.992947	1e-05
TSH024	African	South Africa	0.002133	0.997857	1e-05
TSH026	African	South Africa	0.012735	0.980509	0.006757
TSH027	African	South Africa	0.007174	0.989597	0.003229
TSH029	African	South Africa	1e-05	0.988535	0.011455
TSH030	African	South Africa	0.013086	0.985104	0.00181
TSH031	African	South Africa	0.001137	0.981902	0.016961
TSH033	African	South Africa	0.012353	0.980717	0.00693
TAF007	African	South Africa	1e-05	0.988745	0.011245
TAF008	African	South Africa	0.994596	0.005394
TAF010	African	South Africa	0.978773	0.001766
