# Supplementary material for: Methylation reprogramming associated with aggressive prostate cancer and ancestral disparities
Source: Mol Syst Biol. 2025 Oct 7;21(12):1676–701. doi: 10.1038/s44320-025-00153-x (PMC12673094; doi:10.1038/s44320-025-00153-x)
Supplement: Supplementary file 38 — Data Set EV36 [file 44320_2025_153_MOESM38_ESM.xlsx]

## Sheet: Sheet1
Dataset EV36 Quality control data filtering and preparation summary table for 286 EPIC samples.

## Sheet: Dataset EV36
Filtering summary for 110 EPICv1 samples
	Sample	Group	High_dpval_count	Median_bead_counts	Low_bead_counts	High_dpval_masked_count	Low_coverage_masked_count	Removed_SNP_overlapping	Removed_irrelevant_context	Removed_missing_values	Fraction_missing_values	Low_quality	Removed_cross_reactive	Removed_African_SNP_overlapping
1	14227	EPIC_v1	257	12	1857	257	1760	21278	3270	48615	0.000590352	no	38660	37956
2	17210	EPIC_v1	337	12	2493	337	2395	21278	3270	48615	0.000765691	no	38660	37956
3	17374	EPIC_v1	263	12	1915	263	1833	21278	3270	48615	0.000592874	no	38660	37956
4	18109	EPIC_v1	400	12	2566	400	2450	21278	3270	48615	0.000698835	no	38660	37956
5	18251	EPIC_v1	340	12	2018	340	1936	21278	3270	48615	0.000630717	no	38660	37956
6	19119	EPIC_v1	312	12	1877	312	1797	21278	3270	48615	0.000688743	no	38660	37956
7	19121	EPIC_v1	257	12	2169	257	2096	21278	3270	48615	0.000667299	no	38660	37956
8	19396	EPIC_v1	498	13	1822	498	1727	21278	3270	48615	0.000616842	no	38660	37956
9	19601	EPIC_v1	301	12	3364	301	3246	21278	3270	48615	0.000973828	no	38660	37956
10	19695	EPIC_v1	281	13	2228	281	2127	21278	3270	48615	0.000629456	no	38660	37956
11	19717	EPIC_v1	336	11	3228	336	3131	21278	3270	48615	0.0011744	no	38660	37956
12	19967	EPIC_v1	323	13	2024	323	1930	21278	3270	48615	0.00058909	no	38660	37956
13	19986	EPIC_v1	279	12	2146	279	2054	21278	3270	48615	0.000660992	no	38660	37956
14	20005	EPIC_v1	363	12	3793	363	3664	21278	3270	48615	0.00116178	no	38660	37956
15	20247	EPIC_v1	405	12	3850	405	3694	21278	3270	48615	0.00120719	no	38660	37956
16	20426	EPIC_v1	338	12	3447	338	3336	21278	3270	48615	0.00104195	no	38660	37956
17	20432	EPIC_v1	351	12	4031	351	3906	21278	3270	48615	0.0012526	no	38660	37956
18	20687	EPIC_v1	358	12	4121	358	3963	21278	3270	48615	0.00121098	no	38660	37956
19	20769	EPIC_v1	341	12	4620	341	4484	21278	3270	48615	0.00131063	no	38660	37956
20	20794	EPIC_v1	257	12	1907	257	1818	21278	3270	48615	0.000592874	no	38660	37956
21	20841	EPIC_v1	294	12	2042	294	1956	21278	3270	48615	0.000663515	no	38660	37956
22	20975	EPIC_v1	494	12	2497	494	2402	21278	3270	48615	0.00105204	no	38660	37956
23	KAL0007	EPIC_v1	325	12	2049	325	1969	21278	3270	48615	0.000672345	no	38660	37956
24	KAL0008	EPIC_v1	354	12	2614	354	2510	21278	3270	48615	0.000828763	no	38660	37956
25	KAL0009	EPIC_v1	379	12	2298	379	2207	21278	3270	48615	0.000830024	no	38660	37956
26	KAL0048	EPIC_v1	594	13	1390	594	1312	21278	3270	48615	0.000519711	no	38660	37956
27	KAL0006	EPIC_v1	302	12	3328	302	3204	21278	3270	48615	0.000991488	no	38660	37956
28	KAL0062	EPIC_v1	411	12	5772	411	5580	21278	3270	48615	0.00167014	no	38660	37956
29	KAL0064	EPIC_v1	363	12	2705	363	2601	21278	3270	48615	0.000765691	no	38660	37956
30	KAL0113	EPIC_v1	394	12	3156	394	3039	21278	3270	48615	0.00094103	no	38660	37956
31	KAL0114	EPIC_v1	373	12	4555	373	4399	21278	3270	48615	0.00138758	no	38660	37956
32	KAL0018	EPIC_v1	261	12	3122	261	2996	21278	3270	48615	0.000876697	no	38660	37956
33	KAL0026	EPIC_v1	232	12	3760	232	3652	21278	3270	48615	0.00101546	no	38660	37956
34	KAL0028	EPIC_v1	291	12	3015	291	2898	21278	3270	48615	0.000856514	no	38660	37956
35	KAL0039	EPIC_v1	259	11	3925	259	3805	21278	3270	48615	0.00126143	no	38660	37956
36	KAL0040	EPIC_v1	281	11	4062	281	3935	21278	3270	48615	0.00131946	no	38660	37956
37	KAL0060	EPIC_v1	232	12	2136	232	2048	21278	3270	48615	0.000625672	no	38660	37956
38	KAL0061	EPIC_v1	273	13	1880	273	1795	21278	3270	48615	0.000582783	no	38660	37956
39	PUH0001	EPIC_v1	373	12	3086	373	2968	21278	3270	48615	0.000917063	no	38660	37956
40	PUH0002	EPIC_v1	304	12	2875	304	2765	21278	3270	48615	0.0008439	no	38660	37956
41	PUH0003	EPIC_v1	246	12	2103	246	2018	21278	3270	48615	0.000657208	no	38660	37956
42	PUH0007	EPIC_v1	230	13	1202	230	1146	21278	3270	48615	0.000423842	no	38660	37956
43	PUH0008	EPIC_v1	287	11	2278	287	2194	21278	3270	48615	0.00105204	no	38660	37956
44	PUH0009	EPIC_v1	379	12	1576	379	1476	21278	3270	48615	0.000514665	no	38660	37956
45	PUH0010	EPIC_v1	196	13	2287	196	2188	21278	3270	48615	0.000628195	no	38660	37956
46	PUH0012	EPIC_v1	304	12	3241	304	3132	21278	3270	48615	0.000958691	no	38660	37956
47	PUH0014	EPIC_v1	515	12	1523	515	1439	21278	3270	48615	0.000542417	no	38660	37956
48	PUH0016	EPIC_v1	521	12	1220	521	1137	21278	3270	48615	0.000445287	no	38660	37956
49	PUH0018	EPIC_v1	342	11	2027	342	1952	21278	3270	48615	0.00102302	no	38660	37956
50	PUH0019	EPIC_v1	344	12	2447	344	2354	21278	3270	48615	0.00079092	no	38660	37956
51	PUH0020	EPIC_v1	431	12	2139	431	2038	21278	3270	48615	0.000684959	no	38660	37956
52	PUH0022	EPIC_v1	711	12	1231	711	1150	21278	3270	48615	0.000476822	no	38660	37956
53	PUH0024	EPIC_v1	310	13	1064	310	1011	21278	3270	48615	0.000441502	no	38660	37956
54	PUH0025	EPIC_v1	314	12	2147	314	2054	21278	3270	48615	0.000613057	no	38660	37956
55	PUH0026	EPIC_v1	417	13	1873	417	1790	21278	3270	48615	0.000648378	no	38660	37956
56	PUH0028	EPIC_v1	443	13	1470	443	1394	21278	3270	48615	0.000481868	no	38660	37956
57	PUH0031	EPIC_v1	1921	13	974	1921	911	21278	3270	48615	0.000669822	no	38660	37956
58	PUH0033	EPIC_v1	695	13	1623	695	1544	21278	3270	48615	0.000577737	no	38660	37956
59	PUH0036	EPIC_v1	301	13	2844	301	2751	21278	3270	48615	0.000845161	no	38660	37956
60	PUH0041	EPIC_v1	323	12	1394	323	1312	21278	3270	48615	0.000462947	no	38660	37956
61	PUH0050	EPIC_v1	309	13	1462	309	1386	21278	3270	48615	0.000480607	no	38660	37956
62	PUH0052	EPIC_v1	325	12	2706	325	2592	21278	3270	48615	0.000749292	no	38660	37956
63	PUH0058	EPIC_v1	333	12	2097	333	2010	21278	3270	48615	0.000678652	no	38660	37956
64	PUH0070	EPIC_v1	322	12	4207	322	4071	21278	3270	48615	0.00123494	no	38660	37956
65	PUH0071	EPIC_v1	313	13	1700	313	1619	21278	3270	48615	0.000528541	no	38660	37956
66	PUH0087	EPIC_v1	325	12	3175	325	3050	21278	3270	48615	0.000912017	no	38660	37956
67	PUH0081	EPIC_v1	692	12	2522	692	2336	21278	3270	48615	0.000913279	no	38660	37956
68	SMU0114	EPIC_v1	326	12	3340	326	3217	21278	3270	48615	0.00092337	no	38660	37956
69	SMU0118	EPIC_v1	374	12	3601	374	3468	21278	3270	48615	0.00102302	no	38660	37956
70	SMU0147	EPIC_v1	1258	12	1314	1258	1231	21278	3270	48615	0.000613057	no	38660	37956
71	SMU0170	EPIC_v1	353	13	2199	353	2098	21278	3270	48615	0.000660992	no	38660	37956
72	SMU201	EPIC_v1	387	13	2118	387	2033	21278	3270	48615	0.000628195	no	38660	37956
73	SMU0204	EPIC_v1	378	12	3118	378	2979	21278	3270	48615	0.000838854	no	38660	37956
74	SMU205	EPIC_v1	381	12	2154	381	2053	21278	3270	48615	0.000637025	no	38660	37956
75	SMU0210	EPIC_v1	617	13	1100	617	1026	21278	3270	48615	0.000397352	no	38660	37956
76	SMU214	EPIC_v1	707	13	1398	707	1308	21278	3270	48615	0.000529803	no	38660	37956
77	SMU0217	EPIC_v1	377	13	1661	377	1585	21278	3270	48615	0.00052728	no	38660	37956
78	SMU0156	EPIC_v1	693	12	2195	693	2071	21278	3270	48615	0.000722802	no	38660	37956
79	SMU0202	EPIC_v1	493	12	2275	493	2175	21278	3270	48615	0.000789658	no	38660	37956
80	SMU203	EPIC_v1	35496	12	1440	35496	1294	21278	3270	48615	0.0336538	yes	38660	37956
81	TAf007	EPIC_v1	354	12	2107	354	2007	21278	3270	48615	0.000614319	no	38660	37956
82	TAf008	EPIC_v1	356	12	3083	356	2947	21278	3270	48615	0.000890573	no	38660	37956
83	TAf010	EPIC_v1	506	13	2365	506	2255	21278	3270	48615	0.000730371	no	38660	37956
84	TSH019	EPIC_v1	369	12	2513	369	2412	21278	3270	48615	0.000803534	no	38660	37956
85	TSH020	EPIC_v1	283	12	2061	283	1972	21278	3270	48615	0.000679913	no	38660	37956
86	TSH021	EPIC_v1	368	12	1737	368	1646	21278	3270	48615	0.000635763	no	38660	37956
87	TSH022	EPIC_v1	398	11	3348	398	3238	21278	3270	48615	0.001544	no	38660	37956
88	TSH024	EPIC_v1	319	12	1911	319	1826	21278	3270	48615	0.000663515	no	38660	37956
89	TSH026	EPIC_v1	594	12	1526	594	1453	21278	3270	48615	0.000613057	no	38660	37956
90	TSH027	EPIC_v1	287	13	1513	287	1445	21278	3270	48615	0.000502051	no	38660	37956
91	TSH029	EPIC_v1	419	13	1516	419	1444	21278	3270	48615	0.000528541	no	38660	37956
92	TSH030	EPIC_v1	394	12	3633	394	3506	21278	3270	48615	0.0010205	no	38660	37956
93	TSH031	EPIC_v1	302	12	2947	302	2848	21278	3270	48615	0.000830024	no	38660	37956
94	TSH033	EPIC_v1	354	13	1955	354	1869	21278	3270	48615	0.000601704	no	38660	37956
95	UP2037	EPIC_v1	303	12	1634	303	1570	21278	3270	48615	0.000754338	no	38660	37956
96	UP2039	EPIC_v1	289	12	1556	289	1491	21278	3270	48615	0.000719018	no	38660	37956
97	UP2048	EPIC_v1	268	12	1987	268	1910	21278	3270	48615	0.000910756	no	38660	37956
98	UP2052	EPIC_v1	1304	12	2718	1304	2553	21278	3270	48615	0.00105834	no	38660	37956
99	UP2077	EPIC_v1	409	12	2770	409	2622	21278	3270	48615	0.000806057	no	38660	37956
100	UP2099	EPIC_v1	331	12	1694	331	1627	21278	3270	48615	0.000785874	no	38660	37956
101	UP2113	EPIC_v1	314	12	1444	314	1399	21278	3270	48615	0.000623149	no	38660	37956
102	UP2116	EPIC_v1	302	12	1873	302	1809	21278	3270	48615	0.000853991	no	38660	37956
103	UP2119	EPIC_v1	276	12	1522	276	1456	21278	3270	48615	0.000658469	no	38660	37956
104	UP2133	EPIC_v1	322	12	1843	322	1766	21278	3270	48615	0.000885527	no	38660	37956
105	UP2204	EPIC_v1	2368	12	1924	2368	1797	21278	3270	48615	0.00106717	no	38660	37956
106	UP2243	EPIC_v1	395	12	3000	395	2840	21278	3270	48615	0.000937246	no	38660	37956
107	TAF001	EPIC_v1	388	13	2165	388	2073	21278	3270	48615	0.000654685	no	38660	37956
108	TAF002	EPIC_v1	357	12	2054	357	1966	21278	3270	48615	0.000715234	no	38660	37956
109	TAF003	EPIC_v1	296	12	3404	296	3289	21278	3270	48615	0.00104699	no	38660	37956
110	TAF004	EPIC_v1	369	12	2204	369	2114	21278	3270	48615	0.000693789	no	38660	37956
