# Supplementary material for: Methylation reprogramming associated with aggressive prostate cancer and ancestral disparities
Source: Mol Syst Biol. 2025 Oct 7;21(12):1676–701. doi: 10.1038/s44320-025-00153-x (PMC12673094; doi:10.1038/s44320-025-00153-x)
Supplement: Supplementary file 39 — Source data Fig. 1 [file 44320_2025_153_MOESM39_ESM.zip]

Archive with 23 entries (18 files):
- MSB202513061T_SourceDataForFig1/
- MSB202513061T_SourceDataForFig1/.DS_Store
- __MACOSX/MSB202513061T_SourceDataForFig1/._.DS_Store
- MSB202513061T_SourceDataForFig1/Fig1A-D/
- MSB202513061T_SourceDataForFig1/Fig1E/
- MSB202513061T_SourceDataForFig1/Fig1G/
- MSB202513061T_SourceDataForFig1/Fig1F/
- MSB202513061T_SourceDataForFig1/Fig1A-D/.DS_Store
- __MACOSX/MSB202513061T_SourceDataForFig1/Fig1A-D/._.DS_Store
- MSB202513061T_SourceDataForFig1/Fig1A-D/SourceDataForFig1A-D.xlsx
- __MACOSX/MSB202513061T_SourceDataForFig1/Fig1A-D/._SourceDataForFig1A-D.xlsx
- MSB202513061T_SourceDataForFig1/Fig1E/SourceDataForFig1E.xlsx
- __MACOSX/MSB202513061T_SourceDataForFig1/Fig1E/._SourceDataForFig1E.xlsx
- MSB202513061T_SourceDataForFig1/Fig1E/.DS_Store
- __MACOSX/MSB202513061T_SourceDataForFig1/Fig1E/._.DS_Store
- MSB202513061T_SourceDataForFig1/Fig1G/.DS_Store
- __MACOSX/MSB202513061T_SourceDataForFig1/Fig1G/._.DS_Store
- MSB202513061T_SourceDataForFig1/Fig1G/SourceDataForFig1G.xlsx
- __MACOSX/MSB202513061T_SourceDataForFig1/Fig1G/._SourceDataForFig1G.xlsx
- MSB202513061T_SourceDataForFig1/Fig1F/.DS_Store
- __MACOSX/MSB202513061T_SourceDataForFig1/Fig1F/._.DS_Store
- MSB202513061T_SourceDataForFig1/Fig1F/SourceDataForFig1F.xlsx
- __MACOSX/MSB202513061T_SourceDataForFig1/Fig1F/._SourceDataForFig1F.xlsx
