# Supplementary material for: Methylation reprogramming associated with aggressive prostate cancer and ancestral disparities
Source: Mol Syst Biol. 2025 Oct 7;21(12):1676–701. doi: 10.1038/s44320-025-00153-x (PMC12673094; doi:10.1038/s44320-025-00153-x)
Supplement: Supplementary file 39 — Source data Fig. 1 [file 44320_2025_153_MOESM39_ESM.zip › MSB202513061T_SourceDataForFig1/Fig1A-D/SourceDataForFig1A-D.xlsx]

## Sheet: Description
Source Data for Figure 1A-D Distribution of African-confounded probe loss on EPICv1 and EPICv2 arrays across genomic features. Percentage (bars) and number (labels) of EPICv1 and EPICv2 probe sites identified to be confounded by African genomic diversity, shown relative to (A) gene regions, (B) CpG island context, (C) CpG probe type and (D) FANTOM5 enhancer overlap. Percentages are calculated rel…

## Sheet: SourceData
Fig. 1a: Percentage (bars) and number (labels) of probe sites, distributed on EPICv1 versus EPICv2, identified to be confounded by African genomic diversity relative to gene regions.
count	array	feature	percent
8894	EPICv1	TSS	14.8473
29650	EPICv1	Gene Body	49.4967
21359	EPICv1	Intergenic	35.656
7166	EPICv2	TSS	13.3017
31863	EPICv2	Gene Body	59.1447
14844	EPICv2	Intergenic	27.5537
Fig. 1b: Percentage (bars) and number (labels) of probe sites, distributed on EPICv1 versus EPICv2, identified to be confounded by African genomic diversity relative to CpG island context.
count	array	feature	percent
7833	EPICv1	Island	13.0761
8359	EPICv1	Shore	13.9542
5152	EPICv1	Shelf	8.60057
38559	EPICv1	Open sea	64.3691
4923	EPICv2	Island	9.13816
6347	EPICv2	Shore	11.7814
4719	EPICv2	Shelf	8.75949
37884	EPICv2	Open sea	70.3209
Fig. 1c: Percentage (bars) and number (labels) of probe sites, distributed on EPICv1 versus EPICv2, identified to be confounded by African genomic diversity relative to CpG probe type.
count	array	feature	percent
9444	EPICv1	I	15.7655
50459	EPICv1	II	84.2345
5662	EPICv2	I	10.5099
48211	EPICv2	II	89.4901
Fig. 1d: Percentage (bars) and number (labels) of probe sites, distributed on EPICv1 versus EPICv2, identified to be confounded by African genomic diversity relative to overlapping FANTOM5 enhancers.
count	array	fantom	percent
2275	EPICv1	FANTOM5 Enhancers	3.79781
2146	EPICv2	FANTOM5 Enhancers	3.98344
