# Supplementary material for: Methylation reprogramming associated with aggressive prostate cancer and ancestral disparities
Source: Mol Syst Biol. 2025 Oct 7;21(12):1676–701. doi: 10.1038/s44320-025-00153-x (PMC12673094; doi:10.1038/s44320-025-00153-x)
Supplement: Supplementary file 39 — Source data Fig. 1 [file 44320_2025_153_MOESM39_ESM.zip › MSB202513061T_SourceDataForFig1/Fig1E/SourceDataForFig1E.xlsx]

## Sheet: Description
Source Data for Figure 1E Scatterplot showing the correlation between methylation measurements from EPICv1 and EPICv2 for African replicate pair TAF002.

## Sheet: SourceData
mean.v1	mean.v2
0.693428	0.636494
0.30069	0.294177
0.147414	0.0969133
0.389495	0.292539
0.533886	0.495659
0.269185	0.464317
0.775725	0.736687
0.529825	0.494
0.782006	0.780481
0.770509	0.767983
0.820566	0.832577
0.561662	0.586073
0.16731	0.122922
0.0182447	0.0199117
0.0360468	0.0345078
0.126661	0.085326
0.317297	0.303379
0.747068	0.702553
0.538781	0.511162
0.560692	0.559771
0.189303	0.15817
0.370183	0.375477
0.459828	0.491039
0.200371	0.236141
0.634009	0.656949
0.213869	0.217467
0.457469	0.50492
0.528654	0.580006
0.785449	0.741661
0.58145	0.639016
0.403382	0.588869
0.594761	0.713111
0.905469	0.876343
0.626216	0.665647
0.813919	0.80764
0.619662	0.742377
0.43116	0.428997
0.581696	0.629076
0.584205	0.627564
0.821137	0.785081
0.434063	0.530946
0.575214	0.56965
0.468858	0.449621
0.403491	0.534159
0.266435	0.194617
0.170769	0.117023
0.509107	0.506526
0.617347	0.66764
0.684045	0.723871
0.382259	0.343816
0.0764508	0.0525636
0.038334	0.0364761
0.117053	0.0989798
0.0112419	0.0168651
0.103569	0.0817752
0.063243	0.0272472
0.0413383	0.0431878
0.147868	0.134431
0.0118281	0.0140971
0.0165947	0.00945939
0.0513801	0.0434149
0.0155863	0.0364231
0.158115	0.149212
0.167834	0.175969
0.451594	0.409339
0.675284	0.790722
0.855348	0.859901
0.80989	0.78321
0.301067	0.290957
0.391946	0.35767
0.31443	0.307794
0.148732	0.139425
0.236786	0.250868
0.11216	0.0835089
0.34772	0.354622
0.397775	0.412726
0.518374	0.494498
0.470862	0.587521
0.466292	0.481551
0.725244	0.714225
0.613007	0.678823
0.914442	0.901976
0.454116	0.44094
0.195535	0.146278
0.090393	0.0518837
0.0361493	0.0173143
0.0821824	0.0695937
0.0567797	0.0440638
0.196635	0.133527
0.268377	0.25327
0.103267	0.0722779
0.0440159	0.047372
0.0326092	0.0325637
0.0811386	0.0576909
0.0911181	0.0922116
0.491575	0.662312
0.609888	0.669035
0.512731	0.527742
0.393299	0.439559
0.77067	0.807403
0.839821	0.85037
0.720803	0.733071
0.766914	0.776903
0.729073	0.786723
0.822727	0.825923
0.665616	0.788958
0.865356	0.865521
0.879844	0.891975
0.690882	0.750843
0.884441	0.85879
0.738731	0.831599
0.554496	0.537427
0.0529361	0.0528021
0.123532	0.0722458
0.0427196	0.0415116
0.054892	0.0523868
0.0498339	0.041652
0.0898727	0.0971851
0.0514472	0.037565
0.0362008	0.0380222
0.430179	0.424655
0.42692	0.409193
0.118008	0.0502749
0.0308998	0.0189091
0.369057	0.349055
0.0261366	0.0187476
0.0109799	0.0224215
0.0196877	0.0259451
0.423007	0.464197
0.705221	0.73855
0.732801	0.746294
0.604906	0.610297
0.776761	0.799853
0.591198	0.654444
0.741457	0.728241
0.75529	0.825507
0.839781	0.893815
0.846457	0.815424
0.929854	0.910811
0.86112	0.854335
0.630368	0.671668
0.851991	0.85542
0.608829	0.574533
0.382769	0.393673
0.157937	0.16284
0.101196	0.0662662
0.198726	0.198121
0.0901934	0.0407349
0.125226	0.093876
0.128736	0.0794442
0.449689	0.418561
0.199335	0.185546
0.216396	0.220954
0.205366	0.203293
0.608919	0.622393
0.595833	0.589555
0.768721	0.817001
0.593479	0.57494
0.362141	0.351002
0.220637	0.208787
0.75911	0.709098
0.736923	0.759256
0.58786	0.595272
0.865155	0.856113
0.529352	0.519391
0.506077	0.449604
0.599452	0.66842
0.531543	0.545739
0.363103	0.337249
0.418097	0.458659
0.444084	0.475708
0.552054	0.592375
0.589394	0.545893
0.65829	0.689862
0.662049	0.671141
0.397015	0.558394
0.554429	0.613238
0.414113	0.425963
0.244076	0.206084
0.0874102	0.0515379
0.500965	0.508039
0.870368	0.90624
0.68346	0.744916
0.847548	0.825769
0.283861	0.251822
0.564961	0.614772
0.862075	0.861936
0.36141	0.311363
0.160978	0.143129
0.101703	0.0626417
0.0291518	0.0406997
0.0228346	0.011223
0.0143821	0.0189992
0.00505952	0.0131186
0.0116393	0.0301786
0.0753227	0.0713095
0.0699487	0.0598496
0.022569	0.0232471
0.0951628	0.183861
0.131026	0.10982
0.0734177	0.0618667
0.177672	0.147261
0.0518948	0.0548299
0.659387	0.709631
0.795487	0.859046
0.063129	0.0500152
0.573327	0.571645
0.389992	0.367047
0.616204	0.676149
0.931865	0.915116
0.369296	0.381878
0.616367	0.63184
0.594538	0.67862
0.45226	0.430883
0.478103	0.520776
0.504284	0.615728
0.386845	0.409176
0.517082	0.595463
0.940435	0.85391
0.679401	0.782985
0.851056	0.84389
0.859111	0.88405
0.798662	0.744867
0.813197	0.842871
0.637856	0.76069
0.762987	0.847786
0.852934	0.86634
0.803236	0.798593
0.86479	0.879929
0.647366	0.603213
0.0997347	0.0733382
0.0580357	0.0890302
0.0347932	0.0548394
0.0153326	0.0116388
0.0780507	0.0377177
0.0925595	0.0759156
0.0449478	0.0470313
0.570199	0.547435
0.587737	0.632761
0.664317	0.802811
0.641609	0.615546
0.430483	0.475325
0.591519	0.493509
0.137871	0.152481
0.124915	0.125335
0.0273625	0.0230738
0.111209	0.0826316
0.0287594	0.0140132
0.0280835	0.0252757
0.0704708	0.0581762
0.0135752	0.0199199
0.0179602	0.0238696
0.0229286	0.0140768
0.0399936	0.0299047
0.0216715	0.0242949
0.460803	0.574523
0.857334	0.849435
0.645933	0.681912
0.307057	0.50992
0.502345	0.533197
0.738275	0.77967
0.768917	0.804472
0.78977	0.819359
0.779525	0.851834
0.656121	0.591451
0.325759	0.322553
0.286206	0.33885
0.189028	0.233042
0.177977	0.18188
0.0992596	0.102578
0.17305	0.222457
0.165917	0.255792
0.315255	0.292582
0.444048	0.444169
0.422669	0.459583
0.43156	0.453224
0.648816	0.70804
0.727008	0.796908
0.743502	0.768288
0.13142	0.126131
0.0771664	0.0350877
0.0138282	0.0260734
0.0193259	0.02842
0.772288	0.796312
0.961068	0.981578
0.79347	0.827891
0.840505	0.815715
0.789138	0.810169
0.812893	0.826015
0.963996	0.955899
0.557162	0.600966
0.764144	0.781144
0.799935	0.880843
0.950375	0.969579
0.683387	0.696255
0.963913	0.984029
0.453003	0.472512
0.651635	0.804719
0.687246	0.725029
0.888849	0.956762
0.743985	0.816794
0.793352	0.812055
0.717058	0.816131
0.81206	0.86711
0.823696	0.795727
0.828676	0.835482
0.819279	0.825
0.713862	0.697799
0.711177	0.761087
0.766802	0.777532
0.685152	0.623298
0.87494	0.847986
0.837734	0.826372
0.903347	0.909021
0.83363	0.785323
0.580402	0.698459
0.991561	0.988943
0.985341	0.983788
0.82473	0.820561
0.858399	0.838107
0.622424	0.63336
0.711074	0.773123
0.779874	0.806906
0.814231	0.823607
0.728707	0.776204
0.786532	0.780467
0.839402	0.821031
0.738693	0.696009
0.858138	0.849665
0.705275	0.71882
0.941922	0.80856
0.080063	0.0636696
0.0815366	0.0301467
0.0367232	0.0303434
0.0353026	0.0292653
0.0459213	0.024016
0.02057	0.0129181
0.101684	0.0709495
0.275687	0.240856
0.700153	0.690096
0.130734	0.150962
0.400091	0.414594
0.312098	0.320609
0.0694894	0.0388185
0.201649	0.112848
0.0596275	0.0540201
0.229578	0.163102
0.856804	0.839831
0.390601	0.388358
0.651186	0.648976
0.796931	0.790717
0.90151	0.90919
0.695483	0.717478
0.378397	0.416057
0.0980709	0.0626681
0.0389628	0.0350835
0.00765567	0.00571491
0.00996483	0.00398406
0.221257	0.225224
0.56561	0.611992
0.48186	0.589773
0.747793	0.775493
0.601881	0.657018
0.480339	0.607291
0.442092	0.596656
0.501899	0.5531
0.326899	0.366851
0.519836	0.513959
0.499883	0.525468
0.154538	0.121762
0.29292	0.242288
0.636554	0.626305
0.782011	0.781936
0.707071	0.800798
0.975935	0.982781
0.860968	0.896751
0.680061	0.730714
0.68914	0.652746
0.972988	0.98746
0.82812	0.871589
0.915033	0.927943
0.673636	0.706567
0.768458	0.805703
0.989873	0.977882
0.567834	0.585495
0.785418	0.832179
0.781749	0.741609
0.883308	0.94725
0.741724	0.776867
0.802915	0.80168
0.906898	0.883728
0.95743	0.976024
0.989669	0.990623
0.808516	0.900881
0.745107	0.811595
0.744087	0.773823
0.806608	0.877611
0.975002	0.980943
0.759623	0.771585
0.706709	0.793618
0.773512	0.820419
0.977561	0.984772
0.987496	0.989488
0.763031	0.770665
0.732968	0.816577
0.762189	0.805875
0.695102	0.664588
0.598644	0.682543
0.898217	0.941481
0.863402	0.857004
0.746472	0.8
0.872416	0.887771
0.756168	0.816992
0.817229	0.892705
0.501701	0.523156
0.713977	0.771507
0.983504	0.978664
0.877698	0.87069
0.911413	0.919469
0.857531	0.852421
0.110483	0.229682
0.094238	0.107665
0.0221186	0.0202532
0.123955	0.0825809
0.0464845	0.0438954
0.0759315	0.0408721
0.00779049	0.0145136
0.0128308	0.015687
0.015756	0.0136262
0.0816107	0.0755432
0.369574	0.353752
0.744589	0.755462
0.458793	0.471441
0.843777	0.863716
0.891649	0.931019
0.794305	0.82884
0.163447	0.140374
0.0209714	0.0268919
0.504304	0.573825
0.76957	0.771842
0.654621	0.655639
0.903903	0.929229
0.786625	0.812916
0.926431	0.81069
0.692067	0.683916
0.653117	0.737381
0.665176	0.683649
0.564682	0.591042
0.70145	0.688152
0.809547	0.857079
0.682656	0.735088
0.801437	0.800364
0.870409	0.898638
0.561237	0.619312
0.776093	0.784457
0.857448	0.890232
0.834417	0.806722
0.766661	0.795554
0.489818	0.54126
0.881699	0.85064
0.701808	0.680609
0.629829	0.709263
0.748085	0.742411
0.766317	0.758294
0.406551	0.40675
0.212032	0.12838
0.235823	0.198001
0.0201806	0.0429547
0.0418886	0.119656
0.571697	0.486556
0.749009	0.773018
0.638377	0.788294
0.891353	0.824329
0.709489	0.732617
0.738271	0.799381
0.687085	0.490585
0.590226	0.604001
0.788134	0.786243
0.821648	0.831837
0.737647	0.816665
0.446356	0.469267
0.41794	0.383503
0.65347	0.70904
0.602631	0.69202
0.353875	0.376482
0.585841	0.630109
0.873451	0.903633
0.945205	0.950643
0.560253	0.536551
0.783742	0.808365
0.752492	0.73005
0.0322125	0.0182784
0.0840701	0.113749
0.195799	0.322686
0.377445	0.355922
0.621989	0.720276
0.939085	0.948265
0.786017	0.805495
0.771982	0.774694
0.757425	0.789811
0.665696	0.697213
0.574507	0.642666
0.580067	0.496352
0.541865	0.525921
0.620203	0.574596
0.457233	0.479105
0.468129	0.607299
0.453286	0.542308
0.493193	0.564795
0.593157	0.697896
0.516754	0.572393
0.481021	0.473288
0.341972	0.349482
0.456043	0.424433
0.414765	0.426622
0.304012	0.35963
0.469455	0.521344
0.386092	0.421633
0.455546	0.469223
0.531403	0.495261
0.446901	0.521134
0.617485	0.676723
0.52231	0.54585
0.587634	0.737159
0.7847	0.887576
0.621999	0.638046
0.653503	0.659839
0.544241	0.507812
0.431568	0.400447
0.396104	0.851107
0.580374	0.597693
0.684696	0.691418
0.712209	0.657634
0.702539	0.6623
0.589322	0.596297
0.489951	0.495469
0.501498	0.526286
0.257236	0.271157
0.520181	0.571615
0.49625	0.487318
0.661061	0.752968
0.69351	0.71233
0.921729	0.967163
0.941192	0.921716
0.634644	0.638054
0.740307	0.696689
0.799276	0.710477
0.726984	0.700364
0.684668	0.773448
0.521917	0.590056
0.493864	0.501865
0.656475	0.715761
0.529722	0.585216
0.494089	0.509437
0.510097	0.515671
0.395075	0.453309
0.655433	0.868105
0.945966	0.956871
0.598644	0.636526
0.678414	0.766565
0.943038	0.953851
0.821223	0.862598
0.731373	0.794032
0.734766	0.750494
0.773603	0.806931
0.870394	0.801414
0.81829	0.836029
0.834512	0.783194
0.511689	0.569878
0.58933	0.676844
0.0856684	0.079073
0.0795468	0.0636629
0.0446516	0.0444622
0.617634	0.619142
0.755697	0.828998
0.691175	0.724853
0.780621	0.768416
0.779623	0.811262
0.739669	0.816792
0.0114741	0.024399
0.0773841	0.106115
0.0787761	0.0633442
0.0396496	0.0402606
0.111684	0.115115
0.112412	0.0862961
0.252394	0.237325
0.578134	0.640532
0.563902	0.558755
0.3552	0.359613
0.42791	0.369134
0.597527	0.575478
0.5338	0.728578
0.848718	0.838732
0.73092	0.731988
0.83382	0.83433
0.740703	0.760057
0.527815	0.624709
0.558064	0.572636
0.362099	0.340707
0.499176	0.501524
0.651796	0.652565
0.777278	0.787777
0.739293	0.799946
0.393673	0.43542
0.461928	0.472883
0.543739	0.517313
0.872507	0.76918
0.981185	0.977084
0.57111	0.515492
0.67751	0.642027
0.950157	0.980042
0.770875	0.804167
0.77811	0.889036
0.64718	0.70701
0.909514	0.895967
0.988228	0.98703
0.941266	0.949166
0.753476	0.66967
0.712671	0.722998
0.871105	0.921327
0.710904	0.778463
0.755549	0.78565
0.95406	0.959819
0.856285	0.893681
0.822684	0.834556
0.633893	0.631935
0.607587	0.649276
0.863738	0.898494
0.943911	0.957658
0.783112	0.802123
0.784473	0.830127
0.978764	0.983796
0.853364	0.837558
0.857114	0.862862
0.804388	0.825798
0.0787421	0.0710581
0.0302099	0.0429041
0.0412016	0.0334956
0.908589	0.963547
0.619009	0.693911
0.964214	0.976925
0.947952	0.968915
0.863868	0.868488
0.697291	0.751206
0.640794	0.715147
0.455924	0.368634
0.384806	0.388028
0.211734	0.191173
0.387202	0.441086
0.706199	0.565096
0.38658	0.386759
0.618386	0.66549
0.303251	0.301124
0.787777	0.859127
0.837218	0.814398
0.475389	0.559983
0.654329	0.765959
0.680048	0.727747
0.780283	0.78867
0.959137	0.950267
0.829374	0.840589
0.696737	0.731446
0.442062	0.4434
0.538864	0.579358
0.152487	0.208214
0.0223228	0.0201452
0.055096	0.047516
0.0555959	0.0814871
0.0988586	0.061284
0.795603	0.787258
0.504509	0.484414
0.543613	0.572128
0.286476	0.286105
0.924258	0.940344
0.965488	0.982426
0.975614	0.970139
0.678074	0.774679
0.585046	0.60813
0.864304	0.889565
0.741169	0.712324
0.849705	0.853982
0.91406	0.939288
0.823477	0.88006
0.71276	0.682305
0.768575	0.670378
0.708468	0.708884
0.802445	0.817866
0.774488	0.726927
0.588052	0.71969
0.448955	0.33999
0.784507	0.822929
0.645553	0.658076
0.402535	0.520935
0.739924	0.775446
0.877504	0.881739
0.826872	0.807466
0.847405	0.806505
0.7826	0.782638
0.747565	0.69776
0.645799	0.641648
0.788241	0.84919
0.726744	0.76095
0.851134	0.864546
0.907406	0.907077
0.82024	0.856711
0.845528	0.846424
0.982858	0.984109
0.770958	0.786989
0.960492	0.960643
0.867033	0.881015
0.951069	0.944258
0.827463	0.847824
0.594435	0.700013
0.492051	0.410866
0.0874073	0.070261
0.0862637	0.0670122
0.0292674	0.0328222
0.0261959	0.0265218
0.0111927	0.0180533
0.0618907	0.0508153
0.0649276	0.0478649
0.0182834	0.0222238
0.467765	0.574781
0.617671	0.667634
0.796039	0.83227
0.717879	0.664034
0.822933	0.868007
0.819573	0.851762
0.824922	0.85272
0.849662	0.879619
0.933141	0.967383
0.835239	0.894632
0.840017	0.859368
0.74855	0.838828
0.625633	0.742248
0.653695	0.588486
0.361115	0.370372
0.319678	0.294718
0.490875	0.549029
0.63951	0.687663
0.504149	0.49513
0.443872	0.438002
0.282494	0.303493
0.554083	0.586635
0.551012	0.547929
0.829554	0.830015
0.476429	0.522138
0.373575	0.398757
0.520553	0.599143
0.596525	0.66042
0.871923	0.944444
0.485706	0.532701
0.442273	0.438493
0.672893	0.616111
0.35119	0.325779
0.435906	0.428885
0.774964	0.80236
0.811524	0.826824
0.963587	0.957907
0.805135	0.841651
0.757035	0.860094
0.858352	0.768653
0.74766	0.831154
0.77167	0.808805
0.98058	0.979765
0.65	0.727602
0.771109	0.735213
0.885269	0.900953
0.801322	0.818771
0.773134	0.802575
0.701568	0.736603
0.740989	0.740454
0.622875	0.667697
0.711503	0.7111
0.745885	0.756491
0.873626	0.905755
0.890021	0.870174
0.629999	0.611354
0.760246	0.811614
0.601633	0.603974
0.4375	0.393059
0.460855	0.407151
0.586664	0.472469
0.257164	0.258004
0.302478	0.26641
0.0731565	0.0421476
0.0558692	0.0325065
0.124225	0.0988754
0.0638429	0.0188746
0.0697452	0.0661394
0.0189125	0.0277066
0.00696436	0.00342441
0.0139588	0.00632647
0.00822148	0.00567744
0.0760851	0.0633528
0.0189141	0.0163051
0.013575	0.0135291
0.0246737	0.0132032
0.0215735	0.0143984
0.0248616	0.0165946
0.055396	0.0356702
0.107669	0.0640411
0.265183	0.179697
0.486537	0.575335
0.386465	0.429244
0.659977	0.815789
0.592441	0.575269
0.727795	0.783566
0.869919	0.807018
0.820588	0.908011
0.67565	0.717798
0.5794	0.619928
0.63546	0.693056
0.734832	0.728525
0.88077	0.938296
0.457093	0.514933
0.946292	0.934937
0.945545	0.951167
0.669388	0.722475
0.50417	0.553814
0.684992	0.738226
0.806467	0.849693
0.766572	0.810671
0.713776	0.756139
0.778756	0.804834
0.495452	0.518866
0.467464	0.53526
0.741547	0.75938
0.942194	0.802347
0.499483	0.522534
0.0560797	0.0414374
0.0239234	0.0385821
0.0128783	0.0105432
0.0171584	0.00804593
0.0743123	0.051043
0.173169	0.0587601
0.0231005	0.0100116
0.348715	0.332022
0.442366	0.453616
0.359285	0.369008
0.583254	0.605266
0.849681	0.791145
0.879068	0.865085
0.595467	0.637514
0.673188	0.746589
0.426631	0.416965
0.876926	0.851797
0.584448	0.605108
0.375441	0.416893
0.533367	0.48541
0.402516	0.501105
0.525905	0.501896
0.345681	0.371384
0.560159	0.674832
0.673988	0.721561
0.588266	0.730027
0.580737	0.659313
0.506478	0.571197
0.488545	0.479195
0.381432	0.409792
0.592627	0.560824
0.49671	0.509775
0.389037	0.438885
0.624826	0.714062
0.907967	0.930543
0.881693	0.92237
0.947513	0.968776
0.848001	0.855971
0.667286	0.69226
0.860598	0.856636
0.978981	0.973422
0.751853	0.800019
0.951746	0.953585
0.978305	0.979201
0.81735	0.833061
0.795521	0.796766
0.745054	0.783508
0.983015	0.977045
0.727616	0.83697
0.807195	0.832713
0.778655	0.809226
0.661253	0.635979
0.665412	0.712501
0.742069	0.74014
0.807347	0.751222
0.119941	0.0754278
0.0249592	0.0252454
0.00394767	0.00848896
0.0477417	0.0409215
0.0198007	0.0267741
0.469164	0.467677
0.469608	0.462181
0.520483	0.50638
0.351401	0.370296
0.547494	0.566555
0.59686	0.547114
0.459884	0.460352
0.454136	0.302337
0.378137	0.34481
0.411566	0.474775
0.372245	0.36185
0.399406	0.467654
0.33686	0.413593
0.164399	0.115262
0.13162	0.116968
0.143828	0.102769
0.353491	0.375918
0.269727	0.271166
0.265633	0.284176
0.451417	0.87198
0.578506	0.539353
0.508548	0.557255
0.488279	0.468865
0.668465	0.689968
0.204486	0.174503
0.578361	0.559452
0.653293	0.707753
0.490722	0.528132
0.429636	0.442273
0.527428	0.523742
0.566175	0.553885
0.290686	0.240939
0.326329	0.354823
0.527766	0.542584
0.524862	0.555303
0.483859	0.537651
0.462358	0.447082
0.529485	0.529158
0.586835	0.514326
0.60193	0.679392
0.652179	0.704615
0.268283	0.290228
0.658203	0.718029
0.313503	0.304115
0.127918	0.122431
0.875175	0.851108
0.665992	0.746571
0.606502	0.661419
0.188041	0.166138
0.0916163	0.0758657
0.192117	0.155299
0.0191739	0.0287362
0.0204887	0.0185245
0.0399379	0.0270774
0.0943255	0.0479018
0.160219	0.0686265
0.106287	0.0463527
0.079113	0.0667976
0.111439	0.0693554
0.0478588	0.0409202
0.021373	0.011098
0.102987	0.0761519
0.890931	0.862841
0.664235	0.669321
0.551513	0.589151
0.732279	0.762842
0.64445	0.711104
0.931825	0.939859
0.741511	0.800818
0.664267	0.760216
0.645934	0.628677
0.808578	0.810399
0.824343	0.821491
0.817883	0.842982
0.859564	0.840963
0.914114	0.877003
0.970411	0.958268
0.821296	0.813601
0.818126	0.873608
0.872791	0.887037
0.675295	0.747704
0.793063	0.796555
0.822967	0.841071
0.744401	0.785576
0.775411	0.807134
0.729558	0.744117
0.921976	0.884652
0.758606	0.720143
0.630121	0.682081
0.789025	0.830435
0.709111	0.774417
0.785536	0.803303
0.810065	0.815286
0.886145	0.869996
0.87518	0.893721
0.786269	0.808452
0.176358	0.154817
0.0899272	0.0750857
0.0226107	0.0153818
0.0955527	0.0818038
0.0124625	0.010917
0.00916156	0.00275398
0.00543539	0.00945467
0.0111367	0.0042607
0.0267821	0.0324493
0.0487533	0.0492248
0.0848397	0.0721293
0.124093	0.097326
0.542586	0.592205
0.50734	0.550017
0.798152	0.786326
0.87992	0.865636
0.1483	0.256923
0.167631	0.176291
0.0101959	0.0143207
0.0970674	0.0841618
0.0107399	0.0189836
0.012007	0.00555982
NA	0.0158294
0.0359712	0.0508564
0.0436639	0.0391271
0.0729026	0.0296396
0.0183443	0.0181879
0.0573226	0.0569287
0.0416624	0.0350179
0.69323	0.738548
0.881459	0.890437
0.660163	0.74556
0.802674	0.809104
0.498936	0.551302
0.439227	0.47334
0.481998	0.486546
0.473916	0.496429
0.453057	0.480287
0.371515	0.397058
0.4815	0.563665
0.44737	0.431368
0.48484	0.538917
0.561593	0.608389
0.512577	0.541134
0.685198	0.724766
0.501943	0.462979
0.839809	0.850395
0.656383	0.647137
0.430918	0.437229
0.934988	0.94333
0.277312	0.358859
0.316756	0.304359
0.665526	0.646164
0.626254	0.673375
0.540569	0.621405
0.0181761	0.0140223
0.0576259	0.0262918
0.655592	0.694477
0.814829	0.799442
0.828787	0.867014
0.221323	0.211334
0.181647	0.17944
0.0961062	0.12214
0.153	0.127094
0.484016	0.42224
0.692732	0.722148
0.55125	0.609968
0.315329	0.329233
0.129386	0.103266
0.157601	0.137208
0.154019	0.143249
0.137035	0.120579
0.159702	0.123233
0.177283	0.140141
0.206717	0.194643
0.0951488	0.0750757
0.090427	0.0917184
0.0820666	0.088526
0.0916213	0.0923629
0.350621	0.427717
0.463731	0.518448
0.554006	0.616536
0.594181	0.606317
0.917368	0.894343
0.628414	0.596788
0.898775	0.936511
0.958975	0.975495
0.780892	0.736022
0.650915	0.731855
0.515958	0.552673
0.768486	0.813826
0.28644	0.251673
0.44117	0.478991
0.509167	0.521452
0.419418	0.38359
0.726067	0.776116
0.592264	0.537137
0.56454	0.550524
0.729462	0.72335
0.861393	0.791329
0.667912	0.656876
0.455671	0.440954
0.780884	0.825137
0.517427	0.500416
0.518322	0.517509
0.402953	0.379999
0.374083	0.36362
0.734432	0.753097
0.838029	0.871733
0.35342	0.342911
0.268772	0.214696
0.0402139	0.0379218
0.236387	0.207109
0.121416	0.0750024
0.0184095	0.0142547
0.101466	0.0653921
0.913563	0.904776
0.856908	0.849711
0.804736	0.777364
0.799119	0.797801
0.975524	0.984787
0.831242	0.828238
0.482251	0.432272
0.0384982	0.0492729
0.0166271	0.022792
0.0572705	0.0345387
0.0435785	0.0339926
0.0266181	0.00768118
0.0498745	0.0241157
0.0202587	0.00671878
0.0291623	0.0137289
0.00683603	0.0119198
0.0128353	0.0120716
0.632112	0.695069
0.834991	0.869731
0.975913	0.978333
0.659781	0.683564
0.938835	0.962718
0.665539	0.659934
0.814318	0.842201
0.822437	0.83802
0.965872	0.963801
0.877707	0.895466
0.903713	0.872799
0.768095	0.762456
0.876185	0.830044
0.874258	0.860284
0.844907	0.814959
0.76397	0.728367
0.765113	0.738757
0.561019	0.621353
0.915876	0.925467
0.735124	0.748891
0.973983	0.982778
0.787542	0.859185
0.722064	0.715161
0.661549	0.71072
0.868182	0.931762
0.813959	0.804861
0.832813	0.839724
0.78619	0.848695
0.83934	0.894636
0.884293	0.89731
0.240025	0.255191
0.125775	0.179593
0.0949935	0.237402
0.0366907	0.0155743
0.193332	0.0220028
0.32162	0.329325
0.629951	0.669911
0.637424	0.679027
0.548091	0.599908
0.721553	0.681988
0.77609	0.76601
0.561743	0.561237
0.676801	0.76424
0.752516	0.772152
0.737352	0.680809
0.857761	0.869716
0.929043	0.88755
0.64824	0.590573
0.796303	0.808762
0.788346	0.827313
0.822749	0.841468
0.936102	0.916034
0.977061	0.983765
0.606352	0.628276
0.491422	0.462277
0.890782	0.929841
0.562312	0.547382
0.825694	0.873917
0.637579	0.66617
0.785237	0.784096
0.870396	0.860416
0.664876	0.637395
0.910411	0.909417
0.827316	0.756928
0.956673	0.967495
0.852607	0.895894
0.516138	0.466344
0.848109	0.808019
0.672458	0.691299
0.580098	0.621949
0.810755	0.830955
0.955835	0.949278
0.943362	0.951789
0.749207	0.779755
0.770918	0.715082
0.815248	0.836668
0.912961	0.874173
0.733773	0.94516
0.883567	0.935384
0.761486	0.754077
0.789981	0.754399
0.716685	0.732305
0.792533	0.822846
0.86757	0.886435
0.0660573	0.0321628
0.0928886	0.0830632
0.0117673	0.00443643
0.0139493	0.00928134
0.0106962	0.0137911
0.0300993	0.0328358
0.0890117	0.0541868
0.0333812	0.0384168
0.0442502	0.036867
0.0764156	0.0707136
0.0809353	0.0641457
0.115879	0.0661004
0.223351	0.207482
0.410325	0.430006
0.517132	0.609203
0.768413	0.761331
0.959524	0.938992
0.605201	0.647986
0.820079	0.8845
0.493021	0.545437
0.487159	0.524098
0.0146912	0.00556625
0.0272276	0.0175345
0.239732	0.245043
0.380852	0.37219
0.345751	0.32552
0.445655	0.448752
0.81203	0.820162
0.832796	0.841949
0.629157	0.632601
0.650092	0.619036
0.420563	0.431009
0.323844	0.415865
0.240926	0.199901
0.370638	0.423291
0.0755051	0.0727931
0.0142157	0.0185894
0.0166108	0.0216004
0.00913784	0.00588843
0.0117978	0.0104685
0.0246426	0.0076242
0.0372138	0.0174129
0.0151835	0.00902054
0.00940747	0.00955979
0.00455499	0.00819533
0.108352	0.0847276
0.0383348	0.0326451
0.0588955	0.0363097
0.119339	0.120131
0.293275	0.30351
0.554195	0.614775
0.891246	0.896809
0.881277	0.907107
0.757676	0.785699
0.888495	0.89338
0.745806	0.767506
0.62365	0.7003
0.806678	0.86951
0.936732	0.972608
0.627956	0.642906
0.68807	0.718927
0.648794	0.695084
0.859672	0.90097
0.602112	0.58807
0.758652	0.819761
0.752827	0.721093
0.580558	0.607664
0.7345	0.743732
0.725895	0.797068
0.500153	0.499186
0.753936	0.716682
0.92715	0.949253
0.947865	0.978615
0.651528	0.669576
0.532606	0.537156
0.540153	0.680141
0.389073	0.356451
0.547635	0.588113
0.403622	0.515136
0.318808	0.389378
0.318889	0.417697
0.221303	0.212905
0.25499	0.281123
0.391806	0.471088
0.154822	0.0780974
0.189608	0.148598
0.38205	0.376201
0.125541	0.127334
0.108113	0.0315862
0.110189	0.0709122
0.165594	0.159115
0.00471338	0.0143411
0.0673473	0.0448671
0.838385	0.808012
0.982379	0.973752
0.866072	0.874497
0.808252	0.878055
0.931264	0.970194
0.749833	0.754859
0.969571	0.976898
0.919315	0.914676
0.887651	0.906934
0.773199	0.859073
0.816317	0.880093
0.829226	0.832656
0.80537	0.731867
0.772782	0.726146
0.800536	0.827378
0.846571	0.880772
0.847845	0.906371
0.514634	0.562914
0.592505	0.679997
0.553818	0.586827
0.678286	0.675635
0.568875	0.674913
0.872211	0.887259
0.795688	0.837853
0.855125	0.946273
0.922299	0.868346
0.774195	0.776185
0.962782	0.977813
0.566542	0.560603
0.635037	0.644846
0.834379	0.857134
0.891949	0.892982
0.0866569	0.0677543
0.857723	0.758085
0.87326	0.863422
0.847253	0.851474
0.84207	0.858976
0.899699	0.883889
0.786888	0.76859
0.820521	0.837452
0.909178	0.933188
0.72062	0.720182
0.81476	0.865211
0.847219	0.855526
0.953775	0.95632
0.70803	0.702797
0.801213	0.793481
0.822034	0.877111
0.971104	0.979267
0.75982	0.754188
0.926852	0.880398
0.769393	0.797096
0.819529	0.901426
0.756387	0.795545
0.821959	0.78802
0.809816	0.874176
0.970183	0.961043
0.686741	0.727936
0.894656	0.845484
0.871458	0.903824
0.497737	0.512049
0.386721	0.407399
0.475062	0.510126
0.550945	0.487771
0.637067	0.682317
0.76077	0.754578
0.79725	0.804029
0.811611	0.807163
0.963234	0.975694
0.828416	0.901843
0.877411	0.910949
0.675217	0.737123
0.860622	0.8501
0.863367	0.818788
0.427578	0.46774
0.09898	0.100201
0.049448	0.0353492
0.0235438	0.0105106
0.0165384	0.00493606
0.0134289	0.0112876
0.0306365	0.0204484
0.026014	0.0209677
0.017443	0.0298957
0.0247282	0.0312028
0.0754039	0.0534514
0.269117	0.257195
0.250353	0.218527
0.176111	0.172298
0.41437	0.466922
0.311527	0.307656
0.533372	0.513634
0.499535	0.473263
0.329473	0.313858
0.824495	0.847291
0.442354	0.420842
0.695451	0.721549
0.139214	0.176752
0.205627	0.16511
0.242293	0.213187
0.175537	0.210553
0.0946982	0.101743
0.0783143	0.0717988
0.674354	0.599123
0.941232	0.915996
0.705827	0.722027
0.792261	0.785898
0.756627	0.766294
0.612313	0.632516
0.707521	0.768167
0.786097	0.773454
0.86832	0.838278
0.826105	0.858637
0.831143	0.801376
0.793066	0.7668
0.657078	0.643436
0.608295	0.624234
0.838697	0.867888
0.867315	0.845287
0.813513	0.773621
0.920989	0.910974
0.892323	0.843698
0.713581	0.732494
0.570001	0.500062
0.32308	0.353834
0.818829	0.778314
0.546563	0.554163
0.522975	0.432364
0.736895	0.769519
0.336845	0.288969
0.0969623	0.0661991
0.617828	0.580661
0.747877	0.770201
0.799905	0.780656
0.709967	0.709407
0.468924	0.434808
0.733951	0.707071
0.848041	0.867916
0.836249	0.852618
0.830436	0.793935
0.668132	0.679431
0.408872	0.396619
0.062069	0.0537058
0.021765	0.0117216
0.0171452	0.0178809
0.0354582	0.0224645
0.0674954	0.0298751
0.0138236	0.00434721
0.0599551	0.0444998
0.0819564	0.0387302
0.0784373	0.0620323
0.0869453	0.0467803
0.170938	0.156772
0.298571	0.267298
0.192389	0.213774
0.569692	0.614482
0.367672	0.365632
0.0674433	0.0532563
0.139974	0.12236
0.0595843	0.0343072
0.120136	0.0589444
0.0214378	0.0116263
0.554285	0.493753
0.79428	0.775166
0.500635	0.516184
0.539858	0.614472
0.487549	0.49406
0.557338	0.553899
0.651215	0.7112
0.439239	0.433728
0.57492	0.640777
0.412717	0.438256
0.743947	0.801025
0.488838	0.535305
0.283682	0.306179
0.802678	0.790549
0.885366	0.93147
0.793223	0.808275
0.664259	0.647046
0.825435	0.849168
0.804739	0.753746
0.400743	0.363181
0.233266	0.161396
0.0548404	0.0486474
0.0700755	0.0316038
0.0554957	0.0617432
0.0503043	0.0611963
0.0291766	0.0318718
0.0324511	0.0268521
0.00701565	0.0257277
0.0434344	0.0423137
0.0109008	0.0257195
0.0218574	0.0238516
0.134731	0.126616
0.070629	0.0531711
0.138305	0.145507
0.47384	0.480687
0.708656	0.690432
0.499004	0.539509
0.804226	0.819417
0.745756	0.785603
0.523695	0.57368
0.689061	0.765135
0.496361	0.514185
0.734111	0.749594
0.744086	0.739329
0.1514	0.168825
0.805742	0.791226
0.531329	0.572648
0.652203	0.691869
0.753567	0.766623
0.855196	0.873284
0.893306	0.883004
0.646472	0.613998
0.71587	0.747396
0.704494	0.664276
0.794084	0.846348
0.337272	0.289602
0.423229	0.449283
0.678215	0.69638
0.361732	0.337818
0.704607	0.700246
0.726676	0.803484
0.674329	0.624285
0.807131	0.870933
0.639065	0.722032
0.688953	0.683508
0.970427	0.953333
0.684751	0.608676
0.736522	0.788362
0.771837	0.79229
0.656521	0.68672
0.537176	0.542191
0.761484	0.689273
0.340778	0.307438
0.475761	0.48354
0.247716	0.245605
0.602551	0.690458
0.901106	0.899546
0.367756	0.413586
0.477694	0.405687
0.798289	0.843243
0.871945	0.861463
0.914396	0.870102
0.743607	0.75414
0.742041	0.724534
0.78633	0.824703
0.752068	0.80587
0.448942	0.410227
0.928664	0.919156
0.907343	0.939211
0.154844	0.131622
0.808639	0.813341
0.748256	0.794916
0.841209	0.867725
0.911142	0.923918
0.828362	0.892316
0.482534	0.432737
0.527167	0.525669
0.641225	0.634085
0.517021	0.553432
0.614328	0.705522
0.485349	0.486224
0.407656	0.427007
0.97978	0.986411
0.54078	0.559933
0.826378	0.773816
0.761605	0.908015
0.774354	0.844114
0.536501	0.486024
0.874225	0.907182
0.676395	0.690004
0.825381	0.862815
0.739214	0.776126
0.814373	0.875951
0.595718	0.497555
0.531371	0.552811
0.837395	0.835276
0.614935	0.650799
0.135362	0.112712
0.373138	0.338438
0.667809	0.684638
0.666968	0.696104
0.82356	0.806361
0.20147	0.203348
0.0662589	0.0565378
0.0999612	0.076617
0.0370923	0.0307133
0.0956861	0.0833464
0.185286	0.20342
0.373703	0.399329
0.437224	0.501477
0.76787	0.695678
0.698695	0.674848
0.936553	0.939178
0.219416	0.182462
0.621933	0.623402
0.455128	0.541652
0.488783	0.52227
0.505104	0.497804
0.414862	0.473905
0.466694	0.518244
0.907488	0.871767
0.613253	0.627726
0.608956	0.594053
0.809413	0.743307
0.774667	0.773665
0.355382	0.328056
0.266821	0.278942
0.383658	0.423413
0.132864	0.123011
0.0765583	0.0828614
0.0681007	0.0437578
0.0145289	0.0262913
0.11387	0.124238
0.246963	0.253096
0.497235	0.559045
0.532429	0.533232
0.566156	0.558622
0.777244	0.77568
0.653564	0.707772
0.401083	0.439635
0.390447	0.424853
0.949337	0.940243
0.810179	0.870402
0.867883	0.917519
0.840234	0.755164
0.857495	0.76299
0.805724	0.850385
0.60095	0.651026
0.889414	0.899799
0.820483	0.876558
0.638964	0.686081
0.690493	0.651829
0.78948	0.849587
0.985307	0.988631
0.727393	0.818978
0.652295	0.688863
0.810094	0.803045
0.669958	0.726307
0.516785	0.528518
0.786455	0.782148
0.89102	0.868217
0.807959	0.829999
0.575673	0.555349
0.874655	0.87919
0.578193	0.596901
0.662518	0.663604
0.848646	0.793188
0.600844	0.55677
0.170029	0.227013
0.00961756	0.00622384
0.439637	0.427889
0.536932	0.457646
0.700379	0.759739
0.44488	0.444737
0.694764	0.704747
0.153826	0.141362
0.275465	0.210766
0.227979	0.180114
0.0242613	0.00692413
0.019697	0.0108256
0.0218455	0.00859617
0.0160533	0.0302008
0.0544697	0.0482743
0.10212	0.158303
0.427159	0.449665
0.341444	0.261522
0.492658	0.48926
0.775188	0.825957
0.788234	0.76602
0.8108	0.879734
0.84786	0.834347
0.838586	0.77718
0.740781	0.745403
0.853345	0.865753
0.912557	0.911373
0.951946	0.970708
0.694354	0.772347
0.864922	0.888281
0.629227	0.598281
0.824793	0.784906
0.873662	0.857777
0.917413	0.904691
0.808589	0.870671
0.829589	0.810819
0.934392	0.947592
0.982973	0.980991
0.64638	0.739292
0.71555	0.677728
0.670965	0.676204
0.837969	0.811175
0.688951	0.735618
0.746537	0.775031
0.843068	0.801119
0.609081	0.645329
0.785431	0.82504
0.6	0.691255
0.676094	0.694569
0.525504	0.481355
0.593043	0.502067
0.762321	0.813743
0.802939	0.795877
0.616307	0.631899
0.687783	0.696224
0.528635	0.583916
0.475556	0.528894
0.532572	0.539792
0.351387	0.361518
0.328062	0.446029
0.421835	0.460844
0.509135	0.548846
0.391616	0.563044
0.533536	0.587503
0.399674	0.505605
0.633758	0.626933
0.467321	0.539846
0.534291	0.462648
0.846886	0.786844
0.613555	0.739896
0.835518	0.938778
0.792125	0.799104
0.975032	0.967699
0.864927	0.839176
0.982122	0.993511
0.873631	0.856489
0.567823	0.791351
0.85844	0.911989
0.865588	0.868257
0.736386	0.752344
0.710432	0.720704
0.671737	0.789117
0.562531	0.518709
0.654414	0.579591
0.772978	0.83096
0.515262	0.493169
0.709445	0.742526
0.675546	0.744197
0.901573	0.856625
0.682238	0.68161
0.792269	0.868965
0.626206	0.716869
0.933924	0.920661
0.690746	0.681397
0.458512	0.392984
0.753679	0.770401
0.772188	0.742221
0.618427	0.717905
0.791064	0.800033
0.872971	0.856956
0.673949	0.762044
0.690354	0.740225
0.980554	0.991212
0.820505	0.875096
0.754274	0.678915
0.785974	0.802801
0.854814	0.854147
0.886161	0.891001
0.762212	0.766804
0.764112	0.794785
0.893559	0.889566
0.685958	0.776353
0.968605	0.952301
0.881155	0.895213
0.475363	0.448711
0.627554	0.706747
0.698849	0.811131
0.569194	0.615269
0.691982	0.808463
0.668965	0.626419
0.630436	0.57402
0.779052	0.816074
0.799305	0.785042
0.669859	0.625026
0.634493	0.695449
0.69981	0.773539
0.763567	0.785125
0.858249	0.887669
0.807483	0.848455
0.715263	0.761485
0.761316	0.767
0.841132	0.873328
0.466893	0.490865
0.750218	0.830893
0.772141	0.760176
0.913673	0.92543
0.793636	0.808291
0.944133	0.901679
0.613283	0.653062
0.692852	0.685944
0.528857	0.576459
0.860631	0.889965
0.864241	0.916516
0.719383	0.752956
0.56428	0.497552
0.415587	0.415262
0.41402	0.434306
0.57867	0.585618
0.60857	0.581591
0.683986	0.792639
0.824727	0.832372
0.837919	0.769264
0.763972	0.725631
0.460373	0.445895
0.360978	0.308509
0.482399	0.467897
0.0168952	0.0303399
0.0504592	0.0363983
0.228334	0.270594
0.0225094	0.0275675
0.292707	0.266689
0.365811	0.372118
0.598584	0.618987
0.697364	0.750438
0.479468	0.462993
0.70646	0.746896
0.759736	0.735678
0.269584	0.300216
0.668646	0.6966
0.292498	0.300013
0.651006	0.697176
0.675484	0.795118
0.66701	0.604039
0.838413	0.811375
0.655409	0.703188
0.726276	0.771185
0.744485	0.764567
0.758778	0.788027
0.68641	0.691115
0.7613	0.730045
0.698099	0.669561
0.493213	0.568525
0.813517	0.798527
0.81806	0.803133
0.738711	0.734355
0.540106	0.595715
0.834525	0.867048
0.626602	0.661219
0.861826	0.861984
0.640258	0.704781
0.732389	0.663475
0.524768	0.483116
0.599215	0.675515
0.883257	0.840536
0.844826	0.85555
0.850671	0.865373
0.881015	0.918196
0.91681	0.916228
0.817623	0.853644
0.851174	0.828623
0.791646	0.796383
0.955791	0.963637
0.756599	0.76206
0.615331	0.619898
0.754844	0.672186
0.750461	0.733822
0.80336	0.762722
0.766095	0.831819
0.800735	0.806783
0.873462	0.880037
0.900151	0.883048
0.780267	0.826172
0.793042	0.837043
0.657729	0.699671
0.872825	0.880944
0.952119	0.956172
0.863987	0.946632
0.820452	0.777555
0.962502	0.963067
0.805629	0.783873
0.772005	0.698551
0.962802	0.978384
0.743933	0.849834
0.476706	0.544961
0.82914	0.791862
0.979048	0.978246
0.721325	0.771633
0.776867	0.787049
0.885742	0.902255
0.868451	0.900399
0.897652	0.890921
0.86851	0.844144
0.748779	0.775609
0.35505	0.340192
0.311504	0.334385
0.413667	0.429754
0.434884	0.482793
0.821531	0.844331
0.736095	0.747964
0.695943	0.742296
0.842965	0.812573
0.789114	0.823274
0.657989	0.713409
0.71011	0.678006
0.682559	0.75598
0.651106	0.668321
0.845829	0.853717
0.734455	0.698455
0.860247	0.869991
0.795018	0.848725
0.850146	0.877212
0.575061	0.54902
0.779061	0.796324
0.815623	0.812304
0.883891	0.866078
0.839614	0.876362
0.846526	0.888388
0.79112	0.809489
0.932117	0.95833
0.772745	0.747703
0.641246	0.600268
0.72994	0.756942
0.769677	0.805829
0.141265	0.10271
0.0856317	0.0936612
0.271209	0.138063
0.0796569	0.103792
0.269713	0.199885
0.432487	0.461959
0.359871	0.373046
0.435348	0.47426
0.650375	0.716793
0.529786	0.544312
0.554772	0.628785
0.697221	0.631016
0.702935	0.651976
0.468029	0.590111
0.348349	0.29922
0.0521781	0.0709611
0.0380413	0.0701374
0.19527	0.0760813
0.0714999	0.0486044
0.0448	0.0400878
0.0900315	0.0537731
0.0531327	0.0340382
0.0237972	0.027551
0.0170333	0.0174613
0.50725	0.522065
0.742649	0.774875
0.682933	0.659278
0.684549	0.715692
0.21705	0.149182
0.339374	0.333715
0.189584	0.145782
0.202843	0.203515
0.246528	0.212602
0.473978	0.487809
0.651993	0.680009
0.82812	0.739826
0.66676	0.684194
0.416856	0.435985
0.0978062	0.105448
0.111692	0.0943922
0.0240397	0.0184094
0.0732659	0.054214
0.0522407	0.0322927
0.693195	0.705618
0.581422	0.64198
0.609037	0.688563
0.44788	0.453131
0.500341	0.538483
0.305058	0.301814
0.340976	0.293357
0.40286	0.449522
0.380237	0.354433
0.309292	0.196887
0.420687	0.476492
0.396385	0.427433
0.748288	0.758907
0.0699815	0.0962334
0.136237	0.11208
0.101663	0.0756161
0.0399882	0.041483
0.0934643	0.0669491
0.0927388	0.0524843
0.0430378	0.0365007
0.336518	0.318365
0.381048	0.342568
0.162328	0.151989
0.224627	0.187526
0.273227	0.242463
0.270164	0.221672
0.382653	0.437433
0.687067	0.749433
0.731707	0.848316
0.820595	0.816929
0.53775	0.522801
0.90824	0.889107
0.843137	0.821791
0.789626	0.796411
0.566779	0.647034
0.617291	0.583059
0.077105	0.0739447
0.0151052	0.000139392
0.0698128	0.0664643
0.01844	0.0157263
0.018102	0.0164777
0.0594702	0.0297769
0.0243685	0.0150526
0.0324448	0.0235828
0.220499	0.152856
0.0720597	0.0593872
0.0951202	0.0767231
0.123306	0.152365
[truncated: 719,436+ more rows]
