# Supplementary material for: Methylation reprogramming associated with aggressive prostate cancer and ancestral disparities
Source: Mol Syst Biol. 2025 Oct 7;21(12):1676–701. doi: 10.1038/s44320-025-00153-x (PMC12673094; doi:10.1038/s44320-025-00153-x)
Supplement: Supplementary file 39 — Source data Fig. 1 [file 44320_2025_153_MOESM39_ESM.zip › MSB202513061T_SourceDataForFig1/Fig1G/SourceDataForFig1G.xlsx]

## Sheet: Description
Source Data for Figure 1G Admixture plot (K = 3, cross-validation error = 0.524) replicated in 10/10 runs, including 40 southern Africans from the Southern African Prostate Cancer Study (SAPCS), both including and excluding for Khoe-San fractions5, and 20 Europeans (CEU) and 20 Chinese (CHB) from the Human Genome Diversity Project (HGDP) and 1000 Genomes Project (1KGP) subset of gnomAD v3.1224, t…

## Sheet: SourceData
Plot Order	Sample_ID	K1_European	K2_Asian	K3_African	Group	Country	Pop_order
1	NA18564	1e-05	0.99998	1e-05	Asian	CHB	1
2	NA18533	1e-05	0.99998	1e-05	Asian	CHB	1
3	NA18535	1e-05	0.99998	1e-05	Asian	CHB	1
4	NA18749	1e-05	0.99998	1e-05	Asian	CHB	1
5	NA18639	1e-05	0.99998	1e-05	Asian	CHB	1
6	NA18547	1e-05	0.99998	1e-05	Asian	CHB	1
7	NA18621	1e-05	0.99998	1e-05	Asian	CHB	1
8	NA18608	1e-05	0.99998	1e-05	Asian	CHB	1
9	NA18591	1e-05	0.99998	1e-05	Asian	CHB	1
10	NA18582	1e-05	0.99998	1e-05	Asian	CHB	1
11	NA18546	1e-05	0.99998	1e-05	Asian	CHB	1
12	NA18603	1e-05	0.99998	1e-05	Asian	CHB	1
13	NA18543	1e-05	0.99998	1e-05	Asian	CHB	1
14	NA18566	1e-05	0.99998	1e-05	Asian	CHB	1
15	NA18548	1e-05	0.99998	1e-05	Asian	CHB	1
16	NA18539	1e-05	0.99998	1e-05	Asian	CHB	1
17	NA18634	1e-05	0.99998	1e-05	Asian	CHB	1
18	NA18648	1e-05	0.99998	1e-05	Asian	CHB	1
19	NA18567	1e-05	0.99998	1e-05	Asian	CHB	1
20	NA18599	1e-05	0.99998	1e-05	Asian	CHB	1
21	NA11840	0.99004	0.00995	1e-05	European	CEU	2
22	NA11829	0.99998	1e-05	1e-05	European	CEU	2
23	NA12874	0.99998	1e-05	1e-05	European	CEU	2
24	NA10847	0.99998	1e-05	1e-05	European	CEU	2
25	NA12329	0.99998	1e-05	1e-05	European	CEU	2
26	NA12275	0.99998	1e-05	1e-05	European	CEU	2
27	NA11918	0.99998	1e-05	1e-05	European	CEU	2
28	NA12342	0.99998	1e-05	1e-05	European	CEU	2
29	NA12546B	0.99998	1e-05	1e-05	European	CEU	2
30	NA12749	0.99998	1e-05	1e-05	European	CEU	2
31	NA10851	0.99998	1e-05	1e-05	European	CEU	2
32	NA06995	0.99998	1e-05	1e-05	European	CEU	2
33	NA06997	0.99998	1e-05	1e-05	European	CEU	2
34	NA10855	0.99998	1e-05	1e-05	European	CEU	2
35	NA11920	0.99998	1e-05	1e-05	European	CEU	2
36	NA06993	0.99998	1e-05	1e-05	European	CEU	2
37	NA12753	0.99998	1e-05	1e-05	European	CEU	2
38	NA12875	0.99998	1e-05	1e-05	European	CEU	2
39	NA12892	0.99998	1e-05	1e-05	European	CEU	2
40	NA12005	0.99998	1e-05	1e-05	European	CEU	2
41	14227-B	1e-05	0.99998	1e-05	This Study	Australian	3
42	17210-B	1e-05	0.99998	1e-05	This Study	Australian	3
43	17374-B	1e-05	0.99998	1e-05	This Study	Australian	3
44	18109-B	1e-05	0.99998	1e-05	This Study	Australian	3
45	18251-B	1e-05	0.99998	1e-05	This Study	Australian	3
46	19119-B	1e-05	0.99998	1e-05	This Study	Australian	3
47	19121-B	1e-05	0.99998	1e-05	This Study	Australian	3
48	19396-B	1e-05	0.99998	1e-05	This Study	Australian	3
49	19507-B	1e-05	0.99998	1e-05	This Study	Australian	3
50	19601-B	1e-05	0.99998	1e-05	This Study	Australian	3
51	19695-B	1e-05	0.99998	1e-05	This Study	Australian	3
52	19717-B	1e-05	0.99998	1e-05	This Study	Australian	3
53	19967-B	1e-05	0.99998	1e-05	This Study	Australian	3
54	19986-B	1e-05	0.99998	1e-05	This Study	Australian	3
55	20005-B	1e-05	0.99998	1e-05	This Study	Australian	3
56	20247-B	1e-05	0.99998	1e-05	This Study	Australian	3
57	20426-B	1e-05	0.99998	1e-05	This Study	Australian	3
58	20432-B	1e-05	0.99998	1e-05	This Study	Australian	3
59	20687-B	1e-05	0.99998	1e-05	This Study	Australian	3
60	20769-B	1e-05	0.99998	1e-05	This Study	Australian	3
61	20794-B	1e-05	0.99998	1e-05	This Study	Australian	3
62	20841-B	1e-05	0.99998	1e-05	This Study	Australian	3
63	20975-B	1e-05	0.99998	1e-05	This Study	Australian	3
64	17123-B	0.888598	0.111392	1e-05	This Study	Australian	3
65	14526-B	0.989476	0.010514	1e-05	This Study	Australian	3
66	12704-B	0.99998	1e-05	1e-05	This Study	Australian	3
67	13180-B	0.99998	1e-05	1e-05	This Study	Australian	3
68	13255-B	0.99998	1e-05	1e-05	This Study	Australian	3
69	13586-B	0.99998	1e-05	1e-05	This Study	Australian	3
70	13653-B	0.99998	1e-05	1e-05	This Study	Australian	3
71	13775-B	0.99998	1e-05	1e-05	This Study	Australian	3
72	14403-B	0.99998	1e-05	1e-05	This Study	Australian	3
73	14649-B	0.99998	1e-05	1e-05	This Study	Australian	3
74	14705-B	0.99998	1e-05	1e-05	This Study	Australian	3
75	16400-B	0.99998	1e-05	1e-05	This Study	Australian	3
76	16662-B	0.99998	1e-05	1e-05	This Study	Australian	3
77	17639-B	0.99998	1e-05	1e-05	This Study	Australian	3
78	19098-B	0.99998	1e-05	1e-05	This Study	Australian	3
79	19588-B	0.99998	1e-05	1e-05	This Study	Australian	3
80	19607-B	0.99998	1e-05	1e-05	This Study	Australian	3
81	19614-B	0.99998	1e-05	1e-05	This Study	Australian	3
82	PUH071-B	0.95417	0.04582	1e-05	This Study	southern African	4
83	PUH036-B	0.960102	0.039888	1e-05	This Study	southern African	4
84	PUH012-B	0.96443	0.03556	1e-05	This Study	southern African	4
85	PUH014-B	0.967974	0.032016	1e-05	This Study	southern African	4
86	PUH041-B	0.970251	0.029739	1e-05	This Study	southern African	4
87	PUH007-B	0.973027	0.026963	1e-05	This Study	southern African	4
88	UP2243-B	0.977092	0.022898	1e-05	This Study	southern African	4
89	PUH024-B	0.978122	0.021868	1e-05	This Study	southern African	4
90	PUH022-B	0.979729	0.020261	1e-05	This Study	southern African	4
91	PUH008-B	0.980644	0.019346	1e-05	This Study	southern African	4
92	PUH016-B	0.989956	0.010034	1e-05	This Study	southern African	4
93	PUH001-B	0.993367	0.006623	1e-05	This Study	southern African	4
94	PUH031-B	0.993392	0.006598	1e-05	This Study	southern African	4
95	PUH026-B	0.995678	0.004312	1e-05	This Study	southern African	4
96	PUH081-B	0.996556	0.003434	1e-05	This Study	southern African	4
97	PUH009-B	0.999451	0.000539	1e-05	This Study	southern African	4
98	NAM5051-B	0.99998	1e-05	1e-05	This Study	southern African	4
99	PUH002-B	0.99998	1e-05	1e-05	This Study	southern African	4
100	PUH003-B	0.99998	1e-05	1e-05	This Study	southern African	4
101	PUH010-B	0.99998	1e-05	1e-05	This Study	southern African	4
102	PUH018-B	0.99998	1e-05	1e-05	This Study	southern African	4
103	PUH020-B	0.99998	1e-05	1e-05	This Study	southern African	4
104	PUH028-B	0.99998	1e-05	1e-05	This Study	southern African	4
105	PUH050-B	0.99998	1e-05	1e-05	This Study	southern African	4
106	PUH087-B	0.99998	1e-05	1e-05	This Study	southern African	4
107	UP2204-B	0.99998	1e-05	1e-05	This Study	southern African	4
262	KAL0022-B	1e-05	1e-05	0.99998	SAPCS African	southern African	5
109	PUH025-B	0.964446	0.025939	0.009615	This Study	southern African	4
110	NAM001-B	0.961089	0.013196	0.025715	This Study	southern African	4
111	PUH070-B	0.907717	0.054872	0.037411	This Study	southern African	4
112	SMU204-B	0.114506	0.180306	0.705188	This Study	southern African	4
113	NAM5055-B	0.161873	0.027227	0.8109	This Study	southern African	4
114	UP2119-B	0.041716	0.024228	0.934056	This Study	southern African	4
115	DOD087-B	0.025877	0.007251	0.966872	This Study	southern African	4
116	DOD017-B	0.030968	1e-05	0.969022	This Study	southern African	4
117	NAM5054-B	0.019605	0.01127	0.969125	This Study	southern African	4
118	DSM017-B	0.008642	0.01987	0.971487	This Study	southern African	4
263	KAL0043-B	1e-05	1e-05	0.99998	SAPCS African	southern African	5
120	DOD015-B	0.019758	0.0053	0.974942	This Study	southern African	4
121	DOD060-B	0.023347	1e-05	0.976643	This Study	southern African	4
122	TAF004-B	0.013823	0.008642	0.977535	This Study	southern African	4
123	DOD079-B	0.019282	1e-05	0.980708	This Study	southern African	4
124	DOD053-B	0.014245	0.003965	0.98179	This Study	southern African	4
125	DOD063-B	0.012688	0.004802	0.98251	This Study	southern African	4
126	DSM046-B	0.015601	0.001825	0.982574	This Study	southern African	4
127	DOD041-B	0.011335	0.004732	0.983933	This Study	southern African	4
128	TAF014-B	0.007064	0.008627	0.984309	This Study	southern African	4
129	TAF019-B	0.014435	1e-05	0.985555	This Study	southern African	4
130	DOD055-B	0.000297	0.013997	0.985706	This Study	southern African	4
131	DOD046-B	0.004337	0.009599	0.986064	This Study	southern African	4
135	KAL006-B	0.008816	0.004276	0.986908	This Study	southern African	4
133	DOD086-B	0.013641	1e-05	0.986349	This Study	southern African	4
134	DOD009-B	0.011513	0.001978	0.986509	This Study	southern African	4
264	KAL0078-B	1e-05	1e-05	0.99998	SAPCS African	southern African	5
136	TAF002-B	0.007639	0.005003	0.987358	This Study	southern African	4
137	DOD052-B	0.011335	0.001229	0.987436	This Study	southern African	4
138	DOD078-B	0.012291	1e-05	0.987699	This Study	southern African	4
139	DOD031-B	0.010069	0.002141	0.98779	This Study	southern African	4
140	TAF015-B	0.007169	0.005022	0.987809	This Study	southern African	4
245	KAL0091-B	1e-05	0.006557	0.993433	SAPCS African	southern African	5
142	DSM043-B	0.011958	1e-05	0.988032	This Study	southern African	4
143	DOD056-B	0.011581	1e-05	0.988409	This Study	southern African	4
144	DSM004-B	0.001474	0.009993	0.988533	This Study	southern African	4
145	TSH033-B	0.007358	0.00382	0.988822	This Study	southern African	4
146	DOD059-B	0.011065	1e-05	0.988925	This Study	southern African	4
147	DOD064-B	0.008559	0.00247	0.988971	This Study	southern African	4
148	SMU248-B	1e-05	0.010787	0.989203	This Study	southern African	4
149	UP2052-B	1e-05	0.010025	0.989965	This Study	southern African	4
150	DOD045-B	0.010005	1e-05	0.989985	This Study	southern African	4
151	DSM032-B	0.004414	0.005581	0.990005	This Study	southern African	4
152	DOD044-B	0.001114	0.008879	0.990007	This Study	southern African	4
153	SMU114-B	0.009837	2.9e-05	0.990134	This Study	southern African	4
154	DOD049-B	0.005628	0.00404	0.990331	This Study	southern African	4
155	DOD004-B	0.00951	1e-05	0.99048	This Study	southern African	4
156	DOD036-B	0.004135	0.005198	0.990667	This Study	southern African	4
157	DSM034-B	0.006187	0.003087	0.990725	This Study	southern African	4
158	DOD073-B	0.004892	0.004341	0.990767	This Study	southern African	4
159	DOD068-B	0.009144	1e-05	0.990846	This Study	southern African	4
160	TAF017-B	0.006576	0.00196	0.991464	This Study	southern African	4
161	DOD061-B	0.001605	0.006628	0.991766	This Study	southern African	4
162	TAF013-B	0.008131	1e-05	0.991859	This Study	southern African	4
163	UP2133-B	0.008018	1e-05	0.991972	This Study	southern African	4
164	TAF009-B	0.0058	0.002184	0.992016	This Study	southern African	4
265	KAL0101-B	1e-05	1e-05	0.99998	SAPCS African	southern African	5
166	DOD066-B	0.007486	1e-05	0.992504	This Study	southern African	4
167	TSH022-B	0.007136	1e-05	0.992854	This Study	southern African	4
168	UP2037-B	0.007054	1e-05	0.992936	This Study	southern African	4
169	TSH029-B	1e-05	0.006804	0.993186	This Study	southern African	4
170	DOD071-B	0.006592	1e-05	0.993398	This Study	southern African	4
171	SMU118-B	0.006572	1e-05	0.993418	This Study	southern African	4
172	DOD084-B	0.006243	0.000247	0.99351	This Study	southern African	4
173	DOD054-B	0.006223	1e-05	0.993767	This Study	southern African	4
174	SMU237-B	0.000242	0.005549	0.994209	This Study	southern African	4
175	TAF011-B	0.00073	0.004669	0.994601	This Study	southern African	4
176	DOD047-B	0.000204	0.005143	0.994653	This Study	southern African	4
177	DSM083-B	1e-05	0.005335	0.994655	This Study	southern African	4
266	KAL0106-B	1e-05	1e-05	0.99998	SAPCS African	southern African	5
179	DOD088-B	0.002418	0.002885	0.994698	This Study	southern African	4
180	DSM012-B	0.002129	0.002896	0.994974	This Study	southern African	4
181	TAF016-B	0.000785	0.004047	0.995168	This Study	southern African	4
182	DSM008-B	1e-05	0.004742	0.995248	This Study	southern African	4
178	KAL018-B	0.005328	1e-05	0.994662	This Study	southern African	4
184	DSM078-B	1e-05	0.004401	0.995589	This Study	southern African	4
185	DSM041-B	0.003858	1e-05	0.996132	This Study	southern African	4
186	DOD067-B	0.003781	1e-05	0.996209	This Study	southern African	4
187	UP2099-B	0.003703	1e-05	0.996287	This Study	southern African	4
119	KAL028-B	0.021731	0.006413	0.971856	This Study	southern African	4
189	DSM033-B	1e-05	0.003246	0.996744	This Study	southern African	4
190	DOD003-B	0.003229	1e-05	0.996761	This Study	southern African	4
191	DOD002-B	1e-05	0.00301	0.99698	This Study	southern African	4
192	DOD074-B	0.002892	1e-05	0.997098	This Study	southern African	4
193	DSM044-B	1e-05	0.00264	0.99735	This Study	southern African	4
194	DOD006-B	1e-05	0.002543	0.997447	This Study	southern African	4
195	DOD019-B	0.002508	1e-05	0.997482	This Study	southern African	4
196	SMU217-B	0.000181	0.002279	0.99754	This Study	southern African	4
197	UP2116-B	0.002438	1e-05	0.997552	This Study	southern African	4
198	DSM037-B	1e-05	0.002392	0.997598	This Study	southern African	4
199	DSM081-B	0.001333	0.000752	0.997915	This Study	southern African	4
200	DSM091-B	1e-05	0.00194	0.99805	This Study	southern African	4
201	DSM040-B	1e-05	0.001794	0.998196	This Study	southern African	4
202	DSM029-B	0.001785	1e-05	0.998205	This Study	southern African	4
203	DSM023-B	0.000917	0.000705	0.998378	This Study	southern African	4
204	SMU205-B	1e-05	0.001558	0.998432	This Study	southern African	4
205	DOD085-B	0.001246	1e-05	0.998744	This Study	southern African	4
206	DSM018-B	1e-05	0.001049	0.998941	This Study	southern African	4
226	KAL039-B	1e-05	1e-05	0.99998	This Study	southern African	4
208	DSM010-B	0.000817	1e-05	0.999173	This Study	southern African	4
209	DSM027-B	1e-05	0.000782	0.999208	This Study	southern African	4
210	UP2039-B	1e-05	0.000588	0.999402	This Study	southern African	4
211	DSM028-B	1e-05	0.000268	0.999722	This Study	southern African	4
212	DOD050-B	4.4e-05	1e-05	0.999946	This Study	southern African	4
213	DOD048-B	1e-05	1e-05	0.99998	This Study	southern African	4
214	DOD062-B	1e-05	1e-05	0.99998	This Study	southern African	4
215	DOD065-B	1e-05	1e-05	0.99998	This Study	southern African	4
216	DOD076-B	1e-05	1e-05	0.99998	This Study	southern African	4
217	DSM002-B	1e-05	1e-05	0.99998	This Study	southern African	4
218	DSM003-B	1e-05	1e-05	0.99998	This Study	southern African	4
219	DSM011-B	1e-05	1e-05	0.99998	This Study	southern African	4
220	DSM019-B	1e-05	1e-05	0.99998	This Study	southern African	4
221	DSM022-B	1e-05	1e-05	0.99998	This Study	southern African	4
222	DSM025-B	1e-05	1e-05	0.99998	This Study	southern African	4
223	DSM036-B	1e-05	1e-05	0.99998	This Study	southern African	4
224	DSM048-B	1e-05	1e-05	0.99998	This Study	southern African	4
225	DSM050-B	1e-05	1e-05	0.99998	This Study	southern African	4
132	KAL040-B	0.011149	0.002532	0.986319	This Study	southern African	4
183	KAL048-B	0.001111	0.003483	0.995406	This Study	southern African	4
141	KAL057-B	0.006975	0.005182	0.987843	This Study	southern African	4
229	SMU156-B	1e-05	1e-05	0.99998	This Study	southern African	4
230	TAF001-B	1e-05	1e-05	0.99998	This Study	southern African	4
231	TAF012-B	1e-05	1e-05	0.99998	This Study	southern African	4
232	UP2113-B	1e-05	1e-05	0.99998	This Study	southern African	4
233	SMU142-B	0.06285	0.020649	0.9165	SAPCS African	southern African	5
234	UP2197-B	0.054346	0.006723	0.938932	SAPCS African	southern African	5
235	UP2142-B	0.019531	0.013449	0.96702	SAPCS African	southern African	5
236	SMU101-B	0.000594	0.016304	0.983101	SAPCS African	southern African	5
237	UP2092-B	0.014898	6.6e-05	0.985036	SAPCS African	southern African	5
238	SMU076-B	0.010088	1e-05	0.989902	SAPCS African	southern African	5
239	TSH012-B	0.008611	0.001417	0.989972	SAPCS African	southern African	5
207	KAL060-B	0.000954	1e-05	0.999036	This Study	southern African	4
241	UP2380-B	1e-05	0.008744	0.991246	SAPCS African	southern African	5
242	SMU050-B	0.002284	0.005277	0.992439	SAPCS African	southern African	5
243	UP2048-B	1e-05	0.007505	0.992485	SAPCS African	southern African	5
244	N0056-B	0.006675	1e-05	0.993315	SAPCS African	southern African	5
165	KAL062-B	1e-05	0.007728	0.992262	This Study	southern African	4
246	SMU029-B	0.006416	1e-05	0.993574	SAPCS African	southern African	5
247	SMU141-B	0.004917	0.000966	0.994117	SAPCS African	southern African	5
248	SMU047-B	0.005314	1e-05	0.994676	SAPCS African	southern African	5
249	N0059-B	1e-05	0.004746	0.995244	SAPCS African	southern African	5
250	SMU079-B	1e-05	0.004693	0.995297	SAPCS African	southern African	5
251	SMU039-B	1e-05	0.004383	0.995607	SAPCS African	southern African	5
252	SMU200-B	0.000212	0.003996	0.995792	SAPCS African	southern African	5
253	SMU019-B	1e-05	0.003889	0.996101	SAPCS African	southern African	5
254	SMU091-B	0.003401	1e-05	0.996589	SAPCS African	southern African	5
255	TSH008-B	0.002155	0.000734	0.997111	SAPCS African	southern African	5
256	UP2103-B	0.002619	1e-05	0.997371	SAPCS African	southern African	5
257	SMU109-B	1e-05	0.002224	0.997766	SAPCS African	southern African	5
258	N0002-B	0.001952	1e-05	0.998038	SAPCS African	southern African	5
259	UP2117-B	0.001706	1e-05	0.998284	SAPCS African	southern African	5
260	SMU167-B	1e-05	0.001367	0.998623	SAPCS African	southern African	5
261	SMU177-B	0.000482	1e-05	0.999508	SAPCS African	southern African	5
188	KAL064-B	0.003166	0.000461	0.996373	This Study	southern African	4
227	KAL067-B	1e-05	1e-05	0.99998	This Study	southern African	4
240	KAL070-B	0.0094	1e-05	0.99059	SAPCS African	southern African	5
228	KAL075-B	1e-05	1e-05	0.99998	This Study	southern African	4
108	KAL088-B	0.989616	0.008858	0.001526	This Study	southern African	4
267	N0010-B	1e-05	1e-05	0.99998	SAPCS African	southern African	5
268	N0015-B	1e-05	1e-05	0.99998	SAPCS African	southern African	5
269	N0073-B	1e-05	1e-05	0.99998	SAPCS African	southern African	5
270	SMU030-B	1e-05	1e-05	0.99998	SAPCS African	southern African	5
271	SMU107-B	1e-05	1e-05	0.99998	SAPCS African	southern African	5
272	UP2264-B	1e-05	1e-05	0.99998	SAPCS African	southern African	5
