# Supplementary material for: Methylation reprogramming associated with aggressive prostate cancer and ancestral disparities
Source: Mol Syst Biol. 2025 Oct 7;21(12):1676–701. doi: 10.1038/s44320-025-00153-x (PMC12673094; doi:10.1038/s44320-025-00153-x)
Supplement: Supplementary file 39 — Source data Fig. 1 [file 44320_2025_153_MOESM39_ESM.zip › MSB202513061T_SourceDataForFig1/Fig1F/SourceDataForFig1F.xlsx]

## Sheet: Description
Source Data for Figure 1F Principal component analysis (PCA) of a 193-sample merged and normalized EPICv1/EPICv2 dataset across the 10,000 most variable positions. Samples are annotated according to array version: EPICv1 (n = 78) and EPICv2 (n = 115); and the location from which samples were recruited: Australia (n = 41), Namibia (n = 4) and South Africa (n = 148).

## Sheet: SourceData
Sample_ID	x	y	pcolor	ptype
14227	-8.30805	-8.92137	EPICv1	Australia
17210	-9.07012	-5.85005	EPICv1	Australia
17374	36.0578	-3.54966	EPICv1	Australia
18109	-4.62698	-7.49361	EPICv1	Australia
18251	40.7865	-2.28443	EPICv1	Australia
19119	-8.58689	-6.38483	EPICv1	Australia
19121	-9.78103	-7.30256	EPICv1	Australia
19396	11.3835	-5.78916	EPICv1	Australia
19601	-2.70105	-6.0267	EPICv1	Australia
19695	-4.51667	-6.1409	EPICv1	Australia
19717	-3.12223	-5.18429	EPICv1	Australia
19967	-4.82071	-6.24255	EPICv1	Australia
19986	-13.3603	-3.68547	EPICv1	Australia
20005	-10.849	-4.55399	EPICv1	Australia
20247	-9.38493	-4.36892	EPICv1	Australia
20426	-6.15526	-8.19835	EPICv1	Australia
20432	-10.6283	-7.83758	EPICv1	Australia
20687	-11.0392	-7.36929	EPICv1	Australia
20769	-11.9833	-6.57019	EPICv1	Australia
20794	-9.10616	-7.3484	EPICv1	Australia
20841	12.766	-4.57216	EPICv1	Australia
20975	-11.5584	-6.5641	EPICv1	Australia
KAL0048	20.8088	-6.37289	EPICv1	SouthAfrica
KAL0006	15.2232	-4.75273	EPICv1	SouthAfrica
KAL0062	22.5795	-2.96606	EPICv1	SouthAfrica
KAL0064	25.2383	-3.58633	EPICv1	SouthAfrica
KAL0018	14.1984	-5.33309	EPICv1	SouthAfrica
KAL0028	7.16569	-5.53907	EPICv1	SouthAfrica
KAL0039	22.5819	-2.94506	EPICv1	SouthAfrica
KAL0040	-11.9263	-4.83716	EPICv1	SouthAfrica
KAL0060	15.287	-6.49903	EPICv1	SouthAfrica
PUH0001	-5.63092	-5.27586	EPICv1	SouthAfrica
PUH0002	-12.5104	-4.97977	EPICv1	SouthAfrica
PUH0003	-12.9658	-6.0267	EPICv1	SouthAfrica
PUH0007	-10.8718	-5.20913	EPICv1	SouthAfrica
PUH0008	-11.1184	-5.50768	EPICv1	SouthAfrica
PUH0009	-13.5842	-5.02278	EPICv1	SouthAfrica
PUH0010	-13.339	-4.96848	EPICv1	SouthAfrica
PUH0012	-8.01924	-7.78227	EPICv1	SouthAfrica
PUH0014	-1.58458	-5.42103	EPICv1	SouthAfrica
PUH0016	-9.93511	-5.33652	EPICv1	SouthAfrica
PUH0018	-11.5048	-5.14014	EPICv1	SouthAfrica
PUH0020	-6.98421	-7.77896	EPICv1	SouthAfrica
PUH0022	-13.7829	-2.97318	EPICv1	SouthAfrica
PUH0024	-9.2506	-6.882	EPICv1	SouthAfrica
PUH0025	-9.90762	-8.62729	EPICv1	SouthAfrica
PUH0026	-13.5536	-5.35757	EPICv1	SouthAfrica
PUH0028	-12.2298	-2.93403	EPICv1	SouthAfrica
PUH0031	-12.4477	-3.45349	EPICv1	SouthAfrica
PUH0036	-14.4161	-3.03136	EPICv1	SouthAfrica
PUH0041	-14.7004	-5.52266	EPICv1	SouthAfrica
PUH0050	-12.9585	-3.22965	EPICv1	SouthAfrica
PUH0070	-14.0021	-5.22825	EPICv1	SouthAfrica
PUH0071	-10.1601	-5.74242	EPICv1	SouthAfrica
PUH0087	-13.9954	-3.26547	EPICv1	SouthAfrica
PUH0081	-12.8879	-3.65451	EPICv1	SouthAfrica
SMU0114	23.3554	-4.67751	EPICv1	SouthAfrica
SMU0118	3.39014	-7.81078	EPICv1	SouthAfrica
SMU0204	17.9791	-4.64775	EPICv1	SouthAfrica
SMU205	7.29365	-4.10732	EPICv1	SouthAfrica
SMU0217	15.9537	-3.71058	EPICv1	SouthAfrica
SMU0156	34.6944	-1.10985	EPICv1	SouthAfrica
TSH022	-5.17771	-0.886298	EPICv1	SouthAfrica
TSH029	15.473	-6.46623	EPICv1	SouthAfrica
TSH033	-6.8618	-4.08534	EPICv1	SouthAfrica
UP2037	-5.51599	-0.223231	EPICv1	SouthAfrica
UP2039	31.8859	-0.605652	EPICv1	SouthAfrica
UP2052	18.4824	-3.43387	EPICv1	SouthAfrica
UP2099	41.9532	0.157798	EPICv1	SouthAfrica
UP2113	36.3723	-1.14023	EPICv1	SouthAfrica
UP2116	21.6538	-1.87659	EPICv1	SouthAfrica
UP2119	10.1139	-4.08652	EPICv1	SouthAfrica
UP2133	43.4959	-3.04974	EPICv1	SouthAfrica
UP2204	23.2788	-3.14717	EPICv1	SouthAfrica
UP2243	2.71202	-4.25295	EPICv1	SouthAfrica
TAF001	-11.4687	-2.47773	EPICv1	SouthAfrica
TAF002	-12.6363	-3.22125	EPICv1	SouthAfrica
TAF004	-13.4762	-4.50119	EPICv1	SouthAfrica
KAL0088	15.2141	4.10328	EPICv2	SouthAfrica
KAL0057	22.4262	4.7863	EPICv2	SouthAfrica
KAL0067	7.72755	3.83395	EPICv2	SouthAfrica
KAL0075	13.9561	4.639	EPICv2	SouthAfrica
SMU248	6.24337	-0.833668	EPICv2	SouthAfrica
SMU237	32.927	1.69945	EPICv2	SouthAfrica
DOD041	19.3946	5.87756	EPICv2	SouthAfrica
DSM011	12.3985	-0.00512996	EPICv2	SouthAfrica
DSM044	10.8604	-0.354156	EPICv2	SouthAfrica
DSM083	15.3406	4.58727	EPICv2	SouthAfrica
12704	-12.0108	3.02114	EPICv2	Australia
13180	11.4667	2.39389	EPICv2	Australia
13255	-12.6547	2.90248	EPICv2	Australia
13586	12.4653	-0.038748	EPICv2	Australia
13653	2.33912	-1.63541	EPICv2	Australia
13775	-10.758	0.44464	EPICv2	Australia
14403	-11.0623	5.09307	EPICv2	Australia
14526	-11.1839	1.41574	EPICv2	Australia
16400	3.59345	5.49031	EPICv2	Australia
16662	-10.5539	5.89961	EPICv2	Australia
17123	-13.5247	3.23502	EPICv2	Australia
17639	-15.1743	3.86519	EPICv2	Australia
19098	-10.7341	7.92143	EPICv2	Australia
19507	-11.9039	6.15796	EPICv2	Australia
19588	-6.17382	2.81017	EPICv2	Australia
19607	-10.6503	6.18824	EPICv2	Australia
19614	-11.6218	6.33137	EPICv2	Australia
14649	-12.8826	4.55558	EPICv2	Australia
14705	-12.402	2.38352	EPICv2	Australia
NAM0001	21.2658	2.13802	EPICv2	Namibia
NAM5051	12.5152	1.883	EPICv2	Namibia
NAM5054	11.405	3.76297	EPICv2	Namibia
NAM5055	-6.30886	3.38383	EPICv2	Namibia
TAF009	1.65167	0.13913	EPICv2	SouthAfrica
TAF011	-12.114	-2.72797	EPICv2	SouthAfrica
TAF015	-7.79182	-0.906291	EPICv2	SouthAfrica
TAF016	-11.4797	1.50847	EPICv2	SouthAfrica
TAF017	19.308	5.34652	EPICv2	SouthAfrica
TAF019	-6.34398	1.08266	EPICv2	SouthAfrica
DOD002	16.7391	2.45296	EPICv2	SouthAfrica
DOD003	-11.0178	1.77203	EPICv2	SouthAfrica
DOD004	-9.88432	7.95171	EPICv2	SouthAfrica
DOD006	-14.373	1.43867	EPICv2	SouthAfrica
DOD007	-13.887	1.23769	EPICv2	SouthAfrica
DOD009	-9.22853	-1.01286	EPICv2	SouthAfrica
DOD015	23.7844	3.88738	EPICv2	SouthAfrica
DOD017	-12.4745	7.75132	EPICv2	SouthAfrica
DOD019	-10.7763	2.25105	EPICv2	SouthAfrica
DSM002	13.4783	1.96295	EPICv2	SouthAfrica
DSM003	-11.0134	3.63064	EPICv2	SouthAfrica
DSM008	-10.187	4.15211	EPICv2	SouthAfrica
DSM004	-1.04415	3.38241	EPICv2	SouthAfrica
DOD050	-12.368	4.79231	EPICv2	SouthAfrica
DOD052	-11.6303	2.88169	EPICv2	SouthAfrica
DOD053	26.0491	2.64993	EPICv2	SouthAfrica
DOD054	-12.6138	1.41834	EPICv2	SouthAfrica
DOD055	22.5554	2.87309	EPICv2	SouthAfrica
DOD056	-7.85615	2.28601	EPICv2	SouthAfrica
DOD059	-11.3269	1.11198	EPICv2	SouthAfrica
DOD060	-9.14458	4.42169	EPICv2	SouthAfrica
DOD061	-12.5256	6.32938	EPICv2	SouthAfrica
DOD062	14.8688	3.84096	EPICv2	SouthAfrica
DOD063	-12.1878	6.57374	EPICv2	SouthAfrica
DOD064	-11.4533	1.95728	EPICv2	SouthAfrica
DOD065	9.48865	1.60529	EPICv2	SouthAfrica
DOD066	31.3922	2.20457	EPICv2	SouthAfrica
DOD067	35.6486	4.66592	EPICv2	SouthAfrica
DOD068	23.8405	4.12229	EPICv2	SouthAfrica
DOD071	-11.495	4.84992	EPICv2	SouthAfrica
DOD073	21.3078	4.48828	EPICv2	SouthAfrica
DOD074	28.6189	2.92778	EPICv2	SouthAfrica
DOD076	-10.5802	4.6944	EPICv2	SouthAfrica
DSM022	8.23671	0.133261	EPICv2	SouthAfrica
DOD078	-7.88149	3.02577	EPICv2	SouthAfrica
DOD079	-9.68936	2.86245	EPICv2	SouthAfrica
DOD084	17.278	0.841307	EPICv2	SouthAfrica
DOD085	-9.32293	3.35931	EPICv2	SouthAfrica
DOD086	23.6941	2.50608	EPICv2	SouthAfrica
DOD087	11.3078	3.33876	EPICv2	SouthAfrica
DOD088	-7.36051	5.354	EPICv2	SouthAfrica
TAF012	16.0374	3.46483	EPICv2	SouthAfrica
TAF013	-10.3558	6.45284	EPICv2	SouthAfrica
TAF014	-11.4151	1.65014	EPICv2	SouthAfrica
DSM010	3.10031	1.30955	EPICv2	SouthAfrica
DSM032	-6.24022	3.57991	EPICv2	SouthAfrica
DSM033	11.8081	2.31274	EPICv2	SouthAfrica
DSM034	-11.4608	1.00697	EPICv2	SouthAfrica
DSM036	-5.66395	4.15103	EPICv2	SouthAfrica
DSM037	-12.9163	4.60888	EPICv2	SouthAfrica
DSM027	-13.8308	2.3441	EPICv2	SouthAfrica
DSM028	-12.534	4.53222	EPICv2	SouthAfrica
DSM029	-12.7903	4.96255	EPICv2	SouthAfrica
DSM023	-12.6852	2.52153	EPICv2	SouthAfrica
DSM025	10.4335	1.35423	EPICv2	SouthAfrica
DSM017	-13.0866	4.3312	EPICv2	SouthAfrica
DSM018	-12.0438	4.76699	EPICv2	SouthAfrica
DSM019	-13.255	4.60842	EPICv2	SouthAfrica
DSM040	-10.4004	5.02351	EPICv2	SouthAfrica
DSM041	-11.9354	4.3241	EPICv2	SouthAfrica
DSM043	-1.9204	3.02608	EPICv2	SouthAfrica
DSM046	-11.7621	3.90627	EPICv2	SouthAfrica
DSM048	-13.4029	1.66321	EPICv2	SouthAfrica
DSM050	-10.8928	4.41022	EPICv2	SouthAfrica
DSM078	-12.2716	5.39738	EPICv2	SouthAfrica
DSM081	-2.67051	4.88825	EPICv2	SouthAfrica
DSM012	-7.76442	4.11028	EPICv2	SouthAfrica
DOD036	-7.33607	7.31905	EPICv2	SouthAfrica
DOD044	-12.3943	1.84578	EPICv2	SouthAfrica
DOD045	10.4499	4.24803	EPICv2	SouthAfrica
DOD046	-13.7303	3.48865	EPICv2	SouthAfrica
DOD047	-12.774	4.45815	EPICv2	SouthAfrica
DOD048	-9.79102	-0.384277	EPICv2	SouthAfrica
DOD049	-10.9779	4.85702	EPICv2	SouthAfrica
DSM091	22.6033	4.16844	EPICv2	SouthAfrica
DOD031	28.5729	2.71967	EPICv2	SouthAfrica
