# Supplementary material for: Methylation reprogramming associated with aggressive prostate cancer and ancestral disparities
Source: Mol Syst Biol. 2025 Oct 7;21(12):1676–701. doi: 10.1038/s44320-025-00153-x (PMC12673094; doi:10.1038/s44320-025-00153-x)
Supplement: Supplementary file 40 — Source data Fig. 2 [file 44320_2025_153_MOESM40_ESM.zip]

Archive with 18 entries (14 files):
- MSB202513061T_SourceDataForFig2/
- MSB202513061T_SourceDataForFig2/.DS_Store
- __MACOSX/MSB202513061T_SourceDataForFig2/._.DS_Store
- MSB202513061T_SourceDataForFig2/Fig2B/
- MSB202513061T_SourceDataForFig2/Fig2C/
- MSB202513061T_SourceDataForFig2/Fig2A/
- MSB202513061T_SourceDataForFig2/Fig2B/.DS_Store
- __MACOSX/MSB202513061T_SourceDataForFig2/Fig2B/._.DS_Store
- MSB202513061T_SourceDataForFig2/Fig2B/SourceDataForFig2B.xlsx
- __MACOSX/MSB202513061T_SourceDataForFig2/Fig2B/._SourceDataForFig2B.xlsx
- MSB202513061T_SourceDataForFig2/Fig2C/SourceDataForFig2C.xlsx
- __MACOSX/MSB202513061T_SourceDataForFig2/Fig2C/._SourceDataForFig2C.xlsx
- MSB202513061T_SourceDataForFig2/Fig2C/.DS_Store
- __MACOSX/MSB202513061T_SourceDataForFig2/Fig2C/._.DS_Store
- MSB202513061T_SourceDataForFig2/Fig2A/.DS_Store
- __MACOSX/MSB202513061T_SourceDataForFig2/Fig2A/._.DS_Store
- MSB202513061T_SourceDataForFig2/Fig2A/SourceDataForFig2A.xlsx
- __MACOSX/MSB202513061T_SourceDataForFig2/Fig2A/._SourceDataForFig2A.xlsx
