# Supplementary material for: Methylation reprogramming associated with aggressive prostate cancer and ancestral disparities
Source: Mol Syst Biol. 2025 Oct 7;21(12):1676–701. doi: 10.1038/s44320-025-00153-x (PMC12673094; doi:10.1038/s44320-025-00153-x)
Supplement: Supplementary file 40 — Source data Fig. 2 [file 44320_2025_153_MOESM40_ESM.zip › MSB202513061T_SourceDataForFig2/Fig2B/SourceDataForFig2B.xlsx]

## Sheet: Description
Source Data for Figure 2B DNA methylation heatmaps at ancestry-associated DMPs. Left: -values (range 0-1) for tumour (n = 70) and normal (n = 7) prostate samples. Right: Row-scaled z-scores for tumour samples only. Top annotations indicate ancestry, geography and ISUP grade group, and rows (n = 861 CpGs) are annotated by chromatin state. Heatmaps display absolute (left) and relative (right) meth…

## Sheet: SourceData_beta
	KAL0040	TSH022	TSH033	UP2037	TAF001	TAF002	TAF004	14227	17210	17374	18109	18251	19119	19121	19396	19601	19695	19717	19967	19986	20005	20247	20426	20432	20687	20769	20794	20841	20975	KAL0048	KAL0006	KAL0062	KAL0064	KAL0018	KAL0028	KAL0039	KAL0060	PUH0001	PUH0002	PUH0003	PUH0007	PUH0008	PUH0009	PUH0010	PUH0012	PUH0014	PUH0016	PUH0018	PUH0020
cg15560884	0.47458	0.445753	0.551663	0.487764	0.413756	0.532081	0.529556	0.249315	0.317973	0.39675	0.292062	0.362463	0.296326	0.306314	0.279205	0.294414	0.331506	0.275005	0.27545	0.307363	0.288111	0.246718	0.296221	0.334144	0.335157	0.305798	0.333527	0.275507	0.315009	0.176132	0.25508	0.304867	0.261608	0.250773	0.318709	0.317966	0.262964	0.35216	0.288712	0.285939	0.294415	0.34253	0.258977	0.28617	0.245896	0.314561	0.294101	0.272621	0.281085
cg26928153	0.832394	0.812486	0.869554	0.938031	0.78484	0.830184	0.830846	0.407338	0.669078	0.528175	0.475115	0.530704	0.495554	0.457518	0.449285	0.561892	0.541319	0.603514	0.614969	0.576145	0.621394	0.614188	0.46986	0.445718	0.490109	0.46951	0.529292	0.664436	0.467526	0.720438	0.7641	0.732644	0.738912	0.748438	0.741201	0.729942	0.772445	0.500471	0.498315	0.46604	0.536094	0.562366	0.522443	0.562073	0.446344	0.598831	0.552858	0.567747	0.678525
cg26928153	0.832394	0.812486	0.869554	0.938031	0.78484	0.830184	0.830846	0.476545	0.404263	0.428653	0.397114	0.417039	0.359066	0.321075	0.319112	0.394246	0.395543	0.483372	0.512723	0.375826	0.350995	0.378912	0.368932	0.458455	0.476899	0.534637	0.442988	0.419431	0.517634	0.621322	0.577954	0.667734	0.666537	0.575023	0.537427	0.560325	0.636316	0.367363	0.433901	0.486045	0.288144	0.367339	0.466614	0.41742	0.36206	0.355025	0.386934	0.29364	0.354791
cg26928153	0.832394	0.812486	0.869554	0.938031	0.78484	0.830184	0.830846	0.741696	0.817924	0.618466	0.83442	0.703386	0.780807	0.698292	0.835037	0.789699	0.806161	0.805234	0.814429	0.814481	0.804534	0.816529	0.773125	0.830368	0.798654	0.794833	0.807237	0.738271	0.801677	0.851046	0.858986	0.865717	0.850152	0.863751	0.841313	0.802874	0.857205	0.817419	0.815229	0.820806	0.818474	0.808745	0.838631	0.80485	0.729253	0.785313	0.746227	0.781842	0.752257
cg24669183	0.689069	0.69114	0.723673	0.699618	0.641718	0.727526	0.734555	0.696245	0.794787	0.605272	0.818544	0.601758	0.750302	0.692377	0.847228	0.762087	0.794404	0.776604	0.828992	0.778777	0.792267	0.768198	0.698649	0.810794	0.760275	0.744382	0.772038	0.686342	0.739783	0.855599	0.735397	0.880158	0.845833	0.853779	0.855347	0.823098	0.861556	0.783043	0.793051	0.789326	0.776154	0.757687	0.81964	0.757743	0.698978	0.677466	0.672029	0.757134	0.681147
cg26928153	0.832394	0.812486	0.869554	0.938031	0.78484	0.830184	0.830846	0.498084	0.503364	0.559672	0.510049	0.464477	0.471654	0.421593	0.486091	0.430041	0.47246	0.448808	0.446172	0.520942	0.480976	0.415521	0.46466	0.520175	0.498969	0.515146	0.512442	0.411327	0.473289	0.345388	0.45072	0.44256	0.463838	0.420648	0.426768	0.409919	0.445237	0.483424	0.462835	0.512411	0.465279	0.483951	0.444309	0.46582	0.380316	0.441217	0.446299	NA	0.440852
cg26928153	0.832394	0.812486	0.869554	0.938031	0.78484	0.830184	0.830846	0.691919	0.78292	0.77975	0.742379	0.678899	0.756391	0.699807	0.713177	0.77492	0.771443	0.758682	0.732418	0.749404	0.776832	0.801365	0.754186	0.772504	0.759455	0.729233	0.778634	0.665288	0.755142	0.573699	0.61715	0.658276	0.582509	0.572401	0.683097	0.575077	0.552974	0.764555	0.757643	0.747205	0.783251	0.759732	0.792623	0.767159	0.617733	0.777453	0.707557	0.752085	0.699457
cg15560884	0.47458	0.445753	0.551663	0.487764	0.413756	0.532081	0.529556	0.295532	0.318049	0.321941	0.283475	0.265704	0.295881	0.253955	0.257096	0.255331	0.327294	0.323383	0.289978	0.272943	0.287187	0.290036	0.307568	0.296594	0.314011	0.305269	0.34639	0.348183	0.302269	0.465956	0.471959	0.513945	0.455125	0.46693	0.477086	0.461305	0.495874	0.370831	0.30527	0.284764	0.307599	0.318579	0.311938	0.273667	0.271227	0.36545	0.286365	0.314108	0.305044
cg26928153	0.832394	0.812486	0.869554	0.938031	0.78484	0.830184	0.830846	0.73425	0.802669	0.687851	0.767054	0.649739	0.800719	0.703241	0.750397	0.799777	0.797504	0.813034	0.816259	0.792673	0.801118	0.786719	0.7073	0.837561	0.784046	0.792995	0.791915	0.815387	0.809331	0.78856	0.863187	0.877864	0.841808	0.841665	0.836977	0.761656	0.855329	0.824318	0.801991	0.8114	0.836322	0.806075	0.823245	0.794362	0.726321	0.792222	0.744675	0.78213	0.706715
cg15560884	0.47458	0.445753	0.551663	0.487764	0.413756	0.532081	0.529556	0.708129	0.842922	0.655681	0.857554	0.619607	0.761823	0.699922	0.834293	0.81022	0.822203	0.83231	0.827117	0.818346	0.76715	0.819385	0.741335	0.799872	0.790684	0.772339	0.818031	0.714091	0.779875	0.886641	0.735118	0.880928	0.869117	0.888412	0.869361	0.825414	0.872432	0.801418	0.797898	0.831658	0.832132	0.756696	0.850688	0.798794	0.702008	0.790855	0.738096	0.814083	0.694837
cg26679879	0.38299	0.295129	0.34988	0.379274	0.341604	0.299527	0.364453	0.715958	0.819269	0.647607	0.804533	0.622909	0.755609	0.690645	0.836281	0.783088	0.773149	0.769656	0.829377	0.792575	0.789201	0.821157	0.743009	0.817874	0.786159	0.775801	0.787583	0.686529	0.787489	0.854326	0.757062	0.849027	0.825561	0.862522	0.840627	0.831583	0.849969	0.779333	0.788259	0.740475	0.799301	0.777636	0.771572	0.798802	0.711141	0.708117	0.712832	0.716278	0.707691
cg22519184	0.351897	0.298767	0.371409	0.245	0.354838	0.363345	0.373926	0.652931	0.784983	0.686386	0.682635	0.593629	0.717215	0.649337	0.765934	0.718499	0.709339	0.705434	0.73414	0.744257	0.717931	0.691801	0.724964	0.775878	0.753917	0.71845	0.764209	0.632102	0.716297	0.836554	0.85521	0.843917	0.811873	0.834134	0.854567	0.738705	0.737362	0.732503	0.708163	0.778159	0.780166	0.767197	0.775183	0.722077	0.64017	0.730878	0.712416	0.724225	0.686842
cg24669183	0.689069	0.69114	0.723673	0.699618	0.641718	0.727526	0.734555	0.736851	0.843874	0.713666	0.831695	0.573875	0.762956	0.728936	0.824264	0.766062	0.811672	0.823108	0.846403	0.800026	0.810017	0.830208	0.744998	0.816263	0.784412	0.751014	0.810232	0.81305	0.78957	0.833654	0.784047	0.857386	0.817712	0.810854	0.848935	0.834059	0.8532	0.791549	0.804262	0.814411	0.817337	0.820787	0.824468	0.818491	0.698934	0.842666	0.74281	0.823134	0.729458
cg26928153	0.832394	0.812486	0.869554	0.938031	0.78484	0.830184	0.830846	0.569979	0.527078	0.646065	0.616013	0.446709	0.564781	0.508727	0.487431	0.541878	0.553578	0.500643	0.552082	0.465254	0.549708	0.532724	0.545247	0.631642	0.583576	0.576024	0.56882	0.673982	0.522459	0.678955	0.618943	0.673886	0.712717	0.71942	0.665468	0.62754	0.690857	0.550983	0.577765	0.627596	0.574538	0.581753	0.598578	0.561624	0.535839	0.503021	0.615454	0.543058	0.561411
cg26928153	0.832394	0.812486	0.869554	0.938031	0.78484	0.830184	0.830846	0.731342	0.83386	0.697455	0.792933	0.745782	0.791047	0.705675	0.791025	0.788496	0.799034	0.809071	0.754859	0.77989	0.755248	0.791621	0.747761	0.808878	0.821485	0.756318	0.779655	0.769634	0.795506	0.832967	0.832967	0.8098	0.817921	0.81768	0.815253	0.798636	0.825312	0.802922	0.832009	0.827046	0.806866	0.797019	0.80107	0.812011	0.695313	0.853323	0.73412	0.784677	0.719208
cg26928153	0.832394	0.812486	0.869554	0.938031	0.78484	0.830184	0.830846	0.642125	0.623435	0.58673	0.755898	0.467129	0.66664	0.590546	0.727582	0.619099	0.664239	0.634013	0.697596	0.582952	0.675844	0.687102	0.656373	0.696432	0.700012	0.736598	0.690592	0.680819	0.737029	0.861955	0.809011	0.808786	0.84046	0.869175	0.803592	0.638753	0.808499	0.579717	0.73442	0.695529	0.68289	0.667218	0.757554	0.607531	0.669683	0.696806	0.669446	0.703894	0.697032
cg13869341	0.687034	0.71939	0.777255	0.824889	0.667847	0.755734	0.693017	0.735614	0.853797	0.680031	0.866431	0.617507	0.808738	0.736314	0.881114	0.820931	0.837317	0.838068	0.863945	0.815511	0.814405	0.853008	0.784717	0.839573	0.808764	0.808859	0.820286	0.773391	0.829575	0.887939	0.762623	0.900019	0.875085	0.893089	0.878919	0.82754	0.88249	0.850104	0.81626	0.82718	0.85752	0.838012	0.869105	0.803415	0.738307	0.758433	0.754779	0.819851	0.756569
cg13869341	0.687034	0.71939	0.777255	0.824889	0.667847	0.755734	0.693017	0.261237	0.317682	0.22558	0.290076	0.368406	0.282453	0.265276	0.301078	0.230874	0.313702	0.303189	0.315528	0.37417	0.286043	0.271669	0.226094	0.30312	0.234158	0.228533	0.295708	0.297298	0.235697	0.43398	0.52264	0.579096	0.510958	0.413429	0.475714	0.483945	0.47871	0.339424	0.290104	0.329564	0.302914	0.289139	0.264864	0.314046	0.335583	0.27552	0.345806	0.377625	0.379649
cg16269199	0.332625	0.317716	0.418933	0.340569	0.320548	0.40132	0.361299	0.691812	0.74795	0.784471	0.804496	0.692641	0.762207	0.653884	0.684058	0.681234	0.714867	0.720606	0.703077	0.739311	0.727083	0.700487	0.760786	0.784881	0.73391	0.723054	0.71979	0.677509	0.769597	0.469362	0.617196	0.586599	0.603855	0.628743	0.654993	0.530527	0.693693	0.748499	0.693819	0.781651	0.7591	0.740032	0.762549	0.724755	0.677237	0.688536	0.716214	0.772252	0.710735
cg26928153	0.832394	0.812486	0.869554	0.938031	0.78484	0.830184	0.830846	0.695743	0.774056	0.600795	0.740014	0.523115	0.72001	0.668444	0.762939	0.692312	0.653535	0.695807	0.708851	0.68269	0.735072	0.730078	0.685791	0.766915	0.701236	0.682093	0.744052	0.65617	0.715931	0.804481	0.794301	0.8114	0.789646	0.762126	0.805656	0.767027	0.832923	0.694869	0.739294	0.721385	0.738156	0.752236	0.728361	0.735645	0.640466	0.781538	0.66725	0.749132	0.618825
cg16269199	0.332625	0.317716	0.418933	0.340569	0.320548	0.40132	0.361299	0.738454	0.832437	0.614977	0.836615	0.575176	0.802056	0.738299	0.821116	0.810053	0.822014	0.816462	0.840207	0.828606	0.834677	0.844266	0.787102	0.83667	0.810908	0.817749	0.823263	0.789463	0.814044	0.83481	0.851542	0.849686	0.806381	0.864511	0.848559	0.851224	0.856741	0.819786	0.820892	0.824862	0.836351	0.827279	0.836647	0.803707	0.737554	0.791076	0.756031	0.794354	0.740906
cg15560884	0.47458	0.445753	0.551663	0.487764	0.413756	0.532081	0.529556	0.437086	0.628846	0.563171	0.536392	0.506605	0.52757	0.449251	0.46	0.501331	0.509013	0.524823	0.542179	0.490741	0.523998	0.557311	0.510958	0.484415	0.472526	0.483391	0.500849	0.467417	0.534072	0.364335	0.442499	0.498577	0.48899	0.39854	0.45832	0.467207	0.41593	0.50576	0.484519	0.489076	0.525333	0.549049	0.459023	0.497077	0.396157	0.4684	0.545093	0.483956	0.468944
cg16269199	0.332625	0.317716	0.418933	0.340569	0.320548	0.40132	0.361299	0.711124	0.784657	0.691231	0.793421	0.570001	0.751304	0.700891	0.84396	0.759766	0.776441	0.76664	0.77579	0.786826	0.805998	0.831164	0.750774	0.788199	0.809617	0.763791	0.799332	0.834468	0.763409	0.851994	0.860557	0.863313	0.809596	0.87534	0.863552	0.861609	0.833321	0.776074	0.772644	0.814161	0.770754	0.79817	0.786615	0.777406	0.698888	0.746287	0.708059	0.810151	0.70968
cg15560884	0.47458	0.445753	0.551663	0.487764	0.413756	0.532081	0.529556	0.265054	0.492325	0.385897	0.396054	0.415885	0.314843	0.341395	0.385714	0.328727	0.377974	0.390659	0.47147	0.370592	0.363482	0.334345	0.36273	0.336131	0.459064	0.416439	0.365921	0.327041	0.419986	0.592184	0.540222	0.537258	0.578659	0.439076	0.556597	0.562357	0.573537	0.340711	0.318968	0.351881	0.39431	0.332038	0.329535	0.346518	0.242819	0.328538	0.441393	0.33729	0.36279
cg26928153	0.832394	0.812486	0.869554	0.938031	0.78484	0.830184	0.830846	0.39244	0.518911	0.409022	0.404037	0.441175	0.365573	0.363628	0.460982	0.34602	0.366412	0.465905	0.384586	0.402114	0.371634	0.385715	0.433435	0.462666	0.384743	0.390746	0.482477	0.410776	0.493091	0.372885	0.586341	0.588035	0.586975	0.604693	0.531753	0.557609	0.634403	0.43113	0.379229	0.505634	0.373475	0.41427	0.40896	0.437321	0.341512	0.519962	0.384599	0.42219	0.435299
cg10692041	0.776293	0.798013	0.827399	0.793596	0.751892	0.837653	0.815985	0.12811	0.0496064	0.0431933	0.0275484	0.158634	0.0493339	0.0752874	0.161731	0.0310381	0.107402	0.139249	0.176021	0.063977	0.112489	0.0802677	0.107702	0.163281	0.0909953	0.0580314	0.0722786	0.0916914	0.111677	0.19098	0.395845	0.372471	0.383731	0.324117	0.369631	0.367324	0.450136	0.140761	0.053868	0.0670512	0.0487428	0.172079	0.0505579	0.172852	0.20538	0.0210863	0.119621	0.0459321	0.121428
cg26928153	0.832394	0.812486	0.869554	0.938031	0.78484	0.830184	0.830846	0.760087	0.845775	0.682979	0.840847	0.587973	0.814427	0.747678	0.778013	0.826003	0.833396	0.813173	0.842662	0.834349	0.847313	0.850622	0.804221	0.834023	0.809897	0.821821	0.845901	0.825323	0.813397	0.794027	0.852282	0.863297	0.847963	0.895087	0.903775	0.815859	0.924269	0.836905	0.820028	0.846263	0.848416	0.825235	0.866498	0.805136	0.729886	0.83137	0.776432	0.817232	0.744828
cg13869341	0.687034	0.71939	0.777255	0.824889	0.667847	0.755734	0.693017	0.726631	0.797005	0.756072	0.81002	0.602514	0.775962	0.716478	0.810748	0.772566	0.793506	0.795974	0.813622	0.80285	0.801096	0.812626	0.760154	0.805782	0.794604	NA	0.795122	0.813407	0.791319	0.83153	0.820623	0.844008	0.806686	0.818403	0.823403	0.830934	0.845446	0.79979	0.788724	0.814097	0.802267	0.792202	0.822396	0.78843	0.722504	0.786428	0.720544	0.785071	0.730567
cg22519184	0.351897	0.298767	0.371409	0.245	0.354838	0.363345	0.373926	0.180513	0.172991	0.191484	0.134023	0.163216	0.152032	0.147759	0.18878	0.155683	0.21308	0.142458	0.235008	0.163317	0.163309	0.129181	0.185095	0.212501	0.149982	0.171197	0.147465	0.160319	0.162609	0.303346	0.361799	0.446904	0.399828	0.349558	0.328334	0.370519	0.433953	0.231101	0.150614	0.124549	0.159714	0.256447	0.142222	0.160167	0.132519	0.174783	0.1739	0.143318	0.173896
cg26679879	0.38299	0.295129	0.34988	0.379274	0.341604	0.299527	0.364453	0.757004	0.861152	0.76543	0.877885	0.592158	0.857922	0.785441	0.788113	0.857979	0.843851	0.821717	0.874798	0.880513	0.843677	0.885947	0.821955	0.878857	0.874539	0.854447	0.846093	0.793029	0.874525	0.875696	0.879771	0.899351	0.887355	0.878494	0.889412	0.791787	0.892189	0.860041	0.82613	0.879193	0.901698	0.844231	0.867696	0.875211	0.776991	0.825825	0.783685	0.874881	0.787976
cg02339369	0.872024	0.840302	0.877252	0.871852	0.853797	0.857913	0.873276	0.149311	0.179934	0.327259	0.174382	0.095815	0.165	0.159341	0.250174	0.101978	0.19845	0.159359	0.180887	0.194013	0.167044	0.157348	0.164922	0.207517	0.136076	0.137392	0.157476	0.224382	0.131697	0.119216	0.218756	0.178818	0.252694	0.178698	0.191574	0.251416	0.182441	0.212603	0.145296	0.163806	0.185678	0.159848	0.130075	0.145668	0.123356	0.151857	0.180043	0.145556	0.178284
cg26928153	0.832394	0.812486	0.869554	0.938031	0.78484	0.830184	0.830846	0.734631	0.771074	0.617995	0.816	0.619563	0.786485	0.714253	0.81187	0.772636	0.798166	0.793234	0.7863	0.784578	0.779554	0.77654	0.771108	0.835296	0.819177	0.781823	0.762945	0.818541	0.769733	0.881883	0.861393	0.879182	0.881608	0.877575	0.837914	0.720199	0.876418	0.824877	0.808126	0.831578	0.831921	0.765801	0.844799	0.797075	0.743467	0.793411	0.764923	0.804365	0.75165
cg16269199	0.332625	0.317716	0.418933	0.340569	0.320548	0.40132	0.361299	0.692963	0.754748	0.564458	0.736891	0.46341	0.694857	0.666858	0.775399	0.667942	0.736031	0.71286	0.745905	0.718548	0.714032	0.741434	0.722511	0.765854	0.719505	0.714234	0.7454	0.735762	0.731399	0.756597	0.741493	0.783877	0.764554	0.818918	0.793989	0.790526	0.798491	0.693633	0.696328	0.764056	0.745434	0.721025	0.724204	0.706078	0.671432	0.643209	0.683299	0.742112	0.649341
cg16269199	0.332625	0.317716	0.418933	0.340569	0.320548	0.40132	0.361299	0.715202	0.782511	0.780883	0.766433	0.617484	0.781852	0.646866	0.699575	0.771099	0.785976	0.755842	0.726526	0.809398	0.819878	0.774657	0.707731	0.739746	0.788988	0.77489	0.780365	0.739816	0.789059	0.385513	0.665856	0.428006	0.467132	0.393387	0.433326	0.578028	0.625892	0.765842	0.639712	0.720663	0.766118	0.76604	0.760044	0.74604	0.684223	0.73803	0.670869	0.763069	0.679555
cg16269199	0.332625	0.317716	0.418933	0.340569	0.320548	0.40132	0.361299	0.710151	0.799214	0.658874	0.802848	0.520254	0.779148	0.679156	0.731554	0.75385	0.789654	0.7836	0.819015	0.771343	0.827462	0.801566	0.733964	0.780756	0.834339	0.748936	0.695526	0.730851	0.825805	0.857897	0.795342	0.864696	0.8713	0.763293	0.826595	0.770426	0.83142	0.795238	0.746313	0.722338	0.783153	0.669137	0.855075	0.780306	0.676199	0.724633	0.753179	0.800769	0.693187
cg16269199	0.332625	0.317716	0.418933	0.340569	0.320548	0.40132	0.361299	0.370876	0.402024	0.323057	0.431869	0.337408	0.379425	0.357502	0.423318	0.406607	0.414403	0.417376	0.484182	0.388635	0.395901	0.442777	0.40954	0.380007	0.42175	0.38834	0.418825	0.476663	0.449447	0.564975	0.572336	0.59686	0.529762	0.524904	0.546935	0.462504	0.550177	0.41025	0.418315	0.387856	0.425578	0.366981	0.420843	0.398955	0.377982	0.30792	0.395843	0.445811	0.424018
cg16269199	0.332625	0.317716	0.418933	0.340569	0.320548	0.40132	0.361299	0.796236	0.883055	0.671136	0.898187	0.558937	0.873027	0.785784	0.912323	0.861813	0.841587	0.833768	0.880806	0.817842	0.858486	0.864432	0.854566	0.883119	0.882738	0.854242	0.844578	0.811407	0.872047	0.900389	0.932618	0.919685	0.820783	0.919385	0.908319	0.876021	0.913958	0.866667	0.88055	0.861227	0.879566	0.878013	0.900008	0.876319	0.770694	0.872795	0.76639	0.881297	0.792347
cg02339369	0.872024	0.840302	0.877252	0.871852	0.853797	0.857913	0.873276	0.18424	0.203162	0.412968	0.190113	0.288843	0.221664	0.205787	0.175205	0.173528	0.242583	0.198846	0.213338	0.210479	0.227845	0.183092	0.278121	0.248656	0.209926	0.217861	0.217399	0.298923	0.199477	0.142952	0.259741	0.225003	0.229504	0.217652	0.232021	0.375734	0.226696	0.24248	0.210578	0.172043	0.196098	0.220557	0.177029	0.210617	0.169252	0.171976	0.222026	0.199871	0.222307
cg26928153	0.832394	0.812486	0.869554	0.938031	0.78484	0.830184	0.830846	0.758972	0.851561	0.661132	0.86267	0.543796	0.830238	0.753967	0.880386	0.823197	0.834413	0.830145	0.858045	0.848456	0.85495	0.858805	0.809241	0.850176	0.819738	0.828898	0.845442	0.759442	0.825607	0.870571	0.864999	0.884849	0.848175	0.892284	0.877626	0.874452	0.882614	0.844973	0.838157	0.849131	0.846984	0.845123	0.858222	0.838018	0.75758	0.830077	0.769649	0.836486	0.771705
cg26928153	0.832394	0.812486	0.869554	0.938031	0.78484	0.830184	0.830846	0.826475	0.859799	0.940161	0.94951	0.699087	0.779479	0.69792	0.791481	0.920729	0.859557	0.874064	0.822429	0.785316	0.956376	0.927078	1	0.887595	0.784483	0.715167	0.705334	0.920812	0.786244	0.92925	0.928559	0.938286	0.954148	0.935399	0.914451	0.901177	0.931372	0.851342	0.845506	0.93322	0.974846	0.950817	0.977893	0.865268	0.80276	0.884754	0.817577	0.917099	0.930956
cg16269199	0.332625	0.317716	0.418933	0.340569	0.320548	0.40132	0.361299	0.695256	0.769281	0.587477	0.770575	0.662888	0.702622	0.655915	0.65946	0.734495	0.755853	0.765295	0.729155	0.737927	0.773831	0.748525	0.678694	0.765942	0.715087	0.709981	0.74593	0.831789	0.730039	0.821776	0.738994	0.838849	0.807907	0.738704	0.785779	0.778907	0.765702	0.753322	0.732813	0.74014	0.756014	0.699095	0.79235	0.743365	0.664345	0.714881	0.727037	0.707744	0.680409
cg10692041	0.776293	0.798013	0.827399	0.793596	0.751892	0.837653	0.815985	0.724178	0.819306	0.69518	0.835388	0.608066	0.770584	0.707049	0.853403	0.794346	0.814947	0.80431	0.833292	0.793689	0.780736	0.818129	0.716577	0.822502	0.787707	0.760247	0.772087	0.695352	0.800271	0.868892	0.709591	0.856516	0.837474	0.8562	0.829567	0.818433	0.851006	0.833429	0.797696	0.804216	0.817784	0.800453	0.827014	0.792564	0.701821	0.76409	0.766416	0.807707	0.661766
cg16269199	0.332625	0.317716	0.418933	0.340569	0.320548	0.40132	0.361299	0.329857	0.411378	0.3139	0.374489	0.312246	0.360546	0.337599	0.505111	0.410374	0.396418	0.419561	0.431916	0.421045	0.48378	0.439961	0.365245	0.35585	0.406335	0.401368	0.43604	0.418576	0.373618	0.542791	0.642934	0.592036	0.597366	0.564087	0.57931	0.630726	0.609616	0.415527	0.442946	0.299536	0.421685	0.468442	0.279029	0.434505	0.241632	0.57771	0.416207	0.420654	0.540569
cg16269199	0.332625	0.317716	0.418933	0.340569	0.320548	0.40132	0.361299	0.563688	0.615021	0.566491	0.67987	0.55067	0.61517	0.544753	0.585625	0.571431	0.599095	0.617736	0.610443	0.650659	0.595403	0.598989	0.575231	0.633202	0.590677	0.614403	0.616031	0.660088	0.626389	0.717203	0.621216	0.742148	0.697992	0.660439	0.665286	0.605178	0.698375	0.62376	0.593862	0.639917	0.608091	0.581116	0.611612	0.587457	0.543354	0.621605	0.616348	0.612023	0.598738
cg26928153	0.832394	0.812486	0.869554	0.938031	0.78484	0.830184	0.830846	0.730852	0.799073	0.642718	0.839984	0.528783	0.768312	0.719761	0.821147	0.772094	0.813215	0.766529	0.72007	0.808405	0.776538	0.76822	0.781122	0.816704	0.799599	0.799151	0.777285	0.722527	0.800262	0.832691	0.84204	0.821602	0.814801	0.84553	0.829201	0.832709	0.844237	0.815489	0.755213	0.797359	0.786243	0.818405	0.80111	0.783078	0.732346	0.79817	0.74877	0.767732	0.736171
cg16269199	0.332625	0.317716	0.418933	0.340569	0.320548	0.40132	0.361299	0.718016	0.791804	0.65024	0.804215	0.518274	0.775805	0.701133	0.791385	0.766515	0.786115	0.774638	0.813477	0.78205	0.784628	0.814565	0.762365	0.804737	0.7854	0.785411	0.806583	0.781971	0.770881	0.807078	0.781313	0.825597	0.802129	0.819151	0.828606	0.782343	0.831438	0.77698	0.783608	0.805663	0.774006	0.78253	0.798809	0.782301	0.69135	0.760724	0.707126	0.778168	0.707386
cg16269199	0.332625	0.317716	0.418933	0.340569	0.320548	0.40132	0.361299	0.511534	0.654422	0.475073	0.452043	0.479258	0.526497	0.472001	0.535303	0.508911	0.531028	0.565036	0.547789	0.522664	0.511199	0.581135	0.534509	0.484185	0.567945	0.501952	0.515942	0.552953	0.586919	0.550802	0.670301	0.674289	0.663392	0.683987	0.632821	0.638854	0.670799	0.532674	0.517296	0.570301	0.588119	0.590516	0.41779	0.500703	0.447355	0.592982	0.553321	0.470224	0.505853
cg10692041	0.776293	0.798013	0.827399	0.793596	0.751892	0.837653	0.815985	0.199572	0.241093	0.236059	0.320122	0.243718	0.228613	0.243258	0.358105	0.264275	0.326584	0.275005	0.27601	0.292257	0.273463	0.24432	0.277318	0.244288	0.267156	0.257627	0.291189	0.223828	0.270249	0.460414	0.445079	0.474277	0.371935	0.429548	0.46468	0.412742	0.483409	0.377577	0.249769	0.241696	0.274198	0.261837	0.241131	0.261651	0.257679	0.137532	0.237393	0.261295	0.245875
cg16269199	0.332625	0.317716	0.418933	0.340569	0.320548	0.40132	0.361299	0.395545	0.492901	0.57428	0.453724	0.459754	0.527943	0.447245	0.440475	0.587008	0.506529	0.596952	0.592332	0.507904	0.609171	0.576745	0.481735	0.493072	0.405249	0.483751	0.646787	0.512215	0.517405	0.297851	0.452388	0.514634	0.443516	0.424064	0.485591	0.41679	0.400577	0.569079	0.532179	0.428655	0.604168	0.471788	0.503688	0.543848	0.48002	0.582	0.497498	0.533449	0.525069
cg26928153	0.832394	0.812486	0.869554	0.938031	0.78484	0.830184	0.830846	0.739873	0.813891	0.656992	0.827232	0.66446	0.77914	0.715008	0.782142	0.779627	0.794635	0.793926	0.816729	0.805134	0.799596	0.823955	0.773168	0.817499	0.791951	0.783601	0.801704	0.789184	0.794407	0.773421	0.851171	0.848366	0.849201	0.882595	0.86661	0.703308	0.876147	0.806363	0.805061	0.818854	0.816324	0.796275	0.835183	0.794202	0.72362	0.809259	0.742865	0.799689	0.74401
cg16269199	0.332625	0.317716	0.418933	0.340569	0.320548	0.40132	0.361299	0.400564	0.505697	0.433451	0.442984	0.381234	0.450044	0.454423	0.425066	0.525716	0.503117	0.50702	0.506523	0.453606	0.499257	0.492266	0.448837	0.492462	0.443488	0.468004	0.483386	0.456754	0.482762	0.556069	0.6609	0.585975	0.556809	0.609558	0.610662	0.589004	0.604448	0.450726	0.447873	0.431616	0.42201	0.465178	0.501967	0.468702	0.392158	0.42022	0.415173	0.441602	0.45375
cg24669183	0.689069	0.69114	0.723673	0.699618	0.641718	0.727526	0.734555	0.732833	0.818445	0.778197	0.836644	0.505228	0.800017	0.728787	0.842669	0.777133	0.812111	0.810413	0.827994	0.816441	0.826956	0.835594	0.788002	0.82336	0.815012	0.801581	0.822627	0.740279	0.802509	0.833991	0.84781	0.854112	0.800918	0.861278	0.84389	0.810969	0.853591	0.807709	0.81197	0.834465	0.829632	0.821922	0.840675	0.804514	0.734767	0.808829	0.754413	0.814985	0.749307
cg26928153	0.832394	0.812486	0.869554	0.938031	0.78484	0.830184	0.830846	0.481277	0.619543	0.5635	0.570924	0.353859	0.53122	0.441505	0.608265	0.456565	0.506551	0.549784	0.478829	0.614931	0.490815	0.485069	0.451505	0.486124	0.472376	0.480845	0.524868	0.54125	0.480276	0.586831	0.608217	0.707442	0.641171	0.637023	0.65347	0.624298	0.686942	0.59311	0.48345	0.550054	0.510719	0.494949	0.467999	0.540753	0.457497	0.577123	0.461676	0.540842	0.532356
cg16269199	0.332625	0.317716	0.418933	0.340569	0.320548	0.40132	0.361299	0.575091	0.700595	0.637687	0.713808	0.590463	0.648565	0.613641	0.670484	0.691941	0.693922	0.696777	0.751919	0.683894	0.686119	0.683557	0.647676	0.666275	0.708121	0.656868	0.671011	0.680224	0.661104	0.724701	0.760047	0.751258	0.652679	0.749919	0.760285	0.683297	0.752682	0.66981	0.65695	0.625607	0.623141	0.609866	0.687074	0.674404	0.626811	0.606731	0.639015	0.655384	0.631501
cg26928153	0.832394	0.812486	0.869554	0.938031	0.78484	0.830184	0.830846	0.640347	0.603761	0.552623	0.675691	0.476505	0.601178	0.548052	0.602489	0.611233	0.650857	0.654037	0.691018	0.645773	0.593854	0.632619	0.615084	0.696743	0.667293	0.628693	0.574038	0.722382	0.66072	0.746623	0.692827	0.758992	0.727294	0.70639	0.735213	0.608115	0.735345	0.585101	0.631038	0.630879	0.636391	0.616171	0.673819	0.619602	0.614805	0.578246	0.651508	0.64988	0.579891
cg22519184	0.351897	0.298767	0.371409	0.245	0.354838	0.363345	0.373926	0.709502	0.773995	0.662749	0.721499	0.530716	0.754114	0.68454	0.789942	0.707493	0.749601	0.768943	0.770555	0.774071	0.727727	0.793771	0.714098	0.774741	0.729086	0.757933	0.745068	0.809456	0.725552	0.819592	0.774152	0.83533	0.800838	0.833209	0.795345	0.787315	0.758977	0.773437	0.723723	0.791313	0.749169	0.701097	0.807809	0.764811	0.69982	0.76258	0.677178	0.747889	0.661608
cg16269199	0.332625	0.317716	0.418933	0.340569	0.320548	0.40132	0.361299	0.709314	0.795234	0.657086	0.771164	0.521406	0.739123	0.684326	0.660826	0.72708	0.780016	0.781037	0.76478	0.784155	0.789451	0.804593	0.753306	0.789155	0.774048	0.703769	0.789486	0.852219	0.792092	0.830316	0.825757	0.837725	0.802019	0.829064	0.822279	0.704857	0.836304	0.800791	0.773097	0.74497	0.788772	0.736953	0.813162	0.760124	0.690801	0.745912	0.735228	0.784715	0.724857
cg16269199	0.332625	0.317716	0.418933	0.340569	0.320548	0.40132	0.361299	0.409722	0.441067	0.444024	0.432434	0.575379	0.501622	0.451493	0.344585	0.447588	0.554629	0.442831	0.516448	0.469886	0.48291	0.444309	0.507193	0.509365	0.564044	0.45992	0.592007	0.587093	0.571295	0.698388	0.6336	0.677697	0.577138	0.597377	0.594727	0.659804	0.638831	0.595667	0.464332	0.419646	0.563497	0.481233	0.488998	0.484823	0.506954	0.471969	0.375442	0.46519	0.578291
cg24669183	0.689069	0.69114	0.723673	0.699618	0.641718	0.727526	0.734555	0.360057	0.452633	0.402282	0.460434	0.364892	0.444462	0.414248	0.437459	0.468859	0.459175	0.456798	0.506507	0.452009	0.486003	0.429934	0.429333	0.464169	0.452278	0.455616	0.434515	0.436471	0.444546	0.500659	0.625049	0.564166	0.599843	0.595064	0.590627	0.629854	0.617546	0.429784	0.488802	0.426234	0.436236	0.47001	0.457263	0.412384	0.384219	0.485491	0.428292	0.397593	0.34628
cg16269199	0.332625	0.317716	0.418933	0.340569	0.320548	0.40132	0.361299	0.189976	0.200042	0.113504	0.18392	0.159577	0.169178	0.179911	0.30448	0.185966	0.271477	0.221436	0.206841	0.208964	0.240512	0.212439	0.18265	0.208296	0.196348	0.212955	0.210935	0.177289	0.227375	0.331881	0.405566	0.46179	0.509684	0.449582	0.41198	0.338573	0.476406	0.310689	0.204457	0.165078	0.181558	0.214744	0.248556	0.204107	0.161445	0.351532	0.211825	0.19486	NA
cg26928153	0.832394	0.812486	0.869554	0.938031	0.78484	0.830184	0.830846	0.561093	0.550793	0.596251	0.507827	0.543651	0.614933	0.489234	0.554555	0.569363	0.642378	0.617387	0.632563	0.606506	0.622489	0.616828	0.512259	0.645076	0.588132	0.607372	0.630915	0.639019	0.574292	0.683394	0.665119	0.734913	0.731574	0.682707	0.648959	0.634942	0.768158	0.676643	0.524764	0.594229	0.532645	0.48474	0.63647	0.57577	0.525816	0.625113	0.609805	0.613973	0.57491
cg16269199	0.332625	0.317716	0.418933	0.340569	0.320548	0.40132	0.361299	0.770663	0.853966	0.691606	0.868091	0.513089	0.83694	0.762642	0.88032	0.838648	0.847167	0.840509	0.864442	0.857577	0.857624	0.858444	0.821334	0.860498	0.848895	0.838365	0.852865	0.795972	0.848886	0.876302	0.876332	0.874494	0.825078	0.888945	0.866545	0.870299	0.879487	0.854297	0.813625	0.854144	0.866055	0.850011	0.877281	0.850742	0.764774	0.847212	0.779927	0.85305	0.77916
cg26928153	0.832394	0.812486	0.869554	0.938031	0.78484	0.830184	0.830846	0.621185	0.602757	0.605971	0.673829	0.469091	0.591815	0.544376	0.661568	0.587919	0.691267	0.727345	0.710746	0.712274	0.677872	0.657169	0.651212	0.685775	0.611387	0.669467	0.664954	0.672202	0.645596	0.784665	0.699462	0.857656	0.871145	0.733104	0.786812	0.627032	0.756454	0.768818	0.602909	0.677256	0.696325	0.656541	0.712147	0.633155	0.589418	0.651686	0.596361	0.644276	0.65072
cg16269199	0.332625	0.317716	0.418933	0.340569	0.320548	0.40132	0.361299	0.585153	0.695353	0.476223	0.67467	0.412678	0.561155	0.523627	0.702655	0.598767	0.642816	0.657857	0.679774	0.630376	0.614158	0.638997	0.554801	0.607248	0.610761	0.6034	0.638023	0.577525	0.678226	0.714064	0.69774	0.750404	0.749505	0.682922	0.731129	0.736779	0.715	0.623677	0.608011	0.616694	0.573613	0.601366	0.602513	0.594315	0.492327	0.636349	0.537637	0.612435	0.612778
cg26679879	0.38299	0.295129	0.34988	0.379274	0.341604	0.299527	0.364453	0.666476	0.69605	0.601356	0.597748	0.645147	0.619133	0.575549	0.60692	0.593447	0.629045	0.669993	0.633585	0.672307	0.645676	0.612174	0.634001	0.634987	0.63423	0.634992	0.577171	0.581327	0.660688	0.506926	0.507111	0.554514	0.560278	0.573394	0.565222	0.460767	0.460828	0.672681	0.450296	0.607985	0.682073	0.554524	0.65732	0.584789	0.555412	0.527331	0.546301	0.644772	0.567157
cg26928153	0.832394	0.812486	0.869554	0.938031	0.78484	0.830184	0.830846	0.744925	0.815156	0.728631	0.832305	0.475023	0.790737	0.726853	0.835872	0.786645	0.798806	0.810315	0.799371	0.812151	0.810729	0.819591	0.780668	0.825833	0.810298	0.804896	0.820532	0.757816	0.796917	0.8101	0.838896	0.834608	0.801697	0.854712	0.840058	0.835919	0.843669	0.808537	0.809233	0.819952	0.813625	0.761835	0.822751	0.805602	0.732299	0.789495	0.741968	0.810159	0.732118
cg16269199	0.332625	0.317716	0.418933	0.340569	0.320548	0.40132	0.361299	0.395793	0.465769	0.538595	0.4765	0.441831	0.491022	0.406025	0.442756	0.492286	0.513098	0.550528	0.570388	0.497273	0.556916	0.530701	0.469623	0.463772	0.410409	0.4377	0.622774	0.468384	0.514448	0.273028	0.420492	0.508881	0.441407	0.443	0.465194	0.404787	0.393232	0.518729	0.495345	0.390244	0.573153	0.443251	0.45174	0.529019	0.459607	0.450581	0.491552	0.497939	0.434371
cg26928153	0.832394	0.812486	0.869554	0.938031	0.78484	0.830184	0.830846	0.507835	0.529746	0.513217	0.601244	0.435106	0.615914	0.530752	0.539074	0.575144	0.667952	0.658317	0.696946	0.6128	0.677973	0.702744	0.573044	0.649286	0.588588	0.619666	0.597641	0.617066	0.64626	0.769786	0.675235	0.785689	0.770607	0.659536	0.75583	0.642941	0.742949	0.589903	0.637067	0.571615	0.694941	0.597009	0.617686	0.57035	0.58949	0.629882	0.592864	0.630172	0.61612
cg16269199	0.332625	0.317716	0.418933	0.340569	0.320548	0.40132	0.361299	0.305095	0.333989	0.500337	0.403137	0.423673	0.353165	0.378048	0.397208	0.399856	0.452486	0.383763	0.320807	0.355538	0.383848	0.35623	0.383749	0.412596	0.334166	0.394155	0.417907	0.2833	0.382165	0.291584	0.422653	0.430613	0.332133	0.3383	0.346562	0.334544	0.335115	0.420745	0.375303	0.454694	0.403477	0.416023	0.330264	0.366107	0.356547	0.424514	0.391394	0.379068	0.390524
cg16269199	0.332625	0.317716	0.418933	0.340569	0.320548	0.40132	0.361299	0.458168	0.490242	0.438793	0.460211	0.409586	0.463141	0.43299	0.484092	0.508358	0.500536	0.499716	0.550889	0.482716	0.512893	0.533092	0.477115	0.457642	0.47983	0.461959	0.495578	0.568515	0.510981	0.64426	0.633035	0.661956	0.538785	0.567289	0.596559	0.520533	0.611226	0.452912	0.520049	0.464289	0.475196	0.450046	0.471882	0.476846	0.468055	0.431243	0.453301	0.554923	0.503643
cg26928153	0.832394	0.812486	0.869554	0.938031	0.78484	0.830184	0.830846	0.677987	0.748094	0.645751	0.7508	0.582315	0.675034	0.651241	0.734212	0.679862	0.734609	0.697402	0.675424	0.74517	0.69849	0.648908	0.678554	0.74791	0.779179	0.640975	0.726977	0.703737	0.757398	0.81864	0.775752	0.754794	0.792293	0.758275	0.758111	0.790975	0.787351	0.749924	0.705087	0.791119	0.725138	0.65216	0.779854	0.713456	0.661601	0.828869	0.704459	0.70277	0.611936
cg17505339	0.832255	0.784937	0.883166	0.923639	0.793634	0.826126	0.821285	0	0.0320973	0.0233877	0.120661	0.124063	0.0618955	0	0.0651347	0.120521	0	0.0292116	0.0887224	0.00146816	0.0166507	0.0252594	0.00123718	0	0.00109474	0	0.00397079	0.0476413	0.00657367	0	0	0	0	0	0	0	0	0	0	0.0048467	0.0104248	0.00605729	0.00187051	0	0.0116407	0.119681	0	0	0
cg26679879	0.38299	0.295129	0.34988	0.379274	0.341604	0.299527	0.364453	0.465457	0.511512	0.341186	0.671689	0.558349	0.255578	0.465858	0.328396	0.470637	0.51731	0.242774	0.503097	0.227386	0.650344	0.450977	0.493595	0.292257	0.436976	0.459973	0.210933	0.545437	0.465598	0.672921	0.724278	0.734741	0.732648	0.728398	0.699408	0.740114	0.719536	0.674868	0.586843	0.412854	0.465422	0.552452	0.618249	0.617551	0.440233	0.482542	0.563564	0.568585	0.467214
cg16269199	0.332625	0.317716	0.418933	0.340569	0.320548	0.40132	0.361299	0.784567	0.871094	0.754814	0.892018	0.538526	0.838111	0.780133	0.848269	0.855608	0.86531	0.865758	0.886303	0.880276	0.880612	0.887365	0.837578	0.866091	0.871586	0.860504	0.821668	0.765662	0.865666	0.891667	0.837685	0.912084	0.883105	0.833406	0.897016	0.809563	0.901155	0.870573	0.859804	0.86985	0.881039	0.872213	0.893346	0.864143	0.763758	0.856129	0.796464	0.872639	0.793133
cg26928153	0.832394	0.812486	0.869554	0.938031	0.78484	0.830184	0.830846	0.796444	0.887118	0.781207	0.895913	0.55159	0.867314	0.788504	0.805867	0.861192	0.878892	0.849467	0.88279	0.891458	0.881256	0.892586	0.845415	0.890027	0.874961	0.870459	0.881907	0.827632	0.877087	0.908288	0.894119	0.918812	0.910836	0.897634	0.893859	0.776477	0.914621	0.880066	0.870036	0.879448	0.889657	0.872319	0.898594	0.869568	0.790284	0.864024	0.799707	0.882754	0.798588
cg26928153	0.832394	0.812486	0.869554	0.938031	0.78484	0.830184	0.830846	0.588572	0.654927	0.525268	0.622958	0.528153	0.587448	0.56457	0.641787	0.641596	0.617343	0.66384	0.668135	0.547088	0.640763	0.610524	0.615939	0.617376	0.658373	0.605485	0.634449	0.647293	0.694529	0.694961	0.679587	0.726561	0.687089	0.681232	0.723902	0.637511	0.715159	0.56625	0.625284	0.637622	0.647928	0.61869	0.651917	0.611153	0.544049	0.64423	0.565071	0.615552	0.571541
cg13869341	0.687034	0.71939	0.777255	0.824889	0.667847	0.755734	0.693017	0.733092	0.803879	0.589125	0.817294	0.620735	0.778923	0.701894	0.825974	0.773258	0.790848	0.789311	0.808174	0.79458	0.798321	0.816882	0.765929	0.809408	0.783104	0.777683	0.795931	0.823634	0.786264	0.833934	0.832236	0.84026	0.808321	0.828628	0.833238	0.832218	0.833859	0.794534	0.792155	0.803997	0.802279	0.788379	0.818791	0.771939	0.709965	0.78166	0.722585	0.785629	0.72211
cg13869341	0.687034	0.71939	0.777255	0.824889	0.667847	0.755734	0.693017	0.490905	0.625241	0.646715	0.562358	0.542025	0.520098	0.506609	0.486825	0.472602	0.577776	0.528688	0.476485	0.601974	0.533013	0.472821	0.523788	0.517409	0.610905	0.527085	0.542741	0.428957	0.553561	0.317302	0.398957	0.533672	0.409718	0.445717	0.476396	0.511046	0.494358	0.600499	0.485251	0.572289	0.565442	0.6371	0.468074	0.549907	0.439946	0.559201	0.59396	0.54364	0.494977
cg13869341	0.687034	0.71939	0.777255	0.824889	0.667847	0.755734	0.693017	0.823562	0.903466	0.818894	0.935182	0.558328	0.865166	0.797679	0.805132	0.851307	0.891814	0.879224	0.907354	0.893847	0.87207	0.913608	0.869854	0.909106	0.884844	0.872226	0.889714	0.828508	0.8794	0.901595	0.843095	0.924513	0.9333	0.885176	0.907089	0.821271	0.915861	0.887393	0.907286	0.881719	0.891767	0.900659	0.913042	0.886697	0.806559	0.821832	0.825139	0.888744	0.818704
cg26928153	0.832394	0.812486	0.869554	0.938031	0.78484	0.830184	0.830846	0.637289	0.753346	0.505979	0.703627	0.605232	0.676555	0.660585	0.719552	0.679532	0.743516	0.683735	0.733204	0.687487	0.674511	0.674507	0.695423	0.73088	0.722333	0.695796	0.703026	0.677991	0.755654	0.772928	0.784598	0.782579	0.739018	0.756605	0.73326	0.732206	0.791481	0.755836	0.735601	0.743497	0.697341	0.724584	0.786081	0.7295	0.65224	0.678903	0.685524	0.770817	0.609812
cg16269199	0.332625	0.317716	0.418933	0.340569	0.320548	0.40132	0.361299	0.739138	0.815327	0.673912	0.824909	0.558972	0.795211	0.722059	0.85967	0.773477	0.803499	0.797081	0.813261	0.813628	0.812828	0.815321	0.783066	0.821008	0.794326	0.792946	0.804752	0.792632	0.802654	0.886518	0.841059	0.88494	0.855033	0.852841	0.876618	0.776409	0.888107	0.790614	0.805	0.809152	0.799951	0.806135	0.83313	0.792994	0.715541	0.807637	0.736619	0.806243	0.745558
cg24669183	0.689069	0.69114	0.723673	0.699618	0.641718	0.727526	0.734555	0.525328	0.486461	0.580638	0.545216	0.434934	0.563724	0.488491	0.5412	0.51452	0.572341	0.552946	0.596022	0.507144	0.550232	0.548921	0.574184	0.598686	0.56014	0.533729	0.608288	0.596848	0.579211	0.667031	0.694551	0.674698	0.672656	0.638606	0.607712	0.567872	0.660011	0.558612	0.557124	0.560094	0.57737	0.53624	0.62235	0.531849	0.524463	0.502318	0.571143	0.542844	0.463302
cg26928153	0.832394	0.812486	0.869554	0.938031	0.78484	0.830184	0.830846	0.744784	0.818965	0.829887	0.759773	0.598353	0.747277	0.70745	0.743658	0.823799	0.80564	0.743091	0.729016	0.783663	0.782824	0.683644	0.769617	0.784817	0.83144	0.764227	0.814651	0.687684	0.824763	0.804461	0.751058	0.847646	0.824027	0.819652	0.773961	0.736619	0.823335	0.804033	0.796945	0.75656	0.759419	0.738592	0.810307	0.793483	0.725217	0.805231	0.74687	0.781895	0.790813
cg26928153	0.832394	0.812486	0.869554	0.938031	0.78484	0.830184	0.830846	0.771151	0.85844	0.907078	0.865383	0.659666	0.846014	0.777001	0.773557	0.850582	0.747454	0.85062	0.867334	0.871779	0.759547	0.894974	0.835678	0.863104	0.788705	0.858998	0.903665	0.812608	0.845771	0.455564	0.516638	0.696496	0.566306	0.692921	0.547716	0.50911	0.550441	0.843139	0.756854	0.857834	0.788501	0.751437	0.856844	0.855124	0.760225	0.70113	0.754424	0.785525	0.676002
cg26928153	0.832394	0.812486	0.869554	0.938031	0.78484	0.830184	0.830846	0.718858	0.79164	0.675911	0.831415	0.593467	0.784295	0.68788	0.731562	0.800521	0.822544	0.803468	0.843002	0.786053	0.791184	0.798393	0.72313	0.83427	0.781972	0.764832	0.787774	0.736866	0.763254	0.885485	0.736276	0.897355	0.860747	0.909295	0.886884	0.750738	0.892572	0.834391	0.785472	0.790574	0.806933	0.788608	0.817636	0.789283	0.698346	0.700894	0.767288	0.788133	0.626983
cg26928153	0.832394	0.812486	0.869554	0.938031	0.78484	0.830184	0.830846	0.707695	0.712851	0.635547	0.760532	0.586795	0.730382	0.706831	0.813408	0.719032	0.7956	0.728365	0.691216	0.776265	0.737671	0.699751	0.722226	0.822238	0.80203	0.771741	0.772483	0.774258	0.715349	0.864332	0.725816	0.834838	0.744082	0.77225	0.790037	0.80175	0.825886	0.806377	0.725561	0.798	0.775711	0.778465	0.808599	0.783652	0.687866	0.836114	0.716314	0.749961	0.722576
cg22519184	0.351897	0.298767	0.371409	0.245	0.354838	0.363345	0.373926	0.766402	0.848009	0.702315	0.851599	0.537746	0.82476	0.753901	0.860683	0.823228	0.839324	0.826925	0.851312	0.835577	0.851872	0.829452	0.81442	0.851854	0.834454	0.825992	0.843872	0.754852	0.834411	0.84156	0.857716	0.871326	0.845239	0.838388	0.86058	0.85389	0.86264	0.835055	0.83806	0.836289	0.849621	0.84215	0.861845	0.830177	0.742165	0.831444	0.773821	0.842864	0.75853
cg13869341	0.687034	0.71939	0.777255	0.824889	0.667847	0.755734	0.693017	0.353179	0.352533	0.347185	0.382199	0.36166	0.323757	0.346811	0.33508	0.330576	0.381376	0.368817	0.389302	0.354716	0.352548	0.365177	0.362678	0.411605	0.401163	0.406019	0.457115	0.360918	0.348302	0.537819	0.50688	0.568556	0.592973	0.510221	0.554918	0.459319	0.526427	0.412329	0.366065	0.391115	0.31028	0.315628	0.402838	0.418099	0.336474	0.393443	0.312551	0.374616	0.301625
cg26928153	0.832394	0.812486	0.869554	0.938031	0.78484	0.830184	0.830846	0.743285	0.756593	0.751619	NA	0.501095	0.772454	0.68013	0.776675	0.767415	0.739872	0.796465	0.815336	0.727999	0.81678	0.76588	0.724816	0.824188	0.782957	0.773569	0.784642	0.749626	0.830352	0.819064	0.795297	0.811238	0.787357	0.817213	0.772024	0.776815	0.818193	0.770613	0.797076	0.778461	0.753987	0.697955	0.788102	0.744774	0.715991	0.731578	0.746407	0.803475	0.692615
cg16269199	0.332625	0.317716	0.418933	0.340569	0.320548	0.40132	0.361299	0.593914	0.507041	0.563637	0.575823	0.573685	0.619662	0.531358	0.640288	0.568825	0.579195	0.58442	0.659769	0.553237	0.621899	0.645818	0.590263	0.578477	0.609792	0.598044	0.644002	0.638711	0.654415	0.702261	0.760555	0.702632	0.70615	0.706618	0.685238	0.698533	0.6342	0.617206	0.686565	0.624903	0.685273	0.582347	0.672603	0.654019	0.581524	0.679222	0.556181	0.592614	0.563556
cg13869341	0.687034	0.71939	0.777255	0.824889	0.667847	0.755734	0.693017	0.595339	0.738854	0.724462	0.700743	0.537084	0.692639	0.6081	0.681493	0.669354	0.76843	0.76881	0.641791	0.747331	0.679343	0.65808	0.602252	0.654302	0.716553	0.561583	0.577517	0.711157	0.590034	0.764226	0.756859	0.783439	0.798281	0.777304	0.820685	0.749807	0.702106	0.754002	0.645019	0.687884	0.751938	0.698248	0.708577	0.619773	0.445563	0.747087	0.732933	0.721938	0.653324
cg26928153	0.832394	0.812486	0.869554	0.938031	0.78484	0.830184	0.830846	0.664286	0.644309	0.604757	0.75299	0.470798	0.64906	0.624659	0.734612	0.669889	0.698331	0.686035	0.678817	0.671709	0.735336	0.705652	0.742549	0.739503	0.719501	0.752177	0.730637	0.633908	0.792323	0.85111	0.789528	0.752126	0.764505	0.789202	0.757698	0.745736	0.761042	0.667297	0.688082	0.712832	0.769097	0.724058	0.78974	0.712865	0.687695	0.684428	0.677687	0.690735	0.747406
cg16269199	0.332625	0.317716	0.418933	0.340569	0.320548	0.40132	0.361299	0.769633	0.865474	0.661507	0.877722	0.514082	0.801954	0.755234	0.894125	0.844208	0.854454	0.838831	0.868491	0.857221	0.857516	0.871644	0.820331	0.831472	0.850988	0.83839	0.858295	0.773747	0.84082	0.868612	0.883894	0.890917	0.813609	0.886199	0.886277	0.858064	0.888223	0.849883	0.839306	0.858685	0.825381	0.847376	0.876379	0.847675	0.770602	0.843079	0.777601	0.859434	0.78113
cg16269199	0.332625	0.317716	0.418933	0.340569	0.320548	0.40132	0.361299	0.750114	0.828869	0.671897	0.840272	0.520239	0.809584	0.740258	0.832717	0.802326	0.815868	0.818369	0.834758	0.830828	0.827236	0.843042	0.787972	0.837911	0.817811	0.810793	0.825795	0.819636	0.81291	0.830126	0.841609	0.846306	0.793202	0.84687	0.841182	0.820096	0.847017	0.807268	0.821111	0.824119	0.811786	0.817848	0.832754	0.811407	0.738941	0.796698	0.731779	0.822183	0.740075
cg26928153	0.832394	0.812486	0.869554	0.938031	0.78484	0.830184	0.830846	0.724076	0.780607	0.65249	0.8022	0.502351	0.763591	0.713575	0.83005	0.76272	0.778944	0.779424	0.806718	0.803631	0.796229	0.808878	0.76019	0.802521	0.773713	0.781667	0.793652	0.705424	0.766401	0.799368	0.826245	0.834151	0.806308	0.841069	0.835412	0.745591	0.846046	0.773105	0.793228	0.797382	0.771092	0.77387	0.797703	0.781589	0.706827	0.746053	0.713506	0.782687	0.706998
cg26928153	0.832394	0.812486	0.869554	0.938031	0.78484	0.830184	0.830846	0.309496	0.298969	0.237698	0.31743	0.269858	0.311094	0.279681	0.300001	0.299017	0.370181	0.311204	0.298104	0.358917	0.309538	0.258781	0.224763	0.353809	0.303217	0.252022	0.384246	0.338672	0.284226	0.486044	0.351979	0.580282	0.532858	0.474488	0.485265	0.400084	0.486113	0.38523	0.24356	0.270364	0.274762	0.285214	0.335728	0.302975	0.258032	0.229732	0.300458	0.280545	0.291706
cg26928153	0.832394	0.812486	0.869554	0.938031	0.78484	0.830184	0.830846	0.762097	0.837192	0.661901	0.855999	0.585032	0.825876	0.746646	0.875213	0.817596	0.83546	0.814877	0.850621	0.836229	0.842872	0.848572	0.806795	0.847184	0.828268	0.820827	0.833914	0.747428	0.829924	0.872632	0.831285	0.773238	0.856687	0.857238	0.851177	0.788063	0.872127	0.839957	0.832827	0.847293	0.851799	0.83417	0.860607	0.832311	0.752493	0.8335	0.771783	0.836374	0.771113
cg13869341	0.687034	0.71939	0.777255	0.824889	0.667847	0.755734	0.693017	0.715168	0.748811	0.600553	0.781471	0.663344	0.705872	0.667077	0.702758	0.711998	0.7178	0.710352	0.798552	0.657406	0.71546	0.695715	0.716995	0.752064	0.759778	0.707854	0.725906	0.712595	0.712714	0.709422	0.771803	0.864088	0.785851	0.821247	0.8164	0.679676	0.831571	0.751359	0.732789	0.735305	0.757943	0.733798	0.808123	0.762333	0.659146	0.750399	0.68069	0.761347	0.711007
cg13869341	0.687034	0.71939	0.777255	0.824889	0.667847	0.755734	0.693017	0.786045	0.881376	0.682597	0.891492	0.522995	0.85434	0.787205	0.882147	0.854099	0.869829	0.860508	0.885837	0.862933	0.883699	0.890529	0.842234	0.882362	0.869535	0.868602	0.877532	0.8235	0.868842	0.897565	0.881507	0.914363	0.888482	0.869536	0.906565	0.854056	0.910819	0.876141	0.876284	0.874784	0.881228	0.873463	0.895192	0.866843	0.783372	0.859699	0.802214	0.875862	0.792261
cg16269199	0.332625	0.317716	0.418933	0.340569	0.320548	0.40132	0.361299	0.629194	0.600394	0.51934	0.684971	0.443594	0.6044	0.571442	0.723781	0.578932	0.603258	0.650651	0.631569	0.589257	0.631636	0.568845	0.610132	0.687913	0.688527	0.645157	0.656862	0.604446	0.696352	0.767667	0.737736	0.74676	0.700804	0.698895	0.713687	0.688506	0.72588	0.62783	0.67678	0.628588	0.621132	0.618169	0.674132	0.614988	0.590124	0.651303	0.616001	0.607889	0.624692
cg16269199	0.332625	0.317716	0.418933	0.340569	0.320548	0.40132	0.361299	0.135666	0.201931	0.146729	0.175805	0.264206	0.147272	0.167524	0.209232	0.231863	0.248239	0.175588	0.159528	0.166744	0.157209	0.136684	0.17904	0.220169	0.154054	0.160352	0.143835	0.13782	0.152708	0.463006	0.434014	0.487987	0.532978	0.384069	0.430473	0.348616	0.511239	0.214594	0.179034	0.124773	0.243648	0.456158	0.152644	0.157103	0.136582	0.139739	0.179858	0.144376	0.211107
cg26928153	0.832394	0.812486	0.869554	0.938031	0.78484	0.830184	0.830846	0.453607	0.463956	0.404364	0.475649	0.499425	0.498321	0.386871	0.441905	0.442751	0.461693	0.598957	0.574583	0.528874	0.499259	0.514244	0.431053	0.4944	0.464306	0.432895	0.452557	0.454132	0.447498	0.672405	0.548009	0.671907	0.682673	0.492616	0.643695	0.484375	0.582288	0.486543	0.474742	0.500743	0.443678	0.437644	0.489464	0.453379	0.405139	0.360003	0.48687	0.437647	0.430661
cg16269199	0.332625	0.317716	0.418933	0.340569	0.320548	0.40132	0.361299	0.73974	0.819356	0.583664	0.826489	0.495127	0.804414	0.729055	0.884012	0.802772	0.818388	0.812934	0.827514	0.827076	0.823834	0.833017	0.78404	0.831922	0.803529	0.812161	0.825211	0.714571	0.803176	0.874249	0.885548	0.89306	0.845971	0.88851	0.889047	0.776777	0.896147	0.799813	0.808151	0.822239	0.82463	0.805401	0.824804	0.805478	0.733336	0.800879	0.734242	0.810847	0.724949
cg26928153	0.832394	0.812486	0.869554	0.938031	0.78484	0.830184	0.830846	0.518765	0.536779	0.492598	0.688223	0.396242	0.564259	0.547064	0.664939	0.579525	0.57865	0.600626	0.662816	0.559595	0.611998	0.623886	0.627269	0.680239	0.592709	0.645526	0.631672	0.599213	0.574003	0.742127	0.639591	0.678037	0.72946	0.726236	0.692465	0.636603	0.705472	0.597414	0.629539	0.559616	0.675339	0.674305	0.618007	0.646726	0.602374	0.628448	0.568378	0.654485	0.587709
cg26928153	0.832394	0.812486	0.869554	0.938031	0.78484	0.830184	0.830846	0.708369	0.764376	0.610482	0.771629	0.459136	0.734935	0.687856	0.806926	0.747396	0.757067	0.757325	0.775437	0.751466	0.760373	0.759919	0.708797	0.779137	0.765993	0.775009	0.78338	0.727859	0.750894	0.794721	0.833437	0.819239	0.793471	0.854619	0.83702	0.765322	0.837894	0.760374	0.729926	0.7758	0.775055	0.766812	0.738509	0.734461	0.680485	0.732948	0.685272	0.782567	0.684739
cg26928153	0.832394	0.812486	0.869554	0.938031	0.78484	0.830184	0.830846	0.626349	0.631755	0.616593	0.713208	0.439215	0.675998	0.606297	0.735918	0.683911	0.655517	0.693533	0.71969	0.719647	0.731065	0.720249	0.658622	0.675868	0.647868	0.685044	0.63137	0.663995	0.69104	0.733395	0.766038	0.774862	0.721342	0.765734	0.710639	0.671619	0.740095	0.725647	0.676299	0.677832	0.741669	0.660655	0.706702	0.692819	0.596719	0.732334	0.678007	0.743765	0.714374
cg26928153	0.832394	0.812486	0.869554	0.938031	0.78484	0.830184	0.830846	0.508972	0.51	0.464754	0.497757	0.428753	0.474636	0.442311	0.545789	0.460602	0.458845	0.562309	0.6009	0.486482	0.51173	0.550574	0.425654	0.501629	0.468611	0.48196	0.58858	0.501226	0.660131	0.697196	0.668107	0.658274	0.741685	0.684337	0.684596	0.641295	0.666822	0.464987	0.449461	0.506764	0.482042	0.514702	0.355643	0.563736	0.537638	0.483165	0.450655	0.529445	0.547672
cg26928153	0.832394	0.812486	0.869554	0.938031	0.78484	0.830184	0.830846	0.569178	0.541055	0.506115	0.598538	0.413871	0.595084	0.566149	0.628784	0.515876	0.629605	0.572072	0.602966	0.619055	0.618392	0.536523	0.573616	0.649643	0.450114	0.59591	0.689929	0.603202	0.638275	0.709624	0.72884	0.722431	0.732671	0.769728	0.72339	0.636336	0.800468	0.671946	0.615	0.595914	0.517346	0.592582	0.582136	0.649096	0.580314	0.669772	0.610758	0.667344	0.594158
cg17505339	0.832255	0.784937	0.883166	0.923639	0.793634	0.826126	0.821285	0.693699	0.655783	0.76634	0.689009	0.553117	0.635305	0.620784	0.562582	0.719782	0.673448	0.670818	0.734096	0.645092	0.614024	0.694392	0.653679	0.76262	0.676959	0.6657	0.767207	0.731075	0.745108	0.839695	0.732849	0.75377	0.704172	0.770651	0.723257	0.655001	0.78124	0.648141	0.695067	0.639071	0.611035	0.719163	0.688085	0.693838	0.592156	0.565924	0.558807	0.691605	0.649979
cg16269199	0.332625	0.317716	0.418933	0.340569	0.320548	0.40132	0.361299	0.706153	0.749839	0.570805	0.773127	0.447554	0.732581	0.678094	0.819761	0.724442	0.768923	0.738181	0.706298	0.780523	0.742418	0.687378	0.734363	0.78342	0.775976	0.764193	0.781038	0.730395	0.750775	0.800725	0.833518	0.819054	0.731214	0.808376	0.776421	0.77754	0.837881	0.74342	0.729412	0.78112	0.734719	0.753381	0.747281	0.728789	0.682145	0.706697	0.675886	0.760708	0.690013
cg24669183	0.689069	0.69114	0.723673	0.699618	0.641718	0.727526	0.734555	0.757724	0.73333	0.641988	0.874527	0.593001	0.784069	0.695276	0.868925	0.764411	0.79191	0.752985	0.797832	0.787942	0.786066	0.819779	0.78245	0.834181	0.813604	0.807842	0.805314	0.767945	0.794243	0.854923	0.741695	0.82622	0.82146	0.822585	0.810991	0.825591	0.820863	0.808894	0.819951	0.785327	0.830307	0.847359	0.873927	0.752125	0.750028	0.843503	0.714052	0.8065	0.733538
cg26928153	0.832394	0.812486	0.869554	0.938031	0.78484	0.830184	0.830846	0.62506	0.720943	0.664129	0.713514	0.633984	0.706772	0.57687	0.640248	0.701177	0.620007	0.649768	0.697437	0.71547	0.714748	0.726821	0.609544	0.726924	0.595551	0.632819	0.684313	0.645394	0.621931	0.466022	0.589789	0.550545	0.521578	0.52441	0.582408	0.5035	0.52206	0.701006	0.718861	0.664513	0.658185	0.678065	0.699913	0.647442	0.641544	0.784995	0.59815	0.660321	0.608128
cg16269199	0.332625	0.317716	0.418933	0.340569	0.320548	0.40132	0.361299	0.667446	0.745132	0.635716	0.743228	0.524015	0.719689	0.668841	0.758848	0.707358	0.742324	0.721153	0.741255	0.748458	0.727306	0.774141	0.689546	0.742136	0.727188	0.731458	0.738948	0.816591	0.717213	0.78341	0.803319	0.799287	0.769565	0.816646	0.801364	0.797465	0.799781	0.740624	0.719879	0.748632	0.723919	0.718428	0.717334	0.72835	0.653679	0.701351	0.666443	0.717626	0.660154
cg24669183	0.689069	0.69114	0.723673	0.699618	0.641718	0.727526	0.734555	0.768517	0.858668	0.555221	0.872997	0.56338	0.828873	0.76097	0.841158	0.808885	0.842579	0.83424	0.858596	0.82574	0.835011	0.851895	0.810662	0.860767	0.842398	0.832075	0.847452	0.861432	0.832135	0.879658	0.854023	0.885981	0.868301	0.873728	0.822782	0.848412	0.881969	0.823248	0.849681	0.852127	0.851033	0.843193	0.877713	0.840666	0.7544	0.841098	0.780704	0.847242	0.742392
cg13869341	0.687034	0.71939	0.777255	0.824889	0.667847	0.755734	0.693017	0.820392	0.886009	0.804245	0.903548	0.609966	0.895873	0.766398	0.92954	0.854452	0.888214	0.867925	0.914713	0.878673	0.880166	0.884002	0.896416	0.908829	0.915913	0.885592	0.931447	0.824242	0.874678	0.900984	0.919237	0.939587	0.754753	0.933522	0.862931	0.924105	0.905962	0.895064	0.87627	0.899551	0.903766	0.793829	0.893196	0.911833	0.793382	0.832393	0.818986	0.809983	0.80504
cg16269199	0.332625	0.317716	0.418933	0.340569	0.320548	0.40132	0.361299	0.698669	0.809851	0.718487	0.81177	0.644539	0.773688	0.674839	0.74763	0.731333	0.780468	0.786769	0.738932	0.738803	0.785727	0.755787	0.737662	0.76589	0.72256	0.766905	0.784389	0.826511	0.782129	0.858259	0.755323	0.859766	0.833015	0.787109	0.807283	0.758575	0.763552	0.791515	0.7984	0.795514	0.796153	0.75955	0.806247	0.772437	0.71901	0.750103	0.7264	0.788902	0.700923
cg09961319	1	1	1	1	1	1	1	0.115561	0.090407	0.0884699	0.062816	0.189971	0.0685106	0.0840792	0.133103	0.137319	0.119879	0.177256	0.123988	0.0980914	0.103209	0.0831089	0.113437	0.145542	0.0885504	0.0988912	0.0969106	0.10784	0.0742187	0.174239	0.39324	0.442555	0.408785	0.356313	0.406678	0.316483	0.285499	0.122878	0.0758436	0.114995	0.105279	0.0812167	0.0739972	0.0833547	0.0938137	0.0664304	0.114165	0.107208	0.112001
cg26928153	0.832394	0.812486	0.869554	0.938031	0.78484	0.830184	0.830846	0.631406	0.676801	0.596534	0.688654	0.531465	0.577735	0.610983	0.78456	0.703991	0.668711	0.71546	0.574628	0.706324	0.619635	0.62625	0.702582	0.626813	0.615379	0.624989	0.729664	0.681211	0.624213	0.878572	0.713899	0.792144	0.853235	0.832235	0.768885	0.671158	0.82213	0.7204	0.637457	0.719054	0.700565	0.569116	0.773424	0.732538	0.584005	0.802193	0.742784	0.738849	0.692614
cg26928153	0.832394	0.812486	0.869554	0.938031	0.78484	0.830184	0.830846	0.719032	0.715448	0.639263	0.803937	0.519834	0.737562	0.7005	0.818383	0.747641	0.782984	0.757024	0.748955	0.788911	0.820726	0.742552	0.747063	0.800066	0.754913	0.758474	0.803663	0.690352	0.769409	0.829674	0.817616	0.828993	0.835854	0.805262	0.79805	0.803657	0.813844	0.797994	0.751123	0.816056	0.783308	0.755059	0.83374	0.804029	0.677932	0.79868	0.77445	0.777368	0.753754
cg26928153	0.832394	0.812486	0.869554	0.938031	0.78484	0.830184	0.830846	0.591381	0.521998	0.68292	0.646673	0.553404	0.634118	0.596702	0.631587	0.580831	0.644914	0.618762	0.587508	0.524818	0.700726	0.65351	0.675221	0.713035	0.641246	0.696838	0.607216	0.709641	0.726345	0.821218	0.769193	0.865324	0.804794	0.803151	0.734557	0.635822	0.762268	0.643896	0.659527	0.549023	0.709862	0.723607	0.765238	0.732573	0.706913	0.721222	0.71411	0.731652	0.717957
cg24669183	0.689069	0.69114	0.723673	0.699618	0.641718	0.727526	0.734555	0.216513	0.221816	0.469564	0.207067	0.491736	0.222526	0.218415	0.246095	0.187856	0.250174	0.205931	0.208967	0.259354	0.24018	0.201868	0.263366	0.283165	0.23071	0.227486	0.220475	0.221345	0.232419	0.105409	0.221575	0.168418	0.179821	0.183668	0.17544	0.369794	0.162124	0.259815	0.212992	0.18747	0.21858	0.221169	0.202961	0.219983	0.226252	0.235814	0.240158	0.274859	0.269128
cg13869341	0.687034	0.71939	0.777255	0.824889	0.667847	0.755734	0.693017	0.636077	0.65162	0.56418	0.721926	0.450157	0.640219	0.604277	0.71683	0.682766	0.666801	0.66845	0.753526	0.609298	0.710855	0.68688	0.674142	NA	0.723173	0.681529	0.713327	0.650919	0.707105	0.794357	0.742539	0.742357	0.75413	0.770705	0.729388	0.638709	0.753683	0.629043	0.72295	0.646359	0.730099	0.693456	0.776319	0.662842	0.611699	0.718118	0.663198	0.724746	0.642693
cg22519184	0.351897	0.298767	0.371409	0.245	0.354838	0.363345	0.373926	0.569917	0.512253	0.441409	0.664582	0.43142	0.571777	0.531835	0.694215	0.631769	0.591775	0.629649	0.687802	0.628947	0.62802	0.577705	0.634307	0.657682	0.617857	0.653482	0.69016	0.579632	0.638648	0.717213	0.603268	0.71353	0.698777	0.734601	0.703822	0.687259	0.709546	0.565183	0.625514	0.571644	0.669269	0.607776	0.581727	0.580826	0.557983	0.621023	0.506408	0.593949	0.599929
cg26928153	0.832394	0.812486	0.869554	0.938031	0.78484	0.830184	0.830846	0.407393	0.593472	0.459352	0.519383	0.432567	0.500983	0.432897	0.495528	0.463546	0.546015	0.547558	0.496542	0.518061	0.459277	0.45241	0.440411	0.515792	0.547026	0.498039	0.547827	0.579331	0.505526	0.604729	0.563114	0.744579	0.60548	0.64838	0.598549	0.545394	0.655961	0.552675	0.494917	0.580173	0.435759	0.492971	0.492571	0.528418	0.452419	0.571986	0.453579	0.484328	0.409258
cg13869341	0.687034	0.71939	0.777255	0.824889	0.667847	0.755734	0.693017	0.228176	0.412071	0.2573	0.41044	0.347019	0.290998	0.285716	0.30614	0.3314	0.391143	0.326613	0.331141	0.294798	0.347002	0.32821	0.307533	0.306819	0.316615	0.316988	0.330047	0.408206	0.286386	0.500835	0.442496	0.473762	0.501517	0.486743	0.465813	0.435555	0.534031	0.365844	0.294684	0.238968	0.352702	0.311915	0.289712	0.349976	0.253566	0.308321	0.283971	0.292081	0.281361
cg26928153	0.832394	0.812486	0.869554	0.938031	0.78484	0.830184	0.830846	0.607302	0.757774	0.689407	0.740753	0.577849	0.722018	0.637722	0.678298	0.750632	0.662818	0.7504	0.754701	0.713332	0.690385	0.76295	0.659924	0.741576	0.68595	0.651326	0.665782	0.695883	0.701853	0.487779	0.595549	0.669215	0.493609	0.505599	0.613214	0.59552	0.557821	0.697808	0.641465	0.757835	0.76106	0.763266	0.756585	0.723423	0.617765	0.734275	0.638101	0.710293	0.600017
cg26928153	0.832394	0.812486	0.869554	0.938031	0.78484	0.830184	0.830846	0.675992	0.665923	0.584653	0.729381	0.46668	0.741705	0.608741	0.740193	0.699529	0.781048	0.766064	0.781889	0.742624	0.776048	0.773175	0.712907	0.732786	0.732294	0.736875	0.795392	0.729356	0.728599	0.799706	0.753701	0.821514	0.805347	0.816092	0.802864	0.676961	0.814124	0.753599	0.757106	0.711808	0.777604	0.699505	0.762418	0.770597	0.692409	0.725654	0.682929	0.708009	0.705925
cg26928153	0.832394	0.812486	0.869554	0.938031	0.78484	0.830184	0.830846	0.853799	1	0.836739	0.968593	0.657906	0.910706	0.789375	0.846012	0.865251	0.867095	0.871489	0.915912	0.872774	0.840307	0.812701	0.866702	0.911868	0.929574	0.863702	0.856681	0.889076	0.959155	0.914207	0.878312	0.915228	0.833757	0.859153	0.895355	0.870333	0.93228	0.882709	0.897565	0.915667	0.901713	0.913756	0.906813	0.845404	0.751018	0.824048	0.75658	0.937633	0.86458
cg26928153	0.832394	0.812486	0.869554	0.938031	0.78484	0.830184	0.830846	0.617279	0.612651	0.710674	0.708293	0.671959	0.663233	0.587388	0.631906	0.620272	0.625944	0.65778	0.661222	0.670681	0.647466	0.639136	0.611161	0.685716	0.606729	0.664303	0.660805	0.605369	0.700065	0.280967	0.494735	0.599068	0.328008	0.513148	0.353503	0.331061	0.506799	0.68707	0.726565	0.674291	0.539715	0.586007	0.487574	0.69881	0.628961	0.526392	0.628112	0.664666	0.609756
cg17505339	0.832255	0.784937	0.883166	0.923639	0.793634	0.826126	0.821285	0.0826693	0.0814773	0.0806869	0.129797	0.15835	0.0968033	0.0817245	0.14237	0.0629703	0.121313	0.157971	0.118919	0.0747906	0.0810333	0.0823411	0.0869875	0.127926	0.0847609	0.0717789	0.100314	0.108635	0.071259	0.198101	0.397128	0.445333	0.422089	0.294106	0.377093	0.313332	0.26029	0.1078	0.0777582	0.0697205	0.0706997	0.0703955	0.0676408	0.111972	0.0801622	0.0596374	0.110319	0.0901975	0.112231
cg16269199	0.332625	0.317716	0.418933	0.340569	0.320548	0.40132	0.361299	0.658025	0.678587	0.633396	0.66268	0.541756	0.614998	0.562402	0.654714	0.700414	0.657826	0.684559	0.624295	0.681472	0.659998	0.699435	0.692525	0.759684	0.655734	0.704713	0.700645	0.662161	0.746736	0.610911	0.737532	0.761951	0.697662	0.715728	0.762124	0.753729	0.800726	0.701186	0.650795	0.692641	0.605721	0.650881	0.747899	0.688005	0.713541	0.751734	0.626348	0.70969	0.68379
cg26928153	0.832394	0.812486	0.869554	0.938031	0.78484	0.830184	0.830846	0.699853	0.748128	0.624858	0.81128	0.575274	0.711943	0.685508	0.802421	0.672885	0.708068	0.701124	0.744788	0.719288	0.710724	0.690784	0.710885	0.834103	0.73958	0.764177	0.744637	0.720805	0.760755	0.828322	0.687133	0.818462	0.803287	0.768183	0.731472	0.777529	0.797656	0.749007	0.741286	0.777033	0.85974	0.744578	0.754784	0.688604	0.715314	0.744065	0.734697	0.775668	0.712829
cg26928153	0.832394	0.812486	0.869554	0.938031	0.78484	0.830184	0.830846	0.663825	0.716912	0.602186	0.728155	0.450122	0.692137	0.648498	0.59161	0.668001	0.720201	0.70924	0.737864	0.691659	0.73012	0.674754	0.681555	0.747231	0.721339	0.710713	0.727493	0.723079	0.687652	0.732296	0.746729	0.789901	0.76152	0.811755	0.794886	0.635636	0.814011	0.716029	0.713769	0.741942	0.7205	0.726688	0.732453	0.717656	0.65313	0.664887	0.635259	0.69996	0.651966
cg26679879	0.38299	0.295129	0.34988	0.379274	0.341604	0.299527	0.364453	0.530532	0.615317	0.543461	0.544302	0.434159	0.627248	0.500502	0.645431	0.646387	0.610285	0.540208	0.605373	0.517646	0.605063	0.558441	0.587591	0.661847	0.624875	0.601402	0.602718	0.544939	0.609762	0.663074	0.705096	0.737685	0.682779	0.703582	0.684041	0.569699	0.613823	0.524306	0.642935	0.626238	0.612442	0.551251	0.534543	0.526952	0.530484	0.492331	0.482902	0.602588	0.538409
cg26928153	0.832394	0.812486	0.869554	0.938031	0.78484	0.830184	0.830846	0.76501	0.841687	0.620125	0.857376	0.53236	0.82254	0.75023	0.864946	0.82768	0.836438	0.836504	0.845366	0.837112	0.836833	0.82559	0.805835	0.847912	0.825508	0.807124	0.837992	0.789978	0.834175	0.861391	0.813743	0.874641	0.855409	0.868534	0.841255	0.867233	0.866605	0.828054	0.843561	0.848691	0.851327	0.839142	0.835465	0.834435	0.740458	0.827878	0.770173	0.835101	0.754811
cg16269199	0.332625	0.317716	0.418933	0.340569	0.320548	0.40132	0.361299	0.637808	0.606764	0.566117	0.59108	0.604865	0.666388	0.555736	0.560875	0.669481	0.610502	0.602806	0.655782	0.60838	0.70384	0.665402	0.627032	0.735211	0.661813	0.624283	0.658117	0.603177	0.70925	0.503456	0.504793	0.573305	0.539296	0.517754	0.534909	0.557747	0.535609	0.670061	0.586412	0.699549	0.692171	0.586056	0.616316	0.634695	0.564988	0.576521	0.506796	0.65154	0.632926
cg26928153	0.832394	0.812486	0.869554	0.938031	0.78484	0.830184	0.830846	0.79464	0.889161	0.652027	0.893703	0.577116	0.851582	0.799559	0.843769	0.849855	0.873742	0.875249	0.887851	0.894961	0.888558	0.862574	0.857948	0.835604	0.868516	0.847785	0.892458	0.828719	0.864726	0.8827	0.837577	0.916982	0.833537	0.918324	0.906294	0.876006	0.915199	0.861914	0.888648	0.86272	0.884608	0.855795	0.895028	0.874775	0.712974	0.827332	0.75876	0.874694	0.803156
cg26928153	0.832394	0.812486	0.869554	0.938031	0.78484	0.830184	0.830846	0.531559	0.679415	0.531543	0.559833	0.685796	0.553507	0.524849	0.653162	0.741841	0.638756	0.663442	0.662467	0.745838	0.649046	0.602547	0.778201	0.79432	0.653491	0.598835	0.537684	0.663572	0.743242	0.469498	0.52593	0.570985	0.544404	0.545162	0.53464	0.499589	0.544426	0.728468	0.602137	0.645471	0.606014	0.731436	0.703247	0.698683	0.582951	0.801129	0.539121	0.660494	0.644489
cg26928153	0.832394	0.812486	0.869554	0.938031	0.78484	0.830184	0.830846	0.675737	0.739744	0.589378	0.771356	0.500891	0.750412	0.674791	0.798341	0.708247	0.779562	0.763401	0.799685	0.744775	0.730264	0.775312	0.723651	0.738538	0.762736	0.76448	0.769323	0.69312	0.801527	0.798031	0.769698	0.816013	0.78289	0.801014	0.798627	0.797131	0.800549	0.771311	0.767081	0.745125	0.724091	0.750465	0.732948	0.697461	0.70103	0.696192	0.665752	0.735849	0.703093
cg26928153	0.832394	0.812486	0.869554	0.938031	0.78484	0.830184	0.830846	0.736477	0.82953	0.637326	0.817063	0.564375	0.800846	0.73956	0.837141	0.825569	0.827012	0.830332	0.846382	0.838138	0.833025	0.850405	0.777824	0.796108	0.819454	0.784229	0.845474	0.77763	0.760377	0.831343	0.821996	0.850648	0.797469	0.825315	0.823117	0.8402	0.853815	0.827824	0.824782	0.835895	0.835732	0.813379	0.85137	0.826398	0.708937	0.81429	0.750528	0.817316	0.74331
cg09961319	1	1	1	1	1	1	1	0.130881	0.0844887	0.0681817	0.0789419	0.194055	0.0831312	0.108229	0.185273	0.0792763	0.160608	0.149389	0.184351	0.117429	0.142895	0.0848294	0.124618	0.201286	0.140457	0.116305	0.121107	0.144311	0.13191	0.175862	0.411951	0.367965	0.394323	0.316853	0.360231	0.370002	0.452418	0.164603	0.108377	0.130276	0.0872619	0.14301	0.117022	0.180341	0.224539	0.105595	0.139376	0.0657876	0.163448
cg26679879	0.38299	0.295129	0.34988	0.379274	0.341604	0.299527	0.364453	0.75559	0.803803	0.61343	0.826697	0.567803	0.796344	0.735675	0.874833	0.784164	0.799008	0.809116	0.800918	0.802428	0.810988	0.786461	0.807061	0.84768	0.798371	0.780019	0.80647	0.724552	0.826014	0.864185	0.713699	0.857905	0.85116	0.847993	0.817061	0.845904	0.857218	0.830368	0.820845	0.842384	0.832603	0.786562	0.828228	0.795219	0.739586	0.802026	0.772741	0.844657	0.754426
cg16269199	0.332625	0.317716	0.418933	0.340569	0.320548	0.40132	0.361299	0.758023	0.843414	0.639669	0.850246	0.526248	0.807251	0.751415	0.846459	0.821489	0.830106	0.838268	0.852443	0.844758	0.839443	0.831157	0.805176	0.845537	0.83636	0.823592	0.841794	0.818347	0.816002	0.841929	0.85343	0.857624	0.780399	0.867095	0.851572	0.850717	0.85849	0.82454	0.831535	0.813242	0.841685	0.82102	0.851277	0.834174	0.734424	0.796755	0.757376	0.836846	0.760693
cg16269199	0.332625	0.317716	0.418933	0.340569	0.320548	0.40132	0.361299	0.428404	0.363746	0.630924	0.478979	0.32457	0.401096	0.401303	0.382482	0.391975	0.525445	0.458494	0.395057	0.508195	0.503835	0.444889	0.417204	0.441575	0.37614	0.422526	0.4559	0.456196	0.377197	0.616038	0.486295	0.59063	0.64268	0.594768	0.565724	0.615392	0.609275	0.560037	0.438247	0.424285	0.492758	0.36922	0.429417	0.488889	0.383972	0.47361	0.535938	0.518676	0.513134
cg16269199	0.332625	0.317716	0.418933	0.340569	0.320548	0.40132	0.361299	0.713673	0.800964	0.672665	0.786453	0.560505	0.762009	0.706225	0.751426	0.712366	0.789195	0.739591	0.760737	0.753657	0.787896	0.768935	0.756433	0.776796	0.763366	0.723486	0.760064	0.815199	0.764506	0.708027	0.797001	0.807384	0.787599	0.861455	0.86945	0.76114	0.878165	0.720348	0.786361	0.789883	0.796346	0.759346	0.770142	0.754188	0.71598	0.793419	0.727109	0.78332	0.712621
cg16269199	0.332625	0.317716	0.418933	0.340569	0.320548	0.40132	0.361299	0.570817	0.677167	0.746385	0.597489	0.492941	0.65556	0.629701	0.665202	0.627947	0.694476	0.669765	0.669659	0.655636	0.631506	0.66788	0.681833	0.661538	0.632431	0.607027	0.701338	0.569782	0.649263	0.51489	0.564901	0.618255	0.552362	0.523666	0.591353	0.547371	0.543655	0.693093	0.657749	0.680229	0.665542	0.635732	0.671552	0.662523	0.603008	0.566436	0.620246	0.612269	0.604767
cg24669183	0.689069	0.69114	0.723673	0.699618	0.641718	0.727526	0.734555	0.751467	0.834483	0.630339	0.845825	0.544417	0.81191	0.740933	0.854942	0.802056	0.824594	0.819342	0.841769	0.830234	0.836963	0.851965	0.797088	0.838436	0.822595	0.813598	0.82834	0.780121	0.819612	0.847619	0.859439	0.862522	0.832067	0.862621	0.858902	0.719053	0.865433	0.824696	0.82717	0.833767	0.839114	0.82137	0.84846	0.820882	0.74157	0.823585	0.754934	0.82294	0.758771
cg24669183	0.689069	0.69114	0.723673	0.699618	0.641718	0.727526	0.734555	0.708562	0.806096	0.61779	0.757055	0.555884	0.71757	0.638122	0.655371	0.697786	0.680584	0.719441	0.762645	0.734117	0.722516	0.744833	0.677379	0.779327	0.721718	0.710366	0.73436	0.772012	0.728494	0.874939	0.80124	0.863581	0.826846	0.789399	0.748005	0.864158	0.77326	0.706692	0.737354	0.766116	0.723756	0.730431	0.76943	0.727334	0.714321	0.640304	0.738488	0.729879	0.714163
cg10692041	0.776293	0.798013	0.827399	0.793596	0.751892	0.837653	0.815985	0.103007	0.144411	0.11942	0.142896	0.189425	0.124675	0.117827	0.198774	0.110834	0.144332	0.200061	0.174965	0.124935	0.154053	0.104751	0.106021	0.163048	0.189484	0.137842	0.144354	0.156104	0.136591	0.299272	0.342215	0.462265	0.449877	0.352271	0.377845	0.306894	0.3968	0.155901	0.15139	0.129285	0.125062	0.11651	0.119641	0.120517	0.104738	0.279117	0.136279	0.168645	0.21496
cg24669183	0.689069	0.69114	0.723673	0.699618	0.641718	0.727526	0.734555	0.512719	0.604906	0.540252	0.620112	0.454958	0.565546	0.553484	0.607552	0.592477	0.623082	0.597675	0.607063	0.53613	0.6768	0.632797	0.602967	0.553652	0.615802	0.584951	0.561638	0.554108	0.649668	0.761817	0.692027	0.727078	0.677964	0.697825	0.689734	0.725829	0.714798	0.573926	0.623631	0.495614	0.565284	0.636272	0.56932	0.586129	0.518503	0.639806	0.561703	0.648969	0.528897
cg26928153	0.832394	0.812486	0.869554	0.938031	0.78484	0.830184	0.830846	0.724774	0.834143	0.634717	0.792239	0.679976	0.728652	0.71619	0.661151	0.760479	0.768248	0.767295	0.731524	0.794038	0.786116	0.736481	0.709001	0.76672	0.67343	0.763021	0.797368	0.7052	0.755172	0.752587	0.803918	0.854396	0.789166	0.811426	0.817069	0.714202	0.843884	0.81872	0.758402	0.805689	0.81158	0.783243	0.779087	0.763213	0.682679	0.819445	0.747156	0.813822	0.700829
cg16269199	0.332625	0.317716	0.418933	0.340569	0.320548	0.40132	0.361299	0.360126	0.499569	0.443079	0.436647	0.434976	0.405286	0.365902	0.391519	0.433592	0.448506	0.441052	0.44935	0.429142	0.415136	0.395912	0.40147	0.39354	0.373246	0.41582	0.375192	0.313157	0.380602	0.40507	0.403007	0.352081	0.437646	0.382717	0.353595	0.452578	0.369684	0.436135	0.403331	0.368615	0.443145	0.447474	0.330343	0.37844	0.340989	0.461513	0.359868	0.45204	0.431792
cg26928153	0.832394	0.812486	0.869554	0.938031	0.78484	0.830184	0.830846	0.736733	0.829081	0.688354	0.824527	0.497132	0.820062	0.727708	0.85667	0.755621	0.75815	0.765283	0.773532	0.810929	0.814807	0.767198	0.80535	0.83768	0.858156	0.795963	0.660531	0.74692	0.837767	0.844025	0.855838	0.875218	0.809632	0.87201	0.841201	0.775042	0.851218	0.829955	0.814503	0.862297	0.834008	0.73714	0.812967	0.779275	0.738847	0.834982	0.789321	0.832242	0.797417
cg22519184	0.351897	0.298767	0.371409	0.245	0.354838	0.363345	0.373926	0.307046	0.28701	0.428834	0.331064	0.224311	0.250634	0.314912	0.27885	0.317048	0.40397	0.35052	0.304745	0.377934	0.41144	0.331628	0.304951	0.291266	0.274267	0.328507	0.344328	0.334606	0.248789	0.524789	0.445671	0.516462	0.504691	0.49314	0.483235	0.540569	0.525569	0.414265	0.292412	0.230129	0.386944	0.235555	0.293434	0.342824	0.280537	0.330259	0.368194	0.371002	0.397549
cg22519184	0.351897	0.298767	0.371409	0.245	0.354838	0.363345	0.373926	0.621039	0.767666	0.636102	0.716429	0.578552	0.720551	0.657256	0.717698	0.695033	0.678975	0.71184	0.675357	0.704915	0.736999	0.676818	0.682307	0.756065	0.715525	0.676126	0.766489	0.648194	0.761508	0.840327	0.835691	0.805017	0.841272	0.810759	0.834911	0.725521	0.726226	0.741057	0.716222	0.760755	0.740547	0.772646	0.744772	0.731371	0.641376	0.769543	0.712174	0.749091	0.703316
cg26928153	0.832394	0.812486	0.869554	0.938031	0.78484	0.830184	0.830846	0.628367	0.746602	0.637715	0.740551	0.510878	0.727748	0.664611	0.754352	0.709207	0.657144	0.66169	0.743851	0.657275	0.73952	0.719819	0.704973	0.743391	0.726123	0.699189	0.603213	0.719119	0.668389	0.826581	0.749955	0.827653	0.720674	0.786893	0.783076	0.719163	0.777963	0.71736	0.739289	0.671271	0.739414	0.75728	0.665802	0.748983	0.639719	0.75857	0.645181	0.761118	0.711196
cg26928153	0.832394	0.812486	0.869554	0.938031	0.78484	0.830184	0.830846	0.77882	0.83902	0.617031	0.837093	0.586068	0.819085	0.721526	0.845151	0.799342	0.842488	0.813088	0.837322	0.839784	0.838652	0.833315	0.798891	0.846367	0.80957	0.82089	0.830179	0.772319	0.846282	0.858728	0.774458	0.85977	0.838182	0.850429	0.831569	0.831842	0.829331	0.840573	0.82545	0.801509	0.847675	0.768806	0.837317	0.83859	0.764617	0.822008	0.758327	0.856769	0.754877
cg26928153	0.832394	0.812486	0.869554	0.938031	0.78484	0.830184	0.830846	0.500542	0.51146	0.575682	0.620568	0.38828	0.552035	0.52528	0.504146	0.550415	0.559538	0.590978	0.614775	0.604104	0.61023	0.563511	0.497307	0.574558	0.500522	0.530805	0.703811	0.524724	0.578948	0.592822	0.565942	0.757844	0.689422	0.628777	0.657171	0.613433	0.719085	0.577927	0.564636	0.511863	0.548547	0.528387	0.569546	0.564001	0.50532	0.53589	0.521159	0.624218	0.499332
cg24669183	0.689069	0.69114	0.723673	0.699618	0.641718	0.727526	0.734555	0.689545	0.800992	0.659912	0.787103	0.645558	0.720569	0.673941	0.736786	0.739633	0.759098	0.737091	0.785444	0.736373	0.746491	0.733668	0.686221	0.748317	0.750745	0.720196	0.73396	0.78477	0.76576	0.841011	0.737862	0.816768	0.816669	0.794162	0.765434	0.726134	0.786694	0.744629	0.761589	0.790022	0.780414	0.764492	0.785235	0.712287	0.671276	0.816381	0.7046	0.71839	0.690676
cg15560884	0.47458	0.445753	0.551663	0.487764	0.413756	0.532081	0.529556	0.858534	0.964799	0.825528	0.980452	0.644771	0.949017	0.870555	0.955126	0.951391	0.956978	0.961019	0.971623	0.958906	0.96964	0.974134	0.933239	0.954914	0.96698	0.967825	0.965783	0.900587	0.966783	0.935442	0.95588	0.956839	0.814487	0.937402	0.938616	0.930596	0.946175	0.932533	0.970204	0.953489	0.982405	0.965039	0.971216	0.964828	0.857515	0.935318	0.875023	0.973123	0.865218
cg26928153	0.832394	0.812486	0.869554	0.938031	0.78484	0.830184	0.830846	0.739585	0.816745	0.661498	0.830134	0.560472	0.78815	0.728229	0.788509	0.790363	0.814086	0.797038	0.821406	0.817331	0.827125	0.820725	0.7678	0.819591	0.808166	0.8028	0.749774	0.873982	0.807523	0.855764	0.861854	0.906135	0.766157	0.862776	0.883133	0.796358	0.762036	0.810481	0.814688	0.828859	0.823462	0.812489	0.830099	0.756678	0.725562	0.797265	0.740814	0.81545	0.736769
cg13869341	0.687034	0.71939	0.777255	0.824889	0.667847	0.755734	0.693017	0.704494	0.765247	0.686498	0.617614	0.498461	0.740973	0.651071	0.750958	0.715231	0.717191	0.720919	0.774421	0.752049	0.762027	0.80224	0.726328	0.75157	0.698065	0.724424	0.782741	0.790657	0.739165	0.829731	0.822866	0.774799	0.796034	0.831412	0.811403	0.740231	0.801072	0.703786	0.74871	0.744049	0.758888	0.681278	0.781717	0.730735	0.694576	0.768399	0.6999	0.696725	0.714295
cg16269199	0.332625	0.317716	0.418933	0.340569	0.320548	0.40132	0.361299	0.734228	0.763598	0.631278	0.799399	0.522472	0.762273	0.70462	0.808438	0.774132	0.762606	0.75086	0.773048	0.790732	0.78504	0.753939	0.764131	0.816765	0.781606	0.762584	0.759451	0.722314	0.77739	0.822611	0.825445	0.813776	0.821008	0.848063	0.812895	0.70326	0.823059	0.782973	0.765627	0.780726	0.793043	0.782977	0.786327	0.774034	0.68429	0.785339	0.731309	0.789477	0.730492
cg26679879	0.38299	0.295129	0.34988	0.379274	0.341604	0.299527	0.364453	0.688208	0.639586	0.53223	0.746183	0.467279	0.756065	0.631468	0.759957	0.729983	0.67542	0.724821	0.805024	0.694169	0.742076	0.727853	0.734725	0.721347	0.770339	0.743285	0.77329	0.662681	0.806524	0.829344	0.794154	0.782007	0.812976	0.828099	0.784773	0.765167	0.770302	0.731504	0.790355	0.723299	0.73251	0.677162	0.77408	0.723392	0.683737	0.717416	0.707303	0.710293	0.684425
cg13869341	0.687034	0.71939	0.777255	0.824889	0.667847	0.755734	0.693017	0.721537	0.80835	0.665278	0.820616	0.520852	0.793039	0.695765	0.798031	0.781897	0.791621	0.790611	0.804539	0.802545	0.808363	0.818505	0.768839	0.813191	0.794269	0.780893	0.814411	0.785855	0.793781	0.823643	0.818951	0.83647	0.81586	0.851115	0.837928	0.837533	0.843801	0.803197	0.808585	0.814823	0.80988	0.796419	0.808546	0.783873	0.708092	0.794117	0.747394	0.79977	0.723792
cg26679879	0.38299	0.295129	0.34988	0.379274	0.341604	0.299527	0.364453	0.43126	0.428016	0.540954	0.470888	0.32646	0.438686	0.447381	0.401815	0.439543	0.568629	0.481717	0.463657	0.533361	0.566534	0.472599	0.448084	0.41761	0.435598	0.481055	0.485975	0.500207	0.373394	0.630104	0.541337	0.62065	0.577366	0.586796	0.598454	0.636718	0.625019	0.540069	0.465153	0.374036	0.53829	0.35218	0.493868	0.513383	0.419685	0.585551	0.479742	0.489957	0.501573
cg26928153	0.832394	0.812486	0.869554	0.938031	0.78484	0.830184	0.830846	0.681579	0.72391	0.538507	0.70174	0.443661	0.682372	0.618404	0.77784	0.692062	0.687141	0.727841	0.743426	0.731478	0.743908	0.715567	0.691384	0.692894	0.748346	0.661669	0.755167	0.635743	0.741086	0.779829	0.772177	0.796647	0.745032	0.799481	0.788972	0.672451	0.784839	0.690618	0.723023	0.654393	0.653299	0.662459	0.717304	0.726081	0.618019	0.681316	0.650775	0.739271	0.627627
cg22519184	0.351897	0.298767	0.371409	0.245	0.354838	0.363345	0.373926	0.557372	0.607002	0.487284	0.644431	0.625612	0.555463	0.524837	0.549522	0.568129	0.617178	0.586252	0.595824	0.583378	0.659716	0.588348	0.535147	0.619281	0.488288	0.563497	0.60761	0.653014	0.669831	0.646967	0.691232	0.716545	0.752958	0.722001	0.704336	0.703475	0.635595	0.661728	0.510695	0.560336	0.63961	0.693629	0.620721	0.612818	0.531717	0.659695	0.634897	0.625839	0.593604
cg26928153	0.832394	0.812486	0.869554	0.938031	0.78484	0.830184	0.830846	0.753841	0.840128	0.69416	0.836535	0.515657	0.808073	0.720647	0.815769	0.819328	0.828331	0.812309	0.827702	0.819	0.82895	0.841973	0.801893	0.844229	0.813706	0.798416	0.823328	0.810175	0.813017	0.863576	0.831773	0.88748	0.838146	0.89612	0.873172	0.876128	0.873389	0.826652	0.823229	0.830429	0.838129	0.810311	0.851501	0.806609	0.749779	0.720491	0.759327	0.8157	0.740537
cg15560884	0.47458	0.445753	0.551663	0.487764	0.413756	0.532081	0.529556	0.231049	0.307203	0.261689	0.265256	0.305079	0.285807	0.255947	0.267299	0.235367	0.289794	0.304162	0.277859	0.257382	0.271358	0.233747	0.253664	0.31655	0.285454	0.274959	0.279951	0.283777	0.247118	0.545343	0.560541	0.366321	0.37172	0.601286	0.560219	0.382795	0.373479	0.289462	0.270721	0.204622	0.257296	0.318223	0.234155	0.284141	0.219131	0.213598	0.253025	0.231987	0.307796
cg13869341	0.687034	0.71939	0.777255	0.824889	0.667847	0.755734	0.693017	0.573331	0.706113	0.471122	0.642947	0.495498	0.55467	0.55902	0.692068	0.563984	0.603565	0.598732	0.583765	0.610919	0.633238	0.60022	0.615989	0.61216	0.64969	0.576038	0.591374	0.582926	0.619293	0.717868	0.698115	0.684427	0.665983	0.679753	0.651554	0.625712	0.686973	0.625049	0.591943	0.541877	0.588734	0.579945	0.584183	0.625645	0.489723	0.562903	0.604754	0.639373	0.548873
cg16269199	0.332625	0.317716	0.418933	0.340569	0.320548	0.40132	0.361299	0.810851	0.927256	0.799846	0.935636	0.622668	0.851939	0.800978	0.867721	0.833396	0.892293	0.904912	0.912666	0.908642	0.869388	0.81732	0.828819	0.899616	0.91417	0.872376	0.90201	0.834284	0.876546	0.937541	0.799913	0.94345	0.832601	0.909191	0.932893	0.858464	0.937733	0.912756	0.897732	0.924531	0.900783	0.888135	0.877235	0.891059	0.805697	0.869632	0.870134	0.907596	0.838222
cg15560884	0.47458	0.445753	0.551663	0.487764	0.413756	0.532081	0.529556	0.765979	0.852221	0.618533	0.863679	0.588563	0.8233	0.754991	0.858894	0.823756	0.835385	0.832338	0.851004	0.851661	0.851221	0.840826	0.809135	0.855107	0.835975	0.824826	0.840678	0.793399	0.842996	0.861174	0.75159	0.864384	0.849707	0.871025	0.853908	0.848975	0.863517	0.844255	0.849932	0.858039	0.836008	0.84708	0.875875	0.84149	0.753429	0.830654	0.77494	0.841314	0.773533
cg26928153	0.832394	0.812486	0.869554	0.938031	0.78484	0.830184	0.830846	0.346351	0.360187	0.502424	0.394446	0.267509	0.383957	0.347581	0.369094	0.382095	0.395226	0.398559	0.434509	0.333334	0.410673	0.391874	0.405607	0.366927	0.348871	0.374799	0.506015	0.291211	0.414874	0.560742	0.523528	0.562777	0.554631	0.497022	0.513342	0.452709	0.547413	0.365665	0.407092	0.327124	0.401365	0.351642	0.315496	0.362327	0.298314	0.318988	0.360518	0.375963	0.41027
cg26928153	0.832394	0.812486	0.869554	0.938031	0.78484	0.830184	0.830846	0.562456	0.566113	0.563739	0.590884	0.507379	0.589539	0.537348	0.565575	0.55802	0.60846	0.575222	0.618321	0.583157	0.627412	0.552236	0.595173	0.610075	0.637261	0.641536	0.648787	0.583811	0.651149	0.755992	0.765069	0.644456	0.712468	0.730199	0.664151	0.594208	0.726007	0.579885	0.647607	0.625284	0.560283	0.572212	0.522038	0.583096	0.552673	0.525863	0.625047	0.604917	0.617666
cg13869341	0.687034	0.71939	0.777255	0.824889	0.667847	0.755734	0.693017	0.258337	0.29796	0.18324	0.264501	0.253839	0.281897	0.219948	0.193836	0.307639	0.339877	0.236261	0.37317	0.279093	0.317082	0.369144	0.284139	0.268082	0.271431	0.245224	0.281013	0.339224	0.265571	0.538892	0.461692	0.506154	0.521349	0.453209	0.483649	0.416861	0.529698	0.350672	0.347002	0.217814	0.264796	0.294342	0.271348	0.325837	0.287315	0.274987	0.19261	0.307238	0.402847
cg16269199	0.332625	0.317716	0.418933	0.340569	0.320548	0.40132	0.361299	0.520494	0.612893	0.446214	0.53025	0.486271	0.409944	0.493885	0.44716	0.427917	0.588651	0.534268	0.540651	0.571144	0.49838	0.520494	0.315029	0.487171	0.425819	0.442356	0.537453	0.520241	0.557609	0.492243	0.600484	0.711558	0.569814	0.603313	0.618619	0.624451	0.694425	0.492289	0.441811	0.467941	0.513807	0.485696	0.456334	0.563707	0.41658	0.41281	0.455438	0.481181	0.530251
cg16269199	0.332625	0.317716	0.418933	0.340569	0.320548	0.40132	0.361299	0.68032	0.763029	0.650662	0.792416	0.543111	0.714209	0.677209	0.807788	0.74269	0.727409	0.724678	0.77862	0.698945	0.778243	0.779721	0.730505	0.779895	0.780258	0.780739	0.785215	0.647021	0.761166	0.846951	0.803684	0.771886	0.79023	0.798838	0.801513	0.686391	0.836615	0.784954	0.725231	0.729641	0.78542	0.77394	0.802262	0.750564	0.707059	0.735416	0.690503	0.76677	0.700555
cg26928153	0.832394	0.812486	0.869554	0.938031	0.78484	0.830184	0.830846	0.724569	0.777285	0.635837	0.790306	0.511251	0.759924	0.67427	0.732992	0.76953	0.738525	0.766938	0.818482	0.707111	0.784327	0.785764	0.784606	0.801634	0.771058	0.749203	0.774455	0.805818	0.813192	0.856296	0.813723	0.843474	0.856378	0.812904	0.821571	0.709822	0.837652	0.749616	0.786104	0.826197	0.802785	0.812269	0.787763	0.758458	0.704271	0.781411	0.761405	0.814552	0.734292
cg17505339	0.832255	0.784937	0.883166	0.923639	0.793634	0.826126	0.821285	0.267193	0.312877	0.21076	0.32581	0.41183	0.287882	0.219405	0.327609	0.278776	0.331645	0.266114	0.181028	0.283278	0.296871	0.220882	0.276145	0.312444	0.285572	0.226553	0.196817	0.211559	0.274498	0.355345	0.456009	0.455978	0.40096	0.426746	0.475839	0.482128	0.517648	0.294212	0.2125	0.262703	0.292907	0.297257	0.264806	0.25776	0.233749	0.265965	0.255339	0.307234	0.272923
cg16269199	0.332625	0.317716	0.418933	0.340569	0.320548	0.40132	0.361299	0.718447	0.841579	0.668009	0.788153	0.536061	0.784231	0.705268	0.795279	0.816597	0.814884	0.808831	0.829393	0.831667	0.858843	0.819651	0.80712	0.778047	0.822038	0.778664	0.848846	0.750264	0.795406	0.82991	0.864894	0.821789	0.721359	0.844259	0.863256	0.880203	0.875058	0.824909	0.786033	0.782297	0.879657	0.843233	0.777513	0.823944	0.68326	0.846164	0.729752	0.861682	0.771531
cg26679879	0.38299	0.295129	0.34988	0.379274	0.341604	0.299527	0.364453	0.23699	0.266231	0.277122	0.256473	0.30495	0.273736	0.266351	0.279154	0.252847	0.31268	0.259586	0.282376	0.272555	0.283	0.243519	0.2656	0.302047	0.280783	0.285668	0.260964	0.273712	0.269121	0.53236	0.53072	0.382743	0.384995	0.524421	0.525464	0.36649	0.364232	0.298604	0.278688	0.218401	0.261132	0.338817	0.237691	0.281638	0.240822	0.226138	0.352508	0.262559	0.271023
cg16269199	0.332625	0.317716	0.418933	0.340569	0.320548	0.40132	0.361299	0.226881	0.19605	0.268057	0.30101	0.179776	0.203567	0.248759	0.298801	0.251779	0.326924	0.375145	0.265349	0.252899	0.24448	0.222025	0.216952	0.208673	0.243221	0.24983	0.3877	0.335172	0.236046	0.421773	0.434828	0.528509	0.470679	0.428254	0.413371	0.398785	0.480343	0.385639	0.211704	0.238402	0.294379	0.220647	0.261185	0.29938	0.166355	0.313074	0.238065	0.190887	0.212887
cg16269199	0.332625	0.317716	0.418933	0.340569	0.320548	0.40132	0.361299	0.773675	0.857557	0.651287	0.872761	0.519598	0.819083	0.759376	0.902873	0.818585	0.85001	0.841114	0.856172	0.853617	0.853382	0.865884	0.813687	0.859534	0.837231	0.826737	0.845543	0.875995	0.843796	0.897421	0.75803	0.902921	0.859933	0.845354	0.894222	0.897495	0.903317	0.855052	0.844325	0.856671	0.857957	0.850105	0.874363	0.847204	0.765852	0.847863	0.776418	0.852503	0.780447
cg17505339	0.832255	0.784937	0.883166	0.923639	0.793634	0.826126	0.821285	0.0990492	0.121145	0.17118	0.0788434	0.166355	0.128008	0.134135	0.226367	0.264807	0.159389	0.166577	0.16546	0.137753	0.146399	0.112624	0.113095	0.168276	0.142519	0.0898418	0.132329	0.137232	0.0857045	0.277207	0.351753	0.435623	0.359386	0.352336	0.413432	0.315136	0.409034	0.129143	0.111724	0.0952215	0.0864911	0.11266	0.108538	0.128554	0.0754405	0.0635613	0.126632	0.108552	0.125786
cg26928153	0.832394	0.812486	0.869554	0.938031	0.78484	0.830184	0.830846	0.707547	0.760006	0.648174	0.780358	0.511782	0.752453	0.694259	0.805163	0.741648	0.7774	0.758023	0.783259	0.787604	0.764404	0.774348	0.738255	0.790215	0.772597	0.762985	0.801416	0.783013	0.756615	0.796486	0.743437	0.824881	0.72699	0.846182	0.836635	0.809068	0.846486	0.746153	0.768035	0.768476	0.744345	0.768127	0.765928	0.764156	0.679152	0.70206	0.676056	0.757146	0.67093
cg26928153	0.832394	0.812486	0.869554	0.938031	0.78484	0.830184	0.830846	0.324659	0.334502	0.378796	0.30096	0.307006	0.340387	0.307628	0.429372	0.317807	0.43376	0.40151	0.425362	0.367218	0.417503	0.381462	0.365309	0.374786	0.334156	0.339832	0.342078	0.361581	0.410287	0.510689	0.538805	0.579241	0.525957	0.459398	0.473347	0.4341	0.51579	0.343253	0.305023	0.288258	0.398123	0.329734	0.372349	0.392028	0.336156	0.276332	0.415059	0.46107	0.49289
cg13869341	0.687034	0.71939	0.777255	0.824889	0.667847	0.755734	0.693017	0.754734	0.859534	0.839167	0.842511	0.535701	0.814259	0.742193	0.651922	0.813045	0.822722	0.845742	0.833087	0.841348	0.863375	0.826027	0.810892	0.845165	0.853338	0.813709	0.843491	0.885192	0.854426	0.825678	0.871486	0.870082	0.778506	0.843621	0.862808	0.837597	0.861607	0.859313	0.852398	0.858026	0.830147	0.836629	0.868148	0.842015	0.764537	0.826395	0.762609	0.774984	0.775269
cg16269199	0.332625	0.317716	0.418933	0.340569	0.320548	0.40132	0.361299	0.747081	0.831736	0.644314	0.836618	0.539914	0.826096	0.74199	0.843297	0.809466	0.7998	0.791644	0.829988	0.839511	0.826546	0.829843	0.798013	0.828498	0.825915	0.816416	0.829743	0.752123	0.812797	0.826006	0.855516	0.841918	0.786777	0.858454	0.863958	0.760842	0.87251	0.805269	0.79869	0.835714	0.80947	0.790978	0.831816	0.810973	0.735081	0.78732	0.728904	0.800446	0.728834
cg26928153	0.832394	0.812486	0.869554	0.938031	0.78484	0.830184	0.830846	0.674422	0.826709	0.61259	0.775067	0.581246	0.75904	0.695271	0.74449	0.710442	0.759678	0.782601	0.773702	0.818208	0.749712	0.760454	0.726638	0.730797	0.755268	0.730057	0.767637	0.753345	0.744535	0.817997	0.804731	0.83711	0.813495	0.817194	0.793174	0.79968	0.807458	0.770827	0.743411	0.775346	0.75399	0.753816	0.748406	0.781271	0.672711	0.796857	0.741987	0.787873	0.652225
cg26928153	0.832394	0.812486	0.869554	0.938031	0.78484	0.830184	0.830846	0.696277	0.740515	0.740251	0.79675	0.499967	0.725383	0.703032	0.718683	0.769015	0.736135	0.747328	0.760338	0.7465	0.769129	0.732981	0.749927	0.779078	0.770515	0.777759	0.769425	0.803305	0.724123	0.873585	0.781297	0.877699	0.801947	0.820163	0.838715	0.794876	0.903024	0.756259	0.757557	0.769562	0.766576	0.773957	0.762995	0.761308	0.709473	0.715338	0.697924	0.772585	0.685997
cg16269199	0.332625	0.317716	0.418933	0.340569	0.320548	0.40132	0.361299	0.428776	0.560694	0.574882	0.498324	0.412912	0.483077	0.459259	0.527986	0.54409	0.520657	0.544953	0.495571	0.514913	0.521581	0.533177	0.430543	0.478256	0.453573	0.443424	0.454977	0.389517	0.446784	0.31802	0.457711	0.549507	0.362879	0.391764	0.457408	0.427056	0.41021	0.492749	0.453517	0.45833	0.487783	0.457091	0.475424	0.498522	0.388202	0.496134	0.547122	0.549766	0.422477
cg16269199	0.332625	0.317716	0.418933	0.340569	0.320548	0.40132	0.361299	0.551992	0.457175	0.518665	0.53346	0.492619	0.532141	0.457694	0.459952	0.531965	0.59035	0.592535	0.603737	0.552303	0.625209	0.641281	0.523496	0.598115	0.536623	0.540185	0.62138	0.596995	0.552941	0.626761	0.623834	0.678291	0.685685	0.654297	0.627432	0.55396	0.657289	0.556783	0.601047	0.513258	0.588742	0.552109	0.565211	0.59988	0.520915	0.552222	0.544899	0.526123	0.518779
cg16269199	0.332625	0.317716	0.418933	0.340569	0.320548	0.40132	0.361299	0.660995	0.590287	0.607542	0.712366	0.459807	0.688566	0.649375	0.836535	0.624991	0.715284	0.676409	0.714635	0.6723	0.713227	0.665613	0.760519	0.725245	0.792404	0.748815	0.773844	0.63303	0.768351	0.827076	0.810671	0.813884	0.752886	0.812054	0.755602	0.703398	0.782962	0.80554	0.715833	0.730517	0.728234	0.762706	0.788624	0.682697	0.683827	0.701731	0.70847	0.744307	0.693234
cg26928153	0.832394	0.812486	0.869554	0.938031	0.78484	0.830184	0.830846	0.799879	0.887802	0.796558	0.900728	0.549862	0.867729	0.785564	0.846498	0.82517	0.869373	0.879361	0.902809	0.870466	0.879958	0.884125	0.846594	0.892351	0.865951	0.862794	0.873382	0.788724	0.871205	0.884085	0.857355	0.897629	0.884748	0.826575	0.887007	0.813456	0.891788	0.865571	0.871172	0.876094	0.881882	0.867771	0.899296	0.863026	0.784535	0.768192	0.815297	0.880467	0.808221
cg24669183	0.689069	0.69114	0.723673	0.699618	0.641718	0.727526	0.734555	0.616388	0.687985	0.667597	0.705379	0.510099	0.639957	0.589524	0.619258	0.574377	0.604775	0.672714	0.640264	0.690221	0.632776	0.614872	0.661491	0.637996	0.623478	0.609556	0.711492	0.54103	0.674632	0.523874	0.558503	0.540375	0.588755	0.559375	0.586598	0.500835	0.580808	0.624495	0.61311	0.601171	0.612652	0.662215	0.618189	0.656482	0.593965	0.692609	0.589221	0.649524	0.543191
cg26928153	0.832394	0.812486	0.869554	0.938031	0.78484	0.830184	0.830846	0.680848	0.744961	0.596966	0.776771	0.503201	0.757745	0.709604	0.795631	0.76275	0.774912	0.753657	0.768256	0.746419	0.765285	0.756895	0.751926	0.777796	0.774963	0.759756	0.766553	0.729925	0.772454	0.811719	0.70912	0.82723	0.799671	0.790501	0.818934	0.748145	0.812429	0.777746	0.756212	0.770232	0.789057	0.764203	0.780445	0.762094	0.696859	0.757768	0.692232	0.75892	0.689517
cg24669183	0.689069	0.69114	0.723673	0.699618	0.641718	0.727526	0.734555	0.384655	0.462949	0.42351	0.439362	0.462658	0.432392	0.345114	0.40003	0.368016	0.426964	0.42262	0.461087	0.42844	0.437833	0.473315	0.426718	0.428283	0.483928	0.393613	0.483686	0.33647	0.464003	0.251987	0.389888	0.34937	0.414707	0.348451	0.415277	0.426207	0.431307	0.435346	0.435016	0.402202	0.411706	0.430739	0.387114	0.425251	0.376507	0.402499	0.394935	0.431878	0.431755
cg16269199	0.332625	0.317716	0.418933	0.340569	0.320548	0.40132	0.361299	0.54948	0.668948	0.676627	0.597332	0.53454	0.578209	0.579331	0.597412	0.648374	0.642146	0.688343	0.6657	0.653476	0.679953	0.684611	0.611595	0.642301	0.530502	0.559355	0.657839	0.587381	0.5758	0.362803	0.541208	0.65084	0.416739	0.442357	0.58368	0.522119	0.544601	0.627403	0.620917	0.628765	0.6157	0.647455	0.671985	0.672811	0.483076	0.648795	0.637268	0.645544	0.600436
cg26928153	0.832394	0.812486	0.869554	0.938031	0.78484	0.830184	0.830846	0.737616	0.797196	0.697358	0.781984	0.686757	0.797294	0.687922	0.816179	0.802514	0.793007	0.820172	0.841054	0.815865	0.810207	0.787408	0.753956	0.79979	0.786216	0.752671	0.803482	0.804616	0.80134	0.825347	0.813767	0.865706	0.841297	0.777749	0.844685	0.744196	0.794372	0.827482	0.791687	0.820568	0.788877	0.709747	0.813736	0.797724	0.699619	0.759675	0.778913	0.814575	0.717032
cg16269199	0.332625	0.317716	0.418933	0.340569	0.320548	0.40132	0.361299	0.399464	0.46887	0.471059	0.363455	0.427681	0.451026	0.444031	0.449609	0.443307	0.479755	0.523404	0.524055	0.547165	0.510854	0.535417	0.447539	0.413536	0.441446	0.388503	0.501784	0.356129	0.411358	0.335385	0.470601	0.460865	0.393193	0.389308	0.457885	0.435588	0.412021	0.482925	0.433916	0.378968	0.446565	0.398487	0.386372	0.451225	0.411948	0.452042	0.410808	0.418525	0.409505
cg24669183	0.689069	0.69114	0.723673	0.699618	0.641718	0.727526	0.734555	0.790774	0.883622	0.730732	0.839832	0.593323	0.872521	0.794611	0.862148	0.822968	0.87893	0.876462	0.892875	0.862307	0.895192	0.886371	0.835275	0.884756	0.880901	0.859848	0.893724	0.835882	0.878071	0.94911	0.935671	0.953669	0.791268	0.882836	0.946893	0.781293	0.952124	0.873225	0.884016	0.890952	0.876605	0.885551	0.898791	0.880574	0.766004	0.863844	0.796686	0.863258	0.790921
cg26928153	0.832394	0.812486	0.869554	0.938031	0.78484	0.830184	0.830846	0.732364	0.804796	0.621095	0.81487	0.535578	0.771586	0.710724	0.79768	0.773643	0.795538	0.783545	0.811267	0.792061	0.795044	0.818897	0.767928	0.80028	0.790079	0.768396	0.7981	0.772245	0.787327	0.833018	0.78557	0.819682	0.817652	0.859708	0.838336	0.844498	0.848561	0.792597	0.789787	0.800395	0.792862	0.790184	0.807481	0.777182	0.716896	0.690853	0.733329	0.77226	0.716209
cg26928153	0.832394	0.812486	0.869554	0.938031	0.78484	0.830184	0.830846	0.304552	0.288852	0.321877	0.29707	0.37951	0.296422	0.325167	0.350798	0.318603	0.457785	0.35242	0.355598	0.268674	0.328823	0.231677	0.291839	0.338309	0.461802	0.308043	0.359795	0.350372	0.38546	0.543747	0.515552	0.53567	0.492428	0.478087	0.566297	0.473813	0.496765	0.518176	0.291238	0.448766	0.419415	0.2255	0.408996	0.384111	0.272202	0.5255	0.33433	0.342577	0.424322
cg26679879	0.38299	0.295129	0.34988	0.379274	0.341604	0.299527	0.364453	0.829253	0.93752	0.778402	0.948736	0.569303	0.920128	0.84187	0.946113	0.931627	0.927684	0.920119	0.941235	0.945243	0.939447	0.941554	0.902024	0.92818	0.936567	0.926451	0.940111	0.847491	0.931604	0.928937	0.858961	0.952884	0.810702	0.924257	0.942053	0.943489	0.947065	0.93244	0.934106	0.928443	0.937947	0.932626	0.950515	0.927688	0.827037	0.907004	0.846279	0.939755	0.837164
cg13869341	0.687034	0.71939	0.777255	0.824889	0.667847	0.755734	0.693017	0.678703	0.659298	0.61714	0.739036	0.469967	0.705076	0.662011	0.783263	0.793908	0.770846	0.783183	0.811499	0.720538	0.793208	0.768964	0.738299	0.71441	0.749913	0.710197	0.78693	NA	0.775142	0.82575	0.821539	0.817753	0.752716	0.800968	0.784275	0.78681	0.828082	0.749851	0.776139	0.675446	0.799009	0.722814	0.745626	0.786896	0.682182	0.811266	0.737537	0.756757	0.678908
cg09499020	0.149262	0.150956	0.369402	0.134272	0.18574	0.350716	0.20248	0.712864	0.776017	0.670602	0.789416	0.533855	0.742272	0.67654	0.852787	0.723457	0.760922	0.755466	0.705893	0.758544	0.761072	0.793854	0.736335	0.786872	0.748014	0.738376	0.758949	0.711735	0.749627	0.862059	0.843948	0.859405	0.816209	0.854811	0.782618	0.689334	0.852262	0.767081	0.761957	0.783988	0.771809	0.752797	0.794038	0.750907	0.696901	0.778148	0.712149	0.74297	0.712014
cg22519184	0.351897	0.298767	0.371409	0.245	0.354838	0.363345	0.373926	0.379348	0.387028	0.415787	0.434214	0.352401	0.412958	0.349819	0.479828	0.408704	0.459579	0.49217	0.40322	0.396528	0.381496	0.396449	0.494927	0.484629	0.490123	0.456996	0.480436	0.515639	0.517412	0.556657	0.537449	0.576647	0.582835	0.581222	0.581368	0.579406	0.583504	0.412737	0.436367	0.350985	0.448093	0.518384	0.344882	0.393687	0.359263	0.475163	0.350318	0.435679	0.463592
cg10692041	0.776293	0.798013	0.827399	0.793596	0.751892	0.837653	0.815985	0.739801	0.827437	0.614731	0.829132	0.457821	0.801302	0.73322	0.848315	0.800706	0.818505	0.810729	0.828471	0.833581	0.829543	0.846792	NA	0.83013	0.81489	0.817843	0.829883	0.86279	0.80664	0.839435	0.8593	0.817417	0.76563	0.876232	0.864855	0.852616	0.870004	0.81223	0.829048	0.833214	0.825944	0.815653	0.840997	0.812619	0.73258	0.792143	0.746426	0.816503	0.747246
cg13869341	0.687034	0.71939	0.777255	0.824889	0.667847	0.755734	0.693017	0.68365	0.713203	0.505019	0.68267	0.521688	0.684972	0.62463	0.747424	0.652399	0.690647	0.736774	0.682727	0.745194	0.719602	0.699181	0.676757	0.756057	0.726921	0.722595	0.780259	0.671193	0.740073	0.785447	0.674534	0.765152	0.791973	0.762071	0.742053	0.730961	0.757586	0.701877	0.679366	0.687901	0.725467	0.714714	0.751518	0.683225	0.618723	0.684369	0.689897	0.683693	0.677903
cg16269199	0.332625	0.317716	0.418933	0.340569	0.320548	0.40132	0.361299	0.738903	0.810967	0.587841	0.810161	0.524134	0.801041	0.717117	0.862442	0.76811	0.813981	0.804392	0.811629	0.805922	0.805103	0.832534	0.78589	0.818876	0.829773	0.792106	0.80069	0.756848	0.813628	0.847999	0.786901	0.872697	0.839589	0.866905	0.833998	0.737013	0.853257	0.814402	0.804569	0.772336	0.792335	0.802601	0.842477	0.812112	0.724403	0.813067	0.753451	0.822888	0.752267
cg26928153	0.832394	0.812486	0.869554	0.938031	0.78484	0.830184	0.830846	0.657943	0.714405	0.488889	0.728967	0.465989	0.687365	0.648016	0.68267	0.67487	0.720671	0.692522	0.680619	0.7284	0.723226	0.739555	0.68243	0.734934	0.708966	0.722501	0.733501	0.783168	0.692486	0.732148	0.774556	0.753233	0.723656	0.799754	0.78993	0.783691	0.795636	0.693548	0.702228	0.667558	0.680871	0.701918	0.704875	0.686108	0.629311	0.561887	0.635521	0.677235	0.617928
cg26928153	0.832394	0.812486	0.869554	0.938031	0.78484	0.830184	0.830846	0.761353	0.83576	0.621802	0.859853	0.548436	0.825486	0.750852	0.854355	0.805806	0.840027	0.800154	0.831839	0.840484	0.844788	0.828634	0.812457	0.843774	0.832693	0.80914	0.83342	0.8145	0.831767	0.838193	0.776357	0.858872	0.846515	0.868113	0.850746	0.855354	0.861163	0.833271	0.812742	0.83889	0.842203	0.835988	0.857992	0.824937	0.74673	0.829246	0.764186	0.83076	0.760852
cg26928153	0.832394	0.812486	0.869554	0.938031	0.78484	0.830184	0.830846	0.532547	0.719597	0.579441	0.662252	0.583384	0.667426	0.595722	0.631324	0.634829	0.702815	0.652572	0.659915	0.590283	0.676628	0.61015	0.579009	0.637311	0.644431	0.698892	0.61738	0.72402	0.695225	0.730239	0.661259	0.853665	0.848058	0.730656	0.738594	0.773332	0.794475	0.716403	0.681729	0.728111	0.721558	0.62983	0.804878	0.704159	0.65637	0.738717	0.744797	0.755804	0.759575
cg16269199	0.332625	0.317716	0.418933	0.340569	0.320548	0.40132	0.361299	0.426559	0.476416	0.340674	0.460043	0.387074	0.442881	0.412621	0.50297	0.437768	0.494784	0.462024	0.416874	0.490382	0.414081	0.368475	0.434595	0.498627	0.46311	0.449597	0.487865	0.463119	0.433091	0.587121	0.458133	0.575457	0.611089	0.532632	0.537603	0.580342	0.591938	0.457566	0.38033	0.467242	0.467504	0.466422	0.483799	0.420374	0.362309	0.505971	0.432221	0.423734	0.401464
cg16269199	0.332625	0.317716	0.418933	0.340569	0.320548	0.40132	0.361299	0.743379	0.820822	0.593923	0.818439	0.507625	0.788795	0.728205	0.857717	0.782047	0.81129	0.799121	0.81844	0.819677	0.820411	0.82987	0.777751	0.817666	0.800221	0.804204	0.817667	0.785832	0.808453	0.829019	0.823669	0.82666	0.8354	0.869173	0.864979	0.712646	0.871677	0.796181	0.808407	0.808558	0.801395	0.798616	0.824127	0.804029	0.720494	0.791751	0.725225	0.80221	0.735898
cg26679879	0.38299	0.295129	0.34988	0.379274	0.341604	0.299527	0.364453	0.154779	0.150976	0.387511	0.165746	0.143507	0.118362	0.131543	0.222161	0.143083	0.247086	0.170277	0.15809	0.140523	0.164945	0.139953	0.122387	0.184799	0.133785	0.157106	0.163156	0.0735289	0.14981	0.369554	0.38505	0.407151	0.402692	0.336407	0.37915	0.396422	0.426927	0.255317	0.154345	0.127007	0.156566	0.169805	0.133327	0.131683	0.143982	0.209753	0.189923	0.174378	0.182784
cg24669183	0.689069	0.69114	0.723673	0.699618	0.641718	0.727526	0.734555	0.764224	0.840081	0.662217	0.85341	0.508592	0.79377	0.745858	0.80638	0.804706	0.823139	0.8108	0.822913	0.84077	0.841535	0.849031	0.771445	0.855253	0.831725	0.807488	0.837321	0.739763	0.826671	0.877946	0.760097	0.882304	0.858194	0.869638	0.861642	0.706292	0.876871	0.821728	0.801907	0.823419	0.831435	0.760006	0.862347	0.820155	0.740071	0.78522	0.769282	0.827027	0.762281
cg16269199	0.332625	0.317716	0.418933	0.340569	0.320548	0.40132	0.361299	0.511988	0.524376	0.469264	0.511033	0.476065	0.514226	0.464904	0.543989	0.533368	0.482082	0.541337	0.521325	0.492733	0.539684	0.568996	0.602162	0.550266	0.521165	0.489634	0.534399	0.473392	0.566025	0.542742	0.67756	0.638716	0.684387	0.666251	0.542768	0.619434	0.630956	0.48461	0.573506	0.48515	0.556341	0.530637	0.530595	0.543764	0.563533	0.48269	0.49153	0.565457	0.529409
cg22519184	0.351897	0.298767	0.371409	0.245	0.354838	0.363345	0.373926	0.805861	0.902486	0.770247	0.904357	0.582874	0.86533	0.796187	0.934634	0.866673	0.87268	0.858404	0.859604	0.881452	0.893995	0.901915	0.857677	0.872894	0.889307	0.885791	0.86308	0.772232	0.878508	0.922571	0.823302	0.921268	0.910236	0.816497	0.90251	0.884754	0.920495	0.899746	0.876522	0.866655	0.865038	0.89592	0.86189	0.894194	0.746007	0.844327	0.823441	0.842539	0.82252
cg10692041	0.776293	0.798013	0.827399	0.793596	0.751892	0.837653	0.815985	0.23496	0.253668	0.13371	0.324105	0.188786	0.245511	0.231555	0.308333	0.287188	0.298493	0.245489	0.273097	0.260967	0.285445	0.237788	0.254291	0.279885	0.265698	0.268849	0.268707	0.209455	0.245686	0.403387	0.406862	0.458532	0.445861	0.418775	0.425532	0.479927	0.466426	0.331382	0.265938	0.217337	0.242698	0.263457	0.244284	0.278923	0.209664	0.265793	0.227045	0.269575	0.222208
cg26679879	0.38299	0.295129	0.34988	0.379274	0.341604	0.299527	0.364453	0.663369	0.79455	0.697356	0.81221	0.622574	0.77183	0.663996	0.84415	0.783332	0.772712	0.750967	0.806515	0.78194	0.768046	0.812018	0.76657	0.813101	0.770937	0.762301	0.775426	0.797833	0.764052	0.852602	0.806345	0.810089	0.808145	0.774807	0.841369	0.834221	0.850705	0.80729	0.754429	0.809986	0.746647	0.728911	0.809613	0.775651	0.689155	0.796635	0.713168	0.791553	0.709595
cg26679879	0.38299	0.295129	0.34988	0.379274	0.341604	0.299527	0.364453	0.597224	0.694212	0.665517	0.687954	0.570792	0.607331	0.540661	0.550046	0.631168	0.574389	0.600943	0.631658	0.570607	0.611092	0.568515	0.65682	0.608373	0.708337	0.610816	0.557813	0.543473	0.640642	0.553056	0.57072	0.575902	0.595337	0.500012	0.480216	0.50781	0.557181	0.604945	0.610566	0.591221	0.648038	0.675987	0.581683	0.65144	0.577153	0.561526	0.622558	0.679488	0.594915
cg13869341	0.687034	0.71939	0.777255	0.824889	0.667847	0.755734	0.693017	0.684194	0.685777	0.5895	0.732546	0.712785	0.716784	0.636411	0.628606	0.726858	0.75004	0.749555	0.756452	0.659862	0.745981	0.741142	0.677847	0.715666	0.716778	0.672318	0.760769	0.815773	0.740295	0.78066	0.738199	0.816069	0.786082	0.723001	0.756861	0.75255	0.762327	0.695682	0.73652	0.743377	0.737146	0.692238	0.801668	0.72539	0.653996	0.6898	0.707795	0.682514	0.712399
cg13869341	0.687034	0.71939	0.777255	0.824889	0.667847	0.755734	0.693017	0.617405	0.742574	0.678503	0.644663	0.526203	0.641955	0.508082	0.628333	0.634858	0.634434	0.699585	0.67811	0.659113	0.6451	0.628945	0.6265	0.629504	0.580429	0.60628	0.672379	0.66936	0.640271	0.721533	0.764536	0.812023	0.715638	0.72223	0.746406	0.719002	0.695305	0.668736	0.594014	0.617888	0.674388	0.685432	0.645437	0.617747	0.515659	0.629099	0.659181	0.600585	0.622654
cg16269199	0.332625	0.317716	0.418933	0.340569	0.320548	0.40132	0.361299	0.76117	0.853677	0.667658	0.872999	0.531127	0.814865	0.749935	0.874485	0.804976	0.838967	0.828682	0.845578	0.844478	0.844865	0.836529	0.806053	0.832513	0.831184	0.807791	0.847927	0.764625	0.833162	0.875286	0.821166	0.884407	0.869727	0.842753	0.869671	0.855416	0.863004	0.854246	0.839426	0.854655	0.84633	0.84133	0.859673	0.838186	0.747441	0.837747	0.755017	0.848053	0.776013
cg16269199	0.332625	0.317716	0.418933	0.340569	0.320548	0.40132	0.361299	0.746782	0.789266	0.640157	0.837346	0.537469	0.807615	0.713119	0.857397	0.786583	0.811274	0.801664	0.853463	0.788044	0.804385	0.846359	0.841146	0.861586	0.891968	0.82303	0.839474	0.747236	0.864979	0.896418	0.860357	0.857225	0.765774	0.851724	0.882442	0.733306	0.856053	0.777164	0.868635	0.772016	0.834023	0.835637	0.827948	0.815989	0.785437	0.851822	0.762203	0.811911	0.755827
cg24669183	0.689069	0.69114	0.723673	0.699618	0.641718	0.727526	0.734555	0.780096	0.871987	0.661934	0.878682	0.554695	0.849193	0.777742	0.904254	0.847764	0.860187	0.856514	0.873669	0.869218	0.870805	0.87847	0.831895	0.868926	0.852749	0.848279	0.861622	0.744458	0.857427	0.889931	0.892488	0.904651	0.818924	0.903667	0.894852	0.736662	0.897959	0.855416	0.864873	0.861491	0.866676	0.861205	0.876264	0.857294	0.775541	0.849729	0.781821	0.858354	0.776737
cg26679879	0.38299	0.295129	0.34988	0.379274	0.341604	0.299527	0.364453	0.683756	0.757828	0.640588	0.855193	0.661301	0.717574	0.711809	0.648001	0.720862	0.703171	0.686484	0.823322	0.754049	0.71906	0.828717	0.673959	0.750873	0.699388	0.742011	0.836559	0.68643	0.724042	0.758896	0.803119	0.806146	0.810034	0.814638	0.763507	0.796566	0.809482	0.778786	0.755101	0.763859	0.790053	0.724771	0.71513	0.826989	0.699606	0.622757	0.794788	0.801878	0.738727
cg26928153	0.832394	0.812486	0.869554	0.938031	0.78484	0.830184	0.830846	0.561987	0.517157	0.522658	0.603832	0.467743	0.5491	0.527679	0.591733	0.533438	0.574054	0.540172	0.541132	0.638048	0.564062	0.542993	0.519347	0.605263	0.593212	0.571701	0.500962	0.51471	0.54979	0.668251	0.568244	0.601879	0.714195	0.641702	0.689544	0.673971	0.716627	0.582594	0.597257	0.521883	0.502729	0.580904	0.509459	0.600682	0.470922	0.643673	0.554639	0.587775	0.47814
cg16269199	0.332625	0.317716	0.418933	0.340569	0.320548	0.40132	0.361299	0.258311	0.247651	0.368783	0.202578	0.492804	0.269479	0.241738	0.177724	0.259813	0.258543	0.261311	0.233259	0.258551	0.245888	0.191924	0.287133	0.270853	0.239861	0.247733	0.21552	0.247652	0.220372	0.162832	0.293604	0.328533	0.272731	0.309746	0.247014	0.354226	0.236083	0.304401	0.213087	0.252114	0.267772	0.203604	0.196346	0.259418	0.191146	0.353505	0.224838	0.308222	0.227081
cg10692041	0.776293	0.798013	0.827399	0.793596	0.751892	0.837653	0.815985	0.300621	0.352327	0.182155	0.341611	0.34155	0.248743	0.246678	0.263351	0.224663	0.331264	0.295711	0.3149	0.364394	NA	0.250692	0.242044	0.281396	0.264806	0.284667	0.297904	0.329717	0.292582	0.392832	0.456911	0.478687	0.506018	0.464373	0.52541	0.522102	0.47149	0.280593	0.263254	0.186824	0.321827	0.267248	0.208821	0.261083	0.250773	0.287657	0.273018	0.333614	0.294512
cg26928153	0.832394	0.812486	0.869554	0.938031	0.78484	0.830184	0.830846	0.631809	0.677283	0.5911	0.708159	0.616867	0.660335	0.581941	0.663759	0.632652	0.645572	0.668567	0.665799	0.591993	0.630321	0.660892	0.666191	0.728862	0.670819	0.670664	0.655078	0.668628	0.694194	0.750217	0.697093	0.743433	0.705153	0.709288	0.748991	0.669531	0.697718	0.653555	0.689222	0.657412	0.684986	0.67984	0.731873	0.640528	0.611592	0.59924	0.638415	0.679825	0.59532
cg16269199	0.332625	0.317716	0.418933	0.340569	0.320548	0.40132	0.361299	0.733182	0.802427	0.783733	0.82125	0.598729	0.76031	0.707957	0.809908	0.7534	0.794011	0.791321	0.713484	0.78302	0.789897	0.7465	0.741815	0.805256	0.75859	0.751268	0.777534	0.803058	0.777387	0.821054	0.815681	0.838291	0.827291	0.845142	0.821892	0.806603	0.78345	0.766926	0.781068	0.802917	0.799653	0.785711	0.809138	0.760813	0.717563	0.785003	0.690668	0.791911	0.727596
cg24669183	0.689069	0.69114	0.723673	0.699618	0.641718	0.727526	0.734555	0.416154	0.489135	0.391028	0.404006	0.411105	0.391732	0.384418	0.376698	0.386346	0.469324	0.462504	0.372106	0.461577	0.469615	0.360155	0.355687	0.393992	0.343715	0.376441	0.407703	0.449864	0.321683	0.484599	0.550286	0.638909	0.641785	0.567883	0.576485	0.519281	0.606702	0.471365	0.37693	0.462549	0.453574	0.379043	0.389517	0.461988	0.37407	0.443534	0.486232	0.400762	0.460027
cg26928153	0.832394	0.812486	0.869554	0.938031	0.78484	0.830184	0.830846	0.751518	0.803056	0.605556	0.830057	0.509491	0.808796	0.742999	0.845993	0.78126	0.752417	0.803985	0.80431	0.808618	0.819385	0.819201	0.78483	0.831394	0.805602	0.783202	0.821125	0.774712	0.792523	0.802365	0.856274	0.856676	0.79599	0.84057	0.810163	0.784035	0.850315	0.779105	0.817839	0.81891	0.818257	0.768591	0.8251	0.808618	0.730584	0.784418	0.724431	0.791149	0.741035
cg16269199	0.332625	0.317716	0.418933	0.340569	0.320548	0.40132	0.361299	0.13379	0.120623	0.329155	NA	0.203631	0.108689	0.112635	0.0490534	0.0516118	0.144448	0.101501	0.123217	0.0855193	0.0704634	0.0483611	0.109056	0.176274	0.0580888	0.077149	0.083007	0.00540912	0.128175	0.0394216	0.160219	0.107008	0.082028	0.135705	0.100899	0.0987653	0.158902	0.165633	0.0808568	0.0556911	0.0893618	0.131746	0.0890625	0.124142	0.128128	0.132372	0.171854	0.19591	0.216392
cg13869341	0.687034	0.71939	0.777255	0.824889	0.667847	0.755734	0.693017	0.721766	0.777741	0.564477	0.782201	0.514615	0.707248	0.682354	0.811047	0.725655	0.734655	0.719256	0.697725	0.802082	0.740663	0.684554	0.770885	0.791374	0.76138	0.744841	0.741756	0.76083	0.778968	0.825559	0.705479	0.831497	0.822404	0.810486	0.757375	0.80094	0.793152	0.752619	0.740125	0.727953	0.724457	0.816206	0.799097	0.743406	0.672983	0.755439	0.690468	0.752462	0.722574
cg16269199	0.332625	0.317716	0.418933	0.340569	0.320548	0.40132	0.361299	0.526112	0.480714	0.476499	0.527556	0.388066	0.567781	0.476274	0.645247	0.462884	0.551717	0.531327	0.52714	0.59193	0.641007	0.600259	0.55208	0.554341	0.571968	0.583513	0.625701	0.562086	0.59397	0.69168	0.648591	0.725875	0.717266	0.693871	0.689744	0.666925	0.655926	0.619332	0.592962	0.540392	0.602307	0.573767	0.543691	0.577691	0.582088	0.597447	0.53695	0.547603	0.557265
cg24669183	0.689069	0.69114	0.723673	0.699618	0.641718	0.727526	0.734555	0.546484	0.692726	0.565397	0.656313	0.51295	0.657682	0.537396	0.6322	0.62385	0.569628	0.622211	0.613367	0.55324	0.531019	0.550647	0.574925	0.553879	0.596455	0.540428	0.601347	0.618019	0.636347	0.70381	0.716202	0.738514	0.655335	0.659197	0.675941	0.713088	0.697707	0.649436	0.537087	0.559514	0.618101	0.495166	0.568512	0.606276	0.474736	0.657539	0.527455	0.649794	0.544135
cg26928153	0.832394	0.812486	0.869554	0.938031	0.78484	0.830184	0.830846	0.602017	0.573725	0.576041	0.61317	0.445714	0.58333	0.528926	0.580702	0.519878	0.575169	0.533441	0.567593	0.575012	0.508512	0.506729	0.504154	0.674453	0.651448	0.655097	0.614397	0.540481	0.610355	0.775665	0.630713	0.723522	0.673304	0.6918	0.691027	0.60295	0.68415	0.591075	0.531366	0.656385	0.565401	0.511646	0.631488	0.598611	0.609451	0.525664	0.58109	0.592782	0.588047
cg26928153	0.832394	0.812486	0.869554	0.938031	0.78484	0.830184	0.830846	0.704824	0.873849	0.781271	0.896897	0.658361	0.878812	0.753615	0.857823	0.853035	0.924528	0.827208	0.838781	0.841593	0.559193	0.882041	0.808238	0.514523	0.901846	0.859931	0.779324	0.685017	0.843564	0.878016	0.915954	0.928368	0.958799	0.897735	0.937823	0.824355	0.91473	0.879127	0.866299	0.886021	0.864357	0.860317	0.802537	0.822381	0.755311	0.902914	0.813614	0.951932	0.8163
cg10692041	0.776293	0.798013	0.827399	0.793596	0.751892	0.837653	0.815985	0.0694677	0.14764	0.0370241	0.141076	0.123832	0.0473569	0.0516328	0.125099	0.0827251	0.119976	0.0425044	0.123926	0.0484514	0.0517664	0.0409979	0.0814544	0.106737	0.101743	0.0747587	0.145056	0.0762329	0.140132	0.168096	0.251877	0.414922	0.374432	0.354434	0.330457	0.307847	0.382453	0.116007	0.0585189	0.0300937	0.0761503	0.0372771	0.0492154	0.059342	0.0589718	0.0231363	0.0869879	0.0686711	0.14612
cg16269199	0.332625	0.317716	0.418933	0.340569	0.320548	0.40132	0.361299	0.709038	0.777998	0.477024	0.788414	0.526649	0.743739	0.690675	0.777342	0.718439	0.765346	0.769825	0.778934	0.7772	0.765443	0.80878	0.742468	0.736058	0.750846	0.764675	0.787884	0.803125	0.751293	0.779008	0.761628	0.810275	0.783654	0.823645	0.796271	0.807049	0.791839	0.757583	0.770581	0.770558	0.763754	0.765644	0.763021	0.712084	0.665507	0.728706	0.69058	0.738336	0.635147
cg26679879	0.38299	0.295129	0.34988	0.379274	0.341604	0.299527	0.364453	0.705763	0.817154	0.709793	0.784757	0.647003	0.795909	0.711776	0.817613	0.781952	0.782442	0.802081	0.724156	0.791784	0.77222	0.780941	0.760731	0.794897	0.76768	0.778156	0.807572	0.837008	0.789104	0.819791	0.81694	0.820268	0.753819	0.839908	0.806655	0.79208	0.831838	0.758257	0.756729	0.789793	0.768655	0.771035	0.851871	0.804011	0.714697	0.783126	0.703459	0.770773	0.744428
cg13869341	0.687034	0.71939	0.777255	0.824889	0.667847	0.755734	0.693017	0.738622	0.819212	0.755626	0.83212	0.522255	0.798451	0.727183	0.857458	0.790255	0.81048	0.799047	0.832077	0.798097	0.809696	0.834857	0.787548	0.825982	0.805582	0.805852	0.812738	0.746767	0.810498	0.810092	0.835258	0.85679	0.839251	0.869805	0.848174	0.748551	0.863529	0.81246	0.813164	0.823769	0.82263	0.805883	0.804883	0.797008	0.732907	0.798566	0.736279	0.80433	0.714148
cg26928153	0.832394	0.812486	0.869554	0.938031	0.78484	0.830184	0.830846	0.583231	0.752349	0.673769	0.715686	0.504696	0.593106	0.579827	0.553649	0.669174	0.691471	0.676508	0.6773	0.680806	0.675159	0.637466	0.579694	0.629456	0.686304	0.591466	0.635594	0.652398	0.662993	0.733646	0.616343	0.784082	0.74768	0.702875	0.744627	0.678893	0.739754	0.696946	0.652894	0.667875	0.656219	0.698232	0.621103	0.658636	0.549133	0.740084	0.660567	0.652139	0.630369
cg13869341	0.687034	0.71939	0.777255	0.824889	0.667847	0.755734	0.693017	0.126808	0.133311	0.0996568	0.0907286	0.174215	0.120095	0.13411	0.179636	0.140259	0.196231	0.214323	0.203026	0.0946697	0.199744	0.233409	0.117817	0.141237	0.127711	0.105194	0.141961	0.200882	0.128087	0.286942	0.377498	0.452063	0.373094	0.327821	0.404372	0.288969	0.430405	0.146408	0.190708	0.0636661	0.154336	0.0843693	0.0567553	0.111688	0.130597	0.0880383	0.173901	0.150327	0.141633
cg26928153	0.832394	0.812486	0.869554	0.938031	0.78484	0.830184	0.830846	0.74619	0.76574	0.748037	0.875309	0.548952	0.818672	0.756472	0.768222	0.756246	0.820376	0.789301	0.861908	0.771699	0.804754	0.849376	0.816304	0.832321	0.793099	0.790708	0.806413	0.7621	0.863658	0.859429	0.842436	0.779525	0.809839	0.874675	0.868866	0.758043	0.86191	0.80447	0.851755	0.811503	0.826592	0.807104	0.884365	0.809313	0.781937	0.853731	0.758481	0.829344	0.754012
cg09961319	1	1	1	1	1	1	1	0.129358	0.101848	0.160572	0.134111	0.208522	0.110056	0.111677	0.119228	0.212458	0.150197	0.101688	0.102219	0.123005	0.134552	0.0966923	0.115774	0.1782	0.118269	0.112227	0.11659	0.128325	0.110325	0.378701	0.230175	0.394752	0.379648	0.297343	0.378968	0.299343	0.423215	0.144425	0.10551	0.099863	0.106684	0.120448	0.0979145	0.124597	0.0886242	0.116308	0.143646	0.110069	0.141861
cg17505339	0.832255	0.784937	0.883166	0.923639	0.793634	0.826126	0.821285	0.836588	0.922925	0.670228	0.933602	0.590005	0.905853	0.827015	0.946584	0.907305	0.497391	0.880773	0.533627	0.875692	0.873108	0.881923	0.892361	0.924178	0.859632	0.859853	0.860729	1	0.860082	0.930545	0.928149	0.93065	0.927651	0.943937	0.931572	0.925875	0.932426	0.910495	0.862256	0.873925	0.848609	0.873101	0.886781	0.8687	0.821155	0.914222	0.846201	0.847917	0.834607
cg26928153	0.832394	0.812486	0.869554	0.938031	0.78484	0.830184	0.830846	0.564586	0.653506	0.453137	0.55913	0.453135	0.619477	0.531912	0.680435	0.596091	0.570635	0.573014	0.623227	0.55402	0.607741	0.6791	0.599097	0.63556	0.592533	0.612612	0.602266	0.68632	0.620718	0.670824	0.702083	0.674557	0.677256	0.756059	0.641998	0.622063	0.64952	0.607582	0.623316	0.572291	0.637386	0.606834	0.579094	0.575408	0.590547	0.602836	0.577025	0.618361	0.603421
cg16269199	0.332625	0.317716	0.418933	0.340569	0.320548	0.40132	0.361299	0.605546	0.644695	0.535399	0.643412	0.399732	0.618825	0.566663	0.674514	0.624514	0.610979	0.668785	0.636547	0.544312	0.667663	0.632251	0.639622	0.644926	0.686242	0.616486	0.651836	0.585309	0.649796	0.703318	0.707172	0.727305	0.68868	0.717286	0.659668	0.727854	0.726161	0.641168	0.638982	0.643077	0.686157	0.683274	0.632951	0.653242	0.516518	0.641329	0.631361	0.650007	0.673657
cg26928153	0.832394	0.812486	0.869554	0.938031	0.78484	0.830184	0.830846	0.756993	0.81855	0.66797	0.850896	0.52056	0.808447	0.740511	0.857643	0.818856	0.834014	0.796812	0.851819	0.832988	0.822077	0.82759	0.804948	0.817754	0.823319	0.810602	0.828706	0.766899	0.819486	0.853712	0.756351	0.864087	0.827589	0.85293	0.847652	0.794434	0.845498	0.836352	0.837529	0.841605	0.85053	0.831587	0.836804	0.827939	0.748664	0.828165	0.771238	0.8276	0.767326
cg13869341	0.687034	0.71939	0.777255	0.824889	0.667847	0.755734	0.693017	0.468214	0.439842	0.489226	0.359026	0.404802	0.459293	0.411397	0.429326	0.439387	0.490895	0.429908	0.495177	0.362702	0.429326	0.452218	0.503494	0.430882	0.396625	0.444159	0.522306	0.484282	0.468453	0.561718	0.642935	0.6713	0.651804	0.559433	0.511075	0.503876	0.625111	0.509056	0.483714	0.452694	0.454526	0.447303	0.584953	0.411069	0.454575	0.434838	0.43465	0.434497	0.393224
cg22519184	0.351897	0.298767	0.371409	0.245	0.354838	0.363345	0.373926	0.275711	0.265994	0.350004	0.235827	0.394742	0.296066	0.232719	0.339189	0.281939	0.270541	0.296617	0.34461	0.270471	0.3173	0.339104	0.283764	0.306104	0.228996	0.239167	0.32512	0.268785	0.25884	0.121345	0.364992	0.287538	0.245685	0.281528	0.282389	0.277514	0.288956	0.255862	0.257183	0.239556	0.26047	0.202378	0.245724	0.340976	0.226594	0.209407	0.244254	0.328604	0.287213
cg26928153	0.832394	0.812486	0.869554	0.938031	0.78484	0.830184	0.830846	0.640712	0.745547	0.579455	0.696293	0.655061	0.638145	0.575954	0.720748	0.614985	0.701952	0.68417	0.683342	0.673686	0.670508	0.696517	0.681453	0.646146	0.761611	0.673763	0.666047	0.683675	0.699656	0.686467	0.774269	0.733396	0.741315	0.785432	0.784622	0.737368	0.784581	0.690885	0.638372	0.635344	0.598033	0.695514	0.66426	0.636465	0.46102	0.580207	0.537008	0.677068	0.605467
cg26928153	0.832394	0.812486	0.869554	0.938031	0.78484	0.830184	0.830846	0.629393	0.593893	0.494171	0.694538	0.417723	0.623839	0.626544	0.656365	0.659928	0.710976	0.694136	0.687734	0.728081	0.679266	0.695751	0.648092	0.699595	0.617729	0.683645	0.717905	0.654499	0.627492	0.740165	0.684833	0.729568	0.758636	0.756415	0.76818	0.745123	0.727655	0.677454	0.652966	0.679762	0.704493	0.641827	0.738587	0.689851	0.593608	0.634207	0.627202	0.681894	0.625236
cg16269199	0.332625	0.317716	0.418933	0.340569	0.320548	0.40132	0.361299	0.733041	0.802621	0.629179	0.809061	0.480014	0.764835	0.715552	0.816023	0.772183	0.798154	0.783768	0.81243	0.7933	0.795656	0.830208	0.757281	0.79045	0.802673	0.785136	0.804079	0.766878	0.782581	0.810013	0.826501	0.824891	0.798779	0.829029	0.832049	0.829759	0.831122	0.788465	0.799932	0.810208	0.799486	0.780396	0.802447	0.779751	0.714107	0.774927	0.723944	0.784557	0.721125
cg13869341	0.687034	0.71939	0.777255	0.824889	0.667847	0.755734	0.693017	0.481565	0.589853	0.62001	0.482931	0.482723	0.50542	0.493706	0.518042	0.530653	0.509629	0.558135	0.556854	0.543627	0.529252	0.509541	0.491406	0.520847	0.460782	0.457488	0.588854	0.378414	0.487386	0.285248	0.502098	0.514622	0.471056	0.447906	0.468153	0.453619	0.497117	0.465134	0.476898	0.491556	0.536946	0.470156	0.46872	0.509249	0.408491	0.657831	0.535012	0.531395	0.46749
cg13869341	0.687034	0.71939	0.777255	0.824889	0.667847	0.755734	0.693017	0.676378	0.788648	0.564671	0.803289	0.571159	0.707519	0.702682	0.756032	0.74051	0.751894	0.716902	0.705798	0.733687	0.714848	0.681394	0.723817	0.786369	0.751673	0.751236	0.754191	0.71111	0.784971	0.797216	0.67832	0.812892	0.823269	0.770411	0.78223	0.774114	0.808922	0.740072	0.722278	0.762654	0.767937	0.761901	0.829989	0.715922	0.661546	0.784035	0.765451	0.787607	0.725637
cg26679879	0.38299	0.295129	0.34988	0.379274	0.341604	0.299527	0.364453	0.539761	0.601245	0.669719	0.551069	0.595534	0.558589	0.563733	0.492833	0.552764	0.601964	0.688453	0.665609	0.623536	0.640767	0.66253	0.566694	0.603011	0.63096	0.444563	0.634628	0.567799	0.577475	0.381285	0.455895	0.565345	0.52178	0.455843	0.514961	0.5109	0.488714	0.531517	0.670734	0.480785	0.524173	0.565893	0.464415	0.672025	0.664455	0.489351	0.645251	0.626931	0.533081
cg26928153	0.832394	0.812486	0.869554	0.938031	0.78484	0.830184	0.830846	0.694383	0.765375	0.68297	0.763426	0.577218	0.740613	0.664958	0.758081	0.708232	0.745097	0.744061	0.729371	0.726879	0.748614	0.741597	0.687058	0.777693	0.736589	0.724921	0.754279	0.798623	0.735362	0.796005	0.803179	0.83334	0.79304	0.828615	0.788699	0.666993	0.799061	0.728045	0.736916	0.77028	0.746277	0.752322	0.749298	0.735195	0.679786	0.740725	0.692396	0.73704	0.66464
cg15560884	0.47458	0.445753	0.551663	0.487764	0.413756	0.532081	0.529556	0.755828	0.818462	0.648851	0.83887	0.530511	0.785306	0.704584	0.833524	0.765765	0.806509	0.803394	0.816225	0.808553	0.826838	0.798105	0.784212	0.829816	0.808827	0.783279	0.797012	0.734409	0.81696	0.836478	0.772675	0.858821	0.839569	0.838225	0.839846	0.707389	0.839207	0.822039	0.793663	0.819771	0.83127	0.818655	0.846398	0.79333	0.734833	0.793455	0.750627	0.813488	0.754243
cg26928153	0.832394	0.812486	0.869554	0.938031	0.78484	0.830184	0.830846	0.776996	0.861707	0.827575	0.833849	0.52345	0.834139	0.749315	0.837093	0.810021	0.817843	0.811434	0.801657	0.851281	0.831452	0.835075	0.799101	0.847036	0.823101	0.818929	0.819604	0.824372	0.835581	0.892543	0.756173	0.861586	0.874871	0.865498	0.804067	0.770472	0.835922	0.828232	0.822866	0.845251	0.84156	0.835916	0.849996	0.799147	0.744684	0.800603	0.789792	0.815019	0.770268
cg26928153	0.832394	0.812486	0.869554	0.938031	0.78484	0.830184	0.830846	0.764911	0.843827	0.718961	0.829672	0.636356	0.854556	0.7889	0.759223	0.884402	0.819088	0.81952	0.842061	0.827755	0.838197	0.866711	0.776053	0.85962	0.839109	0.79012	0.859816	0.802207	0.775643	0.838924	0.869485	0.895042	0.838502	0.90394	0.902223	0.854682	0.856153	0.779077	0.882704	0.856105	0.873956	0.852747	0.890451	0.857235	0.790438	0.777454	0.790569	0.83697	0.742568
cg26928153	0.832394	0.812486	0.869554	0.938031	0.78484	0.830184	0.830846	0.770381	0.933568	0.722043	0.925026	0.590439	0.858542	0.755467	0.804745	0.784055	0.799108	0.842697	0.854371	0.828207	0.839348	0.892114	0.825047	0.858692	0.77059	0.830494	0.798767	0.83179	0.89689	0.947131	0.808413	0.984481	0.960629	0.813161	0.907589	0.739151	0.94693	0.832742	0.850535	0.769753	0.787359	0.877709	0.861065	0.861068	0.725956	0.88598	0.779418	0.857023	0.745063
cg16269199	0.332625	0.317716	0.418933	0.340569	0.320548	0.40132	0.361299	0.56006	0.548565	0.502687	0.583794	0.366227	0.548854	0.494336	0.658401	0.509253	0.591722	0.561987	0.643763	0.426062	0.542902	0.586486	0.556492	0.607248	0.559806	0.576791	0.649411	0.640757	0.650534	0.652933	0.710789	0.689659	0.691187	0.649497	0.667298	0.628837	0.702713	0.619812	0.580445	0.644717	0.632246	0.584073	0.585353	0.518036	0.515462	0.545602	0.506886	0.598112	0.546375
cg16269199	0.332625	0.317716	0.418933	0.340569	0.320548	0.40132	0.361299	0.441223	0.374064	0.683959	0.550182	0.32263	0.422201	0.448032	0.407215	0.374695	0.557392	0.466318	0.416063	0.520872	0.519849	0.465808	0.464493	0.41859	0.381264	0.397354	0.460423	0.476413	0.422761	0.65923	0.497477	0.626699	0.674048	0.627592	0.622587	0.652142	0.6578	0.571569	0.449431	0.491642	0.539206	0.404262	0.457749	0.518954	0.389262	0.534851	0.568153	0.53343	0.496955
cg09961319	1	1	1	1	1	1	1	0.735595	0.820333	0.684289	0.82861	0.618785	0.734735	0.689482	0.83324	0.796642	0.816027	0.807327	0.85426	0.792911	0.745768	0.803315	0.685668	0.819005	0.782181	0.752406	0.779862	0.659398	0.754246	0.852879	0.687216	0.839357	0.815631	0.858128	0.839815	0.801099	0.843516	0.819177	0.790264	0.77217	0.804049	0.783852	0.766555	0.770969	0.670783	0.663893	0.760563	0.768734	0.640983
cg16269199	0.332625	0.317716	0.418933	0.340569	0.320548	0.40132	0.361299	0.552474	0.628448	0.498457	0.558415	0.426474	0.63413	0.590649	0.57946	0.489108	0.548783	0.683177	0.748968	0.621193	0.569204	0.5336	0.466598	0.50316	0.588524	0.483761	0.565978	0.562723	0.631608	0.687832	0.647652	0.800131	0.761666	0.658226	0.764339	0.733664	0.592614	0.656094	0.555175	0.650649	0.572968	0.586365	0.489465	0.72496	0.589955	0.678245	0.613476	0.645118	0.48407
cg26928153	0.832394	0.812486	0.869554	0.938031	0.78484	0.830184	0.830846	0.483768	0.47099	0.490047	0.524792	0.427439	0.502858	0.491251	0.559103	0.52581	0.586631	0.485639	0.540466	0.507187	0.572219	0.557456	0.510352	0.471769	0.463018	0.518301	0.588813	0.537294	0.53478	0.708589	0.586114	0.533522	0.720889	0.700792	0.647093	0.561225	0.681513	0.511018	0.513807	0.488587	0.594639	0.602023	0.551729	0.555143	0.481113	0.654222	0.551536	0.54645	0.59372
cg16269199	0.332625	0.317716	0.418933	0.340569	0.320548	0.40132	0.361299	0.764268	0.837897	0.734389	0.854072	0.514218	0.82973	0.752361	0.864409	0.81025	0.753984	0.801732	0.825298	0.809913	0.834719	0.790588	0.802404	0.848227	0.84178	0.815042	0.846224	0.80645	0.800633	0.825285	0.840459	0.868425	0.809252	0.834211	0.833052	0.792687	0.857076	0.821095	0.792404	0.842703	0.851941	0.752684	0.834219	0.838553	0.753335	0.820602	0.750314	0.803145	0.766803
cg16269199	0.332625	0.317716	0.418933	0.340569	0.320548	0.40132	0.361299	0.729345	0.803318	0.599009	0.770879	0.511586	0.73162	0.667144	0.758185	0.671745	0.780303	0.722201	0.78012	0.752866	0.749036	0.736647	0.717082	0.785178	0.774859	0.724775	0.768334	0.651508	0.763951	0.791501	0.734683	0.815835	0.81933	0.797997	0.812382	0.654487	0.82894	0.775601	0.714265	0.723452	0.742885	0.776515	0.827413	0.782064	0.703917	0.751806	0.702526	0.754913	0.711718
cg10692041	0.776293	0.798013	0.827399	0.793596	0.751892	0.837653	0.815985	0.714963	0.809331	0.712624	0.807686	0.643876	0.740227	0.702921	0.796898	0.775523	0.792927	0.78861	0.812044	0.787209	0.797755	0.806533	0.730031	0.809539	0.776865	0.769142	0.789083	0.867526	0.78117	0.854619	0.734044	0.855208	0.826514	0.862587	0.784873	0.712071	0.83471	0.794416	NA	0.807587	0.798134	0.787295	0.821783	0.784007	0.71701	0.797575	0.741697	0.785027	0.738773
cg22519184	0.351897	0.298767	0.371409	0.245	0.354838	0.363345	0.373926	0.331887	0.330644	0.210746	0.201933	0.231159	0.32113	0.285952	0.276409	0.203571	0.289154	0.241927	0.235531	0.207259	0.235929	0.172415	0.229138	0.284525	0.347933	0.360578	0.232603	0.342728	0.223812	0.502567	0.40546	0.439816	0.481609	0.379937	0.451546	0.43377	0.497572	0.251136	0.229989	0.239028	0.167113	0.328069	0.26645	0.243641	0.226733	0.22105	0.247256	0.276486	0.273366
cg13869341	0.687034	0.71939	0.777255	0.824889	0.667847	0.755734	0.693017	0.229898	0.329633	0.427433	0.266453	0.376315	0.301899	0.269235	0.196724	0.324573	0.336892	0.33241	0.353965	0.276026	0.368059	0.339364	0.268362	0.292083	0.273429	0.289721	0.314388	0.298524	0.26681	0.18382	0.315234	0.306809	0.251856	0.275776	0.336887	0.334231	0.359205	0.31996	0.326926	0.232633	0.286805	0.228199	0.304028	0.286945	0.224364	0.288729	0.250728	0.316001	0.31064
cg26679879	0.38299	0.295129	0.34988	0.379274	0.341604	0.299527	0.364453	0.722524	0.820293	0.625838	0.773636	0.495415	0.777963	0.725092	0.793062	0.728298	0.82785	0.811084	0.808508	0.810178	0.823947	0.815582	0.745422	0.817524	0.801211	0.768548	0.825953	0.705629	0.831251	0.865079	0.739356	0.870432	0.863516	0.838174	0.865304	0.677725	0.872056	0.836129	0.807461	0.826185	0.777789	0.8136	0.842989	0.799529	0.724479	0.821436	0.766605	0.792924	0.70097
cg22519184	0.351897	0.298767	0.371409	0.245	0.354838	0.363345	0.373926	0.30421	0.358464	0.358903	0.393686	0.346937	0.333719	0.304277	0.342748	0.340732	0.363814	0.321507	0.315731	0.330929	0.325538	0.285473	0.336962	0.380411	0.365196	0.366304	0.367105	0.33414	0.324103	0.457827	0.496903	0.533762	0.442889	0.454636	0.529021	0.497109	0.596143	0.360166	0.321509	0.279948	0.376209	0.33056	0.290554	0.318654	0.287901	0.306025	0.322484	0.337605	0.323443
cg26928153	0.832394	0.812486	0.869554	0.938031	0.78484	0.830184	0.830846	0.276081	0.226894	0.258897	0.272442	0.275862	0.272411	0.208391	0.285393	0.280163	0.360295	0.271596	0.262973	0.220269	0.239814	0.228778	0.232336	0.317646	0.298949	0.243035	0.325226	0.328012	0.277137	0.460907	0.369507	0.547255	0.535684	0.388633	0.438073	0.375929	0.466485	0.239682	0.272302	0.263841	0.348727	0.366703	0.245053	0.219884	0.221214	0.265459	0.299364	0.251064	0.374159
cg26928153	0.832394	0.812486	0.869554	0.938031	0.78484	0.830184	0.830846	0.530033	0.587265	0.444873	0.624308	0.485109	0.623735	0.555463	0.558671	0.616392	0.60247	0.642597	0.686242	0.653659	0.596422	0.694017	0.597815	0.587078	0.559401	0.590449	0.610408	0.676568	0.665292	0.605892	0.714219	0.720854	0.667955	0.695658	0.691005	0.631399	0.712705	0.469286	0.620896	0.625887	0.633739	0.541372	0.620105	0.544225	0.493212	0.569096	0.537862	0.585954	0.513764
cg15560884	0.47458	0.445753	0.551663	0.487764	0.413756	0.532081	0.529556	0.483373	0.481545	0.659884	0.578367	0.333924	0.452399	0.49801	0.439829	0.535014	0.618037	0.547927	0.537325	0.593665	0.624411	0.546602	0.525188	0.492298	0.440623	0.564358	0.555963	0.535213	0.49169	0.676091	0.592157	0.707832	0.613357	0.633657	0.64384	0.693199	0.680499	0.632631	0.518429	0.469966	0.63706	0.398342	0.566017	0.570057	0.456634	0.649774	0.516844	0.539506	0.585546
cg26928153	0.832394	0.812486	0.869554	0.938031	0.78484	0.830184	0.830846	0.380712	0.421235	0.503848	0.407207	0.481968	0.260922	0.360114	0.329508	0.405669	0.405961	0.48624	0.475158	0.386888	0.404644	0.467444	0.396737	0.477139	0.383375	0.380963	0.416322	0.289227	0.387918	0.315865	0.389022	0.391974	0.339478	0.345343	0.391196	0.382928	0.35478	0.443268	0.388602	0.378603	0.432232	0.399623	0.352143	0.388565	0.389304	0.352999	0.420423	0.491068	0.279093
cg26679879	0.38299	0.295129	0.34988	0.379274	0.341604	0.299527	0.364453	0.778654	0.860246	0.696107	0.857085	0.628495	0.824206	0.759399	0.91201	0.813902	0.838019	0.843546	0.852292	0.838364	0.834703	0.865379	0.774217	0.842732	0.839471	0.831915	0.839888	0.825536	0.839823	0.907301	0.751932	0.913749	0.861418	0.889496	0.832179	0.857778	0.813005	0.858875	0.859938	0.859259	0.851987	0.83407	0.822351	0.845077	0.770921	0.853223	0.789004	0.851222	0.781474
cg16269199	0.332625	0.317716	0.418933	0.340569	0.320548	0.40132	0.361299	0.749361	0.845844	0.621798	0.810952	0.524223	0.760361	0.70355	0.851402	0.779952	0.785592	0.807052	0.826347	0.77491	0.755787	0.781233	0.790542	0.83773	0.819215	0.800891	0.80126	0.80601	0.845205	0.854781	0.713339	0.863095	0.843245	0.841756	0.829775	0.812259	0.837911	0.788793	0.782834	0.76935	0.833093	0.781538	0.856736	0.775252	0.705755	0.776858	0.749931	0.827689	0.765174
cg26679879	0.38299	0.295129	0.34988	0.379274	0.341604	0.299527	0.364453	0.500287	0.561901	0.498436	0.528123	0.542091	0.566999	0.456571	0.543617	0.442208	0.566315	0.550727	0.566678	0.477827	0.569482	0.505861	0.530399	0.591516	0.53954	0.609913	0.567688	0.536467	0.597321	0.409623	0.403883	0.496232	0.398884	0.495562	0.574056	0.466183	0.500384	0.579318	0.61927	0.416738	0.506019	0.635283	0.53392	0.56823	0.501551	0.578752	0.561163	0.552564	0.452001
cg26679879	0.38299	0.295129	0.34988	0.379274	0.341604	0.299527	0.364453	0.516749	0.517642	0.453097	0.548085	0.374159	0.523665	0.488099	0.53302	0.487486	0.521303	0.481682	0.536687	0.445698	0.519772	0.553147	0.572386	0.599464	0.589832	0.601678	0.547172	0.57866	0.546688	0.656284	0.657808	0.63169	0.673071	0.651368	0.594367	0.640667	0.636965	0.505856	0.592085	0.541355	0.548571	0.569155	0.575248	0.516509	0.565991	0.45705	0.504488	0.527474	0.563527
cg15560884	0.47458	0.445753	0.551663	0.487764	0.413756	0.532081	0.529556	0.83477	0.91587	0.842035	0.868367	0.709292	0.875003	0.831443	0.922086	0.872044	0.882151	0.894871	0.895058	0.85802	0.916148	0.873106	0.898276	0.876992	0.896886	0.9074	0.905251	0.828257	0.911058	0.93928	0.926368	0.911422	0.7866	0.872039	0.917459	0.869047	0.928283	0.924355	0.935606	0.938092	0.931922	0.929896	0.926381	0.907242	0.819534	0.940677	0.866646	0.972562	0.865115
cg26928153	0.832394	0.812486	0.869554	0.938031	0.78484	0.830184	0.830846	0.678753	0.691201	0.587065	0.705947	0.568479	0.692538	0.650962	0.736154	0.714221	0.694888	0.711475	0.728058	0.678304	0.752391	0.725735	0.708541	0.735437	0.688202	0.694739	0.777574	0.773519	0.765794	0.819362	0.715994	0.782991	0.746287	0.735785	0.728745	0.749817	0.788952	0.698107	0.704439	0.723035	0.693354	0.74656	0.731065	0.767161	0.637826	0.781547	0.673876	0.672301	0.685466
cg16269199	0.332625	0.317716	0.418933	0.340569	0.320548	0.40132	0.361299	0.403499	0.437424	0.448035	0.448403	0.371132	0.499835	0.428133	0.441203	0.415522	0.482884	0.486067	0.456397	0.4908	0.487349	0.462136	0.48816	0.453876	0.452089	0.425964	0.521082	0.487153	0.453272	0.548254	0.557051	0.681605	0.669044	0.604049	0.571831	0.541991	NA	0.496907	0.399308	0.495751	0.475243	0.353424	0.536867	0.428557	0.4693	0.466091	0.471172	0.405667	0.41447
cg02339369	0.872024	0.840302	0.877252	0.871852	0.853797	0.857913	0.873276	0.666754	0.699707	0.739503	0.775796	0.576705	0.70047	0.662294	0.607454	0.722659	0.72627	0.711739	0.746975	0.685154	0.703886	0.735581	0.669043	0.778706	0.70786	0.718631	0.815544	0.787812	0.795889	0.892356	0.759896	0.835279	0.661136	0.807116	0.824135	0.683063	0.844834	0.637311	0.71562	0.615298	0.680631	0.681193	0.776786	0.70403	0.706828	0.516291	0.613132	0.663505	0.681
cg13869341	0.687034	0.71939	0.777255	0.824889	0.667847	0.755734	0.693017	0.351162	0.371984	0.340865	0.355278	0.305362	0.376061	0.348187	0.378175	0.364818	0.41011	0.450271	0.433587	0.442395	0.423592	0.484903	0.338346	0.421927	0.443823	0.328522	0.382005	0.407716	0.391694	0.444874	0.463408	0.624186	0.557623	0.478848	0.572685	0.61195	0.576899	0.408666	0.394795	0.334128	0.372249	0.383711	0.391913	0.35671	0.305836	0.384947	0.361857	0.389956	0.404405
cg26679879	0.38299	0.295129	0.34988	0.379274	0.341604	0.299527	0.364453	0.414476	0.421452	0.436151	0.475996	0.366547	0.433181	0.402225	0.461535	0.416443	0.467278	0.419773	0.420644	0.434982	0.465543	0.404181	0.389312	0.419885	0.436867	0.386225	0.412237	0.418484	0.43571	0.576908	0.60363	0.543525	0.464683	0.539947	0.572226	0.534928	0.593596	0.505564	0.40688	0.440647	0.435423	0.504578	0.384382	0.480317	0.344276	0.345406	0.406344	0.447067	0.46533
cg16269199	0.332625	0.317716	0.418933	0.340569	0.320548	0.40132	0.361299	0.709108	0.76053	0.577978	0.775963	0.482349	0.744033	0.6969	0.77733	0.739863	0.772916	0.758131	0.781221	0.767982	0.761549	0.791522	0.744879	0.786589	0.781964	0.772749	0.789648	0.770847	0.755502	0.782341	0.80685	0.828452	0.789641	0.838326	0.833317	0.728136	0.847503	0.741138	0.763225	0.756816	0.760908	0.761069	0.747297	0.751658	0.678637	0.709962	0.66924	0.756575	0.678391
cg16269199	0.332625	0.317716	0.418933	0.340569	0.320548	0.40132	0.361299	0.543189	0.672532	0.584109	0.615359	0.593782	0.583628	0.515944	0.599544	0.602038	0.574389	0.603037	0.610716	0.649028	0.582068	0.559744	0.596792	0.559644	0.582098	0.527576	0.482105	0.454547	0.583046	0.43431	0.596059	0.541904	0.493475	0.485281	0.585149	0.488041	0.463206	0.651218	0.578817	0.561848	0.575578	0.579021	0.588683	0.576967	0.447244	0.602416	0.562013	0.654019	0.54933
cg22519184	0.351897	0.298767	0.371409	0.245	0.354838	0.363345	0.373926	0.729471	0.798261	0.760749	0.764437	0.602835	0.74872	0.701428	0.845932	0.73124	0.78438	0.792256	0.813303	0.786678	0.796509	0.825644	0.746538	0.801266	0.771018	0.761847	0.763203	0.756345	0.784707	0.837996	0.812966	0.866259	0.825862	0.828103	0.798138	0.834491	0.794475	0.777092	0.769711	0.765522	0.797177	0.772645	0.822572	0.77062	0.725906	0.769829	0.748877	0.791896	0.742783
cg10692041	0.776293	0.798013	0.827399	0.793596	0.751892	0.837653	0.815985	0.288622	0.386166	0.300595	0.268845	0.297766	0.315391	0.289008	0.393693	0.370851	0.378156	0.410296	0.428394	0.345784	0.398721	0.315005	0.291794	0.344239	0.360701	0.333959	0.348269	0.345759	0.332734	0.353881	0.480013	0.59053	0.410489	0.419641	0.526757	0.521155	0.577603	0.313872	0.373244	0.269834	0.325611	0.312528	0.319676	0.357037	0.260789	0.342641	0.300383	0.332687	0.310657
cg24669183	0.689069	0.69114	0.723673	0.699618	0.641718	0.727526	0.734555	0.364387	0.391883	0.524552	0.400149	0.295468	0.397532	0.377606	0.353903	0.38113	0.481519	0.472529	0.364756	0.453681	0.481162	0.464839	0.37449	0.372234	0.364978	0.415103	0.428192	0.411356	0.353667	0.51632	0.484675	0.569267	0.479348	0.549873	0.540275	0.573026	0.557066	0.461611	0.408819	0.368053	0.450368	0.302727	0.366516	0.47139	0.307613	0.495484	0.398609	0.426523	0.415133
cg24669183	0.689069	0.69114	0.723673	0.699618	0.641718	0.727526	0.734555	0.583367	0.729582	0.647622	0.729683	0.608124	0.709565	0.548248	0.556651	0.580959	0.722834	0.60659	0.581467	0.610321	0.711925	0.567141	0.598365	0.720945	0.709925	0.85161	0.590945	0.738187	0.717193	0.764905	0.770479	0.783267	0.771374	0.795769	0.774557	0.787492	0.777534	0.629426	0.680935	0.662181	0.699891	0.865638	0.698785	0.715939	0.77696	0.580449	0.787705	0.620958	0.790269
cg26679879	0.38299	0.295129	0.34988	0.379274	0.341604	0.299527	0.364453	0.566825	0.557768	0.614924	0.561694	0.460171	0.58495	0.566581	0.60403	0.526982	0.592995	0.58359	0.537544	0.632464	0.594421	0.54001	0.608422	0.59421	0.562993	0.568929	0.629626	0.53697	0.574313	0.380237	0.517047	0.633389	0.469387	0.504564	0.492066	0.486699	0.540017	0.576761	0.571031	0.57528	0.631571	0.559675	0.559634	0.564901	0.535756	0.538056	0.591778	0.551226	0.536944
cg26928153	0.832394	0.812486	0.869554	0.938031	0.78484	0.830184	0.830846	0.62119	0.659377	0.547888	0.704622	0.448591	0.655989	0.561047	0.663241	0.591249	0.630342	0.622158	0.670881	0.567624	0.634006	0.579482	0.635336	0.72582	0.687039	0.675543	0.650303	0.623107	0.766741	0.825556	0.71884	0.748923	0.750183	0.757679	0.681534	0.607654	0.742751	0.669223	0.685706	0.648852	0.692827	0.647079	0.685373	0.618728	0.6074	0.617562	0.595514	0.734178	0.68781
cg02339369	0.872024	0.840302	0.877252	0.871852	0.853797	0.857913	0.873276	0.720637	0.747194	0.833335	0.768038	0.588403	0.76286	0.695037	0.717127	0.773314	0.774446	0.760055	0.783309	0.746244	0.711987	0.781784	0.701944	0.817656	0.74663	0.748429	0.808834	0.825445	0.783001	0.87204	0.786535	0.847315	0.716161	0.815223	0.839082	0.710293	0.848671	0.735522	0.766893	0.742894	0.729462	0.789632	0.813147	0.768567	0.711789	0.657246	0.627294	0.757689	0.706707
cg16269199	0.332625	0.317716	0.418933	0.340569	0.320548	0.40132	0.361299	0.413374	0.432272	0.64966	0.505806	0.531803	0.482385	0.459159	0.436031	0.500288	0.527131	0.52232	0.558581	0.465877	0.484508	0.454684	0.523933	0.550896	0.529757	0.528414	0.559108	0.457019	0.552469	0.262671	0.383428	0.473166	0.378524	0.438282	0.401393	0.359533	0.45979	0.470818	0.499331	0.423326	0.468404	0.482116	0.538489	0.48856	0.450346	0.55424	0.515152	0.689569	0.460904
cg24669183	0.689069	0.69114	0.723673	0.699618	0.641718	0.727526	0.734555	0.177185	0.203777	0.164543	0.318897	0.216922	0.159268	0.213819	0.276005	0.167627	0.237023	0.16429	0.166271	0.163163	0.22501	0.222144	0.198146	0.178745	0.10291	0.186935	0.24989	0.203972	0.17097	0.307414	0.419642	0.307572	0.466585	0.466472	0.440743	0.355963	0.467326	0.216781	0.244757	0.158596	0.174538	0.144039	0.154649	0.156514	0.135588	0.0720588	0.179774	0.119156	0.247508
cg16269199	0.332625	0.317716	0.418933	0.340569	0.320548	0.40132	0.361299	0.758338	0.850385	0.769662	0.84591	0.523487	0.822486	0.746058	0.87326	0.807833	0.826636	0.829628	0.84678	0.835174	0.840713	0.845074	0.808171	0.851747	0.82906	0.818806	0.827739	0.781783	0.834229	0.869806	0.861541	0.87496	0.831576	0.848878	0.861933	0.865272	0.871556	0.822669	0.837812	0.822999	0.834738	0.834099	0.841738	0.831119	0.749298	0.821172	0.765019	0.838739	0.77071
cg26928153	0.832394	0.812486	0.869554	0.938031	0.78484	0.830184	0.830846	0.696427	0.818894	0.732912	0.810364	0.541963	0.763635	0.663282	0.834946	0.760182	0.805568	0.773798	0.764877	0.76832	0.770187	0.744217	0.722293	0.774976	0.784026	0.717501	0.761544	0.799975	0.774381	0.853686	0.800719	0.815932	0.841982	0.817493	0.831426	0.685759	0.830198	0.794793	0.756082	0.808221	0.776341	0.785834	0.814231	0.771441	0.669693	0.782044	0.743222	0.788192	0.732512
cg22519184	0.351897	0.298767	0.371409	0.245	0.354838	0.363345	0.373926	0.209402	0.27288	0.175463	0.359917	0.195897	0.286718	0.252713	0.269152	0.336974	0.314686	0.266281	0.305891	0.295207	0.29313	0.254764	0.262637	0.310988	0.299055	0.298145	0.278046	0.232629	0.289412	0.432463	0.453582	0.490308	0.491261	0.413294	0.459886	0.480776	0.485799	0.325012	0.280634	0.226672	0.26823	0.277063	0.246963	0.279942	0.204695	0.324885	0.251763	0.271876	0.249382
cg26928153	0.832394	0.812486	0.869554	0.938031	0.78484	0.830184	0.830846	0.426902	0.442125	0.578768	0.467972	0.372005	0.359543	0.40952	0.427872	0.442297	0.391095	0.410841	0.461077	0.403644	0.439675	0.404989	0.425222	0.524624	0.575486	0.453002	NA	0.390278	0.502918	0.583063	0.516134	0.609236	0.560107	0.555289	0.533208	0.458967	0.589276	0.377834	0.394537	0.403033	0.472117	0.408918	0.438578	0.4491	0.432487	0.361951	0.37659	0.481872	0.518406
cg16269199	0.332625	0.317716	0.418933	0.340569	0.320548	0.40132	0.361299	0.641798	0.725569	0.664645	0.663609	0.470674	0.658592	0.609054	0.663374	0.658618	0.641433	0.651407	0.672093	0.714892	0.642296	0.688382	0.659896	0.720638	0.648786	0.642503	0.649824	0.656364	0.67018	0.574283	0.653749	0.517095	0.636374	0.49526	0.578798	0.530162	0.618119	0.628552	0.69355	0.713388	0.681912	0.616505	0.677104	0.698509	0.633016	0.731658	0.651169	0.660115	0.598044
cg16269199	0.332625	0.317716	0.418933	0.340569	0.320548	0.40132	0.361299	0.449297	0.585029	0.500004	0.594334	0.410663	0.577896	0.47154	0.567406	0.574136	0.57138	0.559216	0.653025	0.538058	0.520873	0.558369	0.533431	0.584134	0.503084	0.522308	0.618817	0.579987	0.579876	0.768263	0.606022	0.753662	0.717007	0.621172	0.639672	0.573042	0.697121	0.590557	0.61174	0.587762	0.554393	0.494757	0.431605	0.579136	0.444383	0.599464	0.502301	0.582258	0.591109
cg16269199	0.332625	0.317716	0.418933	0.340569	0.320548	0.40132	0.361299	0.405063	0.63946	0.666152	0.355897	0.437354	0.458396	0.464352	0.578039	0.554399	0.480625	0.502374	0.597076	0.485852	0.568534	0.659229	0.497456	0.497056	0.429879	0.461377	0.504872	0.332711	0.475835	0.32297	0.414656	0.444133	0.371102	0.329888	0.498614	0.384173	0.40176	0.541892	0.473854	0.313954	0.419088	0.47256	0.490398	0.538012	0.355807	0.505988	0.42263	0.469804	0.468115
cg24669183	0.689069	0.69114	0.723673	0.699618	0.641718	0.727526	0.734555	0.653324	0.702755	0.481121	0.712427	0.521558	0.69116	0.639457	0.702665	0.673213	0.696432	0.682181	0.695926	0.724154	0.686816	0.733888	0.664717	0.722286	0.701915	0.714396	0.736586	0.771531	0.676086	0.72455	0.762649	0.752898	0.724103	0.791737	0.771422	0.781897	0.784514	0.692201	0.711738	0.719724	0.696389	0.692526	0.66985	0.686976	0.628974	0.657403	0.566446	0.659263	0.611679
cg16269199	0.332625	0.317716	0.418933	0.340569	0.320548	0.40132	0.361299	0.725536	0.775278	0.596236	0.801421	0.542586	0.783696	0.721714	0.807458	0.770911	0.799781	0.786717	0.770754	0.804817	0.803381	0.812588	NA	0.791941	0.781786	0.800053	0.80708	0.739562	0.772931	0.789412	0.828153	0.801449	0.765552	0.848005	0.83148	0.812023	0.83706	0.763884	0.773386	0.789401	0.761516	0.779954	0.766494	0.77729	0.710507	0.71836	0.65192	0.76624	0.683445
cg26928153	0.832394	0.812486	0.869554	0.938031	0.78484	0.830184	0.830846	0.252243	0.349869	0.260131	0.291971	0.270266	0.326637	0.271808	0.318461	0.311418	0.320195	0.374857	0.381536	0.312821	0.38496	0.356545	0.276053	0.306971	0.274477	0.26993	0.323689	0.325693	0.277725	0.484782	0.512316	0.458885	0.500515	0.495127	0.457167	0.515363	0.429313	0.349475	0.288849	0.27808	0.349998	0.328783	0.272319	0.335563	0.242946	0.305519	0.327626	0.308441	0.287321
cg26928153	0.832394	0.812486	0.869554	0.938031	0.78484	0.830184	0.830846	0.439564	0.570259	0.517997	0.553005	0.512787	0.512076	0.483896	0.493498	0.539233	0.569473	0.529015	0.538101	0.57036	0.539401	0.539399	0.47568	0.529735	0.449548	0.490606	0.513382	0.434047	0.496257	0.324663	0.484673	0.526669	0.345408	0.398492	0.517385	0.463888	0.519226	0.62432	0.524255	0.535356	0.566793	0.533036	0.4545	0.545334	0.412151	0.533784	0.525096	0.522215	0.499948
cg26928153	0.832394	0.812486	0.869554	0.938031	0.78484	0.830184	0.830846	0.411932	0.548124	0.465923	0.545636	0.437237	0.487272	0.441031	0.503873	0.525744	0.557817	0.567466	0.550316	0.487553	0.558526	0.536982	0.432911	0.503809	0.40588	0.450536	0.522613	0.497529	0.407227	0.664058	0.651934	0.711516	0.691748	0.64238	0.684944	0.564489	0.657611	0.657537	0.531995	0.456908	0.630202	0.496324	0.561649	0.46359	0.401923	0.604476	0.449848	0.479057	0.48117
cg15560884	0.47458	0.445753	0.551663	0.487764	0.413756	0.532081	0.529556	0.46118	0.487099	0.390502	0.576515	0.568945	0.515822	0.446533	0.472427	0.517541	0.568284	0.530567	0.550213	0.520842	0.579757	0.505994	0.45492	0.511466	0.372175	0.463997	0.525381	0.560534	0.488602	0.585788	0.641035	0.679423	0.629203	0.581108	0.659466	0.678795	0.596824	0.608701	0.503597	0.477596	0.543778	0.554484	0.543504	0.490765	0.427451	0.455023	0.580886	0.637156	0.495125
cg26928153	0.832394	0.812486	0.869554	0.938031	0.78484	0.830184	0.830846	0.474917	0.624185	0.526374	0.653814	0.466321	0.579958	0.53166	0.644718	0.617675	0.611101	0.597164	0.604221	0.522465	0.572458	0.564501	0.564445	0.518142	0.516493	0.52585	0.684262	0.525746	0.558087	0.722344	0.663891	0.737762	0.657419	0.63981	0.661339	0.572121	0.719115	0.585775	0.595979	0.48463	0.567916	0.505241	0.554565	0.622941	0.495372	0.543377	0.623924	0.617883	0.489529
cg16269199	0.332625	0.317716	0.418933	0.340569	0.320548	0.40132	0.361299	0.528822	0.685261	0.592834	0.591459	0.540113	0.616426	0.569549	0.590288	0.64784	0.679327	0.615232	0.565325	0.63817	0.616931	0.647788	0.579268	0.547659	0.626521	0.511822	0.698244	0.441602	0.616144	0.353828	0.550676	0.581164	0.358782	0.446446	0.551869	0.4242	0.550899	0.65073	0.568317	0.540496	0.587174	0.610845	0.595179	0.558983	0.456487	0.563115	0.548517	0.558765	0.495528
cg16269199	0.332625	0.317716	0.418933	0.340569	0.320548	0.40132	0.361299	0.571167	0.684317	0.519335	0.598652	0.417643	0.619662	0.60408	0.608413	0.515131	0.613084	0.68913	0.683728	0.63739	0.597322	0.593029	0.476958	0.530922	0.625132	0.504141	0.630962	0.593523	0.720435	0.67296	0.648602	0.793278	0.735729	0.652833	0.749728	0.748408	0.589182	0.681226	0.572263	0.603293	0.525419	0.610689	0.582186	0.731712	0.557821	0.625431	0.664785	0.60406	0.507677
cg26928153	0.832394	0.812486	0.869554	0.938031	0.78484	0.830184	0.830846	0.551002	0.456995	0.531116	0.546147	0.407785	0.484409	0.466307	0.640222	0.455404	0.580979	0.517006	0.49985	0.546325	0.503122	0.494007	0.586531	0.646861	0.659951	0.571165	0.463224	0.561853	0.623988	0.678256	0.652607	0.699253	0.740409	0.665211	0.598311	0.629871	0.70209	0.60356	0.482451	0.600454	0.541932	0.557312	0.663883	0.531457	0.577578	0.603493	0.593984	0.569078	0.557463
cg26928153	0.832394	0.812486	0.869554	0.938031	0.78484	0.830184	0.830846	0.329573	0.456638	0.498432	0.352778	0.480462	0.413335	0.346243	0.389297	0.393515	0.379623	0.426335	0.49369	0.34167	0.421688	0.443654	0.397127	0.370936	0.389974	0.360847	0.385833	0.42833	0.438075	0.228257	0.416198	0.334176	0.298724	0.314339	0.367679	0.372462	0.351456	0.357085	0.431642	0.375759	0.376237	0.385358	0.35097	0.376749	0.334903	0.424924	0.418608	0.424896	0.427981
cg13869341	0.687034	0.71939	0.777255	0.824889	0.667847	0.755734	0.693017	0.453554	0.632101	0.654827	0.58067	0.574814	0.573013	0.499816	0.538537	0.606437	0.678479	0.578479	0.603716	0.584109	0.560623	0.652699	0.693068	0.523955	0.546169	0.541795	0.627309	0.478049	0.655197	0.484039	0.517692	0.44793	0.424198	0.442688	0.51423	0.519861	0.464695	0.56769	0.469039	0.632205	0.485053	0.559435	0.68181	0.56929	0.555155	0.574433	0.453878	0.515656	0.518459
cg13869341	0.687034	0.71939	0.777255	0.824889	0.667847	0.755734	0.693017	0.451195	0.38878	0.659427	0.524765	0.315075	0.445604	0.425958	0.424893	0.434384	0.566032	0.530073	0.42688	0.547598	0.575002	0.473717	0.47302	0.454804	0.398797	0.4297	0.515041	0.482188	0.396509	0.634966	0.492341	0.656847	0.668024	0.615642	0.599171	0.638987	0.635566	0.532219	0.51334	0.480445	0.493548	0.366739	0.470846	0.533493	0.437693	0.547975	0.618609	0.530886	0.510627
cg22519184	0.351897	0.298767	0.371409	0.245	0.354838	0.363345	0.373926	0.415138	0.380438	0.586021	0.47803	0.275849	0.374083	0.409234	0.374606	0.432509	0.520678	0.4492	0.408853	0.465947	0.496188	0.461842	0.422583	0.413323	0.383144	0.418265	0.447149	0.457653	0.379847	0.548272	0.458571	0.628118	0.580713	0.596085	0.582628	0.614783	0.603953	0.511098	0.415314	0.349668	0.513533	0.31132	0.441606	0.469822	0.340396	0.449532	0.48983	0.507096	0.436713
cg26928153	0.832394	0.812486	0.869554	0.938031	0.78484	0.830184	0.830846	0.4767	0.518993	0.521581	0.621893	0.445884	0.579966	0.47587	0.515028	0.622054	0.698603	0.676054	0.630506	0.587447	0.564508	0.575292	0.495067	0.647228	0.59065	0.599009	NA	0.695938	0.706736	0.814126	0.651415	0.788211	0.79865	0.628123	0.786187	0.652801	0.69827	0.564695	0.511863	0.615916	0.601711	0.556931	0.607258	0.533534	0.499048	0.549167	0.63399	0.643604	0.615051
cg16269199	0.332625	0.317716	0.418933	0.340569	0.320548	0.40132	0.361299	0.740001	0.791874	0.620913	0.789484	0.607061	0.723638	0.654802	0.836275	0.739054	0.705288	0.725499	0.806798	0.76694	0.78653	0.717315	0.772455	0.802216	0.724238	0.751463	0.757692	0.751059	0.783501	0.746159	0.821164	0.737658	0.75347	0.798762	0.810624	0.696661	0.863223	0.707499	0.76367	0.743628	0.750739	0.796481	0.787221	0.720931	0.672537	0.717981	0.73775	0.787935	0.777923
cg24669183	0.689069	0.69114	0.723673	0.699618	0.641718	0.727526	0.734555	0.745499	0.8616	0.807259	0.864981	0.566289	0.82811	0.743571	0.845293	0.801215	0.675734	0.840911	0.868516	0.713595	0.843544	0.754616	0.826759	0.794942	0.906373	0.812013	0.802377	0.735466	0.885747	0.921981	0.919342	0.888913	0.774121	0.789569	0.899073	0.863942	0.807914	0.839988	0.880591	0.731274	0.793028	0.766465	0.81338	0.817745	0.775957	0.792525	0.709165	0.922984	0.793923
cg26928153	0.832394	0.812486	0.869554	0.938031	0.78484	0.830184	0.830846	0.665327	0.681874	0.583357	0.717802	0.550036	0.707585	0.648148	0.59405	0.663745	0.637197	0.688406	0.655984	0.727829	0.716141	0.676751	0.635985	0.7238	0.645709	0.659134	0.670938	0.693878	0.647791	0.705179	0.689221	0.689982	0.675637	0.728405	0.790559	0.710576	0.820556	0.708346	0.741424	0.732732	0.732275	0.693842	0.604878	0.647027	0.648709	0.684413	0.612191	0.669242	0.587033
cg26928153	0.832394	0.812486	0.869554	0.938031	0.78484	0.830184	0.830846	0.431772	0.591424	0.577841	0.464227	0.412743	0.542961	0.491122	0.566603	0.495453	0.567559	0.54717	0.546962	0.620398	0.504317	0.535033	0.479281	0.473025	0.511212	0.489897	0.513803	0.466345	0.493024	0.265246	0.470865	0.469155	0.454598	0.436489	0.509847	0.490164	0.487317	0.550384	0.516337	0.498727	0.509644	0.482934	0.458693	0.525996	0.408497	0.548552	0.554872	0.554177	0.482675
cg26928153	0.832394	0.812486	0.869554	0.938031	0.78484	0.830184	0.830846	0.248472	0.300592	0.286564	0.350295	0.333375	0.271075	0.262299	0.273374	0.302513	0.307943	0.302036	0.315176	0.287924	0.305259	0.249039	0.277533	0.329457	0.307704	0.298299	0.26544	0.336967	0.292553	0.411975	0.424099	0.511597	0.427945	0.381997	0.418633	0.497377	0.501928	0.329151	0.28291	0.249674	0.292269	0.370656	0.252115	0.274961	0.268427	0.241649	0.259395	0.272769	0.286468
cg17505339	0.832255	0.784937	0.883166	0.923639	0.793634	0.826126	0.821285	0.153131	0.160511	0.280391	0.143054	0.413509	0.157086	0.156893	0.0857581	0.179245	0.214804	0.152059	0.162063	0.154929	0.156774	0.119647	0.159511	0.211814	0.146612	0.14996	0.163817	0.0521056	0.157983	0.134595	0.228272	0.202969	0.177736	0.194537	0.197339	0.20147	0.20396	0.203234	0.155216	0.157303	0.151217	0.162723	0.142931	0.150529	0.168994	0.135041	0.203064	0.135124	0.180222
cg16269199	0.332625	0.317716	0.418933	0.340569	0.320548	0.40132	0.361299	0.785859	0.867034	0.775499	0.913571	0.526697	0.844453	0.790706	0.89485	0.833884	0.812487	0.812593	0.893369	0.772883	0.849723	0.869555	0.852306	0.885913	0.870006	0.852315	0.870816	0.747392	0.873794	0.892551	0.874131	0.878945	0.870004	0.855689	0.874708	0.881007	0.902851	0.868345	0.841692	0.87812	0.901558	0.800621	0.905582	0.883961	0.79101	0.839854	0.804459	0.888204	0.795771
cg16269199	0.332625	0.317716	0.418933	0.340569	0.320548	0.40132	0.361299	0.559066	0.441712	0.608933	0.520628	0.400989	0.53006	0.471458	0.57885	0.484196	0.583253	0.524566	0.531042	0.586337	0.585943	0.563942	0.564155	0.602109	0.596922	0.565118	0.606287	0.596227	0.588713	0.665418	0.622936	0.649816	0.67354	0.662415	0.602446	0.672365	0.656346	0.611564	0.575153	0.617735	0.601957	0.528342	0.580105	0.602665	0.573227	0.560083	0.626324	0.578037	0.581097
cg13869341	0.687034	0.71939	0.777255	0.824889	0.667847	0.755734	0.693017	0.79192	0.879595	0.70484	0.889593	0.587857	0.83142	0.776689	0.857747	0.851273	0.864799	0.867998	0.850443	0.887261	0.879695	0.879417	0.819151	0.885697	0.828721	0.861232	0.875819	0.878132	0.876946	0.907644	0.843181	0.944175	0.893613	0.905779	0.949306	0.761154	0.899507	0.824488	0.862356	0.876621	0.871363	0.874148	0.881242	0.860647	0.772745	0.817039	0.764832	0.854417	0.777486
cg02339369	0.872024	0.840302	0.877252	0.871852	0.853797	0.857913	0.873276	0.821483	0.941719	0.68739	0.953791	0.615645	0.924392	0.842098	0.943861	0.935346	0.933165	0.929427	0.945956	0.945942	0.946572	0.950429	0.907352	0.935678	0.937956	0.93104	0.939892	0.909844	0.930855	0.922993	0.92182	0.944831	0.764262	0.917778	0.934612	0.932112	0.935429	0.933038	0.938356	0.935392	0.949923	0.938086	0.951856	0.934458	0.833087	0.917616	0.847267	0.943897	0.843514
cg16269199	0.332625	0.317716	0.418933	0.340569	0.320548	0.40132	0.361299	0.663571	0.749054	0.603623	0.719556	0.487607	0.733068	0.687311	0.739003	0.73849	0.781882	0.724413	0.800117	0.755517	0.780699	0.762886	0.710662	0.784648	0.707078	0.74996	0.78244	0.665686	0.753579	0.774843	0.721593	0.798955	0.801098	0.805204	0.81123	0.669317	0.835096	0.736091	0.737083	0.754662	0.750843	0.721057	0.757387	0.731912	0.629598	0.732581	0.688992	0.715186	0.683411
cg16269199	0.332625	0.317716	0.418933	0.340569	0.320548	0.40132	0.361299	0.745612	0.81633	0.686741	0.835257	0.512472	0.807776	0.741919	0.814678	0.800242	0.819426	0.806219	0.826425	0.832579	0.83136	0.836547	0.791323	0.833938	0.822994	0.81712	0.83982	0.788287	0.803964	0.826902	0.836712	0.854311	0.738468	0.87424	0.855617	0.856412	0.865469	0.803501	0.813436	0.823511	0.816653	0.809656	0.823331	0.807417	0.73587	0.787035	0.712496	NA	0.720248
cg13869341	0.687034	0.71939	0.777255	0.824889	0.667847	0.755734	0.693017	0.587791	0.512451	0.496511	0.625476	0.449225	0.624726	0.528768	0.617638	0.575383	0.62542	0.646007	0.70306	0.597735	0.655143	0.621637	0.586333	0.611713	0.632155	0.65045	0.657728	0.572086	0.654953	0.700849	0.668328	0.666763	0.687757	0.695458	0.681386	0.672146	0.670116	0.603724	0.606906	0.570258	0.647797	0.604108	0.663115	0.587875	0.625222	0.534617	0.582307	0.632716	0.637848
cg16269199	0.332625	0.317716	0.418933	0.340569	0.320548	0.40132	0.361299	0.734735	0.682615	0.750532	0.717935	0.670442	0.695299	0.683754	0.753028	0.717975	0.708933	0.666956	0.767822	0.692625	0.731547	0.720269	0.791846	0.764268	0.785793	0.725805	0.772852	0.683747	0.850646	0.758495	0.811233	0.725256	0.717795	0.795134	0.791661	0.783217	0.814157	0.760372	0.734972	0.751617	0.76384	0.764851	0.842882	0.677324	0.68286	0.700275	0.712256	0.768268	0.736354
cg13869341	0.687034	0.71939	0.777255	0.824889	0.667847	0.755734	0.693017	0.403271	0.325957	0.435077	0.366837	0.275001	0.331567	0.344789	0.471059	0.322999	0.45804	0.361758	0.389156	0.423743	0.399767	0.363728	0.453377	0.417293	0.416698	0.402559	0.472641	0.399687	0.405009	0.530923	0.540949	0.537238	0.5438	0.550501	0.500893	0.513498	0.559878	0.407885	0.403164	0.443504	0.420142	0.426544	0.406042	0.399919	0.361042	0.36835	0.36604	0.352702	0.398999
cg26679879	0.38299	0.295129	0.34988	0.379274	0.341604	0.299527	0.364453	0.316913	0.445068	0.389115	0.399351	0.524876	0.389365	0.375637	0.336841	0.39218	0.449551	0.438348	0.437676	0.411406	0.37896	0.373662	0.34022	0.408223	0.346408	0.412746	0.515072	0.476293	0.331721	0.524229	0.555645	0.625139	0.550837	0.540528	0.58499	0.470067	0.596704	0.422533	0.392469	0.357865	0.448277	0.343715	0.300853	0.409394	0.372764	0.42251	0.432324	0.377254	0.329827
cg16269199	0.332625	0.317716	0.418933	0.340569	0.320548	0.40132	0.361299	0.688329	0.735863	0.545224	0.751354	0.500197	0.712149	0.662641	0.769287	0.691347	0.733672	0.722131	0.750544	0.752189	0.739368	0.753225	0.707215	0.759652	0.740036	0.735352	0.737401	0.812331	0.727004	0.756026	0.802012	0.795859	0.724228	0.814711	0.810933	0.671185	0.826221	0.703501	0.739996	0.742457	0.735321	0.718417	0.70832	0.722519	0.665306	0.727464	0.650069	0.730452	0.655962
cg26928153	0.832394	0.812486	0.869554	0.938031	0.78484	0.830184	0.830846	0.617396	0.65348	0.654565	0.62291	0.659017	0.637921	0.586161	0.610865	0.647687	0.581031	0.601605	0.663528	0.598367	0.620032	0.552795	0.641618	0.714631	0.662414	0.662337	0.676925	0.75121	0.755515	0.744382	0.757198	0.68699	0.683756	0.744263	0.711446	0.746923	0.687238	0.679422	0.699367	0.695765	0.620674	0.707669	0.668116	0.687884	0.687998	0.703096	0.653508	0.663605	0.696282
cg24669183	0.689069	0.69114	0.723673	0.699618	0.641718	0.727526	0.734555	0.753512	0.745888	0.637456	0.764753	0.468434	0.691634	0.715825	0.782261	0.726073	0.791915	0.71996	0.713823	0.756005	0.728556	0.715978	0.744128	0.851343	0.776781	0.78461	0.765706	0.797527	0.757591	0.792674	0.79878	0.821071	0.833344	0.807873	0.761961	0.756852	0.815706	0.752183	0.727752	0.761191	0.812884	0.736828	0.738151	0.754335	0.667725	0.768679	0.677991	0.749588	0.710315
cg26928153	0.832394	0.812486	0.869554	0.938031	0.78484	0.830184	0.830846	0.765116	0.754094	0.599973	0.806946	0.504511	0.765222	0.720559	0.811695	0.748422	0.759409	0.689187	0.733252	0.755661	0.744637	0.799607	0.810364	0.799834	0.808837	0.741391	0.781627	0.718121	0.852136	0.851854	0.824549	0.827618	0.778833	0.814097	0.773445	0.726333	0.812835	0.75754	0.753177	0.800187	0.780235	0.774916	0.787358	0.763552	0.702356	0.767999	0.764523	0.765537	0.706431
cg24669183	0.689069	0.69114	0.723673	0.699618	0.641718	0.727526	0.734555	0.765667	0.855525	0.725234	0.871625	0.545866	0.821462	0.761768	0.840529	0.764007	0.849781	0.839646	0.856719	0.884024	0.854441	0.85271	0.808827	0.841093	0.84543	0.850013	0.851012	0.795459	0.864809	0.844306	0.748371	0.869217	0.759811	0.873169	0.870671	0.823335	0.87878	0.848424	0.863537	0.857251	0.88615	0.842174	0.82183	0.813387	0.73654	0.835342	0.782725	0.847867	0.770945
cg26928153	0.832394	0.812486	0.869554	0.938031	0.78484	0.830184	0.830846	0.357144	0.324927	0.218422	0.345477	0.361899	0.340736	0.306771	0.458017	0.343434	0.36182	0.380038	0.402655	0.304702	0.434181	0.399714	0.344991	0.410667	0.310685	0.38773	0.461046	0.468046	0.391998	0.600047	0.545334	0.595914	0.557953	0.543125	0.502091	0.479862	0.562144	0.304765	0.424244	0.319251	0.393676	0.339372	0.336612	0.35417	0.31676	0.425309	0.368143	0.428219	0.405606
cg13869341	0.687034	0.71939	0.777255	0.824889	0.667847	0.755734	0.693017	0.37728	0.474461	0.444157	0.50188	0.377201	0.465675	0.42444	0.403926	0.45229	0.450298	0.48279	0.469067	0.448815	0.425087	0.391403	0.46558	0.440854	0.611246	0.47454	0.466484	0.487543	0.451268	0.593636	0.515702	0.626661	0.609881	0.551811	0.608804	0.51225	0.63014	0.458137	0.435182	0.394213	0.448552	0.499041	0.427693	0.432445	0.358489	0.421956	0.477763	0.482539	0.455814
cg13869341	0.687034	0.71939	0.777255	0.824889	0.667847	0.755734	0.693017	0.777745	0.780026	0.675361	0.823791	0.530321	0.812083	0.719219	0.843468	0.814886	0.839436	0.834061	0.82809	0.816155	0.805708	0.862738	0.832549	0.811095	0.861084	0.807621	0.848088	0.749416	0.84436	0.853553	0.860878	0.893772	0.791953	0.851062	0.865121	0.744911	0.844982	0.823695	0.801417	0.867426	0.854218	0.828226	0.854287	0.820649	0.73895	0.834106	0.782074	0.840289	0.789971
cg13869341	0.687034	0.71939	0.777255	0.824889	0.667847	0.755734	0.693017	0.276768	0.313015	0.264528	0.257479	0.285734	0.329918	0.255908	0.289101	0.318368	0.303176	0.323233	0.352738	0.273858	0.305688	0.291326	0.306612	0.275375	0.259548	0.231314	0.263151	0.29185	0.330856	0.379901	0.529872	0.484058	0.511291	0.421319	0.413553	0.48855	0.493956	0.269157	0.295853	0.245043	0.32031	0.246568	0.214556	0.301955	0.243392	0.200122	0.231086	0.333861	0.313714
cg15560884	0.47458	0.445753	0.551663	0.487764	0.413756	0.532081	0.529556	0.199381	0.198249	0.192991	0.340363	0.26953	0.204631	0.199083	0.250205	0.265134	0.240298	0.256399	0.285889	0.213671	0.24344	0.212892	0.215686	0.272528	0.221565	0.252578	0.224822	0.325217	0.253351	0.320594	0.39706	0.446363	0.331127	0.36928	0.433467	0.385258	0.456851	0.234437	0.21028	0.190108	0.248217	0.293282	0.185113	0.207673	0.172402	0.208174	0.212081	0.238424	0.233117
cg22519184	0.351897	0.298767	0.371409	0.245	0.354838	0.363345	0.373926	0.168572	0.295766	0.306242	0.15628	0.179813	0.232493	0.180373	0.299072	0.246114	0.286963	0.197875	0.203052	0.194054	0.215093	0.179845	0.201852	0.237409	0.216854	0.229703	0.182844	0.20255	0.218655	0.276943	0.312787	0.471137	0.387326	0.358892	0.412131	0.457328	0.431153	0.256335	0.184724	0.234317	0.200228	0.206728	0.198854	0.197748	0.186195	0.131788	0.230633	0.21029	0.225268
cg16269199	0.332625	0.317716	0.418933	0.340569	0.320548	0.40132	0.361299	0.705359	0.813674	0.843101	0.805239	0.581187	0.774188	0.734383	0.524738	0.79065	0.799646	0.781011	0.804219	0.821765	0.805339	0.792983	0.779336	0.803103	0.743917	0.80551	0.834209	0.762517	0.80408	0.896734	0.855515	0.84593	0.789687	0.851991	0.938997	0.834139	0.877151	0.760653	0.80263	0.794221	0.750557	0.796179	0.779469	0.795328	0.683348	0.710374	0.668563	0.770702	0.668541
cg13869341	0.687034	0.71939	0.777255	0.824889	0.667847	0.755734	0.693017	0.798599	0.871156	0.722987	0.896924	0.592153	0.869348	0.780912	0.885209	0.7727	0.888143	0.827264	0.897095	0.869119	0.862949	0.86294	0.818187	0.866489	0.814487	0.876338	0.873184	0.85331	0.836979	0.936061	0.807393	0.957723	0.917507	0.847824	0.935472	0.753888	0.943643	0.814055	0.845602	0.864059	0.865081	0.856643	0.889417	0.873514	0.782728	0.814999	0.794768	0.88121	0.782274
cg22519184	0.351897	0.298767	0.371409	0.245	0.354838	0.363345	0.373926	0.551807	0.560898	0.380233	0.579896	0.449948	0.585413	0.496312	0.545074	0.533022	0.553701	0.546147	0.642869	0.467399	0.647531	0.600245	0.580912	0.629485	0.618438	0.614074	0.628442	0.627589	0.668036	0.742203	0.700395	0.664883	0.64167	0.694012	0.645713	0.679418	0.669525	0.576484	0.566393	0.597889	0.61068	0.506649	0.60013	0.556961	0.574745	0.461108	0.518311	0.646649	0.625303
cg26679879	0.38299	0.295129	0.34988	0.379274	0.341604	0.299527	0.364453	0.732103	0.806348	0.600416	0.820889	0.715615	0.754343	0.707472	0.879344	0.773984	0.775235	0.755301	0.764727	0.771223	0.794825	0.815369	0.769366	0.796164	0.782098	0.770183	0.792672	0.777777	0.780128	0.885372	0.870631	0.829066	0.850242	0.890047	0.875017	0.722136	0.832785	0.79895	0.78847	0.765753	0.802887	0.773987	0.820648	0.778056	0.720822	0.79898	0.737454	0.79026	0.726702
cg16269199	0.332625	0.317716	0.418933	0.340569	0.320548	0.40132	0.361299	0.810368	0.865627	0.942134	0.930824	0.740412	0.87938	0.815961	0.819204	0.873121	0.894984	0.815265	0.82049	0.907137	0.895582	0.81931	0.875792	0.906285	0.937368	0.882835	0.903847	0.83046	0.896218	0.744916	0.762777	0.635375	0.678311	0.784779	0.785866	0.704805	0.761662	0.893966	0.881655	0.82722	0.897959	0.866975	0.906817	0.885333	0.779656	0.87093	0.841176	0.837972	0.864968
cg16269199	0.332625	0.317716	0.418933	0.340569	0.320548	0.40132	0.361299	0.497529	0.496999	0.604398	0.598931	0.464137	0.61814	0.49579	0.573935	0.581577	0.607601	0.595423	0.538346	0.540326	0.553492	0.558528	0.59155	0.650962	0.619345	0.630524	0.689212	0.585225	0.637648	0.585272	0.737064	0.706734	0.618271	0.723411	0.657445	0.658257	0.682885	0.623623	0.561964	0.65664	0.62967	0.563886	0.632916	0.569986	0.588469	0.60121	0.593443	0.641525	0.573818
cg22519184	0.351897	0.298767	0.371409	0.245	0.354838	0.363345	0.373926	0.177658	0.200926	0.165956	0.210314	0.199712	0.151029	0.184864	0.195599	0.201831	0.229229	0.16822	0.215544	0.196244	0.175141	0.180995	0.160923	0.219022	0.301095	0.192311	0.16407	0.270431	0.16074	0.435486	0.349443	0.426859	0.41176	0.33135	0.347336	0.441635	0.463051	0.188461	0.202416	0.124299	0.149956	0.148365	0.14833	0.165375	0.114136	0.25954	0.162585	0.165469	0.177815
cg26928153	0.832394	0.812486	0.869554	0.938031	0.78484	0.830184	0.830846	0.510593	0.691152	0.629682	0.597957	0.568456	0.65151	0.515001	0.562366	0.611913	0.617442	0.661479	0.634872	0.661467	0.666911	0.678465	0.554207	0.564229	0.570598	0.515204	0.507159	0.546281	0.588708	0.39769	0.488653	0.492033	0.501746	0.43032	0.521333	0.521003	0.465366	0.630493	0.608328	0.61725	0.608222	0.570187	0.660104	0.588976	0.514523	0.663671	0.567578	0.671403	0.613869
cg16269199	0.332625	0.317716	0.418933	0.340569	0.320548	0.40132	0.361299	0.730581	0.712746	0.683837	0.80658	0.57702	0.759688	0.659913	0.799254	0.733461	0.788873	0.793591	0.769056	0.775749	0.783859	0.793096	0.708669	0.814661	0.773508	0.769132	0.770778	0.805461	0.765645	0.85257	0.788447	0.73656	0.82388	0.84033	0.826203	0.768625	0.782495	0.771403	0.748155	0.790762	0.794692	0.779425	0.796199	0.771622	0.706297	0.785636	0.708557	0.783683	0.719179
cg13869341	0.687034	0.71939	0.777255	0.824889	0.667847	0.755734	0.693017	0.775677	0.854022	0.635405	0.864145	0.589208	0.841331	0.757738	0.874902	0.842833	0.845927	0.841992	0.808977	0.833008	0.851068	0.873849	0.826993	0.864094	0.848511	0.841524	0.849034	0.803323	0.841175	0.866984	0.815305	0.879601	0.853335	0.885638	0.875077	0.87027	0.876457	0.852906	0.853458	0.8448	0.85713	0.852788	0.876773	0.842733	0.76921	0.846131	0.780679	0.850827	0.77977
cg26928153	0.832394	0.812486	0.869554	0.938031	0.78484	0.830184	0.830846	0.690922	0.771582	0.593693	0.786193	0.488334	0.722018	0.662521	0.805699	0.726082	0.749415	0.702177	0.736076	0.765232	0.764516	0.740674	0.721775	0.735837	0.761394	0.702452	0.669305	0.780132	0.740801	0.803776	0.803251	0.835205	0.81599	0.822065	0.754876	0.68752	0.804084	0.768911	0.719193	0.78759	0.769346	0.750714	0.783211	0.698648	0.640659	0.770597	0.718624	0.741023	0.726538
cg16269199	0.332625	0.317716	0.418933	0.340569	0.320548	0.40132	0.361299	0.705154	0.788706	0.658454	0.772065	0.580021	0.713184	0.671413	0.689052	0.75302	0.736458	0.769528	0.780562	0.737708	0.765321	0.769148	0.729494	0.785899	0.793192	0.747695	0.805185	0.794974	0.769876	0.778186	0.738878	0.799399	0.789488	0.776156	0.823662	0.843626	0.849901	0.771009	0.75931	0.769909	0.795024	0.735245	0.784299	0.744251	0.621584	0.807236	0.698692	0.740607	0.705223
cg26679879	0.38299	0.295129	0.34988	0.379274	0.341604	0.299527	0.364453	0.65682	0.755799	0.630076	0.749123	0.503988	0.726443	0.654245	0.85496	0.703505	0.740965	0.746837	0.768723	0.722489	0.747426	0.762921	0.707467	0.765111	0.727044	0.714351	0.74013	0.704496	0.731207	0.794932	0.767876	0.814088	0.79413	0.778128	0.839566	0.695162	0.81838	0.760695	0.726908	0.761209	0.75977	0.740117	0.781341	0.732399	0.685836	0.68784	0.703733	0.738276	0.703389
cg13869341	0.687034	0.71939	0.777255	0.824889	0.667847	0.755734	0.693017	0.404205	0.324832	0.485959	0.291275	0.356055	0.336704	0.36581	0.421787	0.321587	0.378506	0.338491	0.398435	0.390765	0.391708	0.33245	0.427517	0.383352	0.351703	0.456975	0.394309	0.344869	0.415056	0.51204	0.609069	0.477676	0.514339	0.567054	0.599582	0.491613	0.486049	0.413958	0.416915	0.371685	0.367769	0.377659	0.346639	0.457295	0.448465	0.475036	0.205871	0.315196	0.448352
cg26928153	0.832394	0.812486	0.869554	0.938031	0.78484	0.830184	0.830846	0.696016	0.773522	0.629974	0.731555	0.555263	0.733803	0.68688	0.712319	0.712526	0.785134	0.732482	0.715549	0.772792	0.742155	0.729508	0.746639	0.772234	0.735189	0.713055	0.7391	0.700136	0.727574	0.782526	0.732576	0.828461	0.811914	0.824411	0.812724	0.693267	0.823572	0.793584	0.7252	0.757583	0.756197	0.761176	0.788322	0.730817	0.664539	0.763215	0.721469	0.772256	0.731083
cg13869341	0.687034	0.71939	0.777255	0.824889	0.667847	0.755734	0.693017	0.457124	0.485309	0.511365	0.398709	0.470102	0.509635	0.488297	0.56114	0.392852	0.613877	0.524003	0.471146	0.532965	0.488202	0.46502	0.431808	0.541686	0.419226	0.465731	0.452604	0.466284	0.506465	0.346504	0.448167	0.498754	0.473905	0.396829	0.448184	0.407476	0.466173	0.528265	0.450598	0.631882	0.500517	0.408014	0.548412	0.5116	0.496772	0.48067	0.547173	0.576319	0.430055
cg26928153	0.832394	0.812486	0.869554	0.938031	0.78484	0.830184	0.830846	0.676814	0.745801	0.584982	0.803564	0.449787	0.751554	0.646891	0.795148	0.714852	0.775716	0.723051	0.724368	0.782954	0.746645	0.700412	0.754648	0.750846	0.804523	0.732477	0.764748	0.680787	0.72712	0.823904	0.840413	0.791237	0.7165	0.781509	0.740501	0.744503	0.788445	0.704913	0.666739	0.748618	0.754335	0.749138	0.762166	0.771431	0.650291	0.731822	0.67438	0.72896	0.632723
cg26928153	0.832394	0.812486	0.869554	0.938031	0.78484	0.830184	0.830846	0.805355	0.917083	0.780034	0.862667	0.602757	0.854935	0.794315	0.762211	0.803662	0.894757	0.864932	0.854205	0.881034	0.882163	0.913996	0.845639	0.915561	0.809908	0.861625	0.783523	0.842495	0.855431	0.889639	0.815754	0.891917	0.949079	0.913968	0.913211	0.792486	0.931656	0.874462	0.847103	0.883943	0.894918	0.931247	0.916839	0.855563	0.762646	0.87809	0.830258	0.923171	0.796301
cg17505339	0.832255	0.784937	0.883166	0.923639	0.793634	0.826126	0.821285	0.118238	0.117915	0.0911809	0.0822176	0.216883	0.155139	0.100317	0.136759	0.11635	0.139246	0.185329	0.120539	0.113861	0.135777	0.123667	0.115418	0.16467	0.126096	0.124675	0.115896	0.128581	0.0954614	0.202481	0.372577	0.413612	0.382332	0.312352	0.374209	0.301213	0.270298	0.122863	0.111686	0.0902035	0.101475	0.129368	0.118701	0.0995692	0.10993	0.0899011	0.137489	0.105167	0.126162
cg26928153	0.832394	0.812486	0.869554	0.938031	0.78484	0.830184	0.830846	0.683502	0.605036	0.782027	0.526562	0.469467	0.719174	0.571209	0.719497	0.55243	0.673486	0.65024	0.734854	0.757251	0.647779	0.659451	0.599293	0.783309	0.710838	0.719287	0.712605	0.593157	0.656809	0.469805	0.53036	0.530011	0.506214	0.515952	0.605842	0.534361	0.525243	0.596661	0.600701	0.74249	0.636982	0.628052	0.640782	0.631453	0.689388	0.542204	0.627185	0.642619	0.648443
cg26928153	0.832394	0.812486	0.869554	0.938031	0.78484	0.830184	0.830846	0.592535	0.578201	0.554577	0.595183	0.553892	0.605909	0.538845	0.614916	0.590384	0.622037	0.623282	0.598854	0.569612	0.621626	0.526949	0.608964	0.642733	0.657104	0.646066	0.636955	0.58298	0.662138	0.793358	0.744321	0.629588	0.720145	0.742963	0.695	0.62681	0.738206	0.561144	0.671539	0.588724	0.572696	0.589484	0.5646	0.597558	0.606107	0.486206	0.640702	0.658182	0.611686
cg26928153	0.832394	0.812486	0.869554	0.938031	0.78484	0.830184	0.830846	0.41943	0.461381	0.304115	0.455823	0.280525	0.391558	0.423621	0.538073	0.439221	0.445997	0.402197	0.380329	0.400583	0.410061	0.413891	0.369376	0.478867	0.324185	0.418736	0.56181	0.461765	0.478808	0.575275	0.557983	0.569914	0.586319	0.545074	0.56294	0.548276	0.582677	0.366719	0.407571	0.328809	0.380546	0.297346	0.425117	0.44889	0.325821	0.441357	0.426036	0.387382	0.399927
cg13869341	0.687034	0.71939	0.777255	0.824889	0.667847	0.755734	0.693017	0.457008	0.421528	0.38621	0.394879	0.36131	0.426483	0.457791	0.555481	0.409655	0.492473	0.510666	0.465645	0.503776	0.530633	0.438928	0.457925	0.429237	0.432292	0.452803	0.599862	0.389843	0.473557	0.600789	0.613212	0.676836	0.611239	0.58603	0.58609	0.585635	0.646571	0.476648	0.432726	0.418345	0.468058	0.450749	0.376058	0.515357	0.442425	0.45519	0.464336	0.424198	0.504072
cg26928153	0.832394	0.812486	0.869554	0.938031	0.78484	0.830184	0.830846	0.368142	0.599949	0.428665	0.433053	0.435298	0.487102	0.402729	0.468015	0.492783	0.560984	0.470042	0.493548	0.441606	0.476534	0.418424	0.374033	0.443938	0.419827	0.450742	0.446232	0.518185	0.497997	0.5965	0.513711	0.702475	0.714264	0.570597	0.630004	0.627854	0.663788	0.53031	0.515922	0.412471	0.522777	0.451832	0.463451	0.54799	0.428307	0.464713	0.595089	0.51855	0.518184
cg16269199	0.332625	0.317716	0.418933	0.340569	0.320548	0.40132	0.361299	0.690572	0.692049	0.598495	0.726682	0.482644	0.639539	0.646721	0.663101	0.636104	0.726402	0.687237	0.705992	0.708309	0.684694	0.704415	0.624089	0.692602	0.63843	0.675646	0.727543	0.623988	0.738822	0.736647	0.673169	0.785936	0.752265	0.724486	0.754846	0.629633	0.765179	0.709507	0.656823	0.701513	0.703153	0.749397	0.675901	0.678514	0.661969	0.698993	0.643632	0.69242	0.639008
cg26928153	0.832394	0.812486	0.869554	0.938031	0.78484	0.830184	0.830846	0.725775	0.73989	0.616591	0.769665	0.621716	0.767059	0.688864	0.813004	0.729122	0.778889	0.782094	0.773909	0.779942	0.775891	0.791706	0.701568	0.808042	0.764958	0.745731	0.770826	0.719479	0.777298	0.829853	0.75575	0.857528	0.758196	0.749675	0.83597	0.679207	0.855306	0.747749	0.739673	0.785156	0.779586	0.718444	0.790426	0.783412	0.638529	0.769506	0.719007	0.751448	0.718245
cg26928153	0.832394	0.812486	0.869554	0.938031	0.78484	0.830184	0.830846	0.696377	0.777538	0.849963	0.858909	0.730276	0.799302	0.734473	0.679373	0.790923	0.773621	0.793485	0.730012	0.810452	0.792656	0.791297	0.752597	0.851556	0.797716	0.784476	0.787323	0.765353	0.771028	0.721456	0.565642	0.639337	0.585289	0.580298	0.734537	0.571155	0.682517	0.812439	0.802864	0.813664	0.789913	0.800196	0.81399	0.79583	0.744289	0.778138	0.772002	0.806068	0.68502
cg13869341	0.687034	0.71939	0.777255	0.824889	0.667847	0.755734	0.693017	0.562397	0.781024	0.431129	0.712136	0.70521	0.574681	0.550263	0.70513	0.691604	0.735869	0.586212	0.705341	0.690008	0.721031	0.704578	0.721765	0.751347	0.787168	0.669014	0.709738	0.593862	0.726743	0.446883	0.613374	0.524248	0.577837	0.528599	0.546473	0.523659	0.514624	0.672734	0.563893	0.725873	0.673351	0.699833	0.760001	0.66919	0.630694	0.655667	0.65431	0.636924	0.718093
cg26928153	0.832394	0.812486	0.869554	0.938031	0.78484	0.830184	0.830846	0.747579	0.841803	0.649233	0.858335	0.49245	0.78561	0.708216	0.814022	0.759624	0.834256	0.756362	0.780974	0.81703	0.788355	0.760476	0.794218	0.806907	0.796689	0.76241	0.824296	0.776786	0.797265	0.828401	0.839305	0.861659	0.783966	0.825037	0.811583	0.806007	0.838807	0.810125	0.80255	0.816088	0.820674	0.832762	0.780631	0.802155	0.613993	0.82826	0.763869	0.800773	0.748457
cg13869341	0.687034	0.71939	0.777255	0.824889	0.667847	0.755734	0.693017	0.651369	0.620976	0.689313	0.733828	0.634798	0.6665	0.632465	0.64744	0.635255	0.695121	0.699833	0.623548	0.709996	0.670013	0.626312	0.65586	0.769954	0.696093	0.672441	0.719066	0.764222	0.691994	0.779954	0.673077	0.803035	0.706573	0.743776	0.733876	0.654612	0.776938	0.748666	0.640404	0.689093	0.718795	0.666101	0.732958	0.695439	0.61402	0.687408	0.736791	0.746132	0.665096
cg26679879	0.38299	0.295129	0.34988	0.379274	0.341604	0.299527	0.364453	0.258482	0.344357	0.191355	0.321183	0.408386	0.256912	0.274388	0.265464	0.254196	0.309222	0.259398	0.290034	0.275529	0.297226	0.277765	0.284314	0.323425	0.370076	0.288512	0.299491	0.280989	0.275107	0.461858	0.478609	0.538898	0.521906	0.373338	0.474103	0.437355	0.517646	0.317131	0.281076	0.318469	0.294488	0.307208	0.356277	0.295928	0.288667	0.32311	0.311898	0.222289	0.298765
cg26928153	0.832394	0.812486	0.869554	0.938031	0.78484	0.830184	0.830846	0.428351	0.609446	0.586045	0.491951	0.461042	0.527176	0.470835	0.589153	0.487331	0.594124	0.663232	0.513372	0.565509	0.497044	0.49985	0.439254	0.490679	0.450016	0.447209	0.478216	0.361063	0.489605	0.317245	0.506801	0.518731	0.370701	0.373769	0.44643	0.39364	0.405327	0.478957	0.514329	0.404379	0.414952	0.470824	0.482608	0.413674	0.367739	0.420025	0.493971	0.46318	0.471572
cg26928153	0.832394	0.812486	0.869554	0.938031	0.78484	0.830184	0.830846	0.800673	0.820688	0.677874	0.846812	0.622058	0.861028	0.754918	0.861331	0.852255	0.823222	0.857157	0.837426	0.833899	0.861504	0.85399	0.831333	0.850132	0.860518	0.834881	0.770411	0.728131	0.897096	0.863719	0.865822	0.878731	0.875534	0.877653	0.845017	0.756763	0.834998	0.879972	0.846511	0.8731	0.854863	0.833866	0.904426	0.866808	0.766708	0.83484	0.779769	0.873204	0.794785
cg16269199	0.332625	0.317716	0.418933	0.340569	0.320548	0.40132	0.361299	0.549429	0.504725	0.540581	0.672908	0.388962	0.544922	0.528753	0.691739	0.597652	0.653907	0.554946	0.679216	0.556844	0.598278	0.581307	0.630606	0.660933	0.673585	0.633381	0.667838	0.628907	0.665296	0.73114	0.682566	0.734634	0.716898	0.755356	0.665373	0.719538	0.702963	0.588773	0.620443	0.664941	0.635017	0.602785	0.637528	0.633779	0.619255	0.568381	0.563837	0.663981	0.648439
cg17505339	0.832255	0.784937	0.883166	0.923639	0.793634	0.826126	0.821285	0.081482	0.0426711	0.0606146	0.0973079	0.182349	0.0555223	0.0690584	0.12192	0.041009	0.0991293	0.105622	0.0774788	0.0763608	0.102828	0.0893405	0.0846556	0.125434	0.0657747	0.0645668	0.0737933	0.110213	0.0735953	0.175754	0.373287	0.402167	0.411687	0.276281	0.355374	0.283738	0.253621	0.183681	0.0518588	0.0654977	0.0690071	0.0643242	0.059724	0.100815	0.0506251	0.101097	0.0964973	0.0506127	0.139294
cg26928153	0.832394	0.812486	0.869554	0.938031	0.78484	0.830184	0.830846	0.681259	0.587985	0.515625	0.710167	0.593817	0.734008	0.605656	0.692441	0.689823	0.749427	0.724863	0.74969	0.71336	0.727996	0.81275	0.659894	0.741412	0.742827	0.70132	0.798489	0.666444	0.734948	0.743421	0.772453	0.781779	0.761963	0.782271	0.797227	0.735015	0.76782	0.649632	0.670292	0.707254	0.717139	0.72892	0.771317	0.756342	0.681867	0.723817	0.679737	0.695947	0.600442
cg26928153	0.832394	0.812486	0.869554	0.938031	0.78484	0.830184	0.830846	0.582998	0.445632	0.495672	0.638844	0.543892	0.614385	0.529303	0.607732	0.51976	0.556234	0.567655	0.502748	0.546423	0.559243	0.614858	0.597105	0.619217	0.627396	0.619807	0.63103	0.478296	0.685244	0.720912	0.698407	0.689923	0.671147	0.694357	0.649993	0.621146	0.723747	0.62314	0.564093	0.619359	0.551965	0.576942	0.607048	0.600583	0.574514	0.577285	0.507633	0.483916	0.653653
cg16269199	0.332625	0.317716	0.418933	0.340569	0.320548	0.40132	0.361299	0.750395	0.775901	0.570495	0.764202	0.448311	0.757163	0.686352	0.828492	0.726887	0.791716	0.765936	0.785715	0.79083	0.804143	0.758764	0.777936	0.732242	0.766141	0.697672	0.772138	0.709966	0.794712	0.823575	0.789649	0.841482	0.812377	0.833061	0.814348	0.838777	0.841031	0.764602	0.809849	0.810597	0.798651	0.778332	0.725264	0.776526	0.695688	0.7874	0.724621	0.773895	0.697449
cg16269199	0.332625	0.317716	0.418933	0.340569	0.320548	0.40132	0.361299	0.577302	0.510063	0.5455	0.62116	0.535249	0.639633	0.576812	0.635476	0.648438	0.695776	0.647318	0.677896	0.613953	0.574767	0.534333	0.537453	0.64178	0.576861	0.635531	0.733309	0.530524	0.531364	0.724281	0.759072	0.738626	0.693156	0.728904	0.74367	0.647051	0.73787	0.588018	0.698346	0.602118	0.659171	0.676601	0.462542	0.520773	0.508321	0.771274	0.431394	0.503033	0.464863
cg26928153	0.832394	0.812486	0.869554	0.938031	0.78484	0.830184	0.830846	0.776684	0.845403	0.682004	0.829755	0.540577	0.815802	0.766159	0.886988	0.837031	0.789218	0.767759	0.867624	0.769335	0.803722	0.78261	0.769095	0.852442	0.889623	0.808165	0.807049	0.759491	0.906297	0.889222	0.884656	0.864198	0.725849	0.873211	0.848604	0.720879	0.861085	0.774088	0.833259	0.821596	0.855603	0.825893	0.899567	0.854012	0.740532	0.849173	0.722681	0.833774	0.753915
cg26928153	0.832394	0.812486	0.869554	0.938031	0.78484	0.830184	0.830846	0.218032	0.326012	0.28181	0.285813	0.321503	0.396591	0.268216	0.304787	0.284232	0.237781	0.335716	0.307448	0.292865	0.330299	0.34675	0.335431	0.327846	0.27587	0.442495	0.341333	0.329682	0.346515	0.458648	0.513442	0.518666	0.538917	0.469514	0.507325	0.430028	0.421883	0.278477	0.297034	0.32521	0.282608	0.368492	0.254398	0.295828	0.230897	0.279826	0.406385	0.263151	0.344868
cg16269199	0.332625	0.317716	0.418933	0.340569	0.320548	0.40132	0.361299	0.300282	0.41737	0.315024	0.306069	0.342812	0.409661	0.318687	0.337983	0.386335	0.386657	0.448943	0.455431	0.360164	0.370662	0.381898	0.342917	0.453108	0.425304	0.3495	0.411502	0.497025	0.434394	0.441862	0.484952	0.593099	0.592292	0.535688	0.506917	0.492878	0.510005	0.379363	0.362973	0.358545	0.373623	0.375883	0.439597	0.360361	0.323514	0.448527	0.347487	0.331593	0.417259
cg24669183	0.689069	0.69114	0.723673	0.699618	0.641718	0.727526	0.734555	0.616483	0.651741	0.723561	0.65126	0.439584	0.63454	0.581153	0.731578	0.663154	0.690774	0.656217	0.709682	0.561465	0.642686	0.656682	0.67304	0.701333	0.657128	0.670963	0.680527	0.733346	0.735413	0.768747	0.775302	0.773713	0.750492	0.76132	0.764039	0.667694	0.748109	0.642059	0.66523	0.712412	0.6601	0.65157	0.7427	0.643978	0.641771	0.714578	0.613348	0.691343	0.680905
cg26928153	0.832394	0.812486	0.869554	0.938031	0.78484	0.830184	0.830846	0.733945	0.739202	0.669949	0.75802	0.608385	0.713934	0.682252	0.696496	0.735355	0.735571	0.691115	0.724552	0.753699	0.738832	0.745031	0.749961	0.802828	0.732289	0.722292	0.76705	0.754556	0.76833	0.651781	0.820802	0.887835	0.795243	0.818696	0.809759	0.776573	0.709702	0.72028	0.770819	0.761555	0.710745	0.758722	0.752463	0.747207	0.63414	0.82126	0.778784	0.773837	0.737985
cg15560884	0.47458	0.445753	0.551663	0.487764	0.413756	0.532081	0.529556	0.221172	0.20879	0.219904	0.340414	0.267398	0.235488	0.221556	0.28945	0.272424	0.278507	0.276277	0.297539	0.241184	0.252924	0.244089	0.260582	0.302146	0.262287	0.27321	0.262266	0.35854	0.256284	0.322759	0.418097	0.46947	0.340628	0.409485	0.449455	0.402501	0.464217	0.281134	0.223843	0.231662	0.260078	0.305029	0.258314	0.254991	0.22711	0.306415	0.21309	0.288801	0.237634
cg26928153	0.832394	0.812486	0.869554	0.938031	0.78484	0.830184	0.830846	0.684317	0.722895	0.630318	0.761138	0.492191	0.752808	0.644947	0.75816	0.733139	0.740337	0.723605	0.803514	0.670473	0.737573	0.777215	0.765807	0.804241	0.781098	0.743277	0.762191	0.730371	0.811559	0.813468	0.787498	0.809139	0.810072	0.817843	0.791913	0.667051	0.807421	0.763728	0.801698	0.74324	0.794743	0.767227	0.828657	0.749815	0.665289	0.795884	0.71231	0.766458	0.765223
cg26928153	0.832394	0.812486	0.869554	0.938031	0.78484	0.830184	0.830846	0.472142	0.575387	0.588346	0.528913	0.382548	0.499587	0.464272	0.542666	0.461217	0.482228	0.489994	0.484532	0.550639	0.509691	0.441208	0.476643	0.484283	0.521896	0.42791	0.532167	0.487724	0.471418	0.421341	0.483322	0.436516	0.448264	0.443558	0.492623	0.437078	0.450361	0.604588	0.466023	0.532615	0.462626	0.474752	0.481828	0.586325	0.438745	0.52019	0.513725	0.43841	0.484553
cg26928153	0.832394	0.812486	0.869554	0.938031	0.78484	0.830184	0.830846	0.688101	0.872805	0.593945	0.833111	0.767296	0.78772	0.730079	0.847689	0.820643	0.830553	0.824275	0.768859	0.840585	0.824575	0.796944	0.780106	0.815664	0.830052	0.753342	0.804829	0.836093	0.802787	0.814346	0.839084	0.863505	0.829578	0.822715	0.846287	0.850959	0.829215	0.801396	0.791461	0.819985	0.797114	0.81724	0.825279	0.804082	0.702882	0.829386	0.745346	0.814508	0.678681
cg17505339	0.832255	0.784937	0.883166	0.923639	0.793634	0.826126	0.821285	0.154552	0.104592	0.133976	0.257705	0.0647907	0.129783	0.170266	0.29716	0.19061	0.13986	0.151413	0.134101	0.210298	0.168435	0.171341	0.142152	0.109918	0.130629	0.145795	0.132714	0.263196	0.137015	0.353149	0.340309	0.401619	0.385409	0.318525	0.369312	0.377343	0.388894	0.301805	0.136077	0.109987	0.10925	0.136701	0.0980608	0.150455	0.0245767	0.261732	0.0745848	0.119378	0.0671534
cg16269199	0.332625	0.317716	0.418933	0.340569	0.320548	0.40132	0.361299	0.666329	0.736795	0.568402	0.737844	0.477001	0.676582	0.667531	0.764315	0.671693	0.739994	0.726107	0.728186	0.746755	0.705302	0.727419	0.693494	0.752096	0.738739	0.758083	0.752524	0.800723	0.728169	0.767246	0.765858	0.767137	0.726404	0.849117	0.834771	0.684942	0.848182	0.711929	0.745214	0.698154	0.718971	0.720934	0.711044	0.713288	0.647971	0.620469	0.620636	0.682615	0.649723
cg26928153	0.832394	0.812486	0.869554	0.938031	0.78484	0.830184	0.830846	0.766793	0.810708	0.698154	0.870177	0.542101	0.834586	0.766329	0.838179	0.834171	0.845542	0.848423	0.850662	0.854933	0.861728	0.857722	0.824018	0.864744	0.859877	0.843461	0.780038	0.760646	0.8462	0.858246	0.840867	0.815449	0.851059	0.81212	0.877435	0.783431	0.887074	0.830487	0.852273	0.85674	0.85178	0.811715	0.853813	0.845788	0.762009	0.791318	0.759691	0.817947	0.768494
cg22519184	0.351897	0.298767	0.371409	0.245	0.354838	0.363345	0.373926	0.374551	0.459329	0.334126	0.317105	0.324395	0.383781	0.370085	0.472888	0.391253	0.511402	0.468827	0.52921	0.414676	0.430349	0.447913	0.411235	0.392125	0.353158	0.44588	0.537802	0.402778	0.402302	0.443362	0.486711	0.623359	0.45768	0.482472	0.558724	0.580125	0.583459	0.301451	0.415395	0.327065	0.372896	0.357057	0.346197	0.397814	0.310974	0.350023	0.348645	0.369	0.280474
cg26679879	0.38299	0.295129	0.34988	0.379274	0.341604	0.299527	0.364453	0.736925	0.83912	0.816565	0.858797	0.579716	0.830141	0.746308	0.872649	0.814209	0.846003	0.825165	0.833414	0.827024	0.839071	0.864473	0.812807	0.856662	0.82308	0.814894	0.81044	0.718353	0.825058	0.873956	0.872249	0.8176	NA	0.856281	0.871804	0.716094	0.876632	0.83311	0.822112	0.849285	0.849901	0.830888	0.861067	0.824296	0.751551	0.705414	0.76242	0.793803	0.776165
cg16269199	0.332625	0.317716	0.418933	0.340569	0.320548	0.40132	0.361299	0.191131	0.402646	0.370111	0.365676	0.288065	0.294286	0.276636	0.313691	0.387823	0.459968	0.365428	0.431577	0.467653	0.37654	0.445872	0.319781	0.42133	0.324337	0.357944	0.389853	0.408546	0.302441	0.204134	0.340477	0.328928	0.222861	0.281456	0.335528	0.300931	0.290724	0.223331	0.275926	0.173771	0.272966	0.262808	0.279555	0.336464	0.17871	0.259572	0.238458	0.311325	0.261346
cg26928153	0.832394	0.812486	0.869554	0.938031	0.78484	0.830184	0.830846	0.751608	0.827245	0.646938	0.838502	0.534748	0.806972	0.738495	0.848841	0.806376	0.822975	0.819389	0.840609	0.833745	0.829285	0.847986	0.790644	0.832092	0.819587	0.815429	0.828786	0.737463	0.815244	0.856921	0.784726	0.868786	0.844982	0.869376	0.857055	0.676238	0.868796	0.824565	0.828872	0.831183	0.838286	0.82453	0.847318	0.818307	0.738713	0.810582	0.759711	0.823866	0.749745
cg26928153	0.832394	0.812486	0.869554	0.938031	0.78484	0.830184	0.830846	0.757377	0.844109	0.659866	0.758291	0.670783	0.784261	0.733751	0.719942	0.7854	0.786543	0.780322	0.785393	0.825122	0.778555	0.812602	0.798601	0.83085	0.730142	0.781195	0.837965	0.749578	0.727243	0.71658	0.849911	0.868054	0.838466	0.848225	0.868836	0.844995	0.702618	0.794046	0.823453	0.832721	0.808954	0.822488	0.825717	0.820463	0.727385	0.786876	0.730433	0.828838	0.761065
cg24669183	0.689069	0.69114	0.723673	0.699618	0.641718	0.727526	0.734555	0.737431	0.810074	0.584607	0.819237	0.474219	0.788606	0.724093	0.830106	0.779729	0.806977	0.785268	0.814814	0.81714	0.810398	0.823557	0.765565	0.812749	0.798736	0.802204	0.811161	0.818807	0.800644	0.82482	0.843612	0.845824	0.787818	0.863776	0.846013	0.721925	0.852253	0.801743	0.811716	0.817141	0.806801	0.80359	0.816259	0.805008	0.72664	0.785633	0.733814	0.804166	0.724123
cg16269199	0.332625	0.317716	0.418933	0.340569	0.320548	0.40132	0.361299	0.738246	0.843263	0.854683	0.857255	0.589456	0.800219	0.760319	0.785499	0.815936	0.858704	0.760134	0.782525	0.776799	0.807226	0.758025	0.83525	0.860523	0.823937	0.810812	0.822171	0.775936	0.851607	0.877056	0.815662	0.880681	0.839523	0.852657	0.829159	0.735879	0.855527	0.786827	0.842551	0.831547	0.842017	0.905415	0.858436	0.781948	0.77678	0.887947	0.774264	0.848849	0.82359
cg26928153	0.832394	0.812486	0.869554	0.938031	0.78484	0.830184	0.830846	0.624988	0.610201	0.569657	0.681637	0.598601	0.652169	0.62219	0.650583	0.678193	0.704751	0.663987	0.669653	0.588884	0.689228	0.613294	0.700291	0.717147	0.70796	0.694298	0.71808	0.673487	0.689529	0.823473	0.789164	0.640781	0.761983	0.742104	0.729435	0.670047	0.77111	0.632948	0.719849	0.665	0.635462	0.671992	0.66786	0.664427	0.640227	0.559123	0.653115	0.730941	0.639893
cg26679879	0.38299	0.295129	0.34988	0.379274	0.341604	0.299527	0.364453	0.440998	0.544884	0.470693	0.505149	0.489376	0.486913	0.444679	0.535674	0.417397	0.511534	0.51902	0.439508	0.443055	0.440313	0.38416	0.525506	0.507966	0.601848	0.464592	0.462607	0.471484	0.4921	0.565534	0.6686	0.606109	0.497809	0.635485	0.604745	0.648139	0.657772	0.485388	0.456418	0.432565	0.529836	0.528475	0.521615	0.436646	0.414177	0.42835	0.506529	0.52018	0.497473
cg02339369	0.872024	0.840302	0.877252	0.871852	0.853797	0.857913	0.873276	0.703851	0.842403	0.798752	0.816137	0.579375	0.770219	0.688234	0.805785	0.800845	0.808486	0.811485	0.76341	0.799847	0.826737	0.826391	0.674129	0.782168	0.787501	0.766234	0.795789	0.822011	0.788587	0.876672	0.833871	0.800128	0.909885	0.846479	0.832102	0.842707	0.88894	0.786525	0.82165	0.778694	0.822231	0.808464	0.761261	0.797642	0.729037	0.799119	0.787108	0.775733	0.759928
cg16269199	0.332625	0.317716	0.418933	0.340569	0.320548	0.40132	0.361299	0.756428	0.829735	0.641291	0.824306	0.539837	0.788256	0.732542	0.864207	0.78771	0.811849	0.788007	0.814993	0.82691	0.792013	0.771174	0.774294	0.834098	0.82243	0.757418	0.798038	0.799974	0.810514	0.816641	0.731121	0.858348	0.819551	0.813497	0.837352	0.859092	0.860343	0.79884	0.809191	0.824977	0.822321	0.822305	0.841496	0.808494	0.730337	0.827057	0.711452	0.798477	0.730969
cg16269199	0.332625	0.317716	0.418933	0.340569	0.320548	0.40132	0.361299	0.696097	0.739542	0.608666	0.781051	0.47189	0.707006	0.655456	0.802411	0.742573	0.727594	0.740154	0.744718	0.71337	0.714607	0.725112	0.618937	0.745905	0.77957	0.703367	0.777539	0.662382	0.765548	0.73967	0.749021	0.831845	0.760052	0.753317	0.810086	0.761697	0.782148	0.747847	0.719989	0.773057	0.798305	0.629819	0.753843	0.688811	0.681292	0.770594	0.714451	0.746875	0.696188
cg16269199	0.332625	0.317716	0.418933	0.340569	0.320548	0.40132	0.361299	0.466554	0.524161	0.627834	0.378316	0.385626	0.456997	0.433961	0.526151	0.419275	0.524916	0.495845	0.508121	0.500849	0.467664	0.462121	0.424208	0.488787	0.401164	0.411031	0.415011	0.318084	0.427226	0.275116	0.399478	0.470458	0.342136	0.351323	0.439291	0.369879	0.38146	0.474261	0.456765	0.453491	0.480205	0.440726	0.433804	0.484998	0.364636	0.449994	0.527797	0.424936	0.413401
cg16269199	0.332625	0.317716	0.418933	0.340569	0.320548	0.40132	0.361299	0.513314	0.681058	0.714126	0.600925	0.4276	0.584656	0.514385	0.597141	0.578405	0.617545	0.640126	0.676763	0.647398	0.605543	0.620749	0.543869	0.596015	0.552326	0.561827	0.53842	0.494226	0.515865	0.312032	0.469073	0.589655	0.523578	0.464852	0.587889	0.578195	0.524707	0.612737	0.58468	0.627846	0.530198	0.557278	0.613783	0.644224	0.545562	0.640145	0.553779	0.650119	0.555446
cg26928153	0.832394	0.812486	0.869554	0.938031	0.78484	0.830184	0.830846	0.749974	0.879069	0.744078	0.923514	0.605682	0.83667	0.748832	0.742054	0.782019	0.807474	0.836101	0.837235	0.86318	0.866719	0.8124	0.786078	0.902335	0.854246	0.829644	0.853484	0.803465	0.803445	0.915132	0.819388	0.964817	0.894386	0.822319	0.915934	0.76011	0.85184	0.85666	0.862733	0.779134	0.814772	0.787648	0.795825	0.843702	0.68776	0.863893	0.744616	0.847583	0.783956
cg26928153	0.832394	0.812486	0.869554	0.938031	0.78484	0.830184	0.830846	0.779049	0.854728	0.715316	0.844164	0.565841	0.836207	0.760479	0.889669	0.797617	0.829178	0.828617	0.804571	0.842098	0.839742	0.835269	0.808558	0.865331	0.836064	0.785253	0.832446	0.767912	0.81747	0.86731	0.827523	0.912941	0.844861	NA	0.780465	0.791963	0.903732	0.83185	0.834028	0.823922	0.848062	0.836165	0.859682	0.842476	0.758876	0.764736	0.779946	0.833928	0.76183
cg10692041	0.776293	0.798013	0.827399	0.793596	0.751892	0.837653	0.815985	0.325621	0.317706	0.367202	0.405113	0.351047	0.381179	0.28523	0.275963	0.33298	0.31942	0.356841	0.326124	0.304087	0.320446	0.364513	0.358349	0.378443	0.428266	0.33481	0.277425	0.237282	0.440527	0.517001	0.403175	0.543103	0.562578	0.436036	0.484414	0.462724	0.451569	0.327365	0.34413	0.264527	0.309209	0.38105	0.326652	0.312393	0.277587	0.301633	0.291462	0.310888	0.256722
cg26928153	0.832394	0.812486	0.869554	0.938031	0.78484	0.830184	0.830846	0.657747	0.716624	0.599299	0.697641	0.549614	0.727464	0.599778	0.579421	0.666515	0.559939	0.594877	0.707456	0.580012	0.66174	0.71635	0.669376	0.653276	0.677113	0.657062	0.675705	0.794434	0.67618	0.688546	0.772539	0.81176	0.653005	0.7649	0.703202	0.668838	0.800055	0.575907	0.701471	0.63794	0.699053	0.694877	0.672203	0.685766	0.646887	0.593954	0.627048	0.684475	0.659369
cg13869341	0.687034	0.71939	0.777255	0.824889	0.667847	0.755734	0.693017	0.86923	0.98958	0.810416	1	0.641502	0.979141	0.890097	0.981711	0.992082	0.984589	0.979482	0.993271	1	1	0.986048	0.956416	0.980553	0.991187	0.984977	0.990339	0.911168	0.986063	0.948982	0.970008	0.97832	0.826256	0.965585	0.966397	0.94626	0.968367	0.970985	0.989765	0.972993	1	0.987493	1	0.985352	0.868628	0.95906	0.887349	1	0.885601
cg13869341	0.687034	0.71939	0.777255	0.824889	0.667847	0.755734	0.693017	0.693527	0.864488	0.614715	0.798967	0.478179	0.767609	0.697152	0.83488	0.705972	0.713396	0.794027	0.768729	0.766736	0.741139	0.748572	NA	0.743512	0.780407	0.709729	0.77452	0.66852	0.755138	0.83567	0.808447	0.842252	0.739725	0.823161	0.825452	0.771988	0.798011	0.781023	0.721817	0.794781	0.792057	0.791946	0.669288	0.80539	0.654455	0.793567	0.730891	0.822058	0.725167
cg02339369	0.872024	0.840302	0.877252	0.871852	0.853797	0.857913	0.873276	0.215918	0.167805	0.156861	0.401322	0.27032	0.185552	0.186662	0.203428	0.189871	0.226877	0.25316	0.265588	0.197067	0.214466	0.16395	0.179617	0.223509	0.225411	0.229243	0.321423	0.2376	0.223554	0.469957	0.400416	0.419597	0.386241	0.318888	0.411928	0.357364	0.451405	0.299751	0.192719	0.161011	0.191494	0.229198	0.184518	0.19397	0.137521	0.161153	0.190153	0.188635	0.198131
cg16269199	0.332625	0.317716	0.418933	0.340569	0.320548	0.40132	0.361299	0.635294	0.774652	0.646896	0.680128	0.591859	0.6341	0.650219	0.696561	0.62419	0.64683	0.686831	0.741582	0.703653	0.68225	0.64321	0.658978	0.667267	0.789179	0.671775	0.677759	0.703117	0.648958	0.859565	0.744757	0.843436	0.83164	0.693982	0.784016	0.682571	0.797274	0.689327	0.643656	0.737173	0.722807	0.67105	0.657526	0.695609	0.604527	0.759714	0.679932	0.773616	0.604544
cg13869341	0.687034	0.71939	0.777255	0.824889	0.667847	0.755734	0.693017	0.816001	0.911293	0.714089	0.927486	0.552702	0.891622	0.814778	0.920991	0.896942	0.904167	0.8964	0.911723	0.913637	0.918544	0.898045	0.875658	0.912224	0.901943	0.898288	0.904225	0.884658	0.90259	0.899188	0.884806	0.920305	0.787314	0.894978	0.89144	0.901383	0.899398	0.904958	0.906797	0.902333	0.917623	0.910636	0.922305	0.901812	0.794566	0.890664	0.826868	0.914561	0.825438
cg26928153	0.832394	0.812486	0.869554	0.938031	0.78484	0.830184	0.830846	0.799992	0.861491	0.748229	0.898004	0.558116	0.865127	0.788102	0.895964	0.816051	0.895067	0.884233	0.89493	0.890279	0.88512	0.871665	0.829226	0.910013	0.893267	0.855075	0.884345	0.81473	0.879082	0.916621	0.841251	0.917904	0.90055	0.867914	0.90251	0.800548	0.906374	0.892855	0.840297	0.890952	0.88401	0.891062	0.922251	0.882243	0.797082	0.890682	0.795202	0.894345	0.810533
cg24669183	0.689069	0.69114	0.723673	0.699618	0.641718	0.727526	0.734555	0.324648	0.420058	0.395748	0.470832	0.35091	0.354104	0.372784	0.364115	0.329489	0.452063	0.343627	0.356215	0.378214	0.356464	0.338377	0.356331	0.396219	0.481961	0.381189	0.368449	0.388186	0.385638	0.513409	0.572865	0.629081	0.570248	0.437603	0.546171	0.441517	0.615817	0.432056	0.350171	0.362697	0.407855	0.344087	0.382273	0.358661	0.291037	0.298014	0.380927	0.370304	0.341916
cg26928153	0.832394	0.812486	0.869554	0.938031	0.78484	0.830184	0.830846	0.742713	0.816867	0.619867	0.82599	0.509897	0.788052	0.723761	0.812973	0.785803	0.807064	0.802295	0.816635	0.829441	0.814759	0.834101	0.783717	0.823854	0.810233	0.81468	0.815892	0.814189	0.825266	0.830395	0.84612	0.85043	0.826092	0.86277	0.84325	0.752038	0.850505	0.810702	0.582568	0.826024	0.842297	0.812083	0.844335	0.814959	0.72887	0.802437	0.744102	0.804867	0.742865
cg22519184	0.351897	0.298767	0.371409	0.245	0.354838	0.363345	0.373926	0.410237	0.4918	0.546492	0.351121	0.357988	0.379467	0.303052	0.318706	0.398978	0.417258	0.468606	0.48683	0.414557	0.416123	0.494924	0.394759	0.377457	0.43909	0.338892	0.461018	0.463178	0.471885	0.602059	0.522021	0.595232	0.575807	0.559684	0.571242	0.491472	0.580382	0.395024	0.433506	0.285748	0.416692	0.400686	0.3451	0.3555	0.357961	0.396068	0.425595	0.461721	0.354862
cg26928153	0.832394	0.812486	0.869554	0.938031	0.78484	0.830184	0.830846	0.622885	0.764329	0.669273	0.693909	0.678497	0.68375	0.634068	0.629722	0.657835	0.666751	0.690876	0.687422	0.70907	0.678906	0.627195	0.721284	0.638129	0.687946	0.666113	0.694422	0.608228	0.688695	0.559349	0.637793	0.604809	0.636028	0.614039	0.593674	0.583372	0.632983	0.680994	0.666415	0.72507	0.695048	0.681179	0.72379	0.669445	0.593444	0.740289	0.647162	0.688823	0.676468
cg24669183	0.689069	0.69114	0.723673	0.699618	0.641718	0.727526	0.734555	0.357497	0.475117	0.575076	0.341929	0.533822	0.437276	0.370091	0.409919	0.459656	0.385541	0.466805	0.553963	0.360725	0.467005	0.493209	0.484456	0.433687	0.416962	0.37755	0.419529	0.459113	0.510121	0.201641	0.448987	0.362811	0.291219	0.324253	0.382069	0.42758	0.342328	0.386022	0.462183	0.437781	0.44665	0.441439	0.385211	0.431973	0.413687	0.43233	0.541195	0.526514	0.508615
cg26928153	0.832394	0.812486	0.869554	0.938031	0.78484	0.830184	0.830846	0.290705	0.412507	0.619918	0.336808	0.457131	0.348302	0.385187	0.309459	0.371959	0.430505	0.49972	0.434728	0.411965	0.404956	0.452788	0.409495	0.388663	0.357835	0.340211	0.411241	0.326569	0.32458	0.248833	0.348013	0.450601	0.345298	0.351306	0.43864	0.376223	0.342165	0.400013	0.476828	0.332992	0.3709	0.368185	0.395983	0.470798	0.310712	0.440358	0.388322	0.452928	0.369762
cg26928153	0.832394	0.812486	0.869554	0.938031	0.78484	0.830184	0.830846	0.525418	0.623731	0.64502	0.539131	0.541333	0.589437	0.526283	0.593314	0.498313	0.547306	0.614123	0.518954	0.637816	0.570415	0.536009	0.534797	0.563507	0.496041	0.52428	0.583525	0.476563	0.502089	0.350616	0.484715	0.610134	0.478613	0.446833	0.487538	0.465	0.452258	0.641336	0.559976	0.594187	0.537279	0.56357	0.613472	0.55578	0.520396	0.604376	0.597572	0.539955	0.546597
cg26928153	0.832394	0.812486	0.869554	0.938031	0.78484	0.830184	0.830846	0.778238	0.869765	0.790853	0.829421	0.534555	0.777143	0.760881	0.825847	0.796019	0.748306	0.767321	0.780729	0.810182	0.861653	0.809232	0.849115	0.870411	0.812007	0.786475	0.89272	0.807184	0.825923	0.78973	0.809289	0.851274	0.783192	0.813383	0.839472	0.781492	0.875915	0.803485	0.814104	0.838719	0.767435	0.742623	0.855431	0.80538	0.701392	0.838412	0.743423	0.789339	0.782771
cg26928153	0.832394	0.812486	0.869554	0.938031	0.78484	0.830184	0.830846	0.452435	0.343421	0.443564	0.417974	0.422894	0.381998	0.35943	0.399267	0.423019	0.487512	0.51164	0.462054	0.481065	0.5063	0.433831	0.408026	0.486491	0.465099	0.398501	0.443286	0.542048	0.446337	0.518657	0.494837	0.623745	0.599307	0.553365	0.576091	0.521105	0.589625	0.53122	0.457814	0.400111	0.410804	0.418308	0.432944	0.422382	0.430605	0.346961	0.472207	0.37701	0.484861
cg16269199	0.332625	0.317716	0.418933	0.340569	0.320548	0.40132	0.361299	0.76721	0.850247	0.648555	0.860447	0.518815	0.7983	0.722473	0.873016	0.778498	0.841797	0.825318	0.843667	0.835459	0.806229	0.804995	0.810324	0.83674	0.829692	0.837002	0.844147	0.824525	0.83336	0.870535	0.823929	0.873755	0.865698	0.889074	0.821642	0.683494	0.855917	0.844154	0.810006	0.852014	0.861202	0.841664	0.87262	0.792886	0.750802	0.833178	0.764816	0.827915	0.761491
cg13869341	0.687034	0.71939	0.777255	0.824889	0.667847	0.755734	0.693017	0.0813247	0.0820836	0.272688	0.0376716	0	0.0455408	0.0377792	0.0797137	0.0957773	0.0871569	0.0355886	0.0683431	0.0298688	0.0502828	0.0224444	0.0563919	0.10522	0.0770566	0.0396055	0.0406269	0.110545	0.0513	0.0475921	0.0908098	0.0920466	0.30316	0.115305	0.103133	0.118441	0.132575	0.105439	0.031922	0.0360637	0.0355238	0.0694103	0.0278785	0.0357894	0.0582653	0.0866592	0.0773417	0.0513451	0.0860971
cg13869341	0.687034	0.71939	0.777255	0.824889	0.667847	0.755734	0.693017	0.520514	0.610432	0.703126	0.607773	0.574529	0.623164	0.500314	0.527519	0.579935	0.593554	0.587175	0.709314	0.526009	0.599243	0.565616	0.565763	0.687187	0.501148	0.627824	0.532345	0.569157	0.597613	0.383265	0.493407	0.617904	0.502101	0.50083	0.5818	0.483218	0.48322	0.562191	0.594327	0.569117	0.546897	0.550791	0.533293	0.565557	0.527556	0.631007	0.529767	0.590628	0.56242
cg26928153	0.832394	0.812486	0.869554	0.938031	0.78484	0.830184	0.830846	0.744458	0.844371	0.63191	0.857076	0.509715	0.815857	0.730912	0.849958	0.787357	0.764255	0.798139	0.858614	0.751773	0.829335	0.842977	0.816524	0.854467	0.869217	0.820964	0.825439	0.785312	0.843349	0.849938	0.88477	0.853029	0.729134	0.864512	0.814894	0.763247	0.861195	0.797755	0.839131	0.841519	0.829021	0.836488	0.843683	0.771193	0.736272	0.724141	0.704252	0.759864	0.718079
cg26679879	0.38299	0.295129	0.34988	0.379274	0.341604	0.299527	0.364453	0.528882	0.629244	0.511259	0.508364	0.455823	0.562009	0.495554	0.532095	0.532281	0.599381	0.539484	0.641384	0.418215	0.567322	0.514166	0.552949	0.568369	0.630341	0.543144	0.532844	0.636675	0.58981	0.616188	0.630443	0.702318	0.719215	0.654229	0.660318	0.583106	0.638725	0.58695	0.57156	0.59247	0.634514	0.562934	0.660379	0.574288	0.561824	0.592125	0.60272	0.583754	0.486068
cg15560884	0.47458	0.445753	0.551663	0.487764	0.413756	0.532081	0.529556	0.732242	0.804894	0.556824	0.818638	0.640777	0.799817	0.736234	0.837579	0.681008	0.772563	0.68994	0.8006	0.795409	0.792959	0.809181	0.787472	0.819494	0.79312	0.761469	0.77145	0.715004	0.800552	0.743072	0.797562	0.837471	0.833307	0.885372	0.873563	0.70396	0.88542	0.775043	0.819644	0.792951	0.720163	0.788656	0.767897	0.796628	0.70589	0.83669	0.758293	0.773862	0.726715
cg16269199	0.332625	0.317716	0.418933	0.340569	0.320548	0.40132	0.361299	0.711633	0.744407	0.589015	0.811571	0.462489	0.719567	0.66177	0.813603	0.735541	0.649443	0.754748	0.766287	0.702618	0.771426	0.761712	0.745983	0.744863	0.758625	0.743627	0.763972	0.678551	0.818668	0.817068	0.834242	0.837898	0.788209	0.829638	0.75983	0.720464	0.801346	0.570413	0.774921	0.655451	0.730372	0.765952	0.726161	0.699136	0.690526	0.820162	0.6646	0.818022	0.743027
cg16269199	0.332625	0.317716	0.418933	0.340569	0.320548	0.40132	0.361299	0.616581	0.790636	0.713366	0.614924	0.547051	0.683982	0.620585	0.560185	0.611153	0.691576	0.589207	0.643311	0.600098	0.698076	0.557016	0.64866	0.665106	0.669611	0.635135	0.70253	0.782632	0.722678	0.798238	0.795912	0.780686	0.831036	0.764913	0.757557	0.767571	0.776258	0.763127	0.739128	0.68186	0.763849	0.589342	0.65382	0.683413	0.6336	0.69147	0.74489	0.737673	0.711905
cg26928153	0.832394	0.812486	0.869554	0.938031	0.78484	0.830184	0.830846	0.63579	0.678908	0.598531	0.635591	0.441283	0.647558	0.593316	0.706996	0.608808	0.664071	0.631865	0.647553	0.640006	0.668054	0.622529	0.690452	0.691352	0.714228	0.648878	0.708017	0.686537	0.768572	0.760573	0.729143	0.760938	0.71595	0.700886	0.703113	0.726177	0.752508	0.709117	0.675993	0.672631	0.684692	0.642424	0.653535	0.637298	0.636583	0.685683	0.595534	0.692607	0.678868
cg26928153	0.832394	0.812486	0.869554	0.938031	0.78484	0.830184	0.830846	0.700742	0.773104	0.723712	0.744761	0.54916	0.757878	0.680857	0.726044	0.764094	0.760542	0.76887	0.777187	0.773166	0.724893	0.797481	0.72724	0.783059	0.743476	0.753662	0.778528	0.828517	0.755157	0.787339	0.823377	0.814768	0.699736	0.825528	0.838064	0.840831	0.829351	0.710234	0.76505	0.763477	0.729015	0.749574	0.767384	0.757421	0.634585	0.646182	0.700643	0.733922	0.657597
cg26928153	0.832394	0.812486	0.869554	0.938031	0.78484	0.830184	0.830846	0.729379	0.805955	0.603585	0.797005	0.484352	0.749283	0.717415	0.807062	0.776094	0.733821	0.792576	0.77475	0.793861	0.792496	0.801972	0.747465	0.797492	0.758425	0.794578	0.787961	0.786626	0.771895	0.82105	0.825324	0.843876	0.740588	0.842618	0.840496	0.80852	0.84774	0.741623	0.784185	0.79355	0.734734	0.773338	0.777567	0.778924	0.717324	0.722927	0.706332	0.797221	0.6996
cg26928153	0.832394	0.812486	0.869554	0.938031	0.78484	0.830184	0.830846	0.595323	0.672276	0.665274	0.717528	0.45455	0.669773	0.596865	0.60644	0.652615	0.677662	0.693302	0.668618	0.692471	0.651928	0.642998	0.560879	0.664631	0.638405	0.633028	0.66775	0.703092	0.581226	0.767519	0.703311	0.752773	0.745027	0.691123	0.724729	0.641171	0.741368	0.711586	0.623005	0.728692	0.701362	0.597471	0.711742	0.67792	0.597132	0.68485	0.617296	0.645972	0.540496
cg16269199	0.332625	0.317716	0.418933	0.340569	0.320548	0.40132	0.361299	0.483707	0.467577	0.532023	0.560442	0.517591	0.535774	0.47156	0.481454	0.580433	0.565814	0.606777	0.646546	0.530404	0.530918	0.536771	0.567654	0.672836	0.560358	0.548454	0.636017	0.645519	0.606758	0.612526	0.631045	0.612628	0.702102	0.612798	0.68991	0.565214	0.641196	0.529359	0.567091	0.507602	0.549002	0.469095	0.692803	0.533987	0.567993	0.514841	0.517076	0.555073	0.529825
cg13869341	0.687034	0.71939	0.777255	0.824889	0.667847	0.755734	0.693017	0.766437	0.844732	0.688647	0.847542	0.51936	0.822476	0.756124	0.826641	0.794746	0.837777	0.830566	0.845323	0.842161	0.84354	0.857513	0.804103	0.844499	0.831157	0.827428	0.839941	0.775934	0.816629	0.857247	0.794383	0.832885	0.856316	0.86939	0.871181	0.703502	0.878504	0.836792	0.836385	0.832259	0.843493	0.838421	0.856238	0.833658	0.753579	0.808388	0.767804	0.826571	0.762882
cg26928153	0.832394	0.812486	0.869554	0.938031	0.78484	0.830184	0.830846	0.6522	0.715009	0.536531	0.728106	0.456616	0.641058	0.644054	0.751544	0.64915	0.738294	0.72649	0.71493	0.755235	0.654181	0.592444	0.616607	0.713217	0.718992	0.679587	0.702533	0.641815	0.694905	0.763928	0.734362	0.798677	0.779283	0.700322	0.762186	0.765997	0.811437	0.738635	0.674598	0.72323	0.624236	0.715557	0.709401	0.639735	0.569062	0.739723	0.697962	0.732381	0.613575
cg15560884	0.47458	0.445753	0.551663	0.487764	0.413756	0.532081	0.529556	0.224762	0.199936	0.188438	0.28457	0.247937	0.188863	0.201565	0.255776	0.204654	0.270901	0.174057	0.254112	0.222973	0.195141	0.187151	0.20378	0.262016	0.312474	0.221014	0.260574	0.262151	0.231499	0.347458	0.290016	0.459861	0.385515	0.326057	0.402649	0.449992	0.460221	0.233236	0.190139	0.190607	0.198903	0.149877	0.182773	0.186558	0.13505	0.207129	0.215879	NA	0.212797
cg26928153	0.832394	0.812486	0.869554	0.938031	0.78484	0.830184	0.830846	0.46834	0.374526	0.549483	0.485402	0.515831	0.403334	0.374049	0.396288	0.391261	0.396314	0.414513	0.395189	0.36705	0.428794	0.432357	0.430102	0.424254	0.355022	0.434668	0.428379	0.343274	0.368796	0.316219	0.407155	0.393913	0.462926	0.379022	0.348736	0.366677	0.401355	0.448019	0.340923	0.420373	0.387171	0.309567	0.292747	0.416711	0.335981	0.331768	0.299926	0.361242	0.308623
cg16269199	0.332625	0.317716	0.418933	0.340569	0.320548	0.40132	0.361299	0.747797	0.836637	0.596742	0.853506	0.557482	0.821381	0.754152	0.866083	0.807475	0.827506	0.840228	0.829575	0.835465	0.839212	0.860614	0.802245	0.828358	0.826468	0.818304	0.836944	0.771259	0.827901	0.855574	0.808394	0.872242	0.796801	0.833614	0.860251	0.737077	0.867448	0.845646	0.838958	0.818755	0.846271	0.835237	0.862097	0.829569	0.758441	0.840092	0.756388	0.83563	0.768584
cg16269199	0.332625	0.317716	0.418933	0.340569	0.320548	0.40132	0.361299	0.538042	0.649621	0.555576	0.657468	0.540745	0.597588	0.560281	0.559696	0.564703	0.581319	0.537871	0.638807	0.632369	0.607524	0.606916	0.601501	0.633333	0.624931	0.625385	0.624019	0.626746	0.596977	0.741328	0.529742	0.719329	0.728012	0.661002	0.707789	0.66906	0.650599	0.632653	0.597317	0.620082	0.623858	0.609234	0.605766	0.621005	0.585513	0.596098	0.571227	0.596029	0.549198
cg26928153	0.832394	0.812486	0.869554	0.938031	0.78484	0.830184	0.830846	0.753457	0.766527	0.725405	0.840645	0.797437	0.735736	0.693576	0.683851	0.772893	0.838515	0.767814	0.720709	0.769091	0.777312	0.756786	0.736905	0.845058	0.85624	0.805106	0.707969	0.769374	0.826507	0.782676	0.812337	0.881344	0.907462	0.812435	0.786194	0.760951	0.871116	0.833568	0.787491	0.808273	0.751967	0.81734	0.79931	0.782243	0.709485	0.784579	0.760835	0.833571	0.757817
cg16269199	0.332625	0.317716	0.418933	0.340569	0.320548	0.40132	0.361299	0.409421	0.488867	0.515587	0.408765	0.427232	0.452435	0.516439	0.551171	0.531583	0.429708	0.479408	0.483773	0.473774	0.371032	0.327731	0.414364	0.502395	0.479914	0.454063	0.474054	0.429051	0.549553	0.585719	0.586926	0.587735	0.647821	0.60782	0.636115	0.613296	0.544177	0.551693	0.576961	0.51987	0.358895	0.544621	0.587644	0.428983	0.437663	0.486123	0.485351	0.461167	0.516957
cg16269199	0.332625	0.317716	0.418933	0.340569	0.320548	0.40132	0.361299	0.774571	0.872028	0.710457	0.847194	0.545858	0.868975	0.789358	0.893006	0.85999	0.870872	0.831863	0.852495	0.910878	0.864121	0.875654	0.858855	0.879312	0.886819	0.867431	0.898246	0.869463	0.874961	0.854938	0.93543	0.912428	0.743011	0.912169	0.92791	0.891833	0.933655	0.849466	0.815975	0.853121	0.882546	0.867833	0.824171	0.88837	0.751959	0.832729	0.792564	0.845785	0.775649
cg26928153	0.832394	0.812486	0.869554	0.938031	0.78484	0.830184	0.830846	0.535888	0.625044	0.579954	0.59046	0.512079	0.439724	0.40613	0.472588	0.522039	0.464346	0.548236	0.464485	0.434315	0.602203	0.466023	0.441351	0.468255	0.378401	0.522245	0.530059	0.530133	0.557435	0.365043	0.461067	0.491674	0.426141	0.432788	0.419129	0.392683	0.464197	0.480113	0.532175	0.463129	0.431701	0.368235	0.534915	0.435861	0.341544	0.423934	0.443809	0.506372	0.564595
cg02339369	0.872024	0.840302	0.877252	0.871852	0.853797	0.857913	0.873276	0.550521	0.459246	0.417659	0.397742	0.302744	0.45084	0.34658	0.434042	0.346803	0.444385	0.378339	0.457516	0.451974	0.419844	0.385022	0.417221	0.407944	0.399356	0.48387	0.445138	0.515893	0.601725	0.563777	0.553488	0.655331	0.564058	0.602193	0.604927	0.678948	0.64067	0.438231	0.396192	0.458269	0.454829	0.469944	0.3954	0.351409	0.481404	0.397454	0.519376	0.431684	0.457558
cg13869341	0.687034	0.71939	0.777255	0.824889	0.667847	0.755734	0.693017	0.540298	0.627551	0.741492	0.636123	0.407049	0.607216	0.565965	0.520971	0.631415	0.678325	0.636742	0.630908	0.55496	0.694068	0.65443	0.588874	0.583848	0.630986	0.60568	0.59443	0.563802	0.626608	0.766145	0.649233	0.773866	0.789119	0.684269	0.7325	0.647878	0.733613	0.672205	0.773601	0.649226	0.647152	0.691184	0.721865	0.694402	0.575937	0.688686	0.673656	0.672608	0.661139
cg15560884	0.47458	0.445753	0.551663	0.487764	0.413756	0.532081	0.529556	0.473127	0.513686	0.394807	0.512154	0.382892	0.435237	0.395871	0.505196	0.430909	0.490364	0.479521	0.420288	0.478517	0.503487	0.500892	0.462921	0.501934	0.536364	0.452506	0.436121	0.471756	0.54589	0.578732	0.584444	0.62882	0.620405	0.580749	0.551046	0.55827	0.589628	0.522734	0.46271	0.481499	0.513282	0.492425	0.413326	0.504826	0.456427	0.430245	0.434059	0.473661	0.40978
cg13869341	0.687034	0.71939	0.777255	0.824889	0.667847	0.755734	0.693017	0.72806	0.752167	0.668553	0.769964	0.56046	0.783928	0.734714	0.79618	0.732494	0.789967	0.793575	0.781562	0.872411	0.76678	0.722101	0.736412	0.812058	0.784451	0.814067	0.84402	0.725242	0.834306	0.871759	0.821413	0.656265	0.695145	0.834859	0.778072	0.82373	0.825563	0.689916	0.753284	0.786243	0.755454	0.788939	0.787484	0.797171	0.684417	0.806771	0.725518	0.777519	0.756942
cg16269199	0.332625	0.317716	0.418933	0.340569	0.320548	0.40132	0.361299	0.398104	0.49556	0.540191	0.467034	0.405338	0.47868	0.443561	0.480315	0.531429	0.536789	0.499916	0.537633	0.539985	0.552035	0.520446	0.420824	0.466751	0.362058	0.395392	0.488802	0.34805	0.412425	0.335453	0.421841	0.520636	0.383017	0.350871	0.489557	0.418333	0.447891	0.484933	0.47477	0.412567	0.422487	0.484759	0.530462	0.584173	0.343395	0.484258	0.602289	0.444698	0.371303
cg26928153	0.832394	0.812486	0.869554	0.938031	0.78484	0.830184	0.830846	0.789814	0.847907	0.648188	0.796001	0.549503	0.797014	0.727898	0.857305	0.815257	0.746874	0.801382	0.805258	0.826195	0.80251	0.754039	0.811055	0.845171	0.836518	0.776948	0.79079	0.735495	0.812336	0.812175	0.846465	0.884405	0.827029	0.848549	0.844238	0.760124	0.849662	0.788141	0.81252	0.844719	0.817365	0.834176	0.866644	0.813942	0.771403	0.848873	0.725276	0.834131	0.767636
cg26928153	0.832394	0.812486	0.869554	0.938031	0.78484	0.830184	0.830846	0.386073	0.50608	0.489924	0.415142	0.471835	0.442782	0.421408	0.497588	0.492235	0.455629	0.502023	0.486724	0.465676	0.499572	0.508153	0.441916	0.417463	0.387291	0.403658	0.455646	0.300617	0.411632	0.319941	0.457374	0.473055	0.395197	0.359393	0.427611	0.393321	0.448276	0.456188	0.419706	0.389964	0.468529	0.44508	0.414144	0.456074	0.421502	0.512785	0.392909	0.48779	0.480819
cg26928153	0.832394	0.812486	0.869554	0.938031	0.78484	0.830184	0.830846	0.75787	0.774013	0.722072	0.765457	0.620997	0.77097	0.732846	0.877836	0.803739	0.782322	0.763042	0.789577	0.797582	0.800451	0.774081	0.749807	0.831373	0.764906	0.753033	0.801823	0.729503	0.755218	0.866306	0.854577	0.885835	0.865355	0.861998	0.821786	0.828174	0.715415	0.821857	0.817344	0.818498	0.834901	0.806159	0.826534	0.797335	0.723672	0.828691	0.771258	0.798917	0.748891
cg26928153	0.832394	0.812486	0.869554	0.938031	0.78484	0.830184	0.830846	0.258966	0.251138	0.272162	0.2492	0.190274	0.254757	0.224667	0.278434	0.310798	0.294584	0.344922	0.316675	0.264374	0.281203	0.270993	0.215898	0.258658	0.203879	0.209354	0.26582	0.229293	0.281254	0.323653	0.41105	0.489565	0.429492	0.385358	0.400604	0.365514	0.452517	0.275162	0.248316	0.194703	0.229264	0.259984	0.293579	0.259846	0.180642	0.205113	0.210978	0.227784	0.327291
cg13869341	0.687034	0.71939	0.777255	0.824889	0.667847	0.755734	0.693017	0.67187	0.732578	0.503346	0.706857	0.448919	0.709122	0.668943	0.792936	0.697273	0.74304	0.71294	0.737865	0.750885	0.732515	0.753925	0.709659	0.750885	0.746973	0.737526	0.763506	0.642057	0.747071	0.79186	0.850833	0.822668	0.661796	0.823488	0.852138	0.636139	0.870761	0.718489	0.737185	0.726257	0.74433	0.723711	0.68831	0.724701	0.61756	0.575876	0.644253	0.698901	0.645568
cg22519184	0.351897	0.298767	0.371409	0.245	0.354838	0.363345	0.373926	0.280573	0.437873	0.397599	0.33251	0.375754	0.363894	0.290358	0.330183	0.372627	0.385563	0.458467	0.441132	0.378105	0.359965	0.43222	0.354407	0.350813	0.259066	0.25455	0.422749	0.336438	0.340824	0.271733	0.360058	0.361247	0.342911	0.292357	0.418532	0.315247	0.444381	0.379771	0.38987	0.339802	0.433847	0.395451	0.262349	0.372124	0.274552	0.331122	0.338868	0.36481	0.405468
cg26679879	0.38299	0.295129	0.34988	0.379274	0.341604	0.299527	0.364453	0.238018	0.289749	0.249058	0.290623	0.421589	0.261632	0.262012	0.308047	0.321122	0.332815	0.333421	0.274976	0.274573	0.288561	0.27371	0.264295	0.304429	0.282873	0.311929	0.330238	0.328732	0.27845	0.364674	0.48717	0.474284	0.372936	0.450684	0.482262	0.500772	0.53804	0.36642	0.310158	0.231056	0.270547	0.246892	0.272101	0.28489	0.282833	0.215268	0.292056	0.270494	0.299521
cg10692041	0.776293	0.798013	0.827399	0.793596	0.751892	0.837653	0.815985	0.655207	0.799918	0.608934	0.649964	0.525183	0.678172	0.623911	0.69712	0.758644	0.733374	0.622613	0.711942	0.705177	0.64574	0.737614	0.704152	0.800253	0.721431	0.706192	0.726468	0.667714	0.744314	0.854026	0.789569	0.84361	0.802864	0.818412	0.732788	0.808715	0.639739	0.736855	0.70875	0.701436	0.700983	0.696439	0.771231	0.609917	0.670284	0.641981	0.670387	0.718387	0.703055
cg24669183	0.689069	0.69114	0.723673	0.699618	0.641718	0.727526	0.734555	0.773732	0.866087	0.621077	0.860873	0.588086	0.824554	0.763792	0.877468	0.837424	0.846517	0.836533	0.8635	0.857469	0.860566	0.863508	0.825206	0.860635	0.840927	0.835848	0.852014	0.773008	0.850774	0.872195	0.814692	0.881395	0.866271	0.878677	0.866776	0.717963	0.877973	0.854012	0.851153	0.858682	0.868509	0.847589	0.875873	0.842926	0.762199	0.830198	0.786782	0.858893	0.779294
cg26679879	0.38299	0.295129	0.34988	0.379274	0.341604	0.299527	0.364453	0.749308	0.824884	0.645872	0.855784	0.676017	0.804418	0.745425	0.830161	0.817524	0.818526	0.800525	0.852465	0.833242	0.799116	0.839912	0.794728	0.838211	0.829263	0.820096	0.832046	0.738578	0.824626	0.871203	0.806959	0.861384	0.871324	0.866103	0.876331	0.721738	0.864317	0.819045	0.824067	0.838932	0.842257	0.825262	0.847108	0.821704	0.748151	0.808614	0.769015	0.825828	0.752218
cg26928153	0.832394	0.812486	0.869554	0.938031	0.78484	0.830184	0.830846	0.662755	0.749723	0.566081	0.765882	0.487159	0.697755	0.653038	0.753909	0.691367	0.711518	0.730961	0.741138	0.729796	0.763171	0.705831	0.718551	0.757116	0.759239	0.722149	0.784273	0.65461	0.767102	0.796831	0.719697	0.777965	0.786545	0.750398	0.781682	0.652191	0.784734	0.719871	0.717166	0.717751	0.771465	0.705585	0.762941	0.73319	0.641094	0.757184	0.694948	0.759166	0.71506
cg16269199	0.332625	0.317716	0.418933	0.340569	0.320548	0.40132	0.361299	0.65844	0.71772	0.549447	0.798122	0.452542	0.755473	0.633176	0.769927	0.74972	0.762358	0.746047	0.762188	0.755879	0.766243	0.783691	0.702565	0.780391	0.757448	0.729528	0.742886	0.77634	0.761566	0.786914	0.801088	0.813046	0.801316	0.834831	0.817739	0.662504	0.825802	0.77724	0.694088	0.76677	0.75554	0.71033	0.783603	0.733769	0.697127	0.75198	0.702013	0.726962	0.695959
cg26928153	0.832394	0.812486	0.869554	0.938031	0.78484	0.830184	0.830846	0.828237	0.881208	0.789788	0.923491	0.583926	0.874805	0.604665	0.925579	0.877878	0.87701	0.853306	0.90697	0.884316	0.867903	0.873585	0.838259	0.921884	0.864706	0.87017	0.859684	0.833523	0.889487	0.928999	0.905067	0.893982	0.871707	0.915921	0.853585	0.785391	0.886489	0.848986	0.86977	0.882438	0.886288	0.859385	0.929434	0.861136	0.805823	0.913353	0.839937	0.897388	0.842192
cg13869341	0.687034	0.71939	0.777255	0.824889	0.667847	0.755734	0.693017	1	0.532237	0.631319	0.878062	1	0.844192	1	0.820987	0.860507	0.849577	0.828396	0.859756	0.705974	0.967342	0.621522	0.554756	0.848239	0.951973	0.964546	0.679579	0.560498	0.638275	0.979968	0.996142	0.996871	1	1	0.988889	0.984571	0.992662	0.884118	0.964893	0.942081	0.970195	0.956368	0.976963	0.720675	1	0.761013	1	0.965218	1
cg26928153	0.832394	0.812486	0.869554	0.938031	0.78484	0.830184	0.830846	0.214698	0.288929	0.392993	0.200466	0.429464	0.250041	0.220048	0.228642	0.197605	0.237523	0.224762	0.230371	0.220611	0.242024	0.215311	0.26966	0.253392	0.244642	0.232061	0.224608	0.173956	0.219008	0.171829	0.338839	0.219821	0.389649	0.240833	0.207803	0.321109	0.341182	0.253185	0.192235	0.163967	0.209026	0.262152	0.19814	0.207519	0.190857	0.3171	0.237384	0.302276	0.226058
cg26928153	0.832394	0.812486	0.869554	0.938031	0.78484	0.830184	0.830846	0.816712	0.91539	0.749983	0.910966	0.616995	0.908354	0.83163	0.885499	0.866188	0.861502	0.874438	0.914855	0.929591	0.922668	0.895017	0.858275	0.913329	0.914917	0.90633	0.840789	0.908702	0.907434	0.939217	0.852916	0.988541	0.915334	0.861269	0.973606	0.774618	0.944716	0.898506	0.916665	0.906733	0.865347	0.91324	0.906223	0.876039	0.8	0.863195	0.803808	0.892243	0.819052
cg15560884	0.47458	0.445753	0.551663	0.487764	0.413756	0.532081	0.529556	0.236287	0.25232	0.155933	0.188322	0.306517	0.213432	0.193104	0.219192	0.20582	0.228225	0.246161	0.285898	0.216605	0.255066	0.2653	0.232335	0.233942	0.200369	0.207302	0.250407	0.252064	0.22183	0.240994	0.448086	0.389184	0.441413	0.426416	0.425166	0.344679	0.441438	0.250653	0.220923	0.225216	0.247493	0.172388	0.251827	0.233146	0.224111	0.282474	0.216413	0.223923	0.256271
cg24669183	0.689069	0.69114	0.723673	0.699618	0.641718	0.727526	0.734555	0.590021	0.582623	0.600054	0.665101	0.483498	0.635421	0.611748	0.652329	0.683041	0.669682	0.653164	0.709545	0.56876	0.747591	0.698519	0.677751	0.728647	0.688305	0.671243	0.750295	0.633119	0.736011	0.804346	0.735593	0.636962	0.769667	0.775965	0.796798	0.668867	0.804863	0.672216	0.700672	0.592261	0.674116	0.669906	0.69778	0.74461	0.694346	0.632834	0.705302	0.629244	0.620182
cg26928153	0.832394	0.812486	0.869554	0.938031	0.78484	0.830184	0.830846	0.686369	0.738299	0.538278	0.750407	0.496522	0.722457	0.675392	0.775039	0.698463	0.755752	0.735546	0.764874	0.761467	0.745013	0.781461	0.708939	0.759414	0.740138	0.737774	0.761061	0.779852	0.701905	0.735307	0.802018	0.806106	0.777057	0.806572	0.815499	0.710824	0.830526	0.72885	0.740724	0.743633	0.729401	0.731516	0.750204	0.718399	0.670181	0.686195	0.642193	0.72469	0.646941
cg24669183	0.689069	0.69114	0.723673	0.699618	0.641718	0.727526	0.734555	0.29631	0.392979	0.446511	0.380687	0.370537	0.389572	0.315321	0.310608	0.385802	0.374504	0.424761	0.439659	0.358193	0.414632	0.402741	0.28942	0.337194	0.335375	0.340939	0.384024	0.341744	0.342052	0.239085	0.396285	0.381539	0.289507	0.282532	0.407346	0.352161	0.393977	0.357694	0.40979	0.289515	0.381685	0.337087	0.293426	0.343691	0.289653	0.40499	0.345787	0.365625	0.366756
cg17505339	0.832255	0.784937	0.883166	0.923639	0.793634	0.826126	0.821285	0.0945047	0.205683	0.112008	0.202533	0.162849	0.0906091	0.0947425	0.12233	0.105611	0.124312	0.153483	0.202042	0.112548	0.126868	0.0980286	0.108482	0.222916	NA	0.135471	0.134313	0.288086	0.111415	0.429897	0.37074	0.404107	0.396324	0.239793	0.413909	0.381469	0.426826	0.145835	0.10672	0.0955925	0.10618	0.113917	0.101761	0.120806	0.0728139	0.0752248	0.126252	0.119548	0.124247
cg26928153	0.832394	0.812486	0.869554	0.938031	0.78484	0.830184	0.830846	0.724601	0.807037	0.659228	0.860504	0.49714	0.792032	0.705015	0.814387	0.735869	0.794385	0.769924	0.795123	0.713144	0.738663	0.695162	0.777133	0.833535	0.818339	0.772212	0.764279	0.757462	0.838549	0.883689	0.820117	0.829705	0.831955	0.853084	0.791123	0.681679	0.824386	0.777245	0.797247	0.814371	0.8102	0.774275	0.804711	0.764426	0.746433	0.744717	0.743212	0.773739	0.751046
cg13869341	0.687034	0.71939	0.777255	0.824889	0.667847	0.755734	0.693017	0.717537	0.79117	0.691023	0.809749	0.466288	0.772235	0.703015	0.837501	0.749085	0.787819	0.784631	0.770531	0.78974	0.76987	0.806353	0.688506	0.805379	0.784108	0.766401	0.791873	0.668393	0.79034	0.841541	0.828207	0.84984	0.816471	0.841164	0.82553	0.672731	0.844817	0.790367	0.772079	0.809798	0.778029	0.715745	0.797046	0.775324	0.709683	0.787128	0.732016	0.785642	0.721976
cg26928153	0.832394	0.812486	0.869554	0.938031	0.78484	0.830184	0.830846	0.700321	0.647532	0.600662	0.774172	0.433869	0.707761	0.661306	0.804031	0.6882	0.68824	0.694286	0.65947	0.759169	0.774202	0.626141	0.673673	0.79402	0.707199	0.655176	0.803093	0.657092	0.693151	0.753192	0.752832	0.815672	0.813355	0.803999	0.753735	0.680655	0.784277	0.688322	0.613797	0.743897	0.748721	0.635279	0.778736	0.69399	0.69304	0.756446	0.701739	0.734935	0.65983
cg26679879	0.38299	0.295129	0.34988	0.379274	0.341604	0.299527	0.364453	0.230901	0.281462	0.252067	0.323679	0.248701	0.249382	0.235174	0.282106	0.261855	0.27614	0.224394	0.303033	0.24556	0.277848	0.247536	0.243059	0.281246	0.310406	0.254474	0.253884	0.347829	0.244463	0.442898	0.350501	0.421784	0.388666	0.413804	0.467431	0.352406	0.485234	0.330386	0.237042	0.263326	0.254327	0.287749	0.266812	0.2815	NA	0.273215	0.259989	0.220633	0.271103
cg16269199	0.332625	0.317716	0.418933	0.340569	0.320548	0.40132	0.361299	0.21427	0.187922	0.252618	0.205584	0.254033	0.231446	0.217094	0.227804	0.267415	0.310771	0.356874	0.334223	0.297826	0.32987	0.306565	0.23187	0.262971	0.206687	0.242541	0.29168	0.235842	0.236605	0.412532	0.383989	0.506803	0.475738	0.36676	0.457959	0.391722	0.422159	0.279482	0.235554	0.191602	0.248344	0.208348	0.183585	0.217753	0.218071	0.240854	0.223826	0.27635	0.256507
cg24669183	0.689069	0.69114	0.723673	0.699618	0.641718	0.727526	0.734555	0.397696	0.440685	0.415076	0.41354	0.393416	0.447776	0.400128	0.384466	0.404922	0.447009	0.461076	0.499877	0.36335	0.397978	0.431127	0.356995	0.509453	0.459136	0.437561	0.483956	0.527351	0.465608	0.543134	0.515473	0.639016	0.553901	0.579781	0.500475	0.526471	0.556666	0.476993	0.46869	0.453986	0.451409	0.403249	0.427557	0.429666	0.479308	0.320443	0.414468	0.392703	0.383199
cg16269199	0.332625	0.317716	0.418933	0.340569	0.320548	0.40132	0.361299	0.516543	0.649998	0.67585	0.591249	0.50035	0.617634	0.535609	0.597311	0.628442	0.632932	0.674597	0.666462	0.664268	0.635171	0.619713	0.572634	0.569333	0.486945	0.541491	0.628651	0.540758	0.620559	0.370501	0.547969	0.664291	0.463235	0.454918	0.597364	0.54754	0.546078	0.645792	0.599295	0.591981	0.61987	0.632166	0.597606	0.640779	0.489846	0.671486	0.592683	0.623709	0.599823
cg24669183	0.689069	0.69114	0.723673	0.699618	0.641718	0.727526	0.734555	0.64882	0.732202	0.601691	0.734536	0.47886	0.620764	0.63266	0.698943	0.674078	0.666316	0.666845	0.751536	0.687761	0.70013	0.680843	0.632868	0.722805	0.660551	0.6851	0.767272	0.701463	0.735776	0.810591	0.750176	0.696347	0.781583	0.740349	0.78506	0.787285	0.761093	0.724973	0.672833	0.705338	0.720446	0.69989	0.652541	0.712098	0.554073	0.701831	0.632921	0.651633	0.663192
cg24669183	0.689069	0.69114	0.723673	0.699618	0.641718	0.727526	0.734555	0.78895	0.891602	0.710451	0.865296	0.610895	0.809445	0.741413	0.876416	0.818363	0.845516	0.801303	0.827371	0.842149	0.828182	0.778944	0.823835	0.843157	0.849609	0.787601	0.824505	0.723452	0.870074	0.866474	0.849171	0.894607	0.730184	0.815673	0.851503	0.749704	0.872365	0.849617	0.792121	0.831175	0.855551	0.850515	0.747946	0.845195	0.750809	0.706391	0.730622	0.832565	0.732683
cg26928153	0.832394	0.812486	0.869554	0.938031	0.78484	0.830184	0.830846	0.681915	0.764075	0.539142	0.794568	0.478084	0.749881	0.691415	0.775856	0.763486	0.77538	0.767028	0.794826	0.693732	0.77541	0.755749	0.738753	0.798622	0.783235	0.763358	0.746183	0.812973	0.773861	0.808679	0.791751	0.827578	0.801145	0.838288	0.819502	0.703784	0.828218	0.773768	0.748159	0.795087	0.780149	0.779689	0.820871	0.78004	0.707747	0.753161	0.696756	0.776431	0.71799
cg16269199	0.332625	0.317716	0.418933	0.340569	0.320548	0.40132	0.361299	0.756624	0.840039	0.650556	0.831508	0.537448	0.809776	0.710898	0.804027	0.795091	0.78442	0.76987	0.786712	0.806668	0.778324	0.745546	0.769717	0.808134	0.826394	0.773406	0.780035	0.808801	0.861517	0.873851	0.794873	0.853116	0.833888	0.849965	0.799809	0.747544	0.847651	0.781634	0.7947	0.830543	0.836131	0.753299	0.766503	0.795924	0.705543	0.792872	0.766512	0.813749	0.786434
cg16269199	0.332625	0.317716	0.418933	0.340569	0.320548	0.40132	0.361299	0.850011	0.963468	0.776205	0.968584	0.651802	0.938986	0.853349	0.888392	0.889598	0.933955	0.932458	0.946048	0.926725	0.924481	0.914342	0.924852	0.958088	0.961727	0.947188	0.940935	0.861862	0.946558	0.938885	0.832107	0.964633	0.882055	0.927597	0.940536	0.815456	0.949216	0.952132	0.942284	0.950412	0.973187	0.955656	0.979196	0.962216	0.843458	0.939223	0.871775	0.96558	0.872183
cg26928153	0.832394	0.812486	0.869554	0.938031	0.78484	0.830184	0.830846	0.410139	0.570004	0.570449	0.46499	0.423391	0.458765	0.444009	0.509305	0.485294	0.513436	0.560063	0.480551	0.537696	0.500349	0.508905	0.455254	0.477822	0.408566	0.406817	0.488143	0.351527	0.386042	0.293198	0.401015	0.591176	0.377657	0.364798	0.466102	0.406564	0.39791	0.538903	0.458201	0.432036	0.498491	0.45873	0.440719	0.48075	0.412688	0.472534	0.509863	0.466241	0.49066
cg16269199	0.332625	0.317716	0.418933	0.340569	0.320548	0.40132	0.361299	0.768141	0.837696	0.668981	0.863739	0.46859	0.805878	0.742364	0.85148	0.828146	0.82181	0.830697	0.854452	0.834365	0.849601	0.811963	0.814827	0.836516	0.836022	0.814748	0.841462	0.88635	0.847736	0.856589	0.854587	0.834708	0.826594	0.865871	0.833456	0.837204	0.855747	0.826879	0.841022	0.845063	0.766908	0.818205	0.887282	0.833143	0.760754	0.842485	0.754445	0.829228	0.753334
cg26679879	0.38299	0.295129	0.34988	0.379274	0.341604	0.299527	0.364453	0.203544	0.252333	0.211552	0.31174	0.226009	0.186701	0.224696	0.286754	0.224404	0.254544	0.224952	0.260006	0.226563	0.225112	0.212561	0.203005	0.250036	0.24535	0.257095	0.226977	0.202667	0.206656	0.464321	0.301182	0.485304	0.42862	0.328183	0.385743	0.382216	0.484916	0.246596	0.253577	0.165894	0.210027	0.208805	0.184665	0.198455	0.185229	0.253058	0.208099	0.23022	0.23722
cg16269199	0.332625	0.317716	0.418933	0.340569	0.320548	0.40132	0.361299	0.714705	0.796665	0.758364	0.793465	0.675594	0.769487	0.706189	0.688951	0.791937	0.786926	0.754845	0.799471	0.728312	0.735276	0.700106	0.754811	0.371871	0.708435	0.68869	0.753464	0.644032	0.741651	0.28768	0.377883	0.36174	0.640894	0.677029	0.347684	0.675534	0.338498	0.780549	0.704501	0.807632	0.765467	0.65997	0.7267	0.728469	0.34082	0.785686	0.704888	0.733118	0.767994
cg16269199	0.332625	0.317716	0.418933	0.340569	0.320548	0.40132	0.361299	0.728986	0.802048	0.657246	0.818879	0.466518	0.779944	0.704164	0.852145	0.771454	0.776258	0.790285	0.809492	0.792786	0.802294	0.820732	0.767831	0.812948	0.78886	0.780531	0.797533	0.672823	0.785724	0.849266	0.823743	0.860456	0.82727	0.845275	0.838468	0.762949	0.857432	0.799117	0.799231	0.810945	0.804567	0.788939	0.822952	0.783972	0.719348	0.789984	0.734573	0.779081	0.730346
cg16269199	0.332625	0.317716	0.418933	0.340569	0.320548	0.40132	0.361299	0.475526	0.635314	0.519902	0.560501	0.451153	0.501849	0.461155	0.561062	0.509371	0.52594	0.593818	0.533818	0.588399	0.539053	0.502801	0.49382	0.457085	0.488583	0.437422	0.466885	0.454616	0.474286	0.304659	0.492079	0.56888	0.480081	0.409587	0.47583	0.453537	0.515357	0.553844	0.485729	0.478233	0.470342	0.561672	0.453738	0.52489	0.400817	0.561408	0.527788	0.47799	0.464467
cg26928153	0.832394	0.812486	0.869554	0.938031	0.78484	0.830184	0.830846	0.655833	0.629952	0.529659	0.705098	0.415491	0.705006	0.613563	0.714585	0.663327	0.673131	0.662681	0.489806	0.547258	0.68108	0.665581	0.731602	0.711455	0.701692	0.711723	0.679276	0.631991	0.726456	0.78626	0.723714	0.779391	0.771294	0.782372	0.729923	0.582942	0.754683	0.610238	0.7282	0.645508	0.682533	0.698668	0.749795	0.671459	0.671773	0.708262	0.600257	0.661322	0.656115
cg13869341	0.687034	0.71939	0.777255	0.824889	0.667847	0.755734	0.693017	0.247157	0.187839	0.229724	0.324239	0.308668	0.225588	0.24772	0.188131	0.245639	0.282963	0.241377	0.258441	0.245248	0.299507	0.229977	0.245032	0.292955	0.320176	0.299284	0.260338	0.299259	0.296959	0.415003	0.331922	0.487269	0.427679	0.4083	0.402072	0.348772	0.486152	0.297186	0.233231	0.201695	0.250134	0.239164	0.216732	0.245619	0.218742	0.241865	0.279453	0.251098	0.285193
cg13869341	0.687034	0.71939	0.777255	0.824889	0.667847	0.755734	0.693017	0.474191	0.679455	0.666852	0.578823	0.479129	0.5897	0.545643	0.596506	0.603793	0.595705	0.630941	0.603798	0.572979	0.576134	0.555513	0.535248	0.590589	0.485694	0.510548	0.574374	0.505519	0.528112	0.388078	0.587033	0.573788	0.451197	0.489019	0.528861	0.467497	0.517095	0.620874	0.549391	0.51149	0.628769	0.615814	0.597834	0.581306	0.458283	0.56719	0.580541	0.570497	0.506879
cg24669183	0.689069	0.69114	0.723673	0.699618	0.641718	0.727526	0.734555	0.343467	0.294171	0.302362	0.45374	0.423116	0.380725	0.388854	0.363842	0.415717	0.44415	0.358629	0.403004	0.351356	0.430006	0.396836	0.393792	0.450219	0.521211	0.455249	0.343097	0.45266	0.437773	0.546663	0.557504	0.55196	0.500025	0.511034	0.516128	0.466472	0.570185	0.393738	0.403184	0.37276	0.43862	0.411125	0.305356	0.398279	0.386526	0.354696	0.371967	0.404854	0.386215
cg24669183	0.689069	0.69114	0.723673	0.699618	0.641718	0.727526	0.734555	0.57668	0.751026	0.693188	0.606145	0.47227	0.69113	0.586852	0.652866	0.644962	0.695972	0.74538	0.632798	0.70955	0.632222	0.586122	0.60077	0.60995	0.706298	0.563334	0.543522	0.664821	0.596491	0.754899	0.696447	0.682169	0.763456	0.7335	0.763879	0.700843	0.645648	0.718647	0.601953	0.610858	0.711218	0.684889	0.643186	0.638264	0.524156	0.719172	0.69451	0.697172	0.590774
cg15560884	0.47458	0.445753	0.551663	0.487764	0.413756	0.532081	0.529556	0.335783	0.291297	0.454325	0.357868	0.235127	0.317663	0.349023	0.304797	0.310464	0.40501	0.359619	0.319616	0.37692	0.385107	0.284642	0.351546	0.327661	0.26439	0.320897	0.35468	0.38403	0.261733	0.431851	0.387589	0.508516	0.493453	0.547054	0.519661	0.542529	0.54805	0.402676	0.357349	0.25143	0.417569	0.267186	0.269302	0.375353	0.270475	0.340353	0.343432	0.369189	0.318482
cg26928153	0.832394	0.812486	0.869554	0.938031	0.78484	0.830184	0.830846	0.654757	0.744372	0.604065	0.807567	0.487755	0.755123	0.68045	0.645291	0.740699	0.577877	0.71027	0.730377	0.735314	0.767371	0.656967	0.720663	0.738022	0.80072	0.659302	0.619855	0.74426	0.657798	0.735308	0.829322	0.886035	0.678896	0.800078	0.821225	0.713613	0.819078	0.757766	0.685412	0.742157	0.712233	0.629944	0.762152	0.750537	0.659633	0.736216	0.620554	0.780747	0.659587
cg13869341	0.687034	0.71939	0.777255	0.824889	0.667847	0.755734	0.693017	0.662908	0.783789	0.595267	0.771864	0.545529	0.772582	0.708228	0.767185	0.73986	0.757705	0.77686	0.753814	0.769275	0.761404	0.72871	0.758006	0.789106	0.809338	0.74499	0.718765	0.773248	0.795971	0.828797	0.8419	0.69361	0.743704	0.86031	0.849559	0.788125	0.870982	0.668195	0.781044	0.747302	0.809886	0.807197	0.6995	0.76583	0.655438	0.695047	0.708517	0.814018	0.684571
cg26928153	0.832394	0.812486	0.869554	0.938031	0.78484	0.830184	0.830846	0.73552	0.811342	0.71268	0.824772	0.563459	0.79061	0.730506	0.849622	0.794035	0.80879	0.802072	0.828834	0.815882	0.82272	0.830103	0.784397	0.785695	0.793162	0.803291	0.82867	0.737412	0.799754	0.852333	0.85184	0.863395	0.795278	0.831168	0.859327	0.861158	0.86947	0.783853	0.800804	0.81675	0.810879	0.810399	0.814436	0.797539	0.717079	0.765951	0.74145	0.800119	0.726273
cg24669183	0.689069	0.69114	0.723673	0.699618	0.641718	0.727526	0.734555	0.741348	0.813868	0.901707	0.848869	0.709186	0.811221	0.747003	0.723313	0.837152	0.829877	0.778236	0.82771	0.767316	0.841392	0.810608	0.849222	0.863861	0.782378	0.844118	0.871345	0.739221	0.887642	0.582725	0.694467	0.566592	0.599479	0.712268	0.638968	0.744575	0.74555	0.803194	0.811042	0.836517	0.891899	0.905993	0.808979	0.818217	0.747737	0.870827	0.741756	0.843633	0.810821
cg24669183	0.689069	0.69114	0.723673	0.699618	0.641718	0.727526	0.734555	0.695163	0.882756	0.751594	0.870013	0.673687	0.835205	0.721969	0.758581	0.829656	0.870929	0.826648	0.83936	0.866083	0.815981	0.887373	0.843372	0.868209	0.86549	0.779143	0.839441	0.830041	0.903103	0.76788	0.90775	0.793526	0.811912	0.883132	0.878539	0.817153	0.901195	0.829431	0.843107	0.835288	0.826931	0.858105	0.897588	0.841202	0.722878	0.804881	0.851729	0.872349	0.836805
cg16269199	0.332625	0.317716	0.418933	0.340569	0.320548	0.40132	0.361299	0.726679	0.786586	0.647013	0.734036	0.501404	0.737376	0.696096	0.829722	0.66426	0.735471	0.756048	0.778456	0.759257	0.743512	0.743574	0.744725	0.795436	0.7483	0.717853	0.750179	0.794778	0.747097	0.841349	0.738105	0.717995	0.795824	0.8016	0.832529	0.767564	0.836583	0.707234	0.766186	0.787711	0.743535	0.758532	0.797918	0.761237	0.694572	0.771894	0.720346	0.759356	0.701744
cg26928153	0.832394	0.812486	0.869554	0.938031	0.78484	0.830184	0.830846	0.785966	0.85741	0.652408	0.888253	0.506169	0.833953	0.769722	0.895841	0.858327	0.850917	0.825524	0.775405	0.875366	0.86618	0.837995	0.835391	0.877243	0.862006	0.855287	0.862152	0.806273	0.850492	0.877032	0.849797	0.891975	0.775294	0.854165	0.862746	0.853145	0.905969	0.832213	0.841334	0.858008	0.864393	0.853291	0.850787	0.848313	0.769078	0.845359	0.769764	0.857044	0.785871
cg13869341	0.687034	0.71939	0.777255	0.824889	0.667847	0.755734	0.693017	0.757962	0.854546	0.636007	0.860346	0.55354	0.826266	0.73659	0.872373	0.826597	0.833726	0.834199	0.843509	0.842421	0.840398	0.853432	0.807679	0.845984	0.826255	0.826825	0.83578	0.736896	0.827369	0.878577	0.857944	0.872057	0.842172	0.83161	0.861027	0.751948	0.859418	0.850651	0.845938	0.842202	0.854887	0.822117	0.821113	0.833101	0.732441	0.829118	0.772163	0.840161	0.776943
cg10692041	0.776293	0.798013	0.827399	0.793596	0.751892	0.837653	0.815985	0.799163	0.889295	0.750794	0.797102	0.619407	0.796278	0.769277	0.740096	0.719785	0.856622	0.832844	0.831576	0.848477	0.850705	0.863487	0.797934	0.850896	0.838904	0.831904	0.836684	0.846897	0.840159	0.978758	0.884622	0.956738	0.758858	0.89789	0.959031	0.902653	0.849235	0.873434	0.846919	0.857422	0.860604	0.843986	0.867462	0.823648	0.788732	0.83226	0.808459	0.809306	0.80538
cg15560884	0.47458	0.445753	0.551663	0.487764	0.413756	0.532081	0.529556	0.453461	0.474028	0.352172	0.412581	0.476048	0.442006	0.396342	0.437555	0.370207	0.456106	0.503391	0.515673	0.47186	0.473583	0.454985	0.528858	0.391042	0.376812	0.399123	0.435877	0.354321	0.499014	0.286678	0.412403	0.361254	0.451969	0.329575	0.452609	0.479001	0.348339	0.430109	0.422496	0.424098	0.351621	0.576277	0.337946	0.434911	0.39675	0.472207	0.358152	0.33795	0.384851
cg13869341	0.687034	0.71939	0.777255	0.824889	0.667847	0.755734	0.693017	0.782074	0.882787	0.751746	0.884966	0.558545	0.854388	0.772132	0.906282	0.827043	0.869753	0.858461	0.880261	0.871837	0.871649	0.874478	0.837371	0.870299	0.876484	0.840054	0.878686	0.820686	0.879089	0.89011	0.832451	0.884259	0.87133	0.887116	0.901256	0.725851	0.8859	0.880699	0.875724	0.869993	0.880862	0.84824	0.845925	0.850279	0.767632	0.823198	0.795753	0.827465	0.776836
cg26928153	0.832394	0.812486	0.869554	0.938031	0.78484	0.830184	0.830846	0.623295	0.754908	0.704428	0.810194	0.516757	0.706809	0.638377	0.817257	0.707416	0.750746	0.71109	0.734335	0.649653	0.709528	0.63957	0.654999	0.798739	0.778068	0.727259	0.679813	0.70019	0.745813	0.851509	0.800335	0.811341	0.869792	0.824752	0.833065	0.602778	0.845068	0.686232	0.734931	0.747768	0.775731	0.679941	0.773833	0.749498	0.691301	0.742861	0.741743	0.813581	0.721097
cg16269199	0.332625	0.317716	0.418933	0.340569	0.320548	0.40132	0.361299	0.694644	0.742657	0.566075	0.714004	0.429444	0.684156	0.673052	0.76536	0.674069	0.728874	0.730883	0.750172	0.712705	0.740629	0.728453	0.633968	0.734973	0.685046	0.707015	0.714577	0.658296	0.630222	0.76769	0.701753	0.778702	0.823333	0.75242	0.798919	0.631466	0.810738	0.739922	0.735962	0.72389	0.717694	0.744214	0.751819	0.697626	0.66094	0.759165	0.603116	0.734358	0.695479
cg26928153	0.832394	0.812486	0.869554	0.938031	0.78484	0.830184	0.830846	0.570904	0.706752	0.650593	0.70178	0.598591	0.640433	0.589738	0.556508	0.656209	0.645707	0.620385	0.633786	0.634062	0.653468	0.671466	0.635276	0.6622	0.610756	0.582396	0.643353	0.641595	0.563831	0.550228	0.576927	0.637729	0.633877	0.525042	0.589858	0.590717	0.581876	0.654044	0.70561	0.71188	0.647977	0.632431	0.687937	0.656896	0.558624	0.677266	0.656831	0.63295	0.646752
cg13869341	0.687034	0.71939	0.777255	0.824889	0.667847	0.755734	0.693017	0.416199	0.39996	0.426729	0.493772	0.42127	0.423852	0.400577	0.35261	0.475841	0.436369	0.399706	0.356682	0.373307	0.506718	0.390482	0.426607	0.428239	0.418367	0.402878	0.397013	0.528354	0.387771	0.561904	0.564295	0.561184	0.609568	0.528464	0.548773	0.560231	0.524603	0.427082	0.464633	0.442772	0.536023	0.4533	0.445131	0.442733	0.447388	0.408058	0.413542	0.523198	0.522121
cg13869341	0.687034	0.71939	0.777255	0.824889	0.667847	0.755734	0.693017	0.671792	0.729151	0.590078	0.719845	0.47207	0.692537	0.655235	0.758003	0.667186	0.711812	0.708349	0.723144	0.730215	0.714608	0.734553	0.674946	0.741937	0.718557	0.689881	0.733885	0.793655	0.708877	0.698691	0.724234	0.811214	0.677158	0.767674	0.824427	0.733324	0.770125	0.703256	0.718827	0.730955	0.712573	0.704911	0.746199	0.700471	0.656006	0.661931	0.642094	0.688848	0.640605
cg26679879	0.38299	0.295129	0.34988	0.379274	0.341604	0.299527	0.364453	0.374688	0.448209	0.176786	0.387201	0.418097	0.397664	0.367964	0.401862	0.146306	0.439563	0.416313	0.194744	0.414881	0.388369	0.16117	0.46321	0.468881	0.456637	0.368044	0.402007	0.416549	0.392431	0.535498	0.539376	0.600985	0.547216	0.533957	0.557074	0.574884	0.568392	0.436864	0.439739	0.39469	0.46826	0.468328	0.161621	0.399301	0.337844	0.504809	0.222359	0.166804	0.461918
cg26928153	0.832394	0.812486	0.869554	0.938031	0.78484	0.830184	0.830846	0.62651	0.857708	0.774799	0.756838	0.600702	0.739669	0.642574	0.692603	0.765792	0.805403	0.760832	0.738239	0.758537	0.718983	0.738269	0.67554	0.736853	0.767413	0.668282	0.64674	0.74768	0.770797	0.798501	0.812691	0.825225	0.747709	0.795877	0.8416	0.712556	0.834867	0.814648	0.763138	0.714708	0.787472	0.783922	0.837122	0.722413	0.703279	0.747679	0.80411	0.761443	0.663433
cg26679879	0.38299	0.295129	0.34988	0.379274	0.341604	0.299527	0.364453	0.256683	0.345487	0.198844	0.378026	0.245999	0.36198	0.289793	0.276046	0.319267	0.313047	0.36135	0.465467	0.363227	0.399942	0.446333	0.25827	0.281217	0.265185	0.28491	0.342352	0.424508	0.328278	0.571825	0.467742	0.577195	0.593921	0.43924	0.484261	0.454278	0.512677	0.282154	0.329952	0.24202	0.423434	0.240054	0.192607	0.336306	0.250745	0.462408	0.286744	0.328979	0.357712
cg16269199	0.332625	0.317716	0.418933	0.340569	0.320548	0.40132	0.361299	0.722171	0.869055	0.572663	0.839819	0.531653	0.784787	0.741249	0.798956	0.760938	0.822862	0.791318	0.828217	0.742061	0.716021	0.802294	0.770799	0.834475	0.807688	0.740588	0.778647	0.858041	0.830138	0.842532	0.875706	0.876528	0.851159	0.812194	0.844401	0.676908	0.806486	0.727469	0.767658	0.809864	0.790031	0.809866	0.766682	0.772507	0.700673	0.81039	0.673066	0.806627	0.725883
cg26928153	0.832394	0.812486	0.869554	0.938031	0.78484	0.830184	0.830846	0.55431	0.6747	0.560786	0.660133	0.471115	0.593074	0.618089	0.698708	0.616113	0.609574	0.627387	0.667621	0.604573	0.657192	0.603966	0.614447	0.669272	0.59149	0.667138	0.616101	0.661888	0.655496	0.750271	0.664721	0.727816	0.716041	0.677879	0.760481	0.669714	0.775516	0.626126	0.649526	0.666787	0.610728	0.579398	0.606143	0.584351	0.630093	0.596804	0.582112	0.649792	0.6287
cg26928153	0.832394	0.812486	0.869554	0.938031	0.78484	0.830184	0.830846	0.724877	0.736069	0.602771	0.783675	0.517268	0.672936	0.663569	0.756446	0.639601	0.75856	0.66083	0.667351	0.721298	0.65576	0.629216	0.709056	0.774917	0.734648	0.702361	0.703127	0.684391	0.689505	0.800774	0.621362	0.782461	0.780358	0.783164	0.733509	0.759841	0.771636	0.766514	0.626348	0.756108	0.777245	0.730326	0.769446	0.709787	0.675606	0.593085	0.699574	0.73647	0.714052
cg24669183	0.689069	0.69114	0.723673	0.699618	0.641718	0.727526	0.734555	0.688263	0.717253	0.586892	0.704616	0.481494	0.705525	0.621074	0.791716	0.650435	0.678458	0.655813	0.680424	0.669966	0.700084	0.728586	0.696863	0.708413	0.653678	0.646691	0.701049	0.724453	0.710892	0.867277	0.796925	0.782385	0.804485	0.809957	0.782898	0.689272	0.827638	0.737167	0.712203	0.745164	0.750511	0.710872	0.74212	0.736099	0.64545	0.720726	0.678773	0.704221	0.652492
cg26928153	0.832394	0.812486	0.869554	0.938031	0.78484	0.830184	0.830846	0.526011	0.484807	0.513981	0.6073	0.373428	0.529645	0.506011	0.442359	0.519848	0.571918	0.539048	0.531081	0.516704	0.485571	0.510807	0.49846	0.590044	0.573635	0.512379	0.517761	0.481845	0.504868	0.538856	0.559425	0.709089	0.683432	0.58071	0.61785	0.549818	0.684827	0.586097	0.478424	0.550468	0.558324	0.55068	0.554526	0.527925	0.462182	0.439108	0.552455	0.574169	0.451139
cg13869341	0.687034	0.71939	0.777255	0.824889	0.667847	0.755734	0.693017	0.479591	0.619856	0.338923	0.282877	0.326612	0.418899	0.43752	0.373511	0.394423	0.413676	0.355625	0.310997	0.307673	0.438272	0.306487	0.331964	0.420349	0.58705	0.492629	0.448081	0.425805	0.437127	0.761489	0.528007	0.691469	0.661829	0.449661	0.588423	0.556413	0.666811	0.40099	0.340592	0.392028	0.307055	0.614564	0.494143	0.405524	0.381333	0.261565	0.375032	0.321924	0.44601
cg26928153	0.832394	0.812486	0.869554	0.938031	0.78484	0.830184	0.830846	0.664562	0.69568	0.618961	0.722518	0.520041	0.681512	0.655013	0.750218	0.700969	0.735641	0.710194	0.719053	0.775524	0.722411	0.726611	0.667857	0.753603	0.726089	0.745164	0.755831	0.753078	0.663392	0.721929	0.786792	0.785897	0.752868	0.8305	0.810351	0.709183	0.826101	0.700154	0.730703	0.731471	0.706596	0.722095	0.717962	0.727308	0.641156	0.637106	0.636134	0.651485	0.636154
cg22519184	0.351897	0.298767	0.371409	0.245	0.354838	0.363345	0.373926	0.147692	0.20313	0.108529	0.105331	0.18241	0.123501	0.122842	0.236849	0.170962	0.221033	0.112403	0.163994	0.123775	0.127508	0.178334	0.1153	0.163229	0.214906	0.133741	0.11956	0.189217	0.118051	0.261359	0.358692	0.374945	0.410227	0.364463	0.386693	0.357688	0.467096	0.231977	0.126447	0.151363	0.103717	0.208369	0.205588	0.084074	0.132341	0.121691	0.135806	0.139853	0.178388
cg26928153	0.832394	0.812486	0.869554	0.938031	0.78484	0.830184	0.830846	0.418801	0.434884	0.292351	0.500796	0.449607	0.436236	0.458238	0.499573	0.483962	0.468687	0.458973	0.501154	0.406905	0.486566	0.600883	0.492317	0.488445	0.461888	0.450791	0.460233	0.53855	0.48312	0.580398	0.591815	0.642642	0.585142	0.573942	0.569496	0.564171	0.597669	0.424106	0.491467	0.410778	0.44446	0.52447	0.397467	0.556233	0.471076	0.436924	0.450234	0.512461	0.498728
cg16269199	0.332625	0.317716	0.418933	0.340569	0.320548	0.40132	0.361299	0.699651	0.757701	0.857994	0.743966	0.483629	0.723186	0.657905	0.787632	0.714006	0.717634	0.739978	0.754452	0.747971	0.738263	0.762906	0.7238	0.776166	0.717924	0.70694	0.743791	0.771236	0.739674	0.692998	0.802227	0.736639	0.801398	0.844252	0.79115	0.733962	0.804117	0.709539	0.736313	0.761577	0.73344	0.73456	0.763758	0.738966	0.660189	0.745187	0.689191	0.736155	0.695465
cg13869341	0.687034	0.71939	0.777255	0.824889	0.667847	0.755734	0.693017	0.711195	0.806578	0.649852	0.804401	0.725366	0.764224	0.748247	0.779699	0.817338	0.821971	0.634921	0.6668	0.791366	0.748336	0.770412	0.62717	0.833111	0.794277	0.765413	0.694323	0.634707	0.802039	0.754961	0.812178	0.811436	0.754895	0.809157	0.801926	0.749916	0.854062	0.768703	0.749723	0.791729	0.749324	0.768793	0.685316	0.756839	0.721513	0.71176	0.595306	0.756122	0.635639
cg26928153	0.832394	0.812486	0.869554	0.938031	0.78484	0.830184	0.830846	0.788451	0.925606	0.724585	0.894381	0.573451	0.84775	0.787566	0.872866	0.873839	0.843076	0.855349	0.884692	0.81768	0.864068	0.851417	0.844615	0.87096	0.871949	0.845385	0.826556	0.784686	0.916023	0.918089	0.882667	0.876675	0.890323	0.856116	0.866982	0.777446	0.884329	0.830124	0.873883	0.886132	0.775897	0.887939	0.910907	0.85911	0.792731	0.895137	0.782268	0.888412	0.785633
cg16269199	0.332625	0.317716	0.418933	0.340569	0.320548	0.40132	0.361299	0.266875	0.268976	0.463896	0.314079	0.391338	0.325288	0.290627	0.20079	0.26716	0.332935	0.316926	0.278038	0.309008	0.369757	0.294372	0.298811	0.287496	0.255284	0.284363	0.281665	0.220085	0.335329	0.241535	0.353716	0.352466	0.381854	0.259412	0.272895	0.31742	0.247641	0.294609	0.238541	0.227067	0.303957	0.404542	0.221095	0.291977	0.257977	0.351466	0.257451	0.268907	0.338532
cg26928153	0.832394	0.812486	0.869554	0.938031	0.78484	0.830184	0.830846	0.415776	0.352927	0.350229	0.408744	0.394931	0.415813	0.401737	0.430563	0.457025	0.461678	0.426198	0.451439	0.365707	0.467688	0.428615	0.411458	0.491579	0.440062	0.407788	0.533838	0.391478	0.420142	0.524874	0.548299	0.634515	0.616993	0.556803	0.556939	0.51996	0.591441	0.45292	0.400074	0.436282	0.435484	0.401183	0.368103	0.478277	0.440242	0.422032	0.395101	0.450637	0.512427
cg26928153	0.832394	0.812486	0.869554	0.938031	0.78484	0.830184	0.830846	0.55457	0.777351	0.613397	0.653583	0.500654	0.637903	0.594355	0.710006	0.649248	0.718622	0.679552	0.665516	0.651889	0.694959	0.630289	0.660583	0.649851	0.742266	0.65663	0.577476	0.68741	0.703762	0.69929	0.786499	0.776275	0.642377	0.740269	0.747556	0.648604	0.691309	0.733395	0.691128	0.633426	0.599345	0.680099	0.69391	0.63541	0.589937	0.566584	0.659747	0.714124	0.664469
cg26928153	0.832394	0.812486	0.869554	0.938031	0.78484	0.830184	0.830846	0.583191	0.494671	0.551331	0.598175	0.520002	0.581478	0.502812	0.531147	0.523259	0.548198	0.570543	0.56144	0.503999	0.557079	0.482111	0.602046	0.68832	0.575988	0.59191	0.632525	0.611188	0.616913	0.712651	0.661943	0.649909	0.703139	0.675503	0.62337	0.611036	0.647491	0.534348	0.568363	0.605819	0.645413	0.587856	0.605358	0.560091	0.598117	0.528043	0.49821	0.550737	0.689058
cg26928153	0.832394	0.812486	0.869554	0.938031	0.78484	0.830184	0.830846	0.61647	0.616392	0.650191	0.605379	0.538354	0.620462	0.547721	0.603756	0.604581	0.654183	0.644589	0.639671	0.666313	0.670084	0.573771	0.713309	0.619174	0.671645	0.650008	0.696547	0.611225	0.696252	0.750669	0.724967	0.699492	0.707304	0.679236	0.711811	0.694415	0.761685	0.650659	0.626593	0.657559	0.627083	0.573551	0.64321	0.627627	0.522777	0.635457	0.678201	0.68732	0.699155
cg16269199	0.332625	0.317716	0.418933	0.340569	0.320548	0.40132	0.361299	0.52306	0.544153	0.421846	0.553868	0.605141	0.553906	0.511342	0.554247	0.500622	0.596739	0.577537	0.599504	0.561207	0.606723	0.597155	0.517566	0.528477	0.481959	0.533394	0.644091	0.54356	0.571778	0.317738	0.454142	0.520337	0.375413	0.394901	0.49128	0.557626	0.400529	0.600237	0.439605	0.502337	0.551433	0.476379	0.548106	0.565703	0.385767	0.478488	0.52787	0.482591	0.530222
cg24669183	0.689069	0.69114	0.723673	0.699618	0.641718	0.727526	0.734555	0.653151	0.712681	0.559375	0.726575	0.460857	0.680016	0.614782	0.764422	0.669562	0.696671	0.692637	0.725353	0.685664	0.69677	0.734058	0.669914	0.719498	0.672915	0.65894	0.689821	0.778184	0.681573	0.776637	0.749115	0.793902	0.74992	0.751004	0.73917	0.727786	0.805513	0.69333	0.697566	0.721728	0.701432	0.678828	0.729404	0.682393	0.634807	0.721267	0.634114	0.68184	0.600513
cg26928153	0.832394	0.812486	0.869554	0.938031	0.78484	0.830184	0.830846	0.518045	0.596091	0.566973	0.622187	0.57845	0.574698	0.552403	0.545909	0.578057	0.604661	0.65053	0.582266	0.627568	0.559151	0.524783	0.551035	0.536911	0.53149	0.555362	0.573306	0.561161	0.547374	0.47086	0.539583	0.443783	0.426621	0.450508	0.538848	0.487887	0.528413	0.612564	0.602011	0.497878	0.578148	0.565965	0.390358	0.626159	0.441595	0.676221	0.559291	0.602406	0.492292
cg13869341	0.687034	0.71939	0.777255	0.824889	0.667847	0.755734	0.693017	0.740904	0.756536	0.728118	0.84221	0.601358	0.777428	0.733775	0.717131	0.807913	0.84251	0.819483	0.839152	0.774203	0.847876	0.824313	0.820125	0.808697	0.819928	0.792836	0.817225	0.815183	0.878978	0.85345	0.816452	0.789421	0.713987	0.823998	0.900573	0.790561	0.87014	0.834583	0.846339	0.809098	0.806416	0.817208	0.787648	0.789321	0.713676	0.87394	0.737246	0.825677	0.807247
cg26928153	0.832394	0.812486	0.869554	0.938031	0.78484	0.830184	0.830846	0.306275	0.268863	0.50695	0.367564	0.205848	0.321663	0.312892	0.241532	0.296544	0.435924	0.356464	0.305105	0.372009	0.427891	0.284395	0.338269	0.29749	0.298856	0.285244	0.340156	0.343551	0.264455	0.482328	0.370889	0.567973	0.541001	0.489562	0.513524	0.560364	0.543593	0.422901	0.303543	0.225355	0.445178	0.247126	0.342288	0.394156	0.304482	0.43405	0.3616	0.382175	0.345299
cg26928153	0.832394	0.812486	0.869554	0.938031	0.78484	0.830184	0.830846	0.625077	0.849182	0.846234	0.703486	0.685353	0.79336	0.701842	0.598017	0.763939	0.727594	0.801631	0.750636	0.814923	0.818213	0.812513	0.728685	0.758319	0.691501	0.692256	0.712145	0.775662	0.758437	0.57105	0.636067	0.665489	0.555991	0.585049	0.738922	0.723874	0.668097	0.781469	0.771366	0.764677	0.752951	0.68417	0.711744	0.755688	0.658752	0.721541	0.747803	0.79624	0.716947
cg26928153	0.832394	0.812486	0.869554	0.938031	0.78484	0.830184	0.830846	0.786468	0.862068	0.706419	0.841937	0.65851	0.820551	0.777848	0.780143	0.832508	0.767376	0.787699	0.809478	0.859347	0.847568	0.834664	0.782555	0.813627	0.759458	0.788582	0.853716	0.781577	0.839345	0.687903	0.868956	0.927854	0.849931	0.851052	0.883958	0.861496	0.762272	0.783921	0.783705	0.863217	0.849726	0.758917	0.864433	0.857725	0.767107	0.842552	0.79265	0.849968	0.772906
cg26928153	0.832394	0.812486	0.869554	0.938031	0.78484	0.830184	0.830846	0.176506	0.14551	0.0199436	0.181561	0.182783	0.165401	0.173635	0.254046	0.205014	0.263548	0.258159	0.16082	0.195286	0.17368	0.132576	0.192652	0.232869	0.229443	0.181038	0.157754	0.291205	0.201945	0.416458	0.396904	0.444992	0.480124	0.370469	0.301687	0.376085	0.395457	0.251914	0.166458	0.124833	0.177943	0.239418	0.161279	0.171744	0.166948	0.174123	0.205699	0.204389	0.287334
cg15560884	0.47458	0.445753	0.551663	0.487764	0.413756	0.532081	0.529556	0.751581	0.830732	0.620105	0.843105	0.435884	0.805334	0.731679	0.848215	0.799597	0.817571	0.811345	0.837181	0.822315	0.827743	0.847472	0.793042	0.833023	0.812324	0.804207	0.81956	0.887699	0.812495	0.851894	0.848528	0.860214	0.829932	0.868206	0.84552	0.841947	0.853575	0.826243	0.824466	0.835031	0.8358	0.8187	0.849046	NA	0.741759	0.822291	0.759508	0.817511	0.75503
cg24669183	0.689069	0.69114	0.723673	0.699618	0.641718	0.727526	0.734555	0.321302	0.374709	0.428513	0.336423	0.23553	0.279523	0.303672	0.383134	0.3361	0.326738	0.391271	0.27504	0.371904	0.336565	0.38719	0.34089	0.275952	0.537317	0.35402	0.382589	0.357405	0.342491	0.442632	0.482085	0.595416	0.552402	0.536679	0.492652	0.404683	0.504635	0.273915	0.258967	0.224158	0.365649	0.250409	0.250575	0.25679	0.264278	0.433958	0.270742	0.188436	0.309214
cg26928153	0.832394	0.812486	0.869554	0.938031	0.78484	0.830184	0.830846	0.595777	0.488984	0.530772	0.610252	0.456853	0.438924	0.457071	0.555267	0.442475	0.566143	0.525496	0.581886	0.506215	0.453164	0.431682	0.46245	0.578917	0.576938	0.525614	0.622353	0.534527	0.644721	0.658941	0.654521	0.712397	0.660437	0.684982	0.693389	0.567086	0.72328	0.487231	0.535942	0.457628	0.58871	0.479421	0.586976	0.472316	0.589076	0.513135	0.477032	0.466873	0.607506
cg22519184	0.351897	0.298767	0.371409	0.245	0.354838	0.363345	0.373926	0.685519	0.765535	0.630055	0.743085	0.676921	0.732453	0.672858	0.638943	0.709205	0.752287	0.734955	0.764762	0.73106	0.747977	0.78567	0.664298	0.746669	0.740417	0.71828	0.749257	0.839048	0.741807	0.810915	0.6627	0.829826	0.797136	0.77879	0.734914	0.702855	0.728844	0.700348	0.755821	0.772509	0.760896	0.741517	0.791767	0.744768	0.675899	0.775484	0.709958	0.751859	0.709038
cg16269199	0.332625	0.317716	0.418933	0.340569	0.320548	0.40132	0.361299	0.304694	0.440817	0.427321	0.338768	0.254928	0.407594	0.351378	0.348478	0.41246	0.42025	0.459383	0.495289	0.431988	0.41254	0.407393	0.366907	0.354867	0.323468	0.345342	0.384997	0.300983	0.340022	0.214836	0.384944	0.522788	0.315871	0.293763	0.414779	0.322015	0.450226	0.393957	0.362133	0.300373	0.348839	0.34826	0.359367	0.391755	0.277028	0.365493	0.344692	0.417542	0.333645
cg26928153	0.832394	0.812486	0.869554	0.938031	0.78484	0.830184	0.830846	0.762023	0.846958	0.706544	0.859895	0.46338	0.821	0.74483	0.867012	0.819842	0.836499	0.833521	0.853712	0.840061	0.848609	0.861808	0.80055	0.849946	0.833182	0.820691	0.841948	0.807465	0.830727	0.862298	0.749907	0.875168	0.851112	0.878369	0.862076	0.735088	0.866987	0.842536	0.839755	0.840376	0.853115	0.827397	0.867879	0.816497	0.753822	0.817706	0.77536	0.842069	0.770594
cg26928153	0.832394	0.812486	0.869554	0.938031	0.78484	0.830184	0.830846	0.452564	0.375096	0.355305	0.394743	0.333691	0.424142	0.394662	0.502697	0.353338	0.423546	0.344451	0.400048	0.341458	0.391975	0.335943	0.412549	0.500556	0.463585	0.480891	0.4762	0.347829	0.467632	0.540482	0.554963	0.57811	0.589238	0.595249	0.505495	0.475387	0.587932	0.422445	0.385804	0.457326	0.396835	0.438174	0.366163	0.395249	0.444615	0.361892	0.409433	0.419036	0.411564
cg24669183	0.689069	0.69114	0.723673	0.699618	0.641718	0.727526	0.734555	0.779987	0.865345	0.655084	0.881435	0.525646	0.84882	0.778008	0.917602	0.827082	0.854648	0.857518	0.867771	0.863762	0.881979	0.875592	0.832485	0.868547	0.845372	0.853896	0.887223	0.768053	0.866885	0.888679	0.873342	0.916017	0.785904	0.890554	0.911109	0.744228	0.921149	0.852448	0.859324	0.852755	0.86267	0.856747	0.876272	0.861441	0.76573	0.838133	0.781596	0.876053	0.770529
cg24669183	0.689069	0.69114	0.723673	0.699618	0.641718	0.727526	0.734555	0.389355	0.421405	0.456134	0.301506	0.351355	0.403023	0.346065	0.429437	0.364788	0.420329	0.399214	0.40219	0.484781	0.361464	0.245998	0.337598	0.328238	0.431013	0.336448	0.347923	0.345469	0.351011	0.216109	0.384402	0.384712	0.460406	0.338278	0.344637	0.325782	0.409276	0.379305	0.362649	0.362703	0.345407	0.360509	0.250724	0.40146	0.228662	0.426425	0.378631	0.322633	0.44324
cg26679879	0.38299	0.295129	0.34988	0.379274	0.341604	0.299527	0.364453	0.442742	0.388002	0.498975	0.304646	0.389362	0.529175	0.42293	0.411693	0.394734	0.470953	0.439281	0.475997	0.316432	0.414963	0.415218	0.494195	0.457961	0.37124	0.457627	0.512986	0.477365	0.377153	0.564069	0.699136	0.728292	0.650748	0.605086	0.520617	0.475614	0.640954	0.463289	0.55342	0.500225	0.508824	0.373223	0.558663	0.404176	0.442552	0.344945	0.508474	0.364218	0.334332
cg26928153	0.832394	0.812486	0.869554	0.938031	0.78484	0.830184	0.830846	0.765997	0.78171	0.720554	0.862437	0.59007	0.829398	0.761915	0.753776	0.783688	0.820975	0.792365	0.840639	0.761263	0.854437	0.78996	0.850422	0.863943	0.836809	0.843399	0.851489	0.776371	0.897146	0.860422	0.786007	0.876115	0.832728	0.823098	0.866658	0.762752	0.89278	0.844166	0.854541	0.861075	0.869647	0.813676	0.905715	0.829724	0.755101	0.839121	0.801868	0.866043	0.809437
cg16269199	0.332625	0.317716	0.418933	0.340569	0.320548	0.40132	0.361299	0.444472	0.464988	0.421273	0.370691	0.414404	0.42091	0.446822	0.562577	0.471434	0.550656	0.474654	0.515736	0.563485	0.477863	0.445884	0.515129	0.443633	0.4133	0.460143	0.563869	0.359253	0.369192	0.329429	0.383577	0.453766	0.43556	0.378699	0.419318	0.409793	0.578479	0.511217	0.41303	0.453614	0.513563	0.487187	0.464942	0.482381	0.463575	0.509943	0.50449	0.50219	0.417642
cg16269199	0.332625	0.317716	0.418933	0.340569	0.320548	0.40132	0.361299	0.622351	0.828372	0.564537	0.71629	0.583193	0.726134	0.675109	0.690555	0.736809	0.814109	0.816246	0.777783	0.767303	0.742197	0.788384	0.632343	0.770007	0.756733	0.745275	0.765109	0.872398	0.75895	0.740142	0.665297	0.908403	0.851876	0.80036	0.81265	0.868766	0.839482	0.757529	0.755039	0.782457	0.782574	0.758634	0.797286	0.761189	0.720147	0.801594	0.762208	0.762741	0.752104
cg16269199	0.332625	0.317716	0.418933	0.340569	0.320548	0.40132	0.361299	0.894253	0.997722	1	0.907687	0.727927	1	0.917423	0.697992	0.72586	1	1	0.993662	0.996822	0.978888	0.974739	0.975043	1	0.990578	0.975509	0.996446	0.992746	0.975221	0.961911	1	0.988691	0.831389	0.988456	0.998188	1	1	0.958644	0.962206	0.963182	0.988803	0.968658	0.976686	0.973484	0.883489	0.933783	0.880882	0.998024	0.895135
cg26928153	0.832394	0.812486	0.869554	0.938031	0.78484	0.830184	0.830846	0.488622	0.765555	0.737125	0.660175	0.598011	0.67029	0.540177	0.600639	0.68798	0.660169	0.622689	0.624587	0.632262	0.620782	0.611928	0.619009	0.572298	0.577005	0.549176	0.537355	0.589578	0.672372	0.410935	0.557821	0.663817	0.45415	0.453491	0.548886	0.501312	0.486019	0.646024	0.600615	0.690543	0.731295	0.667415	0.602492	0.601115	0.538598	0.654575	0.662257	0.666857	0.548815
cg16269199	0.332625	0.317716	0.418933	0.340569	0.320548	0.40132	0.361299	0.654864	0.733134	0.902225	0.738191	0.417327	0.719396	0.637664	0.758311	0.724072	0.776889	0.753174	0.75275	0.747531	0.741517	0.742237	0.717286	0.686589	0.691455	0.678753	0.759815	0.783046	0.770607	0.769575	0.759856	0.798243	0.784422	0.779405	0.773701	0.667169	0.789859	0.730433	0.695087	0.776354	0.748271	0.738835	0.801801	0.738993	0.655657	0.695426	0.650311	0.686076	0.718566
cg16269199	0.332625	0.317716	0.418933	0.340569	0.320548	0.40132	0.361299	0.752524	0.888241	0.660479	0.871642	0.543608	0.74707	0.724435	0.80187	0.814138	0.82102	0.828186	0.870249	0.806609	0.801811	0.810386	0.808022	0.827467	0.848343	0.802587	0.849945	0.746158	0.818515	0.857279	0.771272	0.875354	0.881741	0.862664	0.887434	0.687399	0.872987	0.825017	0.789398	0.814801	0.873993	0.826482	0.8824	0.854728	0.741741	0.848396	0.736745	0.865685	0.796845
cg15560884	0.47458	0.445753	0.551663	0.487764	0.413756	0.532081	0.529556	0.211827	0.225996	0.313074	0.194992	0.201448	0.187471	0.183374	0.186799	0.162886	0.194672	0.224106	0.227641	0.226652	0.239901	0.215785	0.193848	0.18306	0.186843	0.160595	0.22935	0.299737	0.175898	0.218895	0.423884	0.381376	0.501583	0.440433	0.358093	0.432756	0.33483	0.188779	0.209463	0.161147	0.143366	0.173528	0.170417	0.234195	0.2281	0.221331	0.202926	0.192224	0.242063
cg10692041	0.776293	0.798013	0.827399	0.793596	0.751892	0.837653	0.815985	0.863427	0.981578	0.815666	0.993567	0.668009	0.956186	0.880663	0.974378	0.961786	0.974341	0.97175	0.987345	0.988062	0.988107	0.984971	0.948451	0.972994	0.977388	0.973443	0.977258	0.857102	0.972014	0.947383	0.961313	0.972436	0.78199	0.909463	0.958537	0.952269	NA	0.974148	0.976587	0.965642	0.989252	0.976446	0.991643	0.974571	0.858627	0.954712	0.882573	0.986071	0.879592
cg26928153	0.832394	0.812486	0.869554	0.938031	0.78484	0.830184	0.830846	0.726153	0.824227	0.893693	0.802321	0.603989	0.76743	0.706399	0.80714	0.730508	0.804865	0.754149	0.7326	0.801209	0.766436	0.743965	0.791817	0.793948	0.734133	0.766055	0.78887	0.719274	0.798956	0.852932	0.824315	0.797053	0.857721	0.827631	0.782562	0.793949	0.851873	0.784276	0.737862	0.777338	0.729932	0.731837	0.878	0.730283	0.671208	0.735257	0.659413	0.774472	0.76278
cg26928153	0.832394	0.812486	0.869554	0.938031	0.78484	0.830184	0.830846	0.764218	0.856931	0.925761	0.9398	0.614927	0.792093	0.770891	0.823799	0.786826	0.877324	0.724732	0.797709	0.756723	0.784113	0.764294	0.813185	0.87656	0.926116	0.845853	0.770238	0.789863	0.836875	0.927272	0.827075	0.808124	0.868752	0.896841	0.842611	0.748616	0.929322	0.815902	0.835298	0.925715	0.839561	0.794994	0.848	0.84648	0.743285	0.926826	0.771666	0.883742	0.778639
cg24669183	0.689069	0.69114	0.723673	0.699618	0.641718	0.727526	0.734555	0.524687	0.515531	0.521445	0.528259	0.518637	0.410563	0.42732	0.44499	0.436333	0.526388	0.567537	0.539165	0.593095	0.567281	0.621965	0.510252	0.53288	0.56352	0.510012	0.515139	0.43895	0.570126	0.319724	0.460911	0.335985	0.491987	0.410926	0.433411	0.466665	0.482879	0.436921	0.428632	0.41683	0.429079	0.433485	0.489212	0.505242	0.378932	0.575563	0.514158	0.544696	0.454583
cg24669183	0.689069	0.69114	0.723673	0.699618	0.641718	0.727526	0.734555	0.375394	0.398084	0.461923	0.487288	0.39993	0.402001	0.406681	0.417068	0.309324	0.481429	0.436702	0.47241	0.421909	0.400382	0.424894	0.428516	0.417898	0.456528	0.423839	0.395134	0.411305	0.434871	0.643967	0.554057	0.617182	0.635524	0.40759	0.554322	0.447167	0.568218	0.473728	0.361673	0.330427	0.433716	0.422342	0.369754	0.43002	0.354412	0.387661	0.355392	0.400148	0.337531
cg09499020	0.149262	0.150956	0.369402	0.134272	0.18574	0.350716	0.20248	0.139383	0.166777	0.148593	0.285666	0.145228	0.133684	0.15782	0.24874	0.240935	0.256639	0.207844	0.264741	0.214725	0.104616	0.142765	0.130534	0.167219	0.230571	0.150286	0.148281	0.262761	0.105151	0.382611	0.3017	0.484701	0.468756	0.34968	0.45235	0.439564	0.469213	0.218514	0.0999972	0.0951514	0.183273	0.350394	0.125123	0.206655	0.0997238	0.293299	0.212713	0.313991	0.203204
cg24669183	0.689069	0.69114	0.723673	0.699618	0.641718	0.727526	0.734555	0.826718	0.947883	0.752271	0.960029	0.593399	0.924217	0.854768	0.939621	0.857843	0.949903	0.939624	0.946206	0.945331	0.941784	0.898417	0.913742	0.953591	0.934448	0.926284	0.936263	0.850458	0.905398	0.946744	0.91164	0.968313	0.82599	0.883131	0.953331	0.838756	0.954755	0.916718	0.933999	0.932641	0.943549	0.932251	0.956403	0.93017	0.844041	0.93403	0.769253	0.945143	0.838348
cg26928153	0.832394	0.812486	0.869554	0.938031	0.78484	0.830184	0.830846	0.598596	0.51151	0.805338	0.625718	0.385305	0.591968	0.517578	0.474804	0.556754	0.605502	0.552149	0.597194	0.481313	0.566935	0.550455	0.557527	0.623744	0.663842	0.632128	0.597635	0.495282	0.645557	0.702538	0.670727	0.603174	0.73694	0.704034	0.666016	0.66041	0.693195	0.609107	0.666945	0.594348	0.572261	0.622494	0.689845	0.53232	0.573202	0.591276	0.627304	0.633299	0.586229
cg26928153	0.832394	0.812486	0.869554	0.938031	0.78484	0.830184	0.830846	0.611843	0.581867	0.576308	0.636192	0.452457	0.620519	0.59067	0.758766	0.629807	0.629444	0.638173	0.691595	0.618145	0.741135	0.671615	0.678285	0.687941	0.582981	0.566286	0.711774	0.668561	0.672294	0.635336	0.797561	0.810889	0.601336	0.774166	0.769892	0.695922	0.725736	0.551137	0.712051	0.575115	0.722435	0.713696	0.695388	0.728794	0.568355	0.625318	0.650977	0.649831	0.62746
cg10692041	0.776293	0.798013	0.827399	0.793596	0.751892	0.837653	0.815985	0.32837	0.332831	0.272293	0.217226	0.265335	0.287726	0.312776	0.264481	0.247476	0.312258	0.279185	0.25085	0.273182	0.266674	0.247599	0.238679	0.328156	0.391282	0.376965	0.256305	0.349638	0.211781	0.527827	0.426874	0.465617	0.547576	0.393648	0.493648	0.470119	0.534314	0.274315	0.244226	0.269543	0.270684	0.357118	0.362148	0.283848	0.226501	0.314425	0.231865	0.255166	0.402893
cg26679879	0.38299	0.295129	0.34988	0.379274	0.341604	0.299527	0.364453	0.806222	0.878446	0.766167	0.934345	0.606173	0.880704	0.793712	0.91235	0.887055	0.914868	0.88345	0.917018	0.841768	0.958054	0.923674	0.876505	0.911792	0.938019	0.850954	0.953782	0.82445	0.94682	0.913451	0.793421	0.933929	0.825486	0.870265	0.889618	0.821094	0.910253	0.858915	0.950661	NA	0.95428	0.881106	0.961717	0.902253	0.825046	0.921732	0.834517	0.87871	0.815387
cg16269199	0.332625	0.317716	0.418933	0.340569	0.320548	0.40132	0.361299	0.610201	0.644281	0.699327	0.665546	0.535884	0.630206	0.543994	0.646301	0.568605	0.590506	0.655136	0.6746	0.609644	0.652693	0.622379	0.661228	0.66425	0.684412	0.654335	0.666214	0.618253	0.692359	0.432911	0.578926	0.588613	0.599974	0.621915	0.536561	0.517212	0.476728	0.60703	0.660715	0.657083	0.652691	0.585381	0.603574	0.59311	0.573256	0.661753	0.628285	0.63543	0.615609
cg26928153	0.832394	0.812486	0.869554	0.938031	0.78484	0.830184	0.830846	0.698817	0.747966	0.776459	0.788246	0.43021	0.722961	0.65541	0.759156	0.730184	0.678954	0.640924	0.745154	0.669483	0.73195	0.706271	0.71639	0.813458	0.770289	0.731706	0.680811	0.708455	0.722277	0.837757	0.834023	0.761953	0.816052	0.782193	0.805849	0.704521	0.791414	0.732731	0.769771	0.686487	0.773606	0.656134	0.813442	0.716645	0.696807	0.790237	0.657562	0.780243	0.715715
cg26928153	0.832394	0.812486	0.869554	0.938031	0.78484	0.830184	0.830846	0.657509	0.634715	0.573874	0.828496	0.611044	0.754887	0.643747	0.688139	0.72775	0.695818	0.630794	0.648567	0.700767	0.729177	0.677048	0.775971	0.812333	0.828374	0.730526	0.745748	0.603692	0.488228	0.837352	0.694237	0.848358	0.822805	0.748091	0.743275	0.65081	0.800601	0.710241	0.778361	0.792183	0.786266	0.733047	0.774991	0.729145	0.697965	0.717772	0.673884	0.724338	0.715281
cg26928153	0.832394	0.812486	0.869554	0.938031	0.78484	0.830184	0.830846	0.701195	0.687209	0.754544	0.794286	0.491186	0.759434	0.680384	0.826394	0.68365	0.743486	0.760809	0.7452	0.718221	0.768288	0.72595	0.73437	0.758336	0.774481	0.722105	0.737417	0.775001	0.748398	0.852073	0.811912	0.815329	0.822051	0.820573	0.79278	0.736672	0.855408	0.718408	0.766517	0.744843	0.760208	0.774226	0.767854	0.767307	0.69096	0.760453	0.704832	0.72978	0.700402
cg26928153	0.832394	0.812486	0.869554	0.938031	0.78484	0.830184	0.830846	0.737746	0.810734	0.764414	0.828592	0.548754	0.753888	0.732235	0.794351	0.755423	0.782616	0.734729	0.719864	0.809834	0.751168	0.713554	0.759484	0.819671	0.805139	0.797923	0.799667	0.743584	0.742204	0.835122	0.809997	0.808517	0.807731	0.789308	0.805855	0.780979	0.797728	0.84005	0.777079	0.851082	0.793436	0.794665	0.802615	0.795034	0.710301	0.836861	0.719132	0.784076	0.737969
cg16269199	0.332625	0.317716	0.418933	0.340569	0.320548	0.40132	0.361299	0.472723	0.594879	0.655594	0.556715	0.326568	0.522155	0.469616	0.437203	0.565274	0.655358	0.598138	0.574216	0.562413	0.646486	0.650271	0.435587	0.604725	0.526816	0.585258	0.530638	0.64394	0.494232	0.727413	0.623141	0.651173	0.663208	0.66721	0.665128	0.582172	0.65443	0.640742	0.594442	0.489502	0.53247	0.445295	0.551798	0.586263	0.528239	0.559608	0.536896	0.607999	0.541813
cg13869341	0.687034	0.71939	0.777255	0.824889	0.667847	0.755734	0.693017	0.239761	0.294638	0.217305	0.263546	0.276603	0.265291	0.255242	0.256512	0.249648	0.304454	0.236078	0.282082	0.282962	0.26018	0.239094	0.254616	0.282062	0.283226	0.256387	0.268608	0.280737	0.247361	0.483866	0.446473	0.484837	0.525314	0.40435	0.439965	0.400553	0.378287	0.325875	0.246402	0.225336	0.232109	0.335322	0.274044	0.257977	0.237283	0.238816	0.253521	0.21278	0.262123
cg16269199	0.332625	0.317716	0.418933	0.340569	0.320548	0.40132	0.361299	0.830541	0.937747	0.86164	0.934713	0.589218	0.931333	0.832882	0.90954	0.923469	0.928895	0.922472	0.943415	0.926991	0.905738	0.942186	0.891727	0.939096	0.937737	0.930219	0.931177	0.861011	0.927283	0.949384	0.908309	0.943769	0.928059	0.921056	0.93279	0.787656	0.950552	0.920775	0.927739	0.933555	0.95314	0.932539	0.957577	0.918646	0.82742	0.922602	0.853007	0.948926	0.842311
cg13869341	0.687034	0.71939	0.777255	0.824889	0.667847	0.755734	0.693017	0.677313	0.663971	0.567953	0.635082	0.668634	0.704336	0.638696	0.710223	0.685142	0.699133	0.619161	0.705417	0.53641	0.668955	0.615671	0.677946	0.727209	0.708573	0.686099	0.690817	0.732238	0.691458	0.705184	0.74697	0.686171	0.70201	0.787246	0.722117	0.741902	0.776394	0.544162	0.732942	0.730466	0.732611	0.670912	0.71523	0.721945	0.644737	0.612013	0.671514	0.711207	0.590752
cg26928153	0.832394	0.812486	0.869554	0.938031	0.78484	0.830184	0.830846	0.677414	0.784879	0.660782	0.699072	0.586976	0.6049	0.598258	0.607212	0.692885	0.680394	0.692518	0.682355	0.727461	0.643351	0.68617	0.684634	0.724583	0.641416	0.660771	0.623807	0.708298	0.715493	0.633891	0.775568	0.738805	0.722914	0.746557	0.809437	0.683316	0.830911	0.678167	0.715059	0.690453	0.759369	0.681951	0.700818	0.721311	0.555663	0.765822	0.681175	0.730409	0.680535
cg15560884	0.47458	0.445753	0.551663	0.487764	0.413756	0.532081	0.529556	0.359315	0.417681	0.433402	0.381545	0.31039	0.412615	0.360326	0.333098	0.328665	0.402658	0.371029	0.488221	0.347191	0.376979	0.41594	0.304468	0.443831	0.333297	0.392578	0.471653	0.480068	0.380909	0.482942	0.504072	0.512396	0.564349	0.575828	0.532587	0.569945	0.535693	0.33073	0.488136	0.422443	0.349907	0.424963	0.328456	0.383535	0.371009	0.360876	0.327108	0.384449	0.360992
cg13869341	0.687034	0.71939	0.777255	0.824889	0.667847	0.755734	0.693017	0.783383	0.835503	0.818613	0.803808	0.624213	0.857945	0.785788	0.860524	0.833252	0.895579	0.876014	0.888936	0.897769	0.878907	0.847459	0.85687	0.884692	0.8871	0.857869	0.889986	0.879367	0.857477	0.872872	0.910737	0.963699	0.823257	0.89043	0.943218	0.809852	0.938858	0.88277	0.857276	0.868652	0.878726	0.866224	0.850029	0.845299	0.79016	0.87367	0.769532	0.851309	0.836863
cg26928153	0.832394	0.812486	0.869554	0.938031	0.78484	0.830184	0.830846	0.660277	0.730836	0.567383	0.686014	0.532577	0.665226	0.627936	0.745125	0.663313	0.696088	0.687055	0.704843	0.691107	0.698998	0.725783	0.65802	0.737159	0.683564	0.662495	0.694505	0.708811	0.682849	0.830726	0.792047	0.850051	0.795886	0.777335	0.79859	0.815349	0.823526	0.697817	0.683834	0.730467	0.716947	0.680887	0.702377	0.691723	0.637466	0.737288	0.654274	0.687572	0.660286
cg16269199	0.332625	0.317716	0.418933	0.340569	0.320548	0.40132	0.361299	0.681859	0.571234	0.544566	0.747941	0.494828	0.650295	0.59262	0.692594	0.682166	0.685328	0.655121	0.703877	0.573342	0.629802	0.716688	0.719084	0.75454	0.697599	0.70349	0.716061	0.662252	0.754855	0.786698	0.819513	0.773048	0.726356	0.74756	0.738869	0.695917	0.765684	0.646655	0.709675	0.589713	0.711965	0.752801	0.730596	0.632723	0.667487	0.577725	0.625602	0.633331	0.693418
cg24669183	0.689069	0.69114	0.723673	0.699618	0.641718	0.727526	0.734555	0.502678	0.62436	0.688094	0.52223	0.443373	0.605895	0.558801	0.63312	0.58088	0.553553	0.578651	0.629232	0.555486	0.629266	0.607329	0.617238	0.659471	0.543386	0.53166	0.622621	0.467527	0.571123	0.385913	0.524767	0.582501	0.511437	0.503767	0.534239	0.490563	0.516403	0.59974	0.598789	0.612183	0.588183	0.589968	0.612319	0.602745	0.557688	0.568011	0.594502	0.607856	0.608256
cg22519184	0.351897	0.298767	0.371409	0.245	0.354838	0.363345	0.373926	0.282144	0.354872	0.210142	0.359496	0.235909	0.297637	0.269255	0.257423	0.299953	0.310415	0.381072	0.420652	0.318152	0.337898	0.365053	0.248912	0.286325	0.251402	0.252857	0.307257	0.408604	0.332483	0.493654	0.43924	0.544964	0.563804	0.423088	0.462192	0.443439	0.485601	0.278579	0.287278	0.24302	0.420032	0.249704	0.212344	0.327926	0.226701	0.364976	0.243875	0.306872	0.400182
cg26679879	0.38299	0.295129	0.34988	0.379274	0.341604	0.299527	0.364453	0.312957	0.274481	0.490906	0.306723	0.203087	0.279033	0.32007	0.307065	0.332293	0.432241	0.366121	0.301994	0.410928	0.454771	0.364879	0.319683	0.324727	0.298374	0.344739	0.389858	0.337218	0.275119	0.479205	0.404481	0.52283	0.51923	0.493302	0.495229	0.537524	0.519219	0.441348	0.334666	0.244129	0.380509	0.204674	0.331117	0.382853	0.313502	0.371812	0.384085	0.372856	0.392595
cg24669183	0.689069	0.69114	0.723673	0.699618	0.641718	0.727526	0.734555	0.302464	0.388386	0.348924	0.429088	0.351116	0.356127	0.348016	0.362585	0.318916	0.418198	0.341894	0.31584	0.355304	0.366177	0.319955	0.330282	0.364103	0.402118	0.354723	0.346191	0.344542	0.320069	0.46697	0.512019	0.60327	0.570049	0.402939	0.48798	0.410559	0.604107	0.420984	0.323662	0.334691	0.390732	0.331578	0.429249	0.316358	0.272574	0.266184	0.331515	0.374804	0.313959
cg22519184	0.351897	0.298767	0.371409	0.245	0.354838	0.363345	0.373926	0.744185	0.822913	0.630347	0.828028	0.507674	0.783465	0.722039	0.820743	0.704229	0.834431	0.77267	0.834775	0.813268	0.817487	0.801843	0.744938	0.793562	0.819686	0.756003	0.805514	0.754893	0.813604	0.849902	0.767666	0.859246	0.844801	0.814624	0.830938	0.665925	0.84465	0.833499	0.81437	0.806305	0.821258	0.768325	0.852406	0.786286	0.714958	0.814503	0.76376	0.824219	0.726386
cg24669183	0.689069	0.69114	0.723673	0.699618	0.641718	0.727526	0.734555	0.272582	0.385611	0.382218	0.349153	NA	0.356304	0.301157	0.277363	0.307268	0.332556	0.340811	0.428261	0.316862	0.351561	0.300889	0.295206	0.323115	0.381867	0.317392	0.470105	0.391188	0.392386	0.479855	0.484468	0.534146	0.398282	0.477835	0.489437	0.484425	0.51907	0.342798	0.344872	0.294693	0.331568	0.27529	0.241224	0.296637	0.250929	0.40895	0.339067	0.29703	0.290665
cg02339369	0.872024	0.840302	0.877252	0.871852	0.853797	0.857913	0.873276	0.355787	0.563787	0.368043	0.519969	0.464689	0.467071	0.411007	0.432285	0.406335	0.466165	0.543083	0.612509	0.445667	0.399292	0.520879	0.433756	0.44237	0.561119	0.406697	0.500973	0.404743	0.504813	0.557315	0.551678	0.651676	0.610768	0.578066	0.582291	0.552008	0.639358	0.458902	0.500259	0.449803	0.551528	0.523984	0.426812	0.435481	0.423477	0.353419	0.451531	0.506332	0.423679
cg26928153	0.832394	0.812486	0.869554	0.938031	0.78484	0.830184	0.830846	0.619609	0.675297	0.466517	0.667391	0.45212	0.614986	0.545637	0.652224	0.584248	0.584105	0.604023	0.56682	0.597886	0.650875	0.615955	0.587171	0.63101	0.477656	0.604729	0.582429	0.595407	0.588035	0.707754	0.631638	0.759174	0.746624	0.662837	0.695755	0.611077	0.712517	0.621588	0.589913	0.633543	0.614658	0.671053	0.626409	0.647962	0.546714	0.676302	0.64833	0.638782	0.570865
cg26928153	0.832394	0.812486	0.869554	0.938031	0.78484	0.830184	0.830846	0.818046	0.905237	0.962582	0.917685	0.754565	0.868276	0.822156	0.793234	0.876591	0.922048	0.878415	0.836599	0.941184	0.896606	0.85016	0.881725	0.928452	0.939583	0.873712	0.900058	0.826677	0.890129	0.66189	0.707135	0.589541	0.688246	0.771545	0.676882	0.79345	0.792158	0.913468	0.837261	0.935608	0.905	0.913337	0.94651	0.902729	0.790752	0.89591	0.82179	0.899207	0.831518
cg16269199	0.332625	0.317716	0.418933	0.340569	0.320548	0.40132	0.361299	0.388305	0.439979	0.349206	0.391787	0.278693	0.33482	0.366057	0.379021	0.364721	0.431762	0.432817	0.403641	0.428408	0.449245	0.453907	0.342272	0.407119	0.440677	0.306855	0.38207	0.418868	0.404218	0.445363	0.437406	0.64121	0.573755	0.479025	0.574944	0.59661	0.607827	0.412901	0.316232	0.358204	0.421912	0.398436	0.383451	0.375279	0.334586	0.41901	0.36735	0.370438	0.391851
cg24669183	0.689069	0.69114	0.723673	0.699618	0.641718	0.727526	0.734555	0.701439	0.815836	0.582722	0.703032	0.596164	0.687821	0.619598	0.61861	0.677811	0.661822	0.695688	0.761435	0.718791	0.729849	0.749649	0.69299	0.783795	0.732341	0.695188	0.699121	0.739251	0.668383	0.855874	0.78207	0.861992	0.827074	0.764776	0.715788	0.864263	0.72944	0.707008	0.75995	0.740339	0.679373	0.72874	0.761281	0.725192	0.690172	0.647591	0.763232	0.709141	0.686696
cg16269199	0.332625	0.317716	0.418933	0.340569	0.320548	0.40132	0.361299	0.673666	0.79276	0.77105	0.657644	0.627774	0.722323	0.648889	0.669356	0.688466	0.639219	0.655774	0.672705	0.689492	0.663644	0.689786	0.721632	0.681874	0.709535	0.647972	0.6847	0.644282	0.705526	0.588524	0.624062	0.658557	0.63168	0.606951	0.564708	0.607809	0.670713	0.663298	0.687628	0.715896	0.699158	0.710161	0.75162	0.683	0.658455	0.780853	0.635305	0.661512	0.69289
cg13869341	0.687034	0.71939	0.777255	0.824889	0.667847	0.755734	0.693017	0.511883	0.49076	0.482483	0.511423	0.401973	0.55259	0.480165	0.488964	0.542349	0.627416	0.612754	0.582294	0.582868	0.563416	0.58381	0.483218	0.581109	0.541705	0.513695	0.619643	0.629611	0.541718	0.654036	0.613782	0.784784	0.701587	0.604395	0.64082	0.572157	0.59841	0.563244	0.592974	0.623617	0.520425	0.541081	0.616693	0.535186	0.555424	0.549848	0.563085	0.535422	0.546956
cg26928153	0.832394	0.812486	0.869554	0.938031	0.78484	0.830184	0.830846	0.806937	0.850299	0.79646	0.848449	0.586896	0.819418	0.779526	0.806076	0.84242	0.840382	0.855226	0.899906	0.865072	0.869313	0.894071	0.801428	0.883463	0.880151	0.84611	0.852991	0.893362	0.883285	0.782023	0.791624	0.947928	0.774639	0.844912	0.91139	0.809197	0.918535	0.820215	0.839912	0.852622	0.816734	0.855139	0.864545	0.855596	0.776878	0.830017	0.755814	0.879654	0.781298
cg13869341	0.687034	0.71939	0.777255	0.824889	0.667847	0.755734	0.693017	0.492654	0.517581	0.522028	0.558786	0.457969	0.599132	0.456313	0.524866	0.450427	0.526912	0.504199	0.548014	0.477043	0.516364	0.447606	0.49318	0.620439	0.636179	0.455611	0.608232	0.517639	0.619296	0.535689	0.671987	0.73203	0.6524	0.658106	0.691384	0.583705	0.74693	0.506517	0.47205	0.439938	0.5039	0.445301	0.581102	0.525403	0.497092	0.541608	0.47476	0.591065	0.533869
cg02339369	0.872024	0.840302	0.877252	0.871852	0.853797	0.857913	0.873276	0.0378048	0	0	0	0.0795123	0	0.00822799	0.103855	0.108828	0.0635521	0	0	0	0.0496088	0	0	0.0597725	0	0.013348	0	0.11841	0	0.153054	0.240318	0.354089	0.29579	0.1863	0.317548	0.306401	0.278966	0.113818	0.00706323	0	0	0	0	7.06807e-05	0	0	0.0630144	0.0555999	0.0519759
cg26928153	0.832394	0.812486	0.869554	0.938031	0.78484	0.830184	0.830846	0.428746	0.434748	0.375618	0.499277	0.432778	0.45323	0.441878	0.55054	0.476934	0.487991	0.573283	0.460341	0.573522	0.563483	0.441623	0.424682	0.443947	0.463577	0.477424	0.584551	0.399534	0.375548	0.644368	0.621262	0.699883	0.616599	0.598569	0.62556	0.671109	0.677869	0.569184	0.376564	0.46899	0.57418	0.348423	0.470811	0.497993	0.430883	0.491348	0.531973	0.48255	0.449961
cg26928153	0.832394	0.812486	0.869554	0.938031	0.78484	0.830184	0.830846	0.595736	0.606995	0.563989	0.551306	0.543731	0.584093	0.532483	0.546489	0.56357	0.597315	0.613664	0.574281	0.616632	0.644649	0.653109	0.639563	0.61043	0.539715	0.562511	0.628236	0.65432	0.603453	0.717103	0.654302	0.707871	0.704607	0.704127	0.649937	0.669396	0.734595	0.646014	0.658525	0.636151	0.591459	0.664119	0.662711	0.695676	0.591551	0.631273	0.661746	0.569038	0.631934
cg26928153	0.832394	0.812486	0.869554	0.938031	0.78484	0.830184	0.830846	0.62034	0.713259	0.524181	0.693171	0.411749	0.63438	0.585483	0.727937	0.640883	0.635016	0.662969	0.680269	0.686087	0.681496	0.657231	0.651531	0.65934	0.678305	0.633713	0.685795	0.646741	0.638974	0.62535	0.70303	0.765041	0.744393	0.7611	0.766851	0.627708	0.782341	0.703273	0.632809	0.710281	0.70403	0.544317	0.730786	0.671004	0.628292	0.708009	0.620113	0.697062	0.65515
cg16269199	0.332625	0.317716	0.418933	0.340569	0.320548	0.40132	0.361299	0.474592	0.344117	0.388243	0.462547	0.349554	0.488923	0.473713	0.545221	0.426068	0.512065	0.425827	0.467213	0.520131	0.467883	0.490476	0.497812	0.482715	0.619025	0.522777	0.591556	0.473244	0.544275	0.612784	0.670905	0.667534	0.562806	0.641125	0.613965	0.562421	0.634392	0.500415	0.478354	0.527892	0.446552	0.46921	0.48975	0.449968	0.404715	0.677202	0.422305	0.487055	0.570578
cg24669183	0.689069	0.69114	0.723673	0.699618	0.641718	0.727526	0.734555	0.777646	0.868193	0.651704	0.803713	0.618996	0.778634	0.714885	0.844892	0.778304	0.816237	0.776741	0.807948	0.729802	0.835116	0.760375	0.821439	0.887076	0.895614	0.779636	0.829305	0.765515	NA	0.857514	0.824911	0.80421	0.825974	0.826072	0.813204	0.795717	0.830635	0.805379	0.782256	0.80971	0.893274	0.858097	0.865104	0.807069	0.779069	0.877567	0.795148	0.776923	0.827931
cg26928153	0.832394	0.812486	0.869554	0.938031	0.78484	0.830184	0.830846	0.635001	0.67654	0.528427	0.692142	0.468199	0.663041	0.642089	0.67321	0.644438	0.663219	0.668384	0.676628	0.718531	0.667744	0.701913	0.627026	0.713509	0.670632	0.724977	0.730105	0.746477	0.63841	0.714355	0.746362	0.687343	0.689814	0.78897	0.773909	0.768823	0.770947	0.677056	0.692496	0.662069	0.680472	0.664337	0.67129	0.69442	0.630326	0.559254	0.534141	0.626153	0.562095
cg13869341	0.687034	0.71939	0.777255	0.824889	0.667847	0.755734	0.693017	0.675623	0.80443	0.630007	0.765718	0.555196	0.758194	0.681779	0.754418	0.774334	0.7983	0.796364	0.779125	0.772159	0.781548	0.791607	0.684975	0.77971	0.767982	0.733759	0.68821	0.781269	0.761507	0.746818	0.81508	0.905528	0.863483	0.791989	0.825203	0.711647	0.834375	0.794133	0.774623	0.793163	0.787326	0.776451	0.808054	0.761501	0.706242	0.787663	0.738338	0.774929	0.690573
cg13869341	0.687034	0.71939	0.777255	0.824889	0.667847	0.755734	0.693017	0.211708	0.249967	0.396285	0.273983	0.308281	0.2924	0.211401	0.157494	0.218082	0.293166	0.347967	0.32866	0.289756	0.333646	0.294015	0.251785	0.230148	0.300801	0.222143	0.286161	0.181024	0.25554	0.165698	0.326416	0.314179	0.29178	0.224982	0.28988	0.282819	0.277516	0.282385	0.286047	0.199202	0.257119	0.199263	0.146344	0.257703	0.192237	0.31315	0.220414	0.188991	0.275492
cg26928153	0.832394	0.812486	0.869554	0.938031	0.78484	0.830184	0.830846	0.519716	0.734756	0.56561	0.730309	0.54392	0.573235	0.592703	0.645098	0.64747	0.703955	0.688169	0.672518	0.677802	0.691434	0.68033	0.565063	0.589081	0.563937	0.588477	0.643959	0.645361	0.575083	0.740855	0.681547	0.775626	0.607673	0.662962	0.750482	0.671124	0.772119	0.701043	0.714958	0.612283	0.558374	0.573551	0.600213	0.660649	0.51082	0.697476	0.647095	0.687585	0.584353
cg13869341	0.687034	0.71939	0.777255	0.824889	0.667847	0.755734	0.693017	0.603707	0.573153	0.599986	0.594686	0.639293	0.659413	0.541904	0.528756	0.548921	0.667477	0.572345	0.685806	0.651812	0.590237	0.575758	0.637857	0.598128	0.661308	0.54646	0.79219	0.650497	0.51077	0.746653	0.738796	0.750802	0.749762	0.751312	0.735992	0.757378	0.752615	0.801126	0.773858	0.585127	0.652928	0.571859	0.779533	0.746094	0.601463	0.791578	0.729105	0.760518	0.632026
cg15560884	0.47458	0.445753	0.551663	0.487764	0.413756	0.532081	0.529556	0.607694	0.583876	0.644017	0.526634	0.550592	0.539389	0.582015	0.502659	0.530084	0.531767	0.576237	0.552326	0.510086	0.551063	0.515358	0.563654	0.62621	0.660561	0.538546	0.57418	0.609418	0.515344	0.672018	0.710491	0.623533	0.658017	0.619019	0.634279	0.69033	0.738758	0.53503	0.50615	0.555161	0.551018	0.605586	0.779634	0.559413	0.529058	0.519199	0.64133	0.614216	0.628697
cg22519184	0.351897	0.298767	0.371409	0.245	0.354838	0.363345	0.373926	0.809971	0.93011	0.720876	0.944192	0.591779	0.922683	0.835298	0.974064	0.930005	0.924028	0.919526	0.933934	0.938073	0.937741	0.941762	0.903568	0.922363	0.93567	0.929451	0.941052	0.771838	0.925572	0.939495	0.940822	0.977007	0.949816	0.97615	0.963718	0.903773	0.970228	0.925251	0.935379	0.883383	0.945895	0.93311	0.935919	0.925161	0.821677	0.902212	0.835433	0.941986	0.837054
cg13869341	0.687034	0.71939	0.777255	0.824889	0.667847	0.755734	0.693017	0.372396	0.586164	0.450664	0.442776	0.384088	0.451058	0.404358	0.507571	0.467958	0.480514	0.541163	0.467878	0.426044	0.450605	0.409631	0.440656	0.452781	0.471875	0.424406	0.505227	0.470207	0.497231	0.526693	0.679934	0.57912	0.604755	0.58114	0.70468	0.666737	0.718967	0.450611	0.424682	0.434218	0.464783	0.466135	0.41362	0.529166	0.419713	0.558753	0.51772	0.513418	0.455915
cg16269199	0.332625	0.317716	0.418933	0.340569	0.320548	0.40132	0.361299	0.752079	0.828259	0.574523	0.834966	0.521979	0.797913	0.719006	0.848069	0.795499	0.824859	0.818016	0.821371	0.823721	0.817554	0.821334	0.788577	0.848431	0.830146	0.793653	0.815198	0.799868	0.779757	0.841318	0.769102	0.865177	0.803412	0.825955	0.851896	0.752258	0.858992	0.824563	0.801602	0.814658	0.833804	0.828	0.847009	0.820864	0.718792	0.788838	0.733782	0.829336	0.751297
cg16269199	0.332625	0.317716	0.418933	0.340569	0.320548	0.40132	0.361299	0.268106	0.309394	0.29615	0.319614	0.380234	0.333219	0.275828	0.259495	0.278047	0.186175	0.133227	0.189221	0.192134	0.205297	0.160761	0.14284	0.208461	0.318048	0.346735	0.359266	0.263877	0.343615	0.193664	0.263349	0.271352	0.236606	0.250197	0.25417	0.252579	0.246494	0.200781	0.185843	0.166871	0.194165	0.173064	0.163234	0.198203	0.132177	0.157207	0.196675	0.328969	0.351842
cg26928153	0.832394	0.812486	0.869554	0.938031	0.78484	0.830184	0.830846	0.295028	0.245513	0.338107	0.304313	0.347927	0.348414	0.299881	0.333036	0.304434	0.359453	0.343305	0.323048	0.356322	0.311213	0.336363	0.348442	0.452786	0.335982	0.31426	0.427357	0.357542	0.386704	0.417115	0.417087	0.521929	0.495892	0.498459	0.483948	0.465895	0.453384	0.372565	0.322724	0.345536	0.33632	0.287623	0.338034	0.366772	0.351844	0.208801	0.360927	0.360277	0.344512
cg16269199	0.332625	0.317716	0.418933	0.340569	0.320548	0.40132	0.361299	0.770066	0.845969	0.669903	0.874436	0.533013	0.81618	0.754922	0.840334	0.782301	0.849118	0.831619	0.87562	0.844827	0.857504	0.846066	0.801266	0.83234	0.822384	0.813276	0.818278	0.762651	0.840369	0.87536	0.757227	0.874944	0.866751	0.856095	0.872974	0.733846	0.874183	0.836359	0.849206	0.86426	0.845034	0.811326	0.864341	0.820592	0.764968	0.824154	0.778478	0.841331	0.788819
cg26928153	0.832394	0.812486	0.869554	0.938031	0.78484	0.830184	0.830846	0.749605	0.907362	0.715887	0.873607	0.639825	0.862575	0.768417	0.998628	0.887509	0.890583	0.855643	0.881944	0.826051	0.479328	0.898771	0.849338	0.425667	0.94215	0.80149	0.943212	0.622992	0.859158	0.96455	0.977029	0.935622	0.983786	0.973073	0.975753	0.929933	0.997082	0.875954	0.844913	0.914845	0.8768	0.77727	0.868595	0.854587	0.73661	0.875266	0.796058	0.911035	0.770156
cg26928153	0.832394	0.812486	0.869554	0.938031	0.78484	0.830184	0.830846	0.580771	0.693118	0.683832	0.652205	0.399848	0.611889	0.561605	0.512722	0.602765	0.646566	0.596161	0.636843	0.663995	0.650171	0.614625	0.609301	0.610848	0.643947	0.598894	0.520128	0.582072	0.609643	0.680203	0.63826	0.769795	0.745516	0.635202	0.688306	0.635153	0.698996	0.66948	0.627225	0.651301	0.610219	0.64781	0.662093	0.668578	0.5469	0.64633	0.674279	0.584379	0.620149
cg26679879	0.38299	0.295129	0.34988	0.379274	0.341604	0.299527	0.364453	0.20483	0.275881	0.258676	0.272803	0.286187	0.255402	0.256683	0.278548	0.316962	0.281282	0.281753	0.232694	0.269019	0.278957	0.239926	0.25757	0.288391	0.324023	0.277873	0.257157	0.296422	0.257856	0.340644	0.393679	0.582471	0.637581	0.456155	0.559528	0.442999	0.588399	0.317984	0.246159	0.228836	0.283523	0.263141	0.251107	0.277706	0.215694	0.403428	0.246653	0.281854	0.267248
cg26928153	0.832394	0.812486	0.869554	0.938031	0.78484	0.830184	0.830846	0.797941	0.848513	0.664587	0.886883	0.624782	0.880266	0.77249	0.87684	0.833485	0.832934	0.874185	0.865311	0.840744	0.899699	0.879821	0.824587	0.874497	0.816394	0.851131	0.867643	0.960712	0.885428	0.875587	0.907227	0.908888	0.811961	0.894856	0.882678	0.874506	0.888051	0.863678	0.86299	0.796924	0.893191	0.882014	0.914952	0.900399	0.778261	0.85833	0.805112	0.891746	0.806635
cg26928153	0.832394	0.812486	0.869554	0.938031	0.78484	0.830184	0.830846	0.530454	0.537994	0.57692	0.698925	0.476254	0.624057	0.616312	0.613444	0.664093	0.657991	0.623021	0.704203	0.610402	0.617681	0.563455	0.632482	0.637535	0.5948	0.661581	0.508159	0.603102	0.642387	0.727282	0.704435	0.737853	0.607202	0.72774	0.616586	0.717347	0.71972	0.594168	0.636767	0.642928	0.650379	0.750104	0.620793	0.596463	0.619407	0.577914	0.610331	0.613126	0.536925
cg10692041	0.776293	0.798013	0.827399	0.793596	0.751892	0.837653	0.815985	0.638379	0.771972	0.591757	0.611333	0.532293	0.660722	0.64134	0.705488	0.736611	0.747386	0.567681	0.713653	0.67575	0.702962	0.733166	0.71169	0.778851	0.695961	0.671528	0.699063	0.638976	0.697525	0.83922	0.794534	0.832914	0.780022	0.811458	0.702181	0.804436	0.618682	0.73108	0.707191	0.672403	0.708983	0.697955	0.732208	0.689918	0.601294	0.598293	0.702476	0.682987	0.660162
cg16269199	0.332625	0.317716	0.418933	0.340569	0.320548	0.40132	0.361299	0.585271	0.609327	0.537595	0.671524	0.648282	0.595955	0.531502	0.651069	0.651086	0.671981	0.606707	0.613389	0.612703	0.700621	0.686367	0.60101	0.707744	0.60688	0.686565	0.64842	0.645811	0.704327	0.767104	0.747741	0.765583	0.620422	0.73113	0.781768	0.63241	0.72284	0.65343	0.535297	0.543762	0.585486	0.720692	0.589516	0.654885	0.621359	0.613665	0.605889	0.551857	0.659682
cg26928153	0.832394	0.812486	0.869554	0.938031	0.78484	0.830184	0.830846	0.616789	0.695262	0.726309	0.745821	0.571676	0.674941	0.562982	0.613696	0.614474	0.641705	0.662111	0.675617	0.699841	0.658375	0.67723	0.651493	0.687914	0.657457	0.657932	0.701854	0.676966	0.59004	0.569722	0.527065	0.65268	0.623165	0.550127	0.612002	0.538767	0.526355	0.721457	0.677306	0.672956	0.682284	0.66527	0.697374	0.648908	0.660118	0.677364	0.5505	0.638694	0.56892
cg26928153	0.832394	0.812486	0.869554	0.938031	0.78484	0.830184	0.830846	0.683558	0.773717	0.547353	0.772894	0.472569	0.753062	0.685126	0.727043	0.742147	0.756677	0.737295	0.773782	0.778839	0.744322	0.807102	0.73052	0.74909	0.783736	0.753346	0.807052	0.808581	0.770701	0.787528	0.786428	0.809086	0.776798	0.806448	0.825851	0.818775	0.832123	0.717161	0.770247	0.760206	0.682341	0.780867	0.762587	0.762141	0.684438	0.712988	0.666905	0.781208	0.682465
cg02339369	0.872024	0.840302	0.877252	0.871852	0.853797	0.857913	0.873276	0.0987553	0.113544	0.181498	0.0806088	0.227166	0.0881344	0.0983621	0.116924	0.0156518	0.15044	0.0779542	0.0827996	0.0910897	0.106648	0.082326	0.115721	0.15571	0.116843	0.133351	0.0911996	0	0.074193	0.0250015	0.123922	0.191942	0.214202	0.129982	0.255413	0.148015	0.132556	0.132172	0.072866	0.0962774	0.140646	0.185926	0.0783301	0.0670351	0.10871	0.25985	0.125629	0.0999047	0.130337
cg10692041	0.776293	0.798013	0.827399	0.793596	0.751892	0.837653	0.815985	0.171725	0.186677	0.126219	0.221931	0.177035	0.18872	0.178213	0.276812	0.226754	0.23998	0.208825	0.237466	0.219081	0.160549	0.180767	0.183852	0.213457	0.17698	0.153389	0.225455	0.264668	NA	0.375311	0.299513	0.491426	0.487081	0.337419	0.451042	0.416291	0.464541	0.241081	0.168566	0.145314	0.208601	0.284777	0.144651	0.215121	0.149222	0.179682	0.255163	0.259665	0.255159
cg10692041	0.776293	0.798013	0.827399	0.793596	0.751892	0.837653	0.815985	0.4489	0.550961	0.284209	0.254885	0.291229	0.424024	0.39538	0.353893	0.327105	0.399506	0.337156	0.30862	0.304855	0.306967	0.20931	0.295645	0.366927	0.546266	0.486177	0.36809	0.45275	0.380043	0.733276	0.500837	0.627486	0.665872	0.459911	0.59426	0.555239	0.650966	0.295015	0.309721	0.314833	0.256038	0.538921	0.513542	0.314414	0.253545	0.282081	0.523618	0.392909	0.4222
cg26928153	0.832394	0.812486	0.869554	0.938031	0.78484	0.830184	0.830846	0.67682	0.706373	0.636166	0.764067	0.624402	0.749927	0.692536	0.794415	0.688391	0.773786	0.741878	0.699532	0.748533	0.742591	0.690232	0.746014	0.829736	0.757507	0.758756	0.778954	0.636257	0.7999	0.810483	0.730179	0.810176	0.845347	0.791504	0.776293	0.76197	0.804723	0.760782	0.694069	0.722983	0.829152	0.766903	0.758301	0.743526	0.682616	0.710708	0.723597	0.791402	0.705183
cg26928153	0.832394	0.812486	0.869554	0.938031	0.78484	0.830184	0.830846	0.66347	0.66985	0.632121	0.745438	0.553243	0.630036	0.593069	0.658926	0.580976	0.720251	0.708588	0.704011	0.649283	0.587043	0.592603	0.659467	0.77044	0.630583	0.673427	0.71801	0.756394	0.733203	0.815381	0.670399	0.773958	0.786462	0.706556	0.695067	0.672089	0.751476	0.649807	0.63843	0.734109	0.670464	0.609216	0.675774	0.681609	0.652306	0.583781	0.632124	0.740849	0.611669
cg16269199	0.332625	0.317716	0.418933	0.340569	0.320548	0.40132	0.361299	0.702342	0.773053	0.670768	0.765986	0.590837	0.714934	0.640945	0.76069	0.659994	0.723497	0.757414	0.708716	0.754004	0.735577	0.748106	0.685607	0.741585	0.733711	0.72526	0.731047	0.727365	0.674415	0.776158	0.767989	0.824825	0.835979	0.803444	0.811314	0.721763	0.854807	0.739682	0.707496	0.694812	0.778241	0.662976	0.752861	0.756553	0.656855	0.783041	0.712329	0.730647	0.714088
cg26928153	0.832394	0.812486	0.869554	0.938031	0.78484	0.830184	0.830846	0.769311	0.863855	0.700674	0.87115	0.592822	0.841934	0.763919	0.741193	0.84341	0.852735	0.848117	0.867339	0.859475	0.858628	0.874912	0.823217	0.864483	0.846508	0.841258	0.858621	0.868426	0.850615	0.861283	0.861838	0.882678	0.863328	0.872834	0.875958	0.866748	0.882422	0.852396	0.853273	0.861401	0.861865	0.855696	0.873402	0.85348	0.766286	0.848895	0.78378	0.839816	0.77519
cg24669183	0.689069	0.69114	0.723673	0.699618	0.641718	0.727526	0.734555	0.581795	0.603367	0.523481	0.466398	0.403457	0.598922	0.520197	0.697216	0.602146	0.52992	0.625656	0.606117	0.620191	0.588637	0.59344	0.573881	0.505177	0.570422	0.55527	0.604658	0.537142	0.552864	0.593388	0.717886	0.754538	0.660136	0.686181	0.663842	0.582881	0.749692	0.5779	0.621425	0.619741	0.527894	0.550963	0.621517	0.589593	0.492949	0.651353	0.557948	0.579611	0.640866
cg26928153	0.832394	0.812486	0.869554	0.938031	0.78484	0.830184	0.830846	0.526303	0.633513	0.579906	0.489039	0.549555	0.573666	0.522334	0.627954	0.548179	0.553372	0.572293	0.50606	0.446742	0.562996	0.497997	0.52894	0.509086	0.650235	0.534528	0.594666	0.511157	0.627728	0.558614	0.753094	0.783448	0.70654	0.694965	0.652311	0.601498	0.580635	0.649685	0.561926	0.600376	0.600483	0.490803	0.559936	0.555904	0.505357	0.718741	0.610992	0.61874	0.60738
cg16269199	0.332625	0.317716	0.418933	0.340569	0.320548	0.40132	0.361299	0.601744	0.533606	0.429457	0.716928	0.385291	0.587913	0.568304	0.736721	0.612011	0.63051	0.598677	0.632624	0.702527	0.695777	0.674851	0.6689	0.570083	0.665573	0.615383	0.524504	0.578278	0.634646	0.71232	0.727335	0.741095	0.737214	0.741504	0.726303	0.616303	0.707628	0.67214	0.578656	0.668256	0.631783	0.630855	0.722555	0.603723	0.538311	0.728883	0.566506	0.624739	0.627778
cg26928153	0.832394	0.812486	0.869554	0.938031	0.78484	0.830184	0.830846	0.748071	0.809157	0.718218	0.780621	0.525813	0.778006	0.718349	0.698149	0.758492	0.795609	0.762035	0.734332	0.810893	0.766297	0.770541	0.765908	0.749334	0.783544	0.759858	0.725724	0.709016	0.773179	0.884642	0.81465	0.842123	0.841162	0.801597	0.802774	0.732438	0.825345	0.832389	0.764958	0.788537	0.77525	0.801643	0.834727	0.808349	0.734191	0.762665	0.756477	0.793467	0.74256
cg26928153	0.832394	0.812486	0.869554	0.938031	0.78484	0.830184	0.830846	0.771241	0.846726	0.663254	0.863075	0.482181	0.833769	0.755986	0.874848	0.83548	0.841412	0.839195	0.862359	0.854316	0.844686	0.854169	0.813137	0.856244	0.844349	0.836293	0.846034	0.837064	0.833694	0.86461	0.859023	0.880084	0.803764	0.881582	0.869911	0.691818	0.877605	0.842839	0.850476	0.844193	0.859392	0.8446	0.865654	0.838361	0.754911	0.839357	0.773282	0.844199	0.769385
cg13869341	0.687034	0.71939	0.777255	0.824889	0.667847	0.755734	0.693017	0.329612	0.355616	0.592796	0.358781	0.487471	0.365844	0.378306	0.287842	0.356076	0.423323	0.446744	0.418482	0.383111	0.382265	0.512902	0.367303	0.363741	0.299322	0.248733	0.379221	0.217125	0.317281	0.184321	0.405543	0.344159	0.333814	0.298991	0.37132	0.307098	0.282062	0.325327	0.368353	0.300114	0.341365	0.299467	0.464805	0.326234	0.277635	0.314707	0.331084	0.309127	0.368765
cg26679879	0.38299	0.295129	0.34988	0.379274	0.341604	0.299527	0.364453	0.829824	0.937544	0.764584	0.951179	0.609766	0.885742	0.836093	0.945112	0.930731	0.924068	0.92112	0.937784	0.935062	0.93228	0.916202	0.902014	0.931248	0.933681	0.924326	0.874536	0.796543	0.927701	0.923201	0.85154	0.943415	0.774485	0.894055	0.929408	0.928707	0.932771	0.928764	0.921716	0.931241	0.939681	0.922069	0.947521	0.926932	0.815954	0.894731	0.841159	0.943301	0.840526
cg26928153	0.832394	0.812486	0.869554	0.938031	0.78484	0.830184	0.830846	0.514119	0.566945	0.42764	0.538324	0.396743	0.540923	0.525371	0.588371	0.521944	0.537311	0.557064	0.525548	0.591885	0.539258	0.502091	0.485775	0.560492	0.531442	0.480065	0.53047	0.603629	0.518459	0.631998	0.594993	0.728836	0.665292	0.606683	0.609136	0.579985	0.654169	0.556487	0.529574	0.503929	0.532365	0.545046	0.556988	0.557775	0.441593	0.58097	0.550521	0.53981	0.556675
cg26928153	0.832394	0.812486	0.869554	0.938031	0.78484	0.830184	0.830846	0.313421	0.368753	0.461006	0.342022	0.300679	0.365608	0.333468	0.382496	0.387719	0.376545	0.433313	0.420163	0.368443	0.44302	0.379039	0.386752	0.412361	0.36835	0.36889	0.496238	0.333709	0.364028	0.466279	0.535097	0.608605	0.619809	0.512882	0.478597	0.456822	0.615988	0.353437	0.33111	0.357996	0.388328	0.317001	0.399753	0.420606	0.366717	0.365483	0.505076	0.290646	0.367621
cg09499020	0.149262	0.150956	0.369402	0.134272	0.18574	0.350716	0.20248	0.122098	0.226012	0.20177	0.279338	0.180366	0.139003	0.164091	0.29168	0.250521	0.245652	0.166383	0.319009	0.198979	0.167771	0.193708	0.165779	0.193782	0.210986	0.198878	0.233552	0.168833	0.171931	0.435604	0.418041	0.402183	0.405173	0.302999	0.425248	0.440902	0.427638	0.259783	0.178843	0.134258	0.171177	0.194202	0.172942	0.206691	0.15328	0.257966	0.136006	0.244965	0.149542
cg22519184	0.351897	0.298767	0.371409	0.245	0.354838	0.363345	0.373926	0.772811	0.753006	0.848282	0.862762	0.581036	0.831005	0.731577	0.806395	0.764129	0.831336	0.725208	0.795024	0.696823	0.776138	0.765191	0.846703	0.889083	0.888626	0.845563	0.826447	0.755728	0.886463	0.863745	0.801554	0.859834	0.76337	0.828985	0.777526	0.814599	0.834575	0.821899	0.838611	0.79589	0.805935	0.961446	0.899338	0.803314	0.790638	0.744987	0.763753	0.823606	0.801883
cg26928153	0.832394	0.812486	0.869554	0.938031	0.78484	0.830184	0.830846	0.476579	0.615245	0.444342	0.542354	0.462211	0.506325	0.503489	0.493461	0.517418	0.587461	0.558405	0.54181	0.523912	0.516944	0.523685	0.5033	0.526043	0.543091	0.513435	0.529647	0.645272	0.563587	0.610132	0.565107	0.745471	0.693977	0.593551	0.60178	0.586039	0.678646	0.58867	0.529183	0.645549	0.56816	0.545307	0.583382	0.523818	0.507316	0.53646	0.612928	0.545172	0.569668
cg26679879	0.38299	0.295129	0.34988	0.379274	0.341604	0.299527	0.364453	0.407012	0.405797	0.457454	0.522231	0.426681	0.413343	0.452022	0.446781	0.365255	0.531396	0.420364	0.508153	0.440263	0.458967	0.384162	0.456651	0.45508	0.564992	0.429199	0.426325	0.412043	0.393018	0.609385	0.583721	0.605944	0.553297	0.436232	0.569272	0.484844	0.58787	0.466726	0.386109	0.350103	0.495732	0.467743	0.367627	0.447391	0.349852	0.360657	0.391638	0.42449	0.382543
cg13869341	0.687034	0.71939	0.777255	0.824889	0.667847	0.755734	0.693017	0.65806	0.784055	0.694198	0.680647	0.714252	0.682117	0.626308	0.611823	0.669128	0.660008	0.62993	0.691764	0.618329	0.671227	0.669323	0.664765	0.653092	0.698601	0.621326	0.64122	0.587426	0.671393	0.484345	0.648598	0.549654	0.654824	0.60565	0.5966	0.555128	0.640615	0.665839	0.708078	0.722436	0.706471	0.707992	0.678549	0.707113	0.621889	0.759489	0.61612	0.733021	0.667154
cg13869341	0.687034	0.71939	0.777255	0.824889	0.667847	0.755734	0.693017	0.431894	0.540296	0.535673	0.513498	0.368284	0.493067	0.451834	0.532024	0.492774	0.479506	0.507833	0.485797	0.560529	0.490791	0.520207	0.429658	0.471724	0.445726	0.381721	0.432489	0.38699	0.426517	0.342886	0.508479	0.505956	0.423723	0.39595	0.471073	0.421515	0.48414	0.534135	0.45639	0.438088	0.490364	0.478795	0.428443	0.434556	0.33343	0.430693	0.450062	0.410987	0.486861
cg13869341	0.687034	0.71939	0.777255	0.824889	0.667847	0.755734	0.693017	0.498411	0.621472	0.571885	0.628933	0.416768	0.544557	0.502474	0.592468	0.55944	0.64867	0.6231	0.612994	0.659014	0.56524	0.679806	0.504013	0.533668	0.500725	0.483496	0.481088	0.599684	0.534065	0.645182	0.688483	0.749523	0.728287	0.641973	0.738008	0.638764	0.715535	0.679719	0.558287	0.542506	0.674355	0.511491	0.507882	0.639778	0.453951	0.62262	0.555189	0.617137	0.546196
cg13869341	0.687034	0.71939	0.777255	0.824889	0.667847	0.755734	0.693017	0.132557	0.0355827	0.161183	0.0546875	0.230322	0.067823	0.123198	0.124106	0.112077	0.180689	0.185694	0.244806	0.160356	0.245712	0.197958	0.205699	0.110937	0.0816424	0.154911	0.252665	0.190249	0.137497	0.241872	0.407417	0.367187	0.459908	0.344999	0.333372	0.30085	0.379839	0.102708	0.105275	0.0929642	0.130231	0.0844293	0.125742	0.101124	0.125977	0.221435	0.114041	0.0759326	0.252368
cg13869341	0.687034	0.71939	0.777255	0.824889	0.667847	0.755734	0.693017	0.76302	0.845266	0.848493	0.761754	0.673406	0.83192	0.772239	0.697589	0.724455	0.724343	0.705228	0.867636	0.806397	0.867836	0.865207	0.830045	0.870633	0.851939	0.67619	0.694123	0.76945	0.809168	0.671458	0.624082	0.686423	0.696909	0.618076	0.588151	0.602579	0.625192	0.755932	0.824972	0.749217	0.773157	0.798802	0.759017	0.817499	0.65958	0.800787	0.722641	0.798369	0.6163
cg26928153	0.832394	0.812486	0.869554	0.938031	0.78484	0.830184	0.830846	0.219258	0.297789	0.227394	0.267915	0.224214	0.242615	0.236892	0.333011	0.309226	0.322711	0.333415	0.35178	0.262334	0.318299	0.34626	0.176873	0.261246	0.218563	0.229112	0.304443	0.302197	0.28314	0.374097	0.36034	0.423793	0.548251	0.400387	0.508346	0.458983	0.451564	0.367763	0.291471	0.24979	0.258284	0.245557	0.247252	0.277721	0.18951	0.392484	0.290856	0.269231	0.203774
cg15560884	0.47458	0.445753	0.551663	0.487764	0.413756	0.532081	0.529556	0.433287	0.499997	0.501345	0.503395	0.442432	0.52968	0.497168	0.875408	0.507665	0.785269	0.725199	0.765616	0.449949	0.47632	0.646435	0.76964	0.519499	0.703178	0.717878	0.450104	0.46556	0.686652	0.869471	0.908152	0.900779	0.923029	0.89288	0.884608	0.888261	0.886576	0.740888	0.410809	0.418537	0.455618	0.72205	0.939028	0.666185	0.947382	0.678284	0.969832	0.476032	0.752836
cg13869341	0.687034	0.71939	0.777255	0.824889	0.667847	0.755734	0.693017	0.175574	0.21038	0.33413	0.163863	0.377855	0.204888	0.155536	0.139498	0.232752	0.213211	0.227792	0.244584	0.180393	0.204992	0.201228	0.201513	0.199863	0.145387	0.160542	0.225474	0.198793	0.152503	0.100621	0.289665	0.198934	0.181628	0.246567	0.289918	0.267743	0.226599	0.212628	0.21433	0.124964	0.157008	0.150686	0.180738	0.198508	0.176428	0.158573	0.171919	0.199943	0.154956
cg26928153	0.832394	0.812486	0.869554	0.938031	0.78484	0.830184	0.830846	0.837382	0.903058	0.790622	0.950367	0.630317	0.909315	0.853876	0.944192	0.861361	0.877899	0.847889	0.867005	0.908393	0.910235	0.866721	0.880633	0.944964	0.908586	0.9022	0.908107	0.831035	0.907304	0.940154	0.922884	0.946628	0.768382	0.876841	0.892046	0.793869	0.932015	0.907445	0.919312	0.915205	0.912769	0.936822	0.917939	0.904124	0.858877	0.83257	0.839393	0.868219	0.865298
cg13869341	0.687034	0.71939	0.777255	0.824889	0.667847	0.755734	0.693017	0.41745	0.689427	0.55996	0.581451	0.448853	0.556444	0.540526	0.518017	0.587222	0.610785	0.710429	0.660551	0.569452	0.642779	0.605546	0.492459	0.531595	0.567396	0.531821	0.659318	0.701139	0.625506	0.638667	0.639209	0.778784	0.645625	0.638106	0.697925	0.663409	0.676719	0.612075	0.605431	0.535645	0.592118	0.583675	0.686879	0.608181	0.541934	0.717421	0.610835	0.631832	0.548474
cg16269199	0.332625	0.317716	0.418933	0.340569	0.320548	0.40132	0.361299	0.794344	0.893833	0.776942	0.887778	0.588007	0.880548	0.818534	0.921357	0.838595	0.865222	0.876057	0.910219	0.880035	0.880421	0.856468	0.858545	0.872257	0.865606	0.892911	0.897816	0.872054	0.906689	0.892654	0.91856	0.865974	0.781409	0.919866	0.924394	0.784289	0.940719	0.864638	0.895436	0.88519	0.814608	0.908417	0.889022	0.876283	0.730882	0.847042	0.790457	0.89489	0.752475
cg13869341	0.687034	0.71939	0.777255	0.824889	0.667847	0.755734	0.693017	0.50694	0.662311	0.569028	0.655515	0.483656	0.642354	0.596579	0.613194	0.578439	0.657361	0.667357	0.646882	0.65812	0.639884	0.6472	0.545744	0.555541	0.517408	0.588665	0.663976	0.606825	0.616629	0.781848	0.609214	0.7667	0.766403	0.671029	0.680058	0.627584	0.663662	0.640652	0.591488	0.629829	0.632234	0.540206	0.633611	0.612513	0.517694	0.657732	0.63265	0.58266	0.590219
cg02339369	0.872024	0.840302	0.877252	0.871852	0.853797	0.857913	0.873276	0.451039	0.410633	0.421835	0.443425	0.450898	0.508358	0.456245	0.479041	0.507622	0.581759	0.557294	0.585848	0.502338	0.572903	0.600178	0.550593	0.460073	0.445205	0.517157	0.589282	0.514441	0.568656	0.65677	0.603755	0.593621	0.461713	0.581399	0.614633	0.595021	0.596854	0.460902	0.551688	0.404678	0.486883	0.533041	0.497863	0.499959	0.463333	0.411979	0.373307	0.446821	0.463515
cg09961319	1	1	1	1	1	1	1	0.598432	0.780193	0.586204	0.621088	0.675659	0.652812	0.667821	0.604123	0.710966	0.761251	0.700147	0.707084	0.70779	0.726046	0.760717	0.579813	0.784911	0.706374	0.68654	0.723036	0.802842	0.716625	0.806071	0.646335	0.874889	0.802389	0.750461	0.68921	0.689934	0.715321	0.771593	0.730134	0.757198	0.731204	0.719674	0.764495	0.691377	0.700019	0.787501	0.716793	0.71628	0.718887
cg16269199	0.332625	0.317716	0.418933	0.340569	0.320548	0.40132	0.361299	0.746004	0.820746	0.580618	0.821913	0.613967	0.813247	0.75106	0.840971	0.79474	0.772688	0.814366	0.830861	0.835935	0.82683	0.810468	0.797359	0.82819	0.828342	0.82667	0.838147	0.900769	0.810751	0.799817	0.859039	0.859518	0.801143	0.864092	0.859721	0.796059	0.868672	0.781753	0.821751	0.805591	0.806248	0.8197	0.805159	0.817963	0.725649	0.735411	0.702877	0.803566	0.72457
cg26928153	0.832394	0.812486	0.869554	0.938031	0.78484	0.830184	0.830846	0.73473	0.79255	0.538197	0.81436	0.480961	0.762006	0.712324	0.821577	0.774386	0.792382	0.745189	0.769327	0.803676	0.791695	0.802836	0.760181	0.80509	0.776062	0.786452	0.790549	0.797411	0.782841	0.826157	0.80369	0.830779	0.815562	0.844743	0.822467	0.696848	0.83804	0.780458	0.784175	0.81015	0.792841	0.795074	0.795228	0.786936	0.718448	0.78405	0.726376	0.78585	0.723497
cg15560884	0.47458	0.445753	0.551663	0.487764	0.413756	0.532081	0.529556	0.3099	0.232063	0.453829	0.328941	0.183596	0.257716	0.275655	0.24169	0.284484	0.386241	0.298579	0.273491	0.374606	0.342099	0.298366	0.275679	0.272239	0.260387	0.290383	0.322067	0.309992	0.209899	0.478486	0.347806	0.508608	0.48907	0.482422	0.472269	0.520723	0.520798	0.366821	0.279306	0.176353	0.330912	0.217668	0.214335	0.342483	0.19914	0.299326	0.371495	0.350599	0.320888
cg26928153	0.832394	0.812486	0.869554	0.938031	0.78484	0.830184	0.830846	0.711787	0.813193	0.847593	0.838894	0.733449	0.783191	0.72772	0.731503	0.801293	0.749535	0.831812	0.820442	0.743264	0.756908	0.792603	0.779343	0.723359	0.804256	0.743747	0.839191	0.681162	0.846778	0.631501	0.669557	0.703249	0.592248	0.644474	0.722561	0.631337	0.721829	0.807297	0.762989	0.80987	0.809143	0.808469	0.810406	0.812807	0.742243	0.834346	0.761419	0.839181	0.695778
cg16269199	0.332625	0.317716	0.418933	0.340569	0.320548	0.40132	0.361299	0.564238	0.785714	0.855196	0.594248	0.48435	0.825228	0.744425	0.478125	0.814248	0.838742	0.592478	0.844483	0.34755	0.367319	0.581252	0.591586	0.879218	0.660746	0.824647	0.881682	0.716512	0.628268	0.905642	0.879217	0.858506	0.907899	0.886759	0.846197	0.863179	0.873066	0.871117	0.804006	0.86061	0.846614	0.823068	0.909446	0.848303	0.753304	0.812296	0.795217	0.854358	0.783536
cg24669183	0.689069	0.69114	0.723673	0.699618	0.641718	0.727526	0.734555	0.819024	0.917154	0.853665	0.929046	0.605283	0.900651	0.813816	0.781102	0.843999	0.897303	0.895067	0.91816	0.909585	0.91431	0.915103	0.88259	0.903263	0.881183	0.883498	0.903158	0.855605	0.900516	0.90057	0.912737	0.958059	0.940425	0.854182	0.942956	0.778099	0.940094	0.881522	0.906736	0.90804	0.918925	0.906672	0.92763	0.901282	0.804548	0.88792	0.817502	0.90711	0.825662
cg26679879	0.38299	0.295129	0.34988	0.379274	0.341604	0.299527	0.364453	0.519753	0.564843	0.543188	0.51479	0.437734	0.566658	0.518793	0.560139	0.56406	0.54268	0.601534	0.598582	0.575567	0.602778	0.485316	0.567956	0.554252	0.614532	0.568244	0.655595	0.532675	0.566388	0.486916	0.534892	0.467836	0.521486	0.505437	0.505269	0.556726	0.484411	0.556628	0.54712	0.547978	0.509262	0.55957	0.528881	0.608081	0.533776	0.611658	0.56348	0.555286	0.541496
cg15560884	0.47458	0.445753	0.551663	0.487764	0.413756	0.532081	0.529556	0.705115	0.76349	0.756408	0.72831	0.596583	0.819268	0.679506	0.845819	0.772295	0.765667	0.742378	0.810652	0.777167	0.761171	0.724099	0.7835	0.862979	0.864777	0.725584	0.809551	0.72155	0.761506	0.852612	0.782446	0.766531	0.773991	0.74919	0.807421	0.755021	0.827047	0.802051	0.805855	0.766927	0.820914	0.723382	0.827537	0.715793	0.667602	0.693831	0.731749	NA	0.736205
cg16269199	0.332625	0.317716	0.418933	0.340569	0.320548	0.40132	0.361299	0.501209	0.359516	0.36651	0.447766	0.416812	0.492579	0.430257	0.514314	0.447477	0.487877	0.44591	0.476632	0.432479	0.532816	0.471019	0.554098	0.605264	0.58564	0.590276	0.588994	0.508279	0.63324	0.572846	0.643291	0.619747	0.618567	0.682016	0.545515	0.626769	0.625937	0.428249	0.543402	0.527006	0.521617	0.451235	0.499716	0.487686	0.533888	0.482053	0.576267	0.499964	0.560923
cg26928153	0.832394	0.812486	0.869554	0.938031	0.78484	0.830184	0.830846	0.547572	0.66744	0.511292	0.627805	0.453738	0.538041	0.548368	0.57313	0.62737	0.598131	0.623711	0.514477	0.519096	0.607978	0.528684	0.605831	0.595095	0.510274	0.503701	0.596153	0.576954	0.497454	0.714927	0.61495	0.837778	0.726801	0.623449	0.730614	0.576577	0.728081	0.589158	0.656328	0.521093	0.528619	0.565263	0.666217	0.641849	0.485798	0.703077	0.556018	0.64217	0.474165
cg26928153	0.832394	0.812486	0.869554	0.938031	0.78484	0.830184	0.830846	0.758339	0.838906	0.815894	0.796473	0.560379	0.821399	0.760349	0.720639	0.845894	0.840016	0.830329	0.832933	0.865162	0.850134	0.828176	0.723466	0.842889	0.849668	0.866818	0.858786	0.697935	0.823082	0.776082	0.796466	0.851295	0.706183	0.863602	0.887102	0.741776	0.904369	0.791097	0.837947	0.816989	0.7893	0.783288	0.836643	0.806456	0.732264	0.758033	0.659259	0.810225	0.712994
cg26928153	0.832394	0.812486	0.869554	0.938031	0.78484	0.830184	0.830846	0.735779	0.821628	0.736354	0.820567	0.57936	0.783417	0.756356	0.817153	0.78536	0.824482	0.7894	0.811657	0.725848	0.808091	0.766939	0.779066	0.873946	0.823398	0.768133	0.831278	0.844234	0.847911	0.829237	0.805221	0.929534	0.843979	0.833826	0.811347	0.774172	0.864286	0.837139	0.853884	0.811974	0.831627	0.85362	0.864773	0.840834	0.764536	0.871075	0.759733	0.805284	0.750159
cg13869341	0.687034	0.71939	0.777255	0.824889	0.667847	0.755734	0.693017	0.472468	0.516431	0.405187	0.439369	0.341259	0.423115	0.365986	0.448169	0.390302	0.347599	0.458942	0.389284	0.441298	0.454679	0.442463	0.467954	0.476782	0.433905	0.359918	0.464184	0.507209	0.468754	0.475373	0.588866	0.605741	0.591146	0.588032	0.520217	0.582498	0.613035	0.427233	0.360432	0.486996	0.442794	0.474224	0.380027	0.410474	0.401954	0.401695	0.40696	0.352591	0.476006
cg16269199	0.332625	0.317716	0.418933	0.340569	0.320548	0.40132	0.361299	0.55828	0.661692	0.576861	0.660028	0.562564	0.590729	0.540412	0.622646	0.623533	0.65246	0.636824	0.65258	0.57489	0.666965	0.636888	0.570627	0.647128	0.687027	0.628335	0.654781	0.693226	0.616492	0.68929	0.64852	0.759588	0.786427	0.691453	0.725506	0.670803	0.635444	0.591531	0.647246	0.587731	0.595535	0.665432	0.698626	0.635825	0.55025	0.729093	0.586196	0.600927	0.548632
cg17505339	0.832255	0.784937	0.883166	0.923639	0.793634	0.826126	0.821285	0.792581	0.879083	0.866158	0.895802	0.746974	0.860598	0.781326	0.746883	0.827926	0.822021	0.873647	0.790687	0.853359	0.867415	0.808125	0.826128	0.856116	0.856661	0.794033	0.864852	0.773257	0.850442	0.722526	0.694337	0.635932	0.761877	0.658973	0.719539	0.659995	0.763367	0.764902	0.858873	NA	0.84103	0.820294	0.881583	0.829287	0.755402	0.87399	0.683904	0.787032	0.791927
cg13869341	0.687034	0.71939	0.777255	0.824889	0.667847	0.755734	0.693017	0.60474	0.625109	0.633648	0.63997	0.588117	0.626234	0.561102	0.554586	0.598656	0.618474	0.5987	0.629957	0.563749	0.61743	0.649715	0.5994	0.424645	0.64079	0.610258	0.601627	0.577672	0.634901	0.464384	0.50247	0.594101	0.55154	0.53937	0.554517	0.533342	0.607574	0.630578	0.648077	0.665481	0.671981	0.623263	0.484709	0.645695	0.569181	0.667031	0.600782	0.60882	0.563294
cg13869341	0.687034	0.71939	0.777255	0.824889	0.667847	0.755734	0.693017	0.784412	0.88679	0.742714	0.900747	0.583331	0.858708	0.788321	0.819248	0.867298	0.87391	0.863915	0.885586	0.880958	0.886675	0.880579	0.850453	0.881069	0.87333	0.861709	0.879619	0.876576	0.867719	0.912504	0.858592	0.927624	0.810394	0.88044	0.910454	0.86637	0.91678	0.880182	0.874989	0.883497	0.894544	0.864547	0.901839	0.874422	0.784302	0.866829	0.806577	0.879213	0.802976
cg22519184	0.351897	0.298767	0.371409	0.245	0.354838	0.363345	0.373926	0.185166	0.210873	0.179695	0.321503	0.250547	0.219437	0.208066	0.300219	0.206755	0.257668	0.238391	0.226093	0.234724	0.266679	0.186362	0.226982	0.276995	0.228186	0.222253	0.257301	0.202118	0.219168	0.368476	0.34998	0.449788	0.351485	0.396799	0.477471	0.461904	0.445337	0.324681	0.209044	0.166972	0.21932	0.29593	0.198487	0.219713	0.18373	0.185559	0.215697	0.201167	0.213259
cg26679879	0.38299	0.295129	0.34988	0.379274	0.341604	0.299527	0.364453	0.309103	0.32056	0.307883	0.32415	0.307869	0.338405	0.367349	0.460331	0.32876	0.360779	0.294335	0.354485	0.407263	0.392315	0.372972	0.356626	0.310036	0.325704	0.362538	0.487844	0.307237	0.434762	0.458962	0.432776	0.432303	0.581817	0.59133	0.549733	0.450138	0.59055	0.337102	0.299859	0.261516	0.374561	0.297072	0.389707	0.369231	0.310686	0.492467	0.396281	0.352321	0.4771
cg13869341	0.687034	0.71939	0.777255	0.824889	0.667847	0.755734	0.693017	0.533047	0.59332	0.512307	0.651168	0.437856	0.598091	0.625824	0.552618	0.658356	0.647676	0.654025	0.745559	0.583833	0.740177	0.606958	0.576621	0.599707	0.549245	0.581861	0.685104	0.558825	0.546321	0.720498	0.684124	0.686646	0.676356	0.620158	0.709124	0.632099	0.741673	0.549856	0.6566	0.61537	0.59149	0.565019	0.737622	0.629224	0.601583	0.55631	0.595572	0.62043	0.476315
cg26679879	0.38299	0.295129	0.34988	0.379274	0.341604	0.299527	0.364453	0.439776	0.435975	0.690311	0.449643	0.365469	0.475389	0.414056	0.362534	0.405176	0.488701	0.449386	0.43527	0.4237	0.457829	0.40562	0.480324	0.436552	0.531457	0.474578	0.477291	0.478124	0.48252	0.536381	0.568947	0.59117	0.511838	0.58245	0.56833	0.587811	0.614961	0.482127	0.424389	0.469517	0.468571	0.52086	0.429734	0.437196	0.395572	0.447395	0.404478	NA	0.480982
cg26928153	0.832394	0.812486	0.869554	0.938031	0.78484	0.830184	0.830846	0.779391	0.868058	0.69528	0.898246	0.541187	0.838407	0.792031	0.901025	0.841473	0.872338	0.864436	0.874709	0.867736	0.887118	0.844285	0.840518	0.879337	0.854872	0.868191	0.873875	0.805095	0.853942	0.891077	0.874819	0.898505	0.790985	0.876578	0.87247	0.816284	0.894863	0.853499	0.868851	0.880786	0.859283	0.849729	0.89237	0.86726	0.782186	0.862948	0.784295	0.881959	0.791936
cg17505339	0.832255	0.784937	0.883166	0.923639	0.793634	0.826126	0.821285	0.856764	0.912227	0.808533	0.96674	0.673788	0.975804	0.856463	1	1	0.989656	0.975063	0.995861	0.997048	0.999939	1	0.961734	0.979328	1	1	1	0.931829	1	0.970292	0.921124	0.991267	0.76286	0.955144	0.970515	0.947157	0.986561	0.990859	1	0.956781	0.904024	1	0.955974	1	0.826989	0.979468	0.902535	0.938376	0.893986
cg26928153	0.832394	0.812486	0.869554	0.938031	0.78484	0.830184	0.830846	0.615351	0.631584	0.55095	0.662336	0.444086	0.665581	0.586106	0.713512	0.68387	0.650844	0.692886	0.590496	0.659875	0.648561	0.645437	0.655475	0.681928	0.642656	0.620069	0.573112	0.661016	0.611238	0.719725	0.741574	0.760981	0.711771	0.700303	0.708086	0.708972	0.749449	0.642122	0.68123	0.69534	0.600759	0.597896	0.639546	0.626952	0.578795	0.644439	0.611809	0.708471	0.644433
cg16269199	0.332625	0.317716	0.418933	0.340569	0.320548	0.40132	0.361299	0.796148	0.870872	0.747803	0.921777	0.63788	0.884903	0.80515	0.837512	0.892159	0.862646	0.831634	0.915391	0.83437	0.858301	0.847123	0.864805	0.937038	0.943918	0.901257	0.891206	0.808405	0.903995	0.895301	0.856401	0.909508	0.845395	0.868288	0.848322	0.79544	0.906246	0.879512	0.889522	0.899549	0.847453	0.873285	0.915592	0.899287	0.808312	0.778027	0.856195	0.918433	0.835136
cg13869341	0.687034	0.71939	0.777255	0.824889	0.667847	0.755734	0.693017	NA	0.878301	0.679086	0.904128	0.4823	0.878986	0.799943	0.896415	0.877443	0.888616	0.856816	0.881271	0.887323	0.897716	0.886524	0.847992	0.89462	0.876809	0.867996	0.887646	0.947381	0.882236	0.887671	0.889077	0.901546	0.885389	0.899108	0.879858	0.880459	0.888082	0.864666	0.885256	0.871915	0.899693	0.877622	0.908125	0.881314	0.798748	0.881886	0.790495	0.89297	0.813495
cg26928153	0.832394	0.812486	0.869554	0.938031	0.78484	0.830184	0.830846	0.528083	0.669974	0.653648	0.61855	0.55237	0.611498	0.573629	0.599813	0.623274	0.633983	0.65696	0.666703	0.643903	0.619021	0.658708	0.557819	0.571402	0.505685	0.555242	0.562032	0.486541	0.507381	0.477674	0.511865	0.595669	0.448977	0.426339	0.554557	0.50305	0.498034	0.589766	0.617181	0.524828	0.635796	0.587625	0.644697	0.614692	0.507355	0.607376	0.602223	0.584773	0.522909
cg26679879	0.38299	0.295129	0.34988	0.379274	0.341604	0.299527	0.364453	0.576639	0.706479	0.585941	0.627131	0.622864	0.66128	0.552498	0.714129	0.607426	0.658891	0.626017	0.797433	0.590862	0.610918	0.541242	0.544988	0.616116	0.680142	0.640301	0.662605	0.616624	0.610969	0.771679	0.754467	0.767255	0.74219	0.616852	0.74364	0.564583	0.738404	0.653397	0.664479	0.659538	0.715148	0.560419	0.494096	0.674574	0.566752	0.653567	0.532079	0.654363	0.594241
cg26928153	0.832394	0.812486	0.869554	0.938031	0.78484	0.830184	0.830846	0.766994	0.84056	0.778016	0.908946	0.591738	0.872647	0.819791	0.790149	0.830907	0.871644	0.825444	0.82566	0.806885	0.853091	0.765846	0.869254	0.91555	0.898323	0.889117	0.813988	0.765551	0.842506	0.898214	0.817212	0.918592	0.853141	0.883354	0.861463	0.762281	0.890658	0.862189	0.888763	0.87318	0.90167	0.880647	0.909795	0.861322	0.800843	0.81562	0.799534	0.89267	0.874576
cg26928153	0.832394	0.812486	0.869554	0.938031	0.78484	0.830184	0.830846	0.131393	0.18842	0.112167	0.125472	0.1823	0.164914	0.146187	0.242295	0.188544	0.210246	0.280936	0.282691	0.168823	0.188255	0.214221	0.114914	0.17361	0.142117	0.143361	0.168464	0.253775	0.17	0.287603	0.425147	0.533551	0.441544	0.323238	0.343907	0.352979	0.355359	0.164836	0.214697	0.170537	0.209133	0.101696	0.165403	0.132699	0.178898	0.35843	0.157636	0.257851	0.181012
cg26928153	0.832394	0.812486	0.869554	0.938031	0.78484	0.830184	0.830846	0.690089	0.760249	0.64675	0.735099	0.538611	0.743663	0.682588	0.742408	0.730404	0.718475	0.734165	0.697849	0.696696	0.722771	0.744841	0.755601	0.772164	0.802249	0.731084	0.709618	0.731004	0.77362	0.768503	0.829243	0.819326	0.750654	0.787167	0.774233	0.757179	0.808314	0.65379	0.718089	0.763239	0.781392	0.703949	0.752123	0.716376	0.680699	0.70654	0.53915	0.72433	0.781515
cg26679879	0.38299	0.295129	0.34988	0.379274	0.341604	0.299527	0.364453	0.673707	0.802814	0.571917	0.799472	0.492403	0.751617	0.698174	0.762114	0.686065	0.763713	0.756576	0.796202	0.772236	0.75356	0.746455	0.712345	0.755303	0.789364	0.723623	0.805418	0.736037	0.789723	0.813112	0.761049	0.838717	0.804667	0.777889	0.802177	0.651744	0.816831	0.795351	0.73417	0.754098	0.792295	0.656838	0.74664	0.770185	0.672815	0.757786	0.717486	0.763622	0.730447
cg26928153	0.832394	0.812486	0.869554	0.938031	0.78484	0.830184	0.830846	0.323357	0.376112	0.260405	0.38348	0.357667	0.369716	0.306815	0.467514	0.345984	0.422013	0.44846	0.505977	0.343927	0.472086	0.431904	0.32866	0.350067	0.326584	0.356301	0.410851	0.435879	0.325176	0.535517	0.555277	0.595433	0.553758	0.504523	0.506451	0.482507	0.558833	0.33731	0.417656	0.279128	0.369524	0.353175	0.298498	0.328866	0.275849	0.376036	0.398605	0.411309	0.385125
cg26928153	0.832394	0.812486	0.869554	0.938031	0.78484	0.830184	0.830846	0.775719	0.859502	0.74583	0.848254	0.615394	0.799018	0.768344	0.814619	0.839033	0.865889	0.830972	0.834884	0.847856	0.878419	0.830316	0.807896	0.809675	0.679334	0.835187	0.913962	0.899986	0.827624	0.829818	0.882767	0.878098	0.753919	0.859431	0.901486	0.742575	0.907228	0.847187	0.844229	0.806542	0.859641	0.85062	0.874842	0.878497	0.73754	0.816373	0.745788	0.841506	0.784704
cg26928153	0.832394	0.812486	0.869554	0.938031	0.78484	0.830184	0.830846	0.642657	0.69886	0.46381	0.751049	0.492891	0.709598	0.664461	0.785036	0.701528	0.722929	0.731957	0.724236	0.730016	0.727558	0.755827	0.690234	0.748923	0.714635	0.723202	0.750612	0.862573	0.703728	0.776353	0.695286	0.786477	0.682621	0.71298	0.807467	0.789752	0.84248	0.697697	0.709075	0.725588	0.721854	0.719057	0.705149	0.670499	0.643172	0.633168	0.638359	0.693939	0.612239
cg26928153	0.832394	0.812486	0.869554	0.938031	0.78484	0.830184	0.830846	0.698417	0.797551	0.629792	0.81466	0.493658	0.772431	0.689005	0.832036	0.740945	0.764029	0.7825	0.776299	0.787581	0.760426	0.781264	0.720054	0.796417	0.769236	0.744183	0.764244	0.835676	0.779029	0.749128	0.797511	0.79502	0.72756	0.846581	0.837332	0.828569	0.858847	0.765905	0.766879	0.790328	0.768091	0.730999	0.811558	0.742675	0.695541	0.739648	0.712706	0.769896	0.731612
cg26928153	0.832394	0.812486	0.869554	0.938031	0.78484	0.830184	0.830846	0.757231	0.832473	0.706029	0.839653	0.516788	0.78019	0.722167	0.891013	0.800563	0.816458	0.820756	0.818356	0.797683	0.791415	0.817014	0.80003	0.828818	0.817964	0.776236	0.803024	0.838441	0.780525	0.843471	0.87551	0.856176	0.838333	0.84848	0.866307	0.719258	0.88975	0.790272	0.807547	0.81587	0.803957	0.800088	0.83693	0.801535	0.749126	0.818037	0.55383	0.817339	0.760712
cg26928153	0.832394	0.812486	0.869554	0.938031	0.78484	0.830184	0.830846	0.45429	0.464047	0.426289	0.390514	0.37094	0.457317	0.396131	0.509904	0.491585	0.509722	0.484124	0.44879	0.441077	0.455818	0.426584	0.486129	0.489716	0.474098	0.471308	0.499398	0.492643	0.488494	0.622439	0.677922	0.671392	0.567934	0.632244	0.56647	0.575631	0.65793	0.371175	0.505988	0.403569	0.489828	0.514606	0.435827	0.443696	0.401354	0.543087	0.46153	0.540447	0.432438
cg13869341	0.687034	0.71939	0.777255	0.824889	0.667847	0.755734	0.693017	0.389709	0.518987	0.469879	0.293509	0.313564	0.41305	0.325872	0.39979	0.268767	0.480129	0.473838	0.408991	0.477749	0.406389	0.37978	0.304219	0.336926	0.441137	0.305958	0.33011	0.345033	0.36357	0.274476	0.389016	0.400949	0.481527	0.358225	0.368743	0.38665	0.326873	0.448785	0.361356	0.438853	0.365954	0.361326	0.400536	0.382365	0.254832	0.490443	0.452666	0.328149	0.32088
cg24669183	0.689069	0.69114	0.723673	0.699618	0.641718	0.727526	0.734555	0.249128	0.348842	0.367236	0.188821	0.282365	0.246912	0.228708	0.245342	0.280233	0.261983	0.43928	0.353281	0.292936	0.280134	0.343875	0.220486	0.246426	0.210407	0.225784	0.246631	0.264738	0.252519	0.169211	0.327146	0.358196	0.225855	0.197508	0.298705	0.312941	0.313478	0.175628	0.334693	0.189703	0.25544	0.252665	0.190077	0.266474	0.168272	0.256942	0.313703	0.301774	0.248241
cg16269199	0.332625	0.317716	0.418933	0.340569	0.320548	0.40132	0.361299	0.800879	0.893644	0.833901	0.890876	0.612401	0.837219	0.803136	0.784137	0.709238	0.857938	0.81741	0.878157	0.877876	0.870019	0.867871	0.812167	0.89836	0.887725	0.845894	0.892485	0.825484	0.848308	0.829427	0.906191	0.803194	0.885553	0.898168	1	0.876859	0.991913	0.867416	0.880749	0.864652	0.863962	0.867488	0.862446	0.840395	0.789886	0.803282	0.772595	0.8789	0.801585
cg24669183	0.689069	0.69114	0.723673	0.699618	0.641718	0.727526	0.734555	0.325053	0.303135	0.216486	0.263293	0.238218	0.25823	0.218061	0.439153	0.179836	0.336418	0.311192	0.29178	0.317395	0.240054	0.221956	0.312981	0.329859	0.308728	0.209996	0.260564	0.336749	0.258248	0.430552	0.426327	0.548142	0.515526	0.426023	0.376904	0.425537	0.488483	0.277849	0.234569	0.353903	0.325375	0.255625	0.278321	0.223206	0.191306	0.299256	0.264424	0.176201	0.268605
cg26928153	0.832394	0.812486	0.869554	0.938031	0.78484	0.830184	0.830846	0.782154	0.874704	0.682728	0.90006	0.545662	0.845933	0.778948	0.849499	0.853893	0.862767	0.844923	0.860023	0.85074	0.860391	0.84673	0.823651	0.833344	0.836325	0.819199	0.860338	0.788409	0.850419	0.893051	0.85889	0.906181	0.875657	0.889208	0.867692	0.766055	0.897581	0.853991	0.852856	0.864554	0.866244	0.856437	0.897665	0.852865	0.731664	0.864847	0.820369	0.866115	0.756162
cg13869341	0.687034	0.71939	0.777255	0.824889	0.667847	0.755734	0.693017	0.627479	0.508561	0.738367	0.671848	0.515317	0.681027	0.622028	0.478473	0.553845	0.633679	0.521456	0.597478	0.477574	0.641005	0.605108	0.664316	0.638745	0.706632	0.615802	0.64933	0.563947	0.683299	0.75604	0.689917	0.653964	0.713422	0.749852	0.626106	0.646321	0.721402	0.577671	0.686371	0.589336	0.648636	0.602965	0.609456	0.616026	0.640307	0.566556	0.504215	0.576568	0.595689
cg26679879	0.38299	0.295129	0.34988	0.379274	0.341604	0.299527	0.364453	0.309959	0.277106	0.245639	0.243206	0.393185	0.280928	0.306128	0.312536	0.241459	0.266939	0.278225	0.26986	0.274364	0.289143	0.246229	0.313589	0.333008	0.381359	0.3528	0.280923	0.252647	0.307551	0.464372	0.514469	0.37557	0.467734	0.458058	0.438675	0.385374	0.485991	0.275605	0.328367	0.386332	0.308268	0.311611	0.296874	0.3589	0.274353	0.371182	0.35444	0.312292	0.307588
cg26679879	0.38299	0.295129	0.34988	0.379274	0.341604	0.299527	0.364453	0.539673	0.650702	0.575945	0.577967	0.512502	0.588574	0.554852	0.595048	0.613279	0.608152	0.570907	0.633955	0.617026	0.613239	0.601085	0.603269	0.68066	0.539902	0.593772	0.539003	0.669164	0.609134	0.62415	0.747717	0.743237	0.654089	0.712417	0.679288	0.772963	0.747036	0.684091	0.554802	0.623656	0.679888	0.589326	0.667545	0.600954	0.561492	0.71999	0.593784	0.678123	0.635276
cg24669183	0.689069	0.69114	0.723673	0.699618	0.641718	0.727526	0.734555	0.567037	0.685552	0.537142	0.646717	0.44729	0.534057	0.514706	0.681541	0.546693	0.597245	0.642445	0.645504	0.603296	0.569821	0.616003	0.561815	0.60856	0.593493	0.55227	0.525216	0.600204	0.658901	0.71155	0.63308	0.691301	0.695155	0.670537	0.720528	0.646551	0.630205	0.584608	0.532522	0.592202	0.571602	0.636189	0.672535	0.636597	0.503087	0.530892	0.59157	0.591612	0.541677
cg26928153	0.832394	0.812486	0.869554	0.938031	0.78484	0.830184	0.830846	0.714039	0.7792	0.686471	0.831729	0.540071	0.779048	0.740272	0.81872	0.786275	0.778313	0.749627	0.771009	0.768194	0.804575	0.76113	0.831037	0.832933	0.831886	0.785936	0.795651	0.75772	0.834314	0.847696	0.828389	0.850776	0.706574	0.807479	0.792579	0.693473	0.846292	0.761464	0.847634	0.79106	0.81503	0.804943	0.815073	0.811039	0.751436	0.757089	0.761464	0.799091	0.724467
cg26928153	0.832394	0.812486	0.869554	0.938031	0.78484	0.830184	0.830846	0.783179	0.819435	0.68408	0.841036	0.530112	0.81945	0.767793	0.829943	0.853204	0.848727	0.842578	0.824543	0.900253	0.864984	0.817426	0.819028	0.872225	0.890779	0.847311	0.863514	0.819982	0.857758	0.860732	0.844907	0.910943	0.801676	0.911211	0.881059	0.771958	0.912402	0.852106	0.810255	0.885539	0.875713	0.886962	0.859595	0.814332	0.76377	0.826166	0.787353	0.85048	0.794169
cg17505339	0.832255	0.784937	0.883166	0.923639	0.793634	0.826126	0.821285	0.0698959	0.0597427	0.0411914	0.0227808	0.121651	0.0289484	0.039921	0.0902034	0	0.0771157	0.0226523	0.0353062	0.0258508	0.0421972	0.0224981	0.038816	0.0997936	0.0269365	0.0232761	0.0390996	0.0463892	0.0251234	0.244555	0.270508	0.379883	0.367209	0.253798	0.243267	0.329794	0.389048	0.0780964	0.0238807	0.0298515	0.0249472	0.0307528	0.0227503	0.0235543	0.0367504	0.0519366	0.0851205	0.0255938	0.0869876
cg26928153	0.832394	0.812486	0.869554	0.938031	0.78484	0.830184	0.830846	0.54598	0.801613	0.547804	0.687507	0.539291	0.649949	0.594748	0.647669	0.677993	0.626143	0.676775	0.696711	0.556073	0.675699	0.643196	0.668949	0.62971	0.655052	0.639999	0.678835	0.56685	0.638172	0.763897	0.740068	0.765371	0.771894	0.636267	0.696726	0.61743	0.750467	0.71906	0.618531	0.606439	0.748845	0.687914	0.679313	0.671989	0.55772	0.751684	0.615805	0.663551	0.533219
cg16269199	0.332625	0.317716	0.418933	0.340569	0.320548	0.40132	0.361299	0.779664	0.881673	0.676419	0.892209	0.535356	0.84956	0.783984	0.892829	0.845677	0.853279	0.869741	0.860259	0.886258	0.881095	0.883689	0.842962	0.872944	0.870226	0.840229	0.850469	0.806988	0.853688	0.864004	0.851031	0.900874	0.806527	0.905365	0.894211	0.723606	0.899607	0.873115	0.868137	0.86862	0.888134	0.874327	0.897818	0.868331	0.785773	0.855691	0.780505	0.873356	0.794218
cg16269199	0.332625	0.317716	0.418933	0.340569	0.320548	0.40132	0.361299	0.579245	0.78756	0.530532	0.794195	0.779028	0.662074	0.602687	0.739026	0.780819	0.784511	0.652354	0.780913	0.746899	0.779108	0.804911	0.762752	0.813458	0.788039	0.774687	0.801205	0.640152	0.775924	0.507795	0.661011	0.598574	0.641849	0.589316	0.602205	0.606906	0.59439	0.805499	0.636264	0.816132	0.736586	0.778299	0.783653	0.762564	0.725343	0.764303	0.722765	0.654552	0.706726
cg26928153	0.832394	0.812486	0.869554	0.938031	0.78484	0.830184	0.830846	0.630207	0.781679	0.570465	0.805109	0.481404	0.705678	0.652028	0.734618	0.630473	0.759269	0.725648	0.776508	0.793676	0.79838	0.785436	0.708444	0.809921	0.722595	0.682615	0.763556	0.757563	0.773628	0.737836	0.769542	0.864009	0.767474	0.753355	0.846007	0.660245	0.884339	0.741748	0.759753	0.658515	0.68882	0.760818	0.724625	0.741053	0.625698	0.645542	0.669799	0.708099	0.611137
cg16269199	0.332625	0.317716	0.418933	0.340569	0.320548	0.40132	0.361299	0.691727	0.705195	0.540406	0.767623	0.537036	0.673343	0.677049	0.743964	0.68276	0.766627	0.664241	0.648587	0.732971	0.694936	0.611823	0.704754	0.764512	0.729021	0.689768	0.664677	0.640194	0.696888	0.785801	0.649408	0.744095	0.807278	0.779511	0.712893	0.76	0.761096	0.815472	0.686647	0.683497	0.651784	0.718965	0.870784	0.661916	0.653477	0.644728	0.668188	0.802607	0.67879
cg26928153	0.832394	0.812486	0.869554	0.938031	0.78484	0.830184	0.830846	0.750258	0.833474	0.699637	0.844549	0.524734	0.806707	0.74812	0.900935	0.758067	0.79659	0.802254	0.842971	0.826479	0.832166	0.842161	0.800906	0.842688	0.817642	0.818346	0.824536	0.822176	0.817928	0.730356	0.869151	0.906446	0.704725	0.889737	0.87874	0.80205	0.880531	0.802987	0.8172	0.829394	0.826699	0.816559	0.827367	0.818194	0.724511	0.829984	0.753945	0.819784	0.75761
cg13869341	0.687034	0.71939	0.777255	0.824889	0.667847	0.755734	0.693017	0.484819	0.45263	0.690897	0.600693	0.374632	0.441625	0.466459	0.502642	0.480548	0.616951	0.537361	0.439902	0.570866	0.571266	0.49601	0.518235	0.463734	0.456806	0.475894	0.520907	0.495286	0.493666	0.717013	0.515746	0.640501	0.699567	0.634406	0.638387	0.634423	0.66741	0.630413	0.520623	0.5016	0.593262	0.410929	0.49597	0.583193	0.442564	0.640712	0.602013	0.559975	0.582278
cg26679879	0.38299	0.295129	0.34988	0.379274	0.341604	0.299527	0.364453	0.858035	0.977971	0.794994	0.973194	0.627467	0.931412	0.864388	0.977869	0.942413	0.97817	0.946706	0.955043	0.955504	0.98197	0.945396	0.930427	0.953154	0.976391	0.962447	0.964818	0.831064	0.970755	0.939298	0.9434	0.967986	0.788498	0.906897	0.93987	0.889552	0.942271	0.944048	0.974258	0.911208	0.960093	0.976065	0.981863	0.956173	0.868572	0.899979	0.865631	0.942472	0.877796
cg26928153	0.832394	0.812486	0.869554	0.938031	0.78484	0.830184	0.830846	0.569104	0.511905	0.603796	0.521851	0.50165	0.570475	0.480724	0.553932	0.573598	0.641918	0.677071	0.657836	0.628907	0.607746	0.633495	0.567175	0.629428	0.585819	0.590637	0.66832	0.624428	0.597311	0.693237	0.680923	0.753651	0.741169	0.647472	0.69673	0.601415	0.618183	0.614374	0.566808	0.600971	0.617609	0.529674	0.605661	0.510238	0.578469	0.541716	0.50914	0.544641	0.576564
cg26928153	0.832394	0.812486	0.869554	0.938031	0.78484	0.830184	0.830846	0.35205	0.363872	0.399483	0.358436	0.308949	0.288958	0.27588	0.329547	0.345434	0.329186	0.398901	0.451357	0.316062	0.386732	0.373323	0.334062	0.314418	0.302135	0.293991	0.360352	0.312378	0.309771	0.539228	0.546923	0.562783	0.54048	0.504243	0.446879	0.45563	0.504148	0.36642	0.407043	0.23186	0.337217	0.291179	0.26234	0.372696	0.274263	0.406899	0.287418	0.389822	0.309644
cg26679879	0.38299	0.295129	0.34988	0.379274	0.341604	0.299527	0.364453	0.666658	0.695133	0.513832	0.711249	0.599764	0.657396	0.565968	0.76838	0.668316	0.700217	0.657537	0.668331	0.637707	0.672528	0.681831	0.631731	0.704148	0.655918	0.63924	0.715977	0.717795	0.717835	0.705608	0.784319	0.80817	0.748998	0.760785	0.783977	0.700224	0.716801	0.713565	0.689652	0.734199	0.71221	0.704574	0.603135	0.693129	0.655188	0.658071	0.689972	0.675727	0.668393
cg26928153	0.832394	0.812486	0.869554	0.938031	0.78484	0.830184	0.830846	0.429047	0.499113	0.475106	0.494197	0.434249	0.504841	0.548966	0.629395	0.52651	0.474551	0.51588	0.500611	0.382584	0.548966	0.497107	0.51997	0.59724	0.387731	0.490006	0.543023	0.523937	0.456411	0.536862	0.659446	0.746263	0.542836	0.6708	0.675518	0.545329	0.63316	0.517655	0.614882	0.478217	0.520316	0.617435	0.60858	0.518609	0.467664	0.607858	0.522852	0.552955	0.427721
cg16269199	0.332625	0.317716	0.418933	0.340569	0.320548	0.40132	0.361299	0.573	0.593076	0.628956	0.678488	0.573084	0.660234	0.577975	0.584076	0.619156	0.681589	0.67969	0.710288	0.683939	0.654445	0.654195	0.588571	0.654171	0.669602	0.628062	0.666348	0.753174	0.689867	0.701249	0.69129	0.769584	0.790257	0.631748	0.780423	0.766304	0.771859	0.637536	0.639257	0.6952	0.695899	0.651237	0.625549	0.575863	0.609002	0.723609	0.623393	0.579773	0.620477
cg26928153	0.832394	0.812486	0.869554	0.938031	0.78484	0.830184	0.830846	0.399191	0.914683	0.849395	0.756001	0.571482	0.973079	0.67371	0.744246	0.992452	0.497102	0.729127	1	0.630275	0.874685	0.891039	0.463509	0.765977	0.900246	0.834666	0.900169	0.533115	0.835025	0.934086	0.937404	0.929663	0.965092	0.891297	0.91429	0.892049	0.922917	1	0.875506	0.865491	0.86693	0.792975	0.902344	0.882112	0.904835	1	0.930713	0.865966	0.911295
cg26928153	0.832394	0.812486	0.869554	0.938031	0.78484	0.830184	0.830846	0.562404	0.582805	0.712792	0.662915	0.399071	0.591227	0.60983	0.601773	0.665961	0.673819	0.65472	0.699348	0.577034	0.640346	0.590151	0.555098	0.658663	0.642212	0.673059	0.648967	0.620012	0.615812	0.750516	0.719423	0.747125	0.675121	0.737511	0.686736	0.671946	0.71103	0.717382	0.623464	0.603841	0.718562	0.534303	0.666574	0.671601	0.627747	0.68689	0.651004	0.719663	0.598635
cg13869341	0.687034	0.71939	0.777255	0.824889	0.667847	0.755734	0.693017	0.741759	0.821888	0.637312	0.842158	0.480055	0.79266	0.709837	0.851491	0.777548	0.798	0.813938	0.842389	0.813601	0.782629	0.818915	0.77774	0.833999	0.810417	0.808037	0.812285	0.803037	0.826278	0.851327	0.813649	0.813939	0.841086	0.867899	0.810097	0.679504	0.843892	0.824984	0.789466	0.839295	0.829463	0.77393	0.848388	0.776532	0.732138	0.814114	0.755411	0.824543	0.739108
cg26928153	0.832394	0.812486	0.869554	0.938031	0.78484	0.830184	0.830846	0.862678	0.942108	0.813802	0.978849	0.653371	0.892281	0.861224	0.837288	0.817364	0.922069	0.878248	0.856201	0.935176	0.910091	0.839835	0.91981	0.954367	0.953916	0.940127	0.924369	0.864278	0.944928	1	0.892472	1	0.862099	0.878694	0.93562	0.784784	0.982397	0.961315	0.924124	0.931277	0.914373	0.94372	0.982935	0.928059	0.84973	0.956785	0.862108	0.942021	0.880113
cg22519184	0.351897	0.298767	0.371409	0.245	0.354838	0.363345	0.373926	0.149478	0.134002	0.120106	0.218532	0.144533	0.172849	0.124599	0.285303	0.166068	0.207775	0.12696	0.156605	0.139584	0.205682	0.132498	0.165072	0.210277	0.156702	0.146811	0.134089	0.254206	0.154061	0.371622	0.388808	0.448731	0.382535	0.328216	0.347499	0.32237	0.405421	0.227123	0.138432	0.13402	0.146831	0.154215	0.126142	0.125453	0.122723	0.120258	0.145425	0.137774	0.149293
cg15979415	0.35554	0.236053	0.391357	0.315153	0.335667	0.320244	0.34349	0.195554	0.254088	0.237431	0.2218	0.261229	0.254107	0.274046	0.367813	0.196271	0.340292	0.395188	0.243529	0.281573	0.272677	0.287823	0.366832	0.299305	0.240659	0.302352	0.283221	0.304761	0.25951	0.409427	0.374851	0.467901	0.395445	0.385766	0.459354	0.529391	0.564547	0.256214	0.268687	0.198853	0.269351	0.286479	0.228071	0.267147	0.274137	0.320518	0.249196	0.332388	0.234847
cg16269199	0.332625	0.317716	0.418933	0.340569	0.320548	0.40132	0.361299	0.809801	0.799736	0.671921	0.881487	0.569203	0.834091	0.765985	0.9054	0.860538	0.82289	0.822738	0.8494	0.866233	0.862173	0.823123	0.819424	0.856534	0.881283	0.866616	0.872798	0.725972	0.876509	0.906977	0.899512	0.866179	0.915777	0.869029	0.855635	0.742033	0.905301	0.836574	0.869387	0.794017	0.821223	0.798482	0.855704	0.866645	0.775462	0.874915	0.773592	0.902007	0.79516
cg16269199	0.332625	0.317716	0.418933	0.340569	0.320548	0.40132	0.361299	0.375581	0.319945	0.305586	0.377217	0.352192	0.338867	0.288871	0.434801	0.338676	0.403715	0.308679	0.318073	0.335833	0.33279	0.327132	0.370235	0.364761	0.426386	0.346386	0.442905	0.32011	0.346866	0.578889	0.366382	0.525358	0.547099	0.525276	0.429896	0.44246	0.516716	0.341015	0.339431	0.295852	0.457	0.383347	0.301488	0.341239	0.263042	0.385341	0.356585	0.268334	0.420605
cg26928153	0.832394	0.812486	0.869554	0.938031	0.78484	0.830184	0.830846	0.732883	0.806262	0.693476	0.793602	0.555953	0.73873	0.699888	0.768757	0.636011	0.799737	0.727312	0.783209	0.779118	0.753559	0.749691	0.767648	0.789771	0.758875	0.740925	0.755955	0.717017	0.745237	0.853176	0.810468	0.865763	0.882394	0.772185	0.872867	0.697007	0.829637	0.782206	0.76044	0.793392	0.74118	0.761856	0.809869	0.776995	0.667921	0.659845	0.720037	0.77768	0.74491
cg13869341	0.687034	0.71939	0.777255	0.824889	0.667847	0.755734	0.693017	0.568666	0.63264	0.568513	0.648067	0.492084	0.59158	0.514829	0.607267	0.528266	0.658174	0.592696	0.633365	0.629023	0.548111	0.534837	0.573554	0.621931	0.631658	0.560516	0.653849	0.506496	0.678691	0.495379	0.555967	0.523894	0.529752	0.530517	0.5689	0.500912	0.596702	0.619534	0.607532	0.604084	0.571326	0.50018	0.594458	0.597556	0.521063	0.519834	0.557526	0.644179	0.528154
cg16269199	0.332625	0.317716	0.418933	0.340569	0.320548	0.40132	0.361299	0.160505	0.13528	0.295482	0.161942	0.179175	0.0785098	0.0979497	0.136108	0.0553666	0.176661	0.120094	0.155257	0.10624	0.108021	0.0867253	0.119554	0.207892	0.0760647	0.0970264	0.114995	0.0552146	0.158534	0.0672972	0.209994	0.200899	0.135806	0.215898	0.150825	0.140744	0.237809	0.212652	0.135901	0.0775087	0.0944638	0.133229	0.0766249	0.102012	0.159536	0.104054	0.199275	0.221539	0.173402
cg13869341	0.687034	0.71939	0.777255	0.824889	0.667847	0.755734	0.693017	0.747055	0.822862	0.604068	0.835845	0.465796	0.803918	0.734051	0.880897	0.788953	0.823436	0.806368	0.825004	0.840961	0.826147	0.803268	0.789103	0.830658	0.81455	0.825151	0.829541	0.708422	0.792645	0.859983	0.859138	0.879613	0.797507	0.894	0.88134	0.705305	0.890658	0.816277	0.816637	0.819576	0.830371	0.817795	0.802594	0.809498	0.69232	0.781689	0.740722	0.810841	0.706092
cg16269199	0.332625	0.317716	0.418933	0.340569	0.320548	0.40132	0.361299	0.653676	0.740543	0.756237	0.736377	0.645645	0.709637	0.656911	0.659114	0.711613	0.727789	0.723856	0.686166	0.716451	0.707606	0.75444	0.716107	0.750157	0.705022	0.707296	0.725481	0.662289	0.719976	0.463107	0.689203	0.693966	0.532819	0.555279	0.622464	0.57006	0.691781	0.68715	0.724493	0.752093	0.704283	0.726508	0.768713	0.729539	0.676778	0.727136	0.697868	0.717431	0.691831
cg16269199	0.332625	0.317716	0.418933	0.340569	0.320548	0.40132	0.361299	0.492331	0.665955	0.490199	0.644288	0.418302	0.62769	0.532282	0.670166	0.586055	0.639291	0.649604	0.659077	0.641813	0.633766	0.65947	0.510707	0.659668	0.623274	0.562217	0.643046	0.654807	0.595025	0.76402	0.716643	0.779787	0.684952	0.623725	0.745812	0.662353	0.73596	0.639754	0.611929	0.640756	0.614726	0.606134	0.609947	0.609972	0.565343	0.595166	0.558438	0.585067	0.545269
cg26928153	0.832394	0.812486	0.869554	0.938031	0.78484	0.830184	0.830846	0.39351	0.495476	0.489322	0.483499	0.486415	0.468546	0.403223	0.469902	0.371939	0.459855	0.49171	0.453654	0.418829	0.361851	0.402772	0.445747	0.482266	0.508253	0.400381	0.437418	0.411077	0.431597	0.31141	0.36515	0.479838	0.346934	0.400247	0.392761	0.375215	0.449613	0.466597	0.467443	0.499767	0.449069	0.414889	0.416343	0.421753	0.423698	0.403605	0.424474	0.480904	0.427447
cg16269199	0.332625	0.317716	0.418933	0.340569	0.320548	0.40132	0.361299	0.769996	0.852058	0.690434	0.882261	0.542685	0.828351	0.769652	0.863375	0.825106	0.822497	0.835128	0.835276	0.83441	0.81887	0.840823	0.800718	0.856988	0.840519	0.830306	0.822134	0.796294	0.850883	0.894031	0.852943	0.884541	0.865377	0.832266	0.879979	0.779101	0.881188	0.821046	0.829081	0.84464	0.830152	0.837762	0.87235	0.811461	0.747466	0.833067	0.772868	0.845471	0.789706
cg26928153	0.832394	0.812486	0.869554	0.938031	0.78484	0.830184	0.830846	0.660405	0.732028	0.873338	0.739952	0.54788	0.776681	0.66129	0.78255	0.74147	0.722031	0.739298	0.707146	0.772765	0.732418	0.75823	0.722327	0.735206	0.70728	0.694467	0.725792	0.640603	0.718253	0.554812	0.668645	0.635788	0.615285	0.613805	0.716441	0.612064	0.642807	0.752531	0.741991	0.750827	0.777662	0.722313	0.762731	0.752519	0.718636	0.72957	0.751435	0.754288	0.646966
cg16269199	0.332625	0.317716	0.418933	0.340569	0.320548	0.40132	0.361299	0.469221	0.592351	0.455021	0.550578	0.452264	0.531311	0.467848	0.551217	0.575791	NA	0.591443	0.566182	0.514166	0.605573	0.518004	0.481886	0.481803	0.645102	0.513777	0.504957	0.475257	0.55161	0.64848	0.603772	0.703997	0.54077	0.612136	0.661575	0.52163	0.687541	0.533823	0.541828	0.506912	0.575122	0.482601	0.515728	0.563849	0.42206	0.556047	0.4864	0.640922	0.50302
cg16269199	0.332625	0.317716	0.418933	0.340569	0.320548	0.40132	0.361299	0.566013	0.693213	0.624402	0.681541	0.452376	0.599613	0.545863	0.589736	0.645	0.632709	0.607501	0.67955	0.645577	0.624587	0.635079	0.560953	0.549939	0.619467	0.591256	0.512078	0.563352	0.655044	0.592718	0.463434	0.574409	0.482939	0.447002	0.572623	0.508348	0.523747	0.602077	0.556978	0.63345	0.499462	0.560126	0.58809	0.576054	0.449577	0.505369	0.485132	0.625984	0.553852
cg13869341	0.687034	0.71939	0.777255	0.824889	0.667847	0.755734	0.693017	0.765548	0.842297	0.791969	0.87745	0.560884	0.807772	0.779007	0.855053	0.813797	0.823165	0.824294	0.815419	0.84851	0.809524	0.802848	0.783806	0.848697	0.82875	0.801839	0.793422	0.792177	0.822559	0.907553	0.840799	0.897027	0.698911	0.815381	0.868275	0.744656	0.908016	0.809064	0.850949	0.862717	0.837041	0.830345	0.876167	0.852663	0.751505	0.861451	0.809027	0.849967	0.703421
cg22519184	0.351897	0.298767	0.371409	0.245	0.354838	0.363345	0.373926	0.386199	0.474525	0.559245	0.505183	0.284867	0.411588	0.368967	0.361795	0.322669	0.395948	0.410419	0.545694	0.36651	0.37538	0.389014	0.307686	0.477399	0.311541	0.463366	0.517249	0.488204	0.393504	0.560748	0.482666	0.554629	0.583178	0.58855	0.574665	0.595259	0.608074	0.363912	0.500877	0.453699	0.35297	0.441883	0.341997	0.395819	0.356829	0.383198	0.365113	0.436867	0.289394
cg22519184	0.351897	0.298767	0.371409	0.245	0.354838	0.363345	0.373926	0.835672	0.942608	0.845022	0.898112	0.648918	0.906966	0.829036	0.95915	0.911812	0.913297	0.9101	0.904282	0.939618	0.924632	0.938559	0.892914	0.86009	0.940659	0.92633	0.861893	0.811228	0.929236	0.916637	0.889623	0.948414	0.813913	0.917253	0.961707	0.841579	0.954124	0.927925	0.92317	0.871171	0.912765	0.904642	0.942757	0.925727	0.803524	0.926277	0.849625	0.934552	0.840548
cg22519184	0.351897	0.298767	0.371409	0.245	0.354838	0.363345	0.373926	0.228361	0.264029	0.271173	0.245957	0.283365	0.274503	0.264436	0.273136	0.283634	0.305407	0.262836	0.273683	0.273575	0.284896	0.248983	0.262406	0.304135	0.270272	0.276087	0.265872	0.266588	0.262982	0.289805	0.427392	0.536885	0.482409	0.418012	0.457677	0.419961	0.518087	0.297438	0.268426	0.228814	0.257181	0.271389	0.22858	0.269913	0.221879	0.239851	0.268583	0.265034	0.268286
cg13869341	0.687034	0.71939	0.777255	0.824889	0.667847	0.755734	0.693017	0.366488	0.358436	0.335879	0.426295	0.394255	0.429413	0.280802	0.352108	0.415016	0.409332	0.439902	0.545834	0.447567	0.507696	0.541183	0.346376	0.324288	0.340168	0.327555	0.478747	0.48392	0.450714	0.482771	0.49244	0.641253	0.642888	0.499465	0.535507	0.5537	0.58516	0.462426	0.353237	0.374643	0.42864	0.334056	0.379887	0.364449	0.331674	0.459624	0.424887	0.384781	0.312434
cg10692041	0.776293	0.798013	0.827399	0.793596	0.751892	0.837653	0.815985	0.120247	0.118044	0.259586	0.114642	0.251834	0.1253	0.132711	0.134107	0.259213	0.264695	0.13125	0.117259	0.136447	0.154169	0.119585	0.125206	0.176009	0.170637	0.13573	0.142146	0.108265	0.137322	0.182032	0.250007	0.416804	0.27319	0.289827	0.445184	0.487502	0.483614	0.180794	0.12647	0.111863	0.129544	0.144399	0.118302	0.127292	0.117371	0.0998413	0.15777	0.133612	0.161951
cg26679879	0.38299	0.295129	0.34988	0.379274	0.341604	0.299527	0.364453	0.330939	0.26462	0.531863	0.413605	0.1887	0.298332	0.319428	0.278437	0.271204	0.462704	0.413441	0.271829	0.428178	0.408984	0.327484	0.357883	0.273616	0.240928	0.293082	0.354528	0.35513	0.25615	0.521655	0.358673	0.522649	0.557018	0.505369	0.515291	0.53277	0.558698	0.400942	0.314189	0.32228	0.400977	0.254501	0.333218	0.37398	0.302624	0.404732	0.375761	0.474522	0.422276
cg16269199	0.332625	0.317716	0.418933	0.340569	0.320548	0.40132	0.361299	0.552306	0.656095	0.549481	0.684283	0.54162	0.574895	0.571065	0.681224	0.593699	0.663904	0.487279	0.530477	0.719453	0.561517	0.602176	0.531913	0.625195	0.674249	0.569085	0.542739	0.577602	0.600118	0.702859	0.714118	0.805135	0.648131	0.732238	0.736749	0.654159	0.739167	0.773849	0.792688	0.586972	0.677961	0.620408	0.602684	0.747655	0.618087	0.624976	0.624143	0.624509	0.611213
cg22519184	0.351897	0.298767	0.371409	0.245	0.354838	0.363345	0.373926	0.244923	0.251713	0.302607	0.259772	0.29475	0.19647	0.202299	0.224105	0.164027	0.236869	0.265138	0.17922	0.205984	0.105091	0.170658	0.217859	0.244611	0.283236	0.169435	0.164456	0.2094	0.297015	0.121888	0.255816	0.271845	0.186814	0.272676	0.200474	0.136767	0.291659	0.266132	0.154541	0.168267	0.193888	0.306737	0.151881	0.166263	0.212467	0.201826	0.216596	0.261525	0.332741
cg13869341	0.687034	0.71939	0.777255	0.824889	0.667847	0.755734	0.693017	0.582139	0.780077	0.69605	0.786686	0.67509	0.663871	0.588793	0.725335	0.656475	0.605996	0.642604	0.708601	0.674809	0.703525	0.693815	0.51333	0.749902	0.72726	0.696549	0.678484	0.725025	0.788063	0.768364	0.75268	0.782047	0.815376	0.775458	0.686719	0.777174	0.771777	0.759191	0.614556	0.740251	0.680028	0.590529	0.752681	0.708856	0.676738	0.770522	0.676466	0.649672	0.695885
cg26928153	0.832394	0.812486	0.869554	0.938031	0.78484	0.830184	0.830846	0.395232	0.25205	0.27829	0.44919	0.413378	0.348882	0.398126	0.437473	0.391863	0.394189	0.454628	0.398356	0.361116	0.529309	0.398303	0.44756	0.328046	0.436797	0.427398	0.507982	0.299873	0.395983	0.589017	0.57796	0.622721	0.547567	0.602252	0.523032	0.472104	0.602889	0.444418	0.590766	0.382758	0.371164	0.3235	0.46336	0.576741	0.478914	0.392277	0.419432	0.292526	0.454547
cg26928153	0.832394	0.812486	0.869554	0.938031	0.78484	0.830184	0.830846	0.475309	0.489345	0.444707	0.50537	0.396546	0.558612	0.458253	0.531677	0.524044	0.55675	0.55237	0.578054	0.532732	0.508543	0.520972	0.575927	0.586068	0.532739	0.549968	0.593225	0.510882	0.64035	0.676055	0.598158	0.702183	0.597832	0.635771	0.625501	0.529676	0.666799	0.615751	0.560046	0.455995	0.547336	0.562531	0.504988	0.47907	0.440896	0.546395	0.59934	0.604454	0.513239
cg13869341	0.687034	0.71939	0.777255	0.824889	0.667847	0.755734	0.693017	0.283282	0.381266	0.214421	0.311467	0.236859	0.204279	0.255682	0.285561	0.31724	0.289919	0.27161	0.265919	0.317467	0.35462	0.344427	0.166555	0.259878	0.288355	0.199925	0.29363	0.312297	0.221877	0.302221	0.475706	0.601052	0.489185	0.473093	0.495489	0.398824	0.463372	0.278203	0.163027	0.218057	0.279724	0.0919873	0.260607	0.30573	0.1714	0.336227	0.270561	0.288361	0.224549
cg09961319	1	1	1	1	1	1	1	0.240096	0.242121	0.235252	0.184771	0.160322	0.183934	0.225545	0.322841	0.161444	0.266882	0.219325	0.228461	0.148151	0.205135	0.208237	0.217814	0.255905	0.351991	0.260689	0.25149	0.204471	0.285014	0.253135	0.388754	0.436614	0.415351	0.408712	0.355333	0.465038	0.445997	0.228322	0.235524	0.260716	0.169212	0.124921	0.148976	0.195109	0.159831	0.0955817	0.265639	0.254433	0.215699
cg16269199	0.332625	0.317716	0.418933	0.340569	0.320548	0.40132	0.361299	0.568923	0.595935	0.557817	0.596768	0.657023	0.625111	0.585191	0.646214	0.611482	0.566542	0.640419	0.662174	0.598865	0.611819	0.55926	0.605754	0.650966	0.546128	0.61612	0.687604	0.581298	0.654577	0.765586	0.637764	0.733303	0.665644	0.709333	0.698967	0.646431	0.67364	0.688522	0.64431	0.659781	0.646834	0.605542	0.546964	0.63202	0.641829	0.698647	0.655862	0.569259	0.558171
cg26928153	0.832394	0.812486	0.869554	0.938031	0.78484	0.830184	0.830846	0.415165	0.449249	0.287922	0.422304	0.394519	0.443235	0.34609	0.527133	0.473797	0.473955	0.475552	0.445268	0.444541	0.489326	0.473774	0.415605	0.472484	0.413402	0.384038	0.55303	0.484356	0.444077	0.631464	0.512579	0.589865	0.622568	0.549832	0.578344	0.468836	0.591016	0.460066	0.483249	0.377205	0.424052	0.371418	0.406612	0.442617	0.39801	0.401059	0.470618	0.403579	0.348485
cg13869341	0.687034	0.71939	0.777255	0.824889	0.667847	0.755734	0.693017	0.589726	0.573814	0.602579	0.687151	0.435647	0.587692	0.583018	0.686394	0.561368	0.599575	0.565369	0.57397	0.597117	0.572774	0.529538	0.650942	0.713138	0.679656	0.63342	0.556346	0.692124	0.618226	0.721446	0.713433	0.681143	0.72586	0.739639	0.690216	0.640959	0.771383	0.631262	0.556076	0.638782	0.652611	0.606705	0.735648	0.6307	0.597357	0.689245	0.618791	0.664927	0.654493
cg16269199	0.332625	0.317716	0.418933	0.340569	0.320548	0.40132	0.361299	0.761027	0.747216	0.677154	0.828345	0.521244	0.775665	0.721312	0.775545	0.778369	0.790372	0.790024	0.751946	0.811645	0.818931	0.723781	0.747091	0.808381	0.823623	0.744751	0.843924	0.748654	0.788746	0.86977	0.857389	0.840218	0.816314	0.805531	0.807878	0.794724	0.841639	0.769458	0.807246	0.857071	0.802978	0.714046	0.74889	0.78516	0.693353	0.767892	0.783791	0.74358	0.761919
cg26928153	0.832394	0.812486	0.869554	0.938031	0.78484	0.830184	0.830846	0.58641	0.630407	0.65414	0.590936	0.537161	0.583743	0.561882	0.566216	0.618736	0.592257	0.564489	0.606231	0.643366	0.609491	0.582477	0.595143	0.552553	0.580432	0.529912	0.580307	0.517147	0.583476	0.436234	0.526935	0.622506	0.450935	0.426016	0.561965	0.526563	0.591218	0.676875	0.549864	0.61053	0.534103	0.559635	0.618862	0.637449	0.511802	0.638324	0.616137	0.609472	0.557699
cg16269199	0.332625	0.317716	0.418933	0.340569	0.320548	0.40132	0.361299	0.289286	0.441159	0.304299	0.346162	0.303495	0.435074	0.309349	0.333655	0.353098	0.369017	0.449627	0.477298	0.357439	0.363266	0.422095	0.295143	0.35538	0.420557	0.329367	0.451318	0.406087	0.394501	0.390424	0.522121	0.630739	0.464902	0.513953	0.499998	0.49406	0.501346	0.382818	0.381696	0.418565	0.357657	0.304274	0.427045	0.323062	0.285883	0.401117	0.382733	0.374706	0.319165
cg16269199	0.332625	0.317716	0.418933	0.340569	0.320548	0.40132	0.361299	0.249104	0.325631	0.188735	0.295198	0.262779	0.286577	0.226373	0.360811	0.297598	0.297002	0.350807	0.398132	0.276869	0.344153	0.317874	0.238547	0.260218	0.216844	0.246603	0.247353	0.321846	0.24857	0.365019	0.442196	0.533056	0.408606	0.439507	0.498419	0.482133	0.541498	0.269189	0.333305	0.227571	0.253118	0.244791	0.228316	0.261042	0.205257	0.248194	0.266613	0.357188	0.331003
cg26928153	0.832394	0.812486	0.869554	0.938031	0.78484	0.830184	0.830846	0.478801	0.543885	0.559913	0.412279	0.527838	0.435911	0.442009	0.445054	0.465059	0.55618	0.492295	0.39926	0.48245	0.48556	0.461188	0.418112	0.458115	0.396459	0.413588	0.446821	0.378439	0.441743	0.238554	0.426322	0.535943	0.383711	0.39008	0.466717	0.385071	0.462326	0.553444	0.449725	0.403659	0.451119	0.440653	0.470621	0.476776	0.393084	0.54068	0.436418	0.528641	0.39978
cg26928153	0.832394	0.812486	0.869554	0.938031	0.78484	0.830184	0.830846	0.478551	0.478684	0.423833	0.54045	0.504591	0.507557	0.476891	0.397887	0.427204	0.537431	0.553282	0.54135	0.523095	0.401883	0.52654	0.493253	0.54136	0.352503	0.486837	0.708029	0.471201	0.432459	0.603071	0.554031	0.683129	0.643581	0.524013	0.636401	0.67136	0.64856	0.546162	0.422754	0.584559	0.430617	0.601537	0.559968	0.520962	0.399063	0.466151	0.555688	0.47525	0.452252
cg16269199	0.332625	0.317716	0.418933	0.340569	0.320548	0.40132	0.361299	0.580117	0.68655	0.613899	0.699513	0.497156	0.659809	0.567423	0.6648	0.625257	0.665641	0.7013	0.716954	0.668455	0.682278	0.675448	0.676959	0.739283	0.682732	0.655282	0.724082	0.692661	0.627608	0.748595	0.689776	0.813547	0.690415	0.664406	0.788619	0.676008	0.815998	0.6435	0.724724	0.704353	0.739555	0.61899	0.683038	0.69301	0.61537	0.73998	0.630567	0.690189	0.550666
cg13869341	0.687034	0.71939	0.777255	0.824889	0.667847	0.755734	0.693017	0.734036	0.835078	0.637336	0.78295	0.497482	0.776573	0.711141	0.815728	0.764766	0.784644	0.790872	0.817644	0.789014	0.7793	0.785876	0.772472	0.84181	0.8244	0.756163	0.832189	0.695257	0.81892	0.843468	0.743333	0.852358	0.852028	0.839153	0.826467	0.655257	0.864786	0.791403	0.792951	0.830957	0.81824	0.848737	0.858976	0.799452	0.688364	0.806594	0.782159	0.77573	0.773277
cg16269199	0.332625	0.317716	0.418933	0.340569	0.320548	0.40132	0.361299	0.474781	0.607479	0.55352	0.563532	0.454109	0.568049	0.52114	0.573807	0.546652	0.55849	0.51896	0.521897	0.577069	0.513002	0.479248	0.528987	0.501894	0.542782	0.499971	0.547782	0.492263	0.444269	0.447806	0.488165	0.580471	0.406565	0.424319	0.45873	0.417265	0.555801	0.54368	0.534915	0.505825	0.483194	0.523185	0.491538	0.496483	0.467451	0.533437	0.543019	0.547415	0.428191
cg24669183	0.689069	0.69114	0.723673	0.699618	0.641718	0.727526	0.734555	0.608657	0.613367	0.571346	0.665825	0.456194	0.673516	0.612406	0.666593	0.663763	0.687191	0.666874	0.748755	0.636356	0.664738	0.68896	0.662927	0.738437	0.693847	0.707915	0.778819	0.642753	0.748726	0.784304	0.764519	0.712876	0.586588	0.742064	0.718963	0.734365	0.755918	0.655385	0.688441	0.624504	0.682596	0.661979	0.652595	0.687078	0.705836	0.638511	0.595948	0.724609	0.618035
cg17505339	0.832255	0.784937	0.883166	0.923639	0.793634	0.826126	0.821285	0.0901879	0.0826014	0.0889025	0.126305	0.169899	0.093815	0.0906462	0.141572	0.0631249	0.129155	0.131069	0.107501	0.0940773	0.109301	0.0843057	0.0805132	0.134476	0.0915172	0.0905004	0.0921522	0.108923	0.0833324	0.192693	0.349045	0.41761	0.410744	0.259472	0.343721	0.273419	0.244975	0.189645	0.0793437	0.073781	0.0809004	0.0875231	0.0747391	0.0835445	0.0695342	0.0609169	0.119452	0.0834618	0.119129
cg26928153	0.832394	0.812486	0.869554	0.938031	0.78484	0.830184	0.830846	0.635272	0.790894	0.735324	0.754575	0.540513	0.651041	0.655938	0.678625	0.651316	0.761947	0.729239	0.765434	0.715118	0.680533	0.711218	0.602691	0.683164	0.727434	0.64978	0.723292	0.66011	0.680853	0.543993	0.62976	0.700322	0.578795	0.57672	0.642371	0.568367	0.65694	0.742036	0.692059	0.699282	0.772529	0.710546	0.676483	0.718311	0.525189	0.765393	0.658828	0.693728	0.629919
cg24669183	0.689069	0.69114	0.723673	0.699618	0.641718	0.727526	0.734555	0.797822	0.895656	0.716805	0.893273	0.538654	0.86709	0.774259	0.909926	0.877646	0.88563	0.876624	0.889456	0.885691	0.897168	0.871249	0.838637	0.89234	0.885844	0.872389	0.892523	0.797026	0.874047	0.896808	0.877126	0.804775	0.72876	0.908118	0.908651	0.898652	0.915545	0.880886	0.883481	0.881938	0.890497	0.891522	0.901575	0.883885	0.781057	0.867523	0.804363	0.890015	0.807229
cg13869341	0.687034	0.71939	0.777255	0.824889	0.667847	0.755734	0.693017	0.297444	0.533517	0.484803	0.483301	0.42197	0.360248	0.365995	0.468293	0.559291	0.413942	0.442714	0.534625	0.361394	0.446463	0.479817	0.366035	0.420897	0.356268	0.325211	0.4563	0.379912	0.478789	0.341983	0.441665	0.453649	0.470015	0.342931	0.348626	0.358655	0.339664	0.379169	0.438135	0.524209	0.447141	0.305589	0.376595	0.391959	0.374898	0.360114	0.502108	0.458947	0.45985
cg22519184	0.351897	0.298767	0.371409	0.245	0.354838	0.363345	0.373926	0.834144	0.955173	0.734166	0.98431	0.56472	0.915212	0.844934	0.973211	0.921734	0.95101	0.914029	0.930724	0.939122	0.941744	0.912829	0.903941	0.931899	0.940989	0.933948	0.931251	0.844194	0.95429	0.952671	0.957523	0.973948	0.846318	0.957217	0.95853	0.941765	0.942392	0.943033	0.935532	0.945519	0.894853	0.936389	0.942688	0.929303	0.819458	0.88849	0.841879	0.956108	0.867579
cg26928153	0.832394	0.812486	0.869554	0.938031	0.78484	0.830184	0.830846	0.66135	0.706173	0.650136	0.71643	0.397601	0.727441	0.608012	0.75747	0.682085	0.676587	0.672813	0.632989	0.7502	0.686698	0.75756	0.726334	0.694547	0.755053	0.647692	0.715777	0.581881	0.661961	0.772696	0.776111	0.783174	0.781704	0.77892	0.73832	0.641505	0.744025	0.723455	0.665505	0.744814	0.759469	0.722682	0.717035	0.738562	0.576112	0.758956	0.68663	0.775269	0.675371
cg26928153	0.832394	0.812486	0.869554	0.938031	0.78484	0.830184	0.830846	0.79241	0.849715	0.821927	0.844985	0.624773	0.831864	0.824972	0.84602	0.884158	0.889137	0.841622	0.893888	0.795108	0.884364	0.771038	0.90031	0.905548	0.816243	0.89913	0.887365	0.835111	0.909997	0.967004	0.877528	0.94794	0.92652	0.879302	0.929065	0.817974	0.975743	0.870409	0.914294	0.883679	0.888578	0.922513	0.920408	0.905351	0.844097	0.924959	0.822885	0.97653	0.857686
cg24669183	0.689069	0.69114	0.723673	0.699618	0.641718	0.727526	0.734555	0.843791	0.947118	0.734916	0.958382	0.611922	0.924506	0.852969	0.968372	0.931648	0.961627	0.94372	0.992185	0.964962	0.942218	0.942401	0.936227	0.929508	0.953244	0.927169	0.981567	0.883221	0.948919	0.942455	0.954327	0.985374	0.750992	0.887058	0.930217	0.940521	0.96741	0.911756	0.944837	0.918161	0.937036	0.911941	0.978075	0.937248	0.842998	0.903046	0.885647	0.990646	0.836166
cg13869341	0.687034	0.71939	0.777255	0.824889	0.667847	0.755734	0.693017	0.544032	0.695866	0.480998	0.639553	0.613329	0.621021	0.621077	0.643629	0.595691	0.705698	0.754933	0.674313	0.715293	0.638874	0.661446	0.526579	0.659161	0.540731	0.572335	0.67311	0.606485	0.650908	0.76699	0.5901	0.794634	0.756318	0.676392	0.75099	0.644862	0.796926	0.698917	NA	0.707797	0.635015	0.650546	0.574226	0.620527	0.56923	0.729502	0.607162	0.638042	0.522573
cg16269199	0.332625	0.317716	0.418933	0.340569	0.320548	0.40132	0.361299	0.811359	0.87705	0.674827	0.854338	0.547248	0.831472	0.763765	0.911763	0.857066	0.884397	0.858712	0.862233	0.874049	0.884842	0.844957	0.831011	0.854669	0.895331	0.811894	0.884704	0.831655	0.869993	0.892432	0.82787	0.912569	0.894871	0.884331	0.907013	0.825138	0.886633	0.847249	0.850539	0.824694	0.872065	0.805697	0.894451	0.891489	0.763399	0.885381	0.79116	0.867295	0.793785
cg26928153	0.832394	0.812486	0.869554	0.938031	0.78484	0.830184	0.830846	0.700802	0.764709	0.622279	0.77759	0.508004	0.762123	0.701211	0.837293	0.735897	0.775471	0.765958	0.792764	0.799065	0.777504	0.792499	0.731413	0.794069	0.776827	0.777514	0.798243	0.764599	0.767474	0.772351	0.792984	0.860489	0.692742	0.823328	0.869516	0.765933	0.85983	0.721919	0.748909	0.743367	0.757451	0.762854	0.764591	0.758411	0.674094	0.70472	0.666759	0.742069	0.663331
cg16269199	0.332625	0.317716	0.418933	0.340569	0.320548	0.40132	0.361299	0.587489	0.661482	0.680677	0.746715	0.622159	0.661584	0.619149	0.612951	0.718022	0.673727	0.649585	0.681626	0.630541	0.676397	0.692319	0.651824	0.637993	0.58456	0.634313	0.658584	0.580798	0.729904	0.601928	0.562576	0.453502	0.534388	0.535836	0.595031	0.554552	0.606242	0.713875	0.683692	0.63957	0.652462	0.725659	0.738419	0.734711	0.579914	0.716657	0.631536	0.641022	0.650188
cg16269199	0.332625	0.317716	0.418933	0.340569	0.320548	0.40132	0.361299	0.559115	0.322898	0.43	0.425674	0.365206	0.500979	0.432851	0.634823	0.491737	0.470223	0.417993	0.485295	0.412137	0.50703	0.45311	0.557185	0.594016	0.667127	0.602537	0.60274	0.580079	0.527347	0.60887	0.665841	0.636571	0.590523	0.727818	0.569029	0.64285	0.661039	0.512573	0.610083	0.550561	0.631365	0.507817	0.580407	0.48541	0.524558	0.648326	0.561528	0.569427	0.582779
cg16269199	0.332625	0.317716	0.418933	0.340569	0.320548	0.40132	0.361299	0.741869	0.854978	0.751755	0.852865	0.643247	0.798319	0.721105	0.755547	0.827183	0.810478	0.833152	0.85016	0.808919	0.827383	0.855744	0.799538	0.83499	0.821883	0.812562	0.828926	0.849238	0.827331	0.82999	0.845194	0.905577	0.876706	0.861837	0.894051	0.903295	0.900067	0.822627	0.835881	0.835447	0.818851	0.819748	0.836689	0.82729	0.712309	0.848592	0.750775	0.811269	0.764839
cg26679879	0.38299	0.295129	0.34988	0.379274	0.341604	0.299527	0.364453	0.354164	0.451972	0.391576	0.38687	0.212804	0.397286	0.362787	0.457865	0.370127	0.408707	0.424562	0.386882	0.460233	0.411525	0.406913	0.350811	0.378265	0.321897	0.340968	0.399267	0.306505	0.344123	0.286582	0.354716	0.383637	0.501942	0.362423	0.394766	0.434175	0.380327	0.462799	0.395622	0.365718	0.365974	0.330893	0.354478	0.410756	0.29853	0.485274	0.399823	0.377828	0.355617
cg09961319	1	1	1	1	1	1	1	0.258263	0.239519	0.204716	0.26651	0.187346	0.185685	0.166402	0.378071	0.253095	0.203384	0.257156	0.228967	0.174259	0.163565	0.150131	0.281472	0.191271	0.304407	0.230164	0.193287	0.213265	0.419092	0.434165	0.474275	0.462022	0.476085	0.471189	0.420639	0.542655	0.441123	0.283412	0.167281	0.179852	0.257167	0.224536	0.247994	0.161694	0.213236	0.217955	0.187345	0.176309	0.239377
cg26928153	0.832394	0.812486	0.869554	0.938031	0.78484	0.830184	0.830846	0.565793	0.588802	0.444848	0.479376	0.411293	0.539104	0.419847	0.636466	0.588158	0.547353	0.564396	0.570764	0.481692	0.617148	0.607682	0.54265	0.580116	0.508735	0.556772	0.539973	0.596003	0.606283	0.582419	0.686403	0.592429	0.718045	0.720506	0.679543	0.688201	0.673772	0.588018	0.594799	0.566668	0.576125	0.610169	0.550361	0.547299	0.515477	0.550843	0.601593	0.596811	0.587624
cg16269199	0.332625	0.317716	0.418933	0.340569	0.320548	0.40132	0.361299	0.3644	0.426933	0.431541	0.356197	0.405131	0.457234	0.377975	0.474652	0.374084	0.410077	0.507425	0.529551	0.508047	0.437477	0.487057	0.361509	0.374192	0.362938	0.346345	0.391565	0.394455	0.341668	0.176393	0.389913	0.390149	0.398625	0.337428	0.398007	0.450546	0.33331	0.456051	0.408358	0.299769	0.421631	0.423116	0.349712	0.433241	0.333362	0.49087	0.38536	0.401402	0.448193
cg24669183	0.689069	0.69114	0.723673	0.699618	0.641718	0.727526	0.734555	0.639898	0.699267	0.610266	0.691609	0.512031	0.682512	0.613709	0.723811	0.627404	0.702493	0.650984	0.672258	0.678752	0.653988	0.635182	0.649989	0.677179	0.69682	0.689311	0.703003	0.662817	0.756406	0.757305	0.706073	0.812098	0.714182	0.773969	0.743216	0.655755	0.74334	0.732706	0.649732	0.656216	0.714395	0.681221	0.698154	0.693894	0.624779	0.62893	0.663037	0.743405	0.697386
cg16535257	0	0	0	0	0	0	0	0.513644	0.650229	0.516289	0.689451	0.436328	0.549414	0.543592	0.617675	0.608124	0.59922	0.550007	0.600838	0.508633	0.567921	0.528619	0.644048	0.562571	0.673579	0.600045	0.595256	0.592195	0.692941	0.720663	0.679357	0.711128	0.566015	0.631733	0.649979	0.610055	0.688388	0.537872	0.569992	0.621507	0.578732	0.613435	0.561921	0.626285	0.518007	0.594588	0.515626	0.63439	0.563452
cg26928153	0.832394	0.812486	0.869554	0.938031	0.78484	0.830184	0.830846	0.744731	0.742188	0.594307	0.777316	0.468287	0.775432	0.706969	0.839995	0.716914	0.769302	0.750861	0.785434	0.752691	0.71972	0.7989	0.781493	0.816588	0.815602	0.735387	0.768888	0.725727	0.781446	0.782354	0.871223	0.8576	0.809822	0.879886	0.869547	0.79807	0.863857	0.664596	0.728192	0.742199	0.683045	0.805134	0.806392	0.813863	0.646371	0.70429	0.681654	0.729753	0.654699
cg16269199	0.332625	0.317716	0.418933	0.340569	0.320548	0.40132	0.361299	0.772664	0.852472	0.586809	0.869405	0.510966	0.826527	0.752831	0.895199	0.841851	0.828897	0.822068	0.836173	0.847692	0.839779	0.799458	0.807415	0.859878	0.834702	0.836942	0.832746	0.766325	0.812587	0.884655	0.729178	0.893268	0.875629	0.848837	0.854093	0.714224	0.888417	0.802607	0.815976	0.859888	0.854733	0.82857	0.824192	0.817409	0.713432	0.855128	0.787021	0.844744	0.75387
cg26928153	0.832394	0.812486	0.869554	0.938031	0.78484	0.830184	0.830846	0.583628	0.679306	0.696345	0.59206	0.445292	0.589686	0.546336	0.622809	0.583558	0.609619	0.633646	0.615451	0.687613	0.582647	0.617549	0.591325	0.608625	0.506342	0.537607	0.659929	0.475059	0.563955	0.406009	0.504239	0.648779	0.463449	0.469583	0.567215	0.481494	0.544895	0.583834	0.557314	0.622502	0.595796	0.552598	0.554039	0.625627	0.500674	0.594452	0.59761	0.606255	0.522047
cg26679879	0.38299	0.295129	0.34988	0.379274	0.341604	0.299527	0.364453	0.74978	0.72553	0.818204	0.800516	0.476594	0.748954	0.723087	0.87717	0.779487	0.778321	0.811336	0.671432	0.807322	0.729904	0.724334	0.782683	0.812783	0.781181	0.779952	0.794681	0.836366	0.788244	0.833865	0.797417	0.811468	0.736533	0.829336	0.751856	0.836279	0.809753	0.823654	0.701859	0.808633	0.782357	0.826175	0.867075	0.731626	0.703374	0.731503	0.717688	0.770598	0.746987
cg24669183	0.689069	0.69114	0.723673	0.699618	0.641718	0.727526	0.734555	0.518216	0.194252	0.220388	0.459996	0.260668	0.441456	0.460748	0.582383	0.393032	0.455979	0.56855	0.44673	0.531729	0.185397	0.155672	0.199523	0.480352	0.457427	0.1798	0.18616	0.444416	0.658553	0.628758	0.637361	0.633354	0.624964	0.555117	0.614947	0.527344	0.623211	0.583726	0.444121	0.462856	0.488399	0.470269	0.470395	0.443698	0.383199	0.183941	0.506542	0.457798	0.415275
cg26928153	0.832394	0.812486	0.869554	0.938031	0.78484	0.830184	0.830846	0.732769	0.751909	0.573609	0.797646	0.451291	0.723732	0.67522	0.80752	0.743452	0.760464	0.764205	0.75136	0.738743	0.762474	0.730552	0.680369	0.785929	0.765891	0.741828	0.772469	0.742653	0.764107	0.801225	0.764088	0.837309	0.787305	0.813716	0.7844	0.661701	0.819721	0.768862	0.759826	0.791739	0.769492	0.768837	0.781303	0.754559	0.688843	0.769789	0.732079	0.753352	0.7188
cg26928153	0.832394	0.812486	0.869554	0.938031	0.78484	0.830184	0.830846	0.604794	0.603548	0.517724	0.610774	0.428201	0.539898	0.516331	0.543161	0.627516	0.505149	0.594016	0.602411	0.672363	0.626582	0.660564	0.507593	0.566512	0.523698	0.531032	0.629901	0.69966	0.495058	0.636319	0.630851	0.750262	0.715359	0.673788	0.758594	0.61931	0.66435	0.575655	0.508227	0.622034	0.641937	0.477027	0.62264	0.595121	0.496014	0.602225	0.531688	0.558907	0.57418
cg10692041	0.776293	0.798013	0.827399	0.793596	0.751892	0.837653	0.815985	0.211022	0.2131	0.251272	0.240963	0.20929	0.172869	0.177845	0.175566	0.251748	0.200818	NA	0.261058	0.175954	0.209481	0.18979	0.180187	0.231529	0.267445	0.236533	0.173368	0.283444	0.198016	0.309265	0.319444	0.457314	0.395578	0.313345	0.358284	0.411293	0.457366	0.214677	0.191094	0.181719	0.137755	0.201423	0.154406	0.227416	0.120157	0.21376	0.196314	0.176903	0.220396
cg16535257	0	0	0	0	0	0	0	0.192647	0.384788	0.248476	0.234041	0.265494	0.301029	0.235022	0.309352	0.39048	0.294118	0.253579	0.364214	0.304326	0.292602	0.304121	0.280688	0.254459	0.31971	0.326728	0.28322	0.403977	0.257883	0.259347	0.361934	0.539297	0.51577	0.497818	0.498101	0.488332	0.526681	0.293137	0.274303	0.255581	0.256214	0.242287	0.327283	0.257805	0.177847	0.347117	0.228757	0.305441	0.261558
cg26928153	0.832394	0.812486	0.869554	0.938031	0.78484	0.830184	0.830846	0.698399	0.770385	0.571723	0.769504	0.45763	0.713256	0.675985	0.794709	0.731755	0.749393	0.700752	0.738333	0.711539	0.719339	0.661268	0.733745	0.795071	0.744793	0.732419	0.7196	0.693937	0.758651	0.800318	0.781105	0.836568	0.80122	0.793238	0.779013	0.761262	0.797866	0.789623	0.744768	0.786528	0.745005	0.732407	0.793084	0.73177	0.681787	0.767437	0.665458	0.767711	0.667959
cg16269199	0.332625	0.317716	0.418933	0.340569	0.320548	0.40132	0.361299	0.667219	0.742651	0.553064	0.75234	0.472747	0.723609	0.657247	0.768084	0.716621	0.710392	0.769407	0.705093	0.69696	0.758919	0.70771	0.676428	0.711788	0.672995	0.701618	0.690348	0.647536	0.75058	0.798997	0.802396	0.827753	0.837172	0.789208	0.782397	0.689106	0.800212	0.745906	0.706771	0.769229	0.760106	0.777604	0.648754	0.705598	0.605412	0.776224	0.746707	0.772199	0.667894
cg26928153	0.832394	0.812486	0.869554	0.938031	0.78484	0.830184	0.830846	0.868873	0.949273	0.884589	0.978777	0.895373	0.914119	0.800817	0.703353	0.902394	0.881218	0.872083	0.903276	0.812029	0.919088	0.785911	0.855709	0.943211	0.791197	0.916252	0.859774	0.948055	0.920929	0.893769	0.926338	0.931151	0.897785	0.898024	0.852095	0.879467	0.912669	0.896645	0.870617	1	0.995617	0.922336	0.915787	0.898532	0.772363	0.870427	0.807345	0.929464	0.895194
cg16269199	0.332625	0.317716	0.418933	0.340569	0.320548	0.40132	0.361299	0.784249	0.844201	0.778115	0.865063	0.608256	0.830113	0.788532	0.790268	0.831746	0.864241	0.852053	0.855477	0.868963	0.867477	0.833537	0.801391	0.863408	0.860508	0.824599	0.857864	0.931809	0.852592	0.868605	0.897734	0.901206	0.880316	0.872088	0.866648	0.875713	0.850649	0.837553	0.838271	0.854074	0.862992	0.855717	0.880785	0.857468	0.755575	0.782867	0.794788	0.82502	0.791407
cg15560884	0.47458	0.445753	0.551663	0.487764	0.413756	0.532081	0.529556	0.066348	0.0738707	0.0718323	0.100226	0.185642	0.0764743	0.0595608	0.0817725	0.101933	0.0876995	0.0742709	0.104587	0.0679729	0.0764602	0.055563	0.0658243	0.11029	0.0624086	0.0618573	0.0682416	0.105667	0.0658888	0.0972182	0.111382	0.105256	0.0862304	0.118682	0.117094	0.119755	0.116455	0.0989048	0.0572535	0.0707659	0.0760474	0.0810012	0.0564464	0.0485261	0.0836024	0.118606	0.0903858	0.0556105	0.0867167
cg26928153	0.832394	0.812486	0.869554	0.938031	0.78484	0.830184	0.830846	0.683231	0.806178	0.578795	0.735279	0.471814	0.722742	0.674832	0.795422	0.724766	0.693805	0.72099	0.743456	0.681991	0.773292	0.657583	0.710775	0.656748	0.768214	0.680642	0.757868	0.648652	0.746234	0.853212	0.851771	0.791381	0.820418	0.78496	0.762424	0.706584	0.818976	0.735364	0.722897	0.70108	0.756219	0.714092	0.733738	0.738509	0.572338	0.780828	0.732239	0.78524	0.660444
cg15560884	0.47458	0.445753	0.551663	0.487764	0.413756	0.532081	0.529556	0.415627	0.396837	0.501159	0.490541	0.505467	0.444158	0.38937	0.416506	0.378283	0.403768	0.368395	0.452675	0.403775	0.457324	0.407805	0.517015	0.528332	0.483051	0.461502	0.339575	0.377481	0.393561	0.399525	0.448622	0.29444	0.510386	0.406349	0.355916	0.485588	0.418615	0.393069	0.465224	0.464363	0.43544	0.435339	0.482815	0.441396	0.404628	0.453122	0.413287	0.466799	0.40698
cg26928153	0.832394	0.812486	0.869554	0.938031	0.78484	0.830184	0.830846	0.693565	0.81138	0.635191	0.825346	0.51613	0.794031	0.725302	0.739294	0.770442	0.819267	0.764622	0.719675	0.820818	0.802217	0.738643	0.726871	0.824096	0.701731	0.709558	0.734785	0.754249	0.795611	0.85513	0.791129	0.883337	0.823422	0.816954	0.848703	0.780141	0.867159	0.757147	0.777792	0.82326	0.761052	0.841328	0.81001	0.773142	0.714503	0.764088	0.695339	0.781207	0.750137
cg24669183	0.689069	0.69114	0.723673	0.699618	0.641718	0.727526	0.734555	0.819073	0.945171	0.757876	0.926936	0.603451	0.898292	0.843355	0.889063	0.90523	0.933173	0.918386	0.939137	0.929572	0.940598	0.904368	0.87908	0.914746	0.929335	0.915613	0.896358	0.880741	0.928669	0.910342	0.864808	0.9236	0.8205	0.9146	0.939828	0.784147	0.9506	0.910981	0.91793	0.916196	0.939841	0.928139	0.941766	0.912809	0.785454	0.880549	0.837311	0.933501	0.84099
cg13869341	0.687034	0.71939	0.777255	0.824889	0.667847	0.755734	0.693017	0.289863	0.294623	0.309656	0.320354	0.318449	0.359598	0.276537	0.329886	0.352194	0.454525	0.405669	0.459271	0.293577	0.432323	0.403551	0.324672	0.39036	0.270273	0.309745	0.316178	0.397059	0.350774	0.399722	0.446923	0.588843	0.583088	0.442865	0.532428	0.422035	0.454811	0.329604	0.370656	0.299494	0.309457	0.341866	0.381565	0.286388	0.331005	0.258346	0.383141	0.328622	0.341224
cg15560884	0.47458	0.445753	0.551663	0.487764	0.413756	0.532081	0.529556	0.223247	0.235053	0.255036	0.132473	0.24177	0.170702	0.131333	0.108053	0.0750639	0.17812	0.119149	0.142071	0.108978	0.0573002	0.135188	0.149551	0.215112	0.156288	0.100516	0.0966175	0.13983	0.251832	0.0771438	0.273701	0.209331	0.160715	0.246028	0.159396	0.131032	0.274006	0.184774	0.134878	0.0940872	0.110629	0.23693	0.106618	0.125252	0.161881	0.127136	0.219536	0.262248	0.265142
cg22519184	0.351897	0.298767	0.371409	0.245	0.354838	0.363345	0.373926	0.707835	0.859914	0.78599	0.867315	0.653449	0.768878	0.752994	0.817919	0.697779	0.827053	0.836662	0.857221	0.83794	0.831218	0.809306	0.827882	0.87204	0.80937	0.813204	0.813766	0.791326	0.821089	0.748297	0.78104	0.802871	0.730614	0.804478	0.910182	0.801015	0.869884	0.77486	0.818951	0.84053	0.796258	0.802831	0.864637	0.823585	0.673407	0.85649	0.771483	0.815933	0.791082
cg24669183	0.689069	0.69114	0.723673	0.699618	0.641718	0.727526	0.734555	0.407845	0.55918	0.563603	0.462399	0.334845	0.481558	0.428811	0.45451	0.533085	0.512893	0.544132	0.574323	0.524841	0.541945	0.52899	0.496815	0.458425	0.392691	0.41892	0.495708	0.351021	0.458864	0.29263	0.464821	0.583286	0.37278	0.352909	0.47987	0.394231	0.526898	0.505779	0.442043	0.397068	0.427521	0.386331	0.363238	0.490529	0.317666	0.409303	0.420582	0.51782	0.442606
cg26928153	0.832394	0.812486	0.869554	0.938031	0.78484	0.830184	0.830846	0.68	0.677249	0.551387	0.656221	0.629618	0.623498	0.607102	0.65928	0.642657	0.710945	0.694016	0.661793	0.710863	0.66118	0.689256	0.650258	0.717066	0.595824	0.60549	0.689088	0.67122	0.682957	0.658529	0.650343	0.837123	0.755469	0.710532	0.783288	0.622228	0.806571	0.64457	0.66934	0.734965	0.711091	0.655339	0.676239	0.680782	0.576708	0.712196	0.646169	0.691064	0.687838
cg26679879	0.38299	0.295129	0.34988	0.379274	0.341604	0.299527	0.364453	0.245506	0.340243	0.444115	0.257029	0.304806	0.362943	0.346227	0.305155	0.27843	0.347274	0.381598	0.467562	0.304567	0.326617	0.38062	0.314453	0.41544	0.484392	0.404328	0.259614	0.307104	0.301177	0.47543	0.481791	0.549413	0.379823	0.441812	0.527531	0.523112	0.501155	0.322822	0.381457	0.342213	0.317263	0.24706	0.288703	0.342129	0.237554	0.196939	0.267628	0.387369	0.298962
cg26928153	0.832394	0.812486	0.869554	0.938031	0.78484	0.830184	0.830846	0.511344	0.501959	0.532635	0.577339	0.542923	0.56788	0.489359	0.536892	0.643376	0.67648	0.650992	0.636073	0.61972	0.678038	0.615772	0.528327	0.616224	0.528342	0.53924	0.597547	0.648353	0.571016	0.611017	0.601085	0.736893	0.669388	0.654947	0.705048	0.611832	0.637913	0.674454	0.593932	0.593302	0.644652	0.555748	0.663893	0.617873	0.522578	0.696649	0.610089	0.553945	0.558752
cg26928153	0.832394	0.812486	0.869554	0.938031	0.78484	0.830184	0.830846	0.286513	0.239578	0.140949	0.267186	0.233633	0.240102	0.241887	0.331209	0.259598	0.31705	0.312917	0.211815	0.27338	0.273552	0.220023	0.264401	0.27757	0.302653	0.282596	0.248294	0.388567	0.286763	0.467123	0.464607	0.568038	0.496982	0.368227	0.398887	0.392461	0.495992	0.368945	0.27907	0.219598	0.27627	0.25864	0.290673	0.265765	0.220523	0.452149	0.238107	0.251771	0.295396
cg26928153	0.832394	0.812486	0.869554	0.938031	0.78484	0.830184	0.830846	0.40786	0.375131	0.333128	0.309037	0.329474	0.33124	0.344056	0.406081	0.278289	0.394606	0.376196	0.417454	0.331402	0.426529	0.364348	0.356688	0.381929	0.513569	0.361145	0.5334	0.351958	0.486543	0.533869	0.542176	0.595494	0.59184	0.599986	0.524249	0.409349	0.584021	0.412354	0.403339	0.425459	0.495838	0.29451	0.289314	0.390141	0.365804	0.531796	0.439433	0.413432	0.456217
cg15560884	0.47458	0.445753	0.551663	0.487764	0.413756	0.532081	0.529556	0.478679	0.351662	0.560031	0.367911	0.43213	0.461579	0.385407	0.40375	0.406603	0.505434	0.467029	0.509141	0.383867	0.448986	0.524068	0.525395	0.539544	0.40499	0.4485	0.473399	0.520836	0.545027	0.516493	0.664545	0.611638	0.623341	0.596455	0.549356	0.546078	0.586938	0.401863	0.545045	0.479726	0.510037	0.516024	0.543853	0.433233	0.514795	0.506383	0.514818	0.466344	0.503126
cg16269199	0.332625	0.317716	0.418933	0.340569	0.320548	0.40132	0.361299	0.836185	0.951126	0.773312	0.935042	0.643173	0.945977	0.861912	0.958904	0.922165	0.958468	0.951068	0.950847	0.975367	0.962965	0.937976	0.91685	0.965386	0.954782	0.941422	0.950776	0.849972	0.970833	0.930688	0.959653	0.881163	0.833916	0.940972	0.956886	0.887019	0.945377	0.968637	0.959848	0.954032	0.963001	0.948398	0.953703	0.943443	0.857548	0.931636	0.882967	0.965139	0.883987
cg16269199	0.332625	0.317716	0.418933	0.340569	0.320548	0.40132	0.361299	0.756349	0.878043	0.648838	0.799338	0.548737	0.806017	0.742391	0.823895	0.850093	0.845282	0.802663	0.84019	0.836257	0.844005	0.773632	0.80197	0.809676	0.867194	0.805793	0.852869	0.791019	0.845066	0.880743	0.746524	0.897941	0.781781	0.79358	0.888647	0.756102	0.901226	0.804998	0.82757	0.809892	0.817801	0.846444	0.756974	0.834831	0.753933	0.849526	0.776612	0.811115	0.76699
cg16269199	0.332625	0.317716	0.418933	0.340569	0.320548	0.40132	0.361299	0.578726	0.71531	0.847493	0.667332	0.477771	0.670645	0.61366	0.592862	0.630649	0.657213	0.656294	0.756186	0.619351	0.635764	0.682723	0.605532	0.6429	0.65756	0.602641	0.664592	0.733316	0.737956	0.767044	0.713175	0.775457	0.730721	0.684133	0.751006	0.620924	0.741953	0.639768	0.675522	0.70032	0.698809	0.620056	0.754358	0.625757	0.611101	0.756061	0.618616	0.681181	0.640269
cg26928153	0.832394	0.812486	0.869554	0.938031	0.78484	0.830184	0.830846	0.651756	0.77373	0.810142	0.702012	0.696707	0.765985	0.605099	0.702711	0.618421	0.779072	0.791117	0.794047	0.764002	0.6489	0.755486	0.777939	0.710065	0.771915	0.753705	0.780287	0.597971	0.663677	0.579282	0.591436	0.562242	0.493061	0.547991	0.694982	0.499895	0.620236	0.806746	0.765077	0.583894	0.75955	0.743634	0.731801	0.737403	0.734166	0.792026	0.730064	0.740149	0.622755
cg22519184	0.351897	0.298767	0.371409	0.245	0.354838	0.363345	0.373926	0.136703	0.133661	0.226755	0.0986806	0.180097	0.0782321	0.068145	0	0.0032495	0.112552	0.0600073	0.0863384	0.0496074	0	0.00720523	0.0696625	0.143908	0.0434579	0.0499486	0.00103254	0.0341238	0.129734	0.0303473	0.185544	0.134515	0.108818	0.148633	0.0844429	0.084257	0.195941	0.142723	0.056522	0.0137699	0.0504219	0.0588568	0.0531017	0.0460301	0.0757173	0.0788796	0.14606	0.190794	0.131448
cg24669183	0.689069	0.69114	0.723673	0.699618	0.641718	0.727526	0.734555	0.563607	0.70286	0.517384	0.643063	0.427528	0.605233	0.527836	0.73372	0.643294	0.604412	0.640991	0.668835	0.660351	0.6455	0.650104	0.618264	0.645461	0.600896	0.592623	0.661957	0.726927	0.675178	0.792895	0.750363	0.765172	0.723855	0.687083	0.706474	0.628765	0.754523	0.729312	0.659259	0.659892	0.67628	0.587928	0.627457	0.675854	0.558192	0.741464	0.625441	0.690636	0.595372
cg13869341	0.687034	0.71939	0.777255	0.824889	0.667847	0.755734	0.693017	0.46194	0.554465	0.546495	0.56478	0.372114	0.489482	0.462241	0.578638	0.444992	0.578778	0.501563	0.489826	0.541209	0.436406	0.46805	0.429388	0.575911	0.601766	0.487861	0.487248	0.58536	0.542781	0.639555	0.574119	0.696056	0.670495	0.591291	0.600786	0.539209	0.630559	0.615624	0.466952	0.635839	0.530762	0.559211	0.539401	0.564917	0.484891	0.55697	0.626002	0.479551	0.485409
cg26928153	0.832394	0.812486	0.869554	0.938031	0.78484	0.830184	0.830846	0.604525	0.681648	0.617051	0.627799	0.545234	0.665747	0.604324	0.582808	0.687756	0.689407	0.65206	0.751535	0.625601	0.72378	0.744571	0.719842	0.711104	0.706886	0.606699	0.682067	0.808575	0.705467	0.689292	0.660774	0.810834	0.790241	0.735235	0.791389	0.644077	0.777523	0.659156	0.710963	0.693388	0.685191	0.526087	0.745995	0.677625	0.590997	0.62931	0.616721	0.602007	0.622491
cg26928153	0.832394	0.812486	0.869554	0.938031	0.78484	0.830184	0.830846	0.75986	0.83929	0.690796	0.848946	0.462789	0.775185	0.75019	0.86133	0.815625	0.823912	0.828739	0.844745	0.835103	0.839528	0.837677	0.794806	0.830673	0.834083	0.82689	0.82539	0.77754	0.812953	0.844803	0.862207	0.86704	0.851518	0.873285	0.841326	0.754388	0.870914	0.822167	0.827793	0.845089	0.819865	0.806573	0.853388	0.823551	0.749326	0.812732	0.765407	0.831582	0.705136
cg24669183	0.689069	0.69114	0.723673	0.699618	0.641718	0.727526	0.734555	0.252532	0.388228	0.553312	0.364628	0.411456	0.394238	0.353306	0.270983	0.408088	0.4296	0.378347	0.390377	0.340174	0.464194	0.449295	0.343455	0.387221	0.363864	0.353392	0.366427	0.193575	0.361091	0.257428	0.312866	0.490748	0.268637	0.27526	0.330691	0.429249	0.271584	0.383124	0.338018	0.350717	0.388765	0.284453	0.345096	0.304999	0.314422	0.316614	0.290545	0.413174	0.32797
cg16269199	0.332625	0.317716	0.418933	0.340569	0.320548	0.40132	0.361299	0.472249	0.312457	0.390201	0.504676	0.412802	0.342547	0.345826	0.439035	0.358243	0.419402	0.415475	0.449413	0.342214	0.404963	0.350266	0.364249	0.445565	0.45666	0.433743	0.310559	0.366769	0.409541	0.497797	0.536225	0.641225	0.564552	0.546297	0.565402	0.463008	0.585954	0.412134	0.391155	0.562641	0.438231	0.340652	0.404739	0.493344	0.42945	0.367061	0.443935	0.435128	0.478975
cg24669183	0.689069	0.69114	0.723673	0.699618	0.641718	0.727526	0.734555	0.546734	0.758751	0.504559	0.660346	0.40791	0.610779	0.577638	0.615456	0.661355	0.63281	0.649182	0.636781	0.711426	0.612424	0.632182	0.546069	0.561843	0.53999	0.600844	0.570677	0.65044	0.572641	0.674723	0.63174	0.718686	0.698917	0.630174	0.756218	0.676796	0.765885	0.675851	0.609552	0.696928	0.62093	0.613058	0.62935	0.629533	0.506617	0.746042	0.62226	0.638898	0.569861
cg26928153	0.832394	0.812486	0.869554	0.938031	0.78484	0.830184	0.830846	0.288451	0.357449	0.282329	0.278119	0.248468	0.309138	0.283893	0.344374	0.341027	0.345603	0.407279	0.400675	0.36373	0.348629	0.324632	0.310342	0.328042	0.26021	0.268804	0.320643	0.337758	0.275819	0.446513	0.511596	0.626564	0.522962	0.398827	0.493621	0.398074	0.510593	0.304553	0.318429	0.234699	0.288441	0.289799	0.357351	0.327745	0.229542	0.376016	0.280722	0.372504	0.22672
cg16269199	0.332625	0.317716	0.418933	0.340569	0.320548	0.40132	0.361299	0.553568	0.602826	0.639746	0.507663	0.591383	0.487615	0.413046	0.514518	0.487847	0.486564	0.572191	0.580722	0.466651	0.507519	0.526872	0.537609	0.592402	0.531313	0.504983	0.547415	0.522922	0.596544	0.406007	0.493152	0.482294	0.456378	0.458861	0.475487	0.466037	0.501599	0.528945	0.541147	0.571232	0.52541	0.500672	0.538079	0.551518	0.496336	0.538256	0.439971	0.547871	0.553441
cg10692041	0.776293	0.798013	0.827399	0.793596	0.751892	0.837653	0.815985	0.475615	0.469116	0.427608	0.535558	0.362559	0.469693	0.486297	0.460751	0.440794	0.580756	0.457784	0.47178	0.509612	0.456895	0.437504	0.433155	0.448308	0.673287	0.471855	0.480658	0.496148	0.447503	0.590302	0.640163	0.648106	0.553401	0.522775	0.59813	0.515689	0.552976	0.41191	0.531833	0.54554	0.530626	0.508625	0.456039	0.471023	0.464382	0.469239	0.454623	0.437248	0.483348
cg16269199	0.332625	0.317716	0.418933	0.340569	0.320548	0.40132	0.361299	0.702414	0.808479	0.622626	0.802924	0.702142	0.638345	0.661787	0.659137	0.794788	0.699775	0.721728	0.705818	0.701097	0.731508	0.681453	0.666027	0.676348	0.694107	0.657557	0.757162	0.709637	0.691893	0.762326	0.697405	0.870748	0.698096	0.738467	0.830471	0.690578	0.758325	0.762542	0.756162	0.7519	0.779074	0.76115	0.72442	0.765811	0.635013	0.846313	0.768696	0.744952	0.68457
cg13869341	0.687034	0.71939	0.777255	0.824889	0.667847	0.755734	0.693017	0.708824	0.782396	0.650714	0.756685	0.606915	0.777728	0.663339	0.710271	0.74358	0.63274	0.736081	0.748669	0.772435	0.755	0.738271	0.767543	0.713272	0.79041	0.717624	0.758273	0.686896	0.798942	0.586799	0.672729	0.613491	0.550012	0.601097	0.608959	0.632725	0.609427	0.594654	0.680319	0.743999	0.720423	0.672	0.695079	0.778556	0.596293	0.75635	0.695941	0.719008	0.669917
cg26928153	0.832394	0.812486	0.869554	0.938031	0.78484	0.830184	0.830846	0.239131	0.326951	0.35978	0.217197	0.200776	0.260994	0.195138	0.270221	0.319127	0.28069	0.307126	0.305079	0.202159	0.413313	0.224456	0.281316	0.242326	0.182124	0.284626	0.332964	0.164887	0.328043	0.158834	0.234269	0.294934	0.187447	0.188549	0.268585	0.238329	0.230442	0.276496	0.310314	0.148751	0.200843	0.198768	0.179155	0.200765	0.148926	0.180339	0.207359	0.271048	0.222022
cg26928153	0.832394	0.812486	0.869554	0.938031	0.78484	0.830184	0.830846	0.633042	0.737112	0.673588	0.751449	0.5166	0.7287	0.64435	0.712387	0.75282	0.697976	0.65057	0.663824	0.633023	0.663187	0.629502	0.672464	0.707022	0.746616	0.678075	0.668535	0.648271	0.72844	0.862035	0.746391	0.659255	0.709155	0.744787	0.765603	0.742352	0.785678	0.705841	0.72359	0.674398	0.733312	0.701168	0.801518	0.70528	0.6454	0.609424	0.715068	0.710127	0.658948
cg26928153	0.832394	0.812486	0.869554	0.938031	0.78484	0.830184	0.830846	0.380628	0.551124	0.377624	0.367164	0.209587	0.35369	0.32178	0.514883	0.263316	0.377556	0.345589	0.36605	0.468501	0.240644	0.376566	0.315906	0.404545	0.438134	0.400279	0.316377	0.394718	0.333934	0.236338	0.447077	0.316289	0.422755	0.349216	0.387751	0.34088	0.317948	0.371346	0.278985	0.390545	0.386162	0.386014	0.280305	0.335083	0.288029	0.575794	0.290449	0.410313	0.434834
cg26928153	0.832394	0.812486	0.869554	0.938031	0.78484	0.830184	0.830846	0.255699	0.352706	0.325407	0.268024	0.297134	0.348075	0.256605	0.254026	0.352435	0.331952	0.339721	0.354442	0.287035	0.279642	0.331246	0.25773	0.308487	0.407472	0.256652	0.292191	0.224927	0.309156	0.210925	0.343643	0.292775	0.343933	0.24555	0.288897	0.284019	0.397721	0.327377	0.356072	0.259308	0.314206	0.250754	0.223706	0.295599	0.249914	0.298874	0.286174	0.340499	0.294669
cg26928153	0.832394	0.812486	0.869554	0.938031	0.78484	0.830184	0.830846	0.794803	0.864921	0.792055	0.908005	0.630395	0.82293	0.778497	0.851863	0.836181	0.816877	0.833322	0.831152	0.864352	0.844785	0.799767	0.81452	0.869141	0.845795	0.847957	0.858413	0.855748	0.87232	0.936896	0.89674	0.802194	0.974478	0.896783	0.92656	0.875903	0.94145	0.880942	0.825577	0.856485	0.848204	0.865034	0.887691	0.842357	0.79574	0.811662	0.815251	0.887489	0.809531
cg22519184	0.351897	0.298767	0.371409	0.245	0.354838	0.363345	0.373926	0.324854	0.337567	0.380039	0.330261	0.307112	0.378723	0.31321	0.447399	0.34702	0.38171	0.407548	0.381562	0.338047	0.3017	0.331337	0.371475	0.437598	0.492272	0.410945	0.349038	0.408882	0.495561	0.4255	0.478685	0.562058	0.551873	0.499115	0.516396	0.559426	0.537464	0.387625	0.344259	0.317126	0.364086	0.359567	0.324257	0.369709	0.319001	0.321707	0.324414	0.336564	0.474057
cg26928153	0.832394	0.812486	0.869554	0.938031	0.78484	0.830184	0.830846	0.468949	0.734135	0.587689	0.491446	0.449316	0.469906	0.495069	0.605366	0.58005	0.577888	0.563268	0.579086	0.569858	0.515319	0.555634	0.543294	0.589408	0.575285	0.425689	0.455325	0.513272	0.466345	0.232831	0.473582	0.526385	0.455627	0.453653	0.460196	0.4238	0.47483	0.595229	0.45562	0.528436	0.605376	0.526862	0.469996	0.579566	0.453203	0.585917	0.532129	0.612147	0.384291
cg13869341	0.687034	0.71939	0.777255	0.824889	0.667847	0.755734	0.693017	0.61068	0.637601	0.530557	0.627586	0.369633	0.607759	0.587748	0.746269	0.602425	0.648735	0.629365	0.647944	0.645941	0.666645	0.670765	0.603377	0.672463	0.64759	0.635406	0.670166	0.597051	0.634324	0.722375	0.7372	0.744736	0.699182	0.790159	0.766892	0.609427	0.772428	0.57559	0.631648	0.638234	0.648255	0.664229	0.623308	0.640665	0.579957	0.633973	0.576075	0.610022	0.555146
cg26928153	0.832394	0.812486	0.869554	0.938031	0.78484	0.830184	0.830846	0.407124	0.404824	0.513002	0.499329	0.270992	0.370719	0.351512	0.367151	0.376804	0.412766	0.354702	0.359856	0.431841	0.405654	0.415754	0.326287	0.340872	0.350015	0.37951	0.412681	0.251474	0.310708	0.530304	0.490725	0.583371	0.541397	0.418923	0.518526	0.581782	0.555907	0.454774	0.355663	0.27397	0.354375	0.345986	0.279713	0.408795	0.212181	0.446266	0.273672	0.430074	0.354693
cg09961319	1	1	1	1	1	1	1	0.203433	0.238416	0.258518	0.161423	0.211155	0.217911	0.170218	0.260508	0.119122	0.219986	0.186742	0.240835	0.209705	0.168441	0.163841	0.317096	0.221043	0.234885	0.185675	0.204091	0.212697	0.199861	0.222944	0.321977	0.510807	0.31456	0.356167	0.336423	0.429875	0.498339	0.21677	0.20149	0.212467	0.233126	0.148901	0.17118	NA	0.138839	0.132494	0.193109	0.173597	0.181278
cg09499020	0.149262	0.150956	0.369402	0.134272	0.18574	0.350716	0.20248	0.209068	0.246124	0.198634	0.237498	0.183137	0.198246	0.20074	0.214864	0.312247	0.239805	0.221185	0.312237	0.235656	0.249379	NA	0.201816	0.241238	0.241183	0.238368	0.233845	0.182021	0.24208	0.382709	0.397454	0.485829	0.424627	0.37522	0.426936	0.466101	0.473959	0.36912	0.218541	0.195274	0.220668	0.238397	0.200591	0.231128	0.161051	0.222026	0.206232	0.232261	0.21261
cg16269199	0.332625	0.317716	0.418933	0.340569	0.320548	0.40132	0.361299	0.443036	0.252657	0.195667	0.182954	0.41475	0.362198	0.219357	0.196716	0.317797	0.248078	0.339502	0.307773	0.256618	0.266821	0.223369	0.294246	0.236924	0.302278	0.388769	0.369933	0.171136	0.281103	0.21175	0.302588	0.307014	0.312534	0.298474	0.295474	0.292185	0.288097	0.280017	0.336928	0.211936	0.238982	0.253031	0.21249	0.351266	0.221045	0.280179	0.249408	0.402497	0.395876
cg16535257	0	0	0	0	0	0	0	0.183338	0.234539	0.133685	0.323624	0.140263	0.174313	0.186054	0.315651	0.247554	0.18752	0.268749	0.196777	0.185364	0.198384	0.193971	0.152142	0.164452	0.183415	0.20835	0.208861	0.310642	0.19224	0.390639	0.408996	0.450881	0.430926	0.327924	0.417004	0.421296	0.431161	0.2819	0.264502	0.144524	0.174044	0.181619	0.15585	0.172548	0.172597	0.265243	0.116524	0.167692	0.118129
cg26928153	0.832394	0.812486	0.869554	0.938031	0.78484	0.830184	0.830846	0.580021	0.490574	0.485303	0.691459	0.375041	0.484851	0.474287	0.65318	0.634362	0.624509	0.524714	0.497145	0.567901	0.627408	0.487729	0.610783	0.502798	0.601586	0.468224	0.625842	0.557642	0.549722	0.63137	0.708554	0.71554	0.574169	0.634601	0.60465	0.680054	0.690449	0.507833	0.375605	0.593277	0.558513	0.465991	0.612596	0.525824	0.563774	0.536202	0.479313	0.625306	0.328945
[truncated: 28 more columns]

## Sheet: SourceData_zscore
	14227	17210	17374	18109	18251	19119	19121	19396	19601	19695	19717	19967	19986	20005	20247	20426	20432	20687	20769	20794	20841	20975	KAL0048	KAL0006	KAL0062	KAL0064	KAL0018	KAL0028	KAL0039	KAL0060	PUH0001	PUH0002	PUH0003	PUH0007	PUH0008	PUH0009	PUH0010	PUH0012	PUH0014	PUH0016	PUH0018	PUH0020	PUH0022	PUH0024	PUH0025	PUH0026	PUH0028	PUH0031	PUH0036
-0.719056	0.755824	2.44806	0.199219	1.71153	0.290808	0.505376	-0.076973	0.249732	1.04654	-0.167195	-0.15764	0.527904	0.114344	-0.774838	0.288551	1.1032	1.12496	0.494297	1.08995	-0.156405	0.692151	-2.29112	-0.595215	0.474285	-0.454973	-0.687731	0.771631	0.755666	-0.425846	1.4902	0.127255	0.0676887	0.24977	1.28335	-0.511507	0.0726522	-0.792499	0.682526	0.243012	-0.218397	-0.0365831	0.17845	0.651062	0.51196	-0.806409	0.646087	-1.29714	0.898864	-0.385606
-1.69165	0.691675	-0.591341	-1.07449	-0.568316	-0.88838	-1.23472	-1.3097	-0.284329	-0.471657	0.0946714	0.198972	-0.154544	0.257482	0.191863	-1.12235	-1.34217	-0.937965	-1.12553	-0.581176	0.649406	-1.1436	1.15934	1.55691	1.27049	1.32756	1.4143	1.3484	1.24588	1.6329	-0.843612	-0.863244	-1.15713	-0.519234	-0.280012	-0.643538	-0.28268	-1.33648	0.0520264	-0.366588	-0.231018	0.777693	-0.984015	-0.511262	-1.20227	-1.08423	-1.01262	-0.87189	0.528805	0.0802254
0.129077	-0.495741	-0.284912	-0.557542	-0.385301	-0.886435	-1.21483	-1.2318	-0.582335	-0.571119	0.188087	0.441808	-0.741559	-0.956197	-0.714878	-0.801149	-0.0272958	0.132135	0.631234	-0.160997	-0.364625	0.484256	1.38055	1.00568	1.78175	1.7714	0.980339	0.655348	0.853282	1.51016	-0.814715	-0.239549	0.211199	-1.49949	-0.81492	0.0432279	-0.382008	-0.860551	-0.921362	-0.645534	-1.45199	-0.923387	-1.39935	-0.333115	0.661294	-0.00485619	-1.81899	-0.504604	-1.35486	-1.07232
-1.35299	0.278764	-3.99084	0.631874	-2.17304	-0.515759	-2.2821	0.645077	-0.325433	0.0269606	0.0071283	0.203951	0.205071	-0.00786033	0.248911	-0.680201	0.545139	-0.133723	-0.21553	0.0499993	-1.42629	-0.069033	0.987766	1.15774	1.30181	0.968642	1.25974	0.779423	-0.0434023	1.11962	0.267943	0.221082	0.340443	0.290541	0.0822655	0.722022	-0.0011008	-1.61933	-0.419303	-1.25598	-0.49361	-1.1269	0.660963	-0.138555	0.0258559	0.205877	-0.650506	0.367506	0.213473	0.122451
-1.31167	0.299118	-2.79873	0.687445	-2.85617	-0.42805	-1.37489	1.15631	-0.235413	0.292858	0.0018823	0.858223	0.0374087	0.257919	-0.135518	-1.27238	0.560759	-0.265022	-0.524821	-0.0727441	-1.47354	-0.59999	1.29316	-0.671694	1.6946	1.13352	1.2634	1.28903	0.76189	1.39052	0.10714	0.270741	0.209849	-0.00546109	-0.307331	0.705358	-0.30641	-1.26699	-1.61863	-1.70751	-0.316369	-1.55846	-0.404985	-0.0567625	-0.376803	0.122825	-0.762698	0.379866	-0.623121	-0.681574
1.05779	1.16005	2.25067	1.28954	0.406855	0.545858	-0.423757	0.825491	-0.260128	0.561473	0.103369	0.0523119	1.50051	0.726419	-0.541368	0.410402	1.48567	1.07492	1.38825	1.33588	-0.622592	0.577533	-1.89975	0.140393	-0.0176549	0.394473	-0.442067	-0.323518	-0.649877	0.0341985	0.773841	0.375048	1.33528	0.42239	0.784041	0.0162238	0.432862	-1.22324	-0.0436695	0.0547673	NA	-0.0507346	-1.63959	0.454094	0.789901	0.384344	-0.864222	0.745247	0.563814	0.52399
-0.117665	0.994171	0.955444	0.498844	-0.27675	0.670042	-0.0212953	0.142057	0.896435	0.853944	0.698034	0.377148	0.584684	0.91979	1.21953	0.64311	0.866907	0.707476	0.338233	0.941805	-0.443047	0.654788	-1.56207	-1.03119	-0.528721	-1.45444	-1.57793	-0.225457	-1.54523	-1.81528	0.769792	0.685341	0.557814	0.998222	0.710866	1.11273	0.80161	-1.02407	0.927378	0.0733978	0.61743	-0.0255725	1.06505	0.762744	0.871418	0.815211	0.43267	0.110017	0.738443	0.830422
-0.627397	-0.384585	-0.342614	-0.757424	-0.949067	-0.623636	-1.07576	-1.04189	-1.06092	-0.284889	-0.327056	-0.687297	-0.870998	-0.717395	-0.686672	-0.497603	-0.615949	-0.428126	-0.522401	-0.0789558	-0.0596248	-0.554752	1.21043	1.27517	1.72793	1.09363	1.22094	1.33046	1.16027	1.53306	0.184615	-0.522388	-0.743519	-0.497275	-0.378865	-0.450478	-0.863193	-0.889507	0.126588	-0.726262	-0.427077	-0.524824	-0.535564	-0.365966	-0.576941	-0.326977	-0.572194	-1.31479	-0.854635	-0.691385
-1.21351	0.147527	-2.13651	-0.560953	-2.89466	0.108739	-1.83037	-0.892298	0.0900003	0.0447966	0.353721	0.417868	-0.0513164	0.116678	-0.169762	-1.74961	0.841642	-0.222922	-0.0449154	-0.066398	0.40054	0.280068	-0.133135	1.35141	1.64338	0.926117	0.923273	0.830015	-0.668321	1.19509	0.578196	0.134042	0.32121	0.816983	0.215282	0.556848	-0.0177101	-1.37124	-0.0602943	-1.00612	-0.261051	-1.76125	0.176627	0.382043	0.024374	0.0216725	-1.57575	0.587152	0.0659313	0.422387
-1.65829	0.691983	-2.57278	0.9471	-3.20177	-0.722076	-1.80139	0.541526	0.121778	0.33073	0.50694	0.416395	0.263463	-0.62919	0.281594	-1.07931	-0.0586454	-0.218841	-0.53871	0.25797	-1.55433	-0.40732	1.45428	-1.18771	1.35466	1.14873	1.48515	1.15297	0.386711	1.20652	-0.031695	-0.0930687	0.495574	0.503853	-0.811462	0.827383	-0.0774422	-1.76502	-0.215863	-1.13578	0.189146	-1.89005	-0.0156507	-1.03406	0.303378	0.374283	-0.183289	-0.136672	-0.386348	0.0412651
-1.23455	0.665769	-2.49181	0.394716	-2.94609	-0.505205	-1.70015	0.978685	0.000239832	-0.182577	-0.246821	0.851695	0.17475	0.112693	0.700484	-0.736975	0.640113	0.0567306	-0.133784	0.0829373	-1.77586	0.0811907	1.31061	-0.47848	1.21314	0.781492	1.46136	1.05863	0.892272	1.23046	-0.0688197	0.0953678	-0.783581	0.298475	-0.100029	-0.211581	0.289301	-1.32315	-1.37877	-1.29205	-1.22866	-1.38661	0.809887	-0.310366	-0.311351	0.507122	-1.63574	0.356757	0.0335986	-0.112229
-1.40132	0.64277	-0.883441	-0.941506	-2.31928	-0.406238	-1.45695	0.347912	-0.386359	-0.528143	-0.588594	-0.144247	0.0123596	-0.395149	-0.799627	-0.28628	0.501835	0.161889	-0.387114	0.321211	-1.72373	-0.420444	1.44105	1.72984	1.55503	1.05901	1.4036	1.71988	-0.0735771	-0.0943764	-0.169584	-0.546349	0.537146	0.568208	0.367449	0.491068	-0.330967	-1.59884	-0.194747	-0.480521	-0.297722	-0.876387	-0.472898	-0.232573	-0.80409	-0.59337	-0.49993	-0.41007	0.070331	-0.102046
-1.34367	0.811014	-1.81046	0.565827	-4.62486	-0.818107	-1.50303	0.416214	-0.75556	0.162695	0.392947	0.861936	-0.0717625	0.129367	0.535872	-1.17965	0.255119	-0.386119	-1.05852	0.133699	0.190436	-0.282277	0.605267	-0.393466	1.08306	0.284307	0.146222	0.912911	0.613412	0.998782	-0.242444	0.0135116	0.217832	0.276746	0.346201	0.420316	0.299974	-2.10704	0.786697	-1.2237	0.393451	-1.49251	0.738682	-0.226762	0.0406754	-0.598798	-0.250426	0.372015	-0.214457	0.473961
-0.357537	-0.90882	0.620171	0.234005	-1.94157	-0.424335	-1.14463	-1.41828	-0.718638	-0.568294	-1.2485	-0.587519	-1.70326	-0.61802	-0.836271	-0.675338	0.434833	-0.182816	-0.279856	-0.372436	0.978915	-0.968176	1.04282	0.271658	0.97767	1.47666	1.56279	0.869499	0.382127	1.19575	-0.601639	-0.257481	0.382846	-0.298958	-0.206238	0.00995626	-0.464892	-0.79624	-1.21795	0.226817	-0.703468	-0.467634	-1.49511	-0.10565	0.692624	-0.0832484	-1.31584	0.351078	-0.91615	0.482001
-1.30842	0.915909	-2.04367	0.0279328	-0.995118	-0.013001	-1.86531	-0.0134828	-0.0683405	0.160296	0.378077	-0.79817	-0.255077	-0.789732	-0.000541167	-0.95217	0.373885	0.647408	-0.766519	-0.260169	-0.477587	0.0837442	0.896536	0.896542	0.393879	0.57008	0.564869	0.512208	0.15167	0.73045	0.244661	0.875766	0.76807	0.330232	0.116568	0.204477	0.441854	-2.09015	1.3382	-1.24815	-0.151205	-1.5717	0.473903	-1.3212	0.593141	-0.280674	0.149932	0.0362633	0.281884	-0.108655
-0.71509	-0.917165	-1.31404	0.51506	-2.6072	-0.45002	-1.27278	0.208898	-0.96405	-0.475982	-0.8028	-0.115322	-1.35489	-0.350508	-0.228782	-0.56103	-0.127904	-0.0891943	0.306386	-0.191045	-0.296718	0.311049	1.66179	1.08934	1.08691	1.42938	1.73986	1.03074	-0.751543	1.0838	-1.38986	0.282832	-0.137661	-0.274319	-0.443778	0.532965	-1.08913	-0.417123	-0.123857	-0.41968	-0.0472241	-0.121419	0.0743187	1.02912	0.38994	0.535238	-1.60716	-1.21462	-1.20717	-0.268183
-1.66843	0.489888	-2.68352	0.720609	-3.82535	-0.333009	-1.65565	0.988757	-0.110334	0.188924	0.202635	0.6752	-0.209312	-0.229517	0.475478	-0.771694	0.230112	-0.332538	-0.330791	-0.122114	-0.978526	0.0475254	1.11341	-1.17517	1.33401	0.878659	1.20744	0.948678	0.0103627	1.01388	0.422443	-0.195632	0.0037952	0.55787	0.201603	0.769437	-0.430216	-1.61925	-1.25169	-1.31842	-0.13005	-1.28574	0.566184	-0.532422	0.116705	0.450395	-0.413609	0.116092	-0.484585	0.359888
-0.930262	-0.342094	-1.30181	-0.62976	0.186452	-0.709186	-0.888173	-0.515111	-1.24664	-0.383565	-0.493116	-0.36454	0.246511	-0.671779	-0.821554	-1.29646	-0.493834	-1.21243	-1.27104	-0.571066	-0.554501	-1.19639	0.869736	1.79358	2.38187	1.67186	0.655597	1.30461	1.39039	1.33584	-0.115543	-0.629468	-0.218289	-0.495984	-0.639522	-0.892462	-0.379987	-0.155562	-0.781434	-0.0490423	0.282519	0.303606	0.0212244	-0.209462	-1.18879	-0.844118	-0.25725	-0.795121	-0.146081	-1.02284
0.0389001	0.734381	1.18683	1.43491	0.04917	0.911003	-0.43097	-0.0571595	-0.0921416	0.324529	0.395624	0.178468	0.627351	0.475866	0.146373	0.893408	1.19192	0.56045	0.425957	0.385512	-0.138297	1.00256	-2.71696	-0.885491	-1.26455	-1.05077	-0.742445	-0.417235	-1.95921	0.062207	0.741179	0.0637715	1.1519	0.872517	0.636291	0.915244	0.447025	-0.141655	-0.00167944	0.341218	1.03545	0.273335	1.0936	0.812527	0.906453	0.490084	0.61596	1.23891	0.439829	1.16225
-0.576456	0.749378	-2.18393	0.173044	-3.49906	-0.165621	-1.03863	0.561171	-0.634552	-1.29105	-0.575382	-0.354538	-0.797456	0.089383	0.00482314	-0.744945	0.628483	-0.483463	-0.807564	0.241409	-1.24644	-0.234672	1.26448	1.09213	1.38162	1.01332	0.547398	1.28436	0.630382	1.746	-0.591265	0.160859	-0.142334	0.141585	0.379969	-0.0242429	0.0990746	-1.5123	0.876058	-1.05886	0.32741	-1.87868	-1.10119	-0.396694	0.60069	0.622341	-0.546827	-0.53061	-0.790036	0.404595
-1.58734	0.379846	-4.17189	0.467297	-5.00497	-0.256076	-1.59058	0.142877	-0.0886708	0.161675	0.0454602	0.542485	0.299656	0.426733	0.627437	-0.569067	0.468441	-0.0707749	0.0723967	0.187822	-0.519651	-0.00515164	0.429514	0.779747	0.740898	-0.165542	1.0512	0.717311	0.773088	0.888555	0.115041	0.138188	0.221288	0.461774	0.271892	0.467977	-0.22151	-1.60619	-0.485896	-1.21944	-0.417285	-1.53603	0.379234	-0.198868	0.16037	0.325861	-0.61386	-0.281898	0.260141	0.402083
-0.613387	2.375	1.35152	0.934209	0.470002	0.796729	-0.423802	-0.256289	0.387818	0.507528	0.753912	1.02439	0.222771	0.741059	1.2602	0.537846	0.124187	-0.0610828	0.108236	0.380306	-0.140697	0.898047	-1.74714	-0.529026	0.344888	0.195483	-1.21408	-0.282466	-0.143973	-0.943082	0.456827	0.12581	0.196829	0.761852	1.13145	-0.27151	0.321522	-1.25122	-0.12539	1.0698	0.117039	-0.116907	1.41355	0.744482	-0.181716	0.0423582	1.33929	-0.0433188	0.404411	-0.864112
-1.02334	0.0560481	-1.31534	0.184681	-3.09487	-0.433538	-1.17355	0.926543	-0.309334	-0.0645557	-0.208432	-0.0741217	0.087881	0.369305	0.738717	-0.441317	0.108036	0.422422	-0.250251	0.271459	0.787208	-0.25586	1.04447	1.17018	1.21062	0.422113	1.38716	1.21414	1.18562	0.770371	-0.0699483	-0.120299	0.489125	-0.14804	0.254392	0.0847758	-0.0503914	-1.20295	-0.507184	-1.06834	0.430258	-1.04454	0.823507	-0.454367	-2.71954	0.325269	-0.576732	0.150998	0.500888	0.0381313
-1.389	0.645425	-0.30727	-0.216352	-0.0388287	-0.943314	-0.705628	-0.308913	-0.819026	-0.378191	-0.264644	0.458741	-0.444277	-0.50792	-0.768743	-0.51465	-0.752748	0.347683	-0.0338732	-0.486089	-0.834117	-0.00211836	1.53931	1.07417	1.04764	1.41824	0.168762	1.22075	1.27231	1.3724	-0.711756	-0.906386	-0.611762	-0.23196	-0.789387	-0.811793	-0.659771	-1.58803	-0.820724	0.189506	-0.742378	-0.514114	-1.10755	-0.314746	-0.122205	-0.392757	-1.27311	-1.38055	-0.688294	-1.1744
[truncated: 837 more rows]
[truncated: 21 more columns]
