# Supplementary material for: Methylation reprogramming associated with aggressive prostate cancer and ancestral disparities
Source: Mol Syst Biol. 2025 Oct 7;21(12):1676–701. doi: 10.1038/s44320-025-00153-x (PMC12673094; doi:10.1038/s44320-025-00153-x)
Supplement: Supplementary file 40 — Source data Fig. 2 [file 44320_2025_153_MOESM40_ESM.zip › MSB202513061T_SourceDataForFig2/Fig2C/SourceDataForFig2C.xlsx]

## Sheet: Description
Source Data for Figure 2C Volcano plot representing 861 DMPs by ancestral (African versus non-African) significance (BH FDR p <0.05, |Δ| ≥20% and 40%, dashed lines), including hypermethylated (green) or hypomethylated (blue), compared with non-significant (grey) DMPs.

## Sheet: SourceData
absmediff	logPvalue	p_shape	threshold
-0.256508	5.60819	circle	hypo_sig
0.415616	5.60819	circle	v_hyper_sig
0.126858	4.01983	circle	not_sig
0.173901	3.8472	circle	not_sig
0.368322	3.80095	circle	hyper_sig
0.235455	3.63467	circle	hyper_sig
0.28364	3.63467	circle	hyper_sig
-0.207211	3.63467	circle	hypo_sig
-0.232648	3.63467	circle	hypo_sig
0.198179	3.63467	circle	not_sig
0.241511	3.63467	circle	hyper_sig
0.226979	3.63467	circle	hyper_sig
0.190779	3.63467	circle	not_sig
0.268521	3.62308	circle	hyper_sig
0.249138	3.53596	circle	hyper_sig
0.285804	3.47605	circle	hyper_sig
0.226668	3.47605	circle	hyper_sig
0.277645	3.46479	circle	hyper_sig
0.203605	3.4441	circle	hyper_sig
0.37355	3.42746	circle	hyper_sig
0.258437	3.38728	circle	hyper_sig
0.239508	3.37875	circle	hyper_sig
0.148587	3.34825	circle	not_sig
-0.226313	3.20947	circle	hypo_sig
0.257205	3.20947	circle	hyper_sig
0.222972	3.20585	circle	hyper_sig
-0.251697	3.19818	circle	hypo_sig
0.282992	3.11643	circle	hyper_sig
0.145509	3.10236	circle	not_sig
0.327483	3.10031	circle	hyper_sig
-0.126673	3.07654	circle	not_sig
0.274799	3.07605	circle	hyper_sig
0.16043	3.06932	circle	not_sig
0.144014	3.06932	circle	not_sig
0.187558	3.06932	circle	not_sig
0.293207	3.06932	circle	hyper_sig
0.151502	3.06932	circle	not_sig
0.271888	3.06932	circle	hyper_sig
0.206842	3.06932	circle	hyper_sig
-0.154585	2.99532	circle	not_sig
0.113364	2.99293	circle	not_sig
0.206941	2.95716	circle	hyper_sig
0.174589	2.93019	circle	not_sig
0.130516	2.93019	circle	not_sig
0.229056	2.93019	circle	hyper_sig
0.178167	2.93019	circle	not_sig
-0.213846	2.93019	circle	hypo_sig
-0.153491	2.93019	circle	not_sig
0.260212	2.93019	circle	hyper_sig
0.157881	2.93019	circle	not_sig
0.23445	2.93019	circle	hyper_sig
0.0859158	2.93019	circle	not_sig
-0.424311	2.93019	circle	v_hypo_sig
0.103007	2.93019	circle	not_sig
0.262312	2.93019	circle	hyper_sig
0.238027	2.93019	circle	hyper_sig
0.275604	2.93019	circle	hyper_sig
-0.214036	2.93019	circle	hypo_sig
0.164447	2.93019	circle	not_sig
0.246307	2.93019	circle	hyper_sig
0.19731	2.90929	circle	not_sig
0.161854	2.90929	circle	not_sig
-0.101224	2.90929	circle	not_sig
0.315562	2.90929	circle	hyper_sig
0.235453	2.90929	circle	hyper_sig
0.236754	2.90929	circle	hyper_sig
0.303695	2.90929	circle	hyper_sig
-0.113284	2.90747	circle	not_sig
0.177052	2.90041	circle	not_sig
0.236502	2.89126	circle	hyper_sig
0.228394	2.88181	circle	hyper_sig
0.148087	2.87338	circle	not_sig
0.202075	2.86669	circle	hyper_sig
0.174726	2.86486	circle	not_sig
0.245637	2.86486	circle	hyper_sig
0.153735	2.8648	circle	not_sig
0.236467	2.8648	circle	hyper_sig
-0.274454	2.8648	circle	hypo_sig
-0.143037	2.8648	circle	not_sig
0.238922	2.8609	circle	hyper_sig
0.176067	2.85924	circle	not_sig
0.213991	2.85257	circle	hyper_sig
0.208382	2.84975	circle	hyper_sig
0.177671	2.84975	circle	not_sig
0.175474	2.84975	circle	not_sig
0.188906	2.84975	circle	not_sig
0.105175	2.84975	circle	not_sig
0.270037	2.84975	circle	hyper_sig
0.0864162	2.84975	circle	not_sig
0.201896	2.80079	circle	hyper_sig
0.187079	2.80079	circle	not_sig
0.2389	2.80079	circle	hyper_sig
0.19557	2.80079	circle	not_sig
0.125988	2.80079	circle	not_sig
0.228008	2.80079	circle	hyper_sig
0.225327	2.80079	circle	hyper_sig
0.180092	2.80079	circle	not_sig
0.308594	2.80079	circle	hyper_sig
0.236739	2.80079	circle	hyper_sig
0.309262	2.79829	circle	hyper_sig
0.187553	2.79829	circle	not_sig
0.233136	2.79149	circle	hyper_sig
0.240488	2.78957	circle	hyper_sig
0.126518	2.78957	circle	not_sig
0.161072	2.78715	circle	not_sig
0.19029	2.78715	circle	not_sig
0.352284	2.78715	circle	hyper_sig
0.253343	2.78715	circle	hyper_sig
0.135403	2.78715	circle	not_sig
-0.254998	2.78715	circle	hypo_sig
0.143457	2.78715	circle	not_sig
0.215338	2.78715	circle	hyper_sig
0.176199	2.77637	circle	not_sig
0.162851	2.77637	circle	not_sig
0.127638	2.77505	circle	not_sig
0.195992	2.7728	circle	not_sig
-0.257884	2.76976	circle	hypo_sig
0.184589	2.76976	circle	not_sig
0.284587	2.76976	circle	hyper_sig
-0.20509	2.76209	circle	hypo_sig
0.224617	2.75517	circle	hyper_sig
0.232073	2.75251	circle	hyper_sig
-0.347022	2.75173	circle	hypo_sig
0.497965	2.75173	circle	v_hyper_sig
0.244601	2.74675	circle	hyper_sig
0.242741	2.74675	circle	hyper_sig
0.229521	2.74675	circle	hyper_sig
0.187604	2.74675	circle	not_sig
0.209048	2.74675	circle	hyper_sig
0.0929909	2.74675	circle	not_sig
-0.279009	2.74675	circle	hypo_sig
0.249331	2.74675	circle	hyper_sig
0.207314	2.74675	circle	hyper_sig
0.260681	2.74385	circle	hyper_sig
0.233125	2.73924	circle	hyper_sig
0.152998	2.73924	circle	not_sig
0.147611	2.73924	circle	not_sig
0.154133	2.73924	circle	not_sig
0.0961129	2.73924	circle	not_sig
0.204452	2.73924	circle	hyper_sig
-0.324868	2.73667	circle	hypo_sig
0.177202	2.72224	circle	not_sig
0.272534	2.72215	circle	hyper_sig
0.250577	2.72063	circle	hyper_sig
0.213203	2.71833	circle	hyper_sig
0.257052	2.71408	circle	hyper_sig
0.200609	2.70805	circle	hyper_sig
0.191985	2.69881	circle	not_sig
0.139372	2.69537	circle	not_sig
0.26011	2.69537	circle	hyper_sig
-0.0795846	2.69512	circle	not_sig
0.290647	2.68183	circle	hyper_sig
0.146769	2.68183	circle	not_sig
-0.0940993	2.65708	circle	not_sig
0.274415	2.65048	circle	hyper_sig
0.133148	2.65048	circle	not_sig
0.2519	2.64926	circle	hyper_sig
0.147637	2.6245	circle	not_sig
0.20068	2.6245	circle	hyper_sig
0.217058	2.61709	circle	hyper_sig
0.237938	2.60829	circle	hyper_sig
0.214636	2.60829	circle	hyper_sig
0.187956	2.60452	circle	not_sig
0.138318	2.59526	circle	not_sig
0.192126	2.59526	circle	not_sig
0.239491	2.59526	circle	hyper_sig
0.255455	2.58748	circle	hyper_sig
0.173678	2.57059	circle	not_sig
0.196211	2.57059	circle	not_sig
0.183436	2.57059	circle	not_sig
0.236633	2.57059	circle	hyper_sig
0.104823	2.57006	circle	not_sig
0.335803	2.56498	circle	hyper_sig
0.196144	2.56498	circle	not_sig
0.268664	2.56367	circle	hyper_sig
0.189486	2.56367	circle	not_sig
-0.186063	2.56157	circle	not_sig
0.131244	2.56157	circle	not_sig
-0.126652	2.56157	circle	not_sig
-0.0741246	2.56098	circle	not_sig
0.282138	2.5581	circle	hyper_sig
0.159579	2.55666	circle	not_sig
0.277968	2.5547	circle	hyper_sig
0.233656	2.5547	circle	hyper_sig
0.19963	2.5547	circle	not_sig
0.230875	2.5547	circle	hyper_sig
0.182192	2.5525	circle	not_sig
0.168746	2.5525	circle	not_sig
0.313806	2.54783	circle	hyper_sig
0.186116	2.54424	circle	not_sig
0.311612	2.53958	circle	hyper_sig
0.192759	2.53468	circle	not_sig
0.0776964	2.53468	circle	not_sig
0.15677	2.5327	circle	not_sig
0.139334	2.51419	circle	not_sig
0.27212	2.5081	circle	hyper_sig
0.245248	2.5081	circle	hyper_sig
0.224583	2.50753	circle	hyper_sig
0.198962	2.49511	circle	not_sig
0.11778	2.49511	circle	not_sig
0.183415	2.48793	circle	not_sig
0.146355	2.48437	circle	not_sig
-0.272606	2.4822	circle	hypo_sig
-0.133395	2.47806	circle	not_sig
0.208668	2.47806	circle	hyper_sig
0.240523	2.47377	circle	hyper_sig
0.260326	2.47377	circle	hyper_sig
0.220626	2.47377	circle	hyper_sig
0.296424	2.47075	circle	hyper_sig
-0.121086	2.47075	circle	not_sig
0.361626	2.4693	circle	hyper_sig
0.229775	2.4693	circle	hyper_sig
0.338394	2.4693	circle	hyper_sig
-0.329343	2.4693	circle	hypo_sig
0.240118	2.4693	circle	hyper_sig
0.192056	2.4693	circle	not_sig
0.278785	2.46601	circle	hyper_sig
0.273264	2.46601	circle	hyper_sig
0.170951	2.46601	circle	not_sig
0.232951	2.46601	circle	hyper_sig
-0.0472314	2.46119	circle	not_sig
0.180433	2.46119	circle	not_sig
-0.266821	2.46119	circle	hypo_sig
0.25254	2.46119	circle	hyper_sig
0.163921	2.46119	circle	not_sig
0.241693	2.46119	circle	hyper_sig
-0.411284	2.45474	circle	v_hypo_sig
0.281095	2.45282	circle	hyper_sig
0.217945	2.45282	circle	hyper_sig
0.226472	2.45282	circle	hyper_sig
0.170684	2.44312	circle	not_sig
0.235058	2.43532	circle	hyper_sig
0.235439	2.43532	circle	hyper_sig
0.228987	2.43532	circle	hyper_sig
-0.229835	2.43532	circle	hypo_sig
0.187935	2.43532	circle	not_sig
0.251629	2.41973	circle	hyper_sig
0.133501	2.41784	circle	not_sig
-0.276388	2.41784	circle	hypo_sig
0.173209	2.41784	circle	not_sig
0.215641	2.41784	circle	hyper_sig
0.200077	2.41739	circle	hyper_sig
0.229646	2.4139	circle	hyper_sig
0.233803	2.4139	circle	hyper_sig
0.214232	2.4139	circle	hyper_sig
0.162552	2.4139	circle	not_sig
0.127704	2.4139	circle	not_sig
0.181073	2.41222	circle	not_sig
-0.116172	2.41147	circle	not_sig
0.263089	2.40844	circle	hyper_sig
0.245918	2.40677	circle	hyper_sig
-0.219981	2.40555	circle	hypo_sig
0.221476	2.39341	circle	hyper_sig
0.268999	2.3931	circle	hyper_sig
0.129298	2.3931	circle	not_sig
0.24231	2.3931	circle	hyper_sig
0.23922	2.3931	circle	hyper_sig
0.143277	2.37814	circle	not_sig
0.145603	2.37814	circle	not_sig
0.210566	2.37814	circle	hyper_sig
-0.273221	2.37814	circle	hypo_sig
0.167917	2.37814	circle	not_sig
0.145927	2.37814	circle	not_sig
0.256833	2.37711	circle	hyper_sig
0.124539	2.37711	circle	not_sig
0.269768	2.37711	circle	hyper_sig
0.165408	2.37088	circle	not_sig
0.171741	2.37088	circle	not_sig
0.136945	2.36531	circle	not_sig
0.274787	2.36277	circle	hyper_sig
0.225499	2.36265	circle	hyper_sig
0.205163	2.36265	circle	hyper_sig
0.093202	2.36265	circle	not_sig
0.261669	2.3626	circle	hyper_sig
0.212913	2.36254	circle	hyper_sig
0.158799	2.36254	circle	not_sig
0.152339	2.36254	circle	not_sig
0.0881268	2.36254	circle	not_sig
0.179235	2.36217	circle	not_sig
0.20882	2.36217	circle	hyper_sig
0.186025	2.35998	circle	not_sig
0.134927	2.35998	circle	not_sig
0.246203	2.35998	circle	hyper_sig
0.224756	2.35998	circle	hyper_sig
0.141392	2.35998	circle	not_sig
0.210736	2.35197	circle	hyper_sig
0.121134	2.34853	circle	not_sig
0.18289	2.34853	circle	not_sig
0.159569	2.34775	circle	not_sig
0.294294	2.34775	circle	hyper_sig
0.113256	2.34759	circle	not_sig
0.0926973	2.3461	circle	not_sig
0.19336	2.33966	circle	not_sig
0.199202	2.33615	circle	not_sig
0.119055	2.33615	circle	not_sig
0.198582	2.33535	circle	not_sig
0.201283	2.32729	circle	hyper_sig
0.198542	2.32729	circle	not_sig
0.0965485	2.32729	circle	not_sig
0.197804	2.32729	circle	not_sig
0.108691	2.3267	circle	not_sig
-0.175317	2.3267	circle	not_sig
0.0775015	2.3267	circle	not_sig
0.242898	2.3267	circle	hyper_sig
0.193912	2.3267	circle	not_sig
0.140137	2.3267	circle	not_sig
0.124288	2.3267	circle	not_sig
0.242523	2.3267	circle	hyper_sig
-0.198737	2.32548	circle	not_sig
0.157248	2.32548	circle	not_sig
0.261316	2.32155	circle	hyper_sig
0.196915	2.32155	circle	not_sig
0.233662	2.32155	circle	hyper_sig
0.199057	2.32155	circle	not_sig
0.343586	2.31979	circle	hyper_sig
0.161377	2.31931	circle	not_sig
0.202873	2.31931	circle	hyper_sig
0.163973	2.31931	circle	not_sig
0.13488	2.31931	circle	not_sig
0.243611	2.31931	circle	hyper_sig
0.116705	2.31931	circle	not_sig
0.206589	2.31931	circle	hyper_sig
0.213905	2.31781	circle	hyper_sig
0.187013	2.31781	circle	not_sig
0.191895	2.31781	circle	not_sig
-0.153289	2.31781	circle	not_sig
0.27649	2.31781	circle	hyper_sig
0.305967	2.313	circle	hyper_sig
0.109372	2.31086	circle	not_sig
0.259358	2.3089	circle	hyper_sig
0.183592	2.3089	circle	not_sig
0.136724	2.3089	circle	not_sig
0.176368	2.3089	circle	not_sig
0.163296	2.3089	circle	not_sig
-0.167733	2.3089	circle	not_sig
0.0791741	2.30874	circle	not_sig
0.240515	2.30775	circle	hyper_sig
0.175438	2.30743	circle	not_sig
0.186816	2.30743	circle	not_sig
0.238352	2.30743	circle	hyper_sig
0.211059	2.30743	circle	hyper_sig
0.259284	2.30743	circle	hyper_sig
0.268504	2.30743	circle	hyper_sig
0.0852147	2.30743	circle	not_sig
0.242948	2.30743	circle	hyper_sig
0.196924	2.30743	circle	not_sig
0.177788	2.30743	circle	not_sig
0.188153	2.30702	circle	not_sig
0.156622	2.30631	circle	not_sig
0.251291	2.30631	circle	hyper_sig
0.21408	2.30374	circle	hyper_sig
0.129165	2.30374	circle	not_sig
0.223701	2.30139	circle	hyper_sig
0.176448	2.29686	circle	not_sig
0.122197	2.29686	circle	not_sig
0.0930883	2.29686	circle	not_sig
-0.150232	2.29686	circle	not_sig
0.129146	2.29686	circle	not_sig
0.22681	2.29651	circle	hyper_sig
0.196067	2.29651	circle	not_sig
0.202211	2.29651	circle	hyper_sig
0.093688	2.29651	circle	not_sig
0.18227	2.29651	circle	not_sig
0.196147	2.29651	circle	not_sig
0.108338	2.29651	circle	not_sig
0.147075	2.29651	circle	not_sig
0.209861	2.29651	circle	hyper_sig
0.166883	2.29651	circle	not_sig
0.185214	2.29651	circle	not_sig
0.177435	2.29366	circle	not_sig
0.215427	2.29123	circle	hyper_sig
0.270024	2.29093	circle	hyper_sig
-0.255733	2.29093	circle	hypo_sig
0.182865	2.29093	circle	not_sig
0.207588	2.29093	circle	hyper_sig
0.16416	2.29093	circle	not_sig
0.295982	2.29093	circle	hyper_sig
0.163393	2.29093	circle	not_sig
0.171948	2.29093	circle	not_sig
0.17352	2.29093	circle	not_sig
0.133602	2.29093	circle	not_sig
0.209752	2.29093	circle	hyper_sig
0.113154	2.29093	circle	not_sig
0.155064	2.29093	circle	not_sig
0.123265	2.28776	circle	not_sig
-0.157053	2.28494	circle	not_sig
0.122604	2.28494	circle	not_sig
-0.21715	2.28494	circle	hypo_sig
0.103414	2.28202	circle	not_sig
0.146341	2.27956	circle	not_sig
0.210655	2.27956	circle	hyper_sig
0.0996654	2.27956	circle	not_sig
0.194071	2.27894	circle	not_sig
0.092362	2.27894	circle	not_sig
0.0996173	2.27857	circle	not_sig
-0.216064	2.27646	circle	hypo_sig
0.152737	2.27574	circle	not_sig
0.161275	2.27492	circle	not_sig
-0.302171	2.27492	circle	hypo_sig
0.144228	2.26645	circle	not_sig
0.212738	2.26319	circle	hyper_sig
0.181253	2.26319	circle	not_sig
-0.220476	2.26144	circle	hypo_sig
0.274816	2.26087	circle	hyper_sig
0.203576	2.26087	circle	hyper_sig
0.324289	2.2594	circle	hyper_sig
0.118779	2.2594	circle	not_sig
0.237613	2.2594	circle	hyper_sig
0.171918	2.2594	circle	not_sig
0.255517	2.25891	circle	hyper_sig
0.0690392	2.25799	circle	not_sig
0.246765	2.25661	circle	hyper_sig
0.170078	2.2562	circle	not_sig
0.0556293	2.2562	circle	not_sig
0.243632	2.2562	circle	hyper_sig
0.244922	2.2562	circle	hyper_sig
0.187961	2.25474	circle	not_sig
0.228288	2.25474	circle	hyper_sig
-0.104293	2.24804	circle	not_sig
0.189084	2.24771	circle	not_sig
0.234083	2.24657	circle	hyper_sig
0.222854	2.24619	circle	hyper_sig
0.139889	2.24587	circle	not_sig
-0.199793	2.24532	circle	not_sig
0.205124	2.24339	circle	hyper_sig
0.171692	2.24322	circle	not_sig
0.301536	2.24112	circle	hyper_sig
0.183329	2.24112	circle	not_sig
0.112531	2.23428	circle	not_sig
0.217473	2.23428	circle	hyper_sig
0.23414	2.23428	circle	hyper_sig
0.240544	2.23428	circle	hyper_sig
0.24997	2.23349	circle	hyper_sig
0.10325	2.23349	circle	not_sig
0.201317	2.23349	circle	hyper_sig
0.227918	2.23349	circle	hyper_sig
0.189326	2.23349	circle	not_sig
0.0594175	2.23349	circle	not_sig
0.213333	2.23349	circle	hyper_sig
0.137	2.2323	circle	not_sig
-0.141458	2.23125	circle	not_sig
0.104981	2.23115	circle	not_sig
0.199291	2.23115	circle	not_sig
0.165837	2.22422	circle	not_sig
0.231744	2.2242	circle	hyper_sig
0.164284	2.2242	circle	not_sig
0.159783	2.22393	circle	not_sig
-0.212697	2.22195	circle	hypo_sig
0.1426	2.22014	circle	not_sig
0.160073	2.21773	circle	not_sig
0.214982	2.21645	circle	hyper_sig
0.0998662	2.21645	circle	not_sig
0.0824606	2.21435	circle	not_sig
-0.13204	2.21435	circle	not_sig
0.129677	2.21344	circle	not_sig
0.196329	2.21326	circle	not_sig
0.152067	2.2095	circle	not_sig
0.070583	2.20717	circle	not_sig
0.231175	2.20455	circle	hyper_sig
0.220015	2.20455	circle	hyper_sig
0.255691	2.20286	circle	hyper_sig
0.10209	2.19893	circle	not_sig
0.241737	2.19893	circle	hyper_sig
0.221203	2.19893	circle	hyper_sig
0.157107	2.19893	circle	not_sig
0.223931	2.19646	circle	hyper_sig
0.165526	2.19583	circle	not_sig
0.128174	2.19522	circle	not_sig
-0.238504	2.19522	circle	hypo_sig
0.160942	2.19522	circle	not_sig
0.147567	2.19522	circle	not_sig
0.191303	2.19463	circle	not_sig
0.179588	2.19454	circle	not_sig
0.179248	2.19425	circle	not_sig
0.242637	2.1858	circle	hyper_sig
0.215271	2.1858	circle	hyper_sig
0.206396	2.1858	circle	hyper_sig
0.0856667	2.1858	circle	not_sig
0.253312	2.18385	circle	hyper_sig
0.0964561	2.1822	circle	not_sig
0.142258	2.18219	circle	not_sig
0.212558	2.18155	circle	hyper_sig
0.0779668	2.18141	circle	not_sig
0.120681	2.18119	circle	not_sig
0.133319	2.18119	circle	not_sig
0.137887	2.18119	circle	not_sig
-0.303254	2.18067	circle	hypo_sig
0.173053	2.18045	circle	not_sig
0.226594	2.18045	circle	hyper_sig
0.168536	2.18045	circle	not_sig
0.172707	2.18045	circle	not_sig
0.167561	2.17982	circle	not_sig
0.281947	2.17982	circle	hyper_sig
0.227508	2.17954	circle	hyper_sig
0.253279	2.17921	circle	hyper_sig
0.149365	2.17857	circle	not_sig
0.180059	2.17857	circle	not_sig
0.340796	2.17766	circle	hyper_sig
0.286381	2.17727	circle	hyper_sig
0.215565	2.17586	circle	hyper_sig
0.185366	2.17481	circle	not_sig
0.127217	2.17481	circle	not_sig
0.149795	2.17311	circle	not_sig
0.207617	2.17276	circle	hyper_sig
0.206582	2.17182	circle	hyper_sig
0.165717	2.17182	circle	not_sig
0.201873	2.17182	circle	hyper_sig
0.187131	2.17182	circle	not_sig
0.197478	2.17094	circle	not_sig
0.0917523	2.17094	circle	not_sig
0.133914	2.1709	circle	not_sig
-0.155075	2.1709	circle	not_sig
0.191143	2.1709	circle	not_sig
0.221101	2.17083	circle	hyper_sig
0.160238	2.17083	circle	not_sig
0.241755	2.16906	circle	hyper_sig
0.260263	2.16906	circle	hyper_sig
0.131292	2.16391	circle	not_sig
0.187283	2.15838	circle	not_sig
0.145187	2.15838	circle	not_sig
0.195419	2.15838	circle	not_sig
0.123682	2.15838	circle	not_sig
0.3575	2.15829	circle	hyper_sig
0.211385	2.15754	circle	hyper_sig
0.127098	2.15698	circle	not_sig
0.167378	2.15552	circle	not_sig
0.218221	2.15501	circle	hyper_sig
0.198937	2.15501	circle	not_sig
0.179618	2.15324	circle	not_sig
0.181855	2.15324	circle	not_sig
0.206199	2.15324	circle	hyper_sig
0.192698	2.15308	circle	not_sig
0.156043	2.14877	circle	not_sig
0.256676	2.14755	circle	hyper_sig
0.110668	2.14648	circle	not_sig
-0.238191	2.14532	circle	hypo_sig
0.142637	2.14532	circle	not_sig
0.107609	2.14532	circle	not_sig
0.238829	2.14498	circle	hyper_sig
0.187691	2.14399	circle	not_sig
0.141554	2.14322	circle	not_sig
0.228767	2.14322	circle	hyper_sig
0.17422	2.14232	circle	not_sig
-0.0737123	2.14093	circle	not_sig
0.203548	2.14093	circle	hyper_sig
0.18689	2.14093	circle	not_sig
0.0824301	2.14093	circle	not_sig
-0.256992	2.14093	circle	hypo_sig
0.208021	2.13827	circle	hyper_sig
0.187315	2.13761	circle	not_sig
0.0969614	2.13761	circle	not_sig
-0.269303	2.13761	circle	hypo_sig
0.206251	2.13323	circle	hyper_sig
0.154246	2.13323	circle	not_sig
0.209319	2.13173	circle	hyper_sig
0.168445	2.13173	circle	not_sig
-0.116292	2.13173	circle	not_sig
0.184041	2.13173	circle	not_sig
0.216826	2.13138	circle	hyper_sig
-0.176527	2.13117	circle	not_sig
0.232239	2.13117	circle	hyper_sig
0.194885	2.13117	circle	not_sig
0.309278	2.12967	circle	hyper_sig
0.0712581	2.12864	circle	not_sig
0.154862	2.12739	circle	not_sig
0.230436	2.12739	circle	hyper_sig
0.303941	2.12716	circle	hyper_sig
0.0792333	2.12659	circle	not_sig
0.164879	2.12659	circle	not_sig
0.195091	2.12453	circle	not_sig
0.17823	2.12265	circle	not_sig
0.220727	2.12255	circle	hyper_sig
-0.0893584	2.12092	circle	not_sig
0.30472	2.11996	circle	hyper_sig
0.169292	2.11835	circle	not_sig
0.151687	2.11835	circle	not_sig
0.104522	2.11793	circle	not_sig
0.132963	2.11737	circle	not_sig
-0.123619	2.11737	circle	not_sig
0.134031	2.11664	circle	not_sig
-0.164654	2.11464	circle	not_sig
0.142072	2.11062	circle	not_sig
0.111545	2.10934	circle	not_sig
0.254272	2.10756	circle	hyper_sig
0.20045	2.10756	circle	hyper_sig
0.124744	2.10756	circle	not_sig
0.184014	2.10756	circle	not_sig
0.167784	2.10756	circle	not_sig
-0.106653	2.10505	circle	not_sig
0.241253	2.10505	circle	hyper_sig
0.225227	2.10505	circle	hyper_sig
0.125879	2.10505	circle	not_sig
0.17722	2.10505	circle	not_sig
-0.124286	2.10505	circle	not_sig
0.223518	2.10505	circle	hyper_sig
-0.208519	2.10505	circle	hypo_sig
0.0686572	2.10505	circle	not_sig
0.109395	2.10505	circle	not_sig
-0.151741	2.10505	circle	not_sig
0.259352	2.10505	circle	hyper_sig
0.223759	2.09846	circle	hyper_sig
0.23405	2.09843	circle	hyper_sig
0.10832	2.09822	circle	not_sig
0.142389	2.09822	circle	not_sig
0.149339	2.09822	circle	not_sig
0.216794	2.09822	circle	hyper_sig
0.153411	2.09701	circle	not_sig
0.183522	2.09637	circle	not_sig
0.189357	2.09637	circle	not_sig
0.269728	2.09637	circle	hyper_sig
0.145012	2.09637	circle	not_sig
-0.244118	2.09637	circle	hypo_sig
0.196892	2.09523	circle	not_sig
0.234399	2.09468	circle	hyper_sig
0.221432	2.09461	circle	hyper_sig
0.164603	2.09399	circle	not_sig
0.194552	2.09279	circle	not_sig
0.135554	2.09279	circle	not_sig
-0.209477	2.09279	circle	hypo_sig
0.221073	2.09279	circle	hyper_sig
0.166798	2.09279	circle	not_sig
0.190338	2.09279	circle	not_sig
-0.120057	2.09279	circle	not_sig
0.159929	2.09279	circle	not_sig
0.223908	2.09279	circle	hyper_sig
0.177904	2.09279	circle	not_sig
0.0763236	2.09077	circle	not_sig
0.139978	2.09077	circle	not_sig
0.124014	2.08953	circle	not_sig
0.203646	2.08953	circle	hyper_sig
0.159389	2.08948	circle	not_sig
0.181783	2.08598	circle	not_sig
0.143102	2.08598	circle	not_sig
0.177987	2.08598	circle	not_sig
0.194344	2.08598	circle	not_sig
0.171945	2.08598	circle	not_sig
0.23078	2.08528	circle	hyper_sig
0.154772	2.08485	circle	not_sig
0.18235	2.08485	circle	not_sig
0.315273	2.08485	circle	hyper_sig
0.209508	2.08485	circle	hyper_sig
0.209854	2.08485	circle	hyper_sig
0.0543781	2.08177	circle	not_sig
0.160972	2.08177	circle	not_sig
0.0850991	2.08177	circle	not_sig
-0.0735727	2.08177	circle	not_sig
0.218833	2.08177	circle	hyper_sig
0.149892	2.08065	circle	not_sig
0.145282	2.07989	circle	not_sig
-0.221427	2.07504	circle	hypo_sig
0.103323	2.07504	circle	not_sig
0.158536	2.07504	circle	not_sig
-0.0752016	2.07408	circle	not_sig
0.0883485	2.07408	circle	not_sig
0.105615	2.07408	circle	not_sig
0.226511	2.07378	circle	hyper_sig
0.177661	2.07347	circle	not_sig
0.132753	2.07279	circle	not_sig
0.253269	2.07279	circle	hyper_sig
-0.18178	2.07278	circle	not_sig
0.192432	2.07278	circle	not_sig
0.159902	2.0726	circle	not_sig
0.187707	2.07131	circle	not_sig
0.138288	2.0713	circle	not_sig
0.0862056	2.0713	circle	not_sig
-0.168877	2.0713	circle	not_sig
0.149239	2.0713	circle	not_sig
0.175393	2.0712	circle	not_sig
0.112511	2.0692	circle	not_sig
0.195284	2.06808	circle	not_sig
-0.0365868	2.06808	circle	not_sig
0.164962	2.06808	circle	not_sig
-0.186013	2.06808	circle	not_sig
0.121236	2.06569	circle	not_sig
0.186555	2.06442	circle	not_sig
0.211458	2.06222	circle	hyper_sig
0.275707	2.06222	circle	hyper_sig
0.178932	2.06222	circle	not_sig
-0.168468	2.06222	circle	not_sig
0.153931	2.06222	circle	not_sig
0.173179	2.06222	circle	not_sig
0.190808	2.06222	circle	not_sig
0.152147	2.06222	circle	not_sig
-0.223743	2.06222	circle	hypo_sig
0.136313	2.0595	circle	not_sig
0.112206	2.05872	circle	not_sig
0.247733	2.05872	circle	hyper_sig
0.270276	2.0558	circle	hyper_sig
0.150024	2.0558	circle	not_sig
-0.186676	2.05354	circle	not_sig
-0.2701	2.05326	circle	hypo_sig
0.166741	2.05286	circle	not_sig
0.112874	2.05286	circle	not_sig
0.330398	2.05085	circle	hyper_sig
0.191578	2.05085	circle	not_sig
0.2093	2.04594	circle	hyper_sig
0.225096	2.0448	circle	hyper_sig
0.228899	2.0448	circle	hyper_sig
0.179318	2.0448	circle	not_sig
0.22572	2.04364	circle	hyper_sig
0.183702	2.04317	circle	not_sig
0.191438	2.04317	circle	not_sig
-0.244697	2.04317	circle	hypo_sig
0.241518	2.04317	circle	hyper_sig
-0.169849	2.04151	circle	not_sig
-0.294803	2.04151	circle	hypo_sig
0.19704	2.04151	circle	not_sig
0.212511	2.03995	circle	hyper_sig
0.203653	2.03951	circle	hyper_sig
0.114159	2.03853	circle	not_sig
-0.113056	2.03853	circle	not_sig
0.224818	2.03532	circle	hyper_sig
-0.257186	2.03518	circle	hypo_sig
0.252002	2.03251	circle	hyper_sig
-0.142148	2.03109	circle	not_sig
0.241156	2.03017	circle	hyper_sig
0.118325	2.03017	circle	not_sig
0.199871	2.02816	circle	not_sig
0.192168	2.02816	circle	not_sig
0.158494	2.02816	circle	not_sig
0.166784	2.02816	circle	not_sig
0.182012	2.02816	circle	not_sig
0.134206	2.02816	circle	not_sig
0.103652	2.02706	circle	not_sig
0.0875355	2.027	circle	not_sig
-0.105211	2.0259	circle	not_sig
0.164663	2.0259	circle	not_sig
0.232639	2.02301	circle	hyper_sig
0.186552	2.02301	circle	not_sig
-0.31932	2.02155	circle	hypo_sig
0.122661	2.02155	circle	not_sig
0.269741	2.02155	circle	hyper_sig
0.245758	2.02155	circle	hyper_sig
-0.243872	2.02155	circle	hypo_sig
-0.0409373	2.02155	circle	not_sig
0.186386	2.02084	circle	not_sig
0.154733	2.01835	circle	not_sig
-0.262051	2.01631	circle	hypo_sig
-0.0419785	2.01505	circle	not_sig
0.262603	2.01505	circle	hyper_sig
0.0713557	2.01505	circle	not_sig
0.246057	2.01322	circle	hyper_sig
0.297877	2.01097	circle	hyper_sig
0.165561	2.0097	circle	not_sig
0.215484	2.0097	circle	hyper_sig
0.146198	2.00538	circle	not_sig
0.28437	2.00139	circle	hyper_sig
0.209289	2.00139	circle	hyper_sig
0.152051	2.00139	circle	not_sig
-0.258194	2.00081	circle	hypo_sig
-0.0849379	2.00081	circle	not_sig
0.0606799	1.9995	circle	not_sig
0.176906	1.99829	circle	not_sig
-0.0714224	1.99829	circle	not_sig
0.209911	1.99694	circle	hyper_sig
0.0716408	1.99656	circle	not_sig
0.153238	1.99656	circle	not_sig
0.160976	1.99592	circle	not_sig
0.14722	1.99592	circle	not_sig
-0.20709	1.99509	circle	hypo_sig
0.121453	1.99509	circle	not_sig
0.152173	1.99509	circle	not_sig
0.218954	1.99509	circle	hyper_sig
0.134732	1.99479	circle	not_sig
0.144959	1.99479	circle	not_sig
0.101086	1.99479	circle	not_sig
0.107214	1.99479	circle	not_sig
0.13657	1.99479	circle	not_sig
0.146954	1.99445	circle	not_sig
0.191166	1.99371	circle	not_sig
0.181085	1.99324	circle	not_sig
0.178979	1.99239	circle	not_sig
0.190295	1.99239	circle	not_sig
0.173922	1.99187	circle	not_sig
0.215599	1.99172	circle	hyper_sig
0.271458	1.99055	circle	hyper_sig
-0.180277	1.99055	circle	not_sig
0.228782	1.99055	circle	hyper_sig
0.214046	1.99055	circle	hyper_sig
0.201875	1.99055	circle	hyper_sig
0.112222	1.99003	circle	not_sig
0.208166	1.98936	circle	hyper_sig
0.170792	1.98894	circle	not_sig
0.206818	1.98847	circle	hyper_sig
-0.0783005	1.98566	circle	not_sig
0.144283	1.98368	circle	not_sig
0.208112	1.98206	circle	hyper_sig
-0.102311	1.98206	circle	not_sig
0.233328	1.98186	circle	hyper_sig
0.208184	1.98029	circle	hyper_sig
0.208404	1.9782	circle	hyper_sig
0.209401	1.97643	circle	hyper_sig
0.146235	1.97643	circle	not_sig
0.157777	1.97244	circle	not_sig
0.227444	1.97244	circle	hyper_sig
0.208801	1.97244	circle	hyper_sig
0.191196	1.97029	circle	not_sig
0.250792	1.97029	circle	hyper_sig
0.0584549	1.96912	circle	not_sig
0.25064	1.96912	circle	hyper_sig
0.0779031	1.96779	circle	not_sig
0.173988	1.96772	circle	not_sig
0.22289	1.96257	circle	hyper_sig
0.170417	1.96257	circle	not_sig
0.191317	1.96158	circle	not_sig
0.225032	1.96047	circle	hyper_sig
0.105985	1.96047	circle	not_sig
0.207534	1.95993	circle	hyper_sig
0.13194	1.95993	circle	not_sig
0.0770642	1.95993	circle	not_sig
0.183397	1.95951	circle	not_sig
-0.192691	1.95647	circle	not_sig
0.216159	1.95647	circle	hyper_sig
0.0910145	1.95636	circle	not_sig
-0.125556	1.95636	circle	not_sig
0.282	1.95547	circle	hyper_sig
0.138232	1.95432	circle	not_sig
-0.13331	1.9539	circle	not_sig
0.186825	1.95322	circle	not_sig
0.180927	1.95315	circle	not_sig
0.271696	1.95315	circle	hyper_sig
0.176227	1.95315	circle	not_sig
0.0398776	1.95315	circle	not_sig
0.249778	1.95315	circle	hyper_sig
0.194809	1.95271	circle	not_sig
0.13938	1.95271	circle	not_sig
0.172542	1.95271	circle	not_sig
0.186356	1.95135	circle	not_sig
0.143107	1.94941	circle	not_sig
0.162848	1.94842	circle	not_sig
0.170257	1.94719	circle	not_sig
0.0981631	1.94668	circle	not_sig
-0.0776459	1.94574	circle	not_sig
0.102953	1.94505	circle	not_sig
0.199315	1.94386	circle	not_sig
0.256865	1.94386	circle	hyper_sig
0.0804885	1.94386	circle	not_sig
0.160458	1.94386	circle	not_sig
0.181169	1.94386	circle	not_sig
0.083685	1.94386	circle	not_sig
-0.221702	1.94386	circle	hypo_sig
0.10644	1.94386	circle	not_sig
0.082218	1.94386	circle	not_sig
0.133097	1.94386	circle	not_sig
0.152486	1.94386	circle	not_sig
0.139858	1.94386	circle	not_sig
0.217262	1.94386	circle	hyper_sig
0.169588	1.94368	circle	not_sig
-0.186341	1.94368	circle	not_sig
0.136123	1.94174	circle	not_sig
0.102341	1.94174	circle	not_sig
0.148982	1.94116	circle	not_sig
0.243582	1.94116	circle	hyper_sig
-0.229036	1.94116	circle	hypo_sig
0.20713	1.94116	circle	hyper_sig
0.188587	1.94116	circle	not_sig
0.206383	1.94116	circle	hyper_sig
0.166877	1.94116	circle	not_sig
0.187993	1.94116	circle	not_sig
0.17467	1.94116	circle	not_sig
0.139516	1.94116	circle	not_sig
0.221468	1.94116	circle	hyper_sig
0.173982	1.94114	circle	not_sig
0.167449	1.93846	circle	not_sig
0.0989338	1.93725	circle	not_sig
-0.0839396	1.93725	circle	not_sig
-0.157001	1.93725	circle	not_sig
0.111536	1.93426	circle	not_sig
0.161364	1.93426	circle	not_sig
0.241689	1.93426	circle	hyper_sig
0.128143	1.93426	circle	not_sig
0.229869	1.93352	circle	hyper_sig
0.112051	1.93352	circle	not_sig
0.263256	1.93329	circle	hyper_sig
0.112734	1.93329	circle	not_sig
0.13393	1.93329	circle	not_sig
0.205779	1.93304	circle	hyper_sig
0.176189	1.93304	circle	not_sig
-0.235085	1.93304	circle	hypo_sig
0.128598	1.93262	circle	not_sig
0.0957144	1.92872	circle	not_sig
0.222862	1.92675	circle	hyper_sig
0.242063	1.925	circle	hyper_sig
-0.181219	1.92231	circle	not_sig
0.199382	1.92121	circle	not_sig
0.215893	1.92121	circle	hyper_sig
-0.285181	1.92121	circle	hypo_sig
0.269139	1.91882	circle	hyper_sig
-0.104662	1.91882	circle	not_sig
0.162527	1.91882	circle	not_sig
0.19856	1.91882	circle	not_sig
0.171495	1.91473	circle	not_sig
0.123574	1.91473	circle	not_sig
0.132985	1.91473	circle	not_sig
0.115949	1.91473	circle	not_sig
0.162264	1.91473	circle	not_sig
0.120593	1.91473	circle	not_sig
0.187658	1.91473	circle	not_sig
0.230166	1.91441	circle	hyper_sig
0.172029	1.91441	circle	not_sig
-0.190322	1.91037	circle	not_sig
0.264834	1.90815	circle	hyper_sig
0.198158	1.90763	circle	not_sig
0.307505	1.90763	circle	hyper_sig
0.166183	1.90588	circle	not_sig
0.203724	1.90365	circle	hyper_sig
0.0908102	1.90219	circle	not_sig
0.210869	1.9014	circle	hyper_sig
-0.281203	1.90079	circle	hypo_sig
-0.258148	1.89974	circle	hypo_sig
0.137802	1.89922	circle	not_sig
0.206054	1.89868	circle	hyper_sig
0.222477	1.89765	circle	hyper_sig
0.228277	1.89683	circle	hyper_sig
0.14014	1.89668	circle	not_sig
0.153757	1.89649	circle	not_sig
0.0577473	1.89543	circle	not_sig
-0.270539	1.89414	circle	hypo_sig
0.147507	1.89396	circle	not_sig
0.202577	1.89396	circle	hyper_sig
-0.123416	1.89387	circle	not_sig
0.155041	1.89387	circle	not_sig
0.235844	1.89387	circle	hyper_sig
0.249884	1.8928	circle	hyper_sig
0.147189	1.89181	circle	not_sig
0.180703	1.89148	circle	not_sig
0.133719	1.89148	circle	not_sig
0.119494	1.88824	circle	not_sig
0.205788	1.88785	circle	hyper_sig
0.194955	1.8858	circle	not_sig
0.259322	1.8858	circle	hyper_sig
0.186815	1.8858	circle	not_sig
0.0687244	1.88526	circle	not_sig
0.114678	1.88486	circle	not_sig
0.116887	1.88486	circle	not_sig
0.231807	1.88486	circle	hyper_sig
0.127188	1.88478	circle	not_sig
0.297738	1.88425	circle	hyper_sig
0.196871	1.88268	circle	not_sig
0.162101	1.8814	circle	not_sig
0.17437	1.8814	circle	not_sig
-0.0501391	1.88037	circle	not_sig
0.101746	1.87987	circle	not_sig
0.157992	1.87601	circle	not_sig
0.18603	1.87534	circle	not_sig
0.141352	1.8735	circle	not_sig
0.154126	1.87271	circle	not_sig
-0.189132	1.87261	circle	not_sig
0.248786	1.87261	circle	hyper_sig
0.0984597	1.87261	circle	not_sig
-0.152151	1.8715	circle	not_sig
0.231308	1.87146	circle	hyper_sig
0.199618	1.8712	circle	not_sig
0.128082	1.87026	circle	not_sig
0.207154	1.86863	circle	hyper_sig
0.237416	1.86804	circle	hyper_sig
0.154921	1.86757	circle	not_sig
0.237915	1.86757	circle	hyper_sig
0.149719	1.86757	circle	not_sig
0.170761	1.86757	circle	not_sig
0.220483	1.86757	circle	hyper_sig
0.17691	1.86757	circle	not_sig
0.228716	1.86757	circle	hyper_sig
0.107676	1.86757	circle	not_sig
-0.232273	1.86757	circle	hypo_sig
0.209733	1.86628	circle	hyper_sig
0.239198	1.86628	circle	hyper_sig
0.239092	1.86628	circle	hyper_sig
0.154145	1.86628	circle	not_sig
0.151249	1.86565	circle	not_sig
0.0882524	1.86554	circle	not_sig
0.153746	1.86412	circle	not_sig
-0.155103	1.86246	circle	not_sig
0.202777	1.86246	circle	hyper_sig
0.195924	1.86246	circle	not_sig
0.0942499	1.86246	circle	not_sig
0.117638	1.86246	circle	not_sig
0.280599	1.86215	circle	hyper_sig
0.18716	1.86191	circle	not_sig
0.110035	1.86191	circle	not_sig
0.197935	1.85976	circle	not_sig
0.201276	1.85976	circle	hyper_sig
-0.266326	1.85976	circle	hypo_sig
0.136979	1.8583	circle	not_sig
0.212121	1.85798	circle	hyper_sig
0.13521	1.85798	circle	not_sig
0.223524	1.85798	circle	hyper_sig
0.14155	1.85783	circle	not_sig
0.176821	1.85719	circle	not_sig
0.12745	1.85617	circle	not_sig
-0.16703	1.85517	circle	not_sig
0.216566	1.85517	circle	hyper_sig
0.221005	1.85517	circle	hyper_sig
0.102823	1.85517	circle	not_sig
0.160833	1.85488	circle	not_sig
0.182779	1.8537	circle	not_sig
0.239069	1.8531	circle	hyper_sig
0.174966	1.85204	circle	not_sig
0.243436	1.8518	circle	hyper_sig
0.0840127	1.8518	circle	not_sig
0.259475	1.8516	circle	hyper_sig
0.190355	1.85141	circle	not_sig
0.210418	1.85141	circle	hyper_sig
0.216317	1.84916	circle	hyper_sig
0.0768419	1.84731	circle	not_sig
0.126581	1.84721	circle	not_sig
0.174631	1.84605	circle	not_sig
0.186189	1.84605	circle	not_sig
-0.261823	1.84593	circle	hypo_sig
0.146102	1.84584	circle	not_sig
0.192729	1.84562	circle	not_sig
-0.267207	1.84562	circle	hypo_sig
0.265866	1.84562	circle	hyper_sig
0.155574	1.84562	circle	not_sig
0.138409	1.84562	circle	not_sig
0.210968	1.84562	circle	hyper_sig
0.176837	1.84562	circle	not_sig
-0.0950336	1.84562	circle	not_sig
0.0971293	1.84562	circle	not_sig
0.17091	1.84562	circle	not_sig
0.109717	1.84562	circle	not_sig
0.227617	1.84523	circle	hyper_sig
0.13844	1.84523	circle	not_sig
0.236446	1.84523	circle	hyper_sig
0.188011	1.84519	circle	not_sig
0.212749	1.84455	circle	hyper_sig
0.13172	1.84455	circle	not_sig
0.146269	1.84362	circle	not_sig
0.114637	1.84232	circle	not_sig
0.133934	1.83992	circle	not_sig
0.124895	1.83992	circle	not_sig
-0.160599	1.83992	circle	not_sig
0.141723	1.83927	circle	not_sig
0.105393	1.83927	circle	not_sig
0.128453	1.83927	circle	not_sig
0.176164	1.83927	circle	not_sig
0.182621	1.83927	circle	not_sig
0.189131	1.83656	circle	not_sig
0.192009	1.83616	circle	not_sig
0.19783	1.83616	circle	not_sig
0.0977046	1.83616	circle	not_sig
0.175405	1.83597	circle	not_sig
0.232456	1.83597	circle	hyper_sig
-0.151951	1.83456	circle	not_sig
0.127134	1.83443	circle	not_sig
0.0826817	1.83412	circle	not_sig
-0.0935024	1.83412	circle	not_sig
0.202298	1.83412	circle	hyper_sig
0.191288	1.83321	circle	not_sig
0.199732	1.83321	circle	not_sig
0.182209	1.83321	circle	not_sig
0.237678	1.83152	circle	hyper_sig
0.143747	1.83152	circle	not_sig
0.208881	1.83152	circle	hyper_sig
0.112804	1.83152	circle	not_sig
-0.074361	1.83152	circle	not_sig
0.106976	1.83152	circle	not_sig
0.153424	1.83152	circle	not_sig
0.114066	1.83152	circle	not_sig
0.198792	1.83139	circle	not_sig
0.181681	1.82803	circle	not_sig
0.139162	1.82715	circle	not_sig
0.140536	1.82715	circle	not_sig
-0.156541	1.82715	circle	not_sig
0.0877168	1.82715	circle	not_sig
0.223521	1.82715	circle	hyper_sig
-0.122726	1.82715	circle	not_sig
0.151059	1.82614	circle	not_sig
0.234441	1.82579	circle	hyper_sig
0.186134	1.82525	circle	not_sig
-0.177263	1.825	circle	not_sig
0.140725	1.825	circle	not_sig
-0.0720825	1.825	circle	not_sig
0.167369	1.825	circle	not_sig
0.212323	1.82382	circle	hyper_sig
0.250821	1.82382	circle	hyper_sig
-0.222724	1.82382	circle	hypo_sig
0.188622	1.82354	circle	not_sig
0.126308	1.82354	circle	not_sig
0.184557	1.82202	circle	not_sig
0.179088	1.82202	circle	not_sig
-0.146332	1.82202	circle	not_sig
0.196405	1.82183	circle	not_sig
-0.286926	1.82038	circle	hypo_sig
0.142528	1.81894	circle	not_sig
0.191859	1.81867	circle	not_sig
-0.230697	1.81857	circle	hypo_sig
0.0583552	1.81857	circle	not_sig
-0.231705	1.81857	circle	hypo_sig
0.205583	1.81838	circle	hyper_sig
0.122296	1.81752	circle	not_sig
0.206043	1.81746	circle	hyper_sig
0.11329	1.81746	circle	not_sig
0.179596	1.81746	circle	not_sig
0.161118	1.81746	circle	not_sig
-0.19031	1.81661	circle	not_sig
0.219597	1.8163	circle	hyper_sig
-0.10633	1.81509	circle	not_sig
0.199166	1.81451	circle	not_sig
-0.120878	1.81371	circle	not_sig
0.0692988	1.81371	circle	not_sig
0.156454	1.81235	circle	not_sig
0.198457	1.81235	circle	not_sig
0.155643	1.81053	circle	not_sig
-0.205992	1.81053	circle	hypo_sig
0.171416	1.81053	circle	not_sig
0.141757	1.81014	circle	not_sig
0.193097	1.81014	circle	not_sig
0.198282	1.81014	circle	not_sig
0.137522	1.80955	circle	not_sig
0.173506	1.80955	circle	not_sig
0.193187	1.80955	circle	not_sig
0.114433	1.80955	circle	not_sig
0.170492	1.80785	circle	not_sig
-0.201943	1.80785	circle	hypo_sig
0.119193	1.80785	circle	not_sig
0.117082	1.80785	circle	not_sig
0.134397	1.80785	circle	not_sig
0.225234	1.80785	circle	hyper_sig
0.197739	1.80785	circle	not_sig
0.23441	1.80785	circle	hyper_sig
-0.0543389	1.80737	circle	not_sig
-0.0870729	1.80531	circle	not_sig
0.228365	1.80531	circle	hyper_sig
0.260037	1.80524	circle	hyper_sig
0.234559	1.80524	circle	hyper_sig
0.187938	1.80495	circle	not_sig
0.107322	1.80479	circle	not_sig
0.195745	1.80479	circle	not_sig
0.105781	1.80479	circle	not_sig
0.186694	1.80399	circle	not_sig
0.125141	1.8033	circle	not_sig
0.141162	1.8033	circle	not_sig
0.101631	1.8033	circle	not_sig
-0.132252	1.80322	circle	not_sig
0.137167	1.80322	circle	not_sig
0.200768	1.80301	circle	hyper_sig
-0.177065	1.80285	circle	not_sig
0.0918247	1.80285	circle	not_sig
-0.198172	1.80285	circle	not_sig
0.237577	1.80285	circle	hyper_sig
0.200242	1.80285	circle	hyper_sig
0.122947	1.80285	circle	not_sig
0.140264	1.80282	circle	not_sig
0.0985707	1.80118	circle	not_sig
0.217917	1.80118	circle	hyper_sig
0.176454	1.80118	circle	not_sig
0.118865	1.80099	circle	not_sig
0.158073	1.80099	circle	not_sig
0.177349	1.80099	circle	not_sig
0.193454	1.80099	circle	not_sig
0.176061	1.80049	circle	not_sig
0.194025	1.80017	circle	not_sig
0.217968	1.80017	circle	hyper_sig
0.150579	1.80017	circle	not_sig
0.165393	1.80017	circle	not_sig
0.182249	1.80017	circle	not_sig
0.131083	1.80017	circle	not_sig
0.207581	1.80016	circle	hyper_sig
0.178894	1.80016	circle	not_sig
-0.0958411	1.80016	circle	not_sig
0.231829	1.79865	circle	hyper_sig
0.156535	1.79752	circle	not_sig
0.194269	1.7975	circle	not_sig
0.179633	1.79721	circle	not_sig
0.0963524	1.79501	circle	not_sig
0.234319	1.79501	circle	hyper_sig
-0.181125	1.79501	circle	not_sig
-0.236442	1.7943	circle	hypo_sig
0.166212	1.7936	circle	not_sig
0.128728	1.7936	circle	not_sig
-0.085825	1.79323	circle	not_sig
0.180483	1.79323	circle	not_sig
-0.120636	1.79295	circle	not_sig
-0.13354	1.79034	circle	not_sig
0.122825	1.78952	circle	not_sig
0.167962	1.78952	circle	not_sig
-0.0626697	1.78876	circle	not_sig
-0.152824	1.78826	circle	not_sig
0.205113	1.78693	circle	hyper_sig
0.164553	1.78693	circle	not_sig
0.20295	1.78693	circle	hyper_sig
0.0942995	1.78655	circle	not_sig
0.194516	1.78655	circle	not_sig
0.0808447	1.78608	circle	not_sig
0.240175	1.78556	circle	hyper_sig
0.195143	1.78515	circle	not_sig
-0.0899057	1.7824	circle	not_sig
-0.179497	1.7824	circle	not_sig
0.143985	1.7824	circle	not_sig
-0.0874249	1.78101	circle	not_sig
0.212408	1.78006	circle	hyper_sig
0.238905	1.77993	circle	hyper_sig
0.136461	1.77881	circle	not_sig
0.130402	1.77881	circle	not_sig
-0.258465	1.77881	circle	hypo_sig
0.104811	1.77881	circle	not_sig
0.0665478	1.7776	circle	not_sig
-0.0796185	1.7776	circle	not_sig
0.185512	1.77663	circle	not_sig
0.166311	1.7755	circle	not_sig
0.247849	1.77437	circle	hyper_sig
0.236638	1.77437	circle	hyper_sig
0.201151	1.77437	circle	hyper_sig
0.167186	1.77437	circle	not_sig
-0.199563	1.77437	circle	not_sig
0.225762	1.77437	circle	hyper_sig
0.119624	1.77416	circle	not_sig
-0.258554	1.77126	circle	hypo_sig
0.150515	1.77126	circle	not_sig
0.16095	1.77021	circle	not_sig
0.150738	1.77021	circle	not_sig
0.130419	1.77021	circle	not_sig
0.207333	1.76886	circle	hyper_sig
-0.225275	1.76886	circle	hypo_sig
0.194047	1.76886	circle	not_sig
-0.185262	1.76813	circle	not_sig
0.0820769	1.76625	circle	not_sig
0.104618	1.76578	circle	not_sig
0.0643125	1.76454	circle	not_sig
0.112403	1.76454	circle	not_sig
0.167338	1.76354	circle	not_sig
0.157185	1.76314	circle	not_sig
0.182851	1.76314	circle	not_sig
0.21221	1.76313	circle	hyper_sig
0.131856	1.76313	circle	not_sig
0.0633577	1.76224	circle	not_sig
0.118884	1.76194	circle	not_sig
0.180599	1.76194	circle	not_sig
0.210462	1.76111	circle	hyper_sig
0.2796	1.76111	circle	hyper_sig
0.139874	1.76065	circle	not_sig
0.172083	1.76065	circle	not_sig
0.133145	1.76065	circle	not_sig
0.0876165	1.76065	circle	not_sig
0.0973223	1.76065	circle	not_sig
0.140858	1.76065	circle	not_sig
0.185237	1.76065	circle	not_sig
0.0714367	1.76064	circle	not_sig
-0.13647	1.76038	circle	not_sig
0.183934	1.76005	circle	not_sig
0.168905	1.7598	circle	not_sig
0.181281	1.75966	circle	not_sig
-0.133856	1.75959	circle	not_sig
-0.191783	1.75956	circle	not_sig
0.122771	1.75956	circle	not_sig
0.194192	1.75945	circle	not_sig
-0.143881	1.7593	circle	not_sig
0.0812956	1.75892	circle	not_sig
0.0981282	1.75873	circle	not_sig
0.0816778	1.75873	circle	not_sig
0.155513	1.75873	circle	not_sig
0.166025	1.75864	circle	not_sig
0.137277	1.75826	circle	not_sig
-0.155921	1.75799	circle	not_sig
0.186666	1.75799	circle	not_sig
0.159417	1.75761	circle	not_sig
0.19274	1.75761	circle	not_sig
0.166664	1.75761	circle	not_sig
0.0778918	1.75761	circle	not_sig
0.118915	1.7575	circle	not_sig
0.115485	1.75625	circle	not_sig
-0.0521953	1.75625	circle	not_sig
0.186066	1.75625	circle	not_sig
0.137564	1.75625	circle	not_sig
0.175645	1.75625	circle	not_sig
0.136749	1.75625	circle	not_sig
-0.221123	1.75625	circle	hypo_sig
0.156462	1.75625	circle	not_sig
0.200397	1.75625	circle	hyper_sig
0.185704	1.75625	circle	not_sig
0.24423	1.75625	circle	hyper_sig
0.192455	1.75625	circle	not_sig
0.19922	1.75625	circle	not_sig
0.204437	1.75625	circle	hyper_sig
0.130922	1.75615	circle	not_sig
0.141277	1.75615	circle	not_sig
0.218276	1.75615	circle	hyper_sig
0.176676	1.75591	circle	not_sig
0.065395	1.75591	circle	not_sig
0.199747	1.75577	circle	not_sig
0.20128	1.75549	circle	hyper_sig
0.179979	1.75461	circle	not_sig
0.143489	1.75461	circle	not_sig
0.137939	1.75461	circle	not_sig
0.221477	1.75461	circle	hyper_sig
0.197083	1.75461	circle	not_sig
0.144851	1.75461	circle	not_sig
0.0690216	1.75223	circle	not_sig
0.180248	1.75197	circle	not_sig
0.171431	1.75171	circle	not_sig
0.220208	1.75111	circle	hyper_sig
0.447734	1.75061	circle	v_hyper_sig
0.189401	1.74995	circle	not_sig
-0.0797556	1.74865	circle	not_sig
0.126243	1.74807	circle	not_sig
-0.227234	1.74792	circle	hypo_sig
0.162054	1.74772	circle	not_sig
0.261785	1.74772	circle	hyper_sig
0.208558	1.74772	circle	hyper_sig
0.240819	1.74708	circle	hyper_sig
0.151322	1.74652	circle	not_sig
0.20522	1.74645	circle	hyper_sig
-0.203103	1.74618	circle	hypo_sig
0.266694	1.74576	circle	hyper_sig
0.147744	1.74536	circle	not_sig
0.17986	1.74536	circle	not_sig
0.163669	1.74536	circle	not_sig
0.229847	1.74536	circle	hyper_sig
0.0901282	1.74536	circle	not_sig
0.105663	1.74526	circle	not_sig
0.221607	1.74477	circle	hyper_sig
0.245216	1.74409	circle	hyper_sig
0.186853	1.7435	circle	not_sig
0.20794	1.74166	circle	hyper_sig
0.219452	1.74144	circle	hyper_sig
0.180149	1.74144	circle	not_sig
0.107404	1.74031	circle	not_sig
-0.176587	1.7389	circle	not_sig
0.231766	1.7389	circle	hyper_sig
0.193485	1.73854	circle	not_sig
0.18053	1.73734	circle	not_sig
0.185499	1.73601	circle	not_sig
-0.257155	1.73547	circle	hypo_sig
0.252114	1.73541	circle	hyper_sig
-0.172675	1.73506	circle	not_sig
0.141972	1.73506	circle	not_sig
0.153047	1.73506	circle	not_sig
0.128973	1.73506	circle	not_sig
0.169815	1.73486	circle	not_sig
0.209375	1.73486	circle	hyper_sig
0.168546	1.73486	circle	not_sig
-0.088984	1.73468	circle	not_sig
0.142696	1.73421	circle	not_sig
-0.107722	1.73345	circle	not_sig
-0.156011	1.73297	circle	not_sig
0.186862	1.73297	circle	not_sig
0.186048	1.73297	circle	not_sig
0.206574	1.73166	circle	hyper_sig
-0.108373	1.7308	circle	not_sig
0.151292	1.7308	circle	not_sig
0.204084	1.7308	circle	hyper_sig
0.167781	1.72964	circle	not_sig
-0.140335	1.72843	circle	not_sig
-0.0464453	1.72834	circle	not_sig
0.177372	1.72834	circle	not_sig
0.136085	1.72834	circle	not_sig
0.157076	1.72834	circle	not_sig
0.139281	1.72758	circle	not_sig
0.118801	1.72721	circle	not_sig
0.212304	1.72671	circle	hyper_sig
0.137233	1.72624	circle	not_sig
0.119618	1.72565	circle	not_sig
0.0694468	1.72515	circle	not_sig
0.122888	1.72515	circle	not_sig
-0.25715	1.72437	circle	hypo_sig
0.145212	1.72437	circle	not_sig
0.121257	1.7243	circle	not_sig
0.167557	1.7243	circle	not_sig
0.191316	1.72425	circle	not_sig
0.117942	1.7235	circle	not_sig
0.188231	1.72261	circle	not_sig
0.143966	1.72124	circle	not_sig
0.0807544	1.72027	circle	not_sig
0.200131	1.7202	circle	hyper_sig
0.0490647	1.7202	circle	not_sig
0.111177	1.7202	circle	not_sig
0.224513	1.7202	circle	hyper_sig
-0.48707	1.7202	circle	v_hypo_sig
-0.1981	1.7202	circle	not_sig
0.179195	1.7202	circle	not_sig
0.172969	1.7202	circle	not_sig
0.0996526	1.7202	circle	not_sig
0.128764	1.7202	circle	not_sig
-0.149967	1.72011	circle	not_sig
0.118878	1.72011	circle	not_sig
0.0627962	1.71993	circle	not_sig
0.148448	1.71887	circle	not_sig
0.147246	1.71887	circle	not_sig
0.226847	1.71882	circle	hyper_sig
0.158157	1.71882	circle	not_sig
0.0782509	1.71882	circle	not_sig
0.171871	1.71729	circle	not_sig
0.128871	1.71729	circle	not_sig
0.0796183	1.71606	circle	not_sig
0.149481	1.71606	circle	not_sig
0.144734	1.71606	circle	not_sig
0.166423	1.71606	circle	not_sig
0.110236	1.71606	circle	not_sig
-0.152614	1.71567	circle	not_sig
-0.0298832	1.71567	circle	not_sig
0.199115	1.71567	circle	not_sig
0.132181	1.71567	circle	not_sig
0.149114	1.71567	circle	not_sig
0.0770116	1.71567	circle	not_sig
0.134592	1.71567	circle	not_sig
-0.162389	1.71567	circle	not_sig
0.138122	1.71567	circle	not_sig
-0.255969	1.71465	circle	hypo_sig
0.129445	1.71465	circle	not_sig
0.165631	1.71402	circle	not_sig
-0.0835843	1.71402	circle	not_sig
0.137149	1.71402	circle	not_sig
0.25458	1.71402	circle	hyper_sig
0.0828667	1.71402	circle	not_sig
0.122306	1.71137	circle	not_sig
0.229336	1.71137	circle	hyper_sig
0.143606	1.71137	circle	not_sig
0.156317	1.71126	circle	not_sig
0.125617	1.71115	circle	not_sig
-0.0950762	1.71051	circle	not_sig
0.193679	1.71051	circle	not_sig
0.177108	1.71051	circle	not_sig
0.104361	1.71051	circle	not_sig
0.16944	1.71051	circle	not_sig
0.129715	1.71051	circle	not_sig
0.192458	1.71004	circle	not_sig
-0.21922	1.71004	circle	hypo_sig
0.0724108	1.70891	circle	not_sig
0.189803	1.70891	circle	not_sig
0.224887	1.70891	circle	hyper_sig
0.0697798	1.70869	circle	not_sig
0.165081	1.70869	circle	not_sig
0.118594	1.70869	circle	not_sig
0.137372	1.70869	circle	not_sig
0.129876	1.70869	circle	not_sig
-0.0406504	1.70784	circle	not_sig
0.171835	1.70784	circle	not_sig
0.214543	1.70784	circle	hyper_sig
0.153959	1.70784	circle	not_sig
0.105127	1.70784	circle	not_sig
0.193581	1.70762	circle	not_sig
0.212919	1.70753	circle	hyper_sig
0.0890731	1.70753	circle	not_sig
0.148942	1.7068	circle	not_sig
0.148319	1.70622	circle	not_sig
-0.14553	1.70622	circle	not_sig
0.254103	1.70622	circle	hyper_sig
0.0712973	1.70622	circle	not_sig
0.238923	1.70515	circle	hyper_sig
-0.18991	1.70515	circle	not_sig
0.16275	1.70515	circle	not_sig
0.210418	1.70499	circle	hyper_sig
-0.26235	1.70404	circle	hypo_sig
0.13272	1.70404	circle	not_sig
0.212233	1.70333	circle	hyper_sig
0.200762	1.70293	circle	hyper_sig
0.191153	1.70225	circle	not_sig
-0.185736	1.70223	circle	not_sig
0.217966	1.70223	circle	hyper_sig
0.150615	1.70223	circle	not_sig
0.202383	1.70223	circle	hyper_sig
0.284863	1.70094	circle	hyper_sig
0.196617	1.70094	circle	not_sig
-0.269955	1.70094	circle	hypo_sig
0.209623	1.70094	circle	hyper_sig
0.281269	1.69938	circle	hyper_sig
0.235124	1.69938	circle	hyper_sig
0.166965	1.69938	circle	not_sig
0.168359	1.69938	circle	not_sig
0.108714	1.69938	circle	not_sig
0.180614	1.69912	circle	not_sig
-0.129409	1.69912	circle	not_sig
0.183981	1.69912	circle	not_sig
-0.210114	1.69793	circle	hypo_sig
0.203142	1.69789	circle	hyper_sig
0.198811	1.69786	circle	not_sig
0.185726	1.69778	circle	not_sig
0.0959289	1.69778	circle	not_sig
0.20347	1.696	circle	hyper_sig
-0.0456986	1.69587	circle	not_sig
0.277412	1.69587	circle	hyper_sig
0.18244	1.69587	circle	not_sig
0.148695	1.69569	circle	not_sig
0.200764	1.69516	circle	hyper_sig
0.17644	1.69488	circle	not_sig
0.150347	1.69487	circle	not_sig
0.259057	1.69302	circle	hyper_sig
0.192228	1.69051	circle	not_sig
0.230152	1.69033	circle	hyper_sig
0.131228	1.68993	circle	not_sig
0.112596	1.68888	circle	not_sig
0.122497	1.68888	circle	not_sig
-0.154138	1.68888	circle	not_sig
0.211296	1.68888	circle	hyper_sig
-0.195972	1.68888	circle	not_sig
-0.193433	1.68822	circle	not_sig
0.205247	1.68819	circle	hyper_sig
-0.0425372	1.68579	circle	not_sig
0.199934	1.68579	circle	not_sig
0.198755	1.68537	circle	not_sig
-0.182492	1.68518	circle	not_sig
0.132494	1.68351	circle	not_sig
0.252011	1.68285	circle	hyper_sig
-0.060645	1.68246	circle	not_sig
0.0767473	1.68246	circle	not_sig
0.223106	1.68246	circle	hyper_sig
0.119681	1.68246	circle	not_sig
0.108665	1.68246	circle	not_sig
0.36392	1.68246	circle	hyper_sig
0.206358	1.68218	circle	hyper_sig
0.195144	1.682	circle	not_sig
0.0700512	1.682	circle	not_sig
0.103611	1.682	circle	not_sig
0.178468	1.682	circle	not_sig
0.127353	1.68188	circle	not_sig
0.174626	1.68188	circle	not_sig
0.110504	1.68188	circle	not_sig
0.175812	1.68188	circle	not_sig
0.17076	1.68188	circle	not_sig
0.232779	1.67934	circle	hyper_sig
0.0622884	1.67934	circle	not_sig
0.157325	1.67866	circle	not_sig
0.181299	1.67866	circle	not_sig
0.182819	1.67849	circle	not_sig
0.211185	1.67849	circle	hyper_sig
0.193971	1.67849	circle	not_sig
0.221551	1.67849	circle	hyper_sig
0.196504	1.678	circle	not_sig
0.210123	1.67761	circle	hyper_sig
0.225342	1.67761	circle	hyper_sig
0.144463	1.67702	circle	not_sig
0.195902	1.67702	circle	not_sig
0.195864	1.67699	circle	not_sig
-0.217729	1.67696	circle	hypo_sig
0.149841	1.67696	circle	not_sig
0.173803	1.67696	circle	not_sig
-0.0678499	1.67678	circle	not_sig
0.202239	1.67642	circle	hyper_sig
0.154392	1.67642	circle	not_sig
0.18739	1.67619	circle	not_sig
0.159798	1.67619	circle	not_sig
0.156928	1.67619	circle	not_sig
0.171425	1.67582	circle	not_sig
0.185828	1.67543	circle	not_sig
0.188926	1.67508	circle	not_sig
0.203037	1.67501	circle	hyper_sig
0.190466	1.67441	circle	not_sig
0.155858	1.67441	circle	not_sig
0.216311	1.67347	circle	hyper_sig
0.152989	1.67346	circle	not_sig
0.202764	1.67346	circle	hyper_sig
0.136984	1.67242	circle	not_sig
-0.234497	1.67191	circle	hypo_sig
0.211076	1.67102	circle	hyper_sig
0.177645	1.67102	circle	not_sig
0.15155	1.67102	circle	not_sig
0.110836	1.67102	circle	not_sig
0.126887	1.67102	circle	not_sig
0.153704	1.67102	circle	not_sig
0.175307	1.66999	circle	not_sig
-0.232024	1.66893	circle	hypo_sig
-0.172887	1.66893	circle	not_sig
0.100223	1.66551	circle	not_sig
0.213113	1.66545	circle	hyper_sig
0.133426	1.66449	circle	not_sig
0.195457	1.66449	circle	not_sig
0.183181	1.66341	circle	not_sig
0.0757102	1.66298	circle	not_sig
0.0805126	1.66246	circle	not_sig
0.252685	1.6619	circle	hyper_sig
0.179555	1.66188	circle	not_sig
-0.166676	1.66155	circle	not_sig
0.149506	1.66155	circle	not_sig
0.199396	1.66033	circle	not_sig
0.148044	1.66033	circle	not_sig
-0.133368	1.66033	circle	not_sig
0.181694	1.66033	circle	not_sig
0.161991	1.66033	circle	not_sig
0.0751031	1.66016	circle	not_sig
0.176784	1.65958	circle	not_sig
-0.205135	1.65839	circle	hypo_sig
0.233454	1.65827	circle	hyper_sig
0.0836834	1.65811	circle	not_sig
0.140101	1.65811	circle	not_sig
-0.072375	1.65811	circle	not_sig
0.12105	1.65757	circle	not_sig
-0.17122	1.65726	circle	not_sig
0.128736	1.65715	circle	not_sig
0.196533	1.65693	circle	not_sig
0.190624	1.65693	circle	not_sig
0.190298	1.65693	circle	not_sig
0.232008	1.65693	circle	hyper_sig
-0.164303	1.65672	circle	not_sig
0.159702	1.65658	circle	not_sig
0.198107	1.65658	circle	not_sig
0.183537	1.65606	circle	not_sig
-0.162108	1.65572	circle	not_sig
0.0685097	1.65572	circle	not_sig
0.11279	1.65543	circle	not_sig
0.143598	1.65447	circle	not_sig
0.154007	1.65447	circle	not_sig
0.138056	1.65447	circle	not_sig
0.179153	1.65347	circle	not_sig
0.158773	1.65347	circle	not_sig
0.21803	1.65271	circle	hyper_sig
0.266361	1.65271	circle	hyper_sig
-0.0285609	1.65271	circle	not_sig
0.132329	1.65271	circle	not_sig
-0.0293187	1.65271	circle	not_sig
0.168245	1.6526	circle	not_sig
-0.190214	1.65256	circle	not_sig
-0.122556	1.65253	circle	not_sig
0.139116	1.6521	circle	not_sig
0.26923	1.6521	circle	hyper_sig
0.125692	1.6511	circle	not_sig
0.147928	1.6511	circle	not_sig
0.159326	1.6511	circle	not_sig
-0.0900445	1.65056	circle	not_sig
0.0673237	1.64946	circle	not_sig
0.0944989	1.64946	circle	not_sig
0.211236	1.64946	circle	hyper_sig
0.147331	1.64939	circle	not_sig
0.171794	1.64877	circle	not_sig
0.171475	1.64836	circle	not_sig
0.193601	1.64836	circle	not_sig
0.193471	1.64805	circle	not_sig
0.143527	1.64805	circle	not_sig
0.17556	1.64805	circle	not_sig
0.120951	1.64671	circle	not_sig
-0.0352798	1.64671	circle	not_sig
0.148919	1.64626	circle	not_sig
0.193044	1.64558	circle	not_sig
0.156894	1.64544	circle	not_sig
0.167551	1.64397	circle	not_sig
-0.241683	1.64395	circle	hypo_sig
0.132955	1.64393	circle	not_sig
0.159746	1.64328	circle	not_sig
0.184553	1.64328	circle	not_sig
0.0792261	1.64203	circle	not_sig
0.157687	1.64177	circle	not_sig
0.198338	1.64177	circle	not_sig
0.0828432	1.64113	circle	not_sig
0.211538	1.64074	circle	hyper_sig
0.0609654	1.64023	circle	not_sig
0.191704	1.64022	circle	not_sig
0.22352	1.64022	circle	hyper_sig
0.239554	1.63957	circle	hyper_sig
0.0804144	1.63946	circle	not_sig
0.163323	1.63946	circle	not_sig
0.142717	1.63946	circle	not_sig
-0.216704	1.63946	circle	hypo_sig
-0.115117	1.63946	circle	not_sig
0.157316	1.63936	circle	not_sig
0.294329	1.63936	circle	hyper_sig
0.081984	1.63936	circle	not_sig
0.227892	1.63936	circle	hyper_sig
-0.213252	1.63934	circle	hypo_sig
0.284853	1.6386	circle	hyper_sig
0.157092	1.63855	circle	not_sig
0.14628	1.63855	circle	not_sig
-0.0860104	1.63855	circle	not_sig
0.174111	1.63855	circle	not_sig
0.132088	1.63848	circle	not_sig
0.142762	1.63839	circle	not_sig
0.157944	1.63839	circle	not_sig
0.253779	1.63777	circle	hyper_sig
-0.261428	1.63732	circle	hypo_sig
0.197838	1.63732	circle	not_sig
0.0743455	1.63705	circle	not_sig
0.1076	1.63416	circle	not_sig
0.0633533	1.63398	circle	not_sig
0.115683	1.63398	circle	not_sig
0.128946	1.63398	circle	not_sig
0.203586	1.63388	circle	hyper_sig
0.183101	1.63382	circle	not_sig
0.0869429	1.63374	circle	not_sig
0.177489	1.63374	circle	not_sig
0.104208	1.63374	circle	not_sig
0.146559	1.63374	circle	not_sig
0.125194	1.63374	circle	not_sig
0.151882	1.63374	circle	not_sig
0.220575	1.63374	circle	hyper_sig
0.105379	1.63374	circle	not_sig
0.170143	1.63374	circle	not_sig
-0.176949	1.63326	circle	not_sig
0.0852749	1.63237	circle	not_sig
0.147181	1.63237	circle	not_sig
-0.156756	1.63219	circle	not_sig
0.122318	1.63136	circle	not_sig
0.170772	1.63034	circle	not_sig
0.199988	1.63013	circle	not_sig
0.266609	1.63013	circle	hyper_sig
0.200353	1.62969	circle	hyper_sig
0.136886	1.62969	circle	not_sig
0.1233	1.62929	circle	not_sig
0.0922577	1.62929	circle	not_sig
0.0626533	1.62929	circle	not_sig
0.190472	1.62929	circle	not_sig
0.201647	1.62925	circle	hyper_sig
0.138809	1.62655	circle	not_sig
0.13304	1.62655	circle	not_sig
0.165046	1.62634	circle	not_sig
0.190348	1.62552	circle	not_sig
0.15764	1.62547	circle	not_sig
0.116691	1.62547	circle	not_sig
0.171032	1.62547	circle	not_sig
0.255222	1.62547	circle	hyper_sig
0.135358	1.62523	circle	not_sig
-0.201082	1.62523	circle	hypo_sig
0.0662829	1.62504	circle	not_sig
0.0652781	1.62504	circle	not_sig
0.274789	1.62504	circle	hyper_sig
0.118148	1.62504	circle	not_sig
0.279864	1.62504	circle	hyper_sig
0.217752	1.62461	circle	hyper_sig
-0.147298	1.62455	circle	not_sig
0.252205	1.6239	circle	hyper_sig
0.19022	1.6239	circle	not_sig
0.0940027	1.6236	circle	not_sig
0.147978	1.62277	circle	not_sig
-0.0456965	1.62266	circle	not_sig
0.110874	1.62218	circle	not_sig
0.188487	1.62162	circle	not_sig
0.199719	1.62092	circle	not_sig
0.180737	1.62092	circle	not_sig
0.189297	1.62033	circle	not_sig
0.276136	1.61952	circle	hyper_sig
0.230214	1.61855	circle	hyper_sig
0.159092	1.61748	circle	not_sig
0.077756	1.6162	circle	not_sig
0.154555	1.61605	circle	not_sig
0.181444	1.61591	circle	not_sig
0.210955	1.61567	circle	hyper_sig
0.135944	1.61567	circle	not_sig
-0.215507	1.61567	circle	hypo_sig
0.183567	1.61565	circle	not_sig
0.134145	1.61565	circle	not_sig
-0.193436	1.61539	circle	not_sig
-0.169198	1.61539	circle	not_sig
0.210249	1.61435	circle	hyper_sig
-0.14153	1.61416	circle	not_sig
0.254565	1.61289	circle	hyper_sig
0.236723	1.61206	circle	hyper_sig
0.107064	1.6115	circle	not_sig
0.215995	1.6115	circle	hyper_sig
0.11987	1.6115	circle	not_sig
-0.185771	1.6115	circle	not_sig
0.104219	1.61128	circle	not_sig
0.0969757	1.61128	circle	not_sig
0.162019	1.61098	circle	not_sig
0.143304	1.61098	circle	not_sig
0.132883	1.61098	circle	not_sig
0.148104	1.61098	circle	not_sig
-0.0987762	1.61069	circle	not_sig
0.215249	1.61069	circle	hyper_sig
0.132495	1.61069	circle	not_sig
-0.0574225	1.60922	circle	not_sig
0.061351	1.60922	circle	not_sig
0.172306	1.60922	circle	not_sig
0.109234	1.60922	circle	not_sig
0.129786	1.60922	circle	not_sig
0.151114	1.60885	circle	not_sig
0.212671	1.60885	circle	hyper_sig
0.191266	1.60885	circle	not_sig
0.185282	1.60885	circle	not_sig
0.0447792	1.60885	circle	not_sig
0.0519448	1.60885	circle	not_sig
0.115264	1.60885	circle	not_sig
0.210625	1.60885	circle	hyper_sig
0.173344	1.60879	circle	not_sig
0.1659	1.60879	circle	not_sig
-0.199031	1.60879	circle	not_sig
-0.0670233	1.60879	circle	not_sig
0.174536	1.60879	circle	not_sig
0.184153	1.60879	circle	not_sig
0.209739	1.60879	circle	hyper_sig
0.176434	1.6087	circle	not_sig
0.1897	1.60863	circle	not_sig
0.175373	1.60863	circle	not_sig
0.120882	1.60863	circle	not_sig
-0.0677269	1.60863	circle	not_sig
0.136891	1.6072	circle	not_sig
-0.0355571	1.60707	circle	not_sig
-0.14289	1.60707	circle	not_sig
0.146125	1.60683	circle	not_sig
0.200477	1.60683	circle	hyper_sig
0.138333	1.60513	circle	not_sig
0.20449	1.60413	circle	hyper_sig
0.242088	1.60413	circle	hyper_sig
0.198413	1.60403	circle	not_sig
0.169552	1.60395	circle	not_sig
0.246224	1.60395	circle	hyper_sig
0.188088	1.60387	circle	not_sig
0.132146	1.60343	circle	not_sig
0.148504	1.60302	circle	not_sig
0.123336	1.60302	circle	not_sig
0.155584	1.60302	circle	not_sig
0.134436	1.60186	circle	not_sig
0.220156	1.60186	circle	hyper_sig
0.170562	1.60186	circle	not_sig
-0.23378	1.60186	circle	hypo_sig
0.180106	1.60186	circle	not_sig
0.0527542	1.60129	circle	not_sig
0.233367	1.60129	circle	hyper_sig
0.22345	1.60115	circle	hyper_sig
0.223364	1.60104	circle	hyper_sig
0.153173	1.60087	circle	not_sig
0.206581	1.60087	circle	hyper_sig
0.193275	1.6008	circle	not_sig
-0.194859	1.6008	circle	not_sig
0.19444	1.6008	circle	not_sig
0.173362	1.6008	circle	not_sig
0.14978	1.6008	circle	not_sig
-0.0738624	1.6008	circle	not_sig
0.12615	1.6008	circle	not_sig
0.114016	1.6008	circle	not_sig
0.122583	1.6008	circle	not_sig
0.139367	1.6008	circle	not_sig
0.146512	1.6008	circle	not_sig
0.182494	1.6008	circle	not_sig
0.164633	1.60035	circle	not_sig
-0.146715	1.60035	circle	not_sig
0.145544	1.60014	circle	not_sig
-0.187618	1.60003	circle	not_sig
0.156603	1.59886	circle	not_sig
0.203859	1.59851	circle	hyper_sig
0.190875	1.59821	circle	not_sig
0.232144	1.59773	circle	hyper_sig
0.108193	1.59751	circle	not_sig
0.122016	1.59748	circle	not_sig
0.119181	1.59748	circle	not_sig
0.166365	1.59496	circle	not_sig
0.123975	1.59496	circle	not_sig
0.0667472	1.59496	circle	not_sig
0.209452	1.59496	circle	hyper_sig
-0.245902	1.59496	circle	hypo_sig
0.106137	1.59496	circle	not_sig
0.153748	1.59426	circle	not_sig
0.13977	1.5928	circle	not_sig
0.168919	1.59278	circle	not_sig
0.192211	1.59264	circle	not_sig
0.188877	1.59264	circle	not_sig
-0.0527478	1.59264	circle	not_sig
0.171564	1.59264	circle	not_sig
0.169284	1.59255	circle	not_sig
0.0804245	1.59255	circle	not_sig
0.162822	1.59251	circle	not_sig
0.208408	1.59241	circle	hyper_sig
0.104042	1.59223	circle	not_sig
0.178542	1.59223	circle	not_sig
0.0981181	1.59164	circle	not_sig
0.234568	1.59164	circle	hyper_sig
0.180986	1.59164	circle	not_sig
0.199725	1.59164	circle	not_sig
-0.200561	1.59164	circle	hypo_sig
0.158662	1.59142	circle	not_sig
0.214466	1.59142	circle	hyper_sig
0.242785	1.59126	circle	hyper_sig
0.160682	1.59126	circle	not_sig
0.147359	1.59126	circle	not_sig
0.144255	1.59126	circle	not_sig
-0.107053	1.59126	circle	not_sig
0.136927	1.59032	circle	not_sig
0.148955	1.59006	circle	not_sig
0.232207	1.58978	circle	hyper_sig
0.186129	1.58794	circle	not_sig
0.149404	1.58775	circle	not_sig
0.16065	1.58775	circle	not_sig
0.238944	1.58748	circle	hyper_sig
0.151465	1.58689	circle	not_sig
0.177352	1.58689	circle	not_sig
-0.0504426	1.58653	circle	not_sig
0.141672	1.58634	circle	not_sig
0.130896	1.58606	circle	not_sig
0.191596	1.58606	circle	not_sig
-0.165615	1.58606	circle	not_sig
0.265856	1.58606	circle	hyper_sig
0.0811103	1.58603	circle	not_sig
0.220656	1.58603	circle	hyper_sig
0.183458	1.58571	circle	not_sig
0.0988796	1.5853	circle	not_sig
0.137239	1.5853	circle	not_sig
-0.101392	1.58522	circle	not_sig
0.0733433	1.58415	circle	not_sig
0.167302	1.58415	circle	not_sig
0.206085	1.584	circle	hyper_sig
0.102583	1.58361	circle	not_sig
0.0539488	1.5835	circle	not_sig
-0.0843639	1.583	circle	not_sig
-0.146805	1.58271	circle	not_sig
0.090222	1.58173	circle	not_sig
0.130115	1.58158	circle	not_sig
0.0676312	1.58037	circle	not_sig
0.184226	1.57987	circle	not_sig
0.122034	1.57987	circle	not_sig
0.134511	1.57937	circle	not_sig
0.252888	1.57884	circle	hyper_sig
0.165949	1.5786	circle	not_sig
0.124908	1.5786	circle	not_sig
0.204301	1.578	circle	hyper_sig
-0.134577	1.57798	circle	not_sig
0.144475	1.57798	circle	not_sig
0.158153	1.57776	circle	not_sig
0.164512	1.57716	circle	not_sig
0.199848	1.57706	circle	not_sig
0.203897	1.57686	circle	hyper_sig
-0.167878	1.57594	circle	not_sig
0.180972	1.57567	circle	not_sig
0.22988	1.57563	circle	hyper_sig
-0.208001	1.57563	circle	hypo_sig
0.184313	1.57502	circle	not_sig
0.133825	1.57498	circle	not_sig
0.115612	1.57497	circle	not_sig
0.138363	1.57493	circle	not_sig
0.177345	1.57493	circle	not_sig
0.175347	1.57493	circle	not_sig
0.15706	1.57456	circle	not_sig
0.236739	1.57422	circle	hyper_sig
0.13941	1.57395	circle	not_sig
0.126889	1.57331	circle	not_sig
0.153622	1.57331	circle	not_sig
0.180717	1.57331	circle	not_sig
0.190676	1.57316	circle	not_sig
0.188619	1.57294	circle	not_sig
0.0949224	1.57291	circle	not_sig
0.156592	1.57267	circle	not_sig
-0.155643	1.57206	circle	not_sig
0.09497	1.57206	circle	not_sig
0.243002	1.57206	circle	hyper_sig
0.138755	1.57206	circle	not_sig
0.154561	1.56803	circle	not_sig
0.0619464	1.56803	circle	not_sig
0.203371	1.56803	circle	hyper_sig
0.165592	1.56785	circle	not_sig
0.14741	1.56753	circle	not_sig
0.174393	1.56753	circle	not_sig
0.263888	1.56753	circle	hyper_sig
0.17774	1.56753	circle	not_sig
0.0719897	1.56728	circle	not_sig
0.181727	1.567	circle	not_sig
0.208886	1.56679	circle	hyper_sig
0.140198	1.56661	circle	not_sig
0.193236	1.56661	circle	not_sig
0.180665	1.56661	circle	not_sig
0.200235	1.56661	circle	hyper_sig
-0.205656	1.56661	circle	hypo_sig
0.206709	1.56661	circle	hyper_sig
0.172903	1.56592	circle	not_sig
0.100446	1.56591	circle	not_sig
0.0958518	1.56458	circle	not_sig
0.183304	1.5637	circle	not_sig
0.0911994	1.5637	circle	not_sig
0.109338	1.5637	circle	not_sig
0.081115	1.56368	circle	not_sig
0.119705	1.56295	circle	not_sig
0.206593	1.56281	circle	hyper_sig
0.0408638	1.56281	circle	not_sig
0.179368	1.56241	circle	not_sig
0.189598	1.56162	circle	not_sig
0.40509	1.56134	circle	v_hyper_sig
0.163779	1.56106	circle	not_sig
0.201951	1.56094	circle	hyper_sig
0.144791	1.56088	circle	not_sig
0.153076	1.56088	circle	not_sig
0.273913	1.56088	circle	hyper_sig
0.213252	1.56088	circle	hyper_sig
-0.164515	1.56088	circle	not_sig
0.227206	1.56088	circle	hyper_sig
0.236144	1.56088	circle	hyper_sig
0.173141	1.56088	circle	not_sig
0.259228	1.56088	circle	hyper_sig
-0.210282	1.56088	circle	hypo_sig
0.142534	1.56088	circle	not_sig
0.119054	1.56088	circle	not_sig
0.189613	1.56088	circle	not_sig
0.167399	1.56088	circle	not_sig
0.21918	1.56088	circle	hyper_sig
0.156361	1.56088	circle	not_sig
-0.0674929	1.56008	circle	not_sig
0.113279	1.55947	circle	not_sig
0.14934	1.55947	circle	not_sig
-0.0949498	1.55929	circle	not_sig
0.195259	1.55929	circle	not_sig
0.0999023	1.55922	circle	not_sig
-0.096519	1.55891	circle	not_sig
-0.213661	1.55741	circle	hypo_sig
-0.0603017	1.55741	circle	not_sig
0.186936	1.55741	circle	not_sig
0.188888	1.55656	circle	not_sig
0.164737	1.55601	circle	not_sig
0.0674087	1.55601	circle	not_sig
0.175178	1.55565	circle	not_sig
0.159723	1.55498	circle	not_sig
-0.09559	1.55498	circle	not_sig
0.0948428	1.55482	circle	not_sig
0.12247	1.55417	circle	not_sig
0.139562	1.55415	circle	not_sig
0.214596	1.55415	circle	hyper_sig
0.150704	1.55415	circle	not_sig
0.158524	1.55415	circle	not_sig
0.197148	1.55415	circle	not_sig
0.162376	1.55404	circle	not_sig
0.178654	1.55404	circle	not_sig
0.157902	1.55404	circle	not_sig
0.145874	1.55404	circle	not_sig
0.168862	1.55404	circle	not_sig
0.378832	1.55396	circle	hyper_sig
0.102947	1.55394	circle	not_sig
[truncated: 715,829+ more rows]
