# Supplementary material for: Methylation reprogramming associated with aggressive prostate cancer and ancestral disparities
Source: Mol Syst Biol. 2025 Oct 7;21(12):1676–701. doi: 10.1038/s44320-025-00153-x (PMC12673094; doi:10.1038/s44320-025-00153-x)
Supplement: Supplementary file 40 — Source data Fig. 2 [file 44320_2025_153_MOESM40_ESM.zip › MSB202513061T_SourceDataForFig2/Fig2A/SourceDataForFig2A.xlsx]

## Sheet: Description
Source Data for Figure 2A PCA for the 10,000 most variable positions for the EPICv1 “ancestry-associated discovery cohort” by ancestry: African (n = 21), European (n = 27) and Asian (n = 22), and geography: South Africa (n = 48) and Australia (n = 22).

## Sheet: SourceData
Sample_ID	x	y	pcolor	ptype
14227	-13.2762	0.480584	Asian	Australia
17210	-12.6357	0.0851636	Asian	Australia
17374	41.1071	-5.37084	Asian	Australia
18109	-9.83843	2.679	Asian	Australia
18251	49.2873	-8.189	Asian	Australia
19119	-11.2626	-0.881844	Asian	Australia
19121	-13.2896	-0.186425	Asian	Australia
19396	5.78602	7.29165	Asian	Australia
19601	-5.22204	-0.259845	Asian	Australia
19695	-7.58448	0.7697	Asian	Australia
19717	-5.29426	-0.671179	Asian	Australia
19967	-8.3842	1.06115	Asian	Australia
19986	-14.2649	-2.78413	Asian	Australia
20005	-12.8266	-2.02449	Asian	Australia
20247	-10.9605	-1.80439	Asian	Australia
20426	-10.4832	0.995028	Asian	Australia
20432	-13.6231	-1.23212	Asian	Australia
20687	-14.6235	-1.24068	Asian	Australia
20769	-13.7177	-2.28295	Asian	Australia
20794	-13.1413	-0.162191	Asian	Australia
20841	13.403	-2.63372	Asian	Australia
20975	-15.0436	-1.08373	Asian	Australia
KAL0048	13.1219	11.3007	African	SouthernAfrica
KAL0006	14.1413	1.75134	African	SouthernAfrica
KAL0062	23.6219	-1.85763	African	SouthernAfrica
KAL0064	26.1447	-1.01372	African	SouthernAfrica
KAL0018	13.6911	0.33626	African	SouthernAfrica
KAL0028	1.96497	5.86277	African	SouthernAfrica
KAL0039	24.0043	-0.820993	African	SouthernAfrica
KAL0060	6.52692	12.2309	African	SouthernAfrica
PUH0001	-8.71791	0.227007	European	SouthernAfrica
PUH0002	-13.9945	-2.65033	European	SouthernAfrica
PUH0003	-15.3975	-2.61211	European	SouthernAfrica
PUH0007	-12.9461	-2.07307	European	SouthernAfrica
PUH0008	-13.6751	-1.9631	European	SouthernAfrica
PUH0009	-15.1098	-3.19262	European	SouthernAfrica
PUH0010	-15.0973	-2.49182	European	SouthernAfrica
PUH0012	-10.7492	-1.16405	European	SouthernAfrica
PUH0014	-6.16017	2.23504	European	SouthernAfrica
PUH0016	-12.752	-1.50793	European	SouthernAfrica
PUH0018	-14.2726	-1.76461	European	SouthernAfrica
PUH0020	-12.1596	1.02831	European	SouthernAfrica
PUH0022	-15.1198	-3.42944	European	SouthernAfrica
PUH0024	-13.2387	-0.407737	European	SouthernAfrica
PUH0025	-14.7678	-0.513448	European	SouthernAfrica
PUH0026	-15.7432	-3.09387	European	SouthernAfrica
PUH0028	-14.0581	-2.54495	European	SouthernAfrica
PUH0031	-14.5137	-3.07386	European	SouthernAfrica
PUH0036	-15.3501	-3.10291	European	SouthernAfrica
PUH0041	-16.5441	-3.0765	European	SouthernAfrica
PUH0050	-14.3578	-2.61323	European	SouthernAfrica
PUH0070	-15.4347	-3.33001	European	SouthernAfrica
PUH0071	-14.1499	-0.36961	European	SouthernAfrica
PUH0087	-14.6104	-3.59715	European	SouthernAfrica
PUH0081	-14.8122	-2.84049	European	SouthernAfrica
SMU0114	17.7883	10.1049	African	SouthernAfrica
SMU0118	-3.05359	5.17019	African	SouthernAfrica
SMU205	3.50056	3.92382	African	SouthernAfrica
SMU0217	12.9957	3.72817	African	SouthernAfrica
SMU0156	39.7139	-4.44599	African	SouthernAfrica
TSH029	7.47084	11.0834	African	SouthernAfrica
UP2039	38.8482	-6.84013	African	SouthernAfrica
UP2052	13.4656	8.9651	African	SouthernAfrica
UP2099	50.7919	-7.38988	African	SouthernAfrica
UP2113	42.0222	-4.37685	African	SouthernAfrica
UP2116	22.3739	-0.82288	African	SouthernAfrica
UP2119	7.88025	2.37287	African	SouthernAfrica
UP2133	46.1823	-1.15002	African	SouthernAfrica
UP2204	19.104	11.674	European	SouthernAfrica
UP2243	-2.68046	5.58127	European	SouthernAfrica
