# Supplementary material for: Methylation reprogramming associated with aggressive prostate cancer and ancestral disparities
Source: Mol Syst Biol. 2025 Oct 7;21(12):1676–701. doi: 10.1038/s44320-025-00153-x (PMC12673094; doi:10.1038/s44320-025-00153-x)
Supplement: Supplementary file 41 — Source data Fig. 3 [file 44320_2025_153_MOESM41_ESM.zip › MSB202513061T_SourceDataForFig3/SourceDataForFig3.xlsx]

## Sheet: Description
Source Data for Figure 3 African versus non-African CpG DNA methylation plots for four individual potentially unknown African-specific prostate cancer (PCa) targets. Noteworthy significant differentially methylated positions (DMPs) between African (orange) and non-African (blue) PCa samples. The y-axis represents sample beta values for each individual CpG probe, after covariate adjustment. The FD…

## Sheet: SourceData
GALM				CHSY1				EVC2				SPDYA
Sample_ID	Ancestry	cg_beta		Sample_ID	Ancestry	cg_beta		Sample_ID	Ancestry	cg_beta		Sample_ID	Ancestry	cg_beta
14227	nonAfrican	0.189199		14227	nonAfrican	0.54317		14227	nonAfrican	0.207969		14227	nonAfrican	0.178628
17210	nonAfrican	0.192531		17210	nonAfrican	0.46188		17210	nonAfrican	0.180728		17210	nonAfrican	0.270124
17374	nonAfrican	0.334233		17374	nonAfrican	0.51565		17374	nonAfrican	0.193431		17374	nonAfrican	0.242338
18109	nonAfrican	NA		18109	nonAfrican	0.523139		18109	nonAfrican	0.316354		18109	nonAfrican	0.331913
18251	nonAfrican	0.297865		18251	nonAfrican	0.501798		18251	nonAfrican	0.175454		18251	nonAfrican	0.277354
19119	nonAfrican	0.194808		19119	nonAfrican	0.534721		19119	nonAfrican	0.210565		19119	nonAfrican	0.217453
19121	nonAfrican	0.195586		19121	nonAfrican	0.505045		19121	nonAfrican	0.243036		19121	nonAfrican	0.237952
19396	nonAfrican	0.100765		19396	nonAfrican	0.500248		19396	nonAfrican	0.302157		19396	nonAfrican	0.297709
19601	nonAfrican	0.161015		19601	nonAfrican	0.503708		19601	nonAfrican	0.263916		19601	nonAfrican	0.308268
19695	nonAfrican	0.190594		19695	nonAfrican	0.520382		19695	nonAfrican	0.187058		19695	nonAfrican	0.268595
19717	nonAfrican	0.189238		19717	nonAfrican	0.540493		19717	nonAfrican	0.228073		19717	nonAfrican	0.239721
19967	nonAfrican	0.188706		19967	nonAfrican	0.545575		19967	nonAfrican	0.196921		19967	nonAfrican	0.336488
19986	nonAfrican	0.178743		19986	nonAfrican	0.489106		19986	nonAfrican	0.270594		19986	nonAfrican	0.262262
20005	nonAfrican	0.151624		20005	nonAfrican	0.511264		20005	nonAfrican	0.225065		20005	nonAfrican	0.224567
20247	nonAfrican	0.153981		20247	nonAfrican	0.534243		20247	nonAfrican	0.247406		20247	nonAfrican	0.264397
20426	nonAfrican	0.186462		20426	nonAfrican	0.544338		20426	nonAfrican	0.211927		20426	nonAfrican	0.230106
20432	nonAfrican	0.192291		20432	nonAfrican	0.535771		20432	nonAfrican	0.138334		20432	nonAfrican	0.206528
20687	nonAfrican	0.152977		20687	nonAfrican	0.527935		20687	nonAfrican	0.207154		20687	nonAfrican	0.267169
20769	nonAfrican	0.173791		20769	nonAfrican	0.511406		20769	nonAfrican	0.224551		20769	nonAfrican	0.263803
20794	nonAfrican	0.166866		20794	nonAfrican	0.563458		20794	nonAfrican	0.204395		20794	nonAfrican	0.280529
20841	nonAfrican	0.0799054		20841	nonAfrican	0.573149		20841	nonAfrican	0.294893		20841	nonAfrican	0.216196
20975	nonAfrican	0.211778		20975	nonAfrican	0.550426		20975	nonAfrican	0.218415		20975	nonAfrican	0.244631
KAL0048	African	0.0869728		KAL0048	African	0.623754		KAL0048	African	0.355297		KAL0048	African	0.42582
KAL0006	African	0.153218		KAL0006	African	0.623918		KAL0006	African	0.311861		KAL0006	African	0.380336
KAL0062	African	0.0961702		KAL0062	African	0.606366		KAL0062	African	0.360944		KAL0062	African	0.361451
KAL0064	African	0.0789479		KAL0064	African	0.647398		KAL0064	African	0.370937		KAL0064	African	0.389959
KAL0018	African	0.130469		KAL0018	African	0.592842		KAL0018	African	0.298556		KAL0018	African	0.284281
KAL0028	African	0.0993653		KAL0028	African	0.535014		KAL0028	African	0.330089		KAL0028	African	0.378171
KAL0039	African	0.0884529		KAL0039	African	0.508579		KAL0039	African	0.337943		KAL0039	African	0.394866
KAL0060	African	0.136018		KAL0060	African	0.564961		KAL0060	African	0.332888		KAL0060	African	0.366052
PUH0001	nonAfrican	0.199575		PUH0001	nonAfrican	0.500642		PUH0001	nonAfrican	0.303898		PUH0001	nonAfrican	0.271704
PUH0002	nonAfrican	0.171475		PUH0002	nonAfrican	0.530316		PUH0002	nonAfrican	0.21308		PUH0002	nonAfrican	0.245303
PUH0003	nonAfrican	0.143959		PUH0003	nonAfrican	0.541753		PUH0003	nonAfrican	0.186779		PUH0003	nonAfrican	0.20592
PUH0007	nonAfrican	0.174362		PUH0007	nonAfrican	0.540619		PUH0007	nonAfrican	0.189288		PUH0007	nonAfrican	0.235765
PUH0008	nonAfrican	0.208508		PUH0008	nonAfrican	0.513066		PUH0008	nonAfrican	0.212239		PUH0008	nonAfrican	0.255534
PUH0009	nonAfrican	0.165175		PUH0009	nonAfrican	0.575443		PUH0009	nonAfrican	0.172098		PUH0009	nonAfrican	0.229705
PUH0010	nonAfrican	0.206398		PUH0010	nonAfrican	0.512405		PUH0010	nonAfrican	0.226148		PUH0010	nonAfrican	0.268356
PUH0012	nonAfrican	0.209456		PUH0012	nonAfrican	0.558738		PUH0012	nonAfrican	0.118198		PUH0012	nonAfrican	0.231622
PUH0014	nonAfrican	0.194634		PUH0014	nonAfrican	0.481646		PUH0014	nonAfrican	0.294994		PUH0014	nonAfrican	0.292072
PUH0016	nonAfrican	0.207095		PUH0016	nonAfrican	0.563754		PUH0016	nonAfrican	0.120211		PUH0016	nonAfrican	0.175074
PUH0018	nonAfrican	0.265209		PUH0018	nonAfrican	0.518543		PUH0018	nonAfrican	0.209324		PUH0018	nonAfrican	0.301029
PUH0020	nonAfrican	0.240474		PUH0020	nonAfrican	0.461064		PUH0020	nonAfrican	0.107145		PUH0020	nonAfrican	0.180751
PUH0022	nonAfrican	0.158266		PUH0022	nonAfrican	0.491322		PUH0022	nonAfrican	0.191552		PUH0022	nonAfrican	0.193977
PUH0024	nonAfrican	0.252084		PUH0024	nonAfrican	0.524051		PUH0024	nonAfrican	0.225932		PUH0024	nonAfrican	0.274052
PUH0025	nonAfrican	0.408681		PUH0025	nonAfrican	0.599391		PUH0025	nonAfrican	0.211991		PUH0025	nonAfrican	0.260367
PUH0026	nonAfrican	0.232697		PUH0026	nonAfrican	0.502052		PUH0026	nonAfrican	0.217466		PUH0026	nonAfrican	0.232542
PUH0028	nonAfrican	0.257535		PUH0028	nonAfrican	0.495601		PUH0028	nonAfrican	0.180817		PUH0028	nonAfrican	0.22969
PUH0031	nonAfrican	0.160063		PUH0031	nonAfrican	0.59619		PUH0031	nonAfrican	0.170524		PUH0031	nonAfrican	0.260414
PUH0036	nonAfrican	0.171803		PUH0036	nonAfrican	0.464464		PUH0036	nonAfrican	0.219095		PUH0036	nonAfrican	0.223801
PUH0041	nonAfrican	0.176163		PUH0041	nonAfrican	0.544898		PUH0041	nonAfrican	0.182122		PUH0041	nonAfrican	0.240573
PUH0050	nonAfrican	0.219647		PUH0050	nonAfrican	0.520752		PUH0050	nonAfrican	0.251175		PUH0050	nonAfrican	0.258733
PUH0070	nonAfrican	0.170129		PUH0070	nonAfrican	0.578988		PUH0070	nonAfrican	0.179574		PUH0070	nonAfrican	0.233945
PUH0071	nonAfrican	0.179214		PUH0071	nonAfrican	0.51604		PUH0071	nonAfrican	0.211719		PUH0071	nonAfrican	0.305374
PUH0087	nonAfrican	0.170487		PUH0087	nonAfrican	0.460551		PUH0087	nonAfrican	0.181241		PUH0087	nonAfrican	0.233086
PUH0081	nonAfrican	0.185514		PUH0081	nonAfrican	0.509671		PUH0081	nonAfrican	0.188711		PUH0081	nonAfrican	0.232098
SMU0114	African	0.108316		SMU0114	African	0.538336		SMU0114	African	0.367838		SMU0114	African	0.400209
SMU0118	African	0.0929765		SMU0118	African	0.580457		SMU0118	African	0.290563		SMU0118	African	0.283378
SMU205	African	0.231732		SMU205	African	0.564998		SMU205	African	0.326925		SMU205	African	0.342755
SMU0217	African	0.0514699		SMU0217	African	0.536397		SMU0217	African	0.275574		SMU0217	African	0.335172
SMU0156	African	0.108463		SMU0156	African	0.64813		SMU0156	African	0.33278		SMU0156	African	0.316688
TSH029	African	0.122751		TSH029	African	0.579207		TSH029	African	0.333819		TSH029	African	0.368345
UP2039	African	0.173852		UP2039	African	0.681417		UP2039	African	0.369443		UP2039	African	0.354002
UP2052	African	0.10204		UP2052	African	0.625117		UP2052	African	NA		UP2052	African	0.394419
UP2099	African	0.368997		UP2099	African	0.607692		UP2099	African	0.460699		UP2099	African	0.421012
UP2113	African	0.0611823		UP2113	African	0.641147		UP2113	African	0.373322		UP2113	African	0.396378
UP2116	African	0.153926		UP2116	African	0.534802		UP2116	African	0.273395		UP2116	African	0.330454
UP2119	African	0.097519		UP2119	African	0.597959		UP2119	African	0.336298		UP2119	African	0.254996
UP2133	African	0.109858		UP2133	African	0.708698		UP2133	African	0.464208		UP2133	African	0.504587
UP2204	nonAfrican	0.267965		UP2204	nonAfrican	0.452696		UP2204	nonAfrican	0.146784		UP2204	nonAfrican	0.218427
UP2243	nonAfrican	0.24432		UP2243	nonAfrican	0.531885		UP2243	nonAfrican	0.282258		UP2243	nonAfrican	0.348548
