# Supplementary material for: Methylation reprogramming associated with aggressive prostate cancer and ancestral disparities
Source: Mol Syst Biol. 2025 Oct 7;21(12):1676–701. doi: 10.1038/s44320-025-00153-x (PMC12673094; doi:10.1038/s44320-025-00153-x)
Supplement: Supplementary file 42 — Source data Fig. 4 [file 44320_2025_153_MOESM42_ESM.zip]

Archive with 23 entries (18 files):
- MSB202513061T_SourceDataForFig4/
- MSB202513061T_SourceDataForFig4/.DS_Store
- __MACOSX/MSB202513061T_SourceDataForFig4/._.DS_Store
- MSB202513061T_SourceDataForFig4/Fig4A/
- MSB202513061T_SourceDataForFig4/Fig4D/
- MSB202513061T_SourceDataForFig4/Fig4C/
- MSB202513061T_SourceDataForFig4/Fig4B/
- MSB202513061T_SourceDataForFig4/Fig4A/.DS_Store
- __MACOSX/MSB202513061T_SourceDataForFig4/Fig4A/._.DS_Store
- MSB202513061T_SourceDataForFig4/Fig4A/SourceDataForFig4A.xlsx
- __MACOSX/MSB202513061T_SourceDataForFig4/Fig4A/._SourceDataForFig4A.xlsx
- MSB202513061T_SourceDataForFig4/Fig4D/.DS_Store
- __MACOSX/MSB202513061T_SourceDataForFig4/Fig4D/._.DS_Store
- MSB202513061T_SourceDataForFig4/Fig4D/SourceDataForFig4D.xlsx
- __MACOSX/MSB202513061T_SourceDataForFig4/Fig4D/._SourceDataForFig4D.xlsx
- MSB202513061T_SourceDataForFig4/Fig4C/SourceDataForFig4C.xlsx
- __MACOSX/MSB202513061T_SourceDataForFig4/Fig4C/._SourceDataForFig4C.xlsx
- MSB202513061T_SourceDataForFig4/Fig4C/.DS_Store
- __MACOSX/MSB202513061T_SourceDataForFig4/Fig4C/._.DS_Store
- MSB202513061T_SourceDataForFig4/Fig4B/SourceDataForFig4B.xlsx
- __MACOSX/MSB202513061T_SourceDataForFig4/Fig4B/._SourceDataForFig4B.xlsx
- MSB202513061T_SourceDataForFig4/Fig4B/.DS_Store
- __MACOSX/MSB202513061T_SourceDataForFig4/Fig4B/._.DS_Store
