# Supplementary material for: Methylation reprogramming associated with aggressive prostate cancer and ancestral disparities
Source: Mol Syst Biol. 2025 Oct 7;21(12):1676–701. doi: 10.1038/s44320-025-00153-x (PMC12673094; doi:10.1038/s44320-025-00153-x)
Supplement: Supplementary file 42 — Source data Fig. 4 [file 44320_2025_153_MOESM42_ESM.zip › MSB202513061T_SourceDataForFig4/Fig4A/SourceDataForFig4A.xlsx]

## Sheet: Description
Source Data for Figure 4A PCA for the 10,000 most variable positions for the EPICv2 African “tumour-associated discovery cohort” by cancer status: those with PCa (n = 35), and those without PCa (n = 58).

## Sheet: SourceData
Sample_ID	x	y	pcolor	ptype
KAL0057	-21.1463	6.88451	TUM	African
KAL0067	-8.74256	2.27592	TUM	African
KAL0075	-14.3558	7.24025	TUM	African
SMU248	-8.86733	-6.62284	TUM	African
SMU237	-32.4867	-1.38396	TUM	African
DOD041	-18.0278	3.4524	TUM	African
DSM011	-15.0658	-3.41688	TUM	African
DSM044	-13.5599	-7.40569	TUM	African
DSM083	-15.1574	4.60355	TUM	African
NAM5054	-12.7458	5.37632	TUM	African
NAM5055	6.62102	-0.203084	noTUM	African
TAF009	-3.54283	-10.5798	TUM	African
TAF011	10.489	-14.7713	noTUM	African
TAF015	6.64614	-11.2552	noTUM	African
TAF016	11.2183	-3.11108	noTUM	African
TAF017	-17.3354	6.14799	TUM	African
TAF019	5.53411	-3.14789	noTUM	African
DOD002	-16.9186	-3.06131	TUM	African
DOD003	10.8614	-3.19297	noTUM	African
DOD004	11.6869	9.06489	noTUM	African
DOD006	14.6822	-6.11355	noTUM	African
DOD007	14.1544	-8.63421	noTUM	African
DOD009	8.41155	-10.2064	noTUM	African
DOD015	-22.2296	-0.416916	TUM	African
DOD017	14.5576	7.66798	noTUM	African
DOD019	10.7083	-1.61551	noTUM	African
DSM002	-12.956	-1.85827	TUM	African
DSM003	11.2356	0.0115306	noTUM	African
DSM008	10.6659	2.74929	noTUM	African
DSM004	1.05615	2.77066	noTUM	African
DOD050	13.4546	4.27078	noTUM	African
DOD052	11.8224	-0.880743	noTUM	African
DOD053	-26.5395	0.822715	TUM	African
DOD054	12.6836	-8.38125	noTUM	African
DOD055	-23.4957	-3.51713	TUM	African
DOD056	7.2467	-1.72741	noTUM	African
DOD059	10.9647	-4.44902	noTUM	African
DOD060	9.60631	2.58225	noTUM	African
DOD061	13.7686	11.339	noTUM	African
DOD062	-15.5579	5.37413	TUM	African
DOD063	13.5006	10.0928	noTUM	African
DOD064	11.652	-7.18128	noTUM	African
DOD065	-11.251	-4.38041	TUM	African
DOD066	-31.5524	-1.33422	TUM	African
DOD067	-33.4431	3.06008	TUM	African
DOD068	-21.215	-1.35538	TUM	African
DOD071	12.2853	4.30638	noTUM	African
DOD073	-23.4204	3.86934	TUM	African
DOD074	-30.0905	1.28719	TUM	African
DOD076	11.019	7.08906	noTUM	African
DSM022	-8.96872	-8.07419	TUM	African
DOD078	7.55881	1.32917	noTUM	African
DOD079	9.40964	0.428145	noTUM	African
DOD084	-18.6294	-3.98516	TUM	African
DOD085	9.31878	-1.43858	noTUM	African
DOD086	-23.6849	-4.40776	TUM	African
DOD087	-10.8711	-0.311977	TUM	African
DOD088	7.39184	6.99619	noTUM	African
TAF012	-18.3918	3.98453	TUM	African
TAF013	11.4782	11.3278	noTUM	African
TAF014	11.5061	-5.08922	noTUM	African
DSM010	-5.02289	-4.2692	TUM	African
DSM032	6.4848	0.660597	noTUM	African
DSM033	-12.3816	-0.768946	TUM	African
DSM034	11.5756	-9.43076	noTUM	African
DSM036	6.39466	0.832903	noTUM	African
DSM037	13.7546	3.14492	noTUM	African
DSM027	14.2538	-7.29629	noTUM	African
DSM028	12.9412	4.3274	noTUM	African
DSM029	13.6743	3.39033	noTUM	African
DSM023	13.281	-5.77246	noTUM	African
DSM025	-10.7024	-8.37806	TUM	African
DSM017	13.8196	0.470096	noTUM	African
DSM018	13.0485	4.00871	noTUM	African
DSM019	14.3545	3.42767	noTUM	African
DSM040	10.9694	6.74479	noTUM	African
DSM041	12.3369	6.22988	noTUM	African
DSM043	1.31615	3.83311	noTUM	African
DSM046	11.9765	5.02048	noTUM	African
DSM048	13.5828	-6.65496	noTUM	African
DSM050	11.1407	-0.355855	noTUM	African
DSM078	13.3221	3.59701	noTUM	African
DSM081	2.15391	5.02051	noTUM	African
DSM012	8.2482	1.15576	noTUM	African
DOD036	7.92108	9.64414	noTUM	African
DOD044	12.4279	-7.6132	noTUM	African
DOD045	-9.86117	2.14779	TUM	African
DOD046	14.5734	-1.19903	noTUM	African
DOD047	13.6882	2.46818	noTUM	African
DOD048	8.24721	-7.24529	noTUM	African
DOD049	11.4708	5.67186	noTUM	African
DSM091	-22.1537	3.75873	TUM	African
DOD031	-29.782	0.534991	TUM	African
