# Supplementary material for: Methylation reprogramming associated with aggressive prostate cancer and ancestral disparities
Source: Mol Syst Biol. 2025 Oct 7;21(12):1676–701. doi: 10.1038/s44320-025-00153-x (PMC12673094; doi:10.1038/s44320-025-00153-x)
Supplement: Supplementary file 42 — Source data Fig. 4 [file 44320_2025_153_MOESM42_ESM.zip › MSB202513061T_SourceDataForFig4/Fig4D/SourceDataForFig4D.xlsx]

## Sheet: Description
Source Data for Figure 4D DMP cluster analysis heatmap by cancer status, ISUP grade group and chromatin state. Rows represent CpG sites (n = 9,501) and columns, patients (n = 93). The methylation level is represented by a -value between 0 (completely unmethylated, blue) and 1 (fully methylated, red).

## Sheet: SourceData
	KAL0057	KAL0067	KAL0075	SMU248	SMU237	DOD041	DSM011	DSM044	DSM083	NAM5054	NAM5055	TAF009	TAF011	TAF015	TAF016	TAF017	TAF019	DOD002	DOD003	DOD004	DOD006	DOD007	DOD009	DOD015	DOD017	DOD019	DSM002	DSM003	DSM008	DSM004	DOD050	DOD052	DOD053	DOD054	DOD055	DOD056	DOD059	DOD060	DOD061	DOD062	DOD063	DOD064	DOD065	DOD066	DOD067	DOD068	DOD071	DOD073	DOD074
cg25214789_TC21	0.448927	0.378087	0.466296	0.397656	0.499054	0.420826	0.486491	0.433276	0.448404	0.410635	0.276173	0.364962	0.181232	0.189058	0.192645	0.553984	0.203061	0.520113	0.242968	0.212937	0.215453	0.203527	0.259069	0.529771	0.224735	0.193598	0.45458	0.193911	0.236018	0.307057	0.219595	0.224044	0.505634	0.189107	0.515016	0.143375	0.192454	0.202287	0.212449	0.36108	0.197608	0.191479	0.374593	0.545118	0.55301	0.536215	0.245218	0.548439	0.474265
cg16761581_BC21	0.525905	0.429792	0.432452	0.440769	0.455186	0.43434	0.475498	0.45492	0.473024	0.408589	0.328796	0.36311	0.218573	0.203843	0.226855	0.52364	0.306863	0.454037	0.273763	0.245988	0.22132	0.220357	0.252283	0.508697	0.256555	0.213408	0.465263	0.236742	0.277499	0.349776	0.261123	0.256813	0.437778	0.21801	0.44594	0.22022	0.210044	0.219438	0.228559	0.346988	0.224035	0.237559	0.388915	0.566146	0.53002	0.468174	0.253102	0.47678	0.514412
cg26573704_TC21	0.496576	0.492613	0.360316	0.406542	0.558582	0.427977	0.45237	0.45197	0.488122	0.421096	0.249549	0.3364	0.149413	0.208772	0.154271	0.431345	0.200765	0.474176	0.245048	0.169825	0.191474	0.160406	0.194258	0.459357	0.230422	0.158828	0.320181	0.149565	0.242373	0.30101	0.175443	0.201713	0.482259	0.144289	0.507862	0.11051	0.128289	0.211017	0.18947	0.292761	0.179694	0.160867	0.370802	0.500458	0.525117	0.431906	0.203165	0.494431	0.475014
cg03787864_TC11	0.564291	0.451944	0.467519	0.401106	0.63159	0.613363	0.523422	0.488415	0.600985	0.555768	0.308943	0.410058	0.165335	0.184864	0.203693	0.621464	0.217346	0.566914	0.214561	0.218702	0.226868	0.187481	0.23725	0.565726	0.233142	0.196524	0.461743	0.191915	0.228882	0.347208	0.228498	0.239868	0.499614	0.179074	0.616888	0.152369	0.157493	0.19438	0.206211	0.39737	0.203196	0.198964	0.470434	0.63588	0.633816	0.541197	0.225498	0.643077	0.616335
cg09729613_BC11	0.410905	0.415972	0.235458	0.366189	0.447495	0.356228	0.397857	0.344685	0.407388	0.30169	0.24069	0.3173	0.163742	0.198751	0.186398	0.387141	0.184538	0.428559	0.234339	0.219116	0.212311	0.203032	0.206395	0.385745	0.215253	0.191436	0.363439	0.184745	0.228837	0.259021	0.220137	0.224847	0.410238	0.190679	0.403246	0.153933	0.185702	0.213815	0.200664	0.256243	0.194017	0.185318	0.267345	0.452679	0.463561	0.399301	0.24161	0.455769	0.461601
cg01185682_TC11	0.39088	0.405871	0.335954	0.422674	0.426056	0.469553	0.428391	0.403973	0.439022	0.448888	0.29617	0.381995	0.184733	0.176685	0.211065	0.489205	0.239658	0.45988	0.234949	0.202233	0.200171	0.222992	0.219306	0.440174	0.219923	0.166132	0.380671	0.167754	0.224877	0.27589	0.210602	0.21847	0.435578	0.157669	0.470631	0.157363	0.150956	0.17901	0.22802	0.323703	0.213163	0.193918	0.412098	0.434952	0.464052	0.439433	0.224902	0.493582	0.477754
cg14130039_BC21	0.523419	0.514552	0.387179	0.457469	0.440503	0.491268	0.446945	0.458629	0.520934	0.404423	0.284873	0.346375	0.220737	0.230458	0.213262	0.536516	0.265684	0.466924	0.267335	0.216559	0.227737	0.22933	0.280802	0.501834	0.259049	0.237581	0.476514	0.249277	0.291431	0.361629	0.271949	0.263723	0.497383	0.228731	0.567855	0.20023	0.256496	0.256563	0.259138	0.336472	0.23992	0.261483	0.391691	0.572416	0.518151	0.570883	0.308767	0.567682	0.61697
cg12627583_TC21	0.514573	0.547888	0.278147	0.424444	0.550958	0.4249	0.461543	0.425046	0.486146	0.353753	0.263445	0.41182	0.203365	0.242126	0.215775	0.462513	0.228444	0.500332	0.287766	0.244871	0.239278	0.234192	0.232275	0.503811	0.274311	0.252811	0.439959	0.222534	0.257774	0.249915	0.249943	0.261492	0.464495	0.216222	0.483332	0.204678	0.243084	0.246751	0.24959	0.344383	0.230888	0.247797	0.364809	0.561758	0.595724	0.408947	0.276251	0.530528	0.548604
cg07658657_BC21	0.452969	0.48325	0.440162	0.361607	0.54958	0.4576	0.465425	0.457423	0.387709	0.406645	0.25892	0.370693	0.222056	0.224452	0.230536	0.548376	0.234042	0.490833	0.244372	0.215845	0.221788	0.193987	0.277439	0.506074	0.207742	0.191922	0.436753	0.224384	0.256259	0.26568	0.230246	0.252573	0.486851	0.210558	0.502912	0.153857	0.172119	0.193695	0.197231	0.354302	0.237144	0.223773	0.35925	0.56842	0.548267	0.551865	0.239504	0.564245	0.491615
cg19241327_BC11	0.388706	0.466517	0.329336	0.417292	0.492963	0.464498	0.454457	0.400913	0.460375	0.390298	0.348807	0.421814	0.210702	0.315781	0.268594	0.528236	0.248339	0.486792	0.326596	0.278344	0.243154	0.236578	0.3174	0.488478	0.285978	0.23993	0.416783	0.22576	0.302143	0.349292	0.268806	0.296475	0.448279	0.238019	0.499733	0.227682	0.241745	0.250515	0.283068	0.331583	0.279979	0.268742	0.389928	0.51566	0.47374	0.468592	0.27317	0.494011	0.436087
cg10069493_BC11	0.518964	0.456664	0.39124	0.372509	0.486429	0.485639	0.542049	0.50894	0.51598	0.436325	0.267802	0.39235	0.17336	0.143851	0.15394	0.54994	0.16332	0.496407	0.161534	0.198591	0.169344	0.163906	0.243348	0.506333	0.207034	0.160854	0.459673	0.261521	0.222313	0.3364	0.182931	0.201855	0.522617	0.142423	0.543512	0.258023	0.139791	0.142006	0.175845	0.3522	0.187682	0.160233	0.403827	0.571099	0.586171	0.536287	0.194501	0.585948	0.544895
cg05133205_BC11	0.480164	0.483011	0.351421	0.450785	0.47364	0.507715	0.427467	0.416765	0.458793	0.406241	0.26334	0.327909	0.211829	0.227646	0.223007	0.497699	0.266876	0.419814	0.254099	0.216781	0.210643	0.216231	0.252538	0.469855	0.261438	0.230969	0.459996	0.215203	0.268145	0.328826	0.239534	0.268335	0.490001	0.240483	0.550997	0.237167	0.231654	0.238767	0.256015	0.331253	0.22473	0.263454	0.354623	0.540704	0.500309	0.55399	0.295603	0.568264	0.572586
cg04223671_BC11	0.492777	0.440362	0.390838	0.340124	0.560659	0.408017	0.317568	0.431276	0.456881	0.361257	0.25239	0.35044	0.150754	0.247524	0.180096	0.403366	0.195827	0.409511	0.194597	0.200509	0.191978	0.167548	0.19086	0.485786	0.202065	0.178055	0.398669	0.171598	0.2083	0.279965	0.188187	NA	0.455122	0.158428	0.531801	0.146502	0.15429	0.195275	0.193804	0.308405	0.194023	0.175912	0.342676	0.554081	0.454696	0.524051	0.206833	0.453393	0.501264
cg10953487_TC21	0.473425	0.494322	0.40859	0.417969	0.528236	0.4274	0.461698	0.451374	0.426323	0.387112	0.352457	0.382938	0.246344	0.29766	0.257266	0.511264	0.301159	0.477365	0.290528	0.259843	0.289553	0.241483	0.282259	0.486958	0.30536	0.257072	0.399617	0.293237	0.29473	0.356795	0.302767	0.293257	0.481833	0.257083	0.510509	0.231956	0.234791	0.274324	0.280226	0.348035	0.287706	0.262477	0.362497	0.516297	0.537946	0.505723	0.311898	0.517325	0.516369
cg09691340_BC11	0.550896	0.464067	0.421722	0.434125	0.512303	0.536957	0.520895	0.486818	0.467215	0.484923	0.305611	0.434736	0.200001	0.252132	0.210021	0.530703	0.306023	0.513793	0.238835	0.23292	0.208111	0.193185	0.356349	0.531269	0.238828	0.192553	0.539854	0.18792	0.236828	0.293409	0.229146	0.240652	0.457396	0.181738	0.302844	0.147571	0.203367	0.191808	0.221671	0.359224	0.22705	0.190385	0.457996	0.526688	0.551507	0.53153	0.241399	0.613309	0.548871
cg25240047_BC11	0.548853	0.498089	0.407189	0.408213	0.501819	0.421479	0.506449	0.495075	0.54522	0.422369	0.24113	0.328249	0.186594	0.19573	0.203887	0.436363	0.20943	0.52175	0.226429	0.206769	0.215552	0.194016	0.204734	0.512536	0.250574	0.202287	0.31489	0.199079	0.249221	0.294133	0.208681	0.193019	0.521685	0.187344	0.573994	0.145474	0.173216	0.217323	0.21741	0.215425	0.202903	0.200515	0.447534	0.39216	0.628902	0.437419	0.242364	0.613406	0.551896
cg12334180_BC21	0.522265	0.521882	0.355832	0.455057	0.554978	0.479008	0.494088	0.433024	0.501126	0.43612	0.348847	0.391349	0.234517	0.293332	0.318145	0.518194	0.316486	0.499343	0.300418	0.259487	0.286783	0.275295	0.314099	0.506274	0.263039	0.276091	0.47136	0.258741	0.319195	0.327609	0.284133	0.30648	0.465281	0.266922	0.511868	0.219172	0.273167	0.263236	0.2678	0.337358	0.264642	0.26447	0.383318	0.523036	0.529219	0.495409	0.282426	0.491377	0.471127
cg26412532_TC21	0.490728	0.505403	0.277391	0.336021	0.551253	0.419523	0.407775	0.410455	0.425318	0.371947	0.256543	0.322439	0.173379	0.159399	0.190197	0.482787	0.220518	0.443998	0.173664	0.179555	0.177449	0.178054	0.197811	0.479073	0.226413	0.16271	0.350413	0.157239	0.191871	0.250683	0.183099	0.205726	0.433114	0.155121	0.453241	0.114983	0.137093	0.15755	0.170357	0.306369	0.178149	0.165948	0.328323	0.580511	0.508682	0.427454	0.200942	0.538957	0.482156
cg11890740_BC11	0.497273	0.449007	0.226374	0.311886	0.486445	0.473641	0.44205	0.390322	0.448233	0.356766	0.240815	0.322855	0.187837	0.149811	0.182249	0.478027	0.167088	0.44172	0.23169	0.184564	0.188039	0.153649	0.211408	0.4566	0.185729	0.155653	0.371916	0.153089	0.206934	0.284356	0.177433	0.172723	0.454785	0.140322	0.434062	0.14416	0.153014	0.157471	0.185377	0.29538	0.171418	0.147909	0.324936	0.512502	0.550298	0.431972	0.191917	0.566797	0.533259
cg04194494_TC11	0.461342	0.454175	0.341333	0.321491	0.405144	0.366185	0.44689	0.417747	0.402873	0.354933	0.257612	0.323722	0.173911	0.179823	0.181303	0.524395	0.182984	0.473298	0.205478	0.200227	0.188262	0.1765	0.205688	0.440004	0.208493	0.168947	0.360229	0.196565	0.215862	0.2796	0.218071	0.218789	0.457482	0.168443	0.497548	0.244521	0.165432	0.195435	0.213271	0.287693	0.203565	0.184342	0.363768	0.569432	0.53217	0.455846	0.218025	0.516568	0.483989
cg06532037_TC11	0.457609	0.41927	0.330582	0.433275	0.523803	0.435155	0.430515	0.444212	0.460407	0.419655	0.245597	0.304039	0.156548	0.193233	0.190164	0.408082	0.185268	0.475412	0.271323	0.225594	0.219231	0.204106	0.251944	0.469893	0.242537	0.191194	0.422742	0.205002	0.252167	0.334981	0.221723	0.215492	0.435381	0.204048	0.475143	0.166201	0.180444	0.212651	0.210005	0.238027	0.213345	0.207289	0.392823	0.389003	0.480579	0.459146	0.237833	0.515368	0.502333
cg25060829_TC11	0.541569	0.513736	0.344583	0.469991	0.52228	0.473333	0.49403	0.472521	0.503943	0.480275	0.284264	0.312627	0.176186	0.203576	0.18741	0.536669	0.189973	0.488753	0.255074	0.227033	0.201892	0.201995	0.20358	0.499022	0.230796	0.185887	0.386604	0.211793	0.248411	0.272531	0.225297	0.212234	0.508463	0.191722	0.543989	0.152967	0.295487	0.182281	0.210362	0.27744	0.208441	0.186735	0.43399	0.507606	0.582127	0.428328	0.227131	0.611209	0.528883
cg05415131_BC11	0.402698	0.354395	0.338138	0.347651	0.478386	0.41481	0.413769	0.353002	0.432048	0.344013	0.286581	0.298936	0.194298	0.230634	0.257263	0.445426	0.224064	0.430109	0.234341	0.246092	0.224538	0.224444	0.243683	0.436299	0.25052	0.215768	0.380712	0.209978	0.236906	0.278243	0.244182	0.236501	0.429873	0.206164	0.442672	0.176052	0.196654	0.215143	0.226573	0.307732	0.219761	0.205974	0.323646	0.459843	0.455048	0.488341	0.246984	0.45256	0.520702
cg19505129_BC11	0.541843	0.472997	0.292819	0.358189	0.509883	0.512145	0.467497	0.424497	0.495596	0.425099	0.25218	0.376245	0.214648	0.208826	0.203847	0.512226	0.189686	0.481233	0.266132	0.196016	0.187279	0.174883	0.241023	0.512489	0.201686	0.173931	0.41558	0.15333	0.245333	0.307528	0.184779	0.186343	0.461358	0.145754	0.476509	0.164802	0.22707	0.16313	0.19592	0.348257	0.180598	0.172349	0.368779	0.530074	0.523452	0.4873	0.20233	0.576074	0.558113
cg19729649_TC11	0.452713	0.416747	0.343174	0.426695	0.520701	0.486277	0.484203	0.422182	0.450439	0.405093	0.346607	0.39071	0.259315	0.240488	0.274374	0.503073	0.297268	0.42069	0.293148	0.254857	0.274084	0.270174	0.25937	0.439469	0.329897	0.253603	0.47513	0.236274	0.311206	0.367168	0.310357	0.273162	0.468186	0.285037	0.523925	0.25492	0.241763	0.257626	0.277869	0.3484	0.262526	0.253678	0.387484	0.518029	0.542537	0.415354	0.329243	0.511168	0.474604
cg15313226_BC11	0.476149	0.425563	0.318003	0.460647	0.513943	0.456558	0.480116	0.427903	0.485671	0.434043	0.342392	0.429476	0.158392	0.183455	0.19698	0.433724	0.182062	0.47927	0.189176	0.21707	0.206744	0.175713	0.221268	0.468497	0.212908	0.183686	0.429112	0.176686	0.208428	0.357423	0.20535	0.188635	0.443744	0.165462	0.495579	0.137373	0.156637	0.190105	0.198323	0.366509	0.199436	0.185003	0.364926	0.525509	0.492449	0.471482	0.223203	0.500708	0.498631
cg23376821_TC21	0.298988	0.380262	0.376898	0.43868	0.482232	0.463905	0.410606	0.443147	0.460837	0.448596	0.312358	0.36551	0.243212	0.219002	0.222389	0.495808	0.223264	0.469548	0.26377	0.242615	0.248268	0.222545	0.255375	0.496157	0.278959	0.268576	0.510264	0.239894	0.260234	0.301647	0.275156	0.241847	0.429798	0.208968	0.423968	0.185655	0.302969	0.233679	0.287187	0.273521	0.232239	0.233509	0.397648	0.473955	0.528816	0.481994	0.276637	0.57352	0.517743
cg19906093_BC11	0.514261	0.381198	0.376097	0.500564	0.524293	0.485209	0.496624	0.473329	0.529613	0.451715	0.383821	0.3733	0.198968	0.207344	0.220236	0.490881	0.226089	0.522702	0.240486	0.240692	0.245283	0.221354	0.22813	0.489108	0.250068	0.231935	0.495549	0.227345	0.253371	0.371836	0.23752	0.213804	0.488398	0.210607	0.531897	0.175117	0.195391	0.224517	0.233424	0.37774	0.233575	0.220839	0.388843	0.547465	0.550901	0.510589	0.253224	0.553487	0.532567
cg12738718_BC21	0.399019	0.417983	0.241341	0.379021	0.252797	0.355355	0.338126	0.377165	0.384125	0.316246	0.223751	0.297194	0.185494	0.166219	0.189671	0.443368	0.188702	0.414422	0.209875	0.17773	0.192988	0.199614	0.22177	0.448133	0.241309	0.182683	0.362388	0.183873	0.205779	0.25683	0.20691	0.228533	0.394495	0.174626	0.472267	0.141597	0.170456	0.172265	0.192895	0.178407	0.190948	0.188837	0.294467	0.433496	0.423618	0.383017	0.232448	0.49456	0.502143
cg25170591_BC11	0.51542	0.527581	0.26534	0.388753	0.585312	0.479664	0.47911	0.436257	0.482053	0.390387	0.293349	0.376085	0.17696	0.201777	0.213001	0.536603	0.240359	0.476954	0.22361	0.197423	0.191826	0.207616	0.220318	0.481087	0.243344	0.178489	0.387099	0.182282	0.206725	0.304975	0.20319	0.2211	0.487923	0.184542	0.517613	0.134879	0.167615	0.211867	0.21349	0.338022	0.212577	0.191864	0.368538	0.609907	0.547361	0.480938	0.223835	0.617711	0.559437
cg16831085_BC11	0.499707	0.449203	0.405205	0.409398	0.494694	0.483959	0.513645	0.46707	0.494817	0.435027	0.29659	0.412697	0.177775	0.172261	0.174585	0.571616	0.166756	0.486431	0.188943	0.206055	0.177774	0.161008	0.286733	0.492177	0.220805	0.160052	0.448715	0.275448	0.253282	0.335823	0.206422	0.258395	0.505591	0.167484	0.523875	0.30024	0.15881	0.160473	0.204582	0.342934	0.192371	0.184027	0.405984	0.577878	0.577093	0.522391	0.217982	0.569187	0.5158
cg08350814_BC11	0.489306	0.460166	0.343876	0.478402	0.547559	0.482012	0.495599	0.475711	0.509969	0.47405	0.298836	0.385494	0.173704	0.180714	0.188327	0.468346	0.201113	0.502919	0.257374	0.231306	0.210643	0.193278	0.285015	0.475977	0.224716	0.189142	0.453564	0.185755	0.253538	0.340959	0.217986	0.200815	0.489251	0.188372	0.522957	0.17968	0.170492	0.207265	0.217589	0.377797	0.205943	0.209011	0.429636	0.551765	0.524382	0.498736	0.227585	0.553494	0.522
cg21883802_BC11	0.458704	0.397502	0.42895	0.44427	0.523355	0.483045	0.445471	0.410379	0.479318	0.404533	0.333259	0.312798	0.162305	0.21523	0.221365	0.448485	0.245624	0.484887	0.23487	0.205166	0.203565	0.193993	0.250887	0.490259	0.240994	0.204041	0.426323	0.193549	0.241991	0.362851	0.206545	0.217445	0.490256	0.18797	0.527111	0.165048	0.202697	0.211151	0.239763	0.289324	0.211036	0.21484	0.387806	0.572505	0.525471	0.498298	0.230303	0.532828	0.539247
cg07433663_TC11	0.427501	0.45098	0.293386	0.444516	0.414925	0.461527	0.41944	0.440753	0.426788	0.372449	0.321395	0.364523	0.205338	0.296098	0.225212	0.358577	0.200285	0.405068	0.229549	0.21317	0.266234	0.247382	0.26614	0.404507	0.272844	0.245286	0.447237	0.190092	0.276848	0.251414	0.260241	0.279869	0.403355	0.246027	0.487733	0.165387	0.192718	0.249843	0.243298	0.310593	0.237326	0.227523	0.42879	0.380564	0.341465	0.329485	0.268451	0.463085	0.450104
cg02144933_BC21	0.426074	0.416711	0.280438	0.384499	0.487434	0.366103	0.422819	0.395009	0.43275	0.277897	0.256766	0.369022	0.174957	0.20333	0.216795	0.343707	0.196415	0.431806	0.274017	NA	0.215721	0.219617	0.214628	0.443011	0.226236	0.220915	0.37649	0.19617	0.231975	0.262586	0.229089	0.217678	0.424846	0.197207	0.428915	0.180965	0.176037	0.218261	0.219044	0.272786	0.205548	0.199775	0.310698	0.509865	0.526864	0.382739	0.260145	0.466931	0.492086
cg07251911_BC21	0.467997	0.509198	0.37063	0.391564	0.601094	0.492208	0.47883	0.464204	0.49245	0.445293	0.308716	0.38915	0.174015	0.251778	0.194139	0.502844	0.25274	0.497328	0.300286	0.199761	0.208236	0.189611	0.230524	0.471358	0.229166	0.193896	0.477126	0.169997	NA	0.340775	0.210236	0.217667	0.500134	0.175953	0.508748	0.122197	0.15112	0.202397	0.237797	0.337068	0.205352	0.215314	0.407611	0.477305	0.55058	0.440938	0.263245	0.523368	0.529858
cg26272220_BC11	0.508005	0.419758	0.363749	0.419708	0.482754	0.524685	0.456798	0.454224	0.461047	0.421102	0.309508	0.388081	0.174281	0.256603	0.202924	0.507582	0.250864	0.47329	0.259885	0.208992	0.225591	0.210505	0.236327	0.494549	0.244197	0.206683	0.468044	0.261995	0.309513	0.398564	0.23129	0.221186	0.474398	0.25025	0.505629	0.206297	0.204133	0.25528	0.253644	0.335143	0.263769	0.19782	0.425859	0.558106	0.545352	0.506076	0.274044	0.580893	0.558789
cg23997405_TC11	0.574952	0.5677	0.508063	0.499104	0.626654	0.471654	0.525211	0.510869	0.587859	0.504239	0.321942	0.389057	0.242136	0.319963	0.312791	0.540439	0.327662	0.487251	0.311157	0.304988	0.319566	0.28747	0.346798	0.514192	0.312882	0.288582	0.545983	0.274842	NA	0.385537	0.313618	0.302809	0.576225	0.291072	0.603498	0.260998	0.315808	0.282614	0.322741	0.472464	0.326262	0.289072	0.509221	0.632564	0.620123	0.630685	0.310469	0.611223	0.561996
cg16100120_BC21	0.500016	0.38448	0.265447	0.456669	0.540893	0.526549	0.491004	0.384952	0.464108	0.39442	0.258434	0.382595	0.137308	0.204812	0.182481	0.479497	0.17736	0.454253	0.227759	0.187414	0.196352	0.186464	0.234352	0.499406	0.213213	0.220278	0.437051	0.184314	0.26295	0.358915	0.211669	0.235186	0.470441	0.175264	0.473944	0.187778	0.218046	0.193459	0.209338	0.347675	0.200703	0.207079	0.363259	0.567395	0.563216	0.442412	0.246761	0.525755	0.531906
cg08576172_TC21	0.605473	0.597599	0.357343	0.433139	0.579764	0.518195	0.489334	0.42908	0.573212	0.35067	0.234553	0.373315	0.151449	0.264586	0.266106	0.55233	0.303775	0.561349	0.214513	0.216451	0.196228	0.182645	0.266669	0.474253	0.219628	0.202348	0.378666	0.192573	0.241627	0.222786	0.21652	0.222299	0.506026	0.18036	0.549759	0.134043	0.158279	0.190759	0.212671	0.382172	0.207846	0.205452	0.343505	0.640626	0.61084	0.608093	0.225145	0.636565	0.633339
cg01096273_TC21	0.531275	0.457224	0.265097	0.452078	0.518201	0.501939	0.490737	0.431172	0.510366	0.450802	0.347645	0.384102	0.239724	0.281277	0.275408	0.541417	0.290559	0.463436	0.298231	0.258179	0.241391	0.223699	0.330351	0.471857	0.291327	0.279802	0.465877	0.268322	0.284848	0.376154	0.256071	0.308977	0.465404	0.250713	0.497849	0.194905	0.278311	0.235076	0.254888	0.369925	0.259241	0.247371	0.385498	0.514454	0.510403	0.49497	0.274838	0.481771	0.510907
cg06126713_TC21	0.487576	0.371375	0.383274	0.30395	0.49824	0.389875	0.436277	0.291532	0.394769	0.329886	0.138979	0.243667	0.0618541	0.134465	0.0822055	0.448402	0.102169	0.44259	0.10998	0.137568	0.0786622	0.10931	0.123169	0.522868	0.110701	0.153836	0.340099	0.143645	0.175257	0.220962	0.1348	0.152799	0.46595	0.128201	0.427684	0.0717776	0.0674945	0.150395	0.187631	0.266296	0.0855131	0.100621	0.302534	0.545893	0.471294	0.451361	0.213523	0.516605	0.521872
cg06355683_BC21	0.484324	0.525516	0.279956	0.366219	0.414107	0.337512	0.394163	0.325726	0.393541	0.356313	0.271501	0.322402	0.223898	0.25313	0.216639	0.506499	0.214237	0.458439	0.231007	0.234474	0.228188	0.212272	0.253926	0.407601	0.254531	0.2156	0.390815	0.222641	0.250649	0.271431	0.236238	0.21677	0.403297	0.201059	0.446868	0.17448	0.228409	0.213762	0.239556	0.237	0.239707	0.210134	0.297027	0.488457	0.494845	0.430029	0.252253	0.430894	0.445723
cg15338327_BC11	0.398995	0.392345	0.328282	0.358963	0.468345	0.42656	0.415739	0.379384	0.434181	0.287	0.271586	0.331896	0.187583	0.251645	0.217972	0.518837	0.266194	0.449987	0.226755	0.189964	0.208087	0.217319	0.226927	0.424001	0.248874	0.223361	0.365001	0.186637	0.269118	0.31827	0.209366	0.231526	0.404224	0.191775	0.443306	0.172705	0.20499	0.220812	0.230163	0.286962	0.209913	0.225011	0.370183	0.450757	0.454732	0.441181	0.23408	0.474683	0.42391
cg10789281_TC21	0.500623	0.406556	0.342573	0.433051	0.431904	0.483759	0.439337	0.451626	0.466905	0.426055	0.282909	0.379368	0.171753	0.251726	0.216149	0.457111	0.247602	0.456659	0.248615	0.203073	0.214931	0.207129	0.245202	0.487489	0.255169	0.194707	0.422688	0.2437	0.28339	0.356242	0.229966	0.239736	0.438928	0.241892	0.485011	0.202087	0.192555	0.240047	0.248066	0.264438	0.252532	0.194454	0.397466	0.544245	0.519534	0.478739	0.259957	0.557637	0.532326
cg04285033_BC11	0.440097	0.393559	0.417011	0.387248	0.562881	0.456844	0.447253	0.504083	0.476451	0.430957	0.304465	0.418724	0.239319	0.260365	0.267685	0.502644	0.243796	0.515049	0.319739	0.281113	0.284523	0.272171	0.300817	0.527171	0.291467	0.276624	0.368312	0.262989	0.281152	0.342582	0.284226	0.274088	0.492538	0.251901	0.374045	0.196017	0.253153	0.27819	0.279889	0.283152	0.284069	0.244572	0.428902	0.436392	0.582886	0.374357	0.290709	0.565493	0.51335
cg10318116_TC21	0.51966	0.4992	0.363203	0.500018	0.460146	0.490795	0.500373	0.488574	0.544813	0.4895	0.38157	0.390828	0.244151	0.274232	0.278785	0.339358	0.277871	0.509812	0.309153	0.270409	0.270206	0.274671	0.294114	0.488967	0.297586	0.285877	0.54415	0.256913	0.333423	0.375041	0.293275	0.27729	0.49542	0.247195	0.553265	0.219824	0.239716	0.288985	0.273652	0.386029	0.276832	0.264489	0.467119	0.529982	0.627166	0.481924	0.320116	0.562677	0.554605
cg08699646_BC11	0.460768	0.443896	0.336514	0.367453	0.507077	0.438993	0.418646	0.389237	0.414639	0.338518	0.259515	0.336312	0.231418	0.303909	0.280842	0.447895	0.230236	0.485013	0.242806	0.232191	0.245708	0.250644	0.223785	0.483012	0.265396	0.220497	0.463722	0.218203	0.255674	0.273206	0.253927	0.260269	0.437709	0.20759	0.363684	0.180033	0.203755	0.244841	0.243904	0.293853	0.238485	0.232209	0.342344	0.530836	0.479861	0.456443	0.291414	0.49912	0.535526
cg24396624_BC21	0.640784	0.426153	0.422924	0.405428	0.590418	0.498181	0.493999	0.439338	0.539082	0.502217	0.346388	0.46001	0.126534	0.281641	0.265716	0.52818	0.243197	0.574652	0.247795	0.219904	0.198593	0.191214	0.272656	0.524282	0.231959	0.195588	0.466115	0.200889	0.263558	0.341805	0.220428	0.217982	0.612815	0.173878	0.520177	0.161837	0.139451	0.187463	0.227346	0.372076	0.220418	0.193244	0.353403	0.602338	0.629731	0.527811	0.233303	0.632933	0.572657
cg00971050_BC11	0.423574	0.419265	0.157096	0.357013	0.496386	0.384366	0.404363	0.342623	0.395356	0.317932	0.267941	0.28846	0.115627	0.187827	0.172344	0.412327	0.197696	0.445836	0.190119	0.183971	0.176896	0.160541	0.241514	0.393864	0.187885	0.17056	0.31963	0.169079	0.202985	0.31639	0.185497	0.196732	0.386656	0.151119	0.422808	0.113586	0.161926	0.164513	0.185977	0.243725	0.189844	0.156773	0.290057	0.488862	0.392474	0.422309	0.19662	0.473892	0.447681
cg17913386_TC21	0.471342	0.449624	0.344154	0.431039	0.386988	0.375649	0.45351	0.388786	0.42912	0.399569	0.352517	0.350246	0.196408	0.24598	0.210228	0.46163	0.229691	0.449421	0.270132	0.210123	0.233268	0.237382	0.263178	0.348587	0.320612	0.219779	0.414754	0.198572	0.264971	0.356683	0.24858	0.27111	0.426247	0.229607	0.510459	0.187544	0.218047	0.236661	0.252244	0.276966	0.256815	0.230291	0.370248	0.393922	0.483399	0.464468	0.25481	0.476272	0.495166
cg13709870_BC21	0.453297	0.444035	0.358007	0.438356	0.533112	0.508145	0.476648	0.407455	0.446551	0.451055	0.333511	0.383057	0.196298	0.259267	0.166815	0.446599	0.230378	0.45873	0.243381	0.202617	0.176564	0.171014	0.229558	0.440596	0.22017	0.273969	0.437231	0.166396	0.265084	0.317461	0.200873	0.262073	0.474638	0.159579	0.52247	0.189198	0.219885	0.217047	0.211704	0.381689	0.19268	0.191809	0.40192	0.551443	0.544508	0.506745	0.208718	0.513202	0.502376
cg09354556_BC21	0.528459	0.519025	0.345556	0.422495	0.568495	0.440977	0.465593	0.421513	0.475142	0.411177	0.245976	0.312291	0.205272	0.220658	0.198353	0.493556	0.224506	0.470415	0.239602	0.188798	0.2343	0.21255	0.223043	0.406518	0.235777	0.223692	0.395106	0.198066	0.281437	0.342128	0.224883	0.292173	0.487645	0.223793	0.527359	0.162026	0.201968	0.221982	0.281764	0.24955	0.207755	0.214919	0.350013	0.499631	0.592453	0.509518	0.225144	0.531181	0.573345
cg02924459_BC21	0.402756	0.383707	0.281823	0.310494	0.353641	0.367072	0.353808	0.371673	0.371742	0.379815	0.233327	0.305909	0.213781	0.212453	0.210409	0.442457	0.186074	0.431237	0.201086	0.17351	0.228194	0.190094	0.201129	0.416611	0.194744	0.185298	0.372545	0.223383	0.258991	0.242933	0.202823	0.256352	0.427432	0.166071	0.444883	0.154344	0.241303	0.195192	0.199083	0.258872	0.185215	0.151339	0.365487	0.45851	0.474101	0.383795	0.264658	0.459401	0.436533
cg08549665_BC21	0.561844	0.619808	0.52514	0.637965	0.461641	0.55502	0.570724	0.620921	0.647005	0.597332	0.694079	0.629835	0.734496	0.778815	0.73381	0.660813	0.714423	0.57634	0.752656	0.745044	0.737378	0.735835	0.711785	0.604566	0.733709	0.697506	0.631792	0.70658	0.765385	0.675034	0.701302	0.753116	0.538706	0.728534	0.556386	0.688161	0.763014	0.681832	0.726091	0.495882	0.72741	0.752707	0.564726	0.515466	0.482864	0.598617	0.720563	0.521187	0.487697
cg12433395_TC21	0.46156	0.474498	0.403096	0.402029	0.575649	0.518242	0.479471	0.486217	0.476586	0.416625	0.376888	0.385219	0.244712	0.30916	0.306949	0.532532	0.334807	0.527753	0.306271	0.262787	0.268491	0.279491	0.32428	0.535033	0.296762	0.245197	0.499037	0.346625	0.342538	0.352022	0.287996	0.283487	0.496828	0.263115	0.560546	0.262645	0.329599	0.246146	0.27233	0.41578	0.266344	0.272939	0.404126	0.578717	0.526893	0.558326	0.288347	0.559692	0.552654
cg10236452_BC11	0.400488	0.444929	0.176293	0.378986	0.44762	0.378367	0.411703	0.344904	0.330169	0.301337	0.220171	0.335822	0.187444	0.17635	0.177107	0.431098	0.209834	0.361067	0.228289	0.209611	0.200691	0.190683	0.203231	0.417811	0.215204	0.226559	0.397677	0.182643	0.213792	0.198294	0.210947	0.293396	0.381489	0.19908	0.473297	0.162379	0.216642	0.180983	0.199207	0.246232	0.206291	0.185179	0.339376	0.43544	0.380993	0.447308	0.21328	0.466481	0.430464
cg19224557_TC21	0.480331	0.443307	0.344639	0.42519	0.612424	0.525067	0.485484	0.440036	0.508837	0.45632	0.34826	0.436821	0.204783	0.269774	0.322659	0.510885	0.32364	0.543483	0.294205	0.265334	0.249537	0.237579	0.293972	0.538914	0.276293	0.244491	0.505098	0.252408	0.303962	0.37279	0.269951	0.27894	0.475728	0.219121	0.52113	0.21775	0.229738	0.25701	0.260174	0.30297	0.256968	0.245315	0.437444	0.569451	0.581751	0.550153	0.294659	0.550923	0.560634
cg03217795_BC11	0.40653	0.387065	0.331099	0.310082	0.422407	0.35355	0.385114	0.268291	0.409539	0.366005	0.265671	0.367545	0.154513	0.241472	0.181462	0.409406	0.265621	0.407352	0.247405	0.222608	0.189608	0.180391	0.205814	0.478944	0.215629	0.183889	0.34514	0.175465	0.238222	0.269057	0.206707	0.211315	0.415183	0.16105	0.488515	0.151618	0.16876	0.183134	0.199043	0.22676	0.204176	0.17662	0.279791	0.344662	0.469785	0.446926	0.220994	0.463023	0.432915
cg05031016_BC21	0.549391	0.508226	0.431869	0.456252	0.551596	0.435625	0.500691	0.494398	0.512198	0.458922	0.378401	0.419987	0.300948	0.302596	0.298894	0.545221	0.322553	0.496368	0.319834	0.310846	0.302144	0.293252	0.299865	0.515697	0.342329	0.28037	0.496168	0.298367	0.337322	0.397377	0.31307	0.321334	0.468065	0.284227	0.511842	0.314895	0.299563	0.298789	0.318467	0.332712	0.304683	0.31445	0.403307	0.587149	0.583843	0.495059	0.372843	0.501879	0.53139
cg22265335_TC11	0.476766	0.342267	0.354987	0.389228	0.549476	0.524844	0.460525	0.428702	0.422352	0.395066	0.285819	0.342158	0.162937	0.30898	0.231693	0.521843	0.210754	0.349682	0.253662	0.24492	0.228824	0.238739	0.313883	0.446697	0.253579	0.232109	0.374226	0.222754	0.255698	0.304418	0.252439	0.243178	0.473658	0.206227	0.500364	0.181167	0.212052	0.2154	0.231309	0.325761	0.238174	0.215233	0.339931	0.50207	0.507284	0.50194	0.265518	0.529938	0.482447
cg25104124_TC21	0.430707	0.459608	0.232368	0.382134	0.281434	0.390356	0.382085	0.417398	0.364304	0.341871	0.231681	0.291293	0.175775	0.21912	0.224254	0.474603	0.200688	0.45792	0.191731	0.212005	0.162474	0.165725	0.205188	0.432588	0.190062	0.162391	0.361811	0.18641	0.180342	0.196698	0.196159	0.20754	0.35968	0.148201	0.440048	0.112471	0.154071	0.160596	0.145212	0.256356	0.206663	0.147704	0.333363	0.201902	0.513137	0.34874	0.211587	0.542141	0.518056
cg06769296_BC21	0.629939	0.51068	0.456138	0.495316	0.588441	0.555078	0.556193	0.520162	0.530718	0.443286	0.452351	0.408756	0.28678	0.341313	0.325763	0.544702	0.369256	0.581205	0.301867	0.286185	0.316816	0.247579	0.314922	0.594659	0.324185	0.28203	0.598882	0.265003	0.343924	0.34638	0.363597	0.330352	0.530985	0.300628	0.538281	0.260687	0.339933	0.279911	0.306132	0.426998	0.35742	0.316656	0.458269	0.567377	0.66433	0.632518	0.305344	0.604368	0.607927
cg17509603_TC11	0.495509	0.380498	0.408192	0.425919	0.51927	0.482787	0.477665	0.433648	0.484455	0.417206	0.345055	0.376404	0.205204	0.318803	0.267085	0.514886	0.291483	0.489386	0.312481	0.250645	0.256441	0.272259	0.34737	0.495172	0.260761	0.306191	0.445688	0.240818	0.288723	0.355872	0.271505	0.323293	0.485389	0.232218	0.501492	0.223334	0.239043	0.255791	0.273437	0.288099	0.25897	0.261411	0.389102	0.542844	0.495271	0.491834	0.301666	0.533706	0.472832
cg26920212_BC21	0.463392	0.474616	0.314174	0.388931	0.52715	0.47975	0.478151	0.435078	0.450969	0.423837	0.295866	0.375713	0.249533	0.240643	0.269293	0.518949	0.266707	0.510953	0.254585	0.288452	0.250762	0.252622	0.284058	0.502459	0.265694	0.244769	0.406423	0.2572	0.297764	0.340232	0.288938	0.293937	0.50522	0.251104	0.449593	0.229845	0.247188	0.278479	0.245235	0.357493	0.298565	0.259383	0.333199	0.580979	0.554084	0.434692	0.282721	0.487638	0.546985
cg11846236_BC21	0.487883	0.40004	0.355565	0.43231	0.482787	0.431125	0.464706	0.420305	0.4665	0.397891	0.349636	0.358587	0.203622	0.204596	0.20849	0.479616	0.220179	0.472875	0.274573	0.194575	0.235919	0.236235	0.272948	0.406292	0.274989	0.232636	0.405581	0.204075	0.29007	0.362454	0.234046	0.239622	0.497252	0.232075	0.491781	0.19751	0.259609	0.246824	0.257587	0.317459	0.23955	0.228239	0.374566	0.481004	0.515652	0.507869	0.254453	0.493149	0.556039
cg07817686_TC21	0.483076	0.473867	0.276723	0.431808	0.43597	0.472687	0.408558	0.453396	0.445339	0.388309	0.308036	0.317478	0.225652	0.310244	0.24087	0.48157	0.222074	0.456887	0.315515	0.240463	0.264902	0.232056	0.244662	0.440205	0.246351	0.277946	0.427181	0.218378	0.282192	0.351467	0.286129	0.250587	0.405707	0.230455	0.44135	0.209084	0.252918	0.257142	0.274359	0.237002	0.23746	0.250555	0.368578	0.440384	0.518076	0.408988	0.264619	0.441947	0.448386
cg23937816_TC21	0.553874	0.430758	0.391743	0.425743	0.470256	0.438065	0.460042	0.451954	0.516995	0.404736	0.322516	0.393787	0.24554	0.338822	0.272849	0.385661	0.261575	0.483809	0.303017	0.2773	0.279594	0.270245	0.298878	0.52285	0.295184	0.271579	0.454553	0.29224	0.299265	0.324589	0.295785	0.309841	0.497793	0.245363	0.4459	0.212413	0.277191	0.263686	0.295629	0.283424	0.271731	0.255802	0.401382	0.567995	0.568295	0.480252	0.330007	0.519186	0.544977
cg07519235_TC21	0.620281	0.45312	0.359758	0.43351	0.593914	0.526396	0.5105	0.486657	0.51139	0.456155	0.333568	0.358483	0.196863	0.241768	0.236047	0.591657	0.21268	0.467652	0.232014	0.212431	0.202582	0.208998	0.31875	0.517152	0.251824	0.232924	0.535242	0.208383	0.259657	0.365744	0.280598	0.229671	0.50169	0.184221	0.521995	0.170299	0.162938	0.207117	0.256022	0.392314	0.214248	0.199215	0.412009	0.603679	0.595101	0.552221	0.2344	0.646182	0.538073
cg04005344_TC21	0.567668	0.487796	0.47733	0.41756	0.582724	0.497402	0.38413	0.452976	0.47081	0.425537	0.31276	0.32843	0.255839	0.274588	0.252276	0.580849	0.23533	0.437348	0.292397	0.249791	0.261644	0.227955	0.257077	0.523033	0.286373	0.227798	0.512649	0.229248	0.254098	0.298271	0.272952	0.275343	0.50002	0.236141	0.49902	0.236607	0.188578	0.225421	0.270331	0.382446	0.275292	0.233262	0.392671	0.591474	0.582496	0.443269	0.299531	0.438987	0.574143
cg12265829_BC21	0.514338	0.491022	0.303534	0.481033	0.516648	0.450087	0.492734	0.465653	0.473536	0.426488	0.33723	0.359081	0.269104	0.252955	0.261188	0.525929	0.303256	0.462649	0.263108	0.271578	0.258222	0.249855	0.276588	0.493759	0.317267	0.230015	0.487326	0.31176	0.282017	0.358914	0.277997	0.307154	0.480549	0.245626	0.415053	0.270526	0.259686	0.220624	0.298296	0.363803	0.247701	0.26681	0.384618	0.606524	0.573835	0.479242	0.281754	0.543574	0.561585
cg05064925_TC11	0.506766	0.356434	0.390373	0.365238	0.564296	0.582359	0.507785	0.467259	0.470673	0.403828	0.329282	0.402529	0.140645	0.218147	0.196974	0.522279	0.187556	0.498936	0.240502	0.212223	0.22849	0.200407	0.265237	0.544666	0.226919	0.220821	0.410596	0.191898	0.234109	0.27473	0.226083	0.242571	0.513735	0.195022	0.483924	0.169836	0.155694	0.207795	0.19859	0.337478	0.200462	0.211959	0.366642	0.578136	0.563252	0.485906	0.217121	0.464188	0.525491
cg07351192_BC11	0.501055	0.496715	0.343543	0.375808	0.453129	0.469001	0.395603	0.426892	0.4457	0.416437	0.346185	0.343617	0.228081	0.300081	0.241372	0.405468	0.258554	0.463533	0.267513	0.239516	0.274098	0.270715	0.280492	0.452417	0.334504	0.247179	0.479271	0.224636	0.31926	0.335447	0.260493	0.296083	0.495299	0.273701	0.548702	0.214287	0.261858	0.268319	0.275731	0.25541	0.261442	0.271628	0.390743	0.505107	0.533878	0.41236	0.311221	0.473478	0.537793
cg03172947_BC21	0.462452	0.435885	0.265497	0.389219	0.527017	0.437126	0.428127	0.414226	0.448435	0.400987	0.324574	0.31246	0.174401	0.234901	0.206148	0.408489	0.217429	0.478708	0.253564	0.196894	0.222664	0.230178	0.207255	0.470723	0.221023	0.231266	0.42782	0.196093	0.279877	0.33073	0.225594	0.248476	0.477374	0.202679	0.475104	0.172619	0.186482	0.234199	0.256739	0.293753	0.187303	0.232432	0.345774	0.522727	0.515598	0.501807	0.248464	0.512543	0.5129
cg10210594_TC11	0.548086	0.533364	0.32808	0.514932	0.584731	0.576882	0.535151	0.520435	0.477269	0.446444	0.40467	0.484084	0.211427	0.221854	0.234494	0.54763	0.286279	0.507874	0.284502	0.222027	0.216186	0.20576	0.232267	0.563237	0.246814	0.239231	0.536123	0.231128	0.252887	0.237459	0.251222	0.276145	0.507559	0.27779	0.582148	0.247186	0.354147	0.232888	0.232242	0.394903	0.248043	0.218669	0.470191	0.533623	0.524076	0.546254	0.31751	0.577933	0.576762
cg19923629_BC11	0.645084	0.505042	0.41302	0.435553	0.615853	0.601712	0.494519	0.457091	0.558627	0.476727	0.323672	0.450726	0.252248	0.307684	0.273983	0.579876	0.287298	0.414744	0.321095	0.267484	0.248743	0.235363	0.310329	0.499169	0.274335	0.221439	0.498891	0.218555	0.267286	0.395699	0.252908	0.279329	0.527604	0.208804	0.547813	0.186807	0.204089	0.23044	0.247457	0.412164	0.251312	0.222801	0.387339	0.643054	0.626105	0.55817	0.268366	0.673179	0.594743
cg08412968_TC21	0.47471	0.425853	0.354188	0.413799	0.53256	0.46322	0.435236	0.380994	0.464111	0.371394	0.332175	0.320805	0.190002	0.262827	0.252591	0.439933	0.278843	0.462472	0.280781	0.214417	0.212505	0.218952	0.283805	0.472784	0.276043	0.224981	0.425656	0.196469	0.26649	0.329808	0.233485	0.242177	0.465797	0.20992	0.506679	0.186578	0.216853	0.217439	0.249852	0.257595	0.222769	0.243582	0.359439	0.514879	0.522792	0.498706	0.272488	0.526178	0.508107
cg11318054_TC11	0.398958	0.36518	0.331913	0.282184	0.466746	0.366266	0.367934	0.308723	0.415426	0.286108	0.238131	0.258089	0.143154	0.22031	0.217793	0.414703	0.220518	0.414694	0.217364	0.208773	0.198738	0.200656	0.239392	0.417488	0.21815	0.191609	0.292064	0.185826	0.223115	0.246345	0.220342	0.227431	0.444309	0.196366	0.429466	0.138755	0.179564	0.181313	0.205533	0.222743	0.202189	0.205466	0.257751	0.441423	0.418525	0.424314	0.22207	0.471421	0.423385
cg19872036_TC21	0.677767	0.524194	0.40265	0.470225	0.593403	0.451535	0.5671	0.478063	0.59357	0.460395	0.282604	0.33283	0.194978	0.219689	0.194158	0.502529	0.228198	0.553048	0.25408	0.193858	0.225414	0.194189	0.202718	0.522383	0.21944	0.222083	0.514036	0.185931	0.28218	0.313778	0.263792	0.229129	0.538979	0.189123	0.576823	0.17312	0.183886	0.221604	0.228987	0.324631	0.181971	0.191908	0.435332	0.629278	0.672074	0.489608	0.253171	0.727199	0.625068
cg20118643_TC21	0.525177	0.493719	0.420405	0.393423	0.554387	0.478406	0.461686	0.402882	0.369028	0.416608	0.269671	0.320019	0.186203	0.194163	0.239208	0.500468	0.270866	0.37062	0.243271	0.216628	0.225968	0.198706	0.259003	0.517242	0.227225	0.196402	0.414095	0.192887	0.230173	0.324243	0.218937	0.218113	0.478235	0.176273	0.473161	0.160298	0.181442	0.206892	0.214971	0.320391	0.209509	0.222067	0.329782	0.41939	0.536454	0.467963	0.236104	0.531095	0.515395
cg06720425_TC21	0.499965	0.426908	0.318034	0.343942	0.515486	0.436382	0.399852	0.363788	0.342752	0.345589	0.297384	0.342445	0.186059	0.227174	0.226493	0.483305	0.270244	0.325276	0.241515	0.239169	0.23436	0.218058	0.257748	0.451741	0.264694	0.230236	0.335593	0.214291	0.26643	0.303402	0.239815	0.237337	0.403973	0.229582	0.450642	0.178001	0.204995	0.225727	0.243332	0.298624	0.225179	0.225029	0.37082	0.397531	0.485052	0.37831	0.247323	0.48295	0.483284
cg12800762_BC11	0.416398	0.37649	0.235673	0.393324	0.410299	0.436501	0.405687	0.3569	0.421138	0.408835	0.303975	0.345346	0.174658	0.20267	0.222973	0.487205	0.231655	0.441769	0.252727	0.232754	0.233599	0.208716	0.297658	0.439005	0.252476	0.254725	0.35973	0.213271	0.257559	0.309018	0.243264	0.233707	0.424271	0.208903	0.445486	0.236051	0.246284	0.211847	0.241219	0.190647	0.239996	0.224377	0.369931	0.452519	0.424109	0.450878	0.257451	0.45153	0.427346
cg14581304_TC21	0.567709	0.602552	0.519386	0.610007	0.508071	0.594331	0.622651	0.628631	0.629786	0.613922	0.707733	0.666965	0.808528	0.721074	0.780748	0.619801	0.72705	0.572361	0.736582	0.759186	0.764021	0.772563	0.796089	0.567488	0.771576	0.755897	0.654473	0.747874	0.783073	0.703625	0.803055	0.755622	0.511806	0.804259	0.543038	0.742393	0.784353	0.719661	0.728674	0.524267	0.766556	0.773004	0.591193	0.472089	0.472624	0.638514	0.740235	0.483911	0.511399
cg06263461_TC11	0.417544	0.439383	0.326363	0.395816	0.475079	0.443367	0.439944	0.408138	0.457031	0.396921	0.311895	0.332419	0.200904	0.218648	0.227547	0.46385	0.261176	0.447493	0.239169	0.227311	0.243705	0.225986	0.273804	0.431051	0.253779	0.273646	0.394412	0.225557	0.275161	0.372286	0.269039	0.279911	0.414508	0.230252	0.461654	0.219666	0.250511	0.220369	0.258863	0.288909	0.247755	0.262051	0.374319	0.472395	0.472568	0.430041	0.262265	0.47817	0.447748
cg00800229_BC11	0.477428	0.396757	0.339216	0.352652	0.549452	0.451833	0.421802	0.385062	0.44152	0.349432	0.330627	0.300457	0.150402	0.224615	0.197235	0.477735	0.261406	0.466592	0.236671	0.209222	0.211455	0.204208	0.220112	0.456771	0.223002	0.195765	0.318425	0.190892	0.240936	0.338787	0.22884	0.210706	0.483735	0.197727	0.451844	0.155256	0.189856	0.203896	0.211321	0.305341	0.207131	0.213774	0.346204	0.530855	0.477525	0.361864	0.234738	0.520548	0.504346
cg00932276_TC21	0.680021	0.603386	0.498668	0.616522	0.684827	0.653074	0.620381	0.596678	0.608082	0.51393	0.447496	0.479184	0.2906	0.279446	0.296383	0.615973	0.288411	0.352747	0.308238	0.330545	0.344962	0.299116	0.305188	0.608532	0.33328	0.344148	0.596344	0.285757	0.335531	0.447137	0.320693	0.300344	0.578603	0.284836	0.626845	0.299955	0.29083	0.334636	0.314987	0.535562	0.322943	0.327734	0.491876	0.694203	0.65595	0.634907	0.338965	0.614405	0.595823
cg02776659_BC21	0.578907	0.544123	0.413601	0.491308	0.583312	0.518275	0.566194	0.520446	0.548906	0.513076	0.44667	0.467986	0.238021	0.278274	0.285788	0.589362	0.316347	0.568144	0.27594	0.276053	0.267767	0.293236	0.34467	0.573086	0.323258	0.278627	0.494111	0.320556	0.330838	0.357698	0.270566	0.296375	0.524214	0.227603	0.563016	0.328193	0.311052	0.265228	0.289275	0.425283	0.273078	0.280782	0.41739	0.495538	0.578416	0.580346	0.321257	0.644358	0.573236
cg05769889_BC11	0.50503	0.499821	0.362443	0.453269	0.587572	0.56321	0.516778	0.451059	0.316251	0.476864	0.229748	0.396136	0.183499	0.263296	0.197505	0.579347	0.190713	0.512074	0.25668	0.188445	0.185957	0.211866	0.210985	0.55393	0.2678	NA	0.482036	0.178794	0.236819	0.267469	0.186513	0.277592	0.542261	0.176924	0.563908	0.145002	0.0977203	0.203722	0.233804	0.352566	0.17219	0.216466	0.453111	0.544534	0.18747	0.566475	0.176131	0.624993	0.642611
cg15250002_BC21	0.552623	0.474299	0.365613	0.448684	0.581958	0.487133	0.46361	0.416756	0.512023	0.40375	0.369186	0.369562	0.242375	0.296346	0.267701	0.485348	0.311763	0.504303	0.314506	0.262747	0.285411	0.266785	0.353319	0.499805	0.326228	0.277146	0.45763	0.285379	0.312726	0.357703	0.301013	0.303349	0.461252	0.269829	0.502982	0.227968	0.280076	0.292347	0.291108	0.338297	0.263612	0.270337	0.386879	0.530127	0.554505	0.484649	0.329066	0.480024	0.559015
cg18040786_BC11	0.43159	0.410015	0.30425	0.351067	0.466631	0.433778	0.406827	0.380402	0.427014	0.402649	0.288286	0.379794	0.156305	0.227159	0.278151	0.431846	0.207046	0.457222	0.249071	0.212826	0.22668	0.202818	0.263456	0.431405	0.2254	0.219314	0.385512	0.193574	0.260218	0.276912	0.213477	0.346655	0.409245	0.194613	0.466249	0.174149	0.172894	0.197991	0.212813	0.185116	0.211505	0.231883	0.378013	0.425176	0.389419	0.454537	0.231831	0.497126	0.420509
cg05687686_TC11	0.402734	0.398868	0.227337	0.413544	0.486381	0.476987	0.451637	0.342633	0.35936	0.435689	0.309084	0.348174	0.144353	0.248918	0.268083	0.485553	0.207651	0.467242	0.291365	0.226512	0.219768	0.25347	0.275751	0.448202	0.224476	0.236759	0.315473	0.187823	0.284596	0.298132	0.225346	0.254743	0.445169	0.193853	0.474045	0.176055	0.164686	0.201434	0.22185	0.26809	0.216989	0.256045	0.36843	0.526029	0.514929	0.482044	0.251032	0.49619	0.437283
cg03514404_TC11	0.458258	0.521011	0.332011	0.346231	0.509293	0.463989	0.456708	0.401758	0.439238	0.302614	0.31855	0.333854	0.179663	0.258264	0.20831	0.504912	0.268037	0.495973	0.212335	0.173805	0.186605	0.172039	0.20944	0.503283	0.236695	0.228293	0.415169	0.176209	0.244489	0.301973	0.206816	0.22489	0.463879	0.182605	0.509535	0.187992	0.141114	0.179339	0.227441	0.219435	0.182719	0.18971	0.355359	0.522479	0.530449	0.366714	0.256424	0.568102	0.530428
cg18423852_TC11	0.570912	0.448334	0.394577	0.453839	0.606178	0.417442	0.534308	0.422607	0.537419	0.398753	0.321422	0.437606	0.205809	0.252882	0.248341	0.559285	0.237418	0.526658	0.245578	0.24249	0.253181	0.229495	0.240388	0.561067	0.251243	0.250367	0.464178	0.252378	0.291737	0.381151	0.251388	0.28742	0.520513	0.219189	0.584946	0.199816	0.203345	0.276477	0.254999	0.355282	0.249254	0.214775	0.452299	0.570563	0.583053	0.44518	0.304565	0.60526	0.550482
cg14258341_TC21	0.514812	0.459704	0.341012	0.422238	0.527832	0.483733	0.440709	0.450031	0.490284	0.392304	0.292354	0.280824	0.221984	0.273415	0.258902	0.52114	0.255223	0.405186	0.33009	0.243496	0.250349	0.254484	0.326042	0.484691	0.268991	0.250594	0.414661	0.249432	0.310852	0.367675	0.274138	0.299902	0.483052	0.240499	0.479523	0.188714	0.253879	0.258063	0.27183	0.342991	0.262004	0.254104	0.379892	0.5061	0.519074	0.427091	0.284019	0.482956	0.483588
cg03131732_TC21	0.541436	0.432158	0.366123	0.449966	0.529906	0.475348	0.502251	0.438295	0.525351	0.4315	0.343623	0.388058	0.232608	0.275072	0.281967	0.54009	0.272328	0.526023	0.281078	0.248099	0.257253	0.236397	0.284715	0.428645	0.278785	0.2573	0.443382	0.235722	0.321679	0.368788	0.277872	0.261881	0.409442	0.233063	0.506796	0.193983	0.21728	0.249985	0.261345	0.350993	0.253012	0.237649	0.429626	0.572255	0.585427	0.566073	0.278796	0.594132	0.599211
cg25274503_TC11	0.498202	0.480723	0.383518	0.401569	0.566628	0.43354	0.38275	0.424386	0.449803	0.40918	0.274568	0.334068	NA	0.271642	0.235283	0.488676	0.197001	0.518976	0.298827	0.228281	0.244729	0.228168	0.242539	0.532175	0.264722	0.22323	0.435959	0.213448	0.243247	0.341212	0.248884	0.253556	0.46083	0.209344	0.529339	0.213704	0.199631	0.258719	0.237789	0.224142	0.231392	0.229058	0.390985	0.509322	0.549822	0.383824	0.279617	0.531514	0.512977
cg06483559_TC21	0.579576	0.690504	0.564202	0.608705	0.559315	0.572316	0.627568	0.585118	0.625626	0.60534	0.725062	0.622289	0.784567	0.792158	0.790639	0.653956	0.733254	0.585617	0.738185	0.775788	0.761953	0.748006	0.711668	0.555105	0.691182	0.725493	0.616675	0.744267	0.74818	0.69178	0.760274	0.778083	0.512919	0.748776	0.555446	0.692435	0.74635	0.700333	0.764554	0.53019	0.76588	0.747525	0.576155	0.556471	0.494455	0.610353	0.740972	0.578599	0.496042
cg11444704_BC11	0.553835	0.582034	0.392911	0.53526	0.62725	0.556885	0.570306	0.552825	0.55897	0.493718	0.415105	0.397715	0.251882	0.270764	0.307551	0.614392	0.233996	0.510095	0.31861	0.273026	0.288721	0.263234	0.286503	0.485391	0.297272	0.245939	0.547745	0.228294	0.315981	0.36896	0.298354	0.279559	0.572304	0.261507	0.505112	0.234474	0.247277	0.343038	0.264357	0.383965	0.256933	0.272742	0.471889	0.633831	0.594532	0.454061	0.308172	0.642994	0.63478
cg13790545_BC11	0.541537	0.475379	0.360759	0.438747	0.531257	0.505318	0.498687	0.460723	0.498577	0.425973	0.380623	0.375994	0.239305	0.302312	0.304313	0.507534	0.329884	0.505456	0.315293	0.238833	0.273482	0.29717	0.298812	0.496652	0.28798	0.277603	0.46129	0.281828	0.362189	0.400747	0.282027	0.269637	0.503331	0.285923	0.550052	0.250761	0.273119	0.283105	0.330746	0.373022	0.298001	0.262192	0.407477	0.558973	0.566168	0.547991	0.334172	0.568832	0.550556
cg26319579_TC21	0.413028	0.468236	0.138224	0.376002	0.493635	0.433772	0.394706	0.384771	0.391469	0.350692	0.295828	0.355892	0.211883	0.22985	0.223356	0.463164	0.238052	0.496757	0.286998	0.215226	0.232235	0.214357	0.274118	0.449715	0.22908	0.238505	0.35908	0.269452	0.259983	0.30953	0.262601	0.267631	0.425731	0.218021	0.47737	0.184957	0.21669	0.222984	0.255739	0.245619	0.267845	0.21883	0.328921	0.409308	0.469239	0.41841	0.264266	0.446065	0.443349
cg08104202_TC11	0.546278	0.457398	0.398634	0.382472	0.544357	0.374661	0.445796	0.369206	0.457919	0.371725	0.248225	0.349323	0.156727	0.262968	0.187128	0.47225	0.184997	0.472208	0.21393	0.210934	0.202584	0.18995	0.221893	0.520545	0.239142	0.202601	0.363317	0.207235	0.284933	0.327526	0.21563	0.219803	0.497466	0.182633	0.551591	0.155414	0.156132	0.196294	0.215009	0.250935	0.207796	0.182974	0.312786	0.629985	0.518533	0.365612	0.246699	0.532278	0.570323
cg12737160_TC21	0.431565	0.347173	0.311036	0.380243	0.411254	0.369461	0.42293	0.424468	0.428653	0.397076	0.3049	0.295609	0.185386	0.206165	0.248429	0.466292	0.202584	0.493868	0.23338	0.212381	0.21046	0.228463	0.239743	0.433402	0.237505	0.216547	0.311103	0.205306	0.269615	0.331851	0.245943	0.240138	0.451688	0.20083	0.496893	0.156519	0.203367	0.217253	0.227668	0.309849	0.20514	0.206468	0.324564	0.508298	0.53507	0.429347	0.245122	0.43077	0.494073
cg14619259_BC11	0.539404	0.415855	0.454498	0.445254	0.570052	0.595651	0.461229	0.471954	0.492598	0.447147	0.298596	0.295066	0.185402	0.351486	0.228679	0.529814	0.308117	0.441652	0.273656	0.241034	0.243358	0.232769	0.27271	0.516815	0.251697	0.238474	0.469089	0.223605	0.293447	0.364808	0.297337	0.288574	0.513857	0.280466	0.527321	0.220961	0.209517	0.281682	0.251855	0.366303	0.268022	0.260189	0.433005	0.542232	0.48032	0.552391	0.281668	0.585341	0.52916
cg21899596_TC21	0.59331	0.515403	0.428179	0.55524	0.581951	0.610633	0.555787	0.53994	0.653463	0.525469	0.352886	0.378441	0.189223	0.270148	0.216505	0.594615	0.340739	0.59872	0.320832	0.2695	0.267912	0.225121	0.327492	0.651098	0.32418	0.210139	0.596537	0.370558	0.30618	0.454224	0.258926	0.295154	0.60792	0.249211	0.64295	0.20742	0.311271	0.23898	0.295756	0.466592	0.317579	0.280673	0.510487	0.679718	0.631469	0.661134	0.294041	0.643142	0.65722
cg13409449_BC11	0.506947	0.41006	0.413745	0.443078	0.551851	0.501724	0.454129	0.468505	0.501636	0.448261	0.401373	0.439787	0.207754	0.288855	0.272076	0.495286	0.262596	0.475848	0.298205	0.255914	0.263365	0.253983	0.249011	0.497496	0.266051	0.239653	0.45305	0.260132	0.314061	0.412048	0.301848	0.291072	0.500105	0.270847	0.553661	0.23644	0.225991	0.288356	0.282513	0.362132	0.266048	0.259285	0.411533	0.526723	0.558102	0.447509	0.322059	0.574617	0.524221
cg13208318_TC21	0.534066	0.522488	0.484273	0.459705	0.609234	0.526656	0.495247	0.480604	0.561778	0.429473	0.356007	0.429296	0.236662	0.274602	0.252242	0.548803	0.274297	0.491242	0.228595	0.238207	0.235561	0.262832	0.295728	0.5544	0.273379	0.240934	0.450345	0.192427	0.308232	0.333666	0.285595	0.293792	0.531879	0.218671	0.59351	0.195921	0.230133	0.260953	0.272457	0.403968	0.315137	0.238696	0.453874	0.639838	0.605931	0.451545	0.262719	0.553255	0.547101
cg25318809_TC11	0.471071	0.434428	0.334733	0.42209	0.491775	0.463961	0.431627	0.469001	0.463691	0.446374	0.369417	0.369896	0.18079	0.22742	0.19	0.506613	0.310231	0.485622	0.244023	0.221278	0.240969	0.208088	0.262726	0.479341	0.22567	0.225529	0.450863	0.204359	0.301499	0.331483	0.239761	0.252958	0.44428	0.272772	0.466907	0.151915	0.270531	0.22342	0.236822	0.321152	0.218175	0.201761	0.37762	0.482704	0.486629	0.487186	0.258926	0.482725	0.458046
cg17113856_BC21	0.559686	0.513611	0.488436	0.480728	0.453776	0.44618	0.552027	0.494894	0.529478	0.502824	0.370824	0.411647	0.271475	0.334208	0.310458	0.538787	0.323032	0.563415	0.325878	0.350645	0.31335	0.295849	0.340215	0.564418	0.310608	0.315213	0.52129	0.306948	0.354767	0.386143	0.353463	0.321582	0.55501	0.31751	0.610216	0.291356	0.276838	0.323733	0.348305	0.381055	0.36499	0.314227	0.416021	0.599457	0.550518	0.561165	0.335467	0.616858	0.614792
cg16927871_TC21	0.524028	0.508142	0.338212	0.366722	0.540594	0.462383	0.43735	0.412857	0.425623	0.395937	0.34015	0.336696	0.209041	0.288934	0.285072	0.499262	0.347108	0.489565	0.293401	0.263417	0.238498	0.231125	0.285072	0.462124	0.276256	0.229971	0.42129	0.221578	0.291327	0.321826	0.257106	0.263615	0.469951	0.231223	0.503153	0.208708	0.213999	0.24314	0.271924	0.313609	0.240788	0.25124	0.40364	0.530038	0.506503	0.41457	0.287132	0.545759	0.497869
cg21043424_TC11	0.483898	0.464568	0.417646	0.433925	0.524273	0.471508	0.483961	0.441524	0.510108	0.443538	0.319092	0.404478	0.247769	0.274283	0.259205	0.430214	0.291009	0.50132	0.327149	0.230596	0.269977	0.276343	0.341291	0.495822	0.253257	0.259352	0.493827	0.286978	0.347656	0.381548	0.281455	0.323592	0.497756	0.272461	0.522257	0.24344	0.252146	0.27011	0.28414	0.335848	0.244859	0.29182	0.423506	0.519448	0.529894	0.51108	0.298515	0.501718	0.518112
cg24033558_TC11	0.436344	0.425758	0.202962	0.398539	0.487675	0.443121	0.417178	0.379379	0.449475	0.34238	0.324166	0.402341	0.145469	0.241457	0.244025	0.444611	0.249495	0.451857	0.201889	0.188913	0.179413	0.164357	0.200288	0.449438	0.232078	0.171976	0.386411	0.158752	0.253235	0.346621	0.193724	0.211627	0.404204	0.149277	0.454259	0.145404	0.141182	0.18338	0.197221	0.253539	0.197986	0.189685	0.375426	0.47912	0.445304	0.438209	0.22424	0.513212	0.447086
cg25698701_TC11	0.47542	0.392818	0.346801	0.405732	0.489581	0.476084	0.431374	0.406087	0.476909	0.377223	0.354491	0.351272	0.152939	0.279647	0.258041	0.409622	0.278826	0.452254	0.287793	0.213229	0.207084	0.208521	0.283535	0.464879	0.243706	0.219333	0.419743	0.174235	0.268058	0.332568	0.219699	0.245097	0.455852	0.207355	0.506426	0.155634	0.209667	0.193645	0.226158	0.264063	0.211613	0.221468	0.380273	0.503338	0.524818	0.47186	0.255894	0.532501	0.487203
cg12098872_TC21	0.489572	0.528043	0.43447	0.432086	0.434599	0.422011	0.453677	0.46071	0.468533	0.382867	0.329673	0.428565	0.226639	0.25759	0.248511	0.435673	0.287056	0.391671	0.245724	0.239643	0.249181	0.223809	0.277645	0.487387	0.258737	0.257717	0.416556	0.285656	0.30528	0.277993	0.282223	0.259667	0.485931	0.290793	0.539737	0.277984	0.28225	0.264114	0.280843	0.331178	0.270115	0.255009	0.347494	0.54802	0.610897	0.495145	0.319856	0.581202	0.540311
cg13937162_BC21	0.421888	0.434448	0.403567	0.303381	0.512039	0.410096	0.398892	0.346559	0.436905	0.321441	0.273674	0.295468	0.148813	0.24885	0.250363	0.453711	0.234417	0.444783	0.244359	0.213004	0.221382	0.192618	0.2777	0.466985	0.222536	0.199698	0.327707	0.190202	0.229067	0.259672	0.218017	0.245208	0.454305	0.202184	0.490944	0.176921	0.197397	0.207517	0.214076	0.263221	0.238036	0.208543	0.30859	0.484224	0.508012	0.435	0.227699	0.493283	0.457057
cg22048246_BC21	0.525414	0.593689	0.541111	0.549297	0.393077	0.594585	0.56886	0.581392	0.56266	0.591837	0.718807	0.577744	0.793879	0.820559	0.765496	0.583463	0.744921	0.525332	0.790431	0.680617	0.754582	0.776758	0.769224	0.514162	0.748028	0.731954	0.628266	0.742482	0.757136	0.703883	0.80287	0.705295	0.478503	0.782755	0.450517	0.712373	0.754381	0.736205	0.777785	0.472048	0.767137	0.776879	0.562881	0.430779	0.429046	0.555081	0.743632	0.483888	0.454081
cg20771240_BC11	0.608069	0.545641	0.509883	0.515533	0.604554	0.568567	0.563795	0.48887	0.547379	0.452097	0.45252	0.422122	0.31223	0.390656	0.337817	0.588628	0.414214	0.602017	0.353913	0.316231	0.30762	0.288778	0.352647	0.579173	0.343113	0.298758	0.602598	0.326864	0.347578	0.377461	0.338452	0.339272	0.542467	0.300103	0.570576	0.293643	0.339412	0.301438	0.322951	0.46313	0.407123	0.305956	0.438818	0.561263	0.633896	0.624717	0.334926	0.560906	0.605989
cg03241244_TC11	0.459443	0.271541	0.331355	0.454391	0.537933	0.49032	0.500573	0.497424	0.474226	0.420151	0.355198	0.441741	0.199723	0.212832	0.270998	0.556021	0.26153	0.492396	0.291142	0.266444	0.21646	0.268947	0.261027	0.448444	0.252531	0.213813	0.454961	0.210148	0.304922	0.332428	0.273031	0.280275	0.439754	0.247671	0.468169	0.180363	0.222526	0.228699	0.311521	0.384269	0.242673	0.240544	0.444693	0.551583	0.564594	0.486228	0.25696	0.516728	0.553762
cg24275475_BC11	0.428352	0.354215	0.365004	0.370375	0.54345	0.503606	0.410357	0.44202	0.444129	0.403268	0.314816	0.308631	0.19998	0.257132	0.225904	0.526209	0.239665	0.473219	0.265773	0.247747	0.244535	0.245732	0.2871	0.441824	0.257314	0.233366	0.378105	0.284842	0.292682	0.379011	0.266076	0.251792	0.484525	0.247642	0.496704	0.198913	0.213965	0.241883	0.232325	0.342039	0.275636	0.231251	0.33522	0.525331	0.545831	0.495997	0.282822	0.490027	0.483761
cg22262168_TC21	0.453208	0.447746	0.335855	0.457953	0.603161	0.528773	0.494994	0.469027	0.492542	0.408099	0.365387	0.381636	0.240244	0.275971	0.252404	0.545384	0.271829	0.453932	0.289908	0.264915	0.26024	0.260977	0.29593	0.541278	0.288662	0.266989	0.470515	0.243883	0.302857	0.355161	0.289402	0.299972	0.489224	0.244147	0.511373	0.235148	0.280992	0.25112	0.281466	0.382583	0.281127	0.231545	0.411883	0.291926	0.582467	0.489255	0.293883	0.561971	0.517839
cg23818870_TC21	0.557586	0.540421	0.426627	0.416765	0.56735	0.453036	0.464353	0.383273	0.481917	0.443163	0.321815	0.414717	0.20757	0.275433	0.232	0.548105	0.269575	0.503498	0.27034	0.239276	0.263679	0.220657	0.234917	0.515268	0.301988	0.224586	0.383192	0.199561	0.283077	0.386242	0.243829	0.246486	0.54645	0.22074	0.569149	0.211627	0.182167	0.212778	0.242868	0.299227	0.218336	0.217841	0.386082	0.621696	0.584172	0.351363	0.264405	0.576594	0.566001
cg13511752_TC21	0.422888	0.469161	0.338297	0.406888	0.513633	0.477768	0.424295	0.42568	0.508465	0.362327	0.340174	0.363442	0.269679	0.313523	0.315321	0.549511	0.341963	0.509527	0.290754	0.302299	0.279678	0.263806	0.315874	0.464624	0.313574	0.247044	0.427974	0.295052	0.291725	0.348528	0.324624	0.318385	0.485013	0.230418	0.466614	0.236666	0.255422	0.244652	0.263176	0.33622	0.316398	0.273157	0.338832	0.499457	0.527086	0.458882	0.281281	0.505787	0.497216
cg05270634_TC11	0.583013	0.443825	0.360834	0.382153	0.600427	0.527702	0.475356	0.434919	0.501822	0.387976	0.282614	0.392606	0.159697	0.291475	0.227375	0.562427	0.258574	0.433935	0.314939	0.23214	0.235013	0.222554	0.289362	0.469869	0.246048	0.220062	0.487157	0.223352	0.299704	0.387856	0.247885	0.256007	0.464195	0.217857	0.520985	0.19407	0.185507	0.213665	0.238236	0.383899	0.247291	0.233253	0.373437	0.59519	0.576023	0.344941	0.254646	0.479395	0.610209
cg02420128_TC21	0.538556	0.476544	0.373669	0.436029	0.64058	0.522395	0.494857	0.50952	0.541129	0.441087	0.346743	0.394081	0.247773	0.289858	0.26934	0.532941	0.30988	0.560314	0.303239	0.29121	0.288262	0.282947	0.33434	0.573986	0.260642	0.297118	0.500842	0.277194	0.327045	0.353366	0.277699	0.302844	0.504724	0.286046	0.526374	0.251495	0.277393	0.281476	0.281818	0.403506	0.320941	0.26616	0.418501	0.606146	0.588261	0.589868	0.303921	0.60593	0.590731
cg06774787_BC11	0.428012	0.285323	0.247009	0.299277	0.446858	0.424385	0.402966	0.327545	0.399675	0.334697	0.232484	0.299099	0.147759	0.185993	0.19796	0.449268	0.155701	0.390378	0.257769	0.196876	0.18557	0.195009	0.224595	0.414902	0.211209	0.189913	0.279033	0.182314	0.235166	0.283002	0.211061	0.196907	0.425397	0.166773	0.389456	0.181734	0.191968	0.165579	0.196498	0.223518	0.193994	0.178483	0.311997	0.473344	0.464844	0.432527	0.214541	0.572169	0.475177
cg04675986_BC11	0.495639	0.464548	0.365029	0.472182	0.555594	0.504592	0.495711	0.479892	0.506772	0.460551	0.373912	0.436118	0.249238	0.327916	0.298477	0.452243	0.324308	0.491976	0.341133	0.293638	0.301669	0.291708	0.331906	0.476596	0.303888	0.297284	0.464209	0.260931	0.354411	0.387508	0.314541	0.329598	0.483025	0.285769	0.532699	0.259527	0.290991	0.305077	0.311078	0.384525	0.282659	0.307271	0.426963	0.539109	0.544695	0.522168	0.33015	0.548963	0.555229
cg01740766_BC11	0.484983	0.520222	0.417145	0.441904	0.562715	0.509925	0.465825	0.462203	0.472591	0.443485	0.378039	0.418378	0.241465	0.349681	0.269786	0.53614	0.325022	0.502231	0.306284	0.298191	0.30513	0.261904	0.300327	0.522676	0.329426	0.245714	0.515231	0.284282	0.30615	0.391563	0.337661	0.324024	0.488375	0.272596	0.546095	0.263153	0.250629	0.3066	0.263988	0.384372	0.32755	0.277615	0.392737	0.548673	0.567443	0.519275	0.356864	0.590597	0.543208
cg12847382_BC21	0.53588	0.646129	0.507001	0.677028	0.523846	0.562356	0.605769	0.584134	0.668511	0.645986	0.779032	0.694242	0.792721	0.777045	0.764863	0.613298	0.751489	0.564985	0.78732	0.71201	0.777866	0.804054	0.774183	0.542154	0.815594	0.713563	0.625113	0.763283	0.772926	0.722619	0.752153	0.745362	0.518013	0.773901	0.519379	0.749892	0.787773	0.723572	0.773184	0.507004	0.733143	0.769056	0.608731	0.486663	0.487581	0.578492	0.787135	0.463301	0.423871
cg26621699_TC21	0.498525	0.49844	0.37372	0.444281	0.438199	0.501321	0.476233	0.484821	0.492851	0.43478	0.376231	0.368109	0.240938	0.326219	0.260542	0.471269	0.288848	0.475595	0.318302	0.248619	0.278463	0.313299	0.284026	0.382725	0.299486	0.302899	0.458568	0.317761	0.314989	0.320058	0.280764	0.289895	0.493179	0.27389	0.524735	0.245088	0.257237	0.289208	0.327774	0.241671	0.242839	0.285701	0.421878	0.402554	0.513123	0.50478	0.320588	0.524579	0.447637
cg20498859_BC11	0.443774	0.319539	0.214685	0.295806	0.368805	0.411335	0.393739	0.389714	0.397017	0.320745	0.312267	0.310941	0.203121	0.20651	0.180502	0.47063	0.177017	0.378396	0.247505	0.1953	0.200657	0.20105	0.212514	0.420055	0.215482	0.20585	0.265104	0.20404	0.228084	0.24878	0.203388	0.226887	0.419457	0.222652	0.377981	0.139846	0.257922	0.18909	0.207928	0.238344	0.18914	0.184677	0.321725	0.409081	0.427176	0.41474	0.240284	0.465271	0.410711
cg05038747_BC21	0.558185	0.53611	0.457108	0.482349	0.660887	0.459438	0.523294	0.479301	0.531525	0.441223	0.367744	0.507432	0.188833	0.267539	0.258163	0.552833	0.317668	0.590614	0.259779	0.188815	0.247876	0.239464	0.263879	0.51035	0.279902	0.310845	0.566439	0.22455	0.344825	0.353758	0.305495	0.232905	0.563729	0.258512	0.641416	0.237082	0.257846	0.304364	0.321499	0.356607	0.295392	0.206981	0.444026	0.649246	0.611104	0.594337	0.321179	0.581952	0.595456
cg15444597_BC21	0.4916	0.477271	0.29852	0.368189	0.56029	0.445102	0.4323	0.411287	0.476522	0.375979	0.336362	0.336694	0.224871	0.249672	0.24854	0.539658	0.299889	0.487217	0.263702	0.229628	0.243623	0.248836	0.250974	0.485811	0.268475	0.263923	0.377542	0.243347	0.287	0.321946	0.266273	0.277483	0.474589	0.243876	0.47334	0.201987	0.220877	0.24048	0.261723	0.302944	0.259474	0.234197	0.354342	0.590281	0.527235	0.492246	0.274604	0.583944	0.52268
cg03559682_TC21	0.546859	0.48372	0.407812	0.446656	0.607512	0.56566	0.50009	0.465579	0.50724	0.392654	0.297814	0.397228	0.2546	0.259257	0.26626	0.515959	0.243464	0.290659	0.284421	0.265082	0.278103	0.260568	0.271155	0.498233	0.297522	0.262139	0.465678	0.261322	0.300984	0.333142	0.288568	0.290578	0.486975	0.275723	0.571237	0.251149	0.249751	0.27633	0.293076	0.344739	0.255174	0.255328	0.423762	0.51419	0.470006	0.472936	0.304596	0.592839	0.522442
cg22383942_TC21	0.641804	0.663135	0.611454	0.67028	0.66384	0.67448	0.683371	0.656966	0.688527	0.663579	0.761977	0.71468	0.859015	0.78624	0.822663	0.671284	0.774721	0.559349	0.839066	0.814718	0.82294	0.75519	0.797603	0.648247	0.768753	0.787548	0.710861	0.786465	0.824888	0.768983	0.823459	0.841774	0.602089	0.834667	0.576458	0.811805	0.799947	0.769442	0.806313	0.587302	0.803583	0.790915	0.653219	0.549215	0.518194	0.641914	0.810034	0.64248	0.540617
cg25598159_TC11	0.561948	0.452444	0.418104	0.480997	0.620892	0.587708	0.516304	0.483579	0.589175	0.47102	0.335278	0.442274	0.22596	0.312003	0.2712	0.590403	0.244738	0.532324	0.308393	0.248915	0.280956	0.235996	0.310714	0.534452	0.269973	0.253783	0.508786	0.23184	0.29349	0.40179	0.291881	0.319194	0.534597	0.241296	0.539962	0.237359	0.231229	0.220683	0.289831	0.281621	0.278839	0.234196	0.426508	0.6583	0.634893	0.49028	0.30118	0.691506	0.606165
cg25941151_BC21	0.588644	0.472682	0.532202	0.681829	0.410356	0.584232	0.553177	0.589142	0.591288	0.667591	0.734499	0.596358	0.804785	0.767116	0.818902	0.628751	0.788112	0.535535	0.819398	0.714959	0.797929	0.819277	0.772236	0.524065	0.822979	0.752328	0.573767	0.804875	0.766004	0.741793	0.852784	0.768671	0.571594	0.80038	0.504537	0.678593	0.788336	0.752072	0.815227	0.42063	0.786901	0.771372	0.658329	0.47895	0.433944	0.577488	0.759103	0.538255	0.436771
cg17329164_TC11	0.457176	0.371704	0.265894	0.412274	0.457438	0.424392	0.368477	0.351714	0.417779	0.306594	0.258926	0.297419	0.195575	0.228425	0.225399	0.479147	0.191582	0.357195	0.246025	0.210096	0.223382	0.251762	0.266741	0.371763	0.264501	0.225434	0.390919	0.222514	0.2609	0.305826	0.241249	0.259099	0.493554	0.232399	0.495689	0.21723	0.220627	0.231986	0.246203	0.267002	0.236014	0.241697	0.326125	0.469935	0.41741	0.4503	0.270217	0.448352	0.502176
cg22473620_BC11	0.581564	0.460964	0.520478	0.494371	0.634663	0.515798	0.571852	0.517044	0.588352	0.494713	0.41228	0.501946	0.194229	0.379376	0.281088	0.633402	0.346357	0.560771	0.332595	0.279869	0.236785	0.245966	0.283247	0.544443	0.2688	0.240473	0.565102	0.234708	0.321399	0.361325	0.352288	0.281965	0.572324	0.217061	0.592469	0.208723	0.225592	0.232126	0.259858	0.471801	0.252792	0.261945	0.417762	0.646978	0.647174	0.620945	0.276368	0.641472	0.609977
cg16482474_BC11	0.573285	0.419889	0.456135	0.494657	0.568235	0.560368	0.550366	0.503517	0.581387	0.509945	0.410349	0.408083	0.282221	0.315223	0.310717	0.575946	0.312531	0.554589	0.383327	0.307117	0.307025	0.300607	0.310274	0.584171	0.331246	0.331646	0.473827	0.31243	0.323685	0.38128	0.33467	0.357978	0.534456	0.301894	0.593672	0.268196	0.298307	0.295858	0.30077	0.330639	0.302283	0.307565	0.508435	0.630964	0.609756	0.505961	0.347833	0.633948	0.585227
cg24832985_TC21	0.481282	0.445911	0.321662	0.428029	0.473827	0.460247	0.480188	0.435031	0.452893	0.445664	0.337105	0.39585	0.20352	0.241734	0.266814	0.45449	0.292534	0.443563	0.315385	0.249697	0.262041	0.241311	0.302905	0.468843	0.275976	0.264175	0.338281	0.248411	0.320783	0.387618	0.268081	0.29414	0.48147	0.247201	0.509067	0.206246	0.242023	0.254989	0.306879	0.329787	0.261475	0.2492	0.405018	0.557959	0.503495	0.399666	0.297404	0.487492	0.506259
cg25347084_BC21	0.591402	0.699651	0.579568	0.630317	0.482131	0.581705	0.60066	0.631771	0.64363	0.624295	0.759924	0.731249	0.844229	0.805845	0.843793	0.737376	0.788578	0.574766	0.792522	0.788647	0.799465	0.794114	0.758636	0.616441	0.797904	0.770772	0.68028	0.77016	0.791434	0.721405	0.829107	0.792384	0.543025	0.827375	0.570906	0.774321	0.812924	0.772671	0.786539	0.539673	0.846828	0.797486	0.556253	0.474267	0.499089	0.630195	0.795066	0.627183	0.609843
cg05143887_TC11	0.412818	0.351471	0.296139	0.38708	0.268967	0.495259	0.425024	0.421169	0.452841	0.407153	0.258143	0.357214	0.180434	0.235771	0.226503	0.366021	0.215937	0.45153	0.265559	0.224723	0.227352	0.240076	0.212191	0.462777	0.243409	0.231354	0.400124	0.225967	0.261547	0.345889	0.240166	0.236466	0.433442	0.238993	0.468288	0.197955	0.194304	0.254438	0.235779	0.200076	0.224716	0.21049	0.392919	0.511901	0.514086	0.375795	0.259363	0.531215	0.481027
cg05744675_BC11	0.514505	0.528976	0.389715	0.350969	0.53688	0.453856	0.512812	0.446293	0.533402	0.417087	0.331201	0.425119	0.243597	0.261744	0.268716	0.537592	0.325194	0.49939	0.262663	0.263088	0.224702	0.205202	0.281595	0.462449	0.260538	0.211208	0.434339	0.215326	0.26899	0.366607	0.251936	0.242886	0.463086	0.204223	0.541951	0.181924	0.191956	0.200415	0.253035	0.374389	0.252368	0.237149	0.431227	0.556356	0.516026	0.492738	0.259366	0.558835	0.522465
cg22294431_TC21	0.604781	0.682693	0.563013	0.741907	0.603379	0.597779	0.674553	0.626911	0.623665	0.624873	0.748424	0.681579	0.809802	0.754472	0.79101	0.685853	0.765042	0.599059	0.776964	0.796355	0.808759	0.799212	0.75701	0.627623	0.778777	0.752912	0.677494	0.759558	0.781157	0.691731	0.78936	0.797326	0.578267	0.813871	0.641705	0.771462	0.832711	0.774042	0.785995	0.557534	0.788517	0.787937	0.612946	0.57853	0.520946	0.663658	0.775767	0.546498	0.545088
cg00260499_TC21	0.628705	0.64518	0.526392	0.549607	0.694783	0.575831	0.673215	0.609863	0.592919	0.583864	0.471637	0.585144	0.300852	0.394072	0.414555	0.637361	0.42146	0.653248	0.400389	0.392071	0.397656	0.305072	0.395317	0.66391	0.371144	0.306335	0.648432	0.374055	0.420768	0.437523	0.353115	0.395719	0.633839	0.342474	0.660316	0.351879	0.415337	0.43659	0.419145	0.447716	0.380967	0.394037	0.518642	0.696749	0.745049	0.720679	0.396317	0.719838	0.731671
cg03810476_BC21	0.430194	0.565251	0.627465	0.547605	0.67033	0.62404	0.560341	0.541945	0.539132	0.430056	0.341834	0.334237	0.243	0.304257	0.259294	0.641385	0.25185	0.507915	0.248746	0.296323	0.265671	0.279885	0.275428	0.528294	0.279981	0.233751	0.449698	0.263201	0.272658	0.253994	0.265247	0.2736	0.608639	0.263997	0.555738	0.252009	0.242816	0.281353	0.243819	0.368826	0.300901	0.299248	0.367662	0.647543	0.574169	0.659259	0.271637	0.612524	0.616375
cg03834574_TC21	0.584672	0.504605	0.378163	0.3708	0.520086	0.562577	0.498562	0.438877	0.538013	0.463146	0.302298	0.369665	0.241511	0.273331	0.226848	0.290769	0.264627	0.468449	0.302068	0.252074	0.241416	0.217617	0.228481	0.530366	0.264905	0.216674	0.3804	0.219046	0.279372	0.315128	0.255256	0.23658	0.543977	0.228627	0.498538	0.250206	0.240289	0.226661	0.257037	0.32757	0.237456	0.223719	0.40322	0.591076	0.60706	0.517543	0.273564	0.653471	0.614313
cg16318112_BC11	0.575471	0.527768	0.387109	0.42989	0.635014	0.520563	0.484297	0.47912	0.466944	0.342721	0.317282	0.307333	0.187698	0.247595	0.229487	0.574246	0.277534	0.554556	0.253823	0.215771	0.248886	0.224399	0.212783	0.513175	0.22292	0.231533	0.43477	0.21182	0.256522	0.338439	0.227822	0.234715	0.480344	0.221603	0.534591	0.261954	0.269527	0.224248	0.212662	0.380042	0.326953	0.234613	0.410293	0.605606	0.602664	0.547494	0.230573	0.496062	0.495501
cg03475285_TC21	0.411599	0.519088	0.392199	0.35408	0.508468	0.416404	0.355246	0.403662	0.39221	0.375706	0.244134	0.292278	0.179084	0.210641	0.189878	0.485758	0.186743	0.462034	0.211618	0.202352	0.220789	0.185122	0.22476	0.386226	0.225424	0.192561	0.332256	0.198908	0.225302	0.274391	0.244818	0.233721	0.522856	0.184304	0.518374	0.177963	0.186153	0.22083	0.233315	0.304607	0.203126	0.188562	0.34212	0.621161	0.422541	0.343607	0.240726	0.478171	0.586972
cg16317273_TC21	0.572516	0.429786	0.44497	0.471467	0.632418	0.424718	0.522991	0.440621	0.455181	0.385314	0.283175	0.340196	0.179125	0.221259	0.241868	0.52362	0.253608	0.539897	0.285684	0.255362	0.254519	0.225463	0.245393	0.58243	0.231006	0.241428	0.451758	0.25097	0.248138	0.30293	0.248368	0.249906	0.547806	0.234244	0.524455	0.210892	0.245711	0.265588	0.277391	0.332874	0.244612	0.223071	0.344134	0.63998	0.646641	0.540425	0.264488	0.518639	0.58244
cg13546240_TC21	0.524412	0.376834	0.429944	0.439631	0.57917	0.435717	0.484709	0.451318	0.490463	0.380151	0.365343	0.404223	0.192702	0.306675	0.281344	0.550499	0.312543	0.493783	0.311561	0.245617	0.237557	0.251801	0.270959	0.481973	0.261392	0.245643	0.466005	0.24735	0.285957	0.321832	0.324682	0.277874	0.474243	0.230936	0.510091	0.200645	0.212134	0.233083	0.253067	0.380735	0.256181	0.24616	0.372741	0.571689	0.580372	0.536617	0.278279	0.604177	0.529878
cg01996714_BC11	0.379246	0.434585	0.303475	0.408413	0.488894	0.444001	0.357792	0.375076	0.365918	0.286031	0.275533	0.326085	0.164592	0.282657	0.242869	0.451462	0.272717	0.383295	0.235647	0.188837	0.211307	0.198341	0.2547	0.433935	0.202015	0.215721	0.346096	0.173238	0.238575	0.319492	0.241098	0.218697	0.406326	0.188774	0.425669	0.179508	0.191029	0.199632	0.253831	0.227762	0.199554	0.210617	0.292677	0.45313	0.440925	0.436377	0.244946	0.462103	0.440907
cg01334682_BC21	0.323499	0.398494	0.292852	0.348265	0.17975	0.294806	0.374885	0.354384	0.352423	0.294898	0.199563	0.262148	0.154761	0.132111	0.158408	0.446696	0.120724	0.381937	0.159924	0.184377	0.181546	0.149849	0.181085	0.411282	0.1913	0.170298	0.273812	0.16157	0.19215	0.236447	0.182432	0.168802	0.393879	0.155926	0.317931	0.127963	0.181511	0.171468	0.167645	0.238362	0.146611	0.15748	0.259729	0.454481	0.443243	0.402314	0.178089	0.475995	0.450334
cg16739687_TC21	0.552755	0.605737	0.534759	0.62367	0.459838	0.55138	0.529616	0.566572	0.635707	0.567876	0.726014	0.627506	0.803033	0.779355	0.712589	0.616741	0.757538	0.552028	0.767167	0.743648	0.77547	0.755243	0.732853	0.554714	0.775443	0.757311	0.589876	0.795948	0.742141	0.661612	0.723574	0.721816	0.521348	0.779547	0.560956	0.715082	0.780644	0.676962	0.755999	0.47619	0.750899	0.739433	0.561189	0.435413	0.41248	0.596018	0.780688	0.540082	0.412355
cg16260298_TC21	0.574747	0.522012	0.419314	0.438558	0.627623	0.48561	0.491891	0.463519	0.54072	0.434886	0.359022	0.398152	0.194893	0.343619	0.263583	0.502459	0.241597	0.492941	0.307732	0.25695	0.253052	0.221067	0.263431	0.570605	0.291875	0.260904	0.467494	0.232359	0.312609	0.376773	0.264107	0.267842	0.524889	0.234396	0.587413	0.216523	0.234446	0.303966	0.276742	0.29121	0.28026	0.243705	0.394852	0.575514	0.575138	0.523541	0.287901	0.605689	0.593393
cg14703002_BC11	0.53661	0.449491	0.42164	0.49553	0.591154	0.533383	0.517582	0.488562	0.491653	0.487493	0.321132	0.433832	0.312791	0.261903	0.275004	0.533171	0.236088	0.518267	0.251108	0.22276	0.258243	0.21746	0.273289	0.547415	0.279557	0.25684	0.385769	0.317562	0.296845	0.39646	0.303225	0.245695	0.418322	0.198898	0.557522	0.24474	0.218873	0.243199	0.261423	0.385733	0.254351	0.21374	0.443251	0.5724	0.517709	0.539951	0.301364	0.581958	0.573737
cg15726260_BC11	0.488389	0.483021	0.327156	0.433213	0.521041	0.482911	0.449375	0.474856	0.491673	0.460636	0.395215	0.367337	0.193834	0.243616	0.226135	0.498552	0.32957	0.499839	0.28185	0.216871	0.237879	0.202168	0.287147	0.492024	0.245749	0.201039	0.494506	0.251822	0.304844	0.327259	0.241906	0.25244	0.466978	0.294057	0.496381	0.155136	0.304532	0.230856	0.257674	0.352262	0.219226	0.243205	0.390147	0.483537	0.507857	0.497903	0.268459	0.510778	0.494621
cg13864660_BC21	0.548601	0.379693	0.349744	0.359035	0.556204	0.421522	0.467886	0.414552	0.459611	0.457157	0.296762	0.330666	0.17402	0.253316	0.250994	0.454437	0.25469	0.50311	0.309423	0.216946	0.211179	0.210111	0.257093	0.488065	0.269723	0.250388	0.421918	0.236024	0.268708	0.33114	0.262506	0.253612	0.478941	0.188541	0.502315	0.168506	0.19776	0.218797	0.216108	0.307636	0.226327	0.191093	0.354893	0.579597	0.559012	0.471908	0.236082	0.526691	0.560093
cg23251761_TC21	0.493634	0.538702	0.323206	0.398939	0.579565	0.492668	0.518989	0.495251	0.425147	0.399324	0.335531	0.37422	0.208265	0.245989	0.238981	0.515373	0.236048	0.42948	0.303483	0.305487	0.262102	0.263823	0.326162	0.507323	0.31573	0.284022	0.477402	0.281304	0.307776	0.317446	0.265578	0.267703	0.488257	0.264148	0.552029	0.224773	0.266753	0.322359	0.309607	0.345758	0.301075	0.280601	0.370069	0.55777	0.501604	0.562542	0.305238	0.513151	0.540771
cg24331301_BC11	0.541121	0.417938	0.340443	0.475977	0.508382	0.469596	0.464486	0.478342	0.533873	0.442584	0.40007	0.416223	0.225109	0.311387	0.295459	0.573901	0.29605	0.493749	0.339245	0.304908	0.271032	0.264716	0.363506	0.479039	0.291117	0.278887	0.475589	0.271373	0.32786	0.384567	0.29375	0.330086	0.498647	0.247034	0.559561	0.228242	0.247468	0.254347	0.281856	0.359513	0.281828	0.261259	0.442915	0.560491	0.564824	0.525667	0.304967	0.57125	0.52638
cg07103780_BC21	0.598858	0.658213	0.659247	0.661026	0.547122	0.658034	0.613576	0.623553	0.696351	0.681142	0.807975	0.763549	0.867547	0.780632	0.811186	0.681453	0.817812	0.580405	0.819586	0.806732	0.829033	0.82266	0.823309	0.60066	0.813535	0.796439	0.653317	0.81665	0.826507	0.77081	0.824937	0.82581	0.605831	0.849623	0.577659	0.809289	0.812591	0.770367	0.822813	0.522798	0.814486	0.799974	0.688273	0.779211	0.498549	0.645628	0.797431	0.545776	0.509776
cg07668726_TC21	0.552478	0.483447	0.425028	0.419941	0.598763	0.516261	0.463214	0.454021	0.54116	0.48545	0.373192	0.442773	0.232425	0.292734	0.264795	0.477773	0.312741	0.529272	0.293079	0.25692	0.259551	0.252231	0.301305	0.500721	0.314593	0.258727	0.492085	0.241406	0.306495	0.38001	0.275406	0.280893	0.50705	0.274736	0.524574	0.232109	0.225873	0.24554	0.263979	0.409719	0.258452	0.260807	0.419529	0.616883	0.562635	0.418143	0.297893	0.557728	0.554035
cg19425525_BC21	0.475544	0.365189	0.294	0.400756	0.512502	0.361767	0.428786	0.388691	0.43114	0.375644	0.302481	0.366453	0.202705	0.243607	0.235343	0.481158	0.239488	0.465607	0.250165	0.24605	0.226909	0.259417	0.2318	0.429793	0.245698	0.211789	0.412974	0.245863	0.271592	0.334973	0.262979	0.271237	0.430825	0.229201	0.494052	0.208091	0.234316	0.236723	0.255927	0.296359	0.239935	0.218585	0.36977	0.467346	0.494791	0.407147	0.279632	0.548335	0.463138
cg04876417_BC21	0.681585	0.695992	0.65102	0.758169	0.55534	0.755901	0.786539	0.747051	0.685042	0.792863	0.855798	0.821578	0.891181	0.822528	0.8648	0.753978	0.856984	0.667058	0.844663	0.855085	0.874853	0.881506	0.841413	0.642087	0.864327	0.861207	0.799382	0.857763	0.89119	0.818435	0.886302	0.878154	0.772073	0.863863	0.620283	0.866954	0.911701	0.8628	0.864833	0.674193	0.867281	0.863606	0.732692	0.744698	0.649274	0.724501	0.858813	0.648247	0.69176
cg03225210_TC11	0.534598	0.5029	0.38319	0.407779	0.572952	0.501514	0.494712	0.420839	0.518791	0.400588	0.322024	0.384875	0.164226	0.277886	0.262761	0.525297	0.335835	0.497339	0.3217	0.212105	0.201057	0.221415	0.25561	0.532897	0.257862	0.194925	0.453013	0.196748	0.288882	0.382514	0.237201	0.238669	0.505784	0.246514	0.545392	0.18106	0.191217	0.225295	0.235536	0.330949	0.218689	0.20451	0.388939	0.585267	0.591323	0.422397	0.282207	0.582081	0.530869
cg09248054_TC11	0.572582	0.515716	0.379641	0.415624	0.617501	0.532331	0.475085	0.37919	0.464324	0.32658	0.316389	0.343698	0.164773	0.265225	0.22861	0.538115	0.284994	0.59244	0.22562	0.239194	0.253742	0.183905	0.189059	0.52793	0.210616	0.205294	0.479377	0.18465	0.276231	0.351739	0.21386	0.217037	0.471395	0.197324	0.490917	0.244687	0.275328	0.194281	0.205621	0.366042	0.341198	0.236091	0.403727	0.613312	0.610413	0.534695	0.226603	0.466989	0.540417
cg11299991_BC21	0.698261	0.607663	0.499718	0.478147	0.683846	0.684796	0.674046	0.611949	0.592597	0.51786	0.411318	0.564487	0.326768	0.369507	0.349042	0.647221	0.316357	0.484588	0.369905	0.338373	0.370276	0.319967	0.400054	0.647646	0.339671	0.339434	0.567413	0.343652	0.411012	0.385237	0.357584	0.376366	0.588373	0.322774	0.619957	0.29094	0.326421	0.325983	0.327303	0.485323	0.334973	0.384761	0.418811	0.733242	0.684648	0.680233	0.375129	0.624295	0.703512
cg13011260_TC21	0.692085	0.552875	0.578352	0.515116	0.733873	0.535618	0.604831	0.489481	0.560173	0.579997	0.361527	0.406474	0.252699	0.307227	0.297534	0.706918	0.361422	0.647046	0.316607	0.279449	0.267532	0.270587	0.32621	0.661573	0.293584	0.283009	0.540301	0.240459	0.323481	0.459507	0.305138	0.304511	0.65782	0.25397	0.641573	0.200566	0.247847	0.33537	0.312829	0.482995	0.318871	0.236394	0.41545	0.746099	0.745212	0.687059	0.351269	0.743668	0.679583
cg00942159_TC21	0.613267	0.741805	0.577446	0.690117	0.537174	0.621502	0.707951	0.625841	0.658398	0.692822	0.789496	0.725205	0.827312	0.832411	0.811413	0.72135	0.826417	0.673176	0.809895	0.800271	0.819814	0.787307	0.779884	0.597752	0.81235	0.780506	0.725098	0.77316	0.844375	0.770069	0.802674	0.804157	0.655461	0.836831	0.612413	0.799802	0.833763	0.77168	0.816292	0.597574	0.811858	0.778274	0.60994	0.523677	0.527229	0.675758	0.814956	0.52458	0.538202
cg11859529_BC11	0.38637	0.505806	0.329422	0.389723	0.507623	0.504016	0.378076	0.324979	0.417679	0.356824	0.292897	0.327178	0.198009	0.218226	0.21503	0.388692	0.214176	0.311708	0.225133	0.236355	0.253112	0.215374	0.250798	0.421448	0.261068	0.234386	0.434269	0.208322	0.271379	0.307121	0.244314	0.229002	0.459294	0.232314	0.472832	0.19622	0.191146	0.229221	0.235108	0.156667	0.227483	0.247322	0.342007	0.477893	0.49599	0.346247	0.256129	0.539235	0.437748
cg25445104_BC21	0.493939	0.508583	0.348088	0.351491	0.562189	0.417702	0.450536	0.366989	0.466883	0.347784	0.251991	0.374949	0.157204	0.223047	0.248767	0.494249	0.279917	0.508451	0.23931	0.223125	0.192143	0.186857	0.273736	0.454417	0.220845	0.196175	0.345506	0.194325	0.240194	0.260489	0.213902	0.211995	0.459186	0.184951	0.540941	0.157432	0.173044	0.178216	0.21142	0.342034	0.220556	0.204258	0.322583	0.618539	0.596526	0.506479	0.222832	0.5969	0.595559
cg26388816_BC11	0.433479	0.505025	0.362631	0.392603	0.545753	0.512077	0.337473	0.437333	0.428847	0.41857	0.294092	0.371416	0.121559	0.285173	0.208985	0.475371	0.209254	0.483942	0.222267	0.159782	0.22998	0.165278	0.245396	0.467862	0.206059	0.210037	0.357871	0.220737	0.277389	0.290745	0.261184	0.218374	0.489229	0.185512	0.511612	0.206831	0.207647	0.25081	0.237526	0.310133	0.181608	0.190447	0.352955	0.565376	0.52689	0.488296	0.249712	0.587776	0.548617
cg23614791_BC11	0.480996	0.443087	0.337029	0.410776	0.490276	0.386437	0.404551	0.441341	0.41503	0.405852	0.250725	0.335784	0.172025	0.190815	0.170659	0.210913	0.196788	0.376215	0.254046	0.194409	0.20272	0.177521	0.193105	0.451994	0.213144	0.204054	0.313899	0.198428	0.22792	0.21507	0.227352	0.225095	0.41962	0.18251	0.479343	0.152375	0.159503	0.189541	0.212215	0.233769	0.199697	0.200728	0.355668	0.528558	0.522264	0.462221	0.224468	0.53984	0.485613
cg21754400_BC21	0.483127	0.440104	0.342688	0.403407	0.475624	0.417087	0.414121	0.420049	0.439997	0.388835	0.293785	0.366145	0.183125	0.334359	0.217471	0.330627	0.209465	0.396927	0.265352	0.236778	0.225147	0.195574	0.288415	0.429375	0.295947	0.287217	0.401417	0.265803	0.295992	0.258491	0.246402	0.280736	0.434324	0.1926	0.449975	0.172193	0.189669	0.263023	0.220385	0.318776	0.201625	0.227437	0.354134	0.5452	0.485162	0.427615	0.257364	0.489139	0.474251
cg01964152_TC21	0.438844	0.417306	0.369771	0.417431	0.530342	0.434992	0.458172	0.442924	0.429718	0.348874	0.268584	0.31351	0.191178	0.252628	0.272305	0.51369	0.238065	0.512934	0.235341	0.224072	0.245447	0.238781	0.290946	0.438623	0.279531	0.272435	0.410229	0.286244	0.27372	0.321665	0.305338	0.282746	0.472207	0.254734	0.519548	0.223772	0.243306	0.239569	0.276006	0.219974	0.240098	0.248174	0.391575	0.557068	0.516737	0.447151	0.27512	0.503778	0.492769
cg17646405_BC21	0.572825	0.519736	0.498332	0.441119	0.631121	0.486761	0.571055	0.508346	0.511148	0.454251	0.321843	0.436244	0.271389	0.328181	0.319861	0.608649	0.324099	0.562351	0.29788	0.29947	0.303451	0.28693	0.319963	0.561924	0.337895	0.277046	0.504301	0.291317	0.326175	0.373861	0.351841	0.287658	0.549308	0.276182	0.392439	0.27362	0.264218	0.284701	0.273762	0.435994	0.330741	0.314921	0.449585	0.65061	0.608268	0.520301	0.311323	0.577777	0.587738
cg01032200_TC11	0.52603	0.493235	0.324109	0.447837	0.535914	0.471858	0.511782	0.456726	0.499067	0.429676	0.340731	0.408239	0.268254	0.287058	0.214482	0.491246	0.270081	0.462573	0.292905	0.216233	0.231747	0.243324	0.26276	0.475512	0.297227	0.316813	0.460768	0.253371	0.319629	0.349447	0.264171	0.236701	0.43527	0.240151	0.530993	0.189723	0.252459	0.293677	0.297486	0.340952	0.218022	0.206248	0.387095	0.445355	0.559572	0.454534	0.270833	0.625629	0.575537
cg04448487_TC21	0.549828	0.387171	0.420924	0.425664	0.647715	0.518691	0.456142	0.50987	0.564122	0.483597	0.362587	0.429372	0.200581	0.261043	0.241034	0.511579	0.24567	0.556216	0.285303	0.233583	0.272257	0.242161	0.304155	0.470822	0.271006	0.29799	0.508976	0.250451	0.321227	0.341289	0.283359	0.309399	0.529542	0.256274	0.557825	0.200156	0.274904	0.247093	0.277362	0.42193	0.265263	0.250971	0.450755	0.654117	0.682898	0.422348	0.286159	0.570726	0.528272
cg03125427_TC11	0.612363	0.460391	0.495823	0.448294	0.573435	0.598459	0.562896	0.550837	0.64555	0.589451	0.330318	0.559281	0.309007	0.258112	0.288355	0.594194	0.248877	0.573579	0.314463	0.263237	0.229798	0.198533	0.253502	0.530671	0.247289	0.195067	0.396802	0.190181	0.347368	0.4415	0.25649	0.280943	0.502085	0.204597	0.615571	0.184516	0.165842	0.220693	0.229751	0.409466	0.225529	0.232645	0.524344	0.59005	0.626961	0.423083	0.248812	0.701997	0.631293
cg10493994_BC11	0.530312	0.460782	0.321606	0.450918	0.608444	0.625923	0.544515	0.489759	0.584092	0.551459	0.353512	0.489554	0.197784	0.268489	0.260007	0.55261	0.287832	0.571467	0.278233	0.25124	0.258089	0.270288	0.291661	0.568364	0.279262	0.304297	0.482767	0.262561	0.347647	0.380252	0.291146	0.343038	0.614414	0.27236	0.53345	0.18739	0.333487	0.301029	0.278242	0.293477	0.259958	0.259393	0.478	0.66958	0.64738	0.5899	0.283602	0.686299	0.626669
cg19670286_TC11	0.350177	0.383683	0.270999	0.338939	0.401758	0.377637	0.352824	0.251834	0.398614	0.29604	0.186951	0.248722	0.105407	0.240231	0.139809	0.406879	0.175722	0.394302	0.149781	0.160088	0.160276	0.136777	0.236144	0.360338	0.174305	0.140144	0.358276	0.132922	0.184331	0.312769	0.166316	0.190849	0.326503	0.133711	0.333686	0.0968884	0.132183	0.146926	0.165065	0.268687	0.166075	0.141639	0.269616	0.407823	0.311257	0.339529	0.177752	0.396733	0.338177
cg09994356_TC11	0.612161	0.298838	0.472476	0.466777	0.653813	0.588883	0.505556	0.551536	0.572878	0.53234	0.379215	0.470238	0.165981	0.230035	0.231595	0.546589	0.250664	0.563119	0.245929	0.215688	0.241978	0.225212	0.302417	0.528241	0.261446	0.286142	0.544046	0.252661	0.285799	0.375264	0.277501	0.30083	0.558012	0.215554	0.60744	0.167132	0.264582	0.237322	0.27102	0.474893	0.243183	0.227074	0.496627	0.641591	0.693014	0.475457	0.278493	0.587093	0.557533
cg09025501_TC11	0.558162	0.451935	0.495534	0.418819	0.590096	0.554355	0.543807	0.536306	0.640937	0.550834	0.308066	0.525858	0.231416	0.293135	0.288466	0.593322	0.239519	0.539046	0.291911	0.253183	0.219467	0.201308	0.269836	0.495589	0.248364	0.196544	0.407784	0.192441	0.321247	0.456005	0.257272	0.283111	0.48708	0.200034	0.602071	0.178962	0.165757	0.21533	0.231362	0.392496	0.227403	0.266996	0.477032	0.594099	0.614327	0.433119	0.251022	0.6581	0.574372
cg07478468_BC11	0.297114	0.336351	0.354671	0.391115	0.356157	0.382606	0.423995	0.387086	0.375555	0.351176	0.253214	0.230522	0.171434	0.183941	0.203607	0.386191	0.196428	0.387259	0.235008	0.21347	0.214493	0.217268	0.274278	0.409496	0.216193	0.197237	0.321395	0.221628	0.216399	0.212626	0.22281	0.204254	0.329419	0.198685	0.460935	0.155153	0.200449	0.216392	0.239064	0.255603	0.193	0.201262	0.284728	0.297747	0.410382	0.414089	0.232591	0.450443	0.414772
cg22774088_BC11	0.520599	0.369567	0.388276	0.451947	0.576561	0.49619	0.467088	0.419956	0.435594	0.470282	0.352144	0.391412	0.200473	0.239952	0.259047	0.550471	0.269258	0.471787	0.308722	0.262625	0.263307	0.24496	0.276519	0.512081	0.270793	0.242975	0.456503	0.254942	0.273946	0.379535	0.282576	0.249961	0.506678	0.247295	0.523738	0.222375	0.308981	0.271875	0.267298	0.395951	0.316311	0.257163	0.418217	0.591742	0.586004	0.560248	0.275909	0.524318	0.539355
cg08952506_BC21	0.381773	0.376111	0.165053	0.294056	0.490974	0.278784	0.287037	0.280529	0.282085	0.266438	0.203839	0.247485	0.130474	0.142928	0.163761	0.325776	0.16003	0.366461	0.192485	0.183864	0.167417	0.166477	0.15951	0.387587	0.183425	0.167768	0.314767	0.158818	0.198442	0.218798	0.178652	0.185799	0.343953	0.14494	0.354926	0.129311	0.184563	0.164044	0.184534	0.189155	0.181703	0.160491	0.281038	0.43577	0.463601	0.37819	0.189191	0.418868	0.429141
cg12976581_TC21	0.447973	0.429394	0.329836	0.411358	0.547337	0.425289	0.434985	0.413844	0.487736	0.410971	0.306213	0.324838	0.179227	0.250024	0.220824	0.506831	0.253881	0.479459	0.240712	0.218124	0.236346	0.217557	0.215437	0.431454	0.25207	0.215355	0.436295	0.197528	0.280273	0.353872	0.242869	0.23658	0.472025	0.225165	0.482131	0.157449	0.283799	0.218304	0.244468	0.318139	0.231752	0.210396	0.34363	0.323362	0.562273	0.434462	0.268865	0.446836	0.482422
cg17893421_TC21	0.694816	0.587149	0.558776	0.539942	0.742341	0.666546	0.577366	0.564744	0.607894	0.595173	0.461056	0.56935	0.415502	0.378842	0.416815	0.642926	0.371348	0.633158	0.414609	0.435868	0.384946	0.326583	0.430471	0.644513	0.361266	0.3705	0.575503	0.356444	0.37203	0.423144	0.351486	0.386809	0.612242	0.399644	0.747714	0.335718	0.316294	0.392765	0.388997	0.411342	0.410698	0.396233	0.548727	0.720425	0.692675	0.58004	0.41085	0.66677	0.684801
cg20439430_BC11	0.506454	0.475482	0.28289	0.399552	0.460185	0.372604	0.4162	0.401246	0.432297	0.373716	0.263987	0.317958	0.1696	0.259229	0.214412	0.508664	0.271869	0.437927	0.230209	0.227796	0.216465	0.221708	0.204902	0.176826	0.240514	0.212267	0.322284	0.207859	0.23568	0.34416	0.24098	0.23104	0.377334	0.20007	0.428941	0.150541	0.181392	0.1922	0.22249	0.29799	0.218788	0.198904	0.409737	0.515385	0.494862	0.423405	0.242979	0.513965	0.515561
cg07641160_TC11	0.470232	0.452515	0.347965	0.341114	0.53993	0.479189	0.480051	0.419261	0.456945	0.408909	0.280021	0.243147	0.176026	0.192679	0.176331	0.454128	0.167734	0.451362	0.217993	0.190105	0.211188	0.190409	0.214788	0.417149	0.218895	0.190578	0.301663	0.177642	0.218195	0.330444	0.210924	0.182071	0.418592	0.19273	0.373303	0.145406	0.182036	0.208368	0.227944	0.214719	0.20397	0.19725	0.401001	0.51674	0.510121	0.473702	0.219451	0.569548	0.492753
cg10936688_BC21	0.473015	0.423033	0.281544	0.349627	0.527888	0.428195	0.457433	0.423464	0.516552	0.290332	0.277935	0.30628	0.200816	0.203326	0.250272	0.289868	0.263555	0.430259	0.218876	0.282041	0.203965	0.190584	0.246813	0.484848	0.225724	0.193876	0.289617	0.206533	0.255555	0.286582	0.257143	0.253685	0.416031	0.19325	0.506926	0.171337	0.183427	0.229607	0.2205	0.29763	0.246662	0.202305	0.352771	0.439617	0.372693	0.494266	0.254621	0.483651	0.494052
cg25587431_BC21	0.481262	0.535627	0.360282	0.394221	0.511065	0.389779	0.503795	0.37918	0.415499	0.383158	0.240109	0.339755	0.220248	0.259427	0.22796	0.505638	0.247116	0.489034	0.248793	0.236955	0.23599	0.221971	0.257136	0.47601	0.258156	0.276163	0.359774	0.266436	0.287136	0.273573	0.256111	0.245773	0.513023	0.218646	0.483416	0.222216	0.235858	0.269839	0.253392	0.289564	0.247936	0.231919	0.356925	0.537709	0.598078	0.526473	0.278946	0.572921	0.571839
cg01585718_TC21	0.51155	0.498247	0.373149	0.437222	0.619757	0.54975	0.516467	0.46145	0.463543	0.467977	0.34035	0.387425	0.243832	0.309461	0.204838	0.557945	0.25128	0.527054	0.295314	0.208518	0.265415	0.243596	0.27709	0.546322	0.268579	0.279924	0.484347	0.288453	0.356508	0.327065	0.234882	0.266885	0.490457	0.274196	0.554226	0.22559	0.293088	0.272827	0.331874	0.382272	0.259478	0.234653	0.424418	0.612247	0.607897	0.447598	0.314434	0.578131	0.538784
cg09076334_TC11	0.504389	0.566179	0.344344	0.422032	0.560584	0.499582	0.485905	0.464397	0.418158	0.473533	0.301574	0.376272	0.241064	0.229593	0.228265	0.398305	0.237797	0.423872	0.248825	0.22399	0.245591	0.213019	0.258118	0.517863	0.292001	0.250336	0.431851	0.216486	0.282782	0.336096	0.24297	0.253646	0.423605	0.231768	0.534193	0.262317	0.25531	0.246066	0.276234	0.303575	0.240402	0.247335	0.399677	0.487209	0.516368	0.484944	0.308072	0.516099	0.497975
cg11448068_BC11	0.506826	0.456189	0.290825	0.416158	0.528675	0.454856	0.45636	0.43089	0.479086	0.392187	0.357812	0.422208	0.196074	0.266781	0.266699	0.42809	0.293375	0.498257	0.27813	0.255726	0.268438	0.234813	0.277814	0.50123	0.272131	0.246481	0.463631	0.256442	0.3269	0.372355	0.267953	0.284843	0.466037	0.237525	0.512224	0.21706	0.234969	0.256778	0.279387	0.334706	0.229543	0.258718	0.373445	0.515711	0.52041	0.499716	0.2601	0.526168	0.525269
cg02879662_BC11	0.459902	0.248614	0.384176	0.42962	0.49591	0.414694	0.469379	0.4103	0.506906	0.424761	0.375271	0.392984	0.176048	0.199057	0.284478	0.467832	0.229967	0.487006	0.291768	0.246492	0.225329	0.230459	0.262999	0.457381	0.265135	0.22551	0.465232	0.227329	0.295438	0.374168	0.251251	0.275896	0.477661	0.206087	0.51412	0.172825	0.208855	0.221294	0.256601	0.330831	0.234972	0.208085	0.404578	0.345007	0.502177	0.456106	0.273116	0.494913	0.469009
cg13000649_BC21	0.525576	0.429925	0.376037	0.452448	0.56453	0.437762	0.467577	0.461788	0.496701	0.415135	0.382238	0.429408	0.181334	0.286817	0.231127	0.514153	0.313202	0.480457	0.279597	0.245039	0.240861	0.224047	0.31447	0.483641	0.261871	0.215194	0.380795	0.210873	0.353527	0.353418	0.266869	0.294159	0.440828	0.205324	0.498822	0.195216	0.227228	0.243912	0.257197	0.374847	0.242343	0.258053	0.373337	0.513633	0.504499	0.519943	0.267004	0.530471	0.499611
cg10162691_TC11	0.579563	0.504018	0.366552	0.387801	0.603156	0.549183	0.491807	0.430222	0.517315	0.423912	0.256083	0.376269	0.145074	0.342585	0.220293	0.563882	0.272507	0.447528	0.308769	0.228438	0.224703	0.219151	0.297465	0.39131	0.229397	0.197842	0.468886	0.200721	0.260606	0.393403	0.239616	0.23988	0.458018	0.20168	0.534401	0.168971	0.173133	0.208332	0.226561	0.389119	0.251242	0.214675	0.408403	0.585525	0.589605	0.319516	0.255009	0.505702	0.619607
cg15472092_TC21	0.572778	0.499901	0.413337	0.451561	0.626802	0.386852	0.533441	0.44918	0.529446	0.430253	0.301554	0.41826	0.233997	0.310982	0.275267	0.570063	0.306953	0.536364	0.307152	0.288387	0.283121	0.266363	0.289374	0.536449	0.298585	0.278671	0.447696	0.257438	0.328325	0.410877	0.32037	0.296198	0.528248	0.265709	0.5809	0.214621	0.253311	0.276311	0.276866	0.336246	0.287479	0.295352	0.416912	0.577797	0.59581	0.422057	0.334071	0.59789	0.568674
cg07514271_BC21	0.57249	0.523251	0.452449	0.444733	0.60121	0.525096	0.543654	0.501358	0.526	0.466211	0.343644	0.429342	0.298324	0.298521	0.317752	0.587945	0.316146	0.539031	0.2816	0.300715	0.29907	0.282305	0.325636	0.542582	0.30574	0.285511	0.474415	0.2423	0.345726	0.387456	0.318527	0.341726	0.516487	0.295812	0.506984	0.262068	0.253398	0.304718	0.268973	0.428763	0.312886	0.294924	0.367414	0.643596	0.612003	0.534716	0.308022	0.541702	0.638297
cg19918230_BC21	0.499198	0.510483	0.338116	0.518563	0.598374	0.566136	0.555249	0.47094	0.53223	0.471105	0.365316	0.445465	0.290859	0.294343	0.33834	0.609214	0.293792	0.576251	0.314024	0.30987	0.30195	0.286354	0.341758	0.567802	0.294074	0.340619	0.497937	0.310408	0.320332	0.358883	0.32285	0.326566	0.486241	0.274893	0.590761	0.273601	0.317339	0.339032	0.376921	0.37913	0.327826	0.334688	0.464552	0.66965	0.599498	0.562402	0.310524	0.524488	0.584111
cg07091016_TC11	0.500141	0.530116	0.391512	0.421878	0.571137	0.509593	0.443588	0.511822	0.468938	0.445245	0.350746	0.38153	0.244242	0.287292	0.260995	0.471956	0.311175	0.345324	0.303417	0.262288	0.308125	0.280387	0.328966	0.440466	0.275557	0.278278	0.420466	0.270622	0.362289	0.383905	0.296801	0.28032	0.493415	0.263848	0.548021	0.259677	0.286673	0.303519	0.307192	0.381228	0.259648	0.285548	0.430188	0.582456	0.576525	0.563437	0.321001	0.540868	0.52085
cg09651145_BC21	0.503527	0.54521	0.405271	0.405895	0.617015	0.514946	0.536383	0.478547	0.486541	0.460423	0.35751	0.399302	0.261263	0.327681	0.23323	0.54579	0.281831	0.477908	0.324676	0.247795	0.262046	0.2919	0.363729	0.544386	0.29516	0.272522	0.478629	0.294737	0.32046	0.306105	0.273808	0.284032	0.543433	0.266437	0.567827	0.225776	0.269423	0.333209	0.330363	0.314984	0.260912	0.260421	0.387808	0.556502	0.518493	0.553673	0.323919	0.558628	0.571096
cg25556905_TC11	0.556578	0.420342	0.269981	0.413449	0.482001	0.476138	0.478809	0.447135	0.450417	0.36351	0.382131	0.321235	0.255368	0.243788	0.261671	0.466826	0.258101	0.436759	0.29383	0.281459	0.273311	0.262631	0.272421	0.485375	0.292438	0.259248	0.495454	0.257956	0.291289	0.322488	0.276598	0.279967	0.475575	0.244428	0.406025	0.219942	0.273434	0.265552	0.263551	0.350857	0.257375	0.256885	0.397408	0.634568	0.567086	0.516167	0.286234	0.509123	0.58021
cg18726691_TC21	0.500857	0.456105	0.446323	0.409106	0.588572	0.532401	0.471312	0.450435	0.516682	0.394469	0.295868	0.374403	0.182535	0.28431	0.321049	0.581509	0.362383	0.455069	0.271832	0.253146	0.24465	0.206286	0.316671	0.48309	0.28201	0.233784	0.471286	0.308355	0.324979	0.384757	0.269197	0.267151	0.448367	0.237029	0.500101	0.186915	0.272063	0.238694	0.29862	0.344396	0.226337	0.25119	0.404513	0.541952	0.573734	0.526609	0.30254	0.565254	0.534329
cg24852548_TC21	0.504015	0.549306	0.297603	0.442552	0.625549	0.512051	0.456845	0.40312	0.507503	0.459656	0.301626	0.402425	0.173049	0.266831	0.239667	0.539315	0.312634	0.466288	0.277017	0.238066	0.234788	0.213648	0.29246	0.539551	0.248272	0.19811	0.433519	0.33744	0.254907	0.33127	0.25882	0.309858	0.5207	0.219875	0.469483	0.177037	0.28668	0.230827	0.230246	0.364668	0.285919	0.290007	0.336693	0.586567	0.503793	0.482583	0.286449	0.563808	0.584232
cg04889072_BC21	0.536069	0.451463	0.301298	0.351126	0.395654	0.425293	0.410385	0.373602	0.407388	0.333803	0.28428	0.296225	0.207916	0.28035	0.271266	0.491542	0.281678	0.459662	0.271144	0.23942	0.219177	0.234478	0.263584	0.422217	0.241381	0.230562	0.38111	0.206001	0.291695	0.291651	0.251112	0.257334	0.455047	0.217197	0.439368	0.188765	0.196678	0.216303	0.236346	0.296873	0.223644	0.252201	0.26432	0.536213	0.432256	0.484026	0.249299	0.415292	0.523048
cg09806262_TC21	0.430885	0.493045	0.31194	0.348911	0.423749	0.35004	0.486707	0.353984	0.459114	0.307386	0.245759	0.291987	0.19267	0.216939	0.19037	0.373852	0.205295	0.458972	0.217396	0.221747	0.1994	0.185568	0.203537	0.349387	0.224476	0.191237	0.29083	0.187714	0.21473	0.271483	0.213357	0.20331	0.459286	0.197337	0.463751	0.168517	0.183289	0.189539	0.201123	0.279519	0.203767	0.183281	0.336917	0.445191	0.549562	0.366996	0.241669	0.53252	0.480176
cg22399133_TC11	0.438743	0.529777	0.325163	0.433604	0.539713	0.498321	0.498153	0.436243	0.490547	0.371135	0.324147	0.362927	0.195101	0.226196	0.185718	0.427029	0.250437	0.490631	0.240026	0.197511	0.194825	0.147051	0.249812	0.477933	0.231625	0.179479	0.420442	0.224137	0.236183	0.301861	0.210009	0.193261	0.461644	0.142244	0.467571	0.257896	0.226362	0.18603	0.250051	0.276511	0.203761	0.183424	0.393151	0.493318	0.536866	0.401255	0.263948	0.556731	0.535188
cg18563413_TC11	0.392304	0.362635	0.292138	0.391237	0.444691	0.43634	0.313937	0.345777	0.368878	0.318567	0.331651	0.323091	0.166267	0.262164	0.232041	0.475905	0.220944	0.406125	0.245228	0.196836	0.22049	0.199637	0.259945	0.417095	0.274535	0.231873	0.39522	0.175883	0.243363	0.313842	0.239977	0.249977	0.406404	0.231618	0.422664	0.185153	0.233432	0.227732	0.282581	0.258941	0.203592	0.262968	0.331962	0.496608	0.471442	0.419777	0.305229	0.463716	0.427824
cg09236284_TC21	0.611629	0.460751	0.504589	0.444553	0.634683	0.497402	0.552177	0.484066	0.529238	0.430817	0.263205	0.36167	0.176965	0.277412	0.251928	0.597757	0.242196	0.567827	0.283506	0.278953	0.294855	0.257749	0.26091	0.604392	0.272268	0.341149	0.437566	0.240367	0.308699	0.340182	0.310731	0.311636	0.596155	0.267089	0.589447	0.210918	0.285181	0.277923	0.286504	0.337804	0.29612	0.265535	0.439738	0.584925	0.628006	0.463991	0.307006	0.559209	0.585228
cg22892110_BC21	0.545467	0.499408	0.427778	0.46123	0.535669	0.388203	0.47971	0.478748	0.450827	0.414632	0.357395	0.376085	0.288973	0.268826	0.278811	0.518368	0.280873	0.490404	0.29583	0.208887	0.263994	0.239398	0.272906	0.402639	0.271012	0.24981	0.500825	0.231133	0.33583	0.420444	0.321455	0.289971	0.49754	0.269277	0.525262	0.266968	0.253949	0.292236	0.320521	0.375955	0.271207	0.267414	0.398809	0.56972	0.613006	0.503662	0.319953	0.508225	0.587202
cg11282676_TC21	0.499016	0.353518	0.360545	0.420101	0.536755	0.392963	0.447964	0.409203	0.417828	0.405265	0.297839	0.356718	0.238227	0.245093	0.24869	0.459805	0.197677	0.455054	0.276629	0.245721	0.221374	0.211696	0.24516	0.461109	0.266751	0.239613	0.398239	0.243125	0.26939	0.355218	0.26855	0.242223	0.452049	0.205573	0.469072	0.19668	0.214064	0.231201	0.272152	0.315179	0.264117	0.204094	0.357649	0.503551	0.464514	0.46546	0.264446	0.500259	0.518995
cg04141767_BC21	0.696645	0.723269	0.633419	0.824467	0.53892	0.640612	0.763494	0.681669	0.749022	0.704315	0.815573	0.828771	0.840463	0.883035	0.857478	0.743824	0.817421	0.660518	0.842758	0.815117	0.847087	0.854054	0.835266	0.642622	0.866152	0.851125	0.758046	0.847278	0.895195	0.826855	0.874942	0.87524	0.592252	0.856302	0.671612	0.835453	0.873663	0.83865	0.873851	0.617549	0.858466	0.847158	0.703856	0.610275	0.597529	0.72063	0.874191	0.658673	0.599339
cg21929477_BC21	0.503381	0.505943	0.293153	0.413613	0.539323	0.440367	0.424454	0.409312	0.436115	0.393888	0.318963	0.343538	0.218238	0.285843	0.294193	0.492193	0.284442	0.457869	0.26528	0.211427	0.245697	0.224644	0.287951	0.491258	0.246314	0.250695	0.438656	0.203923	0.291972	0.27821	0.243018	0.263026	0.444812	0.185482	0.510184	0.204151	0.292669	0.246666	0.276218	0.311111	0.256638	0.246184	0.321634	0.5403	0.516981	0.477804	0.268938	0.495714	0.501828
cg10320061_BC21	0.523191	0.547692	0.29402	0.472379	0.54543	0.472494	0.501118	0.452422	0.497994	0.386506	0.256772	0.36924	0.219443	0.257829	0.272918	0.545809	0.297774	0.435409	0.300482	0.22311	0.267125	0.243787	0.276117	0.412896	0.256687	0.26488	0.469945	0.246789	0.316902	0.351105	0.260055	0.285589	0.528503	0.202939	0.493839	0.248707	0.334063	0.27525	0.229937	0.335001	0.276382	0.247568	0.40269	0.551262	0.523037	0.500292	0.254302	0.539833	0.550997
cg00110832_BC21	0.581619	0.54282	0.356241	0.543424	0.457386	0.555055	0.532034	0.486975	0.521856	0.487673	0.37516	0.441975	0.325084	0.310132	0.319563	0.576358	0.350739	0.568919	0.355094	0.310922	0.29226	0.312757	0.33618	0.57671	0.406871	0.316366	0.484228	0.348673	0.347929	0.42282	0.366208	0.309484	0.54876	0.314493	0.567715	0.261492	0.289294	0.338598	0.332959	0.384273	0.355854	0.31289	0.446325	0.584767	0.526875	0.528917	0.330961	0.620512	0.62766
cg17102582_BC11	0.427898	0.369053	0.216807	0.391802	0.493786	0.424478	0.376131	0.352324	0.415881	0.323031	0.36494	0.378412	0.109367	0.22078	0.228435	0.448466	0.268106	0.438976	0.23236	0.190433	0.170562	0.168878	0.197074	0.443988	0.212542	0.17128	0.394566	0.162005	0.232672	0.321245	0.190355	0.197594	0.388184	0.148698	0.43941	0.131649	0.14326	0.162224	0.211069	0.303565	0.189387	0.153571	0.356785	0.481895	0.446676	0.424308	0.20377	0.499294	0.435779
cg17458922_BC21	0.629304	0.477246	0.303947	0.410744	0.556949	0.505369	0.472103	0.458941	0.50695	0.436952	0.322905	0.386039	0.224094	0.283867	0.239163	0.536871	0.249017	0.399084	0.251556	0.242959	0.235447	0.27899	0.275695	0.53824	0.291437	0.28331	0.398536	0.25917	0.281241	0.302464	0.280431	0.254532	0.493812	0.267345	0.550235	0.243706	0.233903	0.236324	0.308502	0.287757	0.252759	0.220129	0.381242	0.568581	0.566729	0.467696	0.297947	0.608355	0.540277
cg04294888_BC21	0.517457	0.523475	0.30876	0.343116	0.555552	0.220562	0.39839	0.322741	0.413768	0.377084	0.155955	0.241773	0.0759932	0.0972918	0.101098	0.377331	0.0818612	0.471935	0.121664	0.124471	0.121496	0.0993453	0.121567	0.423483	0.1313	0.106332	0.250817	0.0933459	0.159533	0.243946	0.123235	0.128491	0.4054	0.0983407	0.523351	0.06448	0.0921306	0.112035	0.12692	0.280118	0.126329	0.115516	0.241746	0.56677	0.418946	0.45209	0.137784	0.5427	0.486112
cg16429070_BC21	0.513549	0.41469	0.414701	0.37824	0.532652	0.440613	0.436926	0.415875	0.445353	0.362516	0.341041	0.330368	0.170298	0.281247	0.258294	0.461506	0.303971	0.441156	0.267856	0.209522	0.209967	0.194358	0.272315	0.45225	0.231943	0.195787	0.432637	0.22192	0.313319	0.272575	0.258645	0.245926	0.451352	0.23745	0.47772	0.171623	0.184456	0.217755	0.231289	0.32563	0.229287	0.196946	0.310787	0.531264	0.542535	0.488697	0.259192	0.528394	0.514393
cg07041470_TC21	0.446262	0.439821	0.333159	0.40568	0.498313	0.331986	0.356999	0.375407	0.479426	0.37286	0.246154	0.344716	0.205318	0.261963	0.232989	0.410722	0.238653	0.396879	0.225045	0.230881	0.226324	0.241023	0.245962	0.313059	0.235215	0.227654	0.472449	0.242986	0.239523	0.318208	0.26643	0.258779	0.460811	0.215645	0.525724	0.186305	0.20635	0.212865	0.237564	0.362541	0.254753	0.222029	0.366101	0.464046	0.237724	0.44467	0.256785	0.404165	0.522912
cg18004701_TC11	0.497426	0.536857	0.379648	0.441141	0.55702	0.520754	0.47736	0.476354	0.535728	0.429573	0.40002	0.408442	0.251175	0.399717	0.300435	0.57276	0.318638	0.528874	0.293202	0.289702	0.287585	0.248443	0.298716	0.523971	0.306558	0.286759	0.524754	0.264212	0.378906	0.389647	0.277103	0.361698	0.497516	0.305213	0.558676	0.266434	0.33387	0.277551	0.277411	0.408233	0.315237	0.333497	0.427762	0.536915	0.5115	0.548008	0.365281	0.515411	0.474017
cg07482507_BC21	0.628321	0.595862	0.620355	0.565101	0.727435	0.538309	0.605707	0.528919	0.628314	0.557873	0.40596	0.450502	0.338291	0.426712	0.353508	0.687521	0.402486	0.64825	0.407597	0.41135	0.335429	0.323723	0.418734	0.64959	0.36218	0.350877	0.584699	0.379187	0.407432	0.469786	0.427874	0.33967	0.598903	0.371308	0.63498	0.303464	0.317172	0.418987	0.429778	0.450691	0.386041	0.331002	0.501504	0.663249	0.6876	0.675318	0.401319	0.663556	0.681496
cg07745373_BC21	0.661574	0.640947	0.408388	0.5215	0.635769	0.588592	0.542781	0.539363	0.562241	0.508067	0.42042	0.418399	0.407748	0.377799	0.423074	0.624692	0.386448	0.61197	0.412557	0.341367	0.360438	0.354525	0.358549	0.608546	0.359502	0.365668	0.5443	0.281423	0.354264	0.372222	0.416205	0.332835	0.597171	0.308787	0.611584	0.350853	0.309007	0.324371	0.378929	0.464674	0.361341	0.382143	0.485839	0.613524	0.642374	0.618108	0.381584	0.625643	0.654936
cg08266417_TC11	0.409228	0.341905	0.19173	0.306981	0.476634	0.279957	0.315796	0.319977	0.315524	0.28162	0.23084	0.26045	0.148541	0.164552	0.18846	0.313415	0.173701	0.383267	0.20377	0.199473	0.180482	0.194148	0.190157	0.406494	0.200932	0.19908	0.298511	0.17771	0.218663	0.254591	0.20134	0.188669	0.364603	0.162753	0.373016	0.145695	0.184355	0.195527	0.192348	0.201226	0.180542	0.166051	0.291362	0.446139	0.449654	0.382826	0.224684	0.461694	0.435222
cg09078226_BC21	0.544253	0.582495	0.555078	0.590354	0.486981	0.580759	0.568176	0.555324	0.629263	0.592198	0.696724	0.601375	0.736389	0.743087	0.75261	0.647943	0.703194	0.562868	0.710281	0.757033	0.755275	0.646579	0.699696	0.58293	0.708808	0.704286	0.622767	0.735646	0.71476	0.676485	0.712457	0.714999	0.47134	0.748386	0.514569	0.702805	0.718177	0.683274	0.70502	0.487567	0.692024	0.70794	0.558312	0.450501	0.456492	0.569715	0.687595	0.468653	0.480436
cg00970396_TC11	0.402154	0.414336	0.324943	0.395794	0.516337	0.416063	0.436063	0.418084	0.452407	0.401439	0.353071	0.390764	0.154534	0.184446	0.17112	0.271194	0.208239	0.469714	0.212892	0.197457	0.209767	0.195301	0.216564	0.459927	0.227959	0.21952	0.394868	0.247011	0.251405	0.344048	0.224141	0.222041	0.465096	0.184434	0.49705	0.176447	0.147108	0.234911	0.24274	0.299429	0.201585	0.211404	0.348212	0.506843	0.507755	0.446381	0.234929	0.500627	0.490377
cg10062049_TC21	0.441914	0.423575	0.382411	0.376155	0.587464	0.404083	0.431892	0.36759	0.456028	0.361545	0.287349	0.349846	0.18594	0.269601	0.234017	0.532261	0.19882	0.467357	0.265045	0.217213	0.233427	0.230439	0.232423	0.530987	0.251666	0.228379	0.393746	0.203936	0.239277	0.2992	0.245802	0.231937	0.471252	0.22107	0.501482	0.177103	0.192793	0.25729	0.25411	0.209321	0.230249	0.226516	0.355896	0.482889	0.528603	0.390982	0.257612	0.592494	0.495247
cg00079598_TC21	0.649052	0.686132	0.534058	0.652297	0.527574	0.677594	0.634685	0.62159	0.654026	0.678302	0.775965	0.725423	0.833143	0.810643	0.811267	0.685645	0.76558	0.589699	0.807862	0.790393	0.803666	0.792619	0.775421	0.57516	0.787063	0.755238	0.679977	0.778833	0.808873	0.741632	0.831243	0.806477	0.550309	0.824747	0.627202	0.775528	0.814598	0.738069	0.806771	0.540769	0.817373	0.824871	0.671778	0.599628	0.525641	0.635691	0.799951	0.557433	0.496154
cg00087244_TC21	0.545981	0.530695	0.518863	0.499939	0.671972	0.510526	0.53541	0.502576	0.518442	0.481301	0.366945	0.40916	0.304296	0.383457	0.297397	0.582187	0.323287	0.564244	0.33752	0.349439	0.297843	0.321041	0.378694	0.553839	0.33042	0.313667	0.528862	0.31551	0.33159	0.372851	0.339021	0.352334	0.582745	0.307298	0.633448	0.27661	0.304895	0.362773	0.330458	0.418651	0.358084	0.327373	0.428335	0.652246	0.682981	0.606633	0.390136	0.665564	0.660173
cg18544564_TC21	0.366286	0.482113	0.382194	0.461782	0.619037	0.476533	0.419718	0.399777	0.485955	0.40361	0.332419	0.371007	0.225888	0.268046	0.265694	0.501895	0.260236	0.508349	0.272681	0.310178	0.295094	0.247882	0.273311	0.440897	0.316304	0.291481	0.421749	0.212098	0.284583	0.355908	0.272462	0.280118	0.524634	0.25287	0.516387	0.222191	0.25575	0.31631	0.28811	0.334114	0.25519	0.25827	0.419608	0.558566	0.536689	0.508768	0.280006	0.569184	0.6054
cg18699226_BC21	0.549587	0.532207	0.541722	0.685531	0.442981	0.552532	0.608269	0.599561	0.602888	0.659537	0.767053	0.733629	0.848619	0.773617	0.826527	0.644965	0.800915	0.571098	0.84925	0.826175	0.827362	0.834996	0.793429	0.538874	0.851451	0.79843	0.624359	0.826851	0.766487	0.804402	0.849396	0.837735	0.497734	0.851566	0.456504	0.805871	0.87431	0.743837	0.861272	0.55932	0.776673	0.782566	0.608099	0.492279	0.445378	0.662778	0.833537	0.500399	0.525549
cg08082849_TC21	0.602414	0.555697	0.442195	0.472196	0.604002	0.549881	0.579062	0.557134	0.545544	0.486377	0.366619	0.41456	0.215209	0.297449	0.290766	0.565218	0.306621	0.533373	0.314299	0.229247	0.252348	0.262622	0.332074	0.523433	0.300796	0.273754	0.469448	0.241509	0.393109	0.388709	0.328305	0.323731	0.582149	0.263786	0.625609	0.271973	0.238344	0.304385	0.31448	0.451127	0.295111	0.294762	0.452332	0.656242	0.619097	0.589184	0.312594	0.668436	0.644661
cg05452524_BC11	0.495913	0.298772	0.235577	0.373284	0.43274	0.431603	0.447976	0.410573	0.42808	0.34261	0.322178	0.332019	0.126181	0.140964	0.165298	0.418838	NA	0.447449	0.279252	0.191471	0.16956	0.179474	0.21083	0.462561	0.201572	0.175695	0.332038	0.159538	0.256614	0.303462	0.193759	0.179825	0.431082	0.201077	0.456242	0.117814	0.160882	0.181997	0.184098	0.251526	0.177902	0.171619	0.342708	0.464683	0.497548	0.436922	0.231499	0.438435	0.485542
cg19224544_TC11	0.582588	0.457406	0.510706	0.495558	0.64387	0.593905	0.52708	0.508729	0.577985	0.537885	0.404343	0.431092	0.252374	0.323784	0.331323	0.609004	0.359993	0.56719	0.341511	0.281061	0.263966	0.252154	0.326542	0.59618	0.289687	0.267266	0.603626	0.25293	0.33062	0.397443	0.284475	0.312118	0.57992	0.239722	0.636273	0.260949	0.237836	0.248329	0.283455	0.459563	0.282825	0.252891	0.46478	0.62674	0.66763	0.617023	0.291705	0.655939	0.624286
cg16519192_BC11	0.513317	0.497512	0.377195	0.443407	0.56098	0.475255	0.41502	0.540007	0.417541	0.373091	0.256813	0.353754	0.189109	0.269967	0.229496	0.509053	0.208356	0.478442	0.252573	0.178669	0.235623	0.22395	0.278845	0.475649	0.251383	0.29143	0.472031	0.235073	0.244085	0.311045	0.253771	0.265521	0.498951	0.212236	0.513211	0.32359	0.20964	0.271701	0.273855	0.337715	0.234773	0.212451	0.386257	0.623139	0.536622	0.470393	0.288634	0.582838	0.526022
cg21384402_BC11	0.415007	0.415601	0.309774	0.35265	0.372792	0.392285	0.453438	0.441857	0.412763	NA	0.326966	0.389926	0.204262	0.225125	0.233247	0.451359	0.210226	0.470461	0.265595	0.245198	0.267319	0.226466	0.248101	0.485564	0.261424	0.24846	0.445914	0.225194	0.301571	0.261868	0.25484	0.272706	0.475192	0.222789	0.514032	0.224673	0.204711	0.23033	0.280028	0.186547	0.255779	0.258979	0.419168	0.520789	0.455072	0.393876	0.279659	0.526322	0.425685
cg07569918_TC21	0.573634	0.552218	0.447575	0.49427	0.695853	0.64773	0.571713	0.569752	0.507254	0.439713	0.435667	0.396096	0.144	0.345702	0.293885	0.641251	0.336429	0.6098	0.252704	0.288543	0.202017	0.178113	0.349988	0.604311	0.287835	0.272506	0.576035	0.277664	0.329169	0.324251	0.301024	0.290747	0.625236	0.237174	0.673291	0.279266	0.230399	0.317146	0.273727	0.430257	0.320161	0.222762	0.421186	0.63198	0.604411	0.627239	0.289616	0.658156	0.667877
cg16692973_BC11	0.386581	0.389297	0.285477	0.249355	0.537664	0.480495	0.409423	0.35108	0.405742	0.319724	0.226855	0.240215	0.18496	0.225784	0.20501	0.432889	0.207427	0.409788	0.22172	0.208406	0.223698	0.211198	0.210094	0.43289	0.221747	0.214903	0.358103	0.197102	0.219528	0.203887	0.221148	0.212987	0.366372	0.202791	0.415918	0.196643	0.198003	0.188813	0.204107	0.257691	0.194694	0.187352	0.342517	0.286867	0.36538	0.518708	0.229072	0.467243	0.420756
cg04710629_BC11	0.472823	0.407032	0.292798	0.379209	0.515083	0.456796	0.452867	0.404053	0.437824	0.39215	0.370597	0.381446	0.178966	0.262607	0.25105	0.432141	0.303808	0.483527	0.284022	0.219639	0.260679	0.235133	0.268032	0.468524	0.267552	0.242946	0.423953	0.233526	0.304369	0.360453	0.284246	0.280265	0.448732	0.212732	0.504282	0.234942	0.220562	0.24257	0.308388	0.296599	0.22397	0.249878	0.364487	0.513558	0.504912	0.494611	0.253724	0.509905	0.501324
cg08336287_BC21	0.32122	0.410778	0.291926	0.289333	0.356879	0.365509	0.29223	0.306885	0.287984	0.361517	0.241359	0.23979	0.157047	0.20251	0.196309	0.400124	0.18782	0.272997	0.196779	0.200827	0.218496	0.186661	0.202041	0.293403	0.200861	0.17247	0.394923	0.154389	0.209658	0.273793	0.221585	0.21084	0.416435	0.194837	0.460981	0.140216	0.1583	0.181736	0.190167	0.292209	0.183724	0.190759	0.373978	0.50789	0.310218	0.380088	0.207763	0.399963	0.259202
cg15434537_BC21	0.543933	0.540821	0.368616	0.387807	0.611959	0.358739	0.494439	0.495096	0.474495	0.380868	0.326983	0.420081	0.195042	0.244455	0.242831	0.574021	0.290207	0.535413	0.261668	0.23398	0.256732	0.225858	0.26394	0.465905	0.210527	0.253633	0.404345	0.234158	0.299013	0.324452	0.256875	0.256707	0.516298	0.238912	0.539292	0.254328	0.248929	0.249443	0.352276	0.378984	0.240988	0.249405	0.407948	0.587729	0.572431	0.496426	0.284081	0.485494	0.557287
cg03660115_BC21	0.437366	0.364629	0.317405	0.364695	0.509551	0.406717	0.445334	0.399158	0.485211	0.373803	0.236483	0.29275	0.124505	0.235972	0.218112	0.390357	0.206209	0.435084	0.175215	0.160211	0.165736	0.145083	0.249275	0.459596	0.270421	0.17761	0.374981	0.258103	0.234706	0.302201	0.195438	0.236621	0.390874	0.142204	0.437065	0.14646	0.176142	0.248084	0.20452	0.247627	0.20043	0.153253	0.353036	0.466115	0.495784	0.43901	0.214201	0.481658	0.494085
cg05385513_TC21	0.500526	0.380745	0.262668	0.457691	0.587788	0.535343	0.448904	0.404457	0.487818	0.398585	0.294696	0.335072	0.147575	0.253747	0.19577	0.472156	0.194863	0.463891	0.216186	0.217527	0.209823	0.179477	0.246557	0.520793	0.207175	0.233203	0.408459	0.239399	0.30286	0.334128	0.222205	0.234303	0.475157	0.220631	0.483536	0.205903	0.224742	0.238995	0.216686	0.36805	0.196657	0.205076	0.379035	0.586318	0.589349	0.508515	0.229055	0.51497	0.495358
cg21290288_TC21	0.544102	0.57371	0.629652	0.687473	0.434604	0.56022	0.620378	0.570316	0.653164	0.58186	0.742781	0.722362	0.775869	0.760132	0.773757	0.637962	0.76121	0.534396	0.792191	0.76315	0.810531	0.832258	0.782412	0.596754	0.81024	0.734637	0.705222	0.779354	0.774673	0.741508	0.769943	0.800627	0.532536	0.781537	0.578778	0.707252	0.775954	0.773177	0.750303	0.52311	0.779332	0.770146	0.617097	0.452283	0.462984	0.636371	0.776152	0.551901	0.49259
cg26066597_BC21	0.564235	0.595253	0.41163	0.393403	0.599153	0.505684	0.49652	0.442843	0.616943	0.466268	0.359409	0.416776	0.323646	0.340633	0.303407	0.566694	0.358373	0.521434	0.324755	0.300999	0.282703	0.267303	0.354202	0.537781	0.329593	0.320086	0.493584	0.314505	0.342388	0.388149	0.328304	0.337956	0.524287	0.335251	0.604513	0.296816	0.308134	0.26733	0.304468	0.400782	0.331352	0.321709	0.395849	0.609406	0.62966	0.594249	0.380624	0.651824	0.570816
cg21334513_TC11	0.428318	0.419164	0.302078	0.40539	0.57025	0.456754	0.407725	0.398278	0.40794	0.37007	0.266815	0.313799	0.116491	0.22963	0.238504	0.509097	0.22692	0.505825	0.22432	0.202287	0.162283	0.188435	0.220351	0.449757	0.18899	0.251645	0.397709	0.149749	0.237963	0.285725	0.196208	0.212751	0.491006	0.168901	0.531883	0.175625	0.221634	0.218219	0.273133	0.301232	0.143558	0.226115	0.349577	0.527624	0.567043	0.550417	0.252176	0.522472	0.505159
cg07198194_TC11	0.533527	0.25325	0.360365	0.446586	0.538249	0.536525	0.471705	0.437863	0.51623	0.491466	0.378455	0.455906	0.141028	0.201778	0.244667	0.504059	0.308179	0.524345	0.278429	0.217622	0.217072	0.209634	0.240172	0.510393	0.226976	0.221575	0.507404	0.212079	0.266024	0.395052	0.224423	0.294917	0.497464	0.198842	0.506532	0.178545	0.310237	0.200097	0.261065	0.446001	0.225968	0.19703	0.460957	0.563461	0.564368	0.531183	0.310517	0.502957	0.530381
cg04797180_BC21	0.590506	0.601962	0.568078	0.608532	0.572224	0.585258	0.541299	0.613182	0.646337	0.616073	0.693392	0.660514	0.742309	0.745934	0.736072	0.633781	0.685247	0.54218	0.732354	0.744613	0.738292	0.737069	0.739762	0.552715	0.740907	0.732184	0.620999	0.72399	0.742056	0.651847	0.752113	0.723769	0.49802	0.732479	0.527299	0.692882	0.745476	0.670174	0.707085	0.518868	0.725385	0.745518	0.58376	0.504344	0.498084	0.632191	0.704524	0.488809	0.485265
cg17551002_BC21	0.679994	0.650233	0.553504	0.686793	0.502398	0.651527	0.649188	0.659646	0.703698	0.612433	0.761969	0.660171	0.861509	0.775154	0.83298	0.731025	0.745078	0.5722	0.782946	0.834869	0.829044	0.802484	0.75729	0.620742	0.796223	0.808679	0.723969	0.768671	0.770901	0.762436	0.787797	0.808201	0.50073	0.83292	0.585361	0.768741	0.809782	0.756243	0.79506	0.549294	0.791091	0.788961	0.696464	0.561405	0.508588	0.670635	0.817836	0.521256	0.504669
cg07457820_BC21	0.673834	0.62076	0.642537	0.670489	0.46712	0.660967	0.676824	0.722102	0.701065	0.720831	0.866071	0.792946	0.868869	0.847805	0.840399	0.797483	0.82745	0.610935	0.857885	0.838207	0.844157	0.862652	0.854146	0.649958	0.863855	0.81082	0.741263	0.83583	0.855586	0.796259	0.868036	0.865322	0.61133	0.874462	0.621879	0.819087	0.882607	0.79292	0.851373	0.652914	0.826246	0.822855	0.667252	0.619033	0.474599	0.653992	0.839015	0.549432	0.531786
cg04597308_TC21	0.635241	0.63392	0.547079	0.747926	0.497306	0.668562	0.695456	0.638131	0.759312	0.697453	0.815358	0.712945	0.890232	0.822895	0.870232	0.711612	0.793296	0.653829	0.87893	0.810783	0.867323	0.862213	0.838848	0.646776	0.865088	0.810888	0.76499	0.798358	0.812209	0.79115	0.850571	0.877361	0.555263	0.878233	0.610933	0.798254	0.876172	0.82113	0.792159	0.629392	0.870636	0.821275	0.638211	0.489168	0.508821	0.705634	0.838175	0.584626	0.484821
cg25666433_TC21	0.489924	0.432119	0.235117	0.396249	0.537904	0.427455	0.470984	0.374521	0.429894	0.33878	0.288593	0.279558	0.181066	0.225244	0.225974	0.560967	0.191253	0.452773	0.248664	0.237893	0.213607	0.223931	0.229021	0.43634	0.247753	0.219314	0.440201	0.284186	0.271571	0.349922	0.249641	0.243753	0.424637	0.212927	0.470025	0.186141	0.252084	0.207506	0.236108	0.285299	0.237705	0.227382	0.325102	0.535961	0.552302	0.462078	0.246343	0.544887	0.509879
cg10222925_TC21	0.364532	0.581873	0.449942	0.631297	0.373169	0.462572	0.655874	0.597076	0.570153	0.628765	0.702676	0.701634	0.767935	0.810805	0.790843	0.485829	0.767027	0.58752	0.808598	0.807392	0.813938	0.802404	0.757879	0.464762	0.732737	0.767687	0.463759	0.811166	0.794813	0.734191	0.797138	0.825089	0.427	0.820748	0.542074	0.743225	0.8012	0.737922	0.794144	0.529257	0.799765	0.765669	0.632087	0.43404	0.378295	0.523464	0.74929	0.505563	0.415337
cg08879559_TC21	0.567904	0.513237	0.359649	0.378033	0.559676	0.381665	0.456578	0.398901	0.452605	0.391877	0.301965	0.346855	0.21914	0.27896	0.279059	0.480146	0.292075	0.46899	0.28183	0.252052	0.280062	0.243818	0.280504	0.487632	0.290927	0.258882	0.280331	0.232913	0.28881	0.302963	0.265567	0.273212	0.44871	0.232219	0.499057	0.180731	0.234425	0.236813	0.26963	0.214434	0.253114	0.244637	0.349282	0.514177	0.44833	0.458792	0.292787	0.581243	0.543261
cg15835396_TC21	0.42208	0.48233	0.303934	0.319478	0.477855	0.374755	0.412017	0.328768	0.437365	0.369415	0.237186	0.265045	0.179644	0.192603	0.149452	0.393672	0.159204	0.432724	0.190048	0.180028	0.191333	0.152824	0.181726	0.410675	0.19156	0.151989	0.349862	0.150234	0.216248	0.209539	0.198494	0.195014	0.412247	0.17152	0.433991	0.167112	0.198468	0.146639	0.185452	0.221976	0.194169	0.175019	0.315945	0.437613	0.467539	0.364178	0.195325	0.521934	0.396359
cg14820846_BC21	0.565628	0.608581	0.523194	0.666421	0.515503	0.598797	0.600273	0.58868	0.591364	0.578004	0.711365	0.662076	0.813108	0.748496	0.742393	0.644046	0.728983	0.515695	0.735432	0.7054	0.773233	0.781917	0.713377	0.561504	0.744633	0.757877	0.609332	0.746691	0.787766	0.70916	0.747169	0.757587	0.558208	0.762844	0.585826	0.748837	0.734777	0.760487	0.790085	0.521148	0.731594	0.725545	0.5665	0.442769	0.484302	0.599432	0.73605	0.54034	0.521016
cg15835232_BC21	0.444323	0.310732	0.253867	0.34237	0.474935	0.395001	0.408293	0.390131	0.417595	0.332442	0.302444	0.336356	0.156463	0.24505	0.220464	0.424426	0.219115	0.470555	0.304185	0.23814	0.224527	0.219914	0.293542	0.432773	0.236962	0.214579	0.404452	0.210644	0.258159	0.281532	0.240408	0.231434	0.394209	0.201445	0.414358	0.156698	0.204697	0.218714	0.241875	0.247	0.23913	0.207282	0.326905	0.425743	0.452163	0.436242	0.268762	0.420512	0.465116
cg13247663_TC11	0.62699	0.518833	0.471452	0.502731	0.562075	0.638228	0.556679	0.518389	0.600369	0.52785	0.425552	0.531824	0.282731	0.38299	0.3514	0.583035	0.387264	0.564454	0.374281	0.290945	0.325911	0.315713	0.319831	0.56234	0.346745	0.292635	0.559412	0.297719	0.398801	0.445369	0.349671	0.366076	0.58115	0.326251	0.594406	0.329819	0.385208	0.350335	0.377573	0.461881	0.355666	0.333667	0.498391	0.668252	0.638427	0.585833	0.393004	0.662132	0.638063
cg03121287_BC21	0.50539	0.418896	0.357949	0.358892	0.4978	0.37957	0.409484	0.396426	0.423729	0.354358	0.305576	0.302299	0.192753	0.262506	0.215578	0.419422	0.257859	0.438901	0.240227	0.211677	0.215247	0.20485	0.236236	0.446062	0.241291	0.204063	0.324558	0.199907	0.25843	0.30852	0.242824	0.242423	0.445605	0.198016	0.445835	0.153548	0.178907	0.234524	0.215872	0.301656	0.21861	0.229997	0.330848	0.508823	0.462442	0.438104	0.256997	0.545983	0.521239
cg13594869_TC21	0.64208	0.706242	0.646636	0.659081	0.485854	0.632355	0.664445	0.669814	0.673521	0.732926	0.758658	0.78299	0.86923	0.874257	0.850596	0.683676	0.844757	0.603628	0.846425	0.840203	0.846956	0.866363	0.782847	0.64015	0.797496	0.797788	0.649273	0.854417	0.829555	0.775847	0.877417	0.823233	0.600632	0.890718	0.597512	0.777957	0.832679	0.794191	0.838748	0.578199	0.842076	0.832588	0.68531	0.616848	0.525762	0.676224	0.859461	0.524518	0.52115
cg14382750_BC21	0.463591	0.467069	0.317313	0.401325	0.530091	0.313198	0.377424	0.386412	0.379139	0.347276	0.266654	0.345739	0.150625	0.220849	0.210595	0.446547	0.230626	0.450805	0.22778	0.209019	0.230368	0.183004	0.257444	0.43072	0.222989	0.20661	0.436318	0.188249	0.252137	0.316052	0.225568	0.228302	0.417176	0.195299	0.42873	0.166355	0.255834	0.199161	0.237571	0.332596	0.215298	0.220948	0.335179	0.53501	0.474776	0.43386	0.237093	0.332216	0.451922
cg24875405_BC21	0.700863	0.549683	0.415183	0.435265	0.681161	0.33492	0.539507	0.538068	0.519003	0.520034	0.335606	0.384117	0.206647	0.257348	0.236347	0.527192	0.241823	0.544756	0.323839	0.215672	0.2128	0.231555	0.257973	0.513305	0.312153	0.222481	0.453131	0.184029	0.306094	0.340101	0.265128	0.243944	0.574484	0.22967	0.578485	0.180613	0.233349	0.263511	0.258979	0.374376	0.233174	0.224045	0.417564	0.617409	0.619591	0.565549	0.291506	0.583925	0.697302
cg19573311_BC21	0.76206	0.646507	0.655692	0.688554	0.769399	0.577258	0.732986	0.664597	0.700173	0.69148	0.505011	0.566217	0.399669	0.468673	0.428985	0.747592	0.512521	0.691553	0.460737	0.476629	0.422977	0.399144	0.452406	0.639257	0.495793	0.428968	0.627272	0.458109	0.4509	0.55439	0.470948	0.43694	0.694779	0.462685	0.774695	0.355418	0.461485	0.444075	0.509087	0.574249	0.500249	0.412252	0.637868	0.766511	0.743049	0.701562	0.465124	0.754224	0.721999
cg22340072_BC11	0.547144	0.461802	0.327501	0.465997	0.4056	0.432943	0.462331	0.456459	0.459105	0.444185	0.384566	0.320123	0.200397	0.240204	0.238359	0.316866	0.228289	0.489051	0.248908	0.246536	0.252104	0.223855	0.259363	0.511869	0.263596	0.2267	0.426051	0.235643	0.261803	0.280781	0.24403	0.252249	0.495105	0.225249	0.518842	0.191978	0.219349	0.233716	0.24265	0.344948	0.232768	0.224421	0.354015	0.570394	0.575855	0.41766	0.264443	0.566555	0.551662
cg24006126_BC21	0.458054	0.551182	0.335945	0.39953	0.547919	0.432803	0.47593	0.435245	0.459788	0.459212	0.310036	0.351709	0.244553	0.298884	0.217632	0.533691	0.24352	0.435754	0.304942	0.254331	0.283431	0.275969	0.304838	0.449866	0.284979	0.271208	0.463117	0.291655	0.317855	0.346564	0.281598	0.279485	0.427302	0.264633	0.526385	0.188811	0.269752	0.255007	0.290871	0.355912	0.230872	0.251903	0.346211	0.433854	0.547572	0.395675	0.282995	0.545555	0.553702
cg05408831_BC11	0.5313	0.553273	0.359985	0.450594	0.607528	0.535733	0.47528	0.45763	0.517931	0.462532	0.369057	0.385291	0.268439	0.31603	0.348265	0.524118	0.297956	0.512654	0.312734	0.294189	0.276707	0.26413	0.298135	0.503846	0.287877	0.251739	0.479971	0.234681	0.321106	0.32119	0.336315	0.330083	0.528925	0.290687	0.575855	0.274494	0.227785	0.263505	0.258399	0.421668	0.415453	0.311095	0.377649	0.630505	0.604341	0.579099	0.293313	0.604761	0.604578
cg08641165_BC21	0.528424	0.451408	0.38776	0.451932	0.577198	0.56806	0.487695	0.449738	0.504484	0.469676	0.410568	0.394779	0.263204	0.374895	0.304422	0.567516	0.351295	0.526597	0.353727	0.282317	0.325203	0.299739	0.303189	0.513529	0.292026	0.290239	0.475269	0.305525	0.3201	0.345955	0.389137	0.390124	0.531951	0.319638	0.581516	0.290777	0.306578	0.305595	0.312635	0.392934	0.315529	0.313004	0.409819	0.564243	0.563244	0.57164	0.325948	0.561864	0.551133
cg02147240_TC21	0.648669	0.686447	0.641725	0.7111	0.579817	0.621929	0.657819	0.605114	0.648994	0.662551	0.723387	0.712631	0.834588	0.804698	0.804169	0.70865	0.72103	0.639302	0.776473	0.757534	0.812956	0.788414	0.773569	0.607554	0.787911	0.756762	0.691929	0.788083	0.775776	0.720708	0.780575	0.807885	0.562037	0.790118	0.601234	0.730609	0.768762	0.737106	0.808869	0.570865	0.773387	0.81869	0.629593	0.532641	0.549418	0.677949	0.746589	0.533076	0.548613
cg20860996_TC21	0.360428	0.479906	0.382012	0.358404	0.563701	0.466143	0.426443	0.390275	0.44674	0.372641	0.288741	0.382078	0.190886	0.254249	0.274772	0.481197	0.27405	0.482368	0.24242	0.209586	0.23417	0.261397	0.246673	0.48945	0.256725	0.207731	0.349016	0.251101	0.27447	0.274632	0.237081	0.309403	0.449024	0.236759	0.489204	0.227472	0.190579	0.200188	0.229071	0.286715	0.225699	0.212308	0.339462	0.555427	0.528692	0.469813	0.266932	0.49759	0.488414
cg20500085_TC21	0.413539	0.456746	0.343455	0.382785	0.575207	0.519866	0.41327	0.376671	0.411599	0.405313	0.307465	0.329916	0.183518	0.293571	0.193691	0.46487	0.244501	0.447285	0.268606	0.1672	0.239616	0.216025	0.231711	0.391193	0.215975	0.270037	0.436226	0.21	0.264703	0.360046	0.19934	0.256426	0.505623	0.202363	0.498013	0.196226	0.195266	0.237475	0.272985	0.279883	0.173849	0.212518	0.346466	0.433111	0.548576	0.481816	0.253454	0.484535	0.437352
cg06354687_BC21	0.576636	0.670354	0.605576	0.649734	0.54627	0.580664	0.510373	0.613631	0.668358	0.614759	0.765065	0.698605	0.831791	0.822494	0.806521	0.728629	0.77757	0.525937	0.806696	0.781704	0.797293	0.794559	0.786921	0.553489	0.793902	0.78656	0.574691	0.769323	0.77891	0.711212	0.795474	0.772234	0.49923	0.79637	0.576617	0.751791	0.820232	0.763617	0.777895	0.566163	0.815717	0.76332	0.613808	0.4755	0.44783	0.596516	0.815329	0.507196	0.50716
cg00002719_BC11	0.496003	0.437187	0.344407	0.357709	0.498484	0.37641	0.409128	NA	0.441104	0.312251	0.245449	0.320918	0.151359	0.246505	0.204023	0.425323	0.181585	0.423243	0.224801	0.219985	0.213163	0.209667	0.20591	0.463788	0.234533	0.204545	0.343928	0.200254	0.25722	0.278697	0.226094	0.208405	0.495452	0.197042	0.506424	0.154463	0.165236	0.197797	0.215055	0.209992	0.211786	0.198592	0.294647	0.600219	0.539054	0.359387	0.233631	0.605624	0.504543
cg04382470_TC11	0.499572	0.459275	0.325032	0.38614	0.547885	0.426071	0.479188	0.450781	0.452732	0.380373	0.357808	0.378054	0.244181	0.266284	0.308586	0.511104	0.334295	0.529357	0.324011	0.273409	0.279186	0.260356	0.299918	0.480758	0.292235	0.24341	0.426968	0.294296	0.340639	0.366969	0.288534	0.316796	0.494048	0.249852	0.53104	0.251466	0.228621	0.256854	0.271832	0.361452	0.317665	0.295087	0.372635	0.541426	0.546852	0.534703	0.296824	0.505814	0.518744
cg18105732_BC21	0.512954	0.57475	0.425928	0.510099	0.371915	0.47674	0.479194	0.482335	0.578976	0.542822	0.646926	0.534597	0.719803	0.732847	0.693169	0.504401	0.668522	0.49937	0.72267	0.631739	0.724317	0.715788	0.700362	0.489258	0.728254	0.718597	0.536671	0.686985	0.715282	0.616468	0.675559	0.640619	0.513163	0.712395	0.473847	0.684506	0.731101	0.66473	0.646484	0.381971	0.639241	0.687718	0.480953	0.496067	0.342197	0.472407	0.716785	0.391238	0.430438
cg18774180_TC21	0.563454	0.575368	0.554155	0.611321	0.428418	0.539939	0.540254	0.542703	0.591649	0.549531	0.720368	0.625078	0.749243	0.724888	0.763466	0.633358	0.715353	0.525912	0.712949	0.721793	0.749269	0.714849	0.707962	0.570093	0.734022	0.708977	0.672034	0.723167	0.696997	0.632552	0.716246	0.730634	0.483719	0.729528	0.494718	0.703563	0.734083	0.655216	0.717814	0.456462	0.706795	0.69942	0.581263	0.567207	0.481361	0.558429	0.704429	0.526106	0.423241
cg05492975_BC21	0.538767	0.68217	0.506777	0.61907	0.426425	0.631042	0.566759	0.593606	0.659019	0.657123	0.769259	0.721684	0.852176	0.762806	0.796517	0.601063	0.770857	0.536342	0.794704	0.762535	0.771171	0.81165	0.787338	0.524734	0.838745	0.75917	0.620805	0.801262	0.806995	0.681812	0.807599	0.812174	0.566892	0.817607	0.590242	0.77092	0.847877	0.788516	0.768956	0.557891	0.737047	0.779851	0.638088	0.453326	0.511978	0.572427	0.804894	0.556085	0.486829
cg26310471_BC21	0.559789	0.522442	0.380641	0.430327	0.52146	0.456363	0.475114	0.428227	0.520024	0.411297	0.327434	0.40986	0.294297	0.342024	0.324016	0.512227	0.319867	0.489025	0.308259	0.293344	0.282117	0.252285	0.33734	0.443013	0.299579	0.270877	0.417925	0.294531	0.31213	0.368593	0.310502	0.316647	0.458092	0.251518	0.494735	0.236248	0.243473	0.259224	0.263393	0.377061	0.277414	0.288113	0.373532	0.500172	0.500326	0.490493	NA	0.440503	0.564634
cg00054525_BC11	0.445388	0.385035	0.322308	0.366563	0.487611	0.395208	0.414807	0.405777	0.462285	0.368351	0.257974	0.331326	0.191648	0.305918	0.272497	0.478109	0.28908	0.439706	0.277227	0.255136	0.225375	0.234674	0.282332	0.425935	0.258991	0.220278	0.370985	0.218408	0.293603	0.337254	0.259966	0.257665	0.426972	0.218653	0.453009	0.183683	0.209237	0.224813	0.235522	0.312865	0.240979	0.239731	0.328396	0.459889	0.459386	0.438074	0.263947	0.512518	0.45565
cg27279920_BC21	0.491494	0.422661	0.52852	0.440258	0.513521	0.507756	0.49572	0.445296	0.457956	0.428584	0.317665	0.410462	0.214146	0.287488	0.240099	0.49047	0.319648	0.423233	0.308459	0.296354	0.264253	0.195677	0.26555	0.43928	0.198555	0.282781	0.520706	0.305769	0.269446	0.349938	0.368084	0.281089	0.530536	0.232519	0.55071	0.239986	0.217103	0.297147	0.263066	0.449824	0.303747	0.248572	0.443028	0.574262	0.455606	0.601886	0.239891	0.598998	0.597968
cg00930615_TC21	0.428504	0.326987	0.37217	0.362938	0.490991	0.421868	0.365278	0.346115	0.239664	0.296861	0.207472	0.241811	0.112779	0.125277	0.152135	0.48818	0.157999	0.254388	0.161905	0.169975	0.157561	0.149504	0.172087	0.447731	0.164637	0.164397	0.261956	0.151653	0.168507	0.225831	0.165135	0.153342	0.437286	0.150148	0.409575	0.113421	0.127986	0.149631	0.16409	0.262541	0.162455	0.164282	0.274596	0.32278	0.466357	0.370096	0.170662	0.442198	0.485722
cg17902164_TC21	0.534835	0.441943	0.422967	0.301267	0.55835	0.51897	0.484813	0.345927	0.360199	0.378502	0.260579	0.33492	0.195353	0.226648	0.250304	0.520825	0.185038	0.450602	0.224013	0.21055	0.18862	0.17094	0.208497	0.455666	0.20437	0.195903	0.386227	0.169553	0.247581	0.300533	0.200834	0.204827	0.528959	0.149758	0.454621	0.269303	0.173265	0.168421	0.206541	0.313466	0.222179	0.186794	0.312899	0.547757	0.5826	0.47389	0.253056	0.435512	0.566281
cg16570669_BC21	0.587468	0.647387	0.552712	0.650124	0.687904	0.65413	0.595716	0.628296	0.651089	0.714998	0.776895	0.714314	0.82934	0.794677	0.805498	0.667395	0.760719	0.572287	0.815959	0.821918	0.794823	0.814986	0.765699	0.61047	0.801157	0.780754	0.662225	0.779861	0.814611	0.716657	0.797718	0.798486	0.523055	0.786396	0.598424	0.806998	0.78451	0.738247	0.778199	0.551598	0.805772	0.78736	0.599118	0.589344	0.512683	0.650749	0.78443	0.525348	0.4546
cg00536939_BC21	0.487248	0.57258	0.477759	0.41532	0.489881	0.391313	0.456182	0.449692	0.540043	0.419128	0.190001	0.331194	0.232065	0.226757	0.176709	0.486298	0.249315	0.493557	0.261154	0.208705	0.236749	0.22502	0.249004	0.532944	0.226449	0.205791	0.472284	0.244462	0.29054	0.260614	0.252466	0.227659	0.507273	0.221836	0.521328	0.190168	0.255353	0.254263	0.251852	0.43161	0.207616	0.222514	0.397284	0.652629	0.603365	0.397986	0.26003	0.434589	0.681947
cg00539733_BC21	0.617016	0.620472	0.553251	0.61693	0.492098	0.579803	0.566573	0.601819	0.626358	0.657397	0.70862	0.674423	0.800076	0.732397	0.742063	0.649668	0.710806	0.587175	0.732973	0.785651	0.730864	0.772496	0.70669	0.539748	0.740153	0.738582	0.655917	0.760883	0.741713	0.667575	0.749368	0.771177	0.539272	0.7816	0.59403	0.70656	0.786282	0.70907	0.702068	0.49348	0.772106	0.711692	0.62794	0.487325	0.570077	0.58706	0.760707	0.547617	0.495454
cg04186249_BC21	0.615587	0.687083	0.605834	0.605726	0.578372	0.624373	0.612756	0.612755	0.678264	0.623625	0.720616	0.640878	0.7912	0.779249	0.74723	0.661443	0.727949	0.569238	0.73848	0.773494	0.784023	0.77961	0.776399	0.576371	0.74595	0.762239	0.681033	0.769848	0.783363	0.724978	0.781005	0.76042	0.536056	0.779881	0.551618	0.740471	0.810134	0.729341	0.724198	0.467622	0.746966	0.758982	0.633496	0.607166	0.522619	0.606428	0.743157	0.62381	0.533293
cg27001899_TC21	0.602468	0.613758	0.396222	0.45552	0.724518	0.533504	0.586718	0.468689	0.537984	0.509447	0.337992	0.446492	0.275754	0.286196	0.304168	0.671624	0.316219	0.558637	0.311304	0.30259	0.282655	0.275381	0.288394	0.563599	0.344274	0.296966	0.582745	0.234309	0.310984	0.384269	0.327495	0.265696	0.624925	0.317007	0.573293	0.247365	0.294421	0.344225	0.293071	0.381758	0.321537	0.278782	0.400339	0.629868	0.682127	0.579501	0.272513	0.61791	0.642599
cg25464921_BC11	0.445264	0.436659	0.323617	0.373767	0.525708	0.497945	0.458229	0.421409	0.422159	0.409535	0.319319	0.311119	0.197521	0.20174	0.203792	0.440233	0.230518	0.458278	0.292702	0.187796	0.232922	0.190751	0.246577	0.485235	0.245079	0.195525	0.409066	0.219155	0.329859	0.274171	0.231561	0.222225	0.467141	0.200738	0.502893	0.205258	0.279644	0.237453	0.286486	0.325663	0.213013	0.196091	0.393539	0.57714	0.555622	0.431044	0.255671	0.516641	0.523585
cg24987837_BC21	0.571367	0.435569	0.430604	0.436974	0.579062	0.507395	0.50719	0.486759	0.495236	0.433682	0.393948	0.38835	0.25566	0.341531	0.308131	0.538952	0.28902	0.522195	0.315581	0.277691	0.298959	0.298883	0.28285	0.527347	0.32737	0.307204	0.515945	0.308141	0.353256	0.335206	0.308004	0.313932	0.539141	0.30195	0.523549	0.279281	0.301593	0.343024	0.331917	0.329906	0.26194	0.294885	0.440349	0.618436	0.595428	0.555274	0.319029	0.596974	0.607848
cg10689794_BC21	0.389927	0.50563	0.436507	0.447063	0.660525	0.427323	0.520148	0.363812	0.500036	0.493744	0.206383	0.309626	0.152454	0.184267	0.149925	0.544041	0.133057	0.573384	0.180716	0.150355	0.205988	0.189067	0.182738	0.54485	0.265958	0.238868	0.475065	0.170081	0.241063	0.36241	0.200142	0.178028	0.559435	0.171341	0.584993	0.125537	0.210349	0.262383	0.205051	0.387816	0.155906	0.160849	0.39929	0.590515	0.602076	0.607437	0.224197	0.579375	0.562909
cg16330477_BC21	0.735954	0.623888	0.556649	0.592678	0.767869	0.652932	0.665751	0.571778	0.692276	0.611327	0.450112	0.596101	0.285382	0.435985	0.417519	0.695434	0.429664	0.705176	0.364286	0.367078	0.389735	0.301412	0.403365	0.676222	0.485393	0.380401	0.617258	0.460632	0.324405	0.462364	0.449966	0.371003	0.685864	0.349989	0.553514	0.348806	0.347925	0.34355	0.460536	0.56995	0.515838	0.392208	0.552546	0.73084	0.701201	0.787252	0.400325	0.643338	0.678743
cg26110281_BC21	0.66648	0.661257	0.584628	0.712111	0.519739	0.611725	0.680563	0.585707	0.647873	0.706505	0.778615	0.767588	0.854293	0.839084	0.782105	0.65749	0.763893	0.574701	0.777981	0.791871	0.795281	0.833305	0.776918	0.562227	0.819148	0.792111	0.678642	0.774267	0.78519	0.731452	0.803595	0.797358	0.55967	0.847105	0.554681	0.758285	0.798462	0.785501	0.803993	0.558297	0.7952	0.799208	0.635504	0.649993	0.544788	0.666381	0.778419	0.53177	0.491486
cg22597771_TC21	0.495998	0.669705	0.528118	0.609736	0.433951	0.479521	0.61192	0.534687	0.586625	0.580286	0.690361	0.657657	0.787973	0.741111	0.77042	0.552647	0.745185	0.561742	0.7606	0.759094	0.745744	0.723412	0.712769	0.511435	0.75815	0.696755	0.578828	0.710409	0.734961	0.671212	0.760971	0.777196	0.50032	0.736615	0.522389	0.734665	0.805628	0.732477	0.710474	0.475349	0.797849	0.747945	0.618228	0.437716	0.683643	0.5572	0.745984	0.460953	0.466155
cg02029926_TC21	0.429571	0.422062	0.231788	0.37167	0.506094	0.495759	0.460467	0.396019	0.448386	0.371814	0.292929	0.360681	0.159801	0.222581	0.223852	0.334643	0.19517	0.358062	0.234245	0.216655	0.237903	0.242176	0.270976	0.487241	0.260416	0.257623	0.481186	0.214737	0.273626	0.273199	0.250696	0.234218	0.486576	0.218531	0.484255	0.191407	0.270231	0.234179	0.234547	0.336317	0.234057	0.249455	0.347138	0.506393	0.475816	0.447332	0.24217	0.501237	0.496255
cg23836455_TC21	0.528583	0.481272	0.309788	0.425803	0.504388	0.394893	0.448031	0.422937	0.440581	0.36387	0.264331	0.336394	0.179123	0.269344	0.226095	0.532619	0.295139	0.469754	0.245704	0.243355	0.247033	0.246195	0.23194	0.201429	0.255779	0.223033	0.345268	0.219213	0.26899	0.340042	0.266023	0.272062	0.39556	0.215945	0.458294	0.179118	0.191888	0.2161	0.231767	0.288257	0.236071	0.230558	0.428733	0.523036	0.497349	0.423773	0.260614	0.532368	0.526801
cg01738650_TC21	0.593561	0.630305	0.43643	0.480579	0.664858	0.541301	0.586155	0.510075	0.535591	0.588306	0.357656	0.393247	0.294293	0.238587	0.251472	0.661048	0.270938	0.597914	0.304012	0.299612	0.27134	0.23606	0.314421	0.535755	0.307021	0.267482	0.535297	0.239652	0.331185	0.331719	0.27163	0.257552	0.56967	0.217238	0.570471	0.226271	0.308292	0.24937	0.268468	0.383535	0.265184	0.248325	0.436152	0.631162	0.611684	0.649546	0.29488	0.72447	0.606134
cg13508543_BC21	0.544891	0.691198	0.64881	0.645664	0.475081	0.625036	0.592943	0.596461	0.649975	0.651103	0.716204	0.684466	0.802454	0.822278	0.788998	0.668298	0.783518	0.564453	0.775684	0.82625	0.818747	0.786577	0.778256	0.588571	0.767096	0.793731	0.619779	0.808283	0.759534	0.66507	0.815412	0.801917	0.532828	0.798792	0.516125	0.811732	0.827671	0.739299	0.766478	0.548909	0.820656	0.778512	0.607859	0.498203	0.466701	0.622127	0.7445	0.494698	0.538335
cg24711649_TC21	0.529535	0.464183	0.276398	0.386911	0.525907	0.416719	0.419092	0.415975	0.435972	0.327023	0.310648	0.330099	0.202282	0.31077	0.234319	0.477316	0.258233	0.419223	0.283047	0.228814	0.233716	0.214385	0.254843	0.421784	0.252644	0.240202	0.353268	0.282682	0.273119	0.280697	0.274008	0.255655	0.437635	0.213138	0.493415	0.191352	0.213869	0.23378	0.255513	0.310216	0.246482	0.232936	0.332286	0.517646	0.490926	0.46935	0.284573	0.454352	0.473204
cg11638333_TC11	0.555729	0.418742	0.289757	0.429537	0.504851	0.550079	0.456672	0.471116	0.525407	0.339373	0.263034	0.366728	0.224696	0.228438	0.245975	0.557025	0.2404	0.409878	0.291036	0.248152	0.227282	0.229281	0.298484	0.517354	0.26415	0.235138	0.496063	0.232458	0.263669	0.327587	0.252631	0.238369	0.490826	0.206557	0.430949	0.184705	0.219019	0.210916	0.247631	0.256916	0.238714	0.213423	0.448483	0.630906	0.624842	0.53393	0.256415	0.659589	0.583695
cg00349607_BC11	0.487517	0.457442	0.3603	0.353764	0.526269	0.514629	0.434355	0.410676	0.411171	0.361425	0.308495	0.375719	0.207164	0.259732	0.265598	0.419852	0.258173	0.368944	0.226678	0.222141	0.228134	0.226115	0.281381	0.445344	0.227216	0.234877	0.482905	0.213099	0.285226	0.308413	0.248994	0.244964	0.539672	0.227831	0.556365	0.25729	0.249752	0.218965	0.23482	0.389111	0.24593	0.218909	0.28799	0.523272	0.543764	0.480571	0.257369	0.464481	0.559184
cg23367107_BC11	0.488255	0.398107	0.399126	0.392066	0.492149	0.397922	0.433077	0.391942	0.414056	0.379989	0.254911	0.278747	0.230926	0.261787	0.236941	0.462329	0.221685	0.470661	0.265084	0.241363	0.231772	0.210479	0.275111	0.434131	0.240321	0.247481	0.459397	0.229001	0.284639	0.308232	0.236031	0.233568	0.44454	0.195324	0.475736	0.175395	0.213898	0.209729	0.233889	0.349438	0.233804	0.197953	0.367934	0.576107	0.463056	0.475867	0.313573	0.470411	0.504287
cg15266705_TC11	0.485048	0.439003	0.313014	0.413767	0.537366	0.360721	0.430573	0.399323	0.417915	0.361618	0.284974	0.259974	0.250339	0.219435	0.220069	0.507299	0.196702	0.489062	0.28364	0.249244	0.2333	0.233998	0.274658	0.445988	0.257156	0.234676	0.465146	0.236801	0.297179	0.303281	0.259589	0.264726	0.469849	0.223073	0.482285	0.203889	0.253672	0.237895	0.256326	0.362299	0.232438	0.212269	0.357924	0.628635	0.53021	0.511458	0.300749	0.478149	0.493513
cg14775423_BC21	0.480315	0.500463	0.245052	0.441964	0.541019	0.496201	0.535983	0.486402	0.465498	0.418411	0.277945	0.44676	0.139043	0.241001	0.186641	0.498562	0.224053	0.499184	0.193505	0.165941	0.181401	0.177381	0.263348	0.541025	0.22424	0.224421	0.553797	0.230297	0.288799	0.29219	0.202503	0.209027	0.483146	0.18541	0.550699	0.171022	0.208622	0.192941	0.278234	0.298458	0.186875	0.227435	0.349425	0.16124	0.528415	0.472388	0.256456	0.558518	0.549271
cg05304177_BC11	0.495469	0.32393	0.238681	0.345772	0.456944	0.36935	0.396333	0.315748	0.392223	0.288302	0.239422	0.250179	0.135186	0.190192	0.177999	0.447494	0.159205	0.403962	0.221355	0.177885	0.171503	0.196256	0.230128	0.354927	0.193588	0.181336	0.368532	0.176081	0.22619	0.276333	0.197639	0.186469	0.419404	0.166098	0.412836	0.145445	0.172962	0.211479	0.185971	0.257489	0.189306	0.16013	0.298962	0.42621	0.479167	0.395276	0.200835	0.470708	0.455529
cg22806907_BC11	0.496551	0.257714	0.470329	0.471869	0.572387	0.416271	0.514245	0.46657	0.423377	0.384803	0.270233	0.385428	0.213885	0.237616	0.262584	0.552935	0.189954	0.555598	0.229416	0.297292	0.221657	0.226959	0.211054	0.513926	0.263519	0.259346	0.306332	0.230986	0.242797	0.256103	0.2934	0.317333	0.494069	0.212428	0.564485	0.163827	0.207934	0.192685	0.217534	0.38756	0.245204	0.253114	0.454283	0.413129	0.616998	0.462084	0.248835	0.528619	0.607197
cg19300568_TC11	0.577456	0.45624	0.467033	0.472619	0.627799	0.608005	0.533587	0.414771	0.542435	0.482689	0.395427	0.453222	0.273224	0.32009	0.262219	0.540565	0.285006	0.420514	0.319307	0.265749	0.29619	0.240758	0.385653	0.538835	0.291016	0.244837	0.51852	0.325984	0.345236	0.377913	0.314456	0.309889	0.552923	0.300965	0.544949	0.259501	0.313168	0.339059	0.304097	0.395873	0.315749	0.291252	0.42984	0.566594	0.616368	0.59703	0.333626	0.482066	0.5152
cg09110374_BC21	0.765168	0.655953	0.630133	0.56812	0.772203	0.596715	0.689193	0.597074	0.651299	0.630436	0.464336	0.495721	0.363044	0.463613	0.334754	0.759116	0.419714	0.64023	0.395639	0.472083	0.386952	0.340784	0.366294	0.665655	0.451994	0.388407	0.675175	0.363326	0.404949	0.492898	0.419233	0.325549	0.712187	0.388831	0.687787	0.336699	0.424642	0.409979	0.528016	0.557376	0.414262	0.357046	0.553179	0.732269	0.751645	0.718937	0.416466	0.72529	0.72205
cg24013620_TC11	0.51323	0.465156	0.398561	0.442522	0.547234	0.4711	0.484666	0.432789	0.499144	0.413389	0.420734	0.429021	0.274624	0.289423	0.24107	0.471855	0.272533	0.476104	0.273214	0.225263	0.264973	0.248367	0.296905	0.417427	0.295836	0.298912	0.501143	0.237996	0.396018	0.382292	0.313348	0.34463	0.49449	0.279269	0.520259	0.25611	0.265303	0.319817	0.340107	0.393391	0.31086	0.275168	0.435344	0.553534	0.558511	0.528719	0.320809	0.500507	0.526443
cg12727795_BC21	0.5212	0.407274	0.437954	0.367392	0.541988	0.403593	0.428841	0.436237	0.448782	0.378911	0.308144	0.320915	0.204236	0.273947	0.276013	0.44985	0.260933	0.433488	0.286448	0.243022	0.238726	0.229736	0.277067	0.468638	0.256601	0.227948	0.391571	0.226698	0.298824	0.31653	0.265686	0.272953	0.461079	0.227687	0.469834	0.17923	0.216274	0.248291	0.253734	0.310885	0.241334	0.230788	0.326869	0.511685	0.585146	0.456178	0.275671	0.491489	0.499037
cg00099393_BC21	0.467083	0.441825	0.387342	0.402747	0.577705	0.474346	0.495215	0.398013	0.516639	0.38318	0.346552	0.345989	0.228549	0.317883	0.307459	0.512449	0.337378	0.505678	0.31595	0.285926	0.242283	0.242284	0.329284	0.512724	0.267056	0.255326	0.433201	0.223406	0.305713	0.366776	0.288427	0.283023	0.442299	0.238687	0.518839	0.201077	0.239695	0.223725	0.258129	0.339239	0.269149	0.278145	0.356272	0.512041	0.495324	0.491989	0.276292	0.483128	0.507937
cg13292942_BC21	0.669847	0.510364	0.499871	0.447957	0.659334	0.485991	0.62675	0.498277	0.590986	0.563072	0.419953	0.442886	0.272273	0.320678	0.304009	0.483658	0.330857	0.582086	0.305299	0.341127	0.288751	0.34043	0.331044	0.621543	0.33927	0.2618	0.509361	0.334724	0.314789	0.38035	0.304549	0.260103	0.610537	0.265347	0.535365	0.246061	0.330329	0.310412	0.397947	0.406077	0.331619	0.259844	0.438014	0.675843	0.65908	0.617536	0.329085	0.60404	0.574474
cg04965987_TC21	0.422168	0.386362	0.285468	0.367437	0.493267	0.435749	0.372778	0.36615	0.435737	0.399015	0.252166	0.290912	0.20926	0.207762	0.203461	0.477481	0.253214	0.392878	0.212462	0.205607	0.211756	0.196226	0.218514	0.47162	0.237333	0.231183	0.391163	0.194183	0.260941	0.358395	0.23318	0.246557	0.401116	0.202098	0.422038	0.190957	0.28163	0.218243	0.224466	0.303836	0.228815	0.232697	0.338566	0.464948	0.463979	0.459494	0.240895	0.411871	0.465035
cg02373152_TC21	0.633398	0.335561	0.416037	0.415365	0.598649	0.548568	0.520574	0.384456	0.575387	0.387496	0.269989	0.293023	0.17859	0.187456	0.227935	0.466723	0.180361	0.421048	0.251283	0.243762	0.236262	0.235696	0.225356	0.493818	0.256927	0.22615	0.477099	0.229092	0.258282	0.394516	0.245747	0.229631	0.522225	0.23792	0.602231	0.178612	0.224948	0.220447	0.244005	0.356696	0.235064	0.222218	0.38113	0.499737	0.652772	0.614671	0.251183	0.51172	0.600796
cg23051059_BC21	0.597917	0.734159	0.618613	0.680575	0.751418	0.680435	0.603204	0.679785	0.724258	0.753655	0.781871	0.64655	0.833409	0.852837	0.845686	0.6824	0.830779	0.620867	0.850393	0.866933	0.847775	0.849025	0.820119	0.711294	0.817639	0.824102	0.691781	0.86416	0.825064	0.769995	0.84584	0.862419	0.508187	0.8798	0.581372	0.85043	0.867285	0.805092	0.846865	0.594555	0.804434	0.827979	0.678413	0.651748	0.522066	0.632978	0.832846	0.620592	0.469178
cg26185236_BC21	0.417122	0.429402	0.282902	0.33716	0.497634	0.378512	0.436522	0.390382	0.431134	0.372171	0.307074	0.331311	0.179736	0.211303	0.246691	0.46416	0.212427	0.476526	0.26312	0.222751	0.213754	0.191718	0.27039	0.430705	0.214405	0.187665	0.340459	0.178355	0.266559	0.318313	0.238654	0.262756	0.411515	0.180738	0.43653	0.17456	0.179855	0.211563	0.224364	0.28209	0.206324	0.222197	0.325351	0.517755	0.409515	0.433735	0.21785	0.504899	0.474255
cg11118801_BC21	0.584242	0.540038	0.278775	0.469604	0.625135	0.412901	0.48911	0.460404	0.519039	0.417649	0.332882	0.33873	0.206648	0.233167	0.267093	0.557418	0.276578	0.528074	0.273845	0.306241	0.244063	0.233442	0.341407	0.523501	0.240817	0.251004	0.486952	0.198898	0.291687	0.341088	0.247525	0.248938	0.52687	0.186893	0.580838	0.182884	0.224533	0.242502	0.262734	0.39243	0.268975	0.241802	0.425522	0.683101	0.632422	0.537145	0.272127	0.667212	0.632342
cg19266578_BC11	0.434238	0.477299	0.449367	0.358819	0.553508	0.326213	0.376176	0.410334	0.466224	0.452109	0.319574	0.437298	0.2269	0.304127	0.326261	0.519396	0.242641	0.442958	0.252524	0.304264	0.258918	0.264015	0.262963	0.399656	0.281249	0.230478	0.484642	0.261026	0.313109	0.34592	0.279921	0.298414	0.465215	0.237094	0.480026	0.204378	0.253743	0.249281	0.247619	0.323705	0.336794	0.286639	0.42264	0.563733	0.558124	0.407453	0.290259	0.501754	0.543032
cg06839900_BC11	0.399947	0.385283	0.305014	0.326922	0.457578	0.459392	0.389727	0.380335	0.386584	0.349502	0.310768	0.348539	0.150681	0.285453	0.229991	0.439201	0.191177	NA	0.232953	0.212022	0.209808	0.196352	0.267327	0.422072	0.216067	0.19273	0.352281	0.188371	0.247415	0.264617	0.209574	0.320729	0.398832	0.184216	0.444765	0.20212	0.195268	0.21986	0.200105	0.262274	0.208256	0.235508	0.351836	0.378262	0.370907	0.420816	0.227603	0.454493	0.418333
cg18881778_TC11	0.508739	0.433583	0.419021	0.430659	0.566964	0.487508	0.48025	0.431776	0.418039	0.43661	0.310246	0.367485	0.176694	0.276752	0.325392	0.548975	0.312187	0.520526	0.306039	0.344861	0.257129	0.253134	0.300972	0.52702	0.278803	0.258291	0.409123	0.294833	0.296524	0.30526	0.26897	0.349584	0.49126	0.250632	0.529585	0.21779	0.238301	0.292601	0.254097	0.321561	0.287687	0.262539	0.352524	0.594383	0.593537	0.528781	0.313202	0.592161	0.587502
cg01528052_TC11	0.48194	0.467033	0.392959	0.464331	0.498008	0.515712	0.439834	0.471704	0.492647	0.426338	0.396806	NA	0.232853	0.270784	0.30338	0.504181	0.344792	0.529374	0.333013	0.277101	0.308287	0.319677	0.370845	0.535566	0.324305	0.331987	0.46403	0.318513	0.346863	0.388362	0.313599	0.343046	0.46962	0.270484	0.555071	0.266223	0.274249	0.292979	0.338373	0.278769	0.287834	0.316385	0.417123	0.57914	0.531978	0.513838	0.34209	0.569836	0.517264
cg00613284_BC21	0.631189	0.58794	0.493562	0.388994	0.599843	0.522117	0.516764	0.468315	0.547395	0.504133	0.38193	0.426955	0.323498	0.353499	0.302994	0.603612	0.347121	0.536052	0.27586	0.269498	0.294914	0.26036	0.36506	0.514597	0.273758	0.305779	0.468586	0.323396	0.323629	0.368501	0.302615	0.342905	0.572049	0.258073	0.606598	0.265888	0.302942	0.278608	0.32595	0.357459	0.309539	0.311451	0.415753	0.586235	0.624875	0.530743	0.338307	0.680839	0.648558
cg07050545_BC21	0.626187	0.6989	0.644753	0.694059	0.521197	0.610412	0.716137	0.630725	0.726473	0.693729	0.779494	0.746386	0.84649	0.81534	0.826445	0.689476	0.811795	0.654679	0.779258	0.829535	0.808373	0.810181	0.773687	0.608552	0.827499	0.77729	0.741529	0.821745	0.805489	0.778603	0.831264	0.806406	0.659574	0.836864	0.643472	0.772829	0.826776	0.775203	0.825752	0.661673	0.808675	0.796439	0.674465	0.713077	0.543379	0.701149	0.819615	0.637083	0.580506
cg02196220_BC11	0.521742	0.411319	0.294367	0.410396	0.537202	0.458812	0.494813	0.413307	0.460032	0.422849	0.362782	0.353332	0.207077	0.165031	0.295756	0.492361	0.163323	0.518981	0.227894	0.229999	0.208223	0.214244	0.250224	0.465827	0.304932	0.207516	0.314881	0.218701	0.319588	0.25932	0.255853	0.221271	0.488299	0.184978	0.420569	0.160636	0.21843	0.207219	0.218493	0.303863	0.216141	0.191712	0.368059	0.639401	0.56728	0.525869	0.240384	0.57091	0.536982
cg26386409_TC11	0.426422	0.334425	0.392514	0.319046	0.42579	0.400498	0.389156	0.392869	0.41997	0.350639	0.219286	0.255285	0.179877	0.266438	0.268553	0.46194	0.238123	0.403892	0.237952	0.218664	0.202354	0.200066	0.274807	0.390048	0.223191	0.18537	0.368057	0.189471	0.228665	0.31439	0.224995	0.202638	0.401874	0.200255	0.409576	0.148776	0.184548	0.190228	0.21302	0.277038	0.205474	0.189083	0.322384	0.462704	0.458935	0.392628	0.235236	0.480553	0.455793
cg01759761_BC21	0.462805	0.331867	0.395539	0.398094	0.501321	0.442621	0.4515	0.417352	0.446294	0.403096	0.348691	0.373156	0.220576	0.292714	0.258585	0.500791	0.250539	0.47611	0.310764	0.263584	0.250393	0.225964	0.322133	0.472297	0.246611	0.228256	0.428585	0.210892	0.283494	0.387862	0.255405	0.30788	0.458363	0.217733	0.466367	0.191813	0.206689	0.234536	0.26941	0.324167	0.25969	0.240868	0.370569	0.471919	0.486177	0.478908	0.276967	0.457609	0.453362
cg01940855_BC11	0.561852	0.534011	0.465201	0.502643	0.575135	0.57454	0.499475	0.451241	0.522391	0.443046	0.318663	0.449713	0.225967	0.253315	0.296083	0.585538	0.432698	0.356442	0.28068	0.271937	0.272667	0.250462	0.328472	0.54639	0.292703	0.258633	0.528161	0.256206	0.322224	0.391052	0.276144	0.291942	0.525347	0.252787	0.581654	0.210137	0.237069	0.245951	0.273357	0.319646	0.267985	0.261089	0.453435	0.567769	0.583148	0.468318	0.296897	0.629893	0.557504
cg20316883_BC21	0.596326	0.725859	0.495581	0.690969	0.493935	0.593748	0.655609	0.690744	0.676843	0.713292	0.76617	0.799806	0.847706	0.824483	0.816082	0.655518	0.784474	0.591125	0.835345	0.822381	0.803771	0.826111	0.801747	0.600854	0.811494	0.793611	0.669469	0.800043	0.816398	0.727575	0.824551	0.829612	0.643465	0.857716	0.546399	0.802828	0.852485	0.781978	0.821551	0.583745	0.829817	0.814808	0.656122	0.569949	0.537162	0.605469	0.794518	0.492659	0.426622
cg08623641_TC21	0.523291	0.508858	0.352045	0.436103	0.615123	0.501689	0.536378	0.483679	0.555266	0.518202	0.319577	0.366856	0.2225	0.309467	0.289546	0.500176	0.318137	0.604509	0.359944	0.290285	0.247169	0.269138	0.275762	0.596246	0.196451	0.276404	0.459226	0.23644	0.369281	0.358587	0.292959	0.314706	0.564079	0.270046	0.655614	0.242635	0.250733	0.283538	0.275035	0.416106	0.272982	0.267341	0.358919	0.684179	0.609395	0.582202	0.340223	0.676465	0.629486
cg11332236_TC11	0.422811	0.397594	0.35162	0.361243	0.457786	0.493321	0.427963	0.382484	0.442953	0.392003	0.290918	0.353078	0.190914	0.261743	0.296196	0.504996	0.294235	0.438465	0.242597	0.206963	0.205377	0.220581	0.265869	0.4015	0.257851	0.191058	0.398401	0.175935	0.275852	0.363537	0.219894	0.237085	0.425917	0.181887	0.44311	0.19424	0.195329	0.24336	0.251076	0.257938	0.219843	0.199543	0.377002	0.451853	0.467408	0.450023	0.265533	0.456494	0.443494
cg27486427_BC21	0.482422	0.462255	0.366075	0.382871	0.532228	0.436427	0.419365	0.416706	0.40362	0.366425	0.342197	0.3507	0.19721	0.315257	0.289275	0.463809	0.326925	0.47052	0.285999	0.232155	0.228093	0.234449	0.289361	0.466677	0.24837	0.267715	0.427216	0.20695	0.326159	0.326917	0.280623	0.250897	0.445555	0.247978	0.454147	0.200207	0.193643	0.291173	0.284021	0.289731	0.222898	0.274181	0.382037	0.49811	0.521333	0.40551	0.307806	0.521914	0.485505
cg22869636_TC21	0.575148	0.633095	0.557094	0.634458	0.484018	0.60148	0.60457	0.610153	0.651937	0.645072	0.736258	0.699575	0.801807	0.778185	0.757508	0.651682	0.771316	0.58102	0.77645	0.775372	0.791555	0.779726	0.727237	0.555715	0.78703	0.743407	0.703433	0.76125	0.774001	0.745573	0.789086	0.783862	0.67499	0.7932	0.513325	0.749055	0.809112	0.75088	0.785779	0.578936	0.785001	0.781158	0.658849	0.586754	0.494778	0.628356	0.741087	0.545387	0.485465
cg25358039_TC21	0.425416	0.435543	0.320764	0.366126	0.443913	0.337139	0.379896	0.40401	0.349424	0.373198	0.220232	0.278873	0.148337	0.183547	0.185117	0.175148	0.188895	0.349027	0.239114	0.198244	0.210428	0.186537	0.201386	0.389325	0.210304	0.19967	0.287631	0.189613	0.222231	0.195338	0.21765	0.231109	0.379822	0.180502	0.457112	0.145302	0.151543	0.196278	0.212229	0.186906	0.190623	0.179136	0.329878	0.450417	0.463939	0.384185	0.218829	0.471469	0.457287
cg10255792_BC21	0.543706	0.609421	0.517878	0.638009	0.488135	0.543292	0.744167	0.585984	0.621102	0.594671	0.757634	0.742769	0.827342	0.786546	0.785258	0.615772	0.796312	0.54734	0.789282	0.806193	0.786054	0.795483	0.746316	0.573781	0.808042	0.779881	0.625017	0.787906	0.785164	0.699234	0.818324	0.780278	0.52402	0.818111	0.575541	0.776106	0.80916	0.752592	0.806673	0.613986	0.791927	0.745336	0.66816	0.431874	0.462726	0.585979	0.778668	0.62389	0.453827
cg10850603_BC21	0.466414	0.676454	0.47494	0.648114	0.455441	0.60901	0.600778	0.640979	0.621911	0.636566	0.701834	0.68648	0.781653	0.775584	0.761265	0.633782	0.768418	0.586066	0.753666	0.736461	0.78249	0.787235	0.743718	0.548138	0.757259	0.755627	0.66207	0.745839	0.767425	0.729641	0.792387	0.774578	0.512367	0.772507	0.554395	0.745748	0.824332	0.744784	0.793904	0.573663	0.766351	0.768741	0.661569	0.494693	0.452876	0.622427	0.785987	0.60088	0.49763
cg18991611_TC11	0.554467	0.455315	0.350714	0.386692	0.486966	0.346756	0.42878	0.360569	0.414258	0.382742	0.282172	0.326854	0.151897	0.151643	0.177069	0.510388	0.147841	0.386052	0.213639	0.196732	0.206075	0.172521	0.224809	0.417128	0.213632	0.176176	0.42392	0.173145	0.218582	0.355934	0.217026	0.204743	0.43925	0.17755	0.467005	0.146315	0.163527	0.197187	0.20886	0.230883	0.196091	0.197699	0.340967	0.479192	0.48387	0.437716	0.216019	0.560395	0.458756
cg25006194_TC21	0.532298	0.475121	0.353018	0.469095	0.571524	0.511932	0.507119	0.457941	0.493012	0.415495	0.354017	0.391522	0.225118	0.301222	0.32324	0.489889	0.30023	0.520918	0.291398	0.196155	0.241491	0.243441	0.294516	0.515042	0.244547	0.238306	0.495531	0.258496	0.315839	0.344959	0.230213	0.345752	0.487203	0.230608	0.497647	0.217714	0.256591	0.285249	0.271964	0.367411	0.22199	0.272889	0.374617	0.570751	0.588459	0.522554	0.3236	0.574995	0.553695
cg13490422_TC21	0.512653	0.440295	0.3057	0.410451	0.582787	0.603118	0.458573	0.481874	0.465147	0.468295	0.301117	0.352141	0.232234	0.265995	0.312102	0.581783	0.288549	0.518147	0.296376	0.261314	0.281335	0.274276	0.300709	0.435991	0.288605	0.306441	0.416582	0.319714	0.317025	0.388972	0.28921	0.330148	0.574215	0.307064	0.47369	0.225334	0.251933	0.283432	0.285277	0.299591	0.277881	0.283661	0.41015	0.580426	0.587174	0.521962	0.328256	0.536333	0.536858
cg25661986_BC21	0.646427	0.436657	0.558816	0.3863	0.684865	0.566657	0.591409	0.451114	0.501476	0.491916	0.30413	0.360446	0.231337	0.278773	0.246102	0.611293	0.234015	0.578835	0.249129	0.267653	0.238707	0.191287	0.254809	0.554155	0.205524	0.265791	0.470196	0.256792	0.293813	0.348139	0.2801	0.284132	0.6219	0.274991	0.548217	0.203936	0.202031	0.26408	0.272233	0.348478	0.223495	0.242517	0.408723	0.668913	0.738332	0.58098	0.305093	0.594276	0.606185
cg00368055_TC21	0.339281	0.359996	0.350354	0.380992	0.450754	0.403434	0.432739	0.431188	0.464203	0.395368	0.24279	0.356718	0.14636	0.201584	0.199951	0.205335	0.23779	0.451756	0.221883	0.221318	0.217327	0.212453	0.21234	0.361082	0.22374	0.202732	0.383777	0.194904	0.223525	0.342775	0.224878	0.231933	0.412936	0.207718	0.467783	0.165173	0.172924	0.21121	0.208819	0.322546	0.229663	0.204999	0.357541	0.478176	0.273513	0.49788	0.226222	0.393185	0.507709
cg07969619_TC21	0.497022	0.475156	0.466724	0.460059	0.556906	0.436686	0.495191	0.406636	0.489031	0.440162	0.2744	0.351741	0.270018	0.288589	0.272901	0.509031	0.264291	0.512	0.280702	0.234641	0.240251	0.210432	0.328999	0.482627	0.267613	0.279878	0.495766	0.265635	0.320031	0.364247	0.263564	0.267728	0.495342	0.217048	0.488882	0.192685	0.249216	0.24385	0.250392	0.374477	0.233575	0.230113	0.4275	0.61124	0.511118	0.496305	0.325965	0.503873	0.53125
cg19850329_TC21	0.613399	0.757884	0.598282	0.664373	0.564783	0.582301	0.671528	0.676286	0.673757	0.628548	0.740092	0.741914	0.791311	0.841981	0.803085	0.736872	0.812528	0.602189	0.796181	0.82384	0.820804	0.801993	0.767663	0.594464	0.794895	0.769651	0.695945	0.801369	0.797269	0.756999	0.770913	0.818269	0.55167	0.810783	0.57985	0.76944	0.800301	0.746225	0.771305	0.532882	0.8205	0.757366	0.655708	0.486764	0.529407	0.636114	0.777884	0.665764	0.531594
cg08564874_TC21	0.629712	0.70188	0.584681	0.713088	0.546088	0.648996	0.634969	0.67149	0.658959	0.618813	0.750104	0.687139	0.809245	0.815843	0.81085	0.682697	0.766256	0.601153	0.798974	0.836284	0.814566	0.752201	0.814358	0.587376	0.734114	0.801957	0.695023	0.779362	0.811692	0.740942	0.784334	0.810397	0.597664	0.83372	0.582898	0.782636	0.83589	0.743941	0.757934	0.602901	0.78115	0.812835	0.689164	0.567962	0.519268	0.685976	0.796443	0.616126	0.549822
cg24035164_BC21	0.497936	0.46128	0.344677	0.395133	0.536069	0.39755	0.447356	0.341693	0.344365	0.405517	0.320266	0.358901	0.218698	0.276224	0.261257	0.541645	0.253131	0.401804	0.273897	0.24659	0.247539	0.223196	0.276075	0.421524	0.274052	0.258749	0.364051	0.230172	0.291972	0.356248	0.268853	0.24115	0.472578	0.231189	0.472591	0.225617	0.285946	0.258899	0.26672	0.346168	0.260607	0.239394	0.33994	0.547299	0.523898	0.414846	0.277237	0.516627	0.476911
cg20657642_TC21	0.791936	0.615909	0.613754	0.625665	0.807139	0.649538	0.701161	0.649731	0.719499	0.669133	0.51891	0.627673	0.411775	0.410371	0.433903	0.736855	0.458359	0.649469	0.448898	0.450503	0.421611	0.387617	0.473136	0.722436	0.512768	0.385363	0.716958	0.458598	0.439052	0.538947	0.452197	0.418691	0.74709	0.430591	0.748784	0.409615	0.459466	0.454444	0.484314	0.633194	0.537048	0.388454	0.549178	0.796975	0.801225	0.709739	0.469876	0.721239	0.714164
cg10009830_TC21	0.513965	0.385668	0.338467	0.518911	0.511474	0.553547	0.501573	0.50583	0.563228	0.435381	0.365078	0.429144	0.224918	0.327	0.267652	0.563641	0.258257	0.385742	0.29941	0.260484	0.288887	0.312013	0.314649	0.467019	0.326109	0.298463	0.49516	0.259585	0.310814	0.422059	0.304415	0.291763	0.521398	0.272662	0.561088	0.253976	0.288327	0.284783	0.320237	0.366282	0.287688	0.273743	0.45209	0.622484	0.400118	0.494593	0.348279	0.577176	0.546635
cg12451631_BC11	0.421877	0.465157	0.321949	0.380626	0.53341	0.506425	0.533941	0.485691	0.56079	0.483015	0.263986	0.331295	0.171768	0.195667	0.217788	0.271339	0.224429	0.472019	0.233074	0.235124	0.21093	0.215718	0.189978	0.604512	0.242307	0.218747	0.547009	0.214677	0.231476	0.207983	0.223959	0.22832	0.474464	0.203638	0.5784	0.297048	0.264002	0.198799	0.221391	0.415887	0.215126	0.190567	0.378547	0.338088	0.63794	0.496801	0.236969	0.646556	0.578916
cg18547866_BC11	0.508351	0.475695	0.214216	0.399761	0.528534	0.446814	0.445862	0.435427	0.495479	0.402969	0.29104	0.399399	0.199677	0.269547	0.243162	0.434986	0.253401	0.478145	0.310509	0.244707	0.219267	0.238304	0.234031	0.356687	0.257421	0.233194	0.426032	0.215741	0.283396	0.367966	0.258277	0.263619	0.461419	0.240391	0.517496	0.179791	0.197258	0.233135	0.240048	0.352239	0.22997	0.213064	0.400288	0.468116	0.520026	0.304133	0.255795	0.619039	0.545729
cg23566333_BC21	0.589122	0.463492	0.422299	0.411581	0.652417	0.48945	0.50386	0.444641	0.507211	0.417831	0.347651	0.388684	0.216779	0.286873	0.264427	0.460488	0.299195	0.496969	0.272903	0.203538	0.203008	0.217147	0.291956	0.545391	0.263832	0.221472	0.5085	0.196513	0.308323	0.351809	0.274184	0.254213	0.510645	0.213066	0.542569	0.233943	0.189849	0.221284	0.254527	0.343737	0.204214	0.198319	0.373875	0.58878	0.593056	0.551554	0.297518	0.703435	0.634459
cg24674445_BC21	0.446881	0.293079	0.286494	0.367351	0.529875	0.392752	0.333247	0.392711	0.42304	0.280066	0.222974	0.305696	0.129114	0.200687	0.211771	0.445603	0.195536	0.361894	0.218809	0.20337	0.189659	0.210797	0.200022	0.463539	0.23255	0.203943	0.26871	0.190543	0.212555	0.231625	0.210377	0.220679	0.458864	0.183922	0.435084	0.143925	0.179394	0.183286	0.190716	0.303758	0.202207	0.185463	0.36367	0.508938	0.418795	0.398374	0.220177	0.545793	0.521747
cg05586855_TC21	0.523881	0.488132	0.559428	0.465369	0.62502	0.585265	0.50667	0.50554	0.632368	0.463805	0.314234	0.382573	0.252272	0.260105	0.246605	0.563605	0.295204	0.542648	0.287495	0.214441	0.271479	0.284564	0.326974	0.576067	0.242458	0.283775	0.470486	0.25607	0.323689	0.340033	0.293197	0.253984	0.58209	0.261973	0.581587	0.246957	0.289297	0.360611	0.346038	0.436935	0.24226	0.241465	0.396788	0.677879	0.683421	0.520095	0.290301	0.542583	0.68753
cg18094781_TC11	0.543038	0.431841	0.422939	0.389708	0.558845	0.50799	0.489993	0.422124	0.399126	0.413185	0.334462	0.40723	0.245538	0.282176	0.255121	0.511168	0.294435	0.281448	0.299439	0.26842	0.269039	0.262811	0.269167	0.513428	0.289051	0.285216	0.440418	0.249241	0.308751	0.368365	0.295632	0.306055	0.429837	0.269847	0.51927	0.257885	0.251999	0.295933	0.271544	0.385669	0.286983	0.266231	0.425744	0.465134	0.560039	0.454299	0.313856	0.599055	0.515119
cg14621217_TC21	0.55035	0.502792	0.379488	0.427173	0.610661	0.479994	0.490445	0.472273	0.492785	0.424627	0.353091	0.381385	0.20131	0.340737	0.31487	0.549719	0.314544	0.516047	0.333834	0.283184	0.25683	0.276921	0.321678	0.433193	0.261534	0.24627	0.479513	0.260927	0.308987	0.393295	0.338667	0.278417	0.533413	0.25836	0.54749	0.219797	0.217039	0.253516	0.26466	0.393261	0.335694	0.285172	0.408	0.553183	0.574465	0.496824	0.274928	0.51732	0.577737
cg22450968_BC11	0.374504	0.413574	0.304376	0.355393	0.528851	0.368713	0.394736	0.394647	0.455589	0.33023	0.314034	0.332413	0.193232	0.203224	0.213779	0.427589	0.202621	0.42741	0.23381	0.204442	0.23598	0.20857	0.228987	0.489099	0.304082	0.243531	0.344446	0.210505	0.289691	0.334183	0.247311	0.213239	0.419921	0.203299	0.454399	0.199837	0.195392	0.20009	0.261466	0.199877	0.215911	0.204111	0.335247	0.491215	0.443584	0.401524	0.308298	0.484832	0.437857
cg13997668_TC11	0.627023	0.476491	0.533341	0.546898	0.566411	0.541457	0.562065	0.566406	0.654117	0.589023	0.383112	0.553646	0.329711	0.463344	0.333701	0.663365	0.294112	0.581928	0.393112	0.332126	0.35848	0.330197	0.344805	0.313311	0.346185	0.321351	0.588536	0.305898	0.349992	0.379191	0.390126	0.348345	0.561152	0.317784	0.6416	0.260392	0.334608	0.295416	0.312314	0.493871	0.402041	0.306878	0.569892	0.580478	0.56464	0.563696	0.341944	0.61999	0.640198
cg23689428_BC11	0.481298	0.488488	0.34855	0.402092	0.529349	0.498309	0.482063	0.381615	0.436813	0.420397	0.315233	0.374167	0.216958	0.274158	0.333737	0.543177	0.325329	0.499717	0.27314	0.276203	0.259263	0.246501	0.269815	0.505026	0.319547	0.271355	0.436574	0.233284	0.269126	0.34605	0.337712	0.257011	0.504042	0.268393	0.505145	0.234804	0.211392	0.263183	0.308706	0.35028	0.308	0.241959	0.34631	0.57041	0.585508	0.485589	0.363568	0.562147	0.532257
cg08772003_BC21	0.558201	0.461369	0.371787	0.444162	0.570298	0.541541	0.498771	0.434396	0.527057	0.426031	0.335299	0.371808	0.229452	0.269023	0.270605	0.458419	0.279049	0.37186	0.303272	0.296411	0.262866	0.273952	0.26639	0.513968	0.269053	0.253378	0.510692	0.24041	0.256036	0.364876	0.327193	0.277798	0.512953	0.279605	0.553987	0.242173	0.254235	0.310788	0.251965	0.388284	0.255305	0.276341	0.384693	0.606447	0.562558	0.55595	0.318241	0.537483	0.579033
cg00397324_TC11	0.517372	0.471465	0.455926	0.472199	0.542928	0.460592	0.459082	0.493301	0.55022	0.475834	0.237323	0.444611	0.216934	0.241033	0.183867	0.497693	0.196943	0.392801	0.258248	0.217914	0.219901	0.203085	0.223549	0.525275	0.233848	0.240917	0.51533	0.17534	0.223023	0.320797	0.246133	0.226296	0.47118	0.212466	0.471005	0.148383	0.177374	0.193745	0.220526	0.403249	0.202756	0.206031	0.465818	0.543876	0.143423	0.457861	0.234103	0.576188	0.557832
cg11526706_BC21	0.555667	0.595634	0.513856	0.615586	0.440405	0.524325	0.516359	0.544609	0.564396	0.568438	0.640088	0.575872	0.71232	0.674488	0.71473	0.61623	0.657848	0.49349	0.704958	0.715299	0.713693	0.661595	0.685241	0.573343	0.693879	0.709488	0.604651	0.681689	0.719788	0.677559	0.712031	0.723683	0.467667	0.732701	0.505695	0.704169	0.73392	0.645943	0.708165	0.437651	0.715212	0.692468	0.597533	0.55987	0.433508	0.548321	0.679259	0.480261	0.438398
cg19224546_TC21	0.48706	0.387462	0.383761	0.391601	0.577834	0.426645	0.446888	0.382401	0.452593	0.420285	0.345854	0.360811	0.220095	0.271807	0.266329	0.447797	0.329935	0.485049	0.307672	0.262987	0.248509	0.232665	0.253202	0.523221	0.269118	0.242068	0.485532	0.231971	0.298645	0.335659	0.271399	0.271551	0.434012	0.220492	0.500537	0.198268	0.219452	0.235721	0.256745	0.3877	0.242445	0.234586	0.389399	0.551426	0.581817	0.506555	0.275162	0.532457	0.552475
cg11114103_BC21	0.504687	0.521278	0.576166	0.618926	0.546355	0.583203	0.535059	0.585991	0.648747	0.624562	0.691098	0.637065	0.750864	0.731611	0.75721	0.571342	0.676992	0.565584	0.705786	0.719635	0.742148	0.758511	0.721943	0.579156	0.77376	0.716536	0.608805	0.718311	0.724665	0.696628	0.774355	0.727169	0.571454	0.762338	0.56175	0.684754	0.76387	0.722116	0.730542	0.47908	0.756121	0.740869	0.629031	0.438511	0.4438	0.547633	0.725499	0.484194	0.433798
cg10246531_TC11	0.584126	0.578852	0.502542	0.401268	0.620444	0.602961	0.567338	0.549399	0.589293	0.535583	0.399381	0.493623	0.366507	0.382895	0.37651	0.61997	0.388015	0.568402	0.392838	0.30835	0.330698	0.309918	0.377138	0.577285	0.35993	0.309638	0.501777	0.318012	0.365259	0.425327	0.353617	0.360785	0.513498	0.324158	0.60924	0.315115	0.302495	0.323978	0.324463	0.455548	0.34089	0.362446	0.514198	0.629113	0.624879	0.554322	0.377956	0.650503	0.628314
cg23712344_BC21	0.517872	0.506028	0.321686	0.370485	0.562948	0.474665	0.435442	0.43459	0.44987	0.380678	0.320572	0.318158	0.21157	0.301855	0.289186	0.505783	0.31837	0.493306	0.276231	0.232921	0.237761	0.222747	0.291476	0.455774	0.28315	0.220623	0.420624	0.242394	0.296732	0.312067	0.26038	0.24608	0.489004	0.213329	0.494241	0.175684	0.211343	0.245547	0.241001	0.335924	0.230703	0.223514	0.39333	0.564914	0.586749	0.435603	0.270326	0.602493	0.53496
cg24859236_TC11	0.592604	0.454195	0.426528	0.379079	0.670195	0.561238	0.517843	0.510291	0.528798	0.49452	0.401154	0.466353	0.242861	0.30082	0.311059	0.600021	0.287333	0.483891	0.332977	0.334012	0.300351	0.325879	0.352104	0.57732	0.353021	0.357754	0.553919	0.308367	0.32361	0.388667	0.345553	0.321086	0.551623	0.308225	0.565717	0.287167	0.333462	0.323922	0.362782	0.399893	0.352774	0.338205	0.469378	0.609658	0.641202	0.600585	0.334235	0.65504	0.616024
cg17525287_BC21	0.525097	0.425773	0.27705	0.406506	0.529067	0.44353	0.428309	0.429125	0.469623	0.377993	0.292768	0.382571	0.213713	0.284753	0.267146	0.485954	0.255162	0.445115	0.291649	0.281677	0.266992	0.275401	0.283393	0.51999	0.288612	0.270094	0.397824	0.264918	0.303347	0.352271	0.28371	0.316611	0.455266	0.267741	0.529436	0.240405	0.270405	0.274343	0.284637	0.310526	0.260485	0.255132	0.367889	0.543071	0.625423	0.484691	0.298868	0.505493	0.528974
cg27288764_TC21	0.386241	0.418475	0.28699	0.337853	0.541054	0.416712	0.395219	0.39288	0.38363	0.369856	0.228817	0.237083	0.165836	0.220667	0.201021	0.344024	0.24368	0.449474	0.224727	0.194646	0.195356	0.190183	0.204071	0.407638	0.207274	0.210603	0.285906	0.18263	0.253281	0.303268	0.223737	0.224875	0.419594	0.192357	0.462749	0.221825	0.212071	0.194085	0.23455	0.245745	0.189647	0.187085	0.336531	0.367717	0.510586	0.297398	0.23437	0.498033	0.478139
cg03613050_BC21	0.618332	0.666217	0.506989	0.705492	0.54242	0.60922	0.653688	0.588321	0.628699	0.630453	0.71366	0.650298	0.764655	0.796204	0.769816	0.639374	0.765543	0.612604	0.792281	0.764676	0.787835	0.758887	0.739627	0.540571	0.755748	0.703091	0.604674	0.776047	0.794038	0.719009	0.77516	0.754298	0.552482	0.770417	0.539613	0.786221	0.793563	0.709219	0.781233	0.550702	0.759544	0.719779	0.57391	0.495598	0.477292	0.600081	0.69719	0.505718	0.656216
cg04931383_TC21	0.425201	0.370359	0.240427	0.366782	0.480315	0.452988	0.376844	0.354139	0.401368	0.393491	0.315117	0.321387	0.186301	0.248992	0.236667	0.431456	0.291994	0.416521	0.284693	0.258092	0.221632	0.247191	0.255297	0.429105	0.264573	0.208341	0.411169	0.206388	0.259726	0.280913	0.225123	0.274269	0.519389	0.193112	0.479346	0.190673	0.200621	0.210779	0.245483	0.338413	0.215273	0.212641	0.347585	0.49858	0.539722	0.403611	0.249193	0.533696	0.462602
cg18843905_TC21	0.628532	0.710421	0.681526	0.737094	0.713333	0.71598	0.74319	0.611463	0.755458	0.833595	0.844618	0.847529	0.894961	0.880315	0.858703	0.731321	0.856444	0.641271	0.877105	0.913461	0.896486	0.863996	0.883379	0.642128	0.90837	0.841545	0.773564	0.880463	0.87181	0.843574	0.89707	0.877768	0.596209	0.897881	0.636424	0.855738	0.891728	0.787742	0.859398	0.621309	0.865939	0.865748	0.726961	0.70447	0.587966	0.736328	0.846259	0.621146	0.586576
cg13344137_TC21	0.527867	0.524608	0.382403	0.441141	0.576313	0.450052	0.490566	0.443617	0.463011	0.432813	0.370758	0.397368	0.280906	0.352848	0.324084	0.534915	0.337468	0.530721	0.302797	0.302971	0.265236	0.271199	0.32439	0.47293	0.310144	0.272692	0.465377	0.297196	0.329548	0.378114	0.321218	0.310615	0.492722	0.26009	0.521364	0.258621	0.240749	0.25464	0.282011	0.398217	0.295137	0.301122	0.407614	0.608845	0.566749	0.470657	0.316867	0.570941	0.586624
cg06834698_BC21	0.545474	0.626058	0.562305	0.646234	0.505541	0.557663	0.61749	0.5993	0.594185	0.570925	0.704086	0.702149	0.807728	0.764299	0.755654	0.638054	0.734831	0.555139	0.77224	0.767569	0.770882	0.798993	0.678506	0.554684	0.762591	0.719173	0.629722	0.773791	0.79178	0.672853	0.790041	0.79894	0.550828	0.81234	0.571367	0.755399	0.817922	0.751992	0.762789	0.526609	0.767597	0.760109	0.65855	0.51086	0.490027	0.606202	0.742931	0.529026	0.560697
cg09629657_TC21	0.507847	0.554187	0.344343	0.418631	0.592124	0.477309	0.463412	0.442211	0.483175	0.445086	0.348058	0.364503	0.270243	0.31115	0.326319	0.496608	0.294886	0.490038	0.299165	0.307747	0.278069	0.26576	0.31338	0.476332	0.2812	0.269691	0.465932	0.262155	0.334341	0.329108	0.327484	0.330278	0.494595	0.298936	0.54879	0.281299	0.227246	0.267187	0.263141	0.385952	0.403098	0.290052	0.383186	0.615964	0.592863	0.511594	0.298226	0.552782	0.56539
cg24645214_TC11	0.510809	0.40663	0.454682	0.429689	0.4392	0.453358	0.470765	0.442367	0.441316	0.383033	0.36014	0.37382	0.214347	0.305495	0.254835	0.498454	0.271018	0.487271	0.274117	0.256635	0.296617	0.235814	0.299341	0.489572	0.265238	0.241028	0.483235	0.287774	0.347658	0.337997	0.299071	0.306961	0.472582	0.261852	0.506976	0.239874	0.226448	0.265927	0.313324	0.235165	0.247344	0.265452	0.355968	0.548624	0.502696	0.478987	0.309907	0.484062	0.526702
cg01274640_BC21	0.450828	0.69888	0.503639	0.601744	0.647021	0.576462	0.700995	0.543565	0.637327	0.561736	0.753321	0.691449	0.795184	0.801165	0.808662	0.610041	0.770851	0.571654	0.740749	0.814876	0.819338	0.757771	0.756824	0.58601	0.777331	0.749719	0.715342	0.797471	0.776893	0.790719	0.797559	0.787205	0.491924	0.822983	0.594772	0.779041	0.803155	0.791132	0.80086	0.572678	0.799661	0.741924	0.615978	0.48341	0.572448	0.632515	0.822381	0.50544	0.476185
cg03286311_BC11	0.466919	0.476948	0.319531	0.407919	0.468593	0.4343	0.44085	0.427782	0.434653	0.384325	0.344266	0.394108	0.177255	0.239291	0.197659	0.460222	0.270432	0.48285	0.231685	0.208975	0.208613	0.18511	0.249059	0.485118	0.230115	0.185238	0.477397	0.193248	0.288131	0.35753	0.222566	0.280485	0.454827	0.182351	0.45764	0.2133	0.214212	0.175159	0.221248	0.355897	0.218477	0.240783	0.353563	0.49813	0.457779	0.404628	0.243362	0.499733	0.501133
cg25349643_TC21	0.575956	0.750403	0.57197	0.766351	0.435208	0.591184	0.674722	0.6676	0.66462	0.676647	0.788937	0.747766	0.845203	0.850668	0.822554	0.839879	0.852824	0.672736	0.827441	0.825401	0.85341	0.851445	0.843242	0.544133	0.849357	0.834709	0.7219	0.823038	0.825587	0.815688	0.866007	0.856434	0.621155	0.853161	0.510503	0.835737	0.875456	0.749059	0.860526	0.598413	0.848885	0.844631	0.694643	0.599611	0.558495	0.684961	0.834824	0.593373	0.520744
cg14499894_TC21	0.549263	0.672288	0.52511	0.573175	0.443513	0.549588	0.590115	0.605355	0.63151	0.572549	0.692123	0.66447	0.782827	0.723287	0.725822	0.632983	0.748121	0.557917	0.741174	0.737592	0.758215	0.765641	0.701666	0.55764	0.721442	0.7265	0.637552	0.699798	0.729785	0.678875	0.782276	0.738256	0.594646	0.7666	0.537841	0.739744	0.734336	0.709501	0.769495	0.532406	0.765546	0.726479	0.569879	0.437167	0.448567	0.626572	0.765762	0.449701	0.439334
cg11659501_TC21	0.466481	0.47932	0.322852	0.362922	0.57556	0.459822	0.436655	0.369567	0.417778	0.385181	0.295789	0.333321	0.247343	0.302118	0.26311	0.524715	0.244944	0.41923	0.28046	0.26157	0.274142	0.271234	0.302272	0.433421	0.268677	0.308269	0.409203	0.27045	0.302443	0.308035	0.29221	0.306694	0.444891	0.265427	0.499855	0.2068	0.254223	0.266388	0.278461	0.30389	0.234198	0.250196	0.345535	0.570284	0.575661	0.506992	0.294517	0.596323	0.533847
cg03268959_BC21	0.523222	0.649878	0.569912	0.51879	0.403307	0.549081	0.603879	0.508806	0.578737	0.543084	0.658063	0.512714	0.786185	0.77717	0.766829	0.431227	0.710591	0.453819	0.747865	0.757913	0.784001	0.724596	0.735011	0.510417	0.740443	0.730797	0.658271	0.752113	0.728777	0.609591	0.753636	0.727843	0.487651	0.743966	0.465483	0.754404	0.741138	0.694175	0.701813	0.50101	0.758941	0.691012	0.523112	0.400783	0.457966	0.601943	0.650475	0.415946	0.396916
cg02094273_BC21	0.607687	0.543361	0.438938	0.482232	0.652592	0.532029	0.538792	0.502023	0.546555	0.511198	0.347383	0.43089	0.326889	0.35773	0.312749	0.556935	0.307863	0.504449	0.375295	0.349637	0.322093	0.299082	0.372423	0.577347	0.30726	0.357976	0.5486	0.31253	0.384224	0.424913	0.380638	0.360611	0.612301	0.327173	0.591096	0.365844	0.340011	0.356211	0.333019	0.441579	0.296155	0.32253	0.463414	0.658822	0.637668	0.639819	0.356991	0.625165	0.636129
cg03101058_TC21	0.657677	0.509306	0.623	0.535708	0.5528	0.579087	0.654336	0.464717	0.597301	0.581973	0.424095	0.451326	0.355997	0.386098	0.368627	0.71939	0.37036	0.571654	0.336094	0.438962	0.356148	0.339442	0.371718	0.610406	0.391679	0.353945	0.581128	0.381394	0.364144	0.439092	0.415232	0.328554	0.618089	0.349145	0.691868	0.311087	0.337182	0.390673	0.405291	0.532327	0.467611	0.34065	0.483489	0.687274	0.747523	0.656079	0.364669	0.702576	0.719971
cg19259179_TC21	0.549163	0.531903	0.481749	0.461458	0.617754	0.542863	0.473614	0.484571	0.550725	0.440743	0.387267	0.456562	0.244118	0.286076	0.295775	0.553901	0.302778	0.50237	0.268455	0.238728	0.275766	0.240162	0.301478	0.576158	0.304365	0.296493	0.497783	0.230977	0.330352	0.418437	0.304255	0.299017	0.546695	0.246417	0.58725	0.248901	0.257846	0.271044	0.294566	0.425916	0.325242	0.294893	0.448355	0.648645	0.62876	0.523638	0.325178	0.535331	0.593936
cg26654286_BC21	0.512859	0.293337	0.271074	0.2822	0.518468	0.424439	0.410192	0.334354	0.356033	0.372627	0.238703	0.26356	0.111813	0.21836	0.178789	0.460432	0.188255	0.447313	0.261751	0.163603	0.162324	0.161603	0.183642	0.420103	0.170132	0.177598	0.328484	0.166461	0.236545	0.295274	0.181832	0.174979	0.437345	0.132257	0.418253	0.119833	0.137144	0.156574	0.190932	0.216993	0.161229	0.148718	0.288353	0.445467	0.507995	0.383213	0.204105	0.531867	0.485964
cg14792081_TC11	0.518682	0.33284	0.40745	0.436331	0.511044	0.476573	0.422801	0.353964	0.524222	0.420548	0.259106	0.367259	0.15384	0.198305	0.197918	0.492249	0.216449	0.328551	0.269621	0.20489	0.208339	0.202454	0.241938	0.44425	0.22705	0.18553	0.48959	0.192601	0.236979	0.327349	0.229887	0.230848	0.352399	0.184275	0.440635	0.197037	0.223622	0.179012	0.209614	0.376719	0.209703	0.180104	0.401614	0.504448	0.502373	0.473056	0.233351	0.567889	0.497335
cg22983257_TC21	0.624672	0.680974	0.657353	0.675793	0.492345	0.575203	0.670224	0.626329	0.652475	0.614237	0.792306	0.756501	0.797131	0.757999	0.77969	0.62997	0.796959	0.580238	0.765877	0.767435	0.817766	0.793296	0.758213	0.591348	0.797812	0.788559	0.647164	0.758018	0.826202	0.782109	0.772559	0.78729	0.572725	0.827654	0.568704	0.790885	0.799676	0.731665	0.793504	0.569974	0.778197	0.80263	0.671862	0.630237	0.462473	0.601749	0.7729	0.504587	0.602069
cg26700123_BC11	0.59023	0.428348	0.435183	0.477035	0.589778	0.532031	0.494853	0.42956	0.517015	0.471572	0.361519	0.404056	0.254737	0.285347	0.298643	0.538292	0.310982	0.379801	0.333051	0.289212	0.277904	0.266671	0.329247	0.485001	0.297756	0.263102	0.485538	0.262292	0.290493	0.393309	0.292943	0.328305	0.534097	0.259901	0.561723	0.256782	0.247513	0.264566	0.269449	0.423697	0.371188	0.260836	0.431898	0.601677	0.584487	0.543993	0.297479	0.635733	0.570877
cg11112532_BC11	0.524757	0.429779	0.283839	0.431144	0.545507	0.491062	0.453007	0.419355	0.494875	0.402152	0.384911	0.413673	0.312051	0.326672	0.329717	0.506329	0.317512	0.479824	0.29718	0.257109	0.281416	0.314107	0.289181	0.485389	0.287174	0.293089	0.432413	0.266699	0.313524	0.340262	0.264981	0.26566	0.439986	0.284044	0.513591	0.248432	0.258277	0.261339	0.273069	0.364	0.251796	0.270147	0.41955	0.532798	0.493682	0.487637	0.363756	0.552973	0.489466
cg03865834_BC21	0.833523	0.665894	0.654672	0.729904	0.814275	0.670045	0.818978	0.685242	0.741794	0.697	0.531838	0.620021	0.400696	0.478007	0.518613	0.77292	0.524952	0.734867	0.534982	0.49115	0.464592	0.420977	0.476749	0.769964	0.542946	0.424082	0.758227	0.508584	0.526763	0.583317	0.518899	0.490744	0.743197	0.480213	0.804543	0.429283	0.462079	0.521074	0.568785	0.635989	0.56288	0.459505	0.640732	0.817784	0.817746	0.836228	0.498141	0.785424	0.771867
cg00675569_TC11	0.431861	0.418986	0.333647	0.272077	0.462759	0.427465	0.399077	0.366086	0.366853	0.299397	0.266271	0.250554	0.178259	0.220079	0.20066	0.490352	0.191573	0.401147	0.214606	0.21769	0.216714	0.199101	0.219528	0.38797	0.229017	0.202335	0.32134	0.209508	0.223593	0.250834	0.215786	0.196874	0.452954	0.189872	0.440606	0.197301	0.17277	0.194966	0.209352	0.212755	0.205835	0.204886	0.343687	0.524465	0.523116	0.426555	0.23138	0.541028	0.501472
cg26699511_TC21	0.677956	0.71258	0.640573	0.78509	0.570137	0.633715	0.658873	0.703128	0.703471	0.668416	0.809856	0.725603	0.856412	0.814265	0.840252	0.730032	0.781264	0.640832	0.795733	0.830843	0.809313	0.830095	0.767724	0.676139	0.787863	0.805916	0.73434	0.820157	0.824751	0.749623	0.836835	0.807775	0.659156	0.828331	0.633921	0.817388	0.842009	0.779611	0.848956	0.620276	0.826921	0.805042	0.69611	0.548218	0.555195	0.665635	0.831871	0.566881	0.559277
cg27364576_TC21	0.591307	0.641708	0.506918	0.505695	0.661798	0.596448	0.46841	0.451232	0.515526	0.372427	0.352446	0.433075	0.300735	0.32034	0.289322	0.622324	0.283857	0.403934	0.292993	0.289104	0.349808	0.217982	0.292716	0.53939	0.263157	0.275574	0.506191	0.242421	0.320112	0.295221	0.260679	0.28975	0.490396	0.217292	0.511536	0.255088	0.219728	0.251256	0.304017	0.367004	0.241567	0.316552	0.480116	0.705797	0.66444	0.515248	0.268557	0.666029	0.645518
cg24046411_BC21	0.511852	0.542429	0.433751	0.303506	0.561279	0.50042	0.498841	0.470591	0.543319	0.427088	0.308829	0.37782	0.30448	0.289871	0.30868	0.572771	0.326865	0.512157	0.293899	0.271076	0.243976	0.235952	0.318232	0.507951	0.259459	0.216212	0.422823	0.215964	0.295966	0.345454	0.278742	0.268277	0.487083	0.232197	0.578875	0.20986	0.210029	0.219081	0.255192	0.390387	0.269777	0.28212	0.411694	0.570268	0.557741	0.513311	0.272676	0.608249	0.573267
cg20557104_BC21	0.483806	0.429818	0.328942	0.408403	0.488731	0.36176	0.499185	0.452489	0.500403	0.40107	0.291518	0.35057	0.214631	0.27837	0.253432	0.490959	0.281082	0.498419	0.297339	0.256701	0.234509	0.283864	0.291453	0.413114	0.270536	0.241526	0.42573	0.314974	0.304644	0.332517	0.314468	0.268182	0.468116	0.233186	0.547614	0.196819	0.256699	0.279231	0.268604	0.320803	0.298016	0.252768	0.355882	0.460978	0.596573	0.487597	0.296663	0.50315	0.573794
cg08726522_TC21	0.419743	0.381563	0.408131	0.333437	0.553002	0.504717	0.468333	0.389235	0.488352	0.418924	0.28727	0.336353	0.197056	0.266297	0.239548	0.486128	0.222385	0.466788	0.251302	0.23464	0.243485	0.257942	0.249879	0.499499	0.242657	0.277069	0.402039	0.203282	0.282939	0.317969	0.267465	0.272775	0.496222	0.215969	0.40365	0.237369	0.241312	0.262886	0.2663	0.355579	0.241842	0.250673	0.341292	0.616781	0.505929	0.507906	0.250498	0.390457	0.54571
cg05031165_BC21	0.454591	0.436713	0.359171	0.384329	0.526348	0.473158	0.468464	0.41147	0.467111	0.410388	0.334585	0.376772	0.295348	0.281834	0.325351	0.453619	0.279687	0.449705	0.293929	0.255555	0.269864	0.244449	0.310421	0.440672	0.256398	0.285201	0.357731	0.271158	0.321792	0.359505	0.291019	0.299472	0.496605	0.258852	0.503705	0.247572	0.277819	0.272843	0.303157	0.338326	0.281207	0.270473	0.348865	0.575094	0.589688	0.514421	0.302983	0.544412	0.549111
cg15429925_TC21	0.610985	0.694742	0.529883	0.653842	0.509261	0.609411	0.590066	0.669322	0.621375	0.545328	0.789928	0.722673	0.823539	0.794246	0.816823	0.673487	0.812291	0.552785	0.803515	0.824024	0.778208	0.772935	0.775331	0.593979	0.792266	0.790147	0.66699	0.803123	0.7897	0.737756	0.770627	0.785808	0.503542	0.813643	0.52851	0.752852	0.824993	0.771456	0.825498	0.575058	0.835275	0.789391	0.654468	0.511813	0.526775	0.595362	0.772728	0.469353	0.469728
cg26150462_TC21	0.47594	0.49665	0.333536	0.407156	0.521656	0.457024	0.363804	0.389752	0.560151	0.42621	0.308927	0.37847	0.255768	0.321501	0.297361	0.43893	0.295795	0.399982	0.273387	0.265467	0.249924	0.235277	0.304172	0.4154	0.266639	0.265123	0.476443	0.248637	0.300899	0.332577	0.281178	0.312045	0.512987	0.257924	0.530119	0.204492	0.255301	0.252929	0.268112	0.358955	0.284553	0.239043	0.426067	0.574112	0.427056	0.491419	0.296483	0.606546	0.446495
cg01913970_BC11	0.601644	0.422164	0.38457	0.426488	0.508059	0.414907	0.517569	0.360774	0.313456	0.396241	0.312985	0.359971	0.178023	0.207336	0.210069	0.536874	0.246772	0.385046	0.259526	0.249632	0.270719	0.240074	0.231868	0.478312	0.247704	0.251926	0.571822	0.210509	0.290612	0.327959	0.266321	0.257401	0.576081	0.248452	0.574013	0.193152	0.233627	0.251867	0.24849	0.292739	0.24986	0.236982	0.414312	0.557991	0.48468	0.372725	0.293328	0.415042	0.561434
cg02825483_BC21	0.495432	0.445045	0.288014	0.345427	0.56861	0.436341	0.460497	0.411124	0.494453	0.346352	0.324718	0.338007	0.202402	0.286505	0.270684	0.494115	0.287473	0.496169	0.27355	0.222778	0.214374	0.246223	0.2175	0.539759	0.268872	0.269152	0.335748	0.213534	0.270165	0.311624	0.243114	0.258885	0.469668	0.22031	0.528157	0.183812	0.201137	0.24113	0.269177	0.338783	0.224194	0.246379	0.346669	0.564417	0.579092	0.3913	0.281877	0.564758	0.524117
cg10314373_TC21	0.567651	0.472155	0.431507	0.451125	0.583463	0.501249	0.497585	0.444109	0.519544	0.447477	0.376891	0.419218	0.278643	0.3403	0.334181	0.539988	0.356138	0.517159	0.330028	0.332007	0.293597	0.286827	0.330284	0.525797	0.272739	0.334072	0.474057	0.299191	0.311662	0.359847	0.399931	0.349649	0.495367	0.25514	0.51358	0.284288	0.265501	0.264452	0.261255	0.372393	0.407892	0.286622	0.396735	0.599313	0.585195	0.530507	0.323348	0.535468	0.521649
cg27124205_TC21	0.603139	0.437795	0.440638	0.417817	0.610977	0.447348	0.492314	0.471202	0.581377	0.451908	0.326876	0.373403	0.24178	0.303737	0.266109	0.513035	0.312076	0.551186	0.280479	0.244059	0.296297	0.291575	0.313069	0.51613	0.313033	0.27839	0.427651	0.261284	0.293248	0.38082	0.288866	0.315561	0.541632	0.247116	0.567489	0.201428	0.233727	0.273249	0.292257	0.334584	0.288872	0.285456	0.368518	0.576725	0.528353	0.470822	0.288494	0.532295	0.600932
cg13090817_BC21	0.544841	0.550053	0.31461	0.394006	0.585575	0.449365	0.48985	0.439744	0.513846	0.402191	0.317288	0.381477	0.261115	0.29725	0.292644	0.502887	0.308529	0.502536	0.290405	0.335167	0.257984	0.245435	0.305715	0.452882	0.302784	0.280556	0.471818	0.271534	0.290034	0.345175	0.285805	0.295157	0.534279	0.228421	0.52895	0.202955	0.246498	0.268406	0.257013	0.418126	0.346298	0.245635	0.384822	0.550585	0.560859	0.549781	0.279964	0.652441	0.56884
cg21741562_BC11	0.391798	0.347379	0.275253	0.367618	0.446026	0.400842	0.385347	0.34964	0.440812	0.312674	0.272643	0.308752	0.139307	0.263062	0.256811	0.353843	0.223219	0.39117	0.207547	0.191952	0.181841	0.175112	0.228993	0.391634	0.214535	0.178496	0.347303	0.266944	0.272519	0.301343	0.214636	0.258597	0.396831	0.169985	0.407406	0.172647	0.181848	0.25583	0.210902	0.257499	0.214231	0.171659	0.313756	0.420974	0.426366	0.39637	0.235686	0.425497	0.433124
cg25386707_BC11	0.578414	0.537969	0.449987	0.47652	0.589567	0.518863	0.466306	0.503043	0.526109	0.463676	0.392707	0.454824	0.282673	0.344197	0.340916	0.636572	0.314199	0.49434	0.314643	0.287104	0.309278	0.317044	0.345871	0.516243	0.335651	0.29801	0.504481	0.24958	0.343012	0.399229	0.313003	0.303228	0.501352	0.280532	0.547974	0.288729	0.257329	0.291853	0.295575	0.326889	0.331034	0.305431	0.472986	0.535444	0.606083	0.571717	0.340225	0.675618	0.562093
cg14098245_BC21	0.59097	0.423223	0.430793	0.463544	0.598727	0.524759	0.492766	0.443225	0.524038	0.458597	0.365001	0.413029	0.268872	0.278359	0.295385	0.53046	0.322972	0.376979	0.339623	0.297583	0.301748	0.290089	0.330413	0.470115	0.317769	0.288348	0.457102	0.274087	0.303468	0.377027	0.334896	0.328511	0.526823	0.280475	0.554145	0.254203	0.273845	0.280258	0.27367	0.381059	0.333533	0.27254	0.398085	0.61167	0.578941	0.546953	0.307444	0.559718	0.602992
cg06800111_TC21	0.80047	0.672539	0.636865	0.683648	0.78004	0.652435	0.762265	0.656797	0.748922	0.686223	0.53403	0.622669	0.452962	0.495892	0.487167	0.746405	0.491458	0.714123	0.449148	0.445293	0.436974	0.408978	0.481344	0.762256	0.530896	0.438781	0.768275	0.474156	0.470741	0.585762	0.530476	0.453601	0.711853	0.45511	0.78822	0.425663	0.459869	0.500189	0.561681	0.610789	0.538113	0.413496	0.611985	0.755905	0.771623	0.822218	0.501111	0.765306	0.750169
cg15816712_TC21	0.602603	0.611998	0.651775	0.664769	0.512898	0.696809	0.609778	0.68138	0.714192	0.70431	0.797066	0.753838	0.858006	0.84787	0.878862	0.692913	0.834218	0.631278	0.873959	0.879216	0.867181	0.843392	0.82755	0.75044	0.852206	0.836761	0.722582	0.867596	0.842444	0.756705	0.876544	0.835569	0.520897	0.867651	0.619174	0.828822	0.899623	0.799823	0.834167	0.617869	0.875985	0.836975	0.738513	0.48239	0.4744	0.692714	0.824777	0.575048	0.517573
cg12773866_BC21	0.621842	0.5881	0.596323	0.653934	0.547046	0.63044	0.595754	0.614239	0.634266	0.610019	0.727228	0.696462	0.793903	0.74134	0.74234	0.703231	0.720866	0.572825	0.751394	0.738456	0.745626	0.772027	0.746318	0.567707	0.722903	0.741576	0.727036	0.742396	0.752834	0.700843	0.751838	0.763527	0.613453	0.757338	0.553156	0.739491	0.785352	0.690863	0.763709	0.506725	0.738761	0.751955	0.622482	0.510364	0.488103	0.623834	0.739212	0.538875	0.497716
cg24676120_TC21	0.646829	0.562596	0.462323	0.548559	0.728224	0.588653	0.540903	0.553855	0.609857	0.548077	0.391388	0.427169	0.298268	0.350244	0.359231	0.647671	0.365152	0.57333	0.341558	0.41752	0.317945	0.308013	0.398386	0.595712	0.401309	0.368295	0.582733	0.333	0.377183	0.416304	0.355395	0.411246	0.622369	0.331528	0.668107	0.28939	0.297923	0.363063	0.350076	0.456377	0.457595	0.350284	0.483584	0.644008	0.695106	0.667442	0.371324	0.682568	0.64831
cg14454227_BC21	0.599327	0.521186	0.440988	0.48899	0.69669	0.480578	0.580095	0.504326	0.545071	0.487221	0.361606	0.428266	0.293677	0.33991	0.30066	0.570394	0.347193	0.608011	0.310541	0.320515	0.29717	0.276556	0.33248	0.511265	0.329245	0.308173	0.577671	0.332079	0.361143	0.388009	0.3364	0.358608	0.595469	0.281254	0.577382	0.248503	0.277605	0.343679	0.279928	0.473545	0.351299	0.320553	0.448824	0.603172	0.659097	0.554838	0.347665	0.632993	0.633721
cg19888717_BC21	0.503327	0.460631	0.42357	0.380806	0.572052	0.409765	0.406667	0.404631	0.440128	0.428506	0.290478	0.29438	0.174676	0.312103	0.222076	0.453123	0.228362	0.466477	0.258885	0.240496	0.236669	0.227808	0.268763	0.423608	0.238633	0.243558	0.400802	0.213055	0.274511	0.30929	0.233916	0.242829	0.478178	0.208078	0.499753	0.206312	0.224219	0.216872	0.22998	0.310102	0.245765	0.226322	0.348385	0.614686	0.546301	0.466125	0.25791	0.534649	0.569732
cg14861481_BC21	0.517061	0.457927	0.290575	0.335038	0.492719	0.392043	0.378531	0.341789	0.415959	0.31473	0.286075	0.277578	0.146952	0.211121	0.193586	0.465851	0.183202	0.347276	0.221611	0.200715	0.213095	0.212207	0.229915	0.372976	0.231808	0.186772	0.389219	0.174519	0.242955	0.312694	0.191256	0.199849	0.425902	0.172512	0.470027	0.142351	0.168043	0.185876	0.197186	0.277523	0.191332	0.205796	0.297379	0.48536	0.477663	0.397943	0.216959	0.526609	0.475169
cg00409917_TC11	0.446167	0.432965	0.277479	0.329724	0.477716	0.417549	0.380782	0.359937	0.435332	0.377915	0.268089	0.313674	0.163779	0.219835	0.262282	0.500436	0.278571	0.439833	0.2452	0.260469	0.204449	0.207296	0.285495	0.416443	0.231502	0.220298	0.376184	0.199676	0.232211	0.329988	0.20315	0.251873	0.397389	0.170042	0.446856	0.113358	0.24749	0.159621	0.230509	0.2918	0.217438	0.190059	0.342503	0.438636	0.458582	0.423357	0.235809	0.492766	0.45237
cg17525385_TC21	0.443796	0.463958	0.396456	0.436011	0.46625	0.530095	0.432097	0.601998	0.535672	0.451666	0.719347	0.487748	0.703342	0.69917	0.713429	0.419711	0.66928	0.36854	0.658865	0.670277	0.699924	0.707462	0.689775	0.457155	0.718523	0.672883	0.438296	0.633533	0.722447	0.63717	0.634681	0.634923	0.424167	0.70538	0.336928	0.686335	0.720508	0.609381	0.690578	0.361217	0.616586	0.679121	0.463146	0.434691	0.280479	0.445971	0.68222	0.275344	0.340143
cg12739419_TC11	0.472392	0.4634	0.333622	0.385699	0.558732	0.460814	0.470932	0.438909	0.457866	0.379567	0.362101	0.375663	0.215733	0.311511	0.258009	0.464595	0.253507	0.483822	0.30305	0.266107	0.233058	0.24233	0.286986	0.484543	0.250963	0.2696	0.40878	0.222994	0.299874	0.343066	0.273577	0.278219	0.49495	0.221495	0.54322	0.201817	0.236206	0.276059	0.271804	0.320725	0.346839	0.255951	0.353416	0.510937	0.524142	0.443786	0.305187	0.625245	0.559141
cg07972410_BC21	0.766468	0.599832	0.635659	0.518592	0.719291	0.600055	0.659807	0.545463	0.658384	0.575784	0.426668	0.474845	0.387694	0.442939	0.3879	0.611822	0.430097	0.656852	0.42752	0.388292	0.403534	0.315789	0.373925	0.706787	0.433415	0.385693	0.677892	0.366831	0.406356	0.476465	0.435964	0.352464	0.647193	0.354209	0.68823	0.447664	0.393189	0.389772	0.470227	0.533414	0.453723	0.358127	0.571371	0.742532	0.773825	0.728373	0.406808	0.650585	0.681489
cg03428864_BC21	0.489089	0.465215	0.347202	0.394755	0.532708	0.441954	0.441169	0.426617	0.424343	0.366208	0.345542	0.3448	0.203638	0.315591	0.29846	0.476474	0.318135	0.47964	0.29357	0.237719	0.235178	0.241205	0.288873	0.468375	0.252393	0.267144	0.384042	0.226643	0.318958	0.316353	0.28071	0.26064	0.466851	0.262682	0.473842	0.2137	0.212711	0.288783	0.300594	0.289278	0.22491	0.26029	0.366471	0.515379	0.53802	0.420746	0.307101	0.5444	0.49526
cg17355294_BC11	0.452544	0.486286	0.408903	0.39474	0.596476	0.48424	0.437516	0.445626	0.470762	0.465183	0.294419	0.332878	0.190652	0.264963	0.256699	0.591412	0.228902	0.495821	0.263387	0.212083	0.186216	0.235468	0.337707	0.531661	0.248799	0.246608	0.374295	0.197998	0.293101	0.336875	0.229546	0.234993	0.471781	0.209423	0.535992	0.167071	0.188085	0.216731	0.253094	0.375762	0.2149	0.243927	0.361753	0.623656	0.579338	0.523236	0.225346	0.543194	0.497606
cg13708158_BC21	0.468035	0.459637	0.303079	0.397819	0.469144	0.427857	0.36599	0.448039	0.449769	0.316814	0.235295	0.355662	0.195702	0.274312	0.223568	0.483501	0.141979	0.402985	0.223946	0.193872	0.203826	0.202418	0.229278	0.398902	0.20367	0.191144	0.378249	0.207525	0.232816	0.323228	0.215423	0.202118	0.489908	0.215443	0.479161	0.272267	0.201428	0.197563	0.2162	0.282037	0.227703	0.202293	0.344845	0.601647	0.385584	0.492027	0.222114	0.504163	0.492708
cg14820199_TC21	0.433815	0.372442	0.319919	0.400109	0.564948	0.474633	0.499136	0.429049	0.48903	0.403524	0.33798	0.361268	0.204009	0.260688	0.268359	0.26345	0.287165	0.485617	0.299202	0.277374	0.257064	0.25433	0.272462	0.513395	0.272469	0.245264	0.41522	0.2433	0.294149	0.336684	0.277807	0.272076	0.501807	0.258881	0.542472	0.207713	0.285692	0.270505	0.294676	0.404558	0.250887	0.239907	0.381369	0.479542	0.35247	0.511907	0.286833	0.459657	0.51537
cg07279206_BC21	0.422151	0.357938	0.302085	0.372605	0.303448	0.451865	0.316718	0.319641	0.447199	0.366501	0.246009	0.274985	0.196932	0.185392	0.195969	0.396763	0.193958	0.361883	0.246856	0.185232	0.191857	0.206376	0.222293	0.41485	0.215798	0.19422	0.411856	0.171686	0.236039	0.283275	0.194752	0.214268	0.419628	0.188002	0.424242	0.172019	0.209035	0.187644	0.195606	0.297867	0.177492	0.183188	0.315969	0.542845	0.504587	0.448756	0.223355	0.310468	0.555379
cg25994907_BC21	0.7067	0.760602	0.645733	0.690764	0.538628	0.662965	0.745494	0.698571	0.729454	0.730069	0.823048	0.714928	0.885832	0.876612	0.828321	0.774527	0.790649	0.649812	0.819902	0.832005	0.842283	0.825952	0.817842	0.628725	0.831755	0.789104	0.753499	0.776279	0.839311	0.794214	0.842906	0.839747	0.620418	0.811404	0.663899	0.819651	0.858093	0.79342	0.855048	0.600682	0.816139	0.823496	0.676269	0.561855	0.54655	0.719458	0.758426	0.645313	0.539084
cg02586610_BC21	0.495405	0.472634	0.371706	0.388718	0.533039	0.416993	0.448153	0.427596	0.437829	0.305912	0.297777	0.321452	0.206711	0.239171	0.261485	0.494487	0.285845	0.346746	0.239191	0.227588	0.224257	0.238334	0.302197	0.417122	0.290244	0.219864	0.385235	0.224061	0.268135	0.284869	0.256212	0.251659	0.482317	0.227818	0.494507	0.188898	0.234714	0.246176	0.233993	0.33498	0.230381	0.224829	0.364122	0.565355	0.441159	0.471825	0.246187	0.431116	0.500239
cg05146057_TC21	0.449166	0.638856	0.47875	0.452652	0.68708	0.562832	0.543484	0.351079	0.502667	0.457195	0.374966	0.430495	0.221348	0.279142	0.231064	0.585377	0.303481	0.621431	0.28085	0.256256	0.245731	0.21022	0.297009	0.585119	0.220287	0.24607	0.516931	0.266582	0.333098	0.270087	0.259424	0.300622	0.522035	0.251406	0.620842	0.273804	0.240738	0.311793	0.276277	0.360305	0.250825	0.217514	0.421068	0.566035	0.490581	0.573222	0.297732	0.634752	0.613895
cg16642281_BC21	0.410844	0.404289	0.38235	0.341966	0.58038	0.419242	0.442859	0.417792	0.419141	0.41014	0.279761	0.324605	0.212945	0.232489	0.271481	0.501174	0.28648	0.515295	0.261679	0.249518	0.217569	0.227464	0.308514	0.479384	0.262807	0.238243	0.399705	0.266377	0.277174	0.292605	0.278609	0.261665	0.529304	0.201682	0.541333	0.210123	0.214997	0.202429	0.250656	0.3871	0.276547	0.24323	0.37897	0.613947	0.567107	0.49033	0.268497	0.568373	0.57501
cg16886987_TC21	0.377675	0.341144	0.195443	0.368139	0.48901	0.462943	0.320312	0.392028	0.411625	0.359076	0.244998	0.282861	0.217442	0.148	0.222619	0.421989	0.187097	0.388888	0.215248	0.211818	0.20537	0.243539	0.235889	0.40006	0.235944	0.214098	0.312351	0.197383	0.227908	0.225769	0.229468	0.200988	0.435371	0.22194	0.409928	0.154843	0.266487	0.205058	0.227204	0.264077	0.206922	0.253228	0.331519	0.520546	0.573622	0.431494	0.260011	0.446166	0.434785
cg26420196_BC21	0.540897	0.444235	0.492681	0.465562	0.614636	0.518632	0.511239	0.452393	0.54088	0.498828	0.383185	0.424849	0.274038	0.309301	0.311974	0.552415	0.341009	0.533244	0.36815	0.293106	0.259969	0.255532	0.327415	0.571064	0.28795	0.256388	0.552833	0.255252	0.347042	0.387182	0.283542	0.292165	0.537819	0.252244	0.577453	0.23588	0.24778	0.242397	0.282973	0.407034	0.281837	0.26563	0.443996	0.577871	0.621359	0.554485	0.296733	0.575285	0.592871
cg12767259_TC21	0.592665	0.660123	0.544558	0.68903	0.445128	0.565885	0.590885	0.630111	0.647001	0.597653	0.728873	0.695567	0.77492	0.76466	0.753675	0.617627	0.765534	0.562737	0.751554	0.797235	0.753619	0.742693	0.738721	0.557822	0.806363	0.751247	0.618608	0.754428	0.764714	0.747476	0.772469	0.723599	0.522791	0.771441	0.553294	0.728245	0.761928	0.699371	0.733469	0.523602	0.771368	0.75257	0.598218	0.45584	0.461974	0.557841	0.745907	0.567486	0.547661
cg26459819_BC11	0.548067	0.532687	0.442203	0.480568	0.582757	0.589476	0.560964	0.533856	0.554214	0.457094	0.446036	0.508349	0.323365	0.411665	0.356759	0.553183	0.358207	0.573716	0.354963	0.287634	0.329684	0.318765	0.376206	0.546629	0.395864	0.328248	0.560142	0.26001	0.40183	0.430534	0.363197	0.370929	0.548196	0.340669	0.582861	0.347525	0.327007	0.377233	0.375481	0.426052	0.33093	0.351395	0.449037	0.553464	0.603996	0.631607	0.389699	0.609233	0.586881
cg21021722_BC21	0.512209	0.49635	0.462924	0.3559	0.482596	0.4216	0.41098	0.438899	0.499035	0.381872	0.228397	0.303661	0.162636	0.190104	0.177537	0.510742	0.211779	0.351268	0.221468	0.253763	0.205989	0.146345	0.204941	0.479064	0.177936	0.229172	0.390772	0.187093	0.22773	0.249185	0.222218	0.183756	0.482976	0.179429	0.53041	0.201891	0.199337	0.170431	0.205913	0.364403	0.185622	0.155286	0.347666	0.52284	0.486791	0.463065	0.256801	0.5944	0.58168
cg14931854_BC11	0.421509	0.340955	0.323696	0.30013	0.460488	0.400106	0.368775	0.29647	0.387361	0.319216	0.195282	0.253061	0.0824961	0.127197	0.183337	0.431899	0.179028	0.426431	0.181577	0.159928	0.154393	0.132586	0.211523	0.371031	0.134481	0.162348	0.345348	0.159693	0.15705	0.26499	0.215651	0.174685	0.394985	0.132021	0.3838	0.106238	0.141326	0.124739	0.137874	0.272528	0.22755	0.187266	0.277876	0.459723	0.461553	0.361642	0.209752	0.519806	0.485824
cg21694873_TC21	0.55521	0.543231	0.591583	0.494067	0.68182	0.528052	0.534356	0.47903	0.496666	0.519192	0.249506	0.237102	0.22456	0.36	0.277758	0.593016	0.262048	0.627212	0.317498	0.261481	0.270822	0.234311	0.272466	0.515326	0.255084	0.273109	0.54969	0.301242	0.310078	0.410848	0.339393	0.292777	0.642195	0.292688	0.65251	0.242575	0.220253	0.333442	0.281491	0.40048	0.278469	0.320206	0.535763	0.709527	0.719289	0.580269	0.310038	0.675097	0.632228
cg08478709_TC11	0.489361	0.453656	0.204854	0.320234	0.401123	0.382532	0.37725	0.345691	0.365784	0.260914	0.255778	0.30833	0.162714	0.23728	0.282514	0.429696	0.242966	0.426768	0.246653	0.230402	0.206276	0.2154	0.258683	0.400551	0.22734	0.206314	0.35613	0.199638	0.264388	0.253583	0.232428	0.242624	0.429245	0.197708	0.402773	0.167005	0.182253	0.196355	0.213763	0.280763	0.210498	0.22149	0.212723	0.515496	0.36402	0.459969	0.231526	0.412364	0.503159
cg10151085_TC21	0.58064	0.558024	0.43984	0.502043	0.644361	0.498051	0.512087	0.49729	0.491166	0.514691	0.413118	0.392036	0.341361	0.366449	0.333462	0.556812	0.36414	0.588235	0.320104	0.318284	0.336499	0.270547	0.328074	0.53649	0.375356	0.385286	0.521171	0.329847	0.3697	0.380425	0.349571	0.342774	0.586527	0.371535	0.624626	0.291674	0.34873	0.294035	0.402283	0.473974	0.282954	0.314761	0.482326	0.613497	0.612846	0.641839	0.35945	0.547297	0.613245
cg13194879_BC21	0.548616	0.671163	0.569618	0.604813	0.455128	0.523211	0.596063	0.598895	0.638553	0.557245	0.695832	0.632459	0.810175	0.748407	0.808717	0.608902	0.738245	0.603869	0.743095	0.815205	0.734745	0.77322	0.762353	0.545312	0.739329	0.735365	0.588459	0.75696	0.774632	0.691586	0.75323	0.754603	0.47288	0.789905	0.523095	0.766194	0.745652	0.72901	0.759951	0.487392	0.758601	0.720604	0.630714	0.695183	0.571708	0.556262	0.72684	0.562054	0.530444
cg08819148_BC21	0.50517	0.60675	0.574979	0.66726	0.481427	0.600147	0.554263	0.587946	0.665727	0.658629	0.709582	0.622152	0.713559	0.701653	0.714359	0.572103	0.761046	0.560916	0.724624	0.736898	0.772922	0.73511	0.701704	0.539174	0.730787	0.730272	0.663683	0.769024	0.748534	0.705627	0.784947	0.724212	0.513836	0.751422	0.538256	0.713602	0.799349	0.720832	0.754536	0.51972	0.74148	0.709731	0.621255	0.465192	0.431841	0.669293	0.736341	0.518521	0.542192
cg22830113_BC11	0.535009	0.460545	0.278631	0.336622	0.530065	0.560703	0.485674	0.389691	0.438835	0.473655	0.376865	0.299183	0.176872	0.243918	0.206962	0.509956	0.213247	0.489038	0.257912	0.211306	0.246735	0.2065	0.229197	0.403218	0.276789	0.202899	0.460002	0.252767	0.248878	0.341163	0.225774	0.229608	0.472403	0.214846	0.475729	0.184767	0.254529	0.216358	0.208335	0.257881	0.202487	0.21078	0.403924	0.508341	0.520494	0.380367	0.235481	0.463898	0.481121
cg02749265_TC21	0.467836	0.550762	0.443741	0.507636	0.679546	0.513301	0.588253	0.531508	0.579915	0.532787	0.430083	0.450867	0.26654	0.355727	0.328663	0.567278	0.358937	0.642786	0.383173	0.359767	0.311062	0.305207	0.355847	0.533595	0.344421	0.346682	0.554073	0.310406	0.388962	0.45064	0.326122	0.368413	0.604261	0.350204	0.591371	0.311848	0.325598	0.371056	0.369749	0.452417	0.343567	0.327786	0.467004	0.658567	0.683477	0.584136	0.38197	0.662831	0.673265
cg13601435_BC11	0.408825	0.464571	0.291819	0.378579	0.457719	0.429788	0.402735	0.380992	0.406003	0.374821	0.31166	0.349065	0.220351	0.245504	0.23262	0.40083	0.267537	0.411342	0.261028	0.185368	0.204022	0.259373	0.317831	0.42471	0.36386	0.228278	0.399323	0.204739	0.228088	0.270342	0.21557	0.232384	0.443098	0.165934	0.431688	0.145263	0.203029	0.228279	0.21435	0.262295	0.262783	0.233089	0.333224	0.497662	0.374191	0.435794	0.226158	0.45195	0.458497
cg01579535_TC11	0.559359	0.383723	0.415327	0.527142	0.611472	0.609981	0.52564	0.494797	0.530072	0.459097	0.375175	0.36909	0.262727	0.34046	0.33973	0.618784	0.353677	0.54629	0.352038	0.302663	0.332881	0.323492	0.326055	0.520585	0.332552	0.300557	0.493392	0.300336	0.321505	0.383721	0.414309	0.331442	0.563103	0.282009	0.437851	0.252692	0.286812	0.291836	0.312492	0.373411	0.345146	0.311402	0.450773	0.621858	0.603999	0.462403	0.34769	0.603813	0.58171
cg20622056_BC21	0.554222	0.528851	0.446781	0.372808	0.581507	0.536655	0.461193	0.424544	0.425851	0.446993	0.329531	0.396304	0.242466	0.356867	0.287368	0.450635	0.320445	0.368547	0.263755	0.247786	0.263586	0.254181	0.305972	0.488652	0.315057	0.314523	0.422911	0.245666	0.343445	0.353414	0.307227	0.29507	0.507318	0.295836	0.532902	0.238898	0.262137	0.286266	0.303058	0.301015	0.279093	0.338121	0.366871	0.517859	0.558754	0.485948	0.309126	0.575551	0.530236
cg04251750_BC21	0.414338	0.367342	0.41181	0.383082	0.461797	0.496897	0.460599	0.409714	0.50398	0.44935	0.261383	0.315226	0.191069	0.305767	0.230424	0.538511	0.178831	0.464005	0.272344	0.217728	0.216478	0.233822	0.278503	0.549352	0.23525	0.217507	0.383387	0.185751	0.310975	0.338601	0.233629	0.234271	0.458659	0.201133	0.527991	0.183211	0.205198	0.20533	0.204427	0.33997	0.222599	0.203292	0.374749	0.535818	0.449438	0.362059	0.267828	0.484154	0.451785
cg05309989_BC21	0.539541	0.49789	0.412927	0.455122	0.574783	0.491906	0.494032	0.431317	0.567885	0.443711	0.31362	0.370218	0.243637	0.347655	0.326506	0.495198	0.331076	0.544326	0.299158	0.273898	0.274906	0.288968	0.347483	0.46997	0.273792	0.292192	0.445675	0.25579	0.321152	0.369179	0.281053	0.300634	0.512295	0.261764	0.613117	0.243425	0.266231	0.270974	0.29929	0.399366	0.308639	0.275616	0.351002	0.621469	0.585184	0.589527	0.295083	0.640227	0.6128
cg18011491_BC21	0.788928	0.620212	0.478901	0.54275	0.669755	0.562049	0.611749	0.569	0.570452	0.570507	0.347996	0.430376	0.303996	0.362173	0.306375	0.592044	0.393732	0.540341	0.278811	0.273179	0.274514	0.277974	0.391837	0.58188	0.319718	0.31704	0.600318	0.306036	0.392573	0.406671	0.341483	0.308856	0.641206	0.329459	0.599613	0.320571	0.296167	0.310871	0.344322	0.466688	0.38036	0.314089	0.409876	0.674562	0.745531	0.611655	0.388761	0.701364	0.740466
cg27165884_TC21	0.558204	0.392543	0.415384	0.474848	0.621123	0.441498	0.416949	0.380395	0.525703	0.385904	0.346767	0.402231	0.23527	0.251552	0.264606	0.438892	0.301421	0.474643	0.299202	0.251429	0.244822	0.267519	0.274782	0.512451	0.264017	0.272228	0.394625	0.252019	0.29632	0.315561	0.28659	0.294564	0.429535	0.256899	0.542639	0.242075	0.229428	0.28472	0.296102	0.332279	0.262589	0.246118	0.416017	0.610679	0.563937	0.539944	0.342833	0.614604	0.575527
cg16732616_BC11	0.484062	0.327851	0.370976	0.450874	0.454206	0.499378	0.46411	0.467841	0.481843	0.431512	0.30885	0.252197	0.157063	0.201976	0.164321	0.450979	0.23612	0.477808	0.369069	0.178897	0.178571	0.169769	0.169927	0.473657	0.214067	0.314066	0.493152	0.208089	0.24727	0.2341	0.209088	0.30531	0.478615	0.161006	0.487262	0.307478	0.178739	0.171035	0.201373	0.340719	0.192289	0.175008	0.438501	0.536993	0.508145	0.446316	0.241069	0.536111	0.505131
cg27665143_TC21	0.514133	0.574055	0.366361	0.456882	0.639237	0.408666	0.5	0.492689	0.492992	0.455265	0.302342	0.338621	0.227038	0.30211	0.248381	0.587825	0.309381	0.576535	0.302792	0.330813	0.244993	0.284338	0.258719	0.456653	0.318469	0.287738	0.491349	0.266361	0.329872	0.354615	0.410593	0.292181	0.545704	0.267365	0.415183	0.255757	0.257513	0.303527	0.285424	0.386917	0.343781	0.286006	0.41889	0.617929	0.583401	0.451804	0.300351	0.547573	0.557585
cg18825119_TC21	0.558061	0.53714	0.469833	0.477833	0.546399	0.583686	0.522327	0.513102	0.516022	0.484205	0.365874	0.387098	0.300667	0.368867	0.325523	0.527374	0.348773	0.459783	0.369685	0.355026	0.294463	0.28988	0.389538	0.551364	0.313171	0.359727	0.530642	0.315805	0.358623	0.362074	0.307533	0.37488	0.526022	0.301822	0.620313	0.31416	0.329019	0.326057	0.332839	0.428508	0.346866	0.36299	0.419271	0.600236	0.658291	0.560346	0.351507	0.598121	0.610937
cg11686923_BC21	0.463482	0.432117	0.363075	0.369195	0.579358	0.457603	0.416564	0.443251	0.47831	0.421528	0.349934	0.357623	0.20965	0.336092	0.281862	0.479947	0.288617	0.496774	0.294376	0.296312	0.254992	0.2725	0.298887	0.503983	0.28434	0.277638	0.416438	0.29074	0.335473	0.33669	0.329192	0.290818	0.480449	0.226331	0.491543	0.225278	0.23257	0.256453	0.245193	0.378388	0.311842	0.238067	0.330642	0.555131	0.555419	0.492378	0.288025	0.489854	0.565328
cg00076195_BC11	0.626933	0.448164	0.525367	0.488868	0.663725	0.603283	0.564164	0.451976	0.534102	0.514771	0.285654	0.256294	0.141157	0.298367	0.190884	0.600197	0.297351	0.566469	NA	0.206674	0.20462	0.202928	0.194821	0.527914	0.242778	0.184454	0.561189	0.178638	0.27498	0.333343	0.224438	0.208269	0.631188	0.185104	0.646499	0.209997	0.169517	0.186351	0.210664	0.481926	0.216546	0.197395	0.399326	0.71883	0.655132	0.623013	0.234819	0.71173	0.701243
cg04725603_BC21	0.615621	0.520806	0.533057	0.527932	0.706875	0.644954	0.516207	0.613366	0.51878	0.554143	0.371454	0.399479	0.3284	0.389385	0.33479	0.613673	0.401562	0.593623	0.349403	0.363526	0.287959	0.291555	0.357023	0.579251	0.305445	0.341446	0.593026	0.333822	0.378894	0.365885	0.371971	0.341356	0.639639	0.28574	0.649898	0.372273	0.301269	0.364276	0.335616	0.447604	0.436899	0.316354	0.513607	0.705015	0.703161	0.652441	0.356923	0.710096	0.65693
cg22538054_TC11	0.46888	0.300111	0.393255	0.446931	0.561989	0.429319	0.428764	0.391109	0.475458	0.439915	0.29539	0.350228	0.16606	0.210737	0.186324	0.54611	0.208444	0.470058	0.235107	0.191896	0.202233	0.194128	0.203572	0.471842	0.220993	0.267339	0.501515	0.222701	0.259341	0.353041	0.230685	0.268539	0.483614	0.165618	0.440175	0.139865	0.347178	0.19898	0.234683	0.321996	0.224462	0.174419	0.359417	0.542681	0.521548	0.487685	0.237463	0.50467	0.514096
cg10996258_BC21	0.236026	0.473788	0.322002	0.383618	0.565975	0.508094	0.454974	0.374298	0.429169	0.485826	0.192337	0.27647	0.11578	0.125995	0.168793	0.541608	0.144732	0.551677	0.205049	0.227157	0.107693	0.149971	0.17791	0.532451	0.209042	0.186351	0.354881	0.169509	0.257622	0.270074	0.196999	0.151466	0.526215	0.183272	0.363684	0.108701	0.241899	0.16755	0.193394	0.245758	0.201698	0.142519	0.355356	0.539239	0.556337	0.459057	0.223624	0.507218	0.506284
cg18818075_TC21	0.423667	0.478253	0.370571	0.369317	0.528699	0.438489	0.409548	0.41173	0.425448	0.368302	0.319064	0.327766	0.199849	0.30726	0.246299	0.475313	0.255696	0.451187	0.289022	0.280544	0.286181	0.25148	0.283521	0.44806	0.292391	0.261882	0.356714	0.272333	0.307953	0.325337	0.291178	0.277217	0.468147	0.265666	0.494141	0.21906	0.230981	0.278203	0.314148	0.260527	0.266689	0.249047	0.300384	0.513932	0.555329	0.460032	0.298298	0.545036	0.507709
cg11825059_BC21	0.483647	0.580232	0.367327	0.416797	0.619848	0.500153	0.497708	0.439619	0.521863	0.466014	0.310381	0.370008	0.298801	0.272985	0.314909	0.580044	0.286092	0.517773	0.308	0.255295	0.254811	0.218123	0.265949	0.537586	0.279064	0.283314	0.467881	0.242362	0.300814	0.367659	0.305375	0.319039	0.558918	0.297874	0.565634	0.215344	0.220966	0.300066	0.291654	0.377082	0.306209	0.279328	0.391239	0.623232	0.577626	0.55009	0.330686	0.609279	0.59646
cg06654691_TC11	0.494489	0.43311	0.26506	0.413419	0.595138	0.487379	0.485864	0.421766	0.495528	0.351173	0.374949	0.369876	0.224941	0.334801	0.33736	0.502785	0.295078	0.533385	0.27545	0.312717	0.254263	0.267923	0.234939	0.481268	0.314008	0.213101	0.421352	0.238765	0.289629	0.303328	0.284413	0.29673	0.44356	0.200154	0.528114	0.275536	0.218836	0.25271	0.205188	0.363194	0.350903	0.24777	0.370762	0.504666	0.528101	0.508568	0.288212	0.514441	0.523414
cg01500328_TC21	0.546432	0.580194	0.627076	0.665776	0.455566	0.614526	0.666774	0.61711	0.604104	0.64335	0.742546	0.744766	0.813254	0.779416	0.77053	0.690302	0.7627	0.57394	0.823386	0.799264	0.806949	0.789196	0.773551	0.556834	0.758181	0.736138	0.63095	0.782921	0.774646	0.681735	0.775128	0.777621	0.518848	0.812412	0.605691	0.749895	0.781825	0.715456	0.695818	0.523927	0.79335	0.774978	0.577515	0.462409	0.512694	0.594327	0.739108	0.547548	0.508347
cg04773180_TC21	0.636584	0.682125	0.584154	0.696856	0.449194	0.635827	0.569136	0.621474	0.640461	0.650035	0.732967	0.641984	0.766079	0.766438	0.732486	0.652059	0.748	0.549723	0.752116	0.778997	0.775766	0.746522	0.734587	0.591038	0.745054	0.741848	0.641841	0.739074	0.75065	0.71682	0.75388	0.755386	0.524344	0.783467	0.553977	0.722438	0.791772	0.714275	0.722059	0.549403	0.753563	0.758784	0.573847	0.468484	0.478857	0.609802	0.737005	0.493939	0.510233
cg24012863_BC21	0.549943	0.487371	0.344006	0.482293	0.569037	0.532131	0.528685	0.478478	0.494067	0.437048	0.371584	0.406303	0.254842	0.325055	0.281477	0.565342	0.278528	0.480055	0.337758	0.34488	0.283206	0.260931	0.316423	0.552331	0.328219	0.315572	0.48124	0.282045	0.33905	0.395913	0.325919	0.303837	0.533172	0.291185	0.572057	0.266907	0.27601	0.32665	0.295515	0.405604	0.314218	0.303038	0.382016	0.614612	0.608062	0.547658	0.329896	0.533673	0.592962
cg04349438_TC21	0.449793	0.43481	0.326644	0.357882	0.549999	0.292134	0.365843	0.343272	0.440046	0.343464	0.203407	0.276185	0.109389	0.145874	0.190995	0.378311	0.121313	0.484603	0.24277	0.20256	0.149674	0.137128	0.181044	0.425961	0.1942	0.156489	0.270994	0.161101	0.210048	0.203862	0.166789	0.148764	0.478082	0.150009	0.529436	0.122398	0.150607	0.150808	0.155667	0.234754	0.206872	0.142546	0.273038	0.522393	0.482976	0.352407	0.16176	0.512777	0.517758
cg00279790_BC21	0.47289	0.456039	0.314994	0.406236	0.540513	0.487566	0.430832	0.439448	0.450349	0.382729	0.314418	0.264783	0.214818	0.259311	0.258333	0.474683	0.233831	0.395964	0.311023	0.246846	0.236487	0.220114	0.329464	0.477776	0.246416	0.221758	0.423693	0.223999	0.289589	0.377906	0.257652	0.301155	0.452686	0.229633	0.468083	0.201354	0.23751	0.228445	0.266358	0.343567	0.250755	0.238495	0.360765	0.510923	0.501581	0.422824	0.284337	0.462522	0.477098
cg24025012_TC21	0.71355	0.669464	0.540654	0.553806	0.724467	0.588661	0.617914	0.624837	0.638166	0.611195	0.438434	0.570717	0.37839	0.377228	0.322429	0.625779	0.380636	0.602829	0.418084	0.443303	0.372743	0.330427	0.429285	0.581348	0.408918	0.413517	0.634544	0.361519	0.424335	0.49354	0.333555	0.476356	0.675935	0.358366	0.702939	0.327107	0.304744	0.450743	0.390225	0.455557	0.392705	0.442078	0.483431	0.646696	0.718666	0.719461	0.398886	0.702122	0.691361
cg18276016_TC21	0.441675	0.301068	0.268641	0.351499	0.52366	0.412605	0.277139	0.382084	0.427857	0.299369	0.210472	0.30486	0.117921	0.187935	0.182308	0.420968	0.173637	0.350112	0.194636	0.195488	0.186215	0.196314	0.201255	0.447102	0.194221	0.179257	0.287308	0.201671	0.202756	0.214282	0.201231	0.219347	0.444414	0.169737	0.428202	0.128183	0.165542	0.171944	0.18675	0.316625	0.182018	0.162082	0.35101	0.525165	0.42471	0.450601	0.199691	0.575453	0.495209
cg15639684_BC21	0.432723	0.406133	0.455152	0.470769	0.504679	0.505373	0.525476	0.438181	0.523423	0.420681	0.336662	0.287468	0.21584	0.182341	0.240012	0.492628	0.267878	0.448173	0.247371	0.203732	0.236772	0.209535	0.356945	0.514902	0.203639	0.255627	0.511901	0.223251	0.296857	0.375253	0.266764	0.239158	0.439898	0.220179	0.560861	0.182036	0.201131	0.28738	0.331004	0.387216	0.202171	0.266461	0.366297	0.500815	0.551829	0.532753	0.270488	0.580258	0.523275
cg02532096_TC11	0.625482	0.5031	0.396671	0.467244	0.546977	0.570754	0.469846	0.51141	0.529512	0.451848	0.419833	0.40263	0.298226	0.262702	0.240907	0.528601	0.235091	0.343603	0.265123	0.236597	0.27134	0.230452	0.318949	0.506706	0.273502	0.274692	0.558203	0.247372	0.369139	0.379668	0.274741	0.305836	0.521931	0.279053	0.559905	0.26957	0.265526	0.253726	0.296543	0.434838	0.251473	0.330271	0.448521	0.546781	0.586499	0.545711	0.313288	0.632863	0.559514
cg26333144_BC21	0.576135	0.654676	0.4911	0.607854	0.448955	0.613479	0.686236	0.60252	0.620476	0.648613	0.813169	0.810427	0.821126	0.811574	0.838441	0.630565	0.8578	0.610207	0.796814	0.85254	0.810695	0.860602	0.756818	0.562219	0.802252	0.821229	0.627755	0.794023	0.81758	0.755292	0.808695	0.82144	0.516007	0.853743	0.522719	0.779415	0.801206	0.792713	0.824964	0.567505	0.819406	0.791832	0.658237	0.663622	0.498227	0.643605	0.810055	0.62238	0.560121
cg12989128_BC11	0.448734	0.323165	0.330962	0.37878	0.537893	0.409367	0.315723	0.397063	0.453297	0.400454	0.321852	0.391284	0.196284	0.224056	0.220615	0.48933	0.203053	0.424175	0.230068	0.219169	0.235597	0.235184	0.227678	0.326637	0.250127	0.241936	0.432381	0.22107	0.264959	0.319934	0.250721	0.28106	0.440089	0.22146	0.485694	0.171992	0.202461	0.220811	0.258157	0.313838	0.233876	0.21751	0.378458	0.510816	0.526623	0.395149	0.262243	0.477732	0.407435
cg17199325_TC21	0.384786	0.453343	0.218358	0.336625	0.552628	0.412034	0.399269	0.369493	0.394024	0.331242	0.279316	0.311476	0.201809	0.286842	0.248139	0.413862	0.20277	0.476095	0.250849	0.215593	0.224916	0.223525	0.251279	0.462831	0.236279	0.248664	0.391323	0.188081	0.255336	0.300576	0.253279	0.265792	0.430628	0.209433	0.423894	0.219072	0.24568	0.252181	0.242418	0.243373	0.239708	0.251204	0.314191	0.533408	0.478756	0.454177	0.268732	0.44528	0.415365
cg09333221_TC21	0.558481	0.56651	0.412784	0.463936	0.618693	0.410937	0.50771	0.574859	0.527707	0.399397	0.310945	0.411116	0.231324	0.28386	0.294457	0.541299	0.318223	0.516732	0.27707	0.299328	0.244716	0.240243	0.311964	0.493822	0.233292	0.28885	0.413227	0.285751	0.328447	0.350238	0.315516	0.278767	0.578242	0.234111	0.59969	0.197153	0.227449	0.302991	0.243442	0.316996	0.298065	0.23242	0.427614	0.593253	0.617165	0.393557	0.320882	0.60204	0.617217
cg05388880_TC21	0.505496	0.524989	0.4824	0.463477	0.65664	0.546732	0.599015	0.487011	0.529848	0.501592	0.313525	0.364574	0.276604	0.26021	0.302151	0.593388	0.299265	0.613852	0.278746	0.331473	0.311288	0.253521	0.316316	0.585055	0.288283	0.252988	0.486868	0.294774	0.317006	0.382644	0.25207	0.406392	0.541658	0.255851	0.572491	0.220309	0.265498	0.342361	0.360471	0.339604	0.307041	0.272357	0.459996	0.698874	0.681402	0.582466	0.300626	0.660302	0.650614
cg21203569_BC11	0.47703	0.60178	0.467271	0.434571	0.573605	0.518204	0.549371	0.492529	0.623319	0.502645	0.274214	0.412728	0.229694	0.208586	0.237909	0.37984	0.223368	0.551391	0.317126	0.227305	0.245627	0.217968	0.289028	0.543404	0.262193	0.231907	0.492311	0.218963	0.319219	0.261825	0.25076	0.247412	0.563568	0.224265	0.532172	0.230709	0.240991	0.309284	0.24928	0.365447	0.213415	0.256398	0.38279	0.725972	0.684723	0.54526	0.281277	0.460006	0.725932
cg09040078_BC21	0.677071	0.616055	0.536106	0.581412	0.739601	0.513375	0.71748	0.556442	0.634013	0.584944	0.414966	0.548067	0.313485	0.356437	0.310193	0.662241	0.350095	0.650347	0.349165	0.398658	0.285656	0.343335	0.433162	0.639109	0.347988	0.335731	0.664052	0.343021	0.42468	0.455271	0.355659	0.350265	0.638968	0.334191	0.675834	0.309793	0.364765	0.321063	0.419012	0.58771	0.324662	0.349812	0.486825	0.760904	0.753371	0.656044	0.364498	0.627506	0.647716
cg23943304_BC21	0.38571	0.51583	0.276066	0.422636	0.508176	0.297641	0.457364	0.445915	0.414291	0.377885	0.238888	0.337024	0.169484	0.229621	0.20433	0.378359	0.278949	0.509273	0.222286	0.311549	0.220471	0.242105	0.244983	0.467046	0.19587	0.240384	0.403387	0.252157	0.289054	0.303093	0.220367	0.296897	0.489905	0.212065	0.4895	0.165956	0.238308	0.26651	0.238121	0.255018	0.262382	0.212302	0.333451	0.525526	0.559873	0.434702	0.290109	0.523243	0.515271
cg07052737_BC21	0.668093	0.690055	0.66257	0.590466	0.746585	0.622551	0.674543	0.597881	0.673988	0.614962	0.498487	0.569259	0.425094	0.486355	0.427517	0.688967	0.462592	0.656162	0.445629	0.36842	0.393728	0.351683	0.42983	0.726621	0.463985	0.42508	0.618258	0.404782	0.463837	0.509049	0.437805	0.437526	0.642093	0.42791	0.714327	0.381981	0.388986	0.419919	0.420914	0.529853	0.498639	0.40157	0.511629	0.716355	0.741649	0.683472	0.420625	0.744569	0.711328
cg13011388_TC11	0.326358	0.332683	0.177787	0.380512	0.401192	0.400778	0.356204	0.347761	0.396479	0.297283	0.31207	0.338283	0.158798	0.200526	0.197967	0.417524	0.173381	0.419689	0.208963	0.161594	0.18988	0.201132	0.228484	0.314152	0.267106	0.216893	0.41313	0.181999	0.254367	0.292104	0.227564	0.24611	0.410153	0.187938	0.415437	0.147551	0.178854	0.277001	0.216965	0.251845	0.19468	0.200912	0.356754	0.445604	0.403717	0.399586	0.246699	0.431564	0.428971
cg22750044_TC21	0.584483	0.459499	0.426858	0.441057	0.296269	0.56615	0.448789	0.511259	0.529126	0.423864	0.344012	0.410286	0.210584	0.276299	0.250079	0.50053	0.297632	0.304835	0.291828	0.240429	0.252609	0.221404	0.267851	0.516244	0.251294	0.261102	0.449142	0.206845	0.303318	0.35206	0.287943	0.286318	0.479043	0.201781	0.536971	0.203004	0.233228	0.247733	0.297209	0.337784	0.228197	0.233806	0.392416	0.587066	0.563256	0.526174	0.230323	0.615939	0.560522
cg05111603_BC21	0.609362	0.526812	0.518022	0.51271	0.675084	0.584386	0.618518	0.522452	0.5315	0.542089	0.416925	0.635281	0.258343	0.366329	0.301197	0.668713	0.332179	0.610596	0.31222	0.251424	0.304023	0.30081	0.391754	0.559962	0.396455	0.324001	0.587484	0.286656	0.402378	0.404416	0.348484	0.388409	0.605328	0.364116	0.597049	0.316375	0.336396	0.37315	0.406941	0.537766	0.39737	0.218681	0.452188	0.674373	0.74158	0.657604	0.391568	0.570324	0.675906
cg23615393_BC21	0.615287	0.614112	0.587542	0.588072	0.622702	0.552703	0.539348	0.563341	0.586173	0.565887	0.653559	0.572249	0.782252	0.76447	0.770978	0.636086	0.698566	0.517108	0.756442	0.775278	0.737582	0.737846	0.677342	0.526139	0.712766	0.69024	0.629373	0.701283	0.69276	0.671192	0.732507	0.740993	0.594137	0.743973	0.496814	0.680172	0.759578	0.682748	0.716066	0.479623	0.749548	0.706959	0.555206	0.460991	0.452137	0.573173	0.744072	0.49932	0.530011
cg11712338_BC21	0.765364	0.625922	0.580049	0.61182	0.75805	0.587193	0.691453	0.604203	0.639475	0.600776	0.446182	0.497053	0.325192	0.458571	0.370055	0.695174	0.43368	0.684742	0.430098	0.472559	0.368976	0.362051	0.424009	0.67369	0.436707	0.376717	0.583672	0.43178	0.397928	0.464692	0.424369	0.344942	0.677221	0.378625	0.716105	0.336607	0.415468	0.40481	0.497257	0.526095	0.432875	0.341492	0.551025	0.693305	0.678238	0.690139	0.363171	0.680612	0.680343
cg03796321_BC21	0.561614	0.431843	0.26643	0.357776	0.558016	0.4061	0.433254	0.400212	0.457543	0.337442	0.30776	0.321605	0.169468	0.268481	0.2439	0.508352	0.272197	0.475844	0.278279	0.218962	0.197761	0.217569	0.236398	0.470605	0.230601	0.193577	0.337146	0.192553	0.265138	0.286271	0.224618	0.223437	0.458295	0.174529	0.449252	0.13847	0.241013	0.174746	0.224541	0.347814	0.222844	0.188591	0.325354	0.554493	0.589123	0.521451	0.237319	0.698906	0.577754
cg06503171_TC21	0.572783	0.41342	0.266758	0.369572	0.503389	0.417487	0.437012	0.372541	0.454134	0.371051	0.315796	0.332997	0.198226	0.269895	0.233313	0.473926	0.260598	0.447112	0.266675	0.246464	0.243409	0.24815	0.283951	0.462499	0.256998	0.261241	0.377099	0.250509	0.274032	0.336551	0.256988	0.271732	0.430609	0.234504	0.440101	0.200537	0.224748	0.238984	0.259263	0.272803	0.256449	0.229633	0.332053	0.488634	0.4944	0.444363	0.281411	0.500631	0.500834
cg07557630_TC21	0.70656	0.624354	0.601111	0.594315	0.753689	0.577362	0.672672	0.604716	0.658658	0.624193	0.502528	0.541978	0.44299	0.443097	0.431991	0.710772	0.477383	0.655109	0.427874	0.425542	0.394169	0.397149	0.462555	0.67959	0.519008	0.398273	0.658939	0.431687	0.408476	0.463632	0.429216	0.447742	0.685006	0.403775	0.692959	0.352053	0.395678	0.4315	0.465582	0.570986	0.470085	0.412778	0.488725	0.709552	0.746047	0.689831	0.417277	0.721647	0.696299
cg05030450_BC21	0.654483	0.679182	0.655112	0.663636	0.671001	0.691313	0.68007	0.802901	0.693288	0.75129	0.818774	0.800473	0.849623	0.861975	0.861821	0.679476	0.825492	0.620085	0.830785	0.859984	0.854133	0.855016	0.863499	0.648144	0.860828	0.84397	0.699269	0.837395	0.850713	0.778013	0.843024	0.847899	0.657271	0.867893	0.572528	0.839671	0.863406	0.773832	0.782287	0.62405	0.854063	0.860877	0.712264	0.761672	0.531911	0.687129	0.831221	0.522607	0.583436
cg10850596_BC21	0.543339	0.622301	0.638998	0.630526	0.427775	0.574634	0.558907	0.566245	0.603908	0.624164	0.689256	0.629346	0.806038	0.755552	0.763616	0.622194	0.76021	0.543765	0.744819	0.77733	0.761854	0.736007	0.755485	0.50976	0.767411	0.723551	0.59201	0.753765	0.736397	0.67183	0.790796	0.713447	0.491597	0.777682	0.506461	0.723928	0.731137	0.692795	0.737709	0.486194	0.772313	0.722031	0.618434	0.495391	0.481426	0.601874	0.739401	0.492048	0.46424
cg21887917_BC21	0.588027	0.551438	0.524207	0.596086	0.566859	0.531614	0.569896	0.571283	0.593978	0.574773	0.707896	0.593127	0.69927	0.709516	0.752652	0.684338	0.712875	0.50979	0.768301	0.751832	0.705992	0.713734	0.711849	0.518007	0.622372	0.667742	0.641064	0.702241	0.730901	0.629554	0.752046	0.763756	0.497698	0.733399	0.543852	0.688348	0.786046	0.670739	0.702617	0.516413	0.756978	0.671368	0.576357	0.461924	0.437882	0.600643	0.731202	0.478077	0.493451
cg26624067_TC21	0.409223	0.365552	0.329372	0.36594	0.443937	0.405792	0.417952	0.378979	0.465468	0.361426	0.271771	0.296309	0.196569	0.259852	0.223094	0.476507	0.205087	0.457201	0.249823	0.200047	0.219813	0.220152	0.267552	0.516751	0.275717	0.240973	0.301428	0.228889	0.300001	0.29239	0.248075	0.245549	0.452236	0.205426	0.472084	0.143065	0.215988	0.24069	0.2064	0.290026	0.223698	0.191115	0.321233	0.51745	0.408497	0.35341	0.274205	0.439119	0.422739
cg14190545_BC21	0.488742	0.610191	0.58941	0.6073	0.524071	0.600572	0.609401	0.572121	0.635722	0.602659	0.657594	0.606247	0.787735	0.772009	0.76384	0.649863	0.714217	0.526052	0.746937	0.74064	0.763552	0.763595	0.739925	0.557757	0.713411	0.720017	0.611858	0.738057	0.73259	0.687515	0.781547	0.729833	0.518464	0.772368	0.532937	0.72386	0.784971	0.700237	0.767999	0.557183	0.749479	0.69645	0.577932	0.417763	0.487683	0.642511	0.757346	0.470385	0.454221
cg14785750_BC21	0.607493	0.500337	0.288289	0.400295	0.564629	0.494488	0.465196	0.397046	0.422741	0.444493	0.282218	0.323919	0.241622	0.263262	0.230207	0.528933	0.234663	0.488398	0.296399	0.221105	0.278754	0.22669	0.2476	0.425891	0.255051	0.303095	0.37491	0.271487	0.308821	0.322263	0.277523	0.291841	0.546991	0.242553	0.527769	0.220095	0.265807	0.245456	0.28253	0.286547	0.212133	0.225795	0.375339	0.663475	0.554024	0.51085	0.282325	0.536703	0.537984
cg17588266_TC21	0.459846	0.32507	0.310035	0.330355	0.437363	0.362897	0.328149	0.328171	0.385366	0.298497	0.266847	0.274287	0.157326	0.198142	0.210592	0.431681	0.208592	0.392923	0.205369	0.201663	0.16234	0.177581	0.191134	0.39064	0.216962	0.188604	0.320087	0.163788	0.217434	0.299063	0.19684	0.2097	0.356723	0.159405	0.344546	0.117976	0.148872	0.160642	0.182291	0.232959	0.176511	0.148642	0.289444	0.427014	0.422922	0.369615	0.1863	0.524566	0.437699
cg00321234_BC21	0.603392	0.54952	0.452375	0.456423	0.60567	0.458147	0.512682	0.437643	0.498885	0.441216	0.341862	0.425063	0.299838	0.314187	0.290025	0.538875	0.320266	0.502769	0.274232	0.339711	0.259995	0.245099	0.317302	0.530854	0.317967	0.352019	0.536531	0.277813	0.325248	0.374874	0.29772	0.268893	0.620464	0.264704	0.606224	0.313713	0.271754	0.315084	0.365996	0.430323	0.291303	0.257996	0.449596	0.604025	0.556076	0.494542	0.331094	0.583076	0.534293
cg09094393_BC21	0.5847	0.374197	0.323605	0.420061	0.577578	0.557119	0.498941	0.415382	0.529736	0.45848	0.348055	0.384668	0.194195	0.256659	0.31545	0.469321	0.31734	0.458666	0.257605	0.258612	0.233457	0.247693	0.291023	0.4852	0.296871	0.221232	0.439067	0.238625	0.283422	0.267561	0.249479	0.264649	0.509643	0.250696	0.52788	0.195617	0.211384	0.230213	0.248545	0.323427	0.229779	0.224189	0.395215	0.383588	0.623746	0.480203	0.276128	0.536421	0.557398
cg19156875_BC11	0.439854	0.381134	0.268837	0.348303	0.555467	0.404742	0.44804	0.448376	0.445436	0.345412	0.348188	0.316341	0.171213	0.199585	0.220937	0.488038	0.269201	0.501887	0.282102	0.228436	0.231283	0.244958	0.264871	0.451818	0.213588	0.222087	0.369317	0.226251	0.246545	0.281297	0.260561	0.247923	0.484277	0.210742	0.475198	0.274158	0.24412	0.21548	0.247095	0.360776	0.257423	0.235058	0.390431	0.57777	0.528445	0.450618	0.269005	0.480094	0.488496
cg10552807_BC21	0.424912	0.481854	0.398758	0.387172	0.573288	0.420534	0.457335	0.42838	0.50153	0.358387	0.330338	0.311356	0.287556	0.23759	0.22321	0.512538	0.258431	0.469533	0.26287	0.216327	0.249144	0.229743	0.299254	0.514524	0.338526	0.243299	0.493432	0.24989	0.306379	0.347594	0.274018	0.263532	0.482773	0.237777	0.397374	0.261102	0.345153	0.254179	0.284659	0.318258	0.217241	0.261383	0.413666	0.5438	0.566508	0.468016	0.313878	0.538823	0.47673
cg01315572_BC21	0.454278	0.495901	0.386236	0.477247	0.590781	0.401622	0.514797	0.447403	0.533784	0.415325	0.386142	0.464507	0.245941	0.279017	0.243207	0.514343	0.322837	0.558307	0.291268	0.240101	0.272882	0.272292	0.318199	0.550886	0.30136	0.310576	0.412038	0.254073	0.343727	0.360056	0.257535	0.330516	0.460726	0.28673	0.585207	0.279726	0.286445	0.2894	0.363821	0.293508	0.263443	0.261837	0.413238	0.528175	0.614721	0.549515	0.310989	0.633495	0.566052
cg14361409_BC11	0.349617	0.398611	0.161824	0.387789	0.460298	0.40754	0.397917	0.360513	0.401293	0.334783	0.327867	0.337184	0.19782	0.186792	0.278933	0.307452	0.194105	0.432866	0.215629	0.193189	0.223892	0.197537	0.198917	0.44969	0.221881	0.185011	0.344142	0.17025	0.300798	0.300435	0.210835	0.309622	0.398141	0.223846	0.439655	0.20601	0.200334	0.236674	0.221071	0.249938	0.195645	0.245789	0.353444	0.426644	0.42859	0.411256	0.251353	0.429345	0.394919
cg15323528_TC21	0.556411	0.334086	0.46789	0.427836	0.458353	0.445151	0.472071	0.435999	0.475156	0.374904	0.391199	0.392734	0.232993	0.30657	0.300802	0.554271	0.284578	0.439654	0.33074	0.294984	0.278967	0.281863	0.32117	0.446383	0.311613	0.287948	0.475514	0.280117	0.330265	0.331099	0.314158	0.312047	0.516679	0.266513	0.521625	0.24152	0.262635	0.274465	0.284994	0.263478	0.286282	0.290416	0.412863	0.55674	0.576105	0.499764	0.322069	0.567077	0.582987
cg12722354_BC21	0.624974	0.521365	0.454885	0.44406	0.650922	0.508237	0.530489	0.521157	0.530774	0.489953	0.393093	0.447502	0.207545	0.348378	0.278079	0.5431	0.307008	0.569847	0.293046	0.299976	0.217803	0.234053	0.273892	0.510241	0.291005	0.27452	0.406111	0.309619	0.291559	0.357873	0.253421	0.322822	0.570961	0.263711	0.592982	0.28007	0.242363	0.289236	0.299515	0.346111	0.235666	0.24281	0.386747	0.656021	0.639057	0.524375	0.307851	0.698384	0.608447
cg25921502_TC21	0.600274	0.632281	0.643356	0.637442	0.525169	0.601501	0.611797	0.683781	0.591686	0.614841	0.729518	0.642917	0.775196	0.754553	0.778041	0.731077	0.705828	0.529059	0.767517	0.752051	0.784514	0.748827	0.744906	0.569169	0.796302	0.761222	0.638051	0.759575	0.732907	0.700933	0.786097	0.74888	0.47566	0.738922	0.558461	0.739937	0.772423	0.724726	0.743569	0.503749	0.73887	0.738553	0.580193	0.493229	0.500349	0.607845	0.729964	0.505739	0.514453
cg10215401_BC21	0.610582	0.617262	0.389559	0.472324	0.546808	0.480849	0.554601	0.525058	0.548556	0.473491	0.392383	0.381304	0.25858	0.27909	0.234237	0.572839	0.277613	0.546985	0.223303	0.236342	0.246903	0.195595	0.232326	0.596332	0.393027	0.295089	0.543146	0.256466	0.33011	0.349956	0.300179	0.247541	0.562515	0.310821	0.622529	0.272678	0.298205	0.304822	0.333612	0.403709	0.297913	0.263679	0.386973	0.666913	0.667424	0.577309	0.371935	0.639147	0.630222
cg15267873_BC21	0.590229	0.63294	0.483107	0.62492	0.706155	0.601699	0.663999	0.635872	0.625114	0.52917	0.455556	0.613299	0.335068	0.395799	0.437934	0.636938	0.421412	0.629472	0.452849	0.302412	0.362137	0.336916	0.421045	0.631575	0.454141	0.373076	0.593152	0.36862	0.438752	0.38915	0.430032	0.357447	0.626555	0.384862	0.645723	0.374125	0.362537	0.375183	0.35231	0.469127	0.393273	0.347979	0.544449	0.699131	0.703429	0.685431	0.41917	0.681045	0.641029
cg05743220_BC21	0.750587	0.655881	0.660871	0.675904	0.703364	0.593851	0.632222	0.616613	0.753422	0.705723	0.778076	0.697748	0.78888	0.795796	0.759546	0.610401	0.793902	0.669106	0.739288	0.770655	0.773654	0.810204	0.783062	0.636831	0.841326	0.779548	0.750096	0.777252	0.76317	0.821929	0.771243	0.763365	0.596384	0.822326	0.721142	0.783791	0.809993	0.748344	0.808204	0.572485	0.815298	0.77023	0.618498	0.561445	0.54582	0.621515	0.772932	0.601942	0.686463
cg24716879_TC11	0.45283	0.350988	0.370924	0.418969	0.526584	0.488545	0.439486	0.392453	0.48214	0.40792	0.316554	0.350962	0.173875	0.292524	0.258823	0.502093	0.268456	0.462989	0.244922	0.254486	0.194911	0.230944	0.268464	0.484771	0.251271	0.266853	0.445622	0.237736	0.349874	0.304662	0.279611	0.269864	0.465612	0.209147	0.514191	0.26888	0.237379	0.252174	0.266422	0.296578	0.276389	0.213572	0.35526	0.507555	0.528015	0.509806	0.299976	0.543822	0.441039
cg06102403_TC11	0.514836	0.527293	0.511488	0.429297	0.585996	0.345463	0.430187	0.49745	0.489208	0.453186	0.363879	0.465568	0.216422	0.333442	0.263951	0.535999	0.359166	0.370849	0.295932	0.298985	0.26699	0.268843	0.323938	0.468922	0.298637	0.266485	0.51053	0.273358	0.372317	0.339557	0.305871	0.329538	0.480364	0.250709	0.5056	0.212092	0.231544	0.261225	0.282019	0.382112	0.2755	0.283663	0.466152	0.561899	0.472467	0.546716	0.322884	0.598002	0.46519
cg17982054_TC21	0.57978	0.629712	0.435983	0.445555	0.614762	0.375011	0.500542	0.452241	0.497553	0.407079	0.357846	0.428849	0.210214	0.242509	0.244658	0.523915	0.256711	0.566131	0.237919	0.240429	0.236636	0.166267	0.269398	0.54486	0.212719	0.24729	0.297149	0.212094	0.223049	0.319509	0.262667	0.230323	0.564598	0.215336	0.623206	0.160802	0.210234	0.239217	0.2834	0.392919	0.288659	0.21924	0.389692	0.662539	0.624907	0.576847	0.281857	0.560135	0.625572
cg14640525_TC21	0.594946	0.628814	0.55253	0.646312	0.575239	0.677013	0.707704	0.725346	0.691036	0.638971	0.760715	0.695048	0.804911	0.770731	0.775672	0.635768	0.776058	0.611844	0.774049	0.772931	0.81197	0.808088	0.755622	0.605494	0.789347	0.764196	0.704997	0.773418	0.781812	0.740141	0.760393	0.810046	0.52531	0.808701	0.612347	0.780357	0.820766	0.795693	0.801798	0.592114	0.763137	0.782207	0.675187	0.455838	0.537246	0.648278	0.803444	0.545178	0.573327
cg13123964_BC21	0.52603	0.531968	0.358054	0.335788	0.516122	0.399683	0.334004	0.393502	0.385074	0.317503	0.250722	0.318784	0.0964203	0.231613	0.179077	0.269358	0.253599	0.410971	0.197864	0.147424	0.165081	0.134726	0.129416	0.498728	0.179681	0.136121	0.328249	0.114453	0.224727	0.230965	0.163333	0.23247	0.445535	0.135232	0.431546	0.0961217	0.109196	0.177451	0.168366	0.260376	0.158926	0.165762	0.2093	0.496444	0.374291	0.372191	0.177434	0.45881	0.528743
cg13197661_BC21	0.514537	0.594971	0.514223	0.610016	0.442615	0.567201	0.553457	0.606746	0.615399	0.597661	0.665715	0.696995	0.773596	0.746708	0.76896	0.595505	0.72405	0.498551	0.800718	0.699518	0.702825	0.814306	0.750002	0.53613	0.729749	0.685582	0.54513	0.79698	0.785225	0.679075	0.76577	0.754576	0.455777	0.763931	0.48608	0.732068	0.775859	0.718151	0.766472	0.51139	0.785205	0.786195	0.600743	0.418346	0.387387	0.571412	0.730206	0.429171	0.426256
cg23204908_TC21	0.572514	0.431889	0.41731	0.428535	0.627492	0.470169	0.55946	0.466161	0.515782	0.456366	0.358913	0.395381	0.214877	0.311957	0.357606	0.588667	0.336744	0.565686	0.273926	0.381336	0.271772	0.23903	0.343399	0.497188	0.256228	0.262417	0.411706	0.286886	0.29662	0.380893	0.252195	0.320439	0.524774	0.296141	0.565049	0.246663	0.239977	0.270887	0.282019	0.385004	0.320199	0.219322	0.3893	0.617242	0.56174	0.534817	0.305899	0.572731	0.563534
cg16679007_TC21	0.786518	0.639475	0.646824	0.65053	0.749723	0.646194	0.717303	0.643977	0.692819	0.692121	0.51917	0.584619	0.40363	0.514844	0.462788	0.680908	0.519143	0.698586	0.487092	0.418021	0.436795	0.373279	0.444297	0.713961	0.488211	0.424578	0.716074	0.404562	0.461402	0.56324	0.512495	0.47558	0.705557	0.400787	0.733963	0.406922	0.418608	0.467964	0.521937	0.548737	0.497386	0.402867	0.614524	0.759573	0.741327	0.757504	0.498255	0.757502	0.751984
cg18652900_BC11	0.388199	0.396998	0.321172	0.403581	0.469963	0.415374	0.441399	0.401411	0.415456	0.337941	0.224483	0.220056	0.193416	0.152338	0.174828	0.46886	0.156985	0.420077	0.166441	0.206129	0.175177	0.178602	0.231672	0.409236	0.181887	0.212344	0.423901	0.188283	0.253055	0.255708	0.208695	0.193426	0.434871	0.174147	0.369773	0.134735	0.213627	0.181056	0.195328	0.277164	0.171129	0.195735	0.319172	0.471521	0.504077	0.437406	0.235507	0.510238	0.460177
cg08325845_TC11	0.505994	0.479685	0.352897	0.446635	0.525097	0.516537	0.460225	0.453683	0.501786	0.455189	0.403917	0.364562	0.215954	0.273838	0.284356	0.502554	0.347713	0.516542	0.296692	0.228738	0.248032	0.198294	0.297419	0.509318	0.251819	0.241726	0.498956	0.279057	0.32133	0.361597	0.265154	0.297124	0.473924	0.315126	0.491546	0.179708	0.322909	0.269415	0.275588	0.351069	0.250628	0.253914	0.401063	0.515747	0.532207	0.536852	0.297445	0.526251	0.504734
cg01005439_BC21	0.535145	0.370643	0.422647	0.425098	0.557892	0.44826	0.475168	0.486119	0.473363	0.418424	0.308249	0.33549	0.212747	0.27033	0.270105	0.536798	0.308286	0.504633	0.287686	0.253568	0.255262	0.289733	0.251894	0.262204	0.273649	0.269748	0.40372	0.244461	0.277427	0.33107	0.282821	0.29081	0.462166	0.253426	0.497314	0.197301	0.230491	0.251511	0.27029	0.384294	0.258574	0.2564	0.436253	0.571286	0.530898	0.486021	0.283279	0.561679	0.611525
cg05745631_BC11	0.506821	0.521566	0.382449	0.501825	0.606821	0.565505	0.542621	0.505662	0.490435	0.468285	0.376392	0.372159	0.207861	0.365959	0.294033	0.550303	0.290993	0.555825	0.286776	0.338278	0.262091	0.273161	0.318221	0.527191	0.278748	0.352608	0.532872	0.217241	0.341621	0.399995	0.318699	0.303538	0.560365	0.247261	0.577521	0.329346	0.32913	0.311792	0.345034	0.404831	0.27311	0.304729	0.434546	0.617121	0.608575	0.624177	0.367153	0.61153	0.603924
cg06012495_BC21	0.513332	0.509603	0.377311	0.358701	0.519263	0.495874	0.456673	0.411169	0.472076	0.378897	0.319029	0.337791	0.282985	0.274008	0.303062	0.49703	0.310529	0.479368	0.294	0.235523	0.254521	0.21945	0.298903	0.517102	0.216714	0.308884	0.423211	0.254533	0.306586	0.285913	0.297031	0.262995	0.509478	0.267089	0.50336	0.262473	0.265805	0.270792	0.288654	0.32012	0.227403	0.276484	0.353918	0.563585	0.549099	0.500688	0.302338	0.561947	0.602896
cg20701471_BC21	0.534551	0.680479	0.645741	0.638041	0.612863	0.657114	0.647885	0.639719	0.650998	0.662354	0.79673	0.699088	0.831505	0.847612	0.744611	0.644649	0.800923	0.560655	0.821429	0.796251	0.814914	0.823583	0.796322	0.599091	0.788133	0.788258	0.595507	0.738738	0.796029	0.732966	0.810516	0.796121	0.500976	0.844269	0.619493	0.774265	0.805988	0.81574	0.820686	0.511179	0.788164	0.817029	0.678221	0.444438	0.457906	0.629934	0.768143	0.51866	0.479552
cg17101165_BC21	0.468189	0.393058	0.42789	0.38182	0.510683	0.314273	0.436668	0.359439	0.388362	0.368346	0.244974	0.268349	0.193069	0.257726	0.217207	0.479181	0.226431	0.481514	0.236813	0.234871	0.226048	0.228302	0.263762	0.413773	0.287971	0.254826	0.435718	0.213157	0.269538	0.291193	0.241735	0.235711	0.43295	0.199038	0.434817	0.170006	0.224141	0.212895	0.226309	0.301484	0.225756	0.210676	0.336792	0.573006	0.437742	0.472592	0.30255	0.382574	0.476869
cg03684287_TC21	0.669954	0.738935	0.70355	0.715416	0.631071	0.75754	0.692213	0.70256	0.696132	0.665969	0.799148	0.763931	0.893642	0.811609	0.810898	0.642537	0.850517	0.619269	0.857263	0.856677	0.858576	0.794708	0.823092	0.70282	0.856747	0.81959	0.76207	0.823552	0.869235	0.752397	0.7996	0.836001	0.711862	0.868103	0.606383	0.822005	0.83924	0.79217	0.838088	0.593242	0.857354	0.799956	0.614173	0.682875	0.646229	0.69432	0.826367	0.560846	0.671151
cg11155687_BC21	0.536423	0.435151	0.324185	0.378307	0.583562	0.47201	0.475785	0.459366	0.473375	0.423357	0.297559	0.324497	0.230595	0.243953	0.260541	0.525034	0.281007	0.432928	0.276825	0.237526	0.236446	0.240014	0.33459	0.483234	0.243014	0.240739	0.431435	0.270622	0.291843	0.351025	0.24036	0.273714	0.50233	0.274158	0.501049	0.248096	0.27503	0.260298	0.303161	0.367049	0.244254	0.252447	0.381078	0.551654	0.576618	0.469957	0.294207	0.602046	0.580272
cg13121337_TC21	0.580337	0.655361	0.587605	0.682512	0.512935	0.624357	0.642003	0.636002	0.68644	0.664753	0.720894	0.724349	0.821788	0.799952	0.802525	0.728397	0.832445	0.596831	0.80586	0.769647	0.84224	0.824863	0.773057	0.624392	0.792895	0.800734	0.65746	0.790469	0.781267	0.76524	0.824343	0.828099	0.594051	0.829473	0.631305	0.756364	0.789939	0.753991	0.788228	0.607042	0.810164	0.773152	0.643773	0.524219	0.530061	0.710172	0.77566	0.615301	0.541827
cg21330423_TC11	0.415751	0.370089	0.326666	0.382674	0.514705	0.456932	0.411845	0.398909	0.485402	0.386666	0.268499	0.347428	0.137263	0.173564	0.149438	0.497863	0.211957	0.447163	0.206836	0.171117	0.173665	0.150717	0.164569	0.413475	0.187396	0.15062	0.404359	0.147599	0.208765	0.331983	0.187696	0.194275	0.433899	0.165524	0.492886	0.107086	0.252125	0.152181	0.193553	0.315481	0.178275	0.156237	0.371029	0.179017	0.524102	0.412941	0.208321	0.468544	0.458692
cg06363129_BC21	0.638235	0.512049	0.493733	0.421601	0.698961	0.550918	0.581261	0.417555	0.559168	0.458253	0.346554	0.42653	0.248707	0.272218	0.302817	0.603435	0.281506	0.567019	0.270145	0.322291	0.279503	0.277441	0.308841	0.611039	0.233716	0.24514	0.471268	0.305241	0.348016	0.406133	0.25218	0.264155	0.593741	0.234491	0.573593	0.249189	0.22769	0.280655	0.294267	0.365051	0.324108	0.317159	0.462832	0.64812	0.626222	0.623735	0.324996	0.641467	0.632983
cg09357934_BC21	0.589147	0.523895	0.483754	0.513725	0.582941	0.444165	0.589554	0.476983	0.51094	0.497296	0.404998	0.438286	0.265408	0.351556	0.346625	0.618934	0.352107	0.569941	0.328107	0.392766	0.322449	0.305908	0.332518	0.616482	0.366369	0.338975	0.487385	0.359373	0.371572	0.419842	0.341082	0.318086	0.592356	0.303886	0.637411	0.295588	0.318523	0.347501	0.456497	0.463975	0.358171	0.299696	0.493931	0.681431	0.595026	0.578703	0.35505	0.658417	0.612233
cg18638914_BC11	0.451706	0.441571	0.265967	0.361855	0.564669	0.491506	0.474705	0.417213	0.391667	0.434387	0.29217	0.319321	0.169373	0.377116	0.303283	0.422682	0.256811	0.465872	0.317655	0.236688	0.262401	0.255841	0.275316	0.385181	0.258361	0.243452	0.427615	0.23366	0.280929	0.335845	0.244811	0.276872	0.479524	0.226822	0.435378	0.289616	0.237607	0.214524	0.256296	0.338766	0.2391	0.201777	0.355	0.536591	0.534852	0.38021	0.277528	0.47834	0.427001
cg17588518_BC21	0.688974	0.556905	0.552684	0.537325	0.725743	0.625306	0.572255	0.550007	0.625777	0.594082	0.444955	0.473574	0.34217	0.425431	0.360692	0.63051	0.407006	0.616042	0.408751	0.388807	0.360723	0.351497	0.434738	0.601684	0.450337	0.373677	0.633944	0.356606	0.438941	0.447727	0.432162	0.378323	0.657648	0.362548	0.669675	0.321199	0.361151	0.403053	0.420287	0.477773	0.403484	0.357502	0.523855	0.723154	0.660149	0.689164	0.410043	0.649404	0.700753
cg15129506_TC21	0.427335	0.390534	0.45086	0.395131	0.509311	0.4209	0.433764	0.37617	0.422866	0.387477	0.319281	0.330513	0.2472	0.312403	0.262827	0.519304	0.335624	0.482454	0.295624	0.23692	0.230634	0.236021	0.291741	0.489751	0.291126	0.266362	0.432257	0.237665	0.294151	0.319517	0.278603	0.288985	0.478331	0.208921	0.494785	0.210097	0.265566	0.272357	0.292661	0.364486	0.251518	0.232912	0.364738	0.510355	0.564017	0.487868	0.310257	0.553335	0.575259
cg03936721_TC11	0.395211	0.349764	0.346329	0.392892	0.499908	0.373619	0.38731	0.39659	0.348725	0.345729	0.28455	0.334854	0.16849	0.213683	0.210641	0.436472	0.233376	0.397762	0.235127	0.200028	0.208959	0.21104	0.256851	0.455028	0.22265	0.24716	0.399755	0.206621	0.338931	0.294163	0.227593	0.234096	0.432918	0.197488	0.41619	0.161286	0.236323	0.214478	0.244382	0.276343	0.216784	0.188222	0.390627	0.518027	0.490976	0.469558	0.251351	0.529684	0.506183
cg23155911_TC21	0.485101	0.436467	0.253206	0.405641	0.519149	0.479077	0.437211	0.419654	0.477747	0.426657	0.335791	0.391356	0.212572	0.224582	0.286244	0.47221	0.278874	0.484433	0.245812	0.217665	0.238297	0.225751	0.289452	0.471826	0.271263	0.265904	0.416105	0.227205	0.343805	0.367689	0.262959	0.283598	0.486444	0.216336	0.483448	0.200256	0.296931	0.283177	0.270029	0.357179	0.238869	0.243013	0.354739	0.533826	0.547141	0.446783	0.294407	0.448058	0.550798
cg24082368_BC21	0.614147	0.676951	0.571508	0.65294	0.446836	0.55702	0.544163	0.629073	0.662929	0.655373	0.769326	0.64493	0.803951	0.846877	0.746832	0.647145	0.827167	0.674961	0.781967	0.840834	0.806082	0.764652	0.799858	0.591872	0.790397	0.769498	0.637884	0.770126	0.767898	0.704865	0.754202	0.775768	0.554409	0.808893	0.536965	0.679089	0.791794	0.702141	0.793488	0.525042	0.811174	0.770331	0.606794	0.582764	0.427613	0.610236	0.769386	0.543922	0.455899
cg04128669_TC21	0.630512	0.541175	0.428599	0.4866	0.649453	0.591095	0.585815	0.540353	0.624493	0.536255	0.394633	0.487318	0.336897	0.398039	0.40537	0.643669	0.355674	0.567521	0.429151	0.348252	0.366337	0.287132	0.369318	0.602227	0.399024	0.378996	0.532739	0.370978	0.409033	0.443201	0.390266	0.383245	0.631256	0.333707	0.566939	0.367412	0.39345	0.364859	0.418154	0.508978	0.377178	0.362454	0.485734	0.698331	0.66661	0.650147	0.331111	0.649508	0.706303
cg04502985_BC11	0.451262	0.3069	0.387994	0.341789	0.473031	0.414592	0.434633	0.396185	0.487776	0.420773	0.239334	0.274841	0.203246	0.192483	0.194809	0.288953	0.219599	0.39928	0.206681	0.209931	0.203657	0.201497	0.199925	0.461043	0.208702	0.216401	0.238639	0.213326	0.253038	0.310075	0.259228	0.203846	0.465601	0.196793	0.493949	0.17673	0.227318	0.219633	0.257667	0.327069	0.214882	0.181628	0.356533	0.453065	0.459545	0.396819	0.215632	0.496088	0.477796
cg17669536_BC21	0.583479	0.650056	0.570033	0.615187	0.46727	0.584313	0.600586	0.694577	0.604689	0.618815	0.718834	0.685944	0.78649	0.735586	0.743296	0.647292	0.736002	0.545174	0.757573	0.765827	0.734985	0.760732	0.750121	0.539401	0.782687	0.704728	0.671758	0.760576	0.726194	0.674461	0.748864	0.747534	0.543403	0.784627	0.571924	0.718861	0.741048	0.731856	0.768369	0.533642	0.749082	0.729541	0.619334	0.449595	0.503706	0.582807	0.731925	0.497314	0.488852
cg26107476_TC21	0.636835	0.600551	0.404997	0.570862	0.733793	0.634948	0.634015	0.572827	0.620295	0.533973	0.509437	0.467949	0.386281	0.365759	0.405436	0.644483	0.418229	0.628241	0.433955	0.386711	0.347109	0.348657	0.360122	0.622785	0.407771	0.373934	0.628075	0.419988	0.429449	0.458603	0.400714	0.396711	0.617242	0.400967	0.692651	0.360191	0.342467	0.378877	0.481771	0.459571	0.429495	0.364802	0.522504	0.68255	0.733675	0.70634	0.397249	0.638689	0.682946
cg24233221_BC21	0.576612	0.478537	0.308322	0.400164	0.573705	0.449678	0.513924	0.453879	0.491557	0.406658	0.298822	0.4109	0.194022	0.282462	0.26005	0.489173	0.240381	0.471182	0.246659	0.283415	0.244018	0.264589	0.268909	0.49254	0.2737	0.263027	0.428834	0.245837	0.3418	0.324878	0.280618	0.295418	0.497587	0.267313	0.519282	0.219087	0.226884	0.261552	0.302305	0.345634	0.226713	0.25129	0.329266	0.535533	0.651385	0.510964	0.283065	0.654476	0.625304
cg16807089_TC21	0.349547	0.464302	0.411607	0.39029	0.499908	0.394283	0.414533	0.333376	0.410647	0.315032	0.193395	0.315237	0.151365	0.162249	0.204976	0.405684	0.178233	0.405164	0.174596	0.158283	0.191719	0.196227	0.175958	0.456048	0.189406	0.152143	0.278113	0.146658	0.228793	0.237119	0.199153	0.214976	0.470528	0.167256	0.492496	0.205569	0.140009	0.140201	0.198515	0.24083	0.184982	0.171437	0.325045	0.49751	0.538871	0.352643	0.208062	0.583395	0.513837
cg15236541_BC11	0.466558	0.468062	0.428027	0.378579	0.217796	0.511388	0.487887	0.421934	0.438864	0.386152	0.303731	0.384529	0.179915	0.305517	0.169638	0.491822	0.248336	0.297077	0.207612	0.202642	0.203795	0.169491	0.207872	0.465499	0.211903	0.183612	0.285481	0.165661	0.214142	0.288583	0.195231	0.222913	0.4654	0.204145	0.509001	0.140505	0.159103	0.178806	0.191067	0.315082	0.181223	0.171662	0.384977	0.529039	0.484983	0.469679	0.242843	0.613717	0.50305
cg22325530_BC21	0.602362	0.513573	0.350086	0.463097	0.619774	0.576496	0.473165	0.496607	0.569519	0.3872	0.349852	0.399078	0.281368	0.284267	0.282171	0.522325	0.286801	0.45724	0.33159	0.298373	0.30299	0.289991	0.335624	0.53523	0.313229	0.28986	0.502485	0.270207	0.299955	0.357868	0.297654	0.286894	0.496594	0.25987	0.43585	0.235313	0.261505	0.282623	0.313977	0.300563	0.289841	0.275007	0.449339	0.658942	0.677633	0.554657	0.302363	0.584017	0.643652
cg16385724_BC21	0.525571	0.567352	0.486743	0.558711	0.457027	0.585294	0.533292	0.654827	0.574893	0.613744	0.735151	0.641427	0.744075	0.752776	0.781306	0.661246	0.696084	0.507705	0.737178	0.741499	0.766235	0.762457	0.763639	0.568217	0.655382	0.702845	0.681681	0.778712	0.772489	0.721604	0.778357	0.709548	0.511114	0.735335	0.514078	0.744211	0.720271	0.740171	0.702392	0.528796	0.763924	0.694753	0.555285	0.453254	0.441554	0.60679	0.755086	0.441033	0.481553
cg02837945_BC21	0.542458	0.538247	0.532628	0.475126	0.650967	0.52474	0.579479	0.577646	0.560111	0.48702	0.363033	0.409471	0.280736	0.371591	0.311967	0.599416	0.375886	0.569183	0.313179	0.333911	0.309882	0.291799	0.356448	0.561904	0.394035	0.342566	0.558675	0.270798	0.395219	0.39005	0.363222	0.349497	0.563916	0.344635	0.604466	0.266522	0.362891	0.407341	0.365657	0.440078	0.340354	0.308408	0.523567	0.589085	0.614536	0.534653	0.387848	0.541449	0.646074
cg22732326_TC21	0.843347	0.655616	0.686343	0.695948	0.831887	0.704432	0.775105	0.694541	0.761991	0.728001	0.585265	0.604727	0.481955	0.498277	0.52111	0.802264	0.559454	0.75069	0.522866	0.534758	0.487405	0.458185	0.535236	0.777628	0.566748	0.489443	0.788005	0.518704	0.531089	0.604549	0.55875	0.512675	0.768504	0.513359	0.782311	0.497963	0.484578	0.517509	0.598203	0.656841	0.558154	0.459397	0.662127	0.795336	0.779328	0.839976	0.478311	0.783283	0.806341
cg19228034_BC21	0.560573	0.548773	0.393683	0.442751	0.63269	0.509652	0.536182	0.47964	0.528649	0.425046	0.364705	0.318954	0.274136	0.329925	0.361664	0.544491	0.317326	0.536863	0.306436	0.352362	0.302742	0.266364	0.354439	0.539713	0.277244	0.314632	0.522112	0.287643	0.34623	0.351094	0.293385	0.317133	0.499757	0.291825	0.580437	0.268464	0.302216	0.322096	0.341828	0.353953	0.294045	0.309031	0.383128	0.568764	0.610147	0.562711	0.341938	0.545287	0.586443
cg13917475_TC21	0.458126	0.600236	0.452193	0.551354	0.38047	0.564909	0.490407	0.54015	0.555233	0.521138	0.651801	0.583333	0.796943	0.690007	0.726844	0.574326	0.683768	0.475865	0.707827	0.65506	0.689017	0.764702	0.680584	0.479362	0.770151	0.683283	0.551169	0.668954	0.717043	0.618371	0.731971	0.705071	0.446895	0.780801	0.427354	0.677296	0.748662	0.681736	0.707523	0.470807	0.690921	0.705368	0.564408	0.439282	0.387873	0.537978	0.687028	0.433824	0.408106
cg21013866_TC11	0.391413	0.332886	0.191931	0.411305	0.487232	0.478871	0.424035	0.388718	0.437366	0.375581	0.369496	0.376593	0.234276	0.240338	0.29557	0.474633	0.258904	0.473262	0.293108	0.223774	0.214279	0.215541	0.261119	0.433681	0.258934	0.226317	0.443506	0.206334	0.273903	0.367291	0.26082	0.288683	0.443684	0.195547	0.448688	0.199247	0.205581	0.21739	0.226407	0.335154	0.237281	0.229809	0.390508	0.477298	0.453597	0.458999	0.244509	0.493722	0.455005
cg23019679_TC21	0.751339	0.602065	0.55353	0.561467	0.737474	0.59754	0.640114	0.559958	0.718976	0.523012	0.485823	0.533479	0.359444	0.410203	0.413219	0.66017	0.475418	0.640818	0.40109	0.372733	0.386052	0.348965	0.38998	0.669371	0.446168	0.374301	0.596106	0.470249	0.408056	0.489616	0.41783	0.42333	0.665091	0.42004	0.683781	0.383447	0.385706	0.344744	0.465819	0.554069	0.473843	0.361361	0.569602	0.71994	0.745167	0.715629	0.385517	0.71032	0.742608
cg25482202_BC21	0.662304	0.646594	0.63963	0.656301	0.514131	0.674551	0.646253	0.767577	0.700275	0.733868	0.777633	0.724836	0.832608	0.811459	0.813653	0.680564	0.770889	0.604713	0.844777	0.802013	0.820354	0.819622	0.809223	0.607077	0.835674	0.777493	0.705018	0.766739	0.776333	0.775946	0.82551	0.786408	0.531175	0.843536	0.558174	0.767635	0.82086	0.766433	0.784107	0.587292	0.801026	0.798258	0.674768	0.526478	0.54067	0.635899	0.784339	0.576245	0.601138
cg02526439_TC21	0.645022	0.692754	0.748382	0.666202	0.838502	0.690532	0.681852	0.695855	0.71537	0.855055	0.84864	0.766635	0.870956	0.902074	0.884617	0.752686	0.895135	0.643499	0.868572	0.888445	0.892421	0.906363	0.856358	0.669562	0.873538	0.872908	0.684303	0.85443	0.849502	0.805822	0.90909	0.890789	0.57464	0.945885	0.610906	0.838367	0.892114	0.849794	0.888049	0.717985	0.890645	0.872651	0.709084	0.813291	0.516147	0.76655	0.890413	0.558292	0.504958
cg04813876_TC21	0.591106	0.611125	0.537042	0.57884	0.544931	0.630947	0.604396	0.549285	0.544649	0.57921	0.760989	0.720172	0.809249	0.772354	0.78182	0.613546	0.699006	0.550724	0.772938	0.780834	0.795929	0.780994	0.734192	0.73416	0.777555	0.74403	0.661744	0.766315	0.773229	0.689458	0.794358	0.760974	0.566186	0.806215	0.518874	0.758709	0.813922	0.717754	0.752719	0.486522	0.779773	0.782187	0.552159	0.618061	0.417179	0.550596	0.752318	0.507894	0.62539
cg17191374_BC21	0.508124	0.752837	0.722677	0.727515	0.643465	0.681546	0.75672	0.656047	0.71032	0.725731	0.811926	0.797721	0.865366	0.838335	0.806648	0.749269	0.825988	0.667333	0.836303	0.819933	0.838393	0.801992	0.813783	0.586699	0.792414	0.791366	0.704378	0.854579	0.862549	0.854971	0.867033	0.849734	0.593318	0.858662	0.611793	0.84432	0.880445	0.788977	0.863015	0.649211	0.850649	0.848839	0.651539	0.652294	0.681337	0.687372	0.899715	0.568377	0.534969
cg16574808_BC21	0.426316	0.503985	0.437081	0.392331	0.608952	0.466989	0.51249	0.393803	0.551565	0.418131	0.334016	0.393644	0.290007	0.321446	0.290926	0.363001	0.313039	0.518819	0.269838	0.282067	0.279347	0.269568	0.309748	0.509637	0.31498	0.266702	0.467451	0.281996	0.316548	0.290259	0.306321	0.286144	0.455494	0.283523	0.516841	0.230835	0.286357	0.265795	0.275891	0.415806	0.264553	0.266691	0.408616	0.609574	0.651121	0.413527	0.309445	0.574433	0.604213
cg05886720_BC21	0.768572	0.608744	0.650897	0.594266	0.786767	0.669225	0.729853	0.573282	0.700302	0.688619	0.480065	0.497018	0.397298	0.512136	0.405161	0.730424	0.425336	0.67974	0.382528	0.443915	0.39298	0.374227	0.441229	0.674299	0.480043	0.394699	0.668476	0.435164	0.40873	0.535811	0.451697	0.396183	0.677849	0.408416	0.732745	0.350072	0.400598	0.444083	0.542414	0.577139	0.502264	0.403365	0.534715	0.734548	0.805019	0.772217	0.415451	0.726007	0.769558
cg06215569_TC21	0.446113	0.485246	0.339721	0.381453	0.417938	0.357726	0.451233	0.399106	0.439676	0.337424	0.212337	0.251538	0.178225	0.178574	0.217556	0.424329	0.196139	0.422569	0.260522	0.239176	0.198158	0.213858	0.245136	0.407331	0.227911	0.271889	0.358442	0.262409	0.230482	0.161862	0.233116	0.191482	0.43075	0.15163	0.435377	0.20793	0.204602	0.199133	0.213695	0.102106	0.20707	0.18308	0.368858	0.487949	0.445204	0.328658	0.270306	NA	0.390659
cg06998282_TC21	0.509257	0.506008	0.38514	0.369773	0.649173	0.401814	0.461566	0.385275	0.51625	0.331864	0.23138	0.323276	0.127286	0.158073	0.192483	0.507849	0.199113	0.576198	0.217249	0.211627	0.187245	0.186749	0.237215	0.510834	0.214721	0.190186	0.309063	0.182243	0.214172	0.311089	0.210575	0.197372	0.536087	0.165043	0.54898	0.129381	0.225638	0.173672	0.204919	0.344073	0.219826	0.198894	0.324929	0.712573	0.613433	0.517288	0.230694	0.644143	0.703556
cg11987674_BC21	0.313323	0.412847	0.279193	0.459216	0.374805	0.471813	0.48141	0.38632	0.42771	0.354008	0.272377	0.301811	0.203	0.258046	0.231306	0.476666	0.253668	0.541007	0.29673	0.227458	0.245521	0.262102	0.276034	0.366786	0.266362	0.287857	0.41237	0.248384	0.270343	0.33771	0.275233	0.248119	0.520471	0.232862	0.553337	0.212986	0.238251	0.266899	0.308192	0.219939	0.283408	0.241629	0.415829	0.422748	0.588075	0.417366	0.311845	0.509879	0.52864
cg18356974_TC11	0.473126	0.429684	0.267911	0.401741	0.50527	0.472809	0.42662	0.325091	0.473328	0.348301	0.323449	0.329899	0.196788	0.247863	0.215208	0.489252	0.23299	0.464859	0.236537	0.220193	0.212258	0.20832	0.28733	0.468003	0.240301	0.212314	0.453666	0.247955	0.287578	0.258948	0.237612	0.248613	0.434914	0.245054	0.483126	0.19522	0.245445	0.208433	0.239837	0.338275	0.241131	0.19451	0.341815	0.523515	0.506626	0.431735	0.268837	0.543906	0.471273
cg00604840_TC21	0.574067	0.47964	0.403296	0.424332	0.605646	0.489165	0.466308	0.460851	0.515071	0.404526	0.372181	0.380296	0.211018	0.291108	0.252177	0.474881	0.306892	0.495535	0.291127	0.204748	0.218346	0.220801	0.298422	0.544842	0.254231	0.244704	0.460009	0.185923	0.306601	0.355586	0.27447	0.266956	0.51739	0.220706	0.553009	0.221053	0.199002	0.235584	0.264286	0.361274	0.198648	0.214083	0.359176	0.594551	0.597898	0.529405	0.305189	0.662094	0.6359
cg17205324_BC21	0.549343	0.436334	0.323771	0.404933	0.507845	0.510267	0.477633	0.45537	0.467769	0.435262	0.365461	0.360251	0.215892	0.321467	0.280299	0.491133	0.30073	0.493681	0.314852	0.235406	0.241422	0.232233	0.331298	0.411132	0.259498	0.238969	0.409585	0.239599	0.279573	0.359098	0.292128	0.282971	0.47231	0.223333	0.486536	0.198146	0.22532	0.284892	0.274568	0.353318	0.263885	0.292468	0.367739	0.608324	0.597023	0.514601	0.281058	0.621951	0.533622
cg04288257_BC21	0.483812	0.480081	0.415098	0.42969	0.583068	0.507911	0.509052	0.406817	0.552759	0.421451	0.348787	0.376572	0.226468	0.354395	0.333774	0.558909	0.357462	0.540834	0.299801	0.266277	0.239124	0.217254	0.356265	0.517062	0.268271	0.272587	0.463877	0.212909	0.327007	0.382204	0.275646	0.29258	0.474522	0.217964	0.548206	0.19424	0.255535	0.222817	0.271163	0.363077	0.279379	0.300692	0.383405	0.551029	0.502784	0.510219	0.277275	0.531227	0.504378
cg18923479_TC21	0.784827	0.711423	0.647142	0.664831	0.783047	0.639613	0.725836	0.641786	0.725524	0.64896	0.490114	0.573687	0.390585	0.485549	0.466401	0.720303	0.483163	0.718346	0.443073	0.521658	0.436582	0.382821	0.455625	0.690539	0.514276	0.399439	0.698723	0.416825	0.453938	0.568319	0.494285	0.420376	0.738139	0.418149	0.743849	0.421052	0.432992	0.461402	0.488526	0.587499	0.540482	0.419083	0.589843	0.755326	0.805302	0.754888	0.405549	0.761793	0.702877
cg06935438_TC21	0.604704	0.593325	0.591976	0.535603	0.705597	0.667643	0.676014	0.606945	0.686386	0.584707	0.382258	0.576954	0.364024	0.426208	0.432601	0.675103	0.418793	0.652663	0.418658	0.399361	0.317973	0.343752	0.407216	0.655357	0.314086	0.29972	0.585571	0.346443	0.440997	0.465387	0.390298	0.36098	0.649919	0.371351	0.699412	0.385253	0.36066	0.371305	0.36305	0.498736	0.454066	0.371375	0.540771	0.757287	0.730213	0.677591	0.40359	0.70297	0.690419
cg13748469_TC21	0.577313	0.438841	0.301905	0.408834	0.553427	0.433949	0.431248	0.430217	0.457474	0.405601	0.317157	0.295772	0.18711	0.229839	0.262023	0.544555	0.24314	0.372724	0.260279	0.268025	0.256926	0.278956	0.273321	0.494871	0.308134	0.267996	0.387577	0.233701	0.256121	0.293504	0.280604	0.264764	0.475175	0.261103	0.560585	0.187492	0.225138	0.250201	0.262868	0.210889	0.247013	0.239555	0.372107	0.539448	0.560625	0.417478	0.290527	0.590995	0.486844
cg26168907_BC21	0.593491	0.576332	0.468126	0.483136	0.657396	0.479997	0.548369	0.562634	0.522952	0.50598	0.371763	0.376341	0.260097	0.351566	0.266656	0.604042	0.307568	0.549424	0.282913	0.281713	0.261823	0.269061	0.309228	0.463687	0.298934	0.269233	0.47542	0.290916	0.304152	0.370858	0.312745	0.325624	0.590065	0.25717	0.602454	0.258295	0.260135	0.281566	0.297233	0.411806	0.297961	0.274312	0.486591	0.682627	0.622959	0.44193	0.287377	0.654038	0.642013
cg00590761_BC21	0.588411	0.449702	0.419048	0.43724	0.612269	0.462928	0.502928	0.491127	0.491997	0.476606	0.394382	0.431193	0.243106	0.286332	0.310136	0.556115	0.303744	0.392209	0.292358	0.315493	0.303186	0.265178	0.316696	0.54521	0.313678	0.275811	0.491639	0.276047	0.313288	0.405672	0.31585	0.334343	0.541072	0.263613	0.471016	0.249366	0.268535	0.277767	0.279632	0.412961	0.307733	0.295022	0.39052	0.609343	0.628294	0.587836	0.311019	0.579064	0.549166
cg05068206_TC21	0.50604	0.49673	0.318398	0.454295	0.637749	0.477911	0.479595	0.464276	0.487509	0.374859	0.350935	0.343759	0.166891	0.299453	0.267574	0.519289	0.268415	0.511321	0.234074	0.226843	0.235915	0.226387	0.233651	0.46584	0.237963	0.294093	0.40593	0.166198	0.292205	0.314087	0.256765	0.25702	0.519757	0.204167	0.586726	0.213943	0.243115	0.2441	0.296687	0.326216	0.19247	0.274568	0.384745	0.565894	0.493988	0.570408	0.296257	0.547555	0.55825
cg11969176_TC21	0.607208	0.603039	0.535835	0.587851	0.481178	0.574027	0.611181	0.673979	0.642891	0.569561	0.711185	0.671134	0.754067	0.769081	0.802499	0.684377	0.738863	0.553888	0.7847	0.752249	0.752511	0.72387	0.71071	0.578256	0.6764	0.738178	0.608764	0.753588	0.717221	0.677895	0.744279	0.726849	0.52483	0.766205	0.541534	0.742899	0.782214	0.677297	0.782659	0.489505	0.771966	0.714154	0.597547	0.453826	0.501564	0.607201	0.708929	0.513951	0.476711
cg03248158_TC11	0.558373	0.419541	0.363938	0.445316	0.586413	0.537004	0.488196	0.465953	0.541227	0.521766	0.362367	0.422623	0.232481	0.245796	0.24755	0.516138	0.257193	0.538673	0.277778	0.253511	0.268058	0.228087	0.302414	0.575168	0.310061	0.286372	0.495032	0.279145	0.297974	0.376742	0.269599	0.261693	0.541893	0.249743	0.535918	0.22816	0.304076	0.218875	0.27686	0.402703	0.248135	0.214906	0.433585	0.629286	0.657596	0.438805	0.292815	0.677007	0.630974
cg14686949_BC21	0.714741	0.751629	0.622248	0.688925	0.538924	0.595373	0.663332	0.694819	0.682872	0.734786	0.744931	0.693024	0.881597	0.807519	0.832372	0.738854	0.808634	0.614403	0.743974	0.794027	0.837752	0.840713	0.747589	0.635605	0.813836	0.784167	0.729419	0.811775	0.812724	0.729212	0.829845	0.801043	0.540914	0.842891	0.653975	0.786334	0.86315	0.74844	0.840132	0.619991	0.835467	0.810459	0.677918	0.591257	0.505022	0.707812	0.83502	0.592335	0.583861
cg06612088_BC21	0.411677	0.468891	0.365004	0.27962	0.514757	0.286994	0.37913	0.352154	0.355631	0.426124	0.267491	0.3346	0.171454	0.263684	0.208127	0.414598	0.222983	0.492041	0.287442	0.235175	0.246271	0.256915	0.253545	0.404294	0.270164	0.211104	0.335168	0.191834	0.250504	0.29176	0.228328	0.237605	0.481013	0.201723	0.494905	0.151536	0.196702	0.229273	0.226943	0.265368	0.284403	0.188103	0.315503	0.521728	0.457594	0.378454	0.297983	0.478088	0.462245
cg24190430_TC11	0.553396	0.499116	0.18791	0.451998	0.556397	0.46648	0.504241	0.475244	0.508797	0.446216	0.272347	0.396723	0.185729	0.293165	0.236144	0.42079	0.237637	0.497624	0.288391	0.238467	0.205611	0.232066	0.215314	0.274249	0.256772	0.218804	0.467234	0.225945	0.278189	0.373146	0.251883	0.257825	0.498314	0.233153	0.558157	0.170451	0.188434	0.235795	0.234774	0.376323	0.252217	0.201594	0.442809	0.452259	0.553067	0.33309	0.248499	0.62837	0.596952
cg25391231_TC21	0.575575	0.696281	0.593858	0.686584	0.525343	0.611484	0.649845	0.617603	0.676468	0.640349	0.701405	0.683934	0.80195	0.777519	0.759448	0.710253	0.801197	0.592504	0.769772	0.755646	0.805959	0.801229	0.748094	0.600084	0.747838	0.771597	0.646204	0.756442	0.757416	0.754231	0.792967	0.775489	0.566837	0.774047	0.599069	0.729591	0.770258	0.730045	0.761983	0.574996	0.770333	0.751535	0.608005	0.507325	0.512805	0.710156	0.799326	0.571992	0.524227
cg19006211_BC21	0.578277	0.70296	0.597407	0.6635	0.462778	0.566766	0.682862	0.616285	0.637405	0.588099	0.733045	0.710494	0.796679	0.779261	0.755968	0.702531	0.773563	0.579669	0.755561	0.770307	0.779645	0.758925	0.744173	0.573638	0.792288	0.740068	0.655877	0.764847	0.756195	0.705123	0.785645	0.801758	0.508876	0.779854	0.611657	0.746688	0.7814	0.741719	0.750633	0.564811	0.785481	0.758008	0.61575	0.464281	0.473294	0.65503	0.772458	0.601133	0.539962
cg13597626_BC21	0.599518	0.514747	0.419886	0.44913	0.606785	0.460448	0.51548	0.45552	0.535413	0.447388	0.366496	0.416392	0.320951	0.341357	0.327352	0.555956	0.364223	0.54365	0.340986	0.310361	0.314729	0.275387	0.339295	0.567755	0.303082	0.330111	0.454295	0.310947	0.34971	0.372479	0.328446	0.33522	0.492787	0.288481	0.581068	0.255236	0.361738	0.345148	0.33146	0.36044	0.329772	0.315241	0.440222	0.572757	0.628878	0.580693	0.348414	0.62734	0.595571
cg21907880_BC21	0.60782	0.614058	0.584414	0.520362	0.782105	0.647386	0.670978	0.579684	0.621215	0.610971	0.458521	0.520309	0.355693	0.413017	0.356506	0.721981	0.433007	0.653474	0.37379	0.368226	0.339703	0.334416	0.375575	0.645362	0.409361	0.376381	0.61298	0.353981	0.420248	0.530086	0.407548	0.337124	0.655988	0.346933	0.685438	0.337863	0.344029	0.391903	0.487377	0.580627	0.482372	0.345278	0.531853	0.697201	0.756345	0.716563	0.38363	0.717333	0.721949
cg19003815_BC21	0.495141	0.463873	0.342114	0.371977	0.525294	0.456205	0.444713	0.388869	0.386507	0.338304	0.334554	0.33621	0.172129	0.316619	0.26952	0.476867	0.322655	0.470918	0.289106	0.231326	0.211988	0.220947	0.278378	0.455658	0.233616	0.23994	0.438535	0.183043	0.33271	0.32517	0.257903	0.237043	0.460708	0.219513	0.476386	0.165564	0.162585	0.290307	0.275731	0.308783	0.222157	0.241633	0.376822	0.488532	0.508986	0.393812	0.288818	0.517105	0.478829
cg15809890_BC21	0.577667	0.687045	0.602698	0.699568	0.495492	0.623368	0.695006	0.670178	0.683887	0.656904	0.726406	0.670022	0.787927	0.818813	0.793945	0.656008	0.758474	0.592263	0.812196	0.786649	0.770198	0.756972	0.781851	0.597607	0.80321	0.770687	0.678039	0.758982	0.812607	0.742142	0.793221	0.752653	0.594743	0.805497	0.595209	0.664591	0.817013	0.779857	0.765129	0.565647	0.730403	0.758336	0.627095	0.509653	0.52743	0.676303	0.784865	0.680769	0.565258
cg07473068_BC21	0.622356	0.616939	0.559228	0.471141	0.719445	0.537945	0.61879	0.551892	0.569241	0.572193	0.42035	0.454604	0.3474	0.389488	0.384379	0.6919	0.44295	0.600065	0.418037	0.453786	0.346934	0.338963	0.376556	0.62825	0.376619	0.344561	0.623856	0.322695	0.384753	0.426679	0.340304	0.393105	0.618013	0.326873	0.662839	0.325954	0.334749	0.363493	0.378372	0.486656	0.395332	0.352113	0.459085	0.673687	0.725311	0.668879	0.414466	0.733121	0.689236
cg07347746_TC21	0.609755	0.58261	0.647682	0.61296	0.500449	0.6247	0.599724	0.633275	0.583506	0.668734	0.751722	0.712417	0.829971	0.797555	0.791228	0.618041	0.732992	0.581268	0.792573	0.798072	0.79392	0.803401	0.79617	0.781601	0.796249	0.786979	0.648017	0.80441	0.785087	0.725112	0.81863	0.780403	0.573225	0.819908	0.549996	0.763098	0.831378	0.74373	0.812865	0.528938	0.817642	0.800249	0.59507	0.641437	0.457659	0.577088	0.785696	0.544264	0.564923
cg18296036_TC21	0.537957	0.482737	0.335039	0.410991	0.588578	0.344077	0.450024	0.409976	0.498284	0.380518	0.318767	0.36124	0.253169	0.314807	0.245897	0.515191	0.256308	0.481211	0.299531	0.278909	0.275972	0.273646	0.290101	0.486936	0.277081	0.24934	0.378745	0.269091	0.323634	0.366423	0.303886	0.291394	0.484193	0.255999	0.534338	0.231036	0.248665	0.255559	0.275041	0.3141	0.308734	0.277105	0.362962	0.551897	0.556022	0.398978	0.319591	0.514149	0.496677
cg13102294_TC21	0.582492	0.477908	0.283477	0.451786	0.603682	0.505283	0.43846	0.479908	0.5175	0.425864	0.369423	0.374777	0.281956	0.324489	0.274455	0.552887	0.313236	0.449719	0.316668	0.289071	0.274903	0.297569	0.34448	0.47209	0.272775	0.295473	0.482773	0.319468	0.339355	0.40341	0.306149	0.363767	0.499115	0.289924	0.550302	0.288171	0.294372	0.308092	0.328291	0.366343	0.283073	0.305291	0.372538	0.55055	0.484789	0.517506	0.326496	0.532505	0.599231
cg26213453_TC21	0.492826	0.435035	0.384822	0.434963	0.498549	0.434897	0.488286	0.486415	0.463563	0.387027	0.362029	0.361442	0.241815	0.262435	0.273781	0.485127	0.25598	0.517747	0.307339	0.260471	0.282728	0.276103	0.304643	0.492687	0.270768	0.272595	0.419354	0.32318	0.318903	0.331441	0.275055	0.335808	0.494717	0.25791	0.534807	0.227554	0.254211	0.281114	0.284893	0.310762	0.277552	0.292275	0.379596	0.578468	0.644329	0.541738	0.331963	0.529527	0.555258
cg13751382_TC21	0.444759	0.413776	0.309112	0.388189	0.487381	0.323199	0.300671	0.399462	0.450069	0.369039	0.285105	0.325534	0.200965	0.237336	0.235593	0.424304	0.233774	0.392299	0.225259	0.225984	0.216921	0.241829	0.231467	0.305808	0.221554	0.211627	0.466099	0.232502	0.267152	0.300502	0.254592	0.247386	0.466635	0.222275	0.525141	0.187721	0.196208	0.192772	0.2367	0.350727	0.223835	0.212377	0.37882	0.463083	0.215	0.434657	0.242413	NA	0.519273
cg09777525_BC11	0.551491	0.574178	0.412923	0.470822	0.6566	0.584886	0.531394	0.342695	0.548644	0.455089	0.310066	0.433311	0.263986	0.284117	0.266648	0.562604	0.288457	0.471223	0.274168	0.232834	0.26685	0.252082	0.360902	0.534935	0.298722	0.288595	0.483126	0.246501	0.310091	0.352916	0.273557	0.312921	0.543035	0.24527	0.57297	0.184537	0.231878	0.267786	0.25751	0.315816	0.266267	0.263874	0.434077	0.56923	0.574594	0.342184	0.290964	0.604424	0.580866
cg14441475_BC21	0.585811	0.634091	0.602979	0.636189	0.46658	0.608024	0.52978	0.583435	0.652081	0.603658	0.704535	0.687721	0.796521	0.762636	0.763268	0.61632	0.677666	0.569517	0.748305	0.736267	0.780364	0.741754	0.750546	0.610357	0.780429	0.712853	0.627565	0.753515	0.742642	0.679798	0.752888	0.759038	0.4782	0.72356	0.566106	0.755322	0.770446	0.721802	0.765965	0.471855	0.749978	0.731155	0.586534	0.541093	0.558024	0.630704	0.725	0.532453	0.562528
cg03918605_TC11	0.491921	0.263576	0.420466	0.417541	0.550373	0.394817	0.3863	0.345428	0.337302	0.360498	0.253024	0.207215	0.16833	0.20771	0.208883	0.512202	0.214815	0.448082	0.233851	0.223884	0.218652	0.220013	0.21043	0.442616	0.234565	0.268201	0.478053	0.207502	0.237603	0.282078	0.238454	0.235453	0.498361	0.201174	0.436279	0.152126	0.267649	0.195974	0.218602	0.245523	0.215715	0.196484	0.323143	0.487451	0.560625	0.492675	0.244828	0.483544	0.490793
cg11143092_TC21	0.533547	0.624963	0.560105	0.597359	0.462969	0.541205	0.538658	0.562659	0.602339	0.614451	0.697102	0.637065	0.830222	0.759289	0.795088	0.604988	0.724331	0.543809	0.786003	0.784752	0.779838	0.774878	0.724337	0.510375	0.784037	0.736358	0.603951	0.735185	0.765875	0.682283	0.80112	0.768034	0.479409	0.800882	0.546595	0.724963	0.785895	0.717049	0.686731	0.511597	0.792244	0.755864	0.571908	0.42936	0.412351	0.56922	0.754092	0.4915	0.501283
cg13161343_BC21	0.414501	0.435943	0.295248	0.451663	0.324072	0.482776	0.432491	0.483185	0.487776	0.479284	0.639606	0.494318	0.522194	0.68369	0.628843	0.478437	0.581974	0.418794	0.634503	0.612299	0.64929	0.632055	0.592808	0.413314	0.611655	0.564236	0.48701	0.643916	0.685884	0.600298	0.615537	0.649283	0.393103	0.597621	0.437994	0.625804	0.636813	0.569858	0.60188	0.313604	0.592597	0.659402	0.53124	0.479296	0.32619	0.454048	0.633969	0.385517	0.350987
cg25110734_TC21	0.537288	0.399211	0.436878	0.381489	0.53472	0.460983	0.431378	0.441615	0.456453	0.378764	0.312435	0.325963	0.219821	0.302183	0.265672	0.477368	0.311928	0.439191	0.277894	0.234318	0.224335	0.216948	0.264844	0.479079	0.269032	0.213655	0.426633	0.234399	0.341977	0.335123	0.266683	0.256292	0.464056	0.257691	0.422457	0.202779	0.201271	0.220087	0.241111	0.344943	0.244069	0.228278	0.335506	0.527917	0.53918	0.51455	0.278171	0.537987	0.522594
cg03689403_TC21	0.786451	0.594308	0.656103	0.641926	0.783971	0.595393	0.713463	0.623688	0.667178	0.685866	0.486792	0.581309	0.364666	0.443701	0.41053	0.690323	0.443291	0.673592	0.426297	0.440572	0.375682	0.368035	0.423177	0.722057	0.473306	0.390481	0.640902	0.426979	0.448772	0.533438	0.379403	0.408183	0.678208	0.387304	0.736742	0.380657	0.439792	0.455748	0.527964	0.577097	0.470851	0.350426	0.594007	0.69638	0.763302	0.762151	0.421921	0.780574	0.694051
cg12178980_BC21	0.458754	0.445125	0.306972	0.377913	0.465433	0.444584	0.334691	0.349084	0.538833	0.421509	0.300076	0.359394	0.237166	0.301756	0.285301	0.420593	0.286031	0.354151	0.269389	0.2622	0.242384	0.24695	0.286847	0.39795	0.260779	0.245767	0.42535	0.239734	0.286657	0.321906	0.273633	0.299769	0.476274	0.231308	0.514399	0.194297	0.243105	0.23275	0.249975	0.336134	0.242011	0.242666	0.421576	0.541786	0.418574	0.471557	0.278572	0.570089	0.421538
cg01605931_TC21	0.796055	0.592978	0.618416	0.632407	0.736221	0.654855	0.689414	0.578225	0.670644	0.619195	0.480716	0.542513	0.411451	0.459125	0.413989	0.74179	0.439887	0.664418	0.420859	0.47497	0.409925	0.381459	0.404019	0.660145	0.514324	0.391408	0.650347	0.423771	0.428971	0.507781	0.471607	0.377612	0.687921	0.395736	0.711691	0.397525	0.405855	0.43484	0.54423	0.588522	0.492794	0.393015	0.582632	0.765705	0.739032	0.746161	0.451433	0.699879	0.739324
cg08305551_TC11	0.592945	0.372287	0.443059	0.487567	0.534328	0.582644	0.496694	0.531805	0.475917	0.438673	0.376983	0.443313	0.232892	0.271701	0.283765	0.575416	0.260593	0.328703	0.405037	0.308421	0.294848	0.284392	0.292924	0.577364	0.295758	0.269882	0.539035	0.254038	0.307863	0.36636	0.298294	0.283504	0.51976	0.287916	0.590361	0.248541	0.265976	0.284054	0.27884	0.359497	0.279196	0.285777	0.488458	0.504486	0.624026	0.446036	0.308803	0.627481	0.562792
cg14907769_TC11	0.482676	0.401898	0.335229	0.369972	0.468636	0.424173	0.390755	0.394617	0.41166	0.368367	0.329719	0.357339	0.168908	0.263207	0.180641	0.448862	0.204303	0.418114	0.258612	0.205088	0.206679	0.238658	0.291413	0.429567	0.257859	0.20943	0.421841	0.229892	0.291544	0.312908	0.22155	0.25173	0.41629	0.214689	0.457818	0.203248	0.200928	0.249798	0.222637	0.280891	0.223026	0.221264	0.32611	0.487518	0.472568	0.420828	0.247678	0.525489	0.44166
cg20399616_TC11	0.737295	0.5687	0.553224	0.628475	0.625613	0.764638	0.634512	0.635581	0.656723	0.57896	0.516944	0.545755	0.305686	0.349106	0.324756	0.636239	0.301989	0.414279	0.418574	0.325228	0.378385	0.319422	0.342451	0.662696	0.35977	0.354575	0.57081	0.339067	0.380328	0.360532	0.334453	0.402606	0.592546	0.324196	0.694044	0.337806	0.311648	0.363783	0.327052	0.403827	0.313802	0.35357	0.599968	0.647228	0.755099	0.629205	0.372495	0.748828	0.652456
cg09165441_TC11	0.499013	0.591721	0.301429	0.429112	0.614385	0.569103	0.45528	0.405591	0.51701	0.454627	0.355057	0.416141	0.290698	0.346696	0.221953	0.601051	0.244844	0.50049	0.282374	0.269926	0.292733	0.208556	0.265468	0.551042	0.272745	0.312934	0.528858	0.349508	0.273093	0.315829	0.329223	0.286631	0.506386	0.238676	0.563935	0.328143	0.364894	0.269372	0.280119	0.370724	0.285741	0.270837	0.374513	0.569265	0.588701	0.509543	0.322646	0.6293	0.550329
cg22509480_TC21	0.530466	0.606011	0.635098	0.656368	0.445349	0.634514	0.560044	0.632579	0.678786	0.640685	0.711183	0.739055	0.846374	0.823679	0.814101	0.65907	0.830627	0.584761	0.852178	0.839657	0.780875	0.85735	0.795943	0.582169	0.784855	0.762612	0.676137	0.843859	0.787698	0.759804	0.804785	0.838019	0.491936	0.841463	0.563508	0.804637	0.81124	0.748331	0.829046	0.583448	0.728425	0.784409	0.639172	0.540839	0.471717	0.648666	0.826856	0.531134	0.531954
cg00565561_BC21	0.522802	0.473388	0.425188	0.442667	0.610546	0.499912	0.548793	0.46562	0.507175	0.453009	0.402938	0.396214	0.303998	0.364215	0.324328	0.541043	0.313611	0.533761	0.326216	0.391004	0.307902	0.308921	0.346224	0.514975	0.320763	0.323551	0.482594	0.325971	0.344909	0.390628	0.338019	0.341781	0.580082	0.318013	0.580366	0.308979	0.282608	0.340119	0.316966	0.440896	0.362821	0.33225	0.409589	0.599754	0.627567	0.576915	0.339999	0.618321	0.606067
cg02813121_TC21	0.611504	0.662136	0.55265	0.711422	0.480229	0.617031	0.695374	0.65985	0.697726	0.652226	0.722361	0.71102	0.782858	0.737307	0.76302	0.676236	0.764001	0.631296	0.801628	0.782086	0.782148	0.790878	0.765919	0.598262	0.741846	0.753503	0.682036	0.780909	0.770202	0.689674	0.792736	0.805882	0.545741	0.790353	0.665379	0.727972	0.774076	0.745011	0.765426	0.54099	0.759893	0.797805	0.609729	0.466142	0.535611	0.651288	0.759307	0.527418	0.567529
cg00137516_TC21	0.543109	0.726537	0.507203	0.66605	0.56873	0.514235	0.695619	0.57983	0.652069	0.590459	0.723846	0.746652	0.839697	0.750154	0.778336	0.670537	0.756464	0.651976	0.74485	0.79932	0.822114	0.771232	0.753948	0.56884	0.824355	0.781831	0.623079	0.805292	0.746463	0.704201	0.790262	0.780415	0.511667	0.805422	0.481465	0.777682	0.813295	0.749592	0.813937	0.484328	0.765789	0.77375	0.636441	0.556214	0.48122	0.624009	0.782071	0.48967	0.453337
cg22187722_BC21	0.506563	0.48962	0.312113	0.406666	0.529382	0.441403	0.46971	0.385787	0.476178	0.376252	0.190203	0.243136	0.186583	0.17361	0.219672	0.21746	0.228374	0.311745	0.215936	0.213936	0.235072	0.189552	0.248643	0.486344	0.211366	0.188109	0.382142	0.195295	0.246944	0.271144	0.216207	0.224402	0.439592	0.193163	0.402633	0.163839	0.207744	0.233208	0.212552	0.303188	0.197857	0.194105	0.342019	0.527372	0.512068	0.459175	0.22042	0.511706	0.446493
cg23365135_TC21	0.62901	0.593585	0.605494	0.584918	0.710347	0.565385	0.619292	0.542607	0.650972	0.628037	0.467684	0.509019	0.375793	0.397776	0.396021	0.682146	0.396126	0.590782	0.421402	0.460279	0.402871	0.380579	0.456566	0.638441	0.450698	0.376368	0.603842	0.360506	0.405117	0.525982	0.458196	0.392668	0.674515	0.380912	0.722522	0.3747	0.395918	0.464412	0.540589	0.539427	0.423744	0.383453	0.535547	0.672216	0.67282	0.632406	0.460325	0.656484	0.715364
cg25299666_TC21	0.472777	0.533658	0.27473	0.308564	0.535351	0.218791	0.344532	0.273093	0.393271	0.305894	0.164153	0.217714	0.0952945	0.119631	0.120206	0.377892	0.0906682	0.413605	0.158828	0.133715	0.138182	0.100967	0.121862	0.43361	0.142326	0.115001	0.238104	0.107584	0.168813	0.20802	0.124267	0.107462	0.39274	0.0996489	0.494244	0.0752167	0.1037	0.118515	0.13732	0.173567	0.132714	0.13855	0.217174	0.517972	0.399469	0.39688	0.151675	0.481984	0.457073
cg12733438_BC21	0.495497	0.547291	0.402324	0.418526	0.673513	0.526506	0.555334	0.450967	0.518818	0.503323	0.37715	0.402431	0.322047	0.319529	0.306349	0.558442	0.303039	0.570357	0.324014	0.370253	0.299264	0.316438	0.38182	0.53777	0.32296	0.303371	0.521622	0.324597	0.321204	0.345083	0.30113	0.321307	0.555669	0.275965	0.468001	0.254044	0.342759	0.356474	0.33521	0.331946	0.278154	0.293651	0.422299	0.639792	0.634299	0.557284	0.331916	0.548127	0.585585
cg06223018_BC21	0.746624	0.651594	0.605966	0.635446	0.758728	0.605128	0.699381	0.578508	0.695053	0.624468	0.48976	0.564846	0.396024	0.507502	0.45266	0.67478	0.520704	0.684768	0.486187	0.438296	0.435484	0.365979	0.443066	0.723286	0.51071	0.454352	0.6739	0.485214	0.480613	0.52231	0.455759	0.461092	0.68738	0.392485	0.750562	0.412779	0.463044	0.473274	0.547497	0.534374	0.417575	0.416692	0.614085	0.739849	0.752774	0.750092	0.484953	0.736968	0.720724
cg17579338_BC21	0.690251	0.727279	0.63546	0.79289	0.568714	0.768794	0.819399	0.706143	0.742619	0.74537	0.84012	0.791553	0.857527	0.874617	0.847644	0.68893	0.847366	0.656298	0.855288	0.836699	0.850977	0.855962	0.853099	0.662958	0.860182	0.833578	0.752369	0.827645	0.849804	0.805969	0.872459	0.870751	0.613841	0.851736	0.640999	0.827223	0.84634	0.807126	0.847559	0.673191	0.848785	0.838443	0.709493	0.652219	0.53657	0.831189	0.858366	0.746561	0.630962
cg06577876_BC21	0.472499	0.599925	0.521517	0.772268	0.416557	0.588298	0.567735	0.608764	0.565126	0.616741	0.851438	0.822697	0.843427	0.847249	0.827616	0.680092	0.756388	0.599554	0.863093	0.829943	0.816923	0.800772	0.83066	0.534312	0.792118	0.854973	0.64228	0.817993	0.833017	0.798592	0.833753	0.827827	0.482826	0.841114	0.530412	0.820875	0.85933	0.787838	0.791942	0.471255	0.836274	0.798161	0.552379	0.482621	0.488696	0.579413	0.855852	0.465621	0.463984
cg05717402_BC21	0.680232	0.624086	0.507748	0.528992	0.70658	0.627418	0.659025	0.569016	0.589084	0.551379	0.442562	0.458064	0.348009	0.432777	0.378488	0.650004	0.418707	0.606536	0.413902	0.458484	0.40061	0.354753	0.404026	0.594933	0.398773	0.348383	0.581769	0.399343	0.416581	0.464272	0.403435	0.419639	0.666931	0.319467	0.648714	0.355554	0.296395	0.35892	0.336604	0.502281	0.440764	0.384532	0.517596	0.706475	0.714242	0.655893	0.377807	0.696128	0.638457
cg00575851_TC11	0.359625	0.336984	0.216637	0.403832	0.357388	0.504147	0.470355	0.406861	0.420856	0.326715	0.316071	0.304134	0.172979	0.232135	0.220962	0.446301	0.246805	0.453181	0.28255	0.208091	0.230774	0.251426	0.242339	0.306539	0.252658	0.240684	0.331492	0.195051	0.246277	0.289369	0.251017	0.231449	0.327763	0.244136	0.514406	0.177717	0.195127	0.226432	0.229135	0.282122	0.217378	0.191589	0.434071	0.315593	0.525589	0.350138	0.274916	0.484711	0.483914
cg23225875_TC21	0.654928	0.604282	0.562479	0.540635	0.715369	0.570981	0.599226	0.531864	0.597034	0.540797	0.407748	0.478544	0.35292	0.415076	0.423741	0.663289	0.448285	0.641993	0.397646	0.380814	0.356741	0.33542	0.411252	0.592783	0.411001	0.374237	0.55867	0.383377	0.417881	0.440563	0.430697	0.386186	0.606393	0.357649	0.625968	0.365945	0.304708	0.378017	0.365482	0.47001	0.389487	0.367327	0.525784	0.69327	0.698998	0.651937	0.391976	0.700859	0.680132
cg07833342_TC21	0.567362	0.653341	0.530826	0.651676	0.446807	0.558104	0.691397	0.613164	0.689763	0.634079	0.711606	0.716213	0.771936	0.743915	0.762211	0.648465	0.773349	0.61131	0.750216	0.810863	0.778251	0.764391	0.762645	0.5826	0.779477	0.752041	0.643162	0.810266	0.739685	0.686572	0.809848	0.79918	0.508935	0.758788	0.668202	0.744178	0.807559	0.74183	0.759894	0.586125	0.794131	0.741287	0.646059	0.449825	0.520584	0.575067	0.777161	0.611089	0.544312
cg17987728_BC21	0.42511	0.502089	0.38405	0.556616	0.317884	0.528693	0.461026	0.464429	0.473882	0.462392	0.588518	0.565885	0.617243	0.668688	0.655814	0.535154	0.605744	0.425721	0.660412	0.67081	0.685287	0.65701	0.62542	0.431981	0.605877	0.635988	0.529627	0.598778	0.670068	0.603455	0.63808	0.658513	0.402577	0.670059	0.402677	0.614845	0.641398	0.586801	0.567185	0.425023	0.59874	0.631076	0.435184	0.382002	0.314222	0.463071	0.666705	0.346732	0.374196
cg19046175_BC21	0.624393	0.699288	0.545259	0.677175	0.689645	0.627671	0.610175	0.805873	0.691966	0.695052	0.754167	0.725371	0.841388	0.858733	0.850694	0.691575	0.765856	0.594722	0.8144	0.84063	0.81044	0.834423	0.799236	0.614107	0.820006	0.789442	0.652387	0.80597	0.824003	0.811948	0.804674	0.797646	0.55106	0.851369	0.530798	0.763459	0.83943	0.757873	0.817697	0.566911	0.802113	0.823111	0.623364	0.492255	0.47162	0.618372	0.784953	0.47456	0.507937
cg02590710_TC21	0.54465	0.494372	0.415145	0.456156	0.600515	0.558684	0.528483	0.499021	0.546468	0.447864	0.339061	0.390172	0.335451	0.258699	0.265386	0.548535	0.258869	0.503089	0.335592	0.256366	0.292745	0.271871	0.356861	0.546131	0.285126	0.273833	0.516036	0.30527	0.355109	0.366388	0.304816	0.294392	0.509033	0.25245	0.528163	0.423455	0.320653	0.285209	0.328146	0.370214	0.267157	0.278344	0.395547	0.560064	0.602105	0.573829	0.330331	0.598708	0.603432
cg03028721_TC21	0.400222	0.460858	0.353451	0.33388	0.565194	0.402103	0.323596	0.380471	0.396102	0.425338	0.283311	0.397725	0.19367	0.268089	0.210176	0.47558	0.232095	0.373214	0.219846	0.266301	0.207508	0.196165	0.239554	0.441619	0.243453	0.211497	0.405147	0.196456	0.235585	0.308756	0.236465	0.226569	0.502774	0.221948	0.521538	0.202914	0.192071	0.223944	0.22335	0.404681	0.280652	0.226866	0.356097	0.531294	0.413341	0.363919	0.244448	0.570459	0.599033
cg08825929_TC21	0.614083	0.305592	0.421864	0.437722	0.481102	0.506795	0.475006	0.355322	0.485631	0.457597	0.344214	0.369592	0.190033	0.315787	0.292329	0.546103	0.261195	0.519958	0.28607	0.265831	0.231511	0.246114	0.276018	0.530561	0.269837	0.242442	0.446718	0.232049	0.290731	0.405836	0.268938	0.296312	0.512696	0.211071	0.506527	0.183696	0.200409	0.223842	0.25824	0.35621	0.256039	0.240831	0.316779	0.596656	0.56306	0.544675	0.27325	0.5357	0.57957
cg18960629_BC21	0.586895	0.464574	0.397092	0.425221	0.605527	0.576854	0.485727	0.485384	0.548825	0.457047	0.403578	0.398751	0.259963	0.335381	0.321199	0.563565	0.366507	0.557165	0.27647	0.260101	0.245709	0.267529	0.356544	0.55801	0.285501	0.257349	0.527479	0.281151	0.379534	0.333547	0.278386	0.283597	0.510289	0.232538	0.527727	0.23292	0.238601	0.224583	0.299132	0.36896	0.266846	0.309435	0.424639	0.618405	0.59948	0.578324	0.312278	0.567384	0.573449
cg10310168_TC21	0.666757	0.699625	0.683222	0.745055	0.532112	0.678426	0.696059	0.626005	0.699711	0.707411	0.774313	0.847189	0.865473	0.848721	0.811933	0.721333	0.826211	0.560073	0.852049	0.840615	0.839438	0.858332	0.855003	0.638521	0.816912	0.827079	0.669577	0.846399	0.853748	0.807602	0.826143	0.832314	0.581194	0.887671	0.629829	0.821649	0.853051	0.832789	0.841497	0.626625	0.828608	0.815734	0.650355	0.501955	0.493795	0.694852	0.843483	0.540955	0.548614
cg13966149_BC21	0.486371	0.494852	0.453573	0.528739	0.671309	0.544534	0.566736	0.470034	0.49055	0.496365	0.426254	0.449624	0.279762	0.395678	0.337638	0.58426	0.306331	0.514626	0.322454	0.428989	0.311455	0.302127	0.359828	0.610222	0.370024	0.342146	0.576913	0.328039	0.390399	0.388656	0.351865	0.315593	0.564541	0.324528	0.622532	0.293942	0.29325	0.305928	0.35362	0.487988	0.428574	0.316854	0.455246	0.703623	0.602946	0.597891	0.367206	0.602899	0.617336
cg07732143_BC11	0.50475	0.508376	0.320917	0.40978	0.515726	0.229678	0.254422	0.414869	0.424983	0.379876	0.213272	0.419149	0.184187	0.196146	0.183422	0.48344	0.262509	0.464473	0.240537	0.246388	0.199803	0.208995	0.240076	0.445936	0.228732	0.20063	0.492404	0.248677	0.254487	0.224605	0.245301	0.230285	0.458073	0.201337	0.492693	0.193607	0.209355	0.252679	0.218335	0.254529	0.214107	0.18848	0.452218	0.534225	0.36054	0.434784	0.281787	0.517624	0.444222
cg12854143_BC21	0.648486	0.555812	0.510911	0.487514	0.707508	0.5519	0.606023	0.514605	0.559303	0.485332	0.420446	0.446706	0.331726	0.419863	0.379219	0.584813	0.382179	0.550919	0.36374	0.345511	0.306753	0.292413	0.425049	0.592861	0.349274	0.347071	0.58493	0.346648	0.419675	0.461684	0.348936	0.349834	0.569405	0.317392	0.55761	0.345381	0.305748	0.386136	0.341862	0.484235	0.362369	0.343631	0.442961	0.632386	0.706914	0.609824	0.398515	0.606965	0.646732
cg17372361_TC21	0.542237	0.492483	0.2788	0.394307	0.601919	0.458764	0.493748	0.457833	0.509695	0.401876	0.337686	0.379481	0.276172	0.261268	0.280153	0.535125	0.280166	0.485374	0.323733	0.311496	0.28204	0.280873	0.327692	0.503573	0.289633	0.271526	0.456588	0.251498	0.343277	0.332485	0.307468	0.296455	0.466833	0.293925	0.55936	0.199835	0.265581	0.337117	0.277458	0.384743	0.286987	0.240935	0.388434	0.574678	0.612705	0.532956	0.306889	0.578878	0.617603
cg00677574_TC21	0.612817	0.57802	0.405814	0.405505	0.627251	0.391306	0.515225	0.502535	0.488599	0.408518	0.367738	0.398763	0.244024	0.351531	0.312259	0.561539	0.295315	0.576559	0.321801	0.302138	0.268164	0.250826	0.328464	0.547055	0.287033	0.269406	0.495891	0.248841	0.352131	0.403909	0.281575	0.282496	0.518979	0.247149	0.563765	0.246902	0.250751	0.26838	0.292702	0.402323	0.258083	0.291869	0.431232	0.653041	0.521579	0.463734	0.307045	0.621107	0.627463
cg07269374_BC21	0.580064	0.672215	0.615045	0.620439	0.491013	0.614635	0.567651	0.636777	0.642644	0.620107	0.707647	0.691301	0.78466	0.787093	0.75283	0.6469	0.744197	0.555077	0.784313	0.765489	0.75305	0.796507	0.760024	0.599211	0.780567	0.73272	0.692108	0.815979	0.754473	0.72644	0.800241	0.71979	0.511399	0.782368	0.563267	0.739116	0.780529	0.728397	0.734449	0.574274	0.778196	0.771304	0.651165	0.660634	0.574914	0.614957	0.749778	0.647754	0.541929
cg13056495_TC21	0.507814	0.505479	0.447749	0.460906	0.433716	0.39445	0.441742	0.498416	0.481489	0.344448	0.302006	0.322848	0.226673	0.254908	0.250125	0.525271	0.267375	0.264905	0.26331	0.25857	0.254234	0.237073	0.269181	0.470772	0.266326	0.225564	0.292281	0.232058	0.251206	0.270569	0.260803	0.266308	0.51311	0.228795	0.54954	0.187608	0.228164	0.22815	0.238388	0.375304	0.230693	0.249326	0.281655	0.602155	0.399817	0.450621	0.275375	0.560353	0.535441
cg03348397_BC21	0.501682	0.569041	0.314856	0.349348	0.466573	0.389354	0.440695	0.351939	0.427345	0.324645	0.267829	0.381007	0.224125	0.21375	0.188998	0.490474	0.211434	0.43387	0.284494	0.194026	0.198342	0.235361	0.257463	0.428608	0.251215	0.229713	0.424937	0.221091	0.23296	0.22911	0.252192	0.270818	0.452958	0.2186	0.437675	0.198767	0.250714	0.274474	0.288614	0.29077	0.191823	0.231485	0.298121	0.570403	0.506168	0.416738	0.244251	0.43221	0.548814
cg14781281_TC11	0.478778	0.433623	0.319776	0.422004	0.485574	0.458335	0.427812	0.448336	0.464954	0.429481	0.378635	0.345336	0.166467	0.222062	0.212153	0.491956	0.321313	0.491029	0.228385	0.219278	0.236765	0.202764	0.277883	0.481021	0.22225	0.220944	0.489129	0.245306	0.320861	0.330296	0.234475	0.271642	0.435799	0.281372	0.445954	0.143431	0.267007	0.23729	0.232666	0.337474	0.222056	0.233572	0.380156	0.493556	0.49363	0.493455	0.260941	0.481175	0.460349
cg13108577_BC21	0.610986	0.592013	0.670865	0.567093	0.716151	0.520804	0.653529	0.552008	0.524122	0.535932	0.398487	0.427803	0.350547	0.31843	0.318824	0.72	0.388159	0.595781	0.346487	0.449717	0.358092	0.333618	0.389652	0.620987	0.404948	0.337549	0.587422	0.434938	0.42086	0.416222	0.384937	0.393887	0.608614	0.322918	0.648038	0.303686	0.320191	0.383852	0.358734	0.482356	0.418951	0.33686	0.500297	0.743601	0.701089	0.673711	0.413337	0.611553	0.692428
cg06084210_TC21	0.623186	0.771999	0.545742	0.691885	0.633714	0.584004	0.687096	0.688816	0.646098	0.755396	0.793101	0.724294	0.8343	0.870261	0.818012	0.64748	0.794785	0.648796	0.831269	0.80679	0.812182	0.820022	0.797	0.580433	0.827023	0.822387	0.654928	0.80013	0.810749	0.732175	0.784109	0.836651	0.555637	0.849164	0.535724	0.783955	0.82943	0.785992	0.806141	0.585203	0.804225	0.772056	0.633537	0.565601	0.513654	0.649416	0.815255	0.70729	0.548348
cg16443143_TC21	0.430985	0.691512	0.628146	0.629818	0.515756	0.582787	0.66523	0.604878	0.630654	0.655414	0.737165	0.68919	0.805883	0.798744	0.800785	0.662552	0.772762	0.576254	0.838652	0.805922	0.814956	0.789729	0.829079	0.518405	0.823162	0.805512	0.648996	0.782204	0.802945	0.764748	0.825399	0.806854	0.601759	0.83617	0.541572	0.7718	0.848555	0.77628	0.787156	0.558538	0.808091	0.790324	0.732663	0.470122	0.548413	0.591491	0.779173	0.656559	0.467206
cg07236958_BC21	0.427239	0.595609	0.478998	0.598354	0.404402	0.494	0.537277	0.591571	0.575639	0.539156	0.658806	0.634901	0.684381	0.70318	0.684128	0.547675	0.646151	0.494419	0.695366	0.723882	0.691601	0.64392	0.707536	0.482703	0.726295	0.699879	0.533325	0.7002	0.703674	0.642474	0.720659	0.705203	0.456441	0.747276	0.484947	0.672296	0.700981	0.66991	0.683852	0.433084	0.70662	0.727261	0.54859	0.364398	0.367755	0.530587	0.702906	0.429963	0.429185
cg25568066_BC11	0.434445	0.442033	0.304183	0.405518	0.520237	0.429868	0.413695	0.38345	0.444917	0.41663	0.289674	0.307377	0.213877	0.223002	0.281438	0.407596	0.228125	0.479812	0.212531	0.240608	0.215493	0.200243	0.277307	0.489891	0.237929	0.236326	0.393397	0.20117	0.332574	0.309114	0.263743	0.251698	0.476215	0.202654	0.497822	0.180499	0.26252	0.22569	0.287023	0.346493	0.2274	0.226613	0.302321	0.510179	0.524163	0.466161	0.245592	0.465647	0.507152
cg11155356_TC21	0.728035	0.635559	0.727045	0.620555	0.770385	0.701163	0.708785	0.66743	0.672173	0.673435	0.526077	0.540108	0.468368	0.508665	0.503532	0.767255	0.473569	0.670951	0.488719	0.559337	0.473567	0.432756	0.521606	0.716761	0.509427	0.44442	0.714841	0.476463	0.496877	0.502803	0.508184	0.519943	0.715718	0.435207	0.7124	0.423174	0.445708	0.480573	0.419344	0.574194	0.540848	0.478938	0.595974	0.794007	0.774179	0.771417	0.451301	0.794962	0.748847
cg21299882_TC21	0.64349	0.668808	0.699598	0.618399	0.658184	0.716079	0.755895	0.666194	0.690291	0.682772	0.539694	0.571246	0.443835	0.537219	0.488224	0.810022	0.49733	0.730191	0.456194	0.518331	0.42248	0.379261	0.486673	0.719676	0.543969	0.45442	0.757731	0.473262	0.498666	0.538495	0.508333	0.466353	0.705474	0.488548	0.76551	0.440169	0.476598	0.474905	0.566904	0.626608	0.553593	0.463903	0.605255	0.777993	0.816379	0.784365	0.489252	0.788728	0.760249
cg22237200_BC11	0.494898	0.46001	0.315387	0.367128	0.566723	0.436366	0.417301	0.410312	NA	0.419716	0.296634	0.378085	0.197519	0.195965	0.246553	0.469287	0.248368	0.332286	0.230225	0.234661	0.23011	0.222944	0.311383	0.428967	0.282383	0.21409	0.408978	0.229334	0.277155	0.377487	0.234865	0.249856	0.455718	0.210611	0.501032	0.2055	0.212599	0.234125	0.245066	0.404769	0.227502	0.232835	0.358414	0.564189	0.448575	0.444419	0.26381	0.348431	0.419531
cg19719391_TC21	0.702035	0.630796	0.536308	0.540656	0.652568	0.555387	0.625595	0.523295	0.623878	0.602146	0.463223	0.482082	0.42229	0.418514	0.400844	0.61273	0.419701	0.576622	0.437122	0.379928	0.371139	0.338822	0.386666	0.633298	0.4473	0.381923	0.615357	0.392927	0.406954	0.482599	0.432456	0.37523	0.654281	0.332406	0.654697	0.363473	0.39575	0.400904	0.444565	0.508093	0.415034	0.387644	0.481684	0.743963	0.70591	0.70002	0.411227	0.683708	0.681153
cg05359102_BC21	0.603568	0.654903	0.556771	0.701552	0.519686	0.585679	0.611887	0.553866	0.644492	0.610706	0.726865	0.661324	0.765958	0.774518	0.72945	0.665896	0.759545	0.577315	0.751692	0.743583	0.734529	0.76295	0.725338	0.566544	0.76938	0.723207	0.609258	0.7218	0.774704	0.702733	0.761061	0.747795	0.495784	0.723877	0.582124	0.747679	0.745189	0.699565	0.752767	0.540377	0.771488	0.733685	0.566452	0.432748	0.469988	0.643344	0.730371	0.488661	0.531476
cg21636140_TC21	0.519703	0.52301	0.341015	0.443029	0.586608	0.444956	0.477295	0.466666	0.462112	0.413356	0.383681	0.373038	0.216259	0.332176	0.263222	0.561335	0.351664	0.508931	0.305318	0.265794	0.2568	0.279248	0.264107	0.24634	0.299216	0.27835	0.443422	0.261833	0.351032	0.327294	0.304627	0.32405	0.458963	0.270821	0.515217	0.214179	0.253786	0.267268	0.299159	0.372395	0.263323	0.291865	0.434699	0.554826	0.519596	0.512868	0.296162	0.526525	0.536743
cg03530002_BC21	0.578309	0.584439	0.366564	0.478965	0.635041	0.555758	0.499226	0.46118	0.527406	0.488184	0.360558	0.418399	0.350473	0.357333	0.352212	0.522074	0.36233	0.558019	0.380348	0.367225	0.304385	0.314283	0.403833	0.549991	0.314107	0.36873	0.510821	0.297883	0.394193	0.377416	0.314324	0.341081	0.506995	0.303117	0.557004	0.282712	0.296813	0.36387	0.327302	0.386831	0.314615	0.322219	0.404233	0.618119	0.614563	0.569234	0.383752	0.520115	0.617622
cg10535684_BC21	0.591696	0.529066	0.458709	0.413443	0.635495	0.572576	0.563903	0.507597	0.557808	0.452485	0.385791	0.468475	0.281784	0.35921	0.374183	0.549019	0.401087	0.521826	0.354994	0.327859	0.33178	0.351211	0.358453	0.565166	0.35923	0.362582	0.506112	0.299044	0.380784	0.396872	0.345038	0.324191	0.578413	0.327516	0.548396	0.321191	0.386774	0.329142	0.426255	0.417344	0.388439	0.315333	0.455817	0.606333	0.669583	0.643414	0.332873	0.563524	0.631714
cg15866977_TC11	0.531647	0.311787	0.454788	0.510644	0.509128	0.550871	0.495893	0.481029	0.574266	0.487174	0.406517	0.431486	0.224573	0.30526	0.284445	0.423559	0.341671	0.489623	0.31301	0.281182	0.260709	0.270331	0.268724	0.473196	0.287924	0.245953	0.551093	0.234732	0.297431	0.386862	0.308712	0.289834	0.479128	0.262234	0.606814	0.219111	0.315827	0.284276	0.29267	0.427342	0.259458	0.24395	0.552703	0.611486	0.629488	0.51159	0.303034	0.619705	0.616999
cg07837852_BC21	0.659278	0.710156	0.625624	0.679005	0.503308	0.641216	0.668536	0.661393	0.672943	0.746366	0.774231	0.716607	0.809838	0.835071	0.811772	0.709423	0.790543	0.651606	0.809941	0.812873	0.775594	0.791275	0.814902	0.659009	0.841769	0.805884	0.744418	0.788772	0.815259	0.711686	0.822382	0.808496	0.610374	0.826359	0.608815	0.744324	0.866607	0.779803	0.791415	0.555647	0.777007	0.813136	0.684565	0.582381	0.597841	0.637861	0.838193	0.550427	0.54461
cg25088079_BC21	0.56977	0.606199	0.54457	0.520967	0.704514	0.514998	0.527571	0.471254	0.588726	0.495642	0.373036	0.427152	0.309622	0.389222	0.35791	0.646664	0.369091	0.6215	0.343551	0.41569	0.286132	0.302999	0.33861	0.588339	0.410095	0.346916	0.540946	0.288751	0.336151	0.394644	0.309492	0.362105	0.623915	0.320861	0.637422	0.305696	0.273691	0.299878	0.316246	0.439071	0.463671	0.334957	0.473518	0.660703	0.708575	0.665613	0.379451	0.677456	0.686727
cg12720670_BC21	0.486529	0.553075	0.38122	0.402155	0.587072	0.557692	0.474594	0.432901	0.550742	0.547708	0.329191	0.367698	0.273162	0.300278	0.326653	0.533364	0.340453	0.583297	0.272074	0.279904	0.331224	0.31545	0.311471	0.450867	0.296514	0.348882	0.484478	0.252315	0.342283	0.402146	0.359896	0.360259	0.482527	0.294755	0.537369	0.273296	0.25711	0.317763	0.276993	0.283715	0.292929	0.310238	0.385684	0.547936	0.645162	0.528595	0.376628	0.517326	0.583098
cg00792747_TC21	0.831898	0.679275	0.637527	0.679906	0.808428	0.661694	0.734426	0.664167	0.763763	0.691207	0.5444	0.590335	0.429727	0.500514	0.494428	0.76816	0.46349	0.729258	0.485416	0.512156	0.431187	0.379845	0.448118	0.742772	0.546411	0.431843	0.761173	0.474094	0.462085	0.56692	0.530375	0.474242	0.730305	0.491451	0.781788	0.414237	0.466638	0.50395	0.560499	0.611506	0.536472	0.455008	0.59923	0.778298	0.827579	0.790417	0.468303	0.777805	0.77413
cg13609645_BC21	0.622749	0.549165	0.601377	0.520933	0.762552	0.605005	0.61529	0.5737	0.605132	0.612115	0.456987	0.556118	0.351543	0.409146	0.360082	0.675135	0.46331	0.641245	0.402471	0.340421	0.400443	0.362589	0.385985	0.632137	0.376703	0.396149	0.665461	0.40424	0.375945	0.411078	0.44474	0.436882	0.664762	0.328216	0.641368	0.330608	0.327652	0.499887	0.426503	0.522875	0.425068	0.354925	0.551614	0.731962	0.7064	0.691248	0.376832	0.73155	0.716525
cg14065576_BC11	0.474353	0.333863	0.308559	0.370736	0.45682	0.368087	0.413601	0.383537	0.172056	0.358042	0.308595	0.300961	0.137898	0.206464	0.156671	0.4175	0.198453	0.39067	0.242313	0.172688	0.162909	0.187661	0.179348	0.431791	0.184497	0.178101	0.31985	0.167674	0.216942	0.157038	0.19505	0.18906	0.440955	0.211201	0.436246	0.112569	0.14006	0.183431	0.188106	0.28244	0.175233	0.161551	0.376534	0.320844	0.517862	0.301211	0.192635	0.517108	0.522459
cg07663052_TC21	0.560041	0.506313	0.373037	0.492051	0.582193	0.544796	0.554091	0.55992	0.555919	0.497335	0.412923	0.473307	0.274732	0.338403	0.321791	0.531862	0.367469	0.566437	0.323462	0.36165	0.312655	0.309556	0.348768	0.584959	0.331597	0.331269	0.459277	0.292093	0.390996	0.418626	0.33904	0.332685	0.624572	0.341233	0.600517	0.291391	0.305621	0.364061	0.351614	0.433419	0.320906	0.355354	0.468118	0.620516	0.669352	0.495742	0.370708	0.720727	0.628461
cg06494759_BC11	0.474183	0.502176	0.266908	0.421681	0.517306	0.502716	0.453044	0.40655	0.441598	0.405062	0.324197	0.397329	0.237723	0.339862	0.313624	0.502842	0.291095	0.394489	0.299424	0.254473	0.259839	0.255063	0.34193	0.443216	0.27476	0.256434	0.452812	0.260057	0.319849	0.368869	0.285523	0.271321	0.45388	0.228123	0.489304	0.295623	0.241324	0.239003	0.263534	0.340276	0.256539	0.268669	0.341257	0.544002	0.505764	0.480118	0.309939	0.513183	0.478906
cg09545197_TC11	0.522693	0.450818	0.237631	0.386887	0.520928	0.408627	0.436108	0.375636	0.404838	0.413571	0.337138	0.255869	0.217749	0.242819	0.253416	0.434392	0.264075	0.465411	0.27828	0.250483	0.250989	0.254486	0.268142	0.364635	0.278799	0.252457	0.331632	0.234949	0.279104	0.269331	0.268808	0.25157	0.407916	0.236931	0.51713	0.181885	0.218781	0.22363	0.250888	0.211121	0.246276	0.244633	0.420581	0.416654	0.350313	0.544879	0.281475	0.549363	0.49263
cg17415451_TC11	0.461219	0.462616	0.287351	0.337306	0.551752	0.456982	0.402322	0.396002	0.421557	0.415492	0.275077	0.326378	0.190425	0.242942	0.286771	0.486961	0.276437	0.520676	0.285234	0.222622	0.204275	0.20717	0.297293	0.485634	0.248089	0.263629	0.468229	0.274505	0.251889	0.282496	0.228599	0.273764	0.504105	0.24966	0.532856	0.148125	0.231245	0.240634	0.233995	0.322382	0.289497	0.227446	0.334734	0.540031	0.530458	0.504934	0.303664	0.559507	0.596034
cg22867858_BC21	0.823234	0.6759	0.663593	0.681463	0.806171	0.650584	0.764947	0.676956	0.780252	0.698825	0.548599	0.597556	0.409018	0.479741	0.450226	0.780843	0.534809	0.734344	0.468826	0.511841	0.426109	0.406825	0.436793	0.779914	0.559634	0.450867	0.747615	0.479648	0.496536	0.599088	0.537071	0.421369	0.738925	0.508595	0.754563	0.44014	0.480758	0.495543	0.573558	0.613304	0.556115	0.462707	0.568701	0.789019	0.795137	0.829267	0.469755	0.757277	0.767533
cg02229625_BC21	0.470048	0.425132	0.397688	0.364013	0.486403	0.399935	0.450485	0.342896	0.44184	0.434137	0.278949	0.317224	0.185355	0.193269	0.166197	0.440943	0.222431	0.467833	0.213806	0.18191	0.187081	0.189547	0.228384	0.449083	0.202845	0.209369	0.372038	0.174332	0.225957	0.249427	0.21745	0.207606	0.552616	0.18514	0.578273	0.166362	0.167299	0.198563	0.24509	0.321818	0.193761	0.205285	0.394217	0.593542	0.577051	0.407818	0.255448	0.61981	0.499112
cg21361897_BC21	0.50221	0.405614	0.408412	0.459735	0.547332	0.456217	0.445395	0.451851	0.479665	0.475972	0.368178	0.36928	0.150738	0.268969	0.293747	0.496802	0.300682	0.483711	0.249956	0.23197	0.185106	0.186775	0.335891	0.476516	0.228546	0.186097	0.3899	0.190501	0.282537	0.339554	0.23506	0.242003	0.475418	0.168876	0.513446	0.149559	0.17549	0.181337	0.241739	0.380008	0.215862	0.234653	0.371393	0.529335	0.52582	0.463063	0.25149	0.43768	0.471919
cg04908077_TC21	0.626002	0.572649	0.469589	0.567702	0.722717	0.609815	0.655041	0.509301	0.614998	0.597892	0.395343	0.479467	0.318392	0.359132	0.394823	0.659433	0.366132	0.600393	0.343917	0.395111	0.331561	0.231326	0.359023	0.557492	0.266749	0.291058	0.557708	0.323905	0.380384	0.436218	0.351839	0.416408	0.654134	0.300615	0.659205	0.313384	0.316819	0.404454	0.313944	0.516735	0.416807	0.357015	0.577627	0.672483	0.693205	0.713561	0.352471	0.669943	0.707389
cg17435796_BC21	0.723989	0.652877	0.576274	0.741078	0.668368	0.732457	0.689725	0.689574	0.660001	0.71981	0.848538	0.754715	0.886114	0.838779	0.848658	0.744116	0.850085	0.633164	0.878752	0.865302	0.846065	0.880728	0.846885	0.589444	0.834941	0.841545	0.79258	0.849323	0.846672	0.779915	0.860619	0.870818	0.615653	0.872726	0.546788	0.823471	0.839696	0.798839	0.827698	0.634554	0.878599	0.821434	0.731893	0.552721	0.567615	0.714162	0.807825	0.54492	0.55366
cg02103843_TC21	0.571513	0.620397	0.554123	0.59889	0.463182	0.597591	0.575427	0.595985	0.650349	0.662708	0.777981	0.663055	0.80383	0.75606	0.743157	0.61432	0.779577	0.587608	0.795103	0.7466	0.732205	0.768775	0.768159	0.570564	0.813207	0.750266	0.697054	0.744408	0.782581	0.686175	0.727251	0.785285	0.534423	0.732908	0.577419	0.75834	0.766562	0.651795	0.746482	0.50521	0.734239	0.78258	0.553403	0.487687	0.486141	0.598611	0.736142	0.538329	0.47568
cg10819004_BC21	0.547128	0.687244	0.537873	0.613389	0.705757	0.646388	0.639338	0.608477	0.609932	0.64814	0.736724	0.741239	0.786713	0.790491	0.781258	0.721281	0.803922	0.579729	0.788785	0.699558	0.788521	0.781256	0.777625	0.519349	0.784335	0.778497	0.68243	0.749484	0.809777	0.762959	0.799386	0.780128	0.565321	0.795788	0.533141	0.785988	0.788452	0.793121	0.7934	0.586419	0.782455	0.760408	0.621741	0.484818	0.503291	0.620729	0.746948	0.496511	0.569748
cg02320356_TC21	0.542825	0.647448	0.536645	0.662117	0.488685	0.634341	0.621182	0.646983	0.663818	0.644544	0.762569	0.705735	0.789106	0.787198	0.725252	0.659742	0.752764	0.600689	0.770217	0.743856	0.731823	0.733042	0.785506	0.600666	0.797755	0.759947	0.650652	0.757789	0.777584	0.745735	0.802466	0.790004	0.525477	0.729462	0.556142	0.802309	0.760251	0.734297	0.751783	0.589528	0.775752	0.741783	0.687295	0.612502	0.444443	0.672938	0.731711	0.543334	0.610338
cg16581308_TC21	0.592042	0.603276	0.529677	0.599949	0.453784	0.596855	0.565023	0.570638	0.617136	0.634649	0.687561	0.664256	0.71556	0.75167	0.738286	0.706249	0.696713	0.599677	0.752985	0.739587	0.735014	0.739667	0.715733	0.554758	0.771373	0.730288	0.626102	0.705465	0.70228	0.660371	0.71854	0.7616	0.516892	0.782378	0.558665	0.755738	0.757915	0.69814	0.748311	0.483259	0.764796	0.730751	0.552132	0.483225	0.435866	0.595989	0.730412	0.485078	0.481369
cg12768523_BC21	0.487098	0.38098	0.357396	0.380413	0.589079	0.417842	0.495188	0.449341	0.48808	0.393757	0.31578	0.322826	0.209368	0.261149	0.237954	0.460315	0.258983	0.503686	0.266556	0.272783	0.224447	0.238319	0.296533	0.49233	0.254171	0.27829	0.434968	0.298512	0.305668	0.345887	0.278778	0.25641	0.53003	0.219651	0.491524	0.215971	0.247512	0.308557	0.269283	0.307768	0.254348	0.214288	0.361378	0.590855	0.602601	0.547388	0.301973	0.628586	0.60342
cg03507534_BC21	0.599278	0.548997	0.497809	0.378671	0.662525	0.47218	0.467706	0.495118	0.515418	0.506698	0.355792	0.440572	0.299272	0.327756	0.321375	0.595878	0.348021	0.518236	0.301617	0.298683	0.332457	0.258935	0.341712	0.483749	0.283239	0.306001	0.512756	0.310612	0.313073	0.413546	0.375893	0.37246	0.56139	0.285449	0.532102	0.262226	0.257053	0.294915	0.282956	0.446163	0.376762	0.316747	0.445235	0.64985	0.637458	0.452778	0.34051	0.575877	0.623584
cg01495742_TC21	0.83643	0.669792	0.676797	0.66592	0.802993	0.6575	0.788639	0.714937	0.731244	0.693396	0.509319	0.646412	0.478806	0.453408	0.447937	0.778492	0.524776	0.733647	0.522745	0.432012	0.433114	0.419563	0.459071	0.765848	0.50252	0.493376	0.795739	0.434173	0.497763	0.596245	0.510846	0.425749	0.739606	0.466909	0.790332	0.438048	0.438273	0.545253	0.570684	0.655971	0.575934	0.438647	0.631437	0.766688	0.83758	0.771281	0.477401	0.713141	0.782442
cg21925598_TC21	0.811941	0.666267	0.630258	0.618033	0.784258	0.622401	0.743252	0.643699	0.727467	NA	0.54685	0.582047	0.423364	0.504268	0.39319	0.73031	0.543453	0.682719	0.452423	0.464564	0.424495	0.411797	0.430528	0.734595	0.554233	0.445204	0.753771	0.47467	0.459942	0.576283	0.488748	0.432207	0.710107	0.444229	0.713549	0.400096	0.461067	0.472495	0.543939	0.63321	0.524715	0.386705	0.601836	0.757135	0.771272	0.722616	0.444872	0.714133	0.734063
cg17965019_TC21	0.356598	0.405201	0.29395	0.39812	0.516682	0.426344	0.399599	0.385914	0.361497	0.312535	0.302122	0.297773	0.220606	0.249963	0.224289	0.438877	0.237479	0.452616	0.247693	0.218868	0.231788	0.207979	0.233726	0.362332	0.234552	0.285931	0.425219	0.270235	0.269124	0.311087	0.23974	0.216932	0.449087	0.189784	0.428176	0.211325	0.247816	0.216477	0.248161	0.281054	0.227303	0.212055	0.327207	0.493455	0.5094	0.430894	0.235453	0.497568	0.51987
cg14455887_BC21	0.68167	0.624053	0.506866	0.496714	0.661226	0.574024	0.586609	0.536514	0.552636	0.511619	0.351114	0.434365	0.31158	0.268289	0.281789	0.556107	0.339289	0.604602	0.28603	0.339779	0.267772	0.263436	0.300406	0.601939	0.318862	0.274167	0.47273	0.263247	0.322007	0.365584	0.295296	0.316677	0.660104	0.276036	0.631994	0.26349	0.221464	0.328394	0.238	0.432294	0.346621	0.263802	0.467256	0.694114	0.68625	0.62644	0.286306	0.720013	0.633408
cg17820459_TC21	0.508707	0.395883	0.349556	0.33555	0.531697	0.407331	0.44765	0.339651	0.406009	0.354212	0.32219	0.302554	0.215326	0.259561	0.218164	0.490511	0.210739	0.291892	0.228082	0.253792	0.237209	0.245318	0.252265	0.452534	0.254595	0.237873	0.422095	0.228038	0.27874	0.277985	0.273248	0.283595	0.390268	0.245461	0.354659	0.203023	0.226819	0.226845	0.228072	0.339729	0.237761	0.239963	0.340597	0.440761	0.461917	0.49722	0.303895	0.493355	0.472093
cg20928875_BC21	0.571785	0.482505	0.266864	0.424956	0.608549	0.457219	0.505794	0.420418	0.385801	0.429317	0.263176	0.281785	0.125437	0.248863	0.210013	0.514476	0.261685	0.457107	0.258242	0.234604	0.232142	0.199512	0.249176	NA	0.299759	0.245489	0.465631	0.298808	0.295925	0.278512	0.333039	0.236894	0.49866	0.225538	0.512758	0.25193	0.179744	0.235619	0.223958	0.313183	0.334396	0.271321	0.38103	0.642072	0.607143	0.445671	0.286589	0.597044	0.543149
cg12830291_BC21	0.435721	0.546911	0.341409	0.411622	0.606785	0.542125	0.487917	0.419518	0.462605	0.404353	0.345285	0.454549	0.216158	0.268965	0.28972	0.604234	0.306396	0.530596	0.274782	0.321136	0.286089	0.210239	0.285834	0.529705	0.271735	0.263973	0.392068	0.263792	0.268231	0.332826	0.331292	0.309967	0.52351	0.249334	0.59436	0.248856	0.200985	0.294819	0.24624	0.37857	0.341405	0.298808	0.360389	0.614342	0.581166	0.511759	0.294208	0.593815	0.590318
cg25714798_BC21	0.715515	0.600081	0.600088	0.604404	0.740068	0.578108	0.678603	0.569681	0.658133	0.604465	0.522014	0.522398	0.395705	0.441375	0.439118	0.695756	0.444747	0.646045	0.407881	0.493003	0.403547	0.391919	0.457757	0.663644	0.45294	0.400882	0.682859	0.418066	0.444882	0.521747	0.483682	0.411374	0.682182	0.440893	0.71741	0.379187	0.397539	0.449556	0.506294	0.541416	0.465754	0.39447	0.541192	0.696332	0.69909	0.719085	0.449313	0.71444	0.685276
cg22715854_TC21	0.75997	0.595835	0.626255	0.641324	0.798995	0.633136	0.698631	0.639825	0.723738	0.644119	0.501575	0.564	0.350218	0.435294	0.408602	0.712756	0.503167	0.723294	0.415622	0.33579	0.422487	0.383602	0.374668	0.73463	0.427202	0.375929	0.734375	0.37009	0.453859	0.550127	0.476279	0.397466	0.686312	0.411484	0.741651	0.380598	0.477725	0.406123	0.3751	0.591646	0.467096	0.354242	0.594582	0.735933	0.770066	0.787768	0.464818	0.678816	0.705989
cg08498787_BC21	0.390171	0.353529	0.313539	0.37243	0.526624	0.402086	0.389267	0.390286	0.45809	0.342645	0.317838	0.365075	0.162675	0.218358	0.205664	0.435905	0.237879	0.470322	0.254222	0.198253	0.190904	0.191597	0.234106	0.493331	0.213036	0.211017	0.395696	0.167059	0.273343	0.304292	0.221191	0.241542	0.423617	0.185011	0.464774	0.154518	0.177742	0.175676	0.213658	0.267969	0.210836	0.20158	0.306155	0.144509	0.479891	0.482851	0.21237	0.473163	0.478488
cg08331313_BC21	0.559883	0.498318	0.36624	0.426815	0.587979	0.506045	0.488215	0.490433	0.498803	0.45791	0.371093	0.426164	0.280193	0.358356	0.323682	0.552649	0.323761	0.488619	0.33364	0.268951	0.260642	0.259965	0.342668	0.530897	0.287728	0.25645	0.469884	0.261437	0.319602	0.313629	0.30261	0.309594	0.487446	0.24972	0.52058	0.238368	0.276658	0.247213	0.308949	0.43728	0.252443	0.29656	0.361469	0.541479	0.596009	0.575424	0.295585	0.624737	0.57177
cg12783776_BC21	0.609738	0.518734	0.374109	0.435438	0.618966	0.536064	0.494861	0.443827	0.590572	0.481173	0.31322	0.403135	0.274245	0.31292	0.335818	0.51013	0.322616	0.424398	0.294191	0.286847	0.257846	0.281844	0.29704	0.547585	0.313103	0.300087	0.478545	0.256542	0.344706	0.353583	0.282013	0.298419	0.519245	0.254663	0.529363	0.217596	0.318754	0.265787	0.299853	0.419516	0.274551	0.283491	0.405766	0.588394	0.629377	0.535335	0.312393	0.623546	0.652339
cg24360909_TC21	0.570307	0.563166	0.39944	0.446568	0.627178	0.428258	0.50567	0.499219	0.485757	0.450807	0.342984	0.414145	0.233152	0.336266	0.329674	0.532945	0.307347	0.520399	0.297854	0.413007	0.288472	0.230562	0.343071	0.561662	0.228419	0.320184	0.493127	0.29252	0.325506	0.366022	0.332671	0.302067	0.53454	0.285894	0.528476	0.266061	0.27898	0.289493	0.333001	0.401504	0.342949	0.281594	0.423483	0.632604	0.583292	0.562201	0.328325	0.608241	0.592447
cg16429748_BC21	0.515094	0.462508	0.330742	0.418488	0.611667	0.486513	0.501194	0.448768	0.464801	0.44658	0.320873	0.360268	0.208267	0.287591	0.257643	0.506631	0.283374	0.545644	0.282454	0.281412	0.224561	0.246403	0.308657	0.492439	0.266508	0.315388	0.481865	0.240467	0.315656	0.360945	0.289676	0.29412	0.517273	0.270479	0.572642	0.217682	0.239398	0.321288	0.306745	0.343758	0.256637	0.28253	0.367791	0.586413	0.619268	0.542394	0.337238	0.604363	0.622635
cg02049405_TC11	0.441146	0.44552	0.264124	0.405545	0.574221	0.40695	0.406096	0.408375	0.402002	0.361543	0.298457	0.347221	0.182775	0.219134	0.298099	0.489956	0.223114	0.499891	0.220336	0.225741	0.195283	0.217109	0.232772	0.429925	0.227922	0.298763	0.363523	0.189286	0.275964	0.314849	0.267234	0.272125	0.490867	0.209581	0.52584	0.249353	0.24031	0.274728	0.281566	0.293752	0.24602	0.254909	0.344574	0.521679	0.559514	0.563376	0.307025	0.505964	0.499371
cg19939130_BC21	0.585562	0.673823	0.622346	0.717314	0.516378	0.698265	0.674542	0.626821	0.646562	0.661149	0.767663	0.7544	0.831715	0.798954	0.806528	0.711199	0.804914	0.569502	0.81124	0.785643	0.792295	0.830226	0.801626	0.58486	0.824334	0.778242	0.733343	0.815819	0.780866	0.733562	0.824916	0.794737	0.564489	0.836362	0.614453	0.802195	0.805393	0.75409	0.793342	0.64436	0.817482	0.807092	0.682976	0.518209	0.491987	0.668847	0.803766	0.636193	0.546704
cg01297721_BC11	0.504282	0.528052	0.331862	0.390517	0.539018	0.571152	0.423191	0.47587	0.467418	0.413627	0.350385	0.302322	0.26151	0.274302	0.233361	0.5346	0.267274	0.491016	0.256597	0.2211	0.286266	0.244568	0.284313	0.536973	0.274148	0.306288	0.529164	0.349072	0.307838	0.260232	0.287191	0.287667	0.52366	0.298056	0.504732	0.224298	0.343322	0.308018	0.336745	0.282541	0.266219	0.312669	0.440556	0.483212	0.554888	0.461919	0.35803	0.481017	0.483577
cg20024850_TC11	0.510007	0.383804	0.472417	0.453597	0.509452	0.46465	0.318691	0.491515	0.475768	0.425889	0.261963	0.242959	0.207254	0.211672	0.230674	0.479032	0.208687	0.323353	0.247326	0.249116	0.255716	0.242127	0.238505	0.479852	0.264398	0.230648	0.48047	0.230335	0.246884	0.331526	0.25638	0.296233	0.438366	0.235687	0.56982	0.196984	0.222029	0.248278	0.236147	0.328548	0.235699	0.299259	0.459427	0.484368	0.563122	0.406628	0.257835	0.552865	0.504368
cg06118609_BC21	0.465204	0.501514	0.444748	0.558792	0.356448	0.416878	0.495651	0.51101	0.53111	0.473307	0.607366	0.561318	0.612929	0.693529	0.641267	0.518106	0.636353	0.515032	0.671257	0.692982	0.631871	0.625939	0.678408	0.449558	0.720378	0.649342	0.512145	0.698334	0.65553	0.576388	0.668304	0.653437	0.41859	0.671194	0.42837	0.619121	0.702203	0.614678	0.577554	0.381539	0.676363	0.634619	0.50148	0.356981	0.345857	0.428491	0.670681	0.375673	0.389485
cg11236543_BC21	0.543677	0.57662	0.547997	0.524925	0.428427	0.541769	0.511272	0.529024	0.569459	0.576757	0.652176	0.545899	0.719307	0.709144	0.722438	0.568428	0.678671	0.48052	0.619065	0.743963	0.690626	0.679061	0.619469	0.568787	0.706922	0.700687	0.570297	0.692611	0.681782	0.633829	0.740698	0.686462	0.465039	0.712573	0.475297	0.680713	0.689608	0.67228	0.719792	0.454862	0.756538	0.702101	0.598073	0.518578	0.392447	0.522637	0.666563	0.464556	0.45062
cg08924203_TC21	0.445928	0.543681	0.367917	0.451903	0.506347	0.481023	0.430202	0.364002	0.456175	0.422762	0.232639	0.259488	0.253597	0.25458	0.217605	0.537284	0.255906	0.412128	0.222295	0.22594	0.232417	0.24535	0.257109	0.500162	0.232753	0.231766	0.459467	0.207212	0.265803	0.266439	0.263876	0.246365	0.481407	0.217078	0.472461	0.160292	0.242086	0.215394	0.238682	0.316155	0.219862	0.190819	0.368439	0.533718	0.250746	0.366171	0.279666	0.545725	0.592681
cg08860070_TC11	0.549212	0.483783	0.598929	0.418452	0.56104	0.502671	0.63422	0.512881	0.482924	0.362004	0.264313	0.299742	0.153141	0.17136	0.174325	0.662082	0.199692	0.505919	0.1834	0.274394	0.205174	0.178649	0.196318	0.657032	0.243395	0.172506	0.570803	0.162996	0.220797	0.305753	0.202845	0.185592	0.657653	0.18298	0.660976	0.158815	0.159554	0.193466	0.190972	0.48392	0.193049	0.196851	0.461871	0.72234	0.736099	0.58214	0.214191	0.637149	0.693819
cg15942185_TC21	0.56861	0.55744	0.519157	0.527989	0.699238	0.526881	0.618044	0.498008	0.631593	0.513334	0.438848	0.472721	0.352594	0.348231	0.310153	0.619941	0.347034	0.612013	0.356037	0.394063	0.334648	0.313523	0.330568	0.64794	0.356994	0.356731	0.588084	0.356918	0.377081	0.429279	0.363818	0.289166	0.636004	0.342753	0.664137	0.285686	0.336221	0.360276	0.481685	0.474023	0.296239	0.290184	0.461558	0.684134	0.705875	0.656074	0.358197	0.726867	0.66514
cg24271671_BC21	0.670364	0.573631	0.567487	0.576412	0.707953	0.556445	0.568743	0.610257	0.577336	0.494891	0.441252	0.507502	0.280981	0.393172	0.321118	0.636416	0.382082	0.550137	0.428191	0.291994	0.344454	0.344706	0.39086	0.582409	0.365827	0.32542	0.572578	0.290068	0.431275	0.419695	0.427598	0.380128	0.615419	0.31001	0.64847	0.39068	0.358226	0.381061	0.358989	0.528147	0.400307	0.376558	0.545371	0.699423	0.715762	0.602568	0.383568	0.619518	0.713591
cg09038676_BC21	0.354307	0.436349	0.399569	0.407515	0.538393	0.445633	0.421632	0.296758	0.519568	0.323677	0.307049	0.30904	0.214084	0.254616	0.243754	0.49061	0.275662	0.5133	0.265523	0.21623	0.211529	0.221097	0.297941	0.437993	0.220561	0.191305	0.420957	0.195822	0.245295	0.298674	0.203984	0.217056	0.423702	0.205626	0.476776	0.191784	0.179453	0.207554	0.213866	0.342522	0.220001	0.19169	0.362104	0.601011	0.428433	0.474035	0.245759	0.603004	0.539399
cg09918467_BC21	0.691764	0.616611	0.484092	0.536889	0.728092	0.574955	0.643349	0.489389	0.609138	0.541256	0.409312	0.443218	0.304498	0.377985	0.317664	0.693968	0.404087	0.64865	0.323391	0.346323	0.304305	0.292949	0.36149	0.582825	0.405552	0.290047	0.573022	0.361699	0.352325	0.456381	0.370018	0.300576	0.614207	0.338266	0.684299	0.276323	0.296723	0.354959	0.465618	0.497194	0.434824	0.311543	0.459954	0.694634	0.735416	0.738042	0.353084	0.665521	0.647255
cg06760830_TC21	0.585113	0.394826	0.470077	0.377523	0.591566	0.520463	0.496857	0.444174	0.50681	0.474655	0.348045	0.381638	0.270693	0.307453	0.289285	0.495487	0.276644	0.486661	0.263049	0.25077	0.274663	0.280692	0.324947	0.483447	0.316583	0.298116	0.469498	0.27095	0.361571	0.392771	0.292018	0.304649	0.524901	0.286816	0.489933	0.271318	0.264242	0.256398	0.332326	0.414106	0.259919	0.266132	0.357951	0.59421	0.607793	0.553546	0.305871	0.493228	0.64059
cg11709405_BC21	0.625558	0.487402	0.478611	0.431495	0.686474	0.598626	0.586735	0.52519	0.622423	0.476831	0.380634	0.427329	0.338391	0.355145	0.347161	0.589852	0.375789	0.622153	0.391441	0.33864	0.32975	0.358086	0.362045	0.564164	0.323832	0.372415	0.572511	0.348523	0.368817	0.406099	0.418441	0.334702	0.602228	0.340115	0.618534	0.280245	0.263216	0.345946	0.369562	0.44065	0.416756	0.319862	0.433246	0.621339	0.703818	0.686246	0.351009	0.704186	0.659159
cg17480760_BC11	0.47003	0.398776	0.384632	0.415396	0.438469	0.431484	0.425847	0.445384	0.480997	0.390638	0.372661	0.323402	0.263252	0.227725	0.228632	0.516984	0.248765	0.471524	0.27973	0.229537	0.255852	0.232452	0.266363	0.329609	0.267252	0.264887	0.264148	0.224491	0.291279	0.30861	0.284279	0.248878	0.47056	0.21612	0.523863	0.172373	0.256227	0.244673	0.326553	0.231229	0.245786	0.223379	0.393437	0.51005	0.44735	0.530482	0.311056	0.449177	0.497924
cg24577233_BC11	0.591889	0.472953	0.47721	0.455982	0.658437	0.401343	0.547377	0.444094	0.430164	0.445004	0.287783	0.381121	0.160749	0.237906	0.239203	0.521566	0.267844	0.529943	0.196506	0.260226	0.228549	0.191235	0.248511	0.532005	0.212916	0.179307	0.449922	0.229452	0.258661	0.351997	0.24683	0.317712	0.54101	0.193044	0.619847	0.165995	0.145536	0.214991	0.219558	0.418656	0.240279	0.313012	0.405883	0.661655	0.645327	0.497338	0.254327	0.695292	0.688918
cg07097417_BC21	0.508971	0.462854	0.41499	0.419212	0.627875	0.506248	0.502224	0.479457	0.448741	0.428832	0.308342	0.350643	0.189843	0.273145	0.30419	0.56255	0.304905	0.5315	0.284722	0.31799	0.262461	0.23243	0.287217	0.547056	0.213271	0.235035	0.430218	0.21934	0.311481	0.324628	0.307748	0.291229	0.525771	0.265122	0.617363	0.268268	0.208717	0.291556	0.26343	0.347725	0.289736	0.262698	0.422818	0.603593	0.576271	0.521456	0.30904	0.624951	0.622202
cg15083233_TC21	0.497431	0.429334	0.426237	0.350564	0.545003	0.392599	0.428284	0.342844	0.473702	0.416452	0.29123	0.390596	0.173983	0.196459	0.287138	0.486559	0.259355	0.527607	0.226774	0.217207	0.192624	0.206127	0.2708	0.450326	0.216045	0.23216	0.413388	0.182585	0.247651	0.338081	0.305617	0.250533	0.475162	0.19772	0.509423	0.187594	0.158195	0.185075	0.207951	0.260784	0.326788	0.242436	0.324435	0.619538	0.575954	0.485596	0.239533	0.536647	0.554754
cg26479625_BC21	0.609224	0.448765	0.482589	0.396551	0.572468	0.524108	0.48718	0.446297	0.507767	0.45786	0.351787	0.367242	0.287708	0.356745	0.370981	0.550336	0.374964	0.484462	0.337438	0.296278	0.251625	0.290775	0.357674	0.491518	0.283767	0.275633	0.48338	0.274968	0.342672	0.388223	0.303537	0.315525	0.503797	0.302146	0.566721	0.241012	0.223744	0.25516	0.275265	0.389125	0.324163	0.292646	0.371394	0.621694	0.57456	0.52093	0.305385	0.472861	0.566071
cg06248767_BC11	0.544617	0.490953	0.395146	0.380311	0.489207	0.548325	0.48454	0.354348	0.459206	0.354595	0.317141	0.375322	0.300814	0.339369	0.314511	0.560474	0.275614	0.554588	0.311668	0.228861	0.240945	0.229964	0.284924	0.509403	0.21577	0.235545	0.454605	0.195998	0.256388	0.303412	0.265971	0.26857	0.498229	0.199038	NA	0.201443	0.211352	0.251632	0.330581	0.345729	0.281578	0.227724	0.382796	0.608045	0.563267	0.530401	0.270865	0.608124	0.610258
cg18790787_TC21	0.614418	0.631243	0.627926	0.699847	0.586802	0.636973	0.742516	0.694777	0.694542	0.635519	0.738932	0.713969	0.838891	0.766386	0.807846	0.719374	0.767509	0.693227	0.805923	0.799857	0.790212	0.786481	0.766946	0.613614	0.813568	0.822423	0.697086	0.785761	0.815509	0.742509	0.769296	0.838015	0.522592	0.777687	0.604184	0.772273	0.795057	0.783202	0.809235	0.588844	0.801778	0.779326	0.704883	0.559538	0.793742	0.641411	0.785045	0.539968	0.579496
cg00105450_BC21	0.577217	0.70179	0.518671	0.669387	0.464247	0.577317	0.652838	0.572985	0.611811	0.611792	0.731001	0.730951	0.81594	0.799137	0.778722	0.630926	0.720903	0.532015	0.749208	0.807986	0.812707	0.774053	0.714157	0.544061	0.808515	0.722784	0.644934	0.782011	0.763956	0.770523	0.7471	0.786288	0.513635	0.813649	0.527745	0.764032	0.785181	0.709563	0.713043	0.534932	0.781686	0.756341	0.582397	0.437767	0.453745	0.575906	0.746224	0.524649	0.504886
cg19462716_TC21	0.563324	0.632227	0.577741	0.590424	0.450981	0.659591	0.571682	0.573895	0.631704	0.585317	0.689159	0.627745	0.776288	0.733716	0.740311	0.652097	0.711418	0.535482	0.727158	0.681531	0.756003	0.756592	0.732565	0.538017	0.774044	0.73786	0.654321	0.709906	0.717682	0.696541	0.703006	0.709659	0.528445	0.768712	0.525436	0.703772	0.78654	0.669744	0.703524	0.544719	0.725907	0.760214	0.576753	0.650997	0.600054	0.559377	0.734935	0.470686	0.487168
cg13634736_BC21	0.567888	0.457865	0.353026	0.473745	0.562599	0.502568	0.487655	0.467213	0.529607	0.44389	0.381017	0.399555	0.236521	0.35197	0.342771	0.560057	0.337799	0.538038	0.318886	0.274225	0.258062	0.270283	0.259884	0.518282	0.286882	0.24921	0.445106	0.237126	0.387396	0.407638	0.270813	0.314225	0.452666	0.270014	0.504791	0.256397	0.224742	0.285921	0.277872	0.375864	0.25488	0.25868	0.419533	0.557188	0.553554	0.367266	0.289584	0.543818	0.549463
cg24587305_BC21	0.558905	0.510666	0.395763	0.433745	0.612215	0.49529	0.496047	0.426327	0.50766	0.402022	0.357153	0.392667	0.269734	0.345212	0.329156	0.52446	0.361941	0.54243	0.311239	0.284662	0.256841	0.264742	0.34749	0.455796	0.280512	0.321351	0.462853	0.308653	0.336299	0.379919	0.309388	0.314112	0.514917	0.285819	0.53644	0.289581	0.270174	0.261696	0.297445	0.345111	0.269637	0.309616	0.374438	0.563328	0.59458	0.517359	0.29573	0.495243	0.587478
cg24323759_BC21	0.57669	0.582343	0.514885	0.53595	0.630188	0.452242	0.541156	0.497563	0.559777	0.502638	0.431805	0.436363	0.329293	0.358921	0.342694	0.664652	0.414424	0.620603	0.346886	0.355864	0.327869	0.303461	0.339997	0.618992	0.422962	0.320351	0.493952	0.329081	0.3644	0.425466	0.402397	0.326032	0.483207	0.345206	0.615951	0.277271	0.339145	0.38127	0.427682	0.450133	0.438303	0.328461	0.505336	0.676677	0.554942	0.60855	0.371364	0.664394	0.661416
cg01894657_BC21	0.620349	0.59351	0.603957	0.695495	0.47273	0.613664	0.57513	0.634624	0.679082	0.647751	0.76304	0.780353	0.826441	0.836235	0.81812	0.734265	0.829179	0.531049	0.800773	0.762946	0.817709	0.8329	0.82483	0.633359	0.836559	0.797969	0.647863	0.817913	0.774264	0.721607	0.773069	0.842236	0.499004	0.844286	0.512522	0.765401	0.800684	0.750995	0.797752	0.568635	0.818871	0.792152	0.65063	0.559906	0.512544	0.642974	0.800714	0.546036	0.46362
cg24679030_TC21	0.581629	0.536044	0.464014	0.41335	0.677636	0.347436	0.609825	0.414509	0.485968	0.454293	0.329079	0.4295	0.137465	0.265898	0.169424	0.550199	0.203067	0.541124	0.191956	0.371207	0.217535	0.145116	0.198261	0.588339	0.148979	0.203384	0.447254	0.23463	0.176986	0.305581	0.246434	0.192828	0.5763	0.170405	0.552349	0.21493	0.17715	0.192109	0.158085	0.368872	0.251011	0.181669	0.426883	0.599042	0.561413	0.557128	0.390118	0.539475	0.572493
cg22524657_BC11	0.540642	0.438582	0.378495	0.471936	0.59409	0.479498	0.443591	0.413668	0.489807	0.354496	0.209232	0.220073	0.136822	0.177065	0.210405	0.323452	0.173865	0.363807	0.280814	0.213336	0.224999	0.199269	0.221821	0.46934	0.228257	0.209164	0.390196	0.205415	0.226825	0.322631	0.211404	0.195109	0.521534	0.192052	0.527728	0.160281	0.184515	0.202451	0.218898	0.163454	0.216391	0.21397	0.316671	0.530445	0.652924	0.49351	0.233971	0.634893	0.583518
cg13922160_BC21	0.580746	0.541636	0.391763	0.347114	0.616681	0.433475	0.486315	0.377117	0.404215	0.416521	0.259127	0.287915	0.16093	0.242096	0.228331	0.52857	0.246074	0.557009	0.25237	0.242736	0.255866	0.226956	0.260683	0.53022	0.282565	0.236624	0.457887	0.251139	0.288157	0.346999	0.255165	0.283185	0.579927	0.232589	0.58372	0.205942	0.189257	0.23381	0.239621	0.376516	0.266065	0.233268	0.375351	0.634079	0.677396	0.421056	0.255716	0.555565	0.573433
cg05961769_TC21	0.752071	0.621867	0.518292	0.577311	0.728578	0.723795	0.710968	0.60659	0.712066	0.623263	0.397299	0.516903	0.316083	0.422431	0.325107	0.632024	0.402794	0.671191	0.412576	0.373214	0.369965	0.337638	0.424997	0.694631	0.471553	0.412668	0.707713	0.306917	0.40639	0.481341	0.416228	0.380118	0.666311	0.310768	0.731519	0.337624	0.266784	0.409526	0.314716	0.504875	0.313834	0.350467	0.540144	0.744	0.785451	0.725171	0.403829	0.744337	0.702794
cg19142740_TC21	0.535342	0.487272	0.462531	0.511153	0.684505	0.576068	0.513314	0.517567	0.475847	0.51856	0.410689	0.414682	0.25332	0.378022	0.353829	0.582073	0.374129	0.581926	0.366406	0.342129	0.32844	0.307637	0.373866	0.566346	0.301479	0.345128	0.544985	0.349875	0.384313	0.436999	0.364368	0.395327	0.564698	0.300556	0.606825	0.319328	0.280778	0.342589	0.353584	0.456764	0.334783	0.336434	0.475382	0.627574	0.667437	0.607723	0.338298	0.557912	0.599742
cg19758391_TC21	0.76229	0.613577	0.64671	0.628693	0.724358	0.651565	0.697052	0.673368	0.667013	0.67699	0.515573	0.517605	0.445967	0.474744	0.415976	0.752852	0.500822	0.703899	0.457306	0.510236	0.390821	0.380587	0.42302	0.727531	0.460325	0.429486	0.698273	0.402454	0.453802	0.528015	0.495287	0.410234	0.700991	0.414327	0.709172	0.449814	0.437084	0.461937	0.498455	0.59458	0.519549	0.458125	0.549958	0.78822	0.789604	0.769562	0.490304	0.733341	0.736317
cg27102138_TC21	0.468756	0.695732	0.61971	0.64818	0.45311	0.610178	0.712782	0.611848	0.648373	0.632324	0.757194	0.73007	0.810986	0.841846	0.814144	0.663576	0.759794	0.584801	0.775786	0.776962	0.818059	0.765321	0.747938	0.588591	0.82752	0.778384	0.703025	0.770572	0.816805	0.812185	0.818749	0.7855	0.531279	0.818651	0.658201	0.787989	0.824119	0.760681	0.821009	0.651375	0.7115	0.769246	0.657001	0.554144	0.589885	0.650923	0.820445	0.596404	0.543524
cg16444628_TC21	0.492082	0.632413	0.416389	0.553136	0.411189	0.579346	0.499392	0.523972	0.600259	0.568604	0.628777	0.596287	0.726559	0.658643	0.67454	0.551625	0.666681	0.501176	0.665952	0.682781	0.733712	0.692855	0.655478	0.476148	0.697928	0.627572	0.58185	0.695308	0.672374	0.596642	0.704029	0.669716	0.512261	0.707856	0.508534	0.638816	0.71886	0.652995	0.661808	0.450387	0.661267	0.689947	0.55485	0.459384	0.418087	0.534071	0.668651	0.481662	0.396476
cg24452181_BC11	0.528376	0.480805	0.441822	0.352641	0.571347	0.418909	0.435238	0.284071	0.412851	0.408703	0.247992	0.364506	0.224599	0.304308	0.233156	0.429711	0.267772	0.457786	0.23718	0.242876	0.211668	0.222543	0.257934	0.439676	0.251845	0.249361	0.46731	0.228405	0.273468	0.393359	0.243903	0.239128	0.443245	0.20199	0.488149	0.168664	0.240216	0.210294	0.256408	0.310882	0.225528	0.276636	0.360949	0.5794	0.576048	0.46251	0.279792	0.503014	0.571944
cg21618157_BC21	0.583417	0.4893	0.383534	0.466396	0.609077	0.501132	0.536193	0.540357	0.493245	0.487202	0.372619	0.392519	0.337882	0.310671	0.334924	0.598901	0.356486	0.539044	0.344243	0.330003	0.311701	0.300612	0.367214	0.571893	0.308674	0.370707	0.453327	0.31232	0.386565	0.420872	0.343522	0.331815	0.522447	0.308119	0.573919	0.308278	0.340091	0.36245	0.332267	0.412978	0.333868	0.31269	0.428599	0.627895	0.618623	0.595586	0.372385	0.629944	0.646201
cg14781001_BC21	0.555436	0.573236	0.525205	0.599987	0.4303	0.553686	0.57222	0.56865	0.607092	0.632494	0.688766	0.675839	0.764751	0.713451	0.744715	0.595873	0.75744	0.548495	0.737676	0.705426	0.771527	0.733988	0.77171	0.580785	0.732992	0.713428	0.625603	0.734643	0.755929	0.700659	0.734462	0.746124	0.542203	0.690733	0.538831	0.72036	0.748961	0.68361	0.759082	0.513267	0.720763	0.743317	0.634067	0.461588	0.460873	0.619876	0.740086	0.572439	0.468785
cg24008544_TC11	0.491299	0.439535	0.186466	0.272664	0.502135	0.333223	0.392483	0.378207	0.424635	0.243389	0.319346	0.312347	0.122299	0.246434	0.20029	0.407864	0.254006	0.440902	0.242776	0.207494	0.179585	0.176851	0.20983	0.363254	0.207144	0.175915	0.348117	0.171187	0.217157	0.297687	0.204486	0.182933	0.415055	0.145508	0.393154	0.114695	0.148514	0.159081	0.197049	0.249628	0.213435	0.15754	0.281378	0.456995	0.490612	0.385444	0.211733	0.552711	0.521658
cg07247214_BC21	0.578927	0.537833	0.572013	0.597131	0.449814	0.547853	0.527521	0.550044	0.620307	0.587602	0.724745	0.605982	0.787419	0.736826	0.745223	0.608555	0.682446	0.540659	0.736861	0.756233	0.738443	0.775817	0.706194	0.52715	0.741144	0.718719	0.647993	0.708146	0.709514	0.616255	0.756066	0.736429	0.4868	0.716043	0.508829	0.656079	0.725595	0.676409	0.655648	0.506748	0.738617	0.709051	0.578474	0.464099	0.449931	0.581671	0.727802	0.443745	0.442003
cg00224083_BC21	0.460066	0.46097	0.372872	0.415215	0.646832	0.390103	0.519943	0.435557	0.443612	0.437085	0.318373	0.39987	0.229971	0.293399	0.265246	0.543143	0.261445	0.563575	0.263441	0.284395	0.251868	0.246935	0.28228	0.483418	0.280886	0.257264	0.405236	0.257105	0.298934	0.33774	0.299199	0.27514	0.581918	0.25741	0.519062	0.225323	0.29191	0.262457	0.380057	0.41705	0.243032	0.24728	0.388971	0.625986	0.538995	0.47886	0.307	0.534659	0.578387
cg17282004_BC11	0.574141	0.525649	0.44174	0.519931	0.38383	0.650593	0.561801	0.545818	0.569696	0.53311	0.414533	0.515854	0.354343	0.37736	0.349484	0.596349	0.356702	0.510232	0.383065	0.300519	0.362021	0.387064	0.426529	0.576556	0.384774	0.373045	0.594146	0.354412	0.411194	0.464338	0.364716	0.356469	0.590518	0.322762	0.635659	0.375453	0.429022	0.384124	0.370664	0.482288	0.364013	0.386146	0.505326	0.658586	0.651757	0.624286	0.419062	0.651161	0.654078
cg01210399_BC21	0.626233	0.582704	0.577579	0.516308	0.693143	0.540511	0.614681	0.546473	0.619462	0.589187	0.485728	0.498063	0.371986	0.428373	0.376728	0.633486	0.414532	0.61303	0.427847	0.440339	0.374871	0.355327	0.375299	0.639091	0.44945	0.366298	0.579958	0.368513	0.398396	0.490911	0.423899	0.366416	0.620084	0.398294	0.670751	0.349526	0.392173	0.395081	0.47746	0.488679	0.463751	0.337373	0.499185	0.663158	0.688896	0.695599	0.368998	0.6696	0.630214
cg14801374_TC21	0.649494	0.651706	0.672796	0.623053	0.789678	0.647319	0.65413	0.608175	0.653445	0.633515	0.47657	0.588466	0.408862	0.423736	0.364541	0.688691	0.470168	0.623543	0.454248	0.448388	0.468561	0.41806	0.473197	0.742799	0.489855	0.41605	0.701051	0.489921	0.481496	0.493994	0.40613	0.504571	0.707165	0.504348	0.769936	0.45083	0.559103	0.504575	0.513247	0.550542	0.424557	0.458961	0.582117	0.7563	0.767092	0.768113	0.522834	0.66022	0.707999
cg11498967_TC21	0.52278	0.479402	0.312017	0.354068	0.462108	0.439771	0.365777	0.454407	0.433666	0.401955	0.266832	0.33542	0.197004	0.292627	0.215019	0.496313	0.275472	0.437756	0.275239	0.312641	0.24526	0.21527	0.276552	0.354384	0.308307	0.265254	0.385301	0.228083	0.24219	0.330615	0.2514	0.256834	0.432616	0.255291	0.541977	0.207905	0.236464	0.241986	0.364218	0.39528	0.351187	0.21342	0.331835	0.543319	0.441265	0.484245	0.266622	0.523183	0.569963
cg05673079_TC21	0.504072	0.633686	0.415837	0.699518	0.41455	0.534575	0.510382	0.587462	0.563964	0.69196	0.741606	0.61177	0.736908	0.756203	0.757304	0.560045	0.70245	0.537339	0.736755	0.698982	0.770554	0.767259	0.703552	0.520449	0.712411	0.729638	0.614988	0.692505	0.74126	0.69344	0.73786	0.718217	0.633442	0.757141	0.540058	0.702432	0.790428	0.68925	0.715489	0.496577	0.769494	0.733332	0.539522	0.45264	0.44743	0.557823	0.719615	0.502137	0.398418
cg12009710_BC21	0.531779	0.568759	0.452884	0.430005	0.6335	0.445236	0.496181	0.433003	0.518873	0.398286	0.35669	0.378936	0.295134	0.323526	0.350892	0.554047	0.362916	0.529755	0.356328	0.312999	0.296516	0.262687	0.321512	0.542137	0.271436	0.326008	0.422	0.252267	0.286176	0.348381	0.381077	0.332146	0.496907	0.277319	0.607312	0.27911	0.248846	0.304359	0.328693	0.469416	0.402782	0.277612	0.379848	0.598027	0.564002	0.554691	0.329233	0.575528	0.592496
cg06361405_BC21	0.570704	0.557511	0.214072	0.380503	0.613753	0.330819	0.47199	0.395635	0.429463	0.344857	0.275854	0.338634	0.197619	0.260168	0.220481	0.471925	0.241587	0.402765	0.267048	0.22246	0.203848	0.231267	0.261499	0.396335	0.246269	0.219995	0.383916	0.194065	0.297527	0.299903	0.246506	0.249516	0.490844	0.203532	0.525076	0.169278	0.212974	0.214999	0.232219	0.382251	0.21869	0.205274	0.327816	0.591751	0.540189	0.464855	0.25954	0.651854	0.561194
cg10616216_TC21	0.648252	0.626111	0.464532	0.468823	0.649516	0.540108	0.65458	0.506899	0.653119	0.568724	0.410079	0.428336	0.309687	0.367732	0.334545	0.585409	0.360408	0.593402	0.348463	0.379633	0.331907	0.315766	0.372133	0.591775	0.447877	0.364904	0.642537	0.331016	0.409621	0.45164	0.344673	0.38618	0.586943	0.314692	0.620623	0.301446	0.375546	0.387265	0.377154	0.466361	0.352169	0.331347	0.449916	0.679714	0.690257	0.684833	0.410418	0.693771	0.686023
cg11521404_BC11	0.456013	0.226328	0.341536	0.462757	0.411038	0.487893	0.428889	0.426608	0.542605	0.462626	0.315107	0.343168	0.214856	0.202168	0.230207	0.364544	0.2079	0.478723	0.287149	0.249784	0.224416	0.24583	0.256538	0.484415	0.279767	0.245204	0.431587	0.221237	0.300324	0.359642	0.238428	0.213907	0.470541	0.199172	0.515153	0.173254	0.276869	0.215518	0.22589	0.3692	0.222279	0.207142	0.430811	0.380925	0.515518	0.402042	0.245432	0.517084	0.504881
cg08163199_BC11	0.499002	0.468274	0.366836	0.431704	0.512194	0.518043	0.450351	0.455829	0.511697	0.460712	0.425237	0.409285	0.170703	0.239982	0.195934	0.511559	0.344405	0.505545	0.254881	0.210724	0.251674	0.203461	0.26544	0.496256	0.233158	0.247515	0.495503	0.156421	0.285387	0.390296	0.237874	0.251068	0.466285	0.236829	0.487104	0.156554	0.269746	0.228505	0.261945	0.339825	0.208832	0.187706	0.414824	0.495177	0.521022	0.524508	0.263404	0.509987	0.506108
cg17472649_BC21	0.774608	0.629849	0.632697	0.627573	0.755199	0.5647	0.723006	0.581459	0.727155	0.649703	0.561784	0.613733	0.396045	0.45659	0.433831	0.738023	0.456694	0.696927	0.434197	0.44919	0.417516	0.366527	0.446755	0.660976	0.507754	0.411211	0.715811	0.451416	0.465472	0.540073	0.425423	0.440542	0.704372	0.44859	0.730642	0.392844	0.414343	0.458443	0.511358	0.584015	0.52769	0.416183	0.638651	0.764372	0.793751	0.75396	0.439209	0.689306	0.692017
cg24137543_BC21	0.520768	0.388422	0.375839	0.41573	0.522859	0.330396	0.429578	0.374695	0.407082	0.31839	0.310496	0.351541	0.220361	0.26375	0.238719	0.507529	0.259298	0.441948	0.274601	0.266914	0.246106	0.254253	0.240607	0.427294	0.273053	0.241493	0.348751	0.241738	0.286119	0.306201	0.272983	0.255456	0.42687	0.235946	0.508083	0.188412	0.233697	0.233771	0.261351	0.29685	0.245039	0.236116	0.411919	0.502237	0.550358	0.483075	0.274511	0.555758	0.579112
cg09296001_TC11	0.460232	0.47105	0.32936	0.377875	0.50322	0.487668	0.430406	0.38142	0.471342	0.388456	0.332749	0.359946	0.236177	0.342813	0.253932	0.51139	0.281017	0.474358	0.224639	0.242134	0.220708	0.200366	0.288637	0.469986	0.248153	0.260702	0.432343	0.216417	0.368195	0.356328	0.236451	0.266841	0.442021	0.200038	0.483824	0.175226	0.216694	0.231383	0.254427	0.359214	0.238428	0.216986	0.34049	0.483681	0.467071	0.488061	0.262598	0.527003	0.484661
cg06611109_TC21	0.449252	0.642784	0.551268	0.658876	0.405035	0.546463	0.483851	0.577524	0.63059	0.643877	0.659443	0.574946	0.750421	0.796273	0.768343	0.625528	0.785507	0.602076	0.742033	0.729799	0.769474	0.788877	0.792895	0.600292	0.730072	0.75326	0.58869	0.749949	0.777594	0.72573	0.786787	0.783981	0.501453	0.796926	0.534846	0.738915	0.750594	0.690377	0.781512	0.509892	0.782288	0.676655	0.544111	0.627621	0.398338	0.587027	0.800315	0.638909	0.474196
cg15296664_BC21	0.844355	0.67272	0.659656	0.673561	0.845929	0.648873	0.750594	0.672494	0.781095	0.676093	0.575895	0.65411	0.380393	0.492645	0.47573	0.785965	0.507802	0.7916	0.457493	0.401221	0.380319	0.449102	0.467828	0.785578	0.54919	0.369325	0.830724	0.445342	0.442487	0.551267	0.434546	0.456864	0.780637	0.377057	0.827614	0.437182	0.47835	0.476466	0.546237	0.654047	0.498102	0.379247	0.593822	0.795354	0.821131	0.837006	0.44663	0.808926	0.7927
cg19595651_TC21	0.830609	0.703282	0.701814	0.706203	0.823049	0.700066	0.812258	0.662221	0.78125	0.746549	0.589635	0.636646	0.50181	0.519122	0.491365	0.823974	0.527289	0.767107	0.492913	0.557787	0.501841	0.432505	0.51886	0.749508	0.594976	0.482981	0.776282	0.519297	0.51714	0.630845	0.507674	0.50437	0.754461	0.476098	0.811014	0.450632	0.492333	0.533938	0.596527	0.726551	0.59889	0.466401	0.678397	0.84123	0.847482	0.82137	0.528317	0.774016	0.795093
cg22352818_BC11	0.492719	0.372995	0.243467	0.375582	0.498744	0.40087	0.454227	0.345049	0.433612	0.359998	0.327472	0.331797	0.20682	0.242376	0.278605	0.479134	0.237159	0.424724	0.257682	0.243453	0.214559	0.235062	0.25771	0.441812	0.268774	0.226689	0.42393	0.232818	0.284143	0.347774	0.282358	0.270856	0.449632	0.204932	0.434045	0.296639	0.241418	0.194321	0.24594	0.343828	0.248362	0.22017	0.316019	0.470219	0.525404	0.452733	0.265042	0.490181	0.4495
cg21923482_BC21	0.517427	0.544704	0.424602	0.437447	0.683329	0.49172	0.573339	0.481206	0.522247	0.46452	0.377786	0.370599	0.185985	0.309904	0.294878	0.549796	0.263072	0.559532	0.309996	0.361329	0.273628	0.275983	0.322387	0.595088	0.301855	0.245889	0.520021	0.297936	0.295899	0.416921	0.293957	0.249606	0.603272	0.321243	0.592699	0.21841	0.32375	0.301712	0.298349	0.504145	0.329764	0.272026	0.422671	0.752115	0.712013	0.622941	0.326254	0.679704	0.650833
cg24765668_BC21	0.588148	0.633001	0.529531	0.583979	0.459644	0.572201	0.626948	0.553879	0.624183	0.612509	0.706921	0.662526	0.771261	0.749446	0.718486	0.619429	0.695646	0.564261	0.744443	0.737651	0.774298	0.737843	0.694841	0.569573	0.741375	0.684108	0.604658	0.707058	0.755225	0.691161	0.741049	0.749527	0.540192	0.734419	0.52716	0.720597	0.800629	0.667412	0.747652	0.452205	0.68773	0.717822	0.59178	0.44615	0.440887	0.601127	0.726951	0.473627	0.484417
cg23452969_BC21	0.54071	0.48168	0.4169	0.475357	0.58518	0.57191	0.508155	0.462381	0.546453	0.481388	0.447761	0.438849	0.293739	0.335539	0.361673	0.568989	0.385342	0.56562	0.376501	0.281118	0.257117	0.254981	0.373833	0.574463	0.330111	0.313129	0.528809	0.267116	0.386887	0.433993	0.31356	0.341179	0.531685	0.287053	0.54581	0.268178	0.284722	0.251523	0.308473	0.423891	0.288783	0.334068	0.439872	0.562187	0.585322	0.568833	0.347876	0.536527	0.551079
cg18188717_TC21	0.57468	0.382626	0.412596	0.397135	0.637469	0.524808	0.483847	0.468202	0.51494	0.411617	0.390443	0.391956	0.216336	0.298192	0.28847	0.47181	0.284371	0.488963	0.319224	0.225302	0.255549	0.241814	0.309644	0.516076	0.261833	0.235591	0.460982	0.215494	0.303536	0.351169	0.268057	0.269775	0.523731	0.222652	0.537018	0.230438	0.192309	0.230477	0.262731	0.350577	0.227859	0.211723	0.353429	0.590742	0.589471	0.509416	0.293917	0.61382	0.603091
cg04380340_TC21	0.45532	0.424238	0.198969	0.340031	0.481076	0.291036	0.414666	0.340113	0.383075	0.276224	0.232189	0.269665	0.14836	0.189468	0.183	0.32159	0.186267	0.414661	0.210314	0.201008	0.195361	0.214979	0.198869	0.344836	0.2233	0.19833	0.308184	0.198249	0.23038	0.28293	0.218902	0.203794	0.431362	0.191398	0.416609	0.173733	0.18336	0.202701	0.197409	0.275502	0.191156	0.186355	0.254324	0.503841	0.53848	0.343531	0.253116	0.429431	0.477112
cg10872891_TC21	0.624515	0.638024	0.600876	0.742702	0.509674	0.671294	0.656051	0.699579	0.653792	0.697854	0.780055	0.779257	0.848074	0.812655	0.841862	0.672097	0.797204	0.566149	0.839225	0.855999	0.814452	0.85375	0.795164	0.5941	0.867795	0.819927	0.755879	0.832389	0.82408	0.751967	0.862975	0.822016	0.610949	0.886271	0.568178	0.825449	0.889153	0.791336	0.81738	0.62181	0.829743	0.807873	0.709968	0.514986	0.531762	0.680013	0.832795	0.560516	0.576309
cg10511346_BC21	0.723493	0.607113	0.615029	0.632184	0.8108	0.707046	0.615424	0.64649	0.702487	0.70786	0.518742	0.542326	0.273368	0.461982	0.340328	0.746555	0.38745	0.671274	0.375166	0.414982	0.361408	0.249655	0.395455	0.676612	0.45854	0.363854	0.666811	0.422849	0.370355	0.457915	0.454361	0.463541	0.690323	0.332314	0.798916	0.353424	0.328394	0.365729	0.313113	0.578885	0.516611	0.349666	0.579058	0.787077	0.782955	0.741974	0.343007	0.783662	0.741871
cg19423196_TC21	0.401423	0.508972	0.27593	0.354744	0.620764	0.501242	0.481828	0.395925	0.467741	0.402539	0.301802	0.275612	0.194779	0.285823	0.279047	0.512074	0.285138	0.519218	0.259233	0.313095	0.263145	0.233402	0.260231	0.469943	0.305845	0.248134	0.448521	0.247501	0.310879	0.323707	0.276538	0.262519	0.530058	0.260354	0.478109	0.211896	0.274372	0.239717	0.298713	0.392697	0.283251	0.241151	0.380624	0.611872	0.535496	0.554256	0.303458	0.552892	0.522711
cg03051129_TC21	0.553952	0.676729	0.624527	0.628255	0.434963	0.6129	0.580634	0.667321	0.62583	0.709522	0.744677	0.667108	0.788571	0.767227	0.750273	0.628781	0.7525	0.544208	0.793702	0.760873	0.787654	0.788226	0.764753	0.562783	0.746731	0.690175	0.676613	0.727939	0.803784	0.706673	0.736689	0.758475	0.518991	0.826703	0.517672	0.711699	0.82524	0.750282	0.746098	0.49552	0.759116	0.784109	0.596454	0.420519	0.472694	0.543426	0.754886	0.467562	0.481767
cg18347227_BC21	0.57302	0.472966	0.409818	0.463145	0.695839	0.610288	0.573069	0.507082	0.528306	0.535399	0.374392	0.435764	0.292294	0.359322	0.332312	0.67882	0.337448	0.623806	0.320037	0.388513	0.336088	0.304407	0.339359	0.572686	0.288744	0.331628	0.44871	0.307038	0.322945	0.420311	0.387451	0.374402	0.599292	0.288981	0.590402	0.263089	0.290309	0.338643	0.303746	0.446883	0.428578	0.292672	0.439122	0.629464	0.686136	0.576438	0.352061	0.681643	0.621156
cg24541672_BC11	0.806898	0.660732	0.624423	0.64764	0.802614	0.678238	0.719755	0.624101	0.729699	0.685868	0.541793	0.617604	0.459981	0.479155	0.478002	0.7542	0.561512	0.713475	0.516304	0.529203	0.436119	0.467402	0.458536	0.711677	0.555408	0.498872	0.772092	0.499974	0.521268	0.5903	0.49691	0.463407	0.719578	0.545571	0.751374	0.434782	0.474336	0.53647	0.570145	0.618312	0.56353	0.494536	0.599539	0.785806	0.822251	0.811146	0.513485	0.768809	0.7604
cg11028201_TC21	0.556153	0.514632	0.384055	0.390623	0.526007	0.4604	0.506943	0.476762	0.448891	0.530469	0.265478	0.342173	0.204158	0.244709	0.256747	0.550044	0.240601	0.49974	0.2885	0.298269	0.254755	0.209307	0.274405	0.507516	0.26773	0.28075	0.382613	0.283673	0.285749	0.31342	0.284611	0.228714	0.531604	0.229996	0.53933	0.232375	0.279301	0.277789	0.309175	0.163311	0.285541	0.232005	0.432961	0.58782	0.570053	0.499746	0.302731	0.59306	0.568938
cg17577862_TC11	0.528143	0.485601	0.267581	0.347888	0.563267	0.451639	0.425297	0.408696	0.458906	0.362543	0.31866	0.287724	0.213583	0.292799	0.27292	0.522113	0.283108	0.509971	0.256059	0.243155	0.241725	0.220072	0.289932	0.452802	0.233766	0.235643	0.406122	0.244285	0.276121	0.320122	0.28874	0.274753	0.424312	0.215566	0.460203	0.168793	0.262205	0.2314	0.339146	0.339222	0.256521	0.223579	0.32881	0.518461	0.537761	0.542121	0.239437	0.529926	0.537999
cg14287235_TC11	0.558989	0.380525	0.336496	0.516706	0.590069	0.509328	0.51268	0.543585	0.533224	0.484673	0.423599	0.402458	0.303975	0.2532	0.312528	0.558145	0.331603	0.520964	0.301328	0.285465	0.300793	0.283989	0.343756	0.553184	NA	0.308875	0.511188	0.259456	0.366603	0.478653	0.322897	0.343764	0.529231	0.285675	0.524764	0.247495	0.286635	0.248389	0.326809	0.447302	0.291035	0.292826	0.45815	0.620318	0.621337	0.530146	0.314321	0.594074	0.56119
cg02205823_BC21	0.609026	0.651595	0.595956	0.643411	0.546794	0.602782	0.567593	0.590883	0.69384	0.618729	0.697615	0.699108	0.783676	0.7984	0.73565	0.682916	0.747991	0.565606	0.78251	0.759754	0.761999	0.778106	0.771174	0.607653	0.756901	0.754431	0.724859	0.79054	0.754548	0.711454	0.726483	0.775802	0.517291	0.785324	0.44489	0.732798	0.707835	0.718516	0.751716	0.521951	0.724333	0.749447	0.452027	0.502287	0.490256	0.625809	0.757025	0.581076	0.512261
cg02273392_TC21	0.579438	0.469012	0.366596	0.404386	0.611686	0.405868	0.400296	0.430363	0.495543	0.407588	0.33349	0.363157	0.230234	0.307942	0.2818	0.446843	0.288966	0.447954	0.287428	0.284128	0.277598	0.266823	0.272988	0.4444	0.288852	0.280478	0.377033	0.259789	0.297494	0.328963	0.271129	0.2644	0.49328	0.263792	0.468882	0.211979	0.22511	0.261134	0.283562	0.205625	0.267237	0.279212	0.360119	0.549585	0.4539	0.416427	0.290011	0.468337	0.533368
cg22796507_BC11	0.475106	0.342514	0.350468	0.35705	0.430773	0.450075	0.414	0.379386	0.448028	0.393898	0.334597	0.294572	0.16316	0.195726	0.192571	0.475276	0.198144	0.412885	0.203754	0.217914	0.206005	0.18984	0.249174	0.476387	0.249882	NA	0.491129	0.231734	0.288963	0.33508	0.240294	0.244472	0.455968	0.192912	0.491163	0.24066	0.282509	0.177327	0.227708	0.309863	0.217344	0.185598	0.357271	0.521334	0.52957	0.451939	0.271733	0.481967	0.494906
cg09790780_TC21	0.597931	0.677426	0.597532	0.66075	0.442276	0.571097	0.714575	0.632923	0.718221	0.617162	0.719314	0.753464	0.81594	0.780004	0.754251	0.58974	0.785486	0.605246	0.750394	0.757615	0.818724	0.761183	0.733805	0.593282	0.751831	0.753292	0.651929	0.763043	0.759276	0.762986	0.78846	0.788607	0.58873	0.812634	0.598028	0.74469	0.785069	0.744932	0.784598	0.595587	0.803712	0.762196	0.599833	0.477241	0.450364	0.611286	0.744574	0.448471	0.515875
cg05349556_BC21	0.548479	0.613821	0.633559	0.643774	0.466754	0.582562	0.56777	0.621516	0.618381	0.54585	0.722246	0.710921	0.761622	0.764151	0.740099	0.639371	0.738078	0.55323	0.711281	0.758836	0.760405	0.75623	0.737986	0.564266	0.738526	0.733779	0.631273	0.727052	0.722844	0.682167	0.746123	0.737728	0.492525	0.769541	0.571093	0.723345	0.76579	0.69279	0.770457	0.486263	0.743601	0.724906	0.57483	0.403481	0.425439	0.602114	0.731318	0.525617	0.508269
cg01583666_BC21	0.571366	0.649705	0.529042	0.604743	0.427131	0.590798	0.608945	0.598208	0.633268	0.590292	0.690628	0.680904	0.834015	0.808747	0.757448	0.570855	0.724171	0.540496	0.758973	0.744988	0.754388	0.770071	0.709509	0.519614	0.73607	0.741772	0.634397	0.693132	0.699752	0.674692	0.782163	0.729355	0.543372	0.765238	0.520505	0.729827	0.754162	0.669457	0.733134	0.46787	0.766677	0.7454	0.600421	0.480198	0.467375	0.581137	0.74244	0.585496	0.510825
cg16771702_BC21	0.492398	0.414435	0.463951	0.428309	0.583473	0.638112	0.582402	0.504388	0.531852	0.382747	0.302575	0.387967	0.23786	0.28509	0.266178	0.585155	0.263778	0.324024	0.340662	0.319791	0.271057	0.270112	0.298081	0.565284	0.290711	0.267439	0.486892	0.2701	0.299831	0.358566	0.283712	0.29194	0.622206	0.288316	0.60632	0.268267	0.283024	0.260965	0.32808	0.460002	0.259663	0.299469	0.442908	0.65207	0.620401	0.429602	0.291371	0.670646	0.611092
cg08022244_BC21	0.452167	0.456022	0.323071	0.380929	0.554631	0.454113	0.473657	0.357911	0.519824	0.316912	0.328523	0.338045	NA	0.317072	0.28691	0.541889	0.318191	0.495151	0.280212	0.275114	0.245289	0.246682	0.304137	0.501966	0.287728	0.253317	0.423226	0.243611	0.300628	0.373009	0.277314	0.272338	0.452131	0.225864	0.505056	0.198155	0.263392	0.222482	0.263049	0.354213	0.264246	0.278162	0.353479	0.513077	0.452675	0.500372	0.276204	0.49407	0.506295
cg24646475_TC21	0.68754	0.633036	0.597851	0.703819	0.443592	0.6425	0.577269	0.641827	0.673974	0.655183	0.728774	0.719169	0.82527	0.792557	0.79075	0.617747	0.760854	0.55452	0.77249	0.774857	0.769354	0.790729	0.728528	0.633499	0.776725	0.758235	0.711896	0.800753	0.773304	0.744067	0.785496	0.782731	0.547232	0.825469	0.596816	0.757582	0.824523	0.762144	0.80092	0.562954	0.806767	0.78487	0.648708	0.475953	0.568541	0.63339	0.768962	0.623255	0.525367
cg15111462_BC21	0.69579	0.491937	0.568757	0.573345	0.739611	0.485945	0.639236	0.533417	0.675152	0.594982	0.410552	0.532203	0.339219	0.359306	0.324543	0.653325	0.349563	0.609912	0.382335	0.366513	0.334987	0.336875	0.40022	0.645221	0.469871	0.352167	0.58774	0.371656	0.367528	0.503442	0.372736	0.361777	0.628578	0.345168	0.67794	0.254332	0.391408	0.321203	0.476923	0.463086	0.296159	0.339007	0.536787	0.686539	0.733786	0.666837	0.369829	0.635084	0.673845
cg15016771_TC21	0.697872	0.502024	0.558451	0.504309	0.707979	0.478987	0.51273	0.548401	0.626499	0.482609	0.395106	0.461306	0.275326	0.338237	0.315535	0.602026	0.364438	0.650297	0.355283	0.404131	0.295224	0.31125	0.345507	0.636783	0.329408	0.336493	0.536733	0.285528	0.343583	0.474843	0.397961	0.299796	0.627941	0.298768	0.601209	0.256003	0.258063	0.316569	0.399698	0.449002	0.450965	0.363609	0.494401	0.651797	0.660652	0.61431	0.351067	0.589157	0.621174
cg14696870_TC21	0.622546	0.695551	0.536532	0.744371	0.529111	0.639792	0.804964	0.602905	0.66662	0.64615	0.792077	0.787813	0.838651	0.798015	0.787542	0.6931	0.806171	0.603195	0.857283	0.825276	0.792438	0.827741	0.787704	0.612917	0.840824	0.764106	0.709808	0.780049	0.816138	0.721954	0.820229	0.807278	0.551595	0.86364	0.656592	0.793808	0.835336	0.796117	0.802746	0.569403	0.790253	0.792378	0.686817	0.506046	0.534148	0.671497	0.856682	0.685957	0.530398
cg17202313_BC11	0.500866	0.33211	0.320609	0.401685	0.41026	0.434778	0.471452	0.442236	0.455717	0.340917	0.241814	0.280086	0.167882	0.189368	0.191554	0.501813	0.213537	0.476418	0.225514	0.20002	0.199256	0.244591	0.200088	0.465208	0.221523	0.239514	0.320977	0.197665	0.222874	0.252219	0.223732	0.212106	0.49044	0.228448	0.51273	0.146056	0.290256	0.200349	0.19989	0.260069	0.197659	0.181461	0.419041	0.401979	0.56579	0.318799	0.216428	0.601656	0.539982
cg08864430_TC21	0.653421	0.718543	0.610272	0.639381	0.476936	0.592955	0.598814	0.628652	0.732715	0.585727	0.800814	0.690932	0.81974	0.807056	0.772437	0.608159	0.767834	0.567434	0.776624	0.730854	0.820741	0.773799	0.743513	0.555998	0.756121	0.788807	0.686969	0.734222	0.804434	0.753926	0.769841	0.772959	0.561149	0.843171	0.551204	0.775712	0.82212	0.703139	0.802076	0.56791	0.745496	0.800648	NA	0.588099	0.454387	0.660139	0.816095	0.473167	0.584136
cg11200551_TC21	0.677943	0.523288	0.383637	0.473516	0.648869	0.597183	0.589291	0.533237	0.584857	0.496975	0.42594	0.436071	0.287056	0.325193	0.331172	0.541917	0.346303	0.570216	0.332143	0.293422	0.330981	0.329482	0.367996	0.562766	0.333045	0.362237	0.54789	0.331101	0.381255	0.370422	0.340365	0.3484	0.608162	0.318291	0.638923	0.314668	0.298762	0.354033	0.383353	0.399614	0.312853	0.296696	0.486798	0.735637	0.659183	0.657729	0.425644	0.697011	0.710764
cg04086239_BC21	0.588999	0.614924	0.476521	0.670678	0.438313	0.588131	0.597575	0.551478	0.623118	0.599782	0.712749	0.699299	0.715086	0.77264	0.751696	0.587673	0.732005	0.534964	0.763587	0.730453	0.766947	0.790953	0.721616	0.57982	0.762948	0.754532	0.70041	0.713038	0.765229	0.667156	0.789989	0.726321	0.51512	0.80313	0.535654	0.751016	0.831956	0.744156	0.802528	0.470293	0.747084	0.727666	0.628498	0.430901	0.510582	0.583394	0.797192	0.477621	0.514357
cg15847021_BC21	0.647174	0.705369	0.623769	0.71177	0.73781	0.61933	0.663174	0.68256	0.657864	0.755465	0.790874	0.749989	0.87395	0.833709	0.827166	0.764528	0.867197	0.648062	0.85763	0.819646	0.842371	0.862437	0.826298	0.70331	0.835401	0.814036	0.738475	0.843242	0.85108	0.756558	0.863726	0.870579	0.535187	0.859413	0.614835	0.833531	0.849411	0.795346	0.814807	0.628923	0.83386	0.836898	0.691864	0.660103	0.50803	0.719262	0.821427	0.724356	0.522165
cg13335775_BC21	0.577712	0.486096	0.414555	0.461277	0.62413	0.532251	0.525105	0.458109	0.479707	0.449089	0.311283	0.35512	0.260863	0.340232	0.369611	0.576087	0.348212	0.538225	0.33797	0.32041	0.262578	0.310033	0.349747	0.512794	0.256254	0.283007	0.430659	0.339251	0.271628	0.328645	0.323037	0.324683	0.561399	0.269317	0.578068	0.225777	0.238263	0.266073	0.231079	0.406471	0.329039	0.269695	0.42076	0.616177	0.585664	0.551498	0.338413	0.592112	0.589393
cg08222788_BC21	0.470025	0.512707	0.467881	0.528872	0.446319	0.519697	0.447019	0.469495	0.535906	0.471794	0.651435	0.639135	0.822578	0.723329	0.747262	0.633699	0.650752	0.466221	0.721357	0.64085	0.768786	0.779362	0.760992	0.568166	0.731358	0.752534	0.531825	0.646982	0.705614	0.664257	0.756317	0.718249	0.488205	0.733704	0.406061	0.669141	0.809231	0.656106	0.699357	0.390357	0.785359	0.798741	0.509541	0.59633	0.33663	0.517421	0.718909	0.464354	0.362176
cg00256076_TC11	0.41204	0.225411	0.354832	0.372136	0.482987	0.322274	0.345794	0.291011	0.304116	0.297478	0.242188	0.184754	0.145244	0.184629	0.192823	0.450115	0.191611	0.412308	0.203058	0.202892	0.189468	0.202749	0.181675	0.415365	0.212988	0.220545	0.404331	0.185999	0.213798	0.25025	0.214499	0.216865	0.455536	0.178446	0.393612	0.131227	0.237179	0.173178	0.198907	0.254085	0.19387	0.170887	0.258599	0.420829	0.470695	0.415619	0.216555	0.373462	0.422366
cg25426302_TC21	0.442641	0.432834	0.360254	0.408381	0.30712	0.45275	0.484587	0.4292	0.46541	0.420347	0.289985	0.318451	0.205377	0.268928	0.243888	0.36751	0.249154	0.51186	0.237278	0.265206	0.239601	0.236342	0.285273	0.495969	0.266401	0.267172	0.446066	0.246292	0.281701	0.325719	0.291814	0.238806	0.483452	0.236606	0.528478	0.208553	0.219847	0.291018	0.262455	0.253873	0.303628	0.275618	0.365989	0.536386	0.480771	0.473086	0.275985	0.573576	0.538445
cg06780634_BC21	0.776378	0.623218	0.570402	0.577154	0.758571	0.571225	0.707219	0.594289	0.664915	0.609532	0.487872	0.545958	0.308898	0.429369	0.343154	0.607826	0.434901	0.679748	0.408792	0.398611	0.353246	0.348218	0.384558	0.712305	0.481512	0.370234	0.631892	0.379522	0.39338	0.497865	0.481381	0.365169	0.713049	0.330868	0.675134	0.381956	0.355485	0.403603	0.520153	0.543841	0.520301	0.342544	0.561895	0.724696	0.704171	0.731668	0.414123	0.704835	0.729947
cg00631856_TC21	0.51619	0.576555	0.593989	0.503503	0.722776	0.512753	0.579676	0.54494	0.63063	0.584888	0.40747	0.49924	0.301555	0.342353	0.303118	0.607651	0.375397	0.64681	0.3667	0.321575	0.355866	0.326385	0.380223	0.637547	0.418883	0.360249	0.588708	0.377502	0.369123	0.455668	0.382566	0.331517	0.626038	0.368754	0.572128	0.311	0.413819	0.422977	0.48135	0.429686	0.337157	0.350978	0.473888	0.681935	0.717106	0.644239	0.474486	0.628484	0.647136
cg14434745_BC21	0.79535	0.67361	NA	0.658649	0.798396	0.660462	0.741878	0.593001	0.752896	0.691201	0.514224	0.54159	0.429792	0.48481	0.47659	0.797931	0.549435	0.715228	0.460073	0.510479	0.464422	0.449638	0.470467	0.753047	0.468387	0.442079	0.656447	0.457727	0.503147	0.593837	0.492768	0.445519	0.704336	0.466126	0.709918	0.412711	0.4562	0.46245	0.560543	0.64031	0.563248	0.470683	0.591348	0.783532	0.767481	0.752612	0.477464	0.781553	0.746033
cg17606745_TC11	0.406905	0.419727	0.228217	0.324367	0.351894	0.338627	0.389369	0.370622	0.284744	0.297112	0.291481	0.264648	0.157736	0.217249	0.193579	0.396081	0.219348	0.410594	0.250702	0.2037	0.213983	0.193635	0.223295	0.404717	0.220405	0.20275	0.408384	0.183018	0.247573	0.301468	0.219499	0.238367	0.408979	0.18624	0.398716	0.187306	0.235678	0.171632	0.213705	0.308435	0.211237	0.207992	0.263489	0.427224	0.417492	0.419046	0.24253	0.417001	0.445128
cg21249376_BC11	0.432835	0.428776	0.332912	0.424458	0.470702	0.476072	0.433351	0.421096	0.477307	0.397134	0.345029	0.368893	0.205451	0.318265	0.22033	0.47372	0.307581	0.450277	0.260422	0.256945	0.240468	0.213218	0.325011	0.4599	0.278576	0.217122	0.448956	0.210639	0.29058	0.374966	0.256679	0.260633	0.436149	0.190893	0.47723	0.188568	0.255287	0.197807	0.252446	0.352196	0.25004	0.228279	0.3846	0.454897	0.484175	0.449443	0.269516	0.547502	0.483875
cg01502668_BC21	0.642877	0.677366	0.585726	0.692011	0.553702	0.641546	0.649666	0.598164	0.689834	0.69957	0.754706	0.762027	0.816056	0.834476	0.801127	0.712471	0.767761	0.594762	0.786937	0.783947	0.807383	0.775069	0.775586	0.60693	0.782592	0.754905	0.722378	0.790721	0.786296	0.699217	0.811992	0.808122	0.573772	0.789458	0.60786	0.737382	0.80601	0.773178	0.811331	0.586399	0.780388	0.762984	0.706846	0.459464	0.529459	0.713288	0.760564	0.646441	0.527289
cg25023372_BC21	0.594307	0.605232	0.431382	0.497573	0.554842	0.530201	0.548555	0.501311	0.506229	0.49272	0.341543	0.456142	0.337229	0.297412	0.341323	0.5847	0.345688	0.54235	0.369104	0.36991	0.355895	0.309391	0.351858	0.572935	0.308617	0.359681	0.508903	0.358103	0.406259	0.368395	0.307943	0.407783	0.596182	0.317314	0.627987	0.299208	0.321747	0.336477	0.339021	0.384465	0.303816	0.347195	0.459235	0.630716	0.599664	0.503171	0.364	0.651892	0.629981
cg15190502_BC21	0.565337	0.553299	0.560677	0.582264	0.500499	0.539825	0.589339	0.553214	0.595329	0.554018	0.694342	0.572117	0.759692	0.723837	0.714376	0.700702	0.701368	0.536784	0.693014	0.722114	0.680915	0.789445	0.649649	0.545162	0.751952	0.744871	0.670367	0.708305	0.702026	0.672073	0.732782	0.69647	0.557381	0.783117	0.548584	0.722839	0.793918	0.720988	0.757603	0.488904	0.751892	0.710769	0.549214	0.473373	0.471116	0.580236	0.754854	0.467391	0.481646
cg05168015_TC21	0.583568	0.542093	0.419131	0.476805	0.69884	0.493425	0.58259	0.495259	0.570713	0.460492	0.406881	0.404013	0.273903	0.346001	0.315314	0.604367	0.308887	0.575519	0.308548	0.334128	0.326384	0.314696	0.312216	0.576804	0.354952	0.318027	0.526905	0.32165	0.365916	0.437952	0.323856	0.350075	0.581635	0.278052	0.602326	0.273814	0.314259	0.371537	0.310404	0.416327	0.390752	0.291485	0.46663	0.64887	0.695363	0.652994	0.34791	0.729443	0.622465
cg07180832_BC11	0.508728	0.249775	0.358286	0.457326	0.535834	0.470572	0.462465	0.384229	0.440465	0.394694	0.253065	0.32122	0.115342	0.261571	0.172527	0.401415	0.215509	0.457793	0.234558	0.162972	0.170393	0.185277	0.188421	0.501491	0.180124	0.206706	0.327915	0.16985	0.246398	0.310378	0.187618	0.201999	0.485596	0.153191	0.455828	0.122744	0.159871	0.213421	0.213582	0.33376	0.172734	0.15538	0.378032	0.550717	0.498332	0.499663	0.217979	0.566065	0.546452
cg12280718_BC21	0.764384	0.674857	0.668685	0.65084	0.772433	0.672365	0.704364	0.618189	0.744952	0.670313	0.490162	0.598902	0.496647	0.479325	0.44286	0.725583	0.513081	0.670248	0.502236	0.527421	0.435349	0.464884	0.532831	0.73545	0.544861	0.427129	0.713698	0.493804	0.492044	0.577873	0.462226	0.52713	0.692923	0.433097	0.728549	0.389665	0.456243	0.416094	0.586592	0.569222	0.490304	0.463153	0.577236	0.750825	0.790581	0.742027	0.467254	0.707079	0.739862
cg11429795_BC21	0.476904	0.598233	0.495959	0.632546	0.377994	0.711589	0.466403	0.688912	0.605603	0.605057	0.784692	0.598834	0.832072	0.761897	0.813561	0.618867	0.760853	0.516741	0.854065	0.79298	0.860424	0.854289	0.799693	0.595766	0.686965	0.803898	0.58502	0.787746	0.841911	0.692776	0.791092	0.837669	0.563065	0.809464	0.507251	0.84073	0.809845	0.759446	0.662411	0.518479	0.739312	0.814052	0.622634	0.61825	0.446687	0.61979	0.776111	0.484805	0.492658
cg25347109_BC21	0.601965	0.73733	0.533625	0.681782	0.456339	0.648078	0.576626	0.627502	0.65888	0.62388	0.772656	0.789979	0.824782	0.85176	0.800307	0.717006	0.80631	0.545067	0.821226	0.821545	0.815551	0.819768	0.797193	0.5821	0.784725	0.715879	0.68033	0.782089	0.787014	0.706183	0.814572	0.815954	0.516101	0.798123	0.558379	0.780435	0.795279	0.736382	0.801654	0.58542	0.816086	0.787333	0.617641	0.484537	0.452139	0.601518	0.771719	0.592919	0.581477
cg00674864_BC11	0.589074	0.288462	0.396289	0.418377	0.57847	0.487365	0.496093	0.472199	0.538493	0.435033	0.361178	0.391268	0.193851	0.234955	0.236943	0.476167	0.252502	0.474304	0.274493	0.238964	0.212552	0.259688	0.273529	0.523912	0.260538	0.241085	0.48161	0.236773	0.297366	0.420829	0.283189	0.280344	0.526064	0.230255	0.541998	0.177764	0.298349	0.259799	0.288884	0.407286	0.231367	0.231707	0.450908	0.578654	0.574258	0.563833	0.284068	0.566366	0.597772
cg06019168_BC21	0.6943	0.665929	0.583038	0.68913	0.498588	0.6705	0.688944	0.617802	0.699132	0.625363	0.736951	0.67999	0.836414	0.782087	0.855774	0.735127	0.782572	0.605613	0.828253	0.834141	0.836212	0.848877	0.804986	0.672869	0.853542	0.794889	0.685469	0.81049	0.811104	0.751828	0.840686	0.809587	0.51446	0.848182	0.566689	0.78652	0.896953	0.73719	0.784064	0.57403	0.801092	0.823088	0.712134	0.670914	0.509418	0.602052	0.800194	0.516379	0.557583
cg10022882_BC21	0.717241	0.532189	0.468176	0.537795	0.7335	0.527034	0.62506	0.452777	0.605438	0.607833	0.405291	0.496146	0.263272	0.370917	0.321564	0.505761	0.384989	0.555062	0.346062	0.351161	0.286433	0.290272	0.351836	0.561916	0.414437	0.308192	0.509415	0.285505	0.324277	0.447763	0.358967	0.329286	0.658109	0.287264	0.650957	0.256983	0.284928	0.35094	0.422234	0.484579	0.425769	0.267533	0.503579	0.659579	0.668194	0.670137	0.354377	0.622756	0.62289
cg10512203_BC21	0.562169	0.495397	0.379544	0.474324	0.627814	0.519324	0.496305	0.458337	0.479286	0.476252	0.356862	0.409585	0.290978	0.328384	0.356629	0.523173	0.349862	0.559003	0.359705	0.340364	0.301432	0.30606	0.355497	0.528027	0.344346	0.293748	0.529429	0.302165	0.336742	0.433108	0.324833	0.360877	0.510763	0.262067	0.558761	0.293296	0.258187	0.33063	0.291536	0.407261	0.303439	0.320053	0.419703	0.59994	0.621636	0.568356	0.364298	0.612945	0.604621
cg12544314_BC21	0.707763	0.601221	0.622441	0.519107	0.756556	0.531192	0.642154	0.547793	0.623385	0.60264	0.434913	0.440727	0.334164	0.365918	0.273396	0.737037	0.377149	0.654859	0.334096	0.318654	0.304877	0.256504	0.295622	0.592239	0.42116	0.358391	0.624818	0.271288	0.365411	0.492884	0.347171	0.288707	0.683032	0.330194	0.693279	0.277665	0.335798	0.295068	0.502721	0.481672	0.335347	0.318593	0.471165	0.732134	0.742716	0.70044	0.3208	0.668933	0.662797
cg13273396_TC21	0.484738	0.317844	0.231964	0.31335	0.549726	0.430865	0.351014	0.349611	0.372549	0.340208	0.246261	0.283437	0.14035	0.206846	0.183975	0.397675	0.172417	0.358581	0.235247	0.191708	0.20546	0.201072	0.212827	0.42552	0.178477	0.195521	0.390248	0.22229	0.244376	0.335348	0.208687	0.222878	0.426192	0.185711	0.418017	0.155079	0.170308	0.214578	0.221209	0.256327	0.199556	0.183812	0.314087	0.532103	0.494636	0.444465	0.236238	0.560672	0.504913
cg10136354_BC11	0.527644	0.549729	0.359338	0.437213	0.437081	0.45477	0.485846	0.463567	0.4775	0.404167	0.323761	0.408439	0.258454	0.276416	0.246463	0.464407	0.213859	0.29777	0.268955	0.259468	0.280306	0.264219	0.287863	0.373419	0.321869	0.296093	0.450857	0.263949	0.301002	0.368846	0.288187	0.282494	0.468331	0.367479	0.497872	0.267509	0.241831	0.289539	0.296728	0.334652	0.245285	0.307097	0.428191	0.545229	0.525718	0.507287	0.366744	0.434341	0.482731
cg23855505_BC11	0.527952	0.471327	0.30891	0.444715	0.586874	0.517006	0.466521	0.371037	0.50563	0.444151	0.316843	0.351599	0.267276	0.296043	0.317729	0.529075	0.313512	0.494536	0.311386	0.263109	0.253257	0.244009	0.333275	0.486282	0.282457	0.248147	0.472834	0.253597	0.294662	0.390721	0.282364	0.271529	0.485238	0.242538	0.492	0.196851	0.214687	0.239966	0.267321	0.259837	0.267541	0.264651	0.368898	0.550681	0.551779	0.479349	0.282235	0.607376	0.555507
cg13331030_TC21	0.508471	0.627148	0.531866	0.466481	0.623791	0.442208	0.555405	0.572774	0.525749	0.473599	0.320221	0.571386	0.273729	0.282523	0.269079	0.650352	0.290172	0.616952	0.33919	0.261141	0.300805	0.260297	0.313994	0.550205	0.300403	0.219058	0.554975	0.289319	0.347809	0.339707	0.386824	0.341037	0.553371	0.273058	0.606204	0.27996	0.225516	0.273475	0.232109	0.35387	0.317943	0.338429	0.472128	0.65513	0.604916	0.677465	0.330263	0.679217	0.656408
cg22176324_TC21	0.467266	0.382814	0.324963	0.442273	0.563716	0.468207	0.488088	0.416315	0.475637	0.454343	0.345272	0.364195	0.22419	0.30546	0.257712	0.484532	0.279137	0.507473	0.291297	0.291568	0.256411	0.270788	0.343678	0.501048	0.294394	0.261444	0.494377	0.2477	0.296058	0.40426	0.27436	0.273667	0.464209	0.244425	0.532681	0.201971	0.25366	0.252243	0.282345	0.384566	0.278797	0.294273	0.396721	0.457462	0.54764	0.526549	0.297695	0.549019	0.53657
cg05921140_BC21	0.763828	0.680212	0.478759	0.513019	0.7075	0.595513	0.689594	0.554526	0.622084	0.578731	0.310425	0.37176	0.210717	0.334291	0.266912	0.587155	0.367914	0.585904	0.308853	0.190947	0.277092	0.263124	0.305176	0.605994	0.302631	0.278866	0.574781	0.282797	0.323381	0.468058	0.327994	0.338022	0.646742	0.282161	0.710146	0.307133	0.306066	0.365719	0.306697	0.545178	0.268296	0.26938	0.433019	0.788363	0.80088	0.702471	0.390755	0.722537	0.676136
cg23174532_BC21	0.502965	0.408569	0.356009	0.312229	0.559357	0.458996	0.421161	0.374357	0.449882	0.3648	0.292853	0.312589	0.184499	0.270635	0.268749	0.443583	0.259385	0.488806	0.261547	0.226215	0.25002	0.250594	0.270926	0.496248	0.236746	0.251074	0.353016	0.20683	0.271861	0.336199	0.237395	0.248489	0.432848	0.209258	0.494565	0.205947	0.215156	0.24929	0.249289	0.350853	0.219617	0.230296	0.376674	0.58095	0.552209	0.484351	0.271159	0.414872	0.553718
cg24919023_BC21	0.570822	0.600081	0.657638	0.64656	0.51152	0.66381	0.612334	0.655051	0.654605	0.627172	0.742725	0.659183	0.771804	0.773885	0.755639	0.668296	0.740785	0.576043	0.782173	0.755621	0.752366	0.759589	0.763565	0.593178	0.752688	0.751291	0.690075	0.725179	0.770972	0.688888	0.756154	0.765661	0.581941	0.770724	0.565448	0.701792	0.744005	0.702654	0.685938	0.558022	0.781255	0.77222	0.601593	0.489886	0.502985	0.609122	0.770427	0.553097	0.536048
cg23697546_BC11	0.534976	0.429442	0.402186	0.445699	0.6837	0.54048	0.517036	0.474913	0.526219	0.389185	0.347038	0.389983	0.232795	0.248185	0.295784	0.674646	0.284333	0.53862	0.284973	0.33063	0.263695	0.276388	0.281447	0.541589	0.284414	0.28908	0.488379	0.247097	0.290133	0.36931	0.364551	0.337519	0.584777	0.276959	0.327369	0.234841	0.243907	0.265687	0.246294	0.463355	0.340854	0.255578	0.4684	0.661495	0.684628	0.505111	0.284641	0.720944	0.604002
cg17092594_TC11	0.670257	0.535755	0.500164	0.429117	0.599485	0.582781	0.570799	0.600721	0.546169	0.493539	0.371014	0.292438	0.257742	0.30001	0.289718	0.557844	0.279139	0.465456	0.310388	0.333012	0.336917	0.316942	0.322362	0.565776	0.341475	0.359565	0.602825	0.285926	0.354056	0.358406	0.331035	0.315515	0.564193	0.317269	0.483294	0.274159	0.300051	0.313359	0.306182	0.213596	0.301911	0.32424	0.564678	0.675555	0.674933	0.534675	0.349251	0.581723	0.541156
cg12444166_BC21	0.680374	0.652739	0.602907	0.557221	0.731983	0.594037	0.685407	0.54809	0.609655	0.611691	0.442052	0.502119	0.419689	0.454323	0.400499	0.638652	0.389624	0.578736	0.394242	0.430488	0.371989	0.390857	0.443025	0.624599	0.495303	0.390783	0.579289	0.384595	0.406909	0.447192	0.421004	0.383685	0.625386	0.405117	0.683943	0.401846	0.40885	0.39164	0.487932	0.566842	0.408381	0.359275	0.476519	0.69505	0.684143	0.643136	0.408428	0.535133	0.630161
cg00901051_TC21	0.530345	0.419944	0.34432	0.43329	0.55387	0.441689	0.399986	0.464827	0.476103	0.384216	0.301781	0.355485	0.226885	0.310367	0.257578	0.460227	0.243567	0.414072	0.345608	0.254822	0.270401	0.282215	0.299757	0.412915	0.290552	0.273776	0.532885	0.277438	0.324786	0.250138	0.290377	0.331786	0.47392	0.272146	0.512851	0.251717	0.317093	0.243194	0.275126	0.340598	0.261753	0.264513	0.370447	0.463586	0.486832	0.518184	0.289116	0.512844	0.523537
cg01941755_BC21	0.521734	0.41232	0.497385	0.480019	0.602404	0.532628	0.535844	0.470733	0.5463	0.499039	0.421129	0.386184	0.269079	0.349988	0.273557	0.476225	0.296534	0.564031	0.321245	0.255751	0.27941	0.278483	0.304721	0.544492	0.314608	0.358743	0.49371	0.228212	0.311946	0.386828	0.378266	0.31171	0.54592	0.281795	0.598445	0.257494	0.325682	0.305381	0.413953	0.439756	0.267024	0.286661	0.48577	0.621149	0.592795	0.491318	0.311023	0.570708	0.562615
cg21380154_TC21	0.653654	0.621185	0.65532	0.521403	0.766653	0.504103	0.696672	0.523009	0.606544	0.586073	0.351548	0.517489	0.3231	0.330906	0.339427	0.703316	0.352324	0.583078	0.33247	0.392783	0.340347	0.321901	0.354345	0.695363	0.375675	0.365049	0.555452	0.37639	0.39281	0.440809	0.374025	0.344073	0.694459	0.303477	0.740564	0.334742	0.34427	0.367893	0.39688	0.522977	0.414725	0.314107	0.560381	0.69794	0.73097	0.475008	0.383111	0.768614	0.739864
cg19079769_BC21	0.682619	0.697642	0.520494	0.605637	0.762117	0.654526	0.692695	0.564643	0.686691	0.62528	0.454924	0.462572	0.398872	0.409447	0.385338	0.698616	0.453846	0.66914	0.418516	0.341405	0.372607	0.354544	0.449873	0.646339	0.500503	0.377962	0.613666	0.374984	0.440027	0.477047	0.387204	0.381468	0.66712	0.412919	0.717654	0.350642	0.364133	0.411655	0.41144	0.506132	0.484353	0.396585	0.552012	0.746683	0.669557	0.707652	0.445692	0.615262	0.700713
cg10316474_BC21	0.581913	0.461871	0.361754	0.405752	0.558106	0.418746	0.432982	0.29083	0.410707	0.404165	0.303076	0.338847	0.218531	0.330938	0.304782	0.566469	0.26972	0.40869	0.272193	0.323696	0.262155	0.272543	0.290931	0.471501	0.288305	0.25097	0.383441	0.255454	0.269155	0.271794	0.305134	0.289191	0.493208	0.249658	0.470739	0.207429	0.227411	0.244145	0.240919	0.319276	0.289527	0.265934	0.365131	0.598956	0.471934	0.436564	0.260865	0.473458	0.551833
cg06841252_BC21	0.65821	0.599295	0.520769	0.473043	0.70079	0.415024	0.541236	0.508471	0.541328	0.405638	0.375599	0.444588	0.343735	0.34387	0.339132	0.647529	0.320402	0.522589	0.347673	0.407921	0.311462	0.300429	0.323505	0.526943	0.329587	0.309219	0.580224	0.333808	0.367342	0.386518	0.345482	0.293339	0.537975	0.326836	0.654896	0.297815	0.353259	0.342212	0.423121	0.415997	0.331297	0.300477	0.499395	0.628325	0.657652	0.558374	0.350725	0.530044	0.61067
cg04243822_BC21	0.586673	0.521704	0.606541	0.509198	0.660679	0.557609	0.586233	0.547132	0.555188	0.530346	0.38754	0.427594	0.315055	0.360803	0.32881	0.671531	0.319297	0.514494	0.369671	0.461152	0.353122	0.347249	0.345604	0.638193	0.427319	0.365008	0.573523	0.308249	0.389263	0.436305	0.385671	0.422574	0.634351	0.342953	0.662636	0.3586	0.340526	0.378154	0.29341	0.472445	0.387886	0.359373	0.478418	0.716752	0.713849	0.671306	0.352871	0.706124	0.706808
cg04791080_TC21	0.592093	0.508819	0.23631	0.419696	0.624464	0.502592	0.481635	0.47557	0.506571	0.460858	0.338776	0.361776	0.201167	0.268119	0.22685	0.510896	0.269725	0.550599	0.284823	0.283548	0.272832	0.244743	0.28559	0.550345	0.246935	0.282727	0.465218	0.289011	0.281701	0.3603	0.297715	0.300895	0.57775	0.236235	0.54002	0.19186	0.226368	0.294225	0.269718	0.332673	0.324745	0.238081	0.377975	0.626345	0.571609	0.56927	0.319335	0.632242	0.565671
cg08457479_BC21	0.558393	0.658196	0.571149	0.588099	0.444452	0.570069	0.52164	0.543603	0.614003	0.599187	0.665976	0.640662	0.768205	0.767597	0.732666	0.638421	0.697861	0.53903	0.733709	0.699486	0.744216	0.757965	0.69902	0.537659	0.754957	0.699675	0.580928	0.726179	0.726395	0.654521	0.734775	0.700878	0.499863	0.75497	0.530489	0.709865	0.741079	0.676377	0.678044	0.480261	0.735166	0.73679	0.586564	0.45309	0.444374	0.520526	0.723555	0.533454	0.455531
cg17113831_TC21	0.538627	0.487559	0.488426	0.493453	0.597339	0.483117	0.514751	0.457379	0.482954	0.551194	0.374151	0.449959	0.290877	0.313119	0.286909	0.52572	0.348253	0.494173	0.372948	0.291061	0.299037	0.319756	0.402822	0.521225	0.372959	0.290209	0.384233	0.280592	0.34921	0.392099	0.297024	0.318268	0.574716	0.284873	0.559748	0.27906	0.321225	0.270517	0.283871	0.416077	0.382102	0.293061	0.424769	0.639053	0.631116	0.49949	0.302147	0.580457	0.597761
cg14251870_TC11	0.488057	0.47192	0.264071	0.42175	0.396171	0.468082	0.446028	0.432573	0.46362	0.422156	0.280915	0.372586	0.266753	0.2313	0.248744	0.310429	0.222865	0.492006	0.26171	0.229958	0.229783	0.237232	0.194022	0.470287	0.258704	0.266515	0.315693	0.228864	0.271448	0.236419	0.222403	0.223267	0.49753	0.20131	0.537856	0.175006	0.248903	0.236798	0.238094	0.241472	0.221525	0.222411	0.39442	0.550393	0.565985	0.38206	0.269675	0.548346	0.531997
cg27166177_TC21	0.560038	0.578715	0.457482	0.612	0.417382	0.528296	0.523343	0.511233	0.575012	0.552939	0.655188	0.585	0.738289	0.685925	0.716242	0.582245	0.616895	0.531055	0.704755	0.709005	0.710616	0.736801	0.668404	0.546712	0.727309	0.662539	0.577982	0.668999	0.67916	0.628548	0.706533	0.698197	0.479536	0.698566	0.536221	0.646238	0.696503	0.639297	0.629921	0.411169	0.755456	0.682478	0.515835	0.3942	0.462982	0.561564	0.640403	0.529034	0.421651
cg05551595_TC11	0.533296	0.350483	0.386455	0.396968	0.57821	0.406404	0.526321	0.512138	0.531894	0.394749	0.364684	0.464916	0.226461	0.296926	0.285866	0.542366	0.253523	0.447883	0.297014	0.283952	0.249346	0.253075	0.313675	0.492924	0.284918	0.262491	0.451217	0.246809	0.2982	0.456266	0.287208	0.312164	0.460813	0.240179	0.56263	0.212463	0.214751	0.259999	0.273712	0.417711	0.260217	0.25824	0.450395	0.564514	0.522761	0.395438	0.295288	0.596949	0.529826
cg06333957_BC11	0.484806	0.507955	0.356034	0.417725	0.5451	0.49851	0.451702	0.380323	0.482817	0.424127	0.34074	0.408294	0.258514	0.264333	0.191321	0.528981	0.377818	0.487443	0.296789	0.208485	0.209412	0.197047	0.32638	0.468666	0.258741	0.243133	0.453082	0.184552	0.409326	0.373652	0.237505	0.275192	0.463917	0.192334	0.52348	0.18844	0.336915	0.254893	0.25968	0.378531	0.234084	0.255329	0.397395	0.509544	0.519262	0.514653	0.249509	0.544566	0.507377
cg03714754_BC21	0.572201	0.461336	0.347056	0.46823	0.604741	0.499495	0.388576	0.370664	0.483645	0.439795	0.3662	0.376911	0.242759	0.285588	0.247897	0.544982	0.243515	0.485941	0.274475	0.257412	0.268814	0.265544	0.331899	0.538064	0.240102	0.288555	0.529696	0.283935	0.30059	0.352255	0.258647	0.282471	0.485905	0.26878	0.52101	0.284909	0.279899	0.334352	0.306449	0.380132	0.243863	0.25294	0.410054	0.610732	0.566654	0.513058	0.307764	0.635616	0.582663
cg04920358_BC11	0.495799	0.424076	0.228263	0.315853	0.443656	0.283471	0.368897	0.301485	0.382901	0.289709	0.276719	0.29004	0.145433	0.147213	0.166718	0.420236	0.136971	0.343917	0.203774	0.195744	0.190472	0.174053	0.186723	0.370124	NA	0.171767	0.36259	0.165982	0.20642	0.289538	0.193942	0.189349	0.381581	0.173155	0.429035	0.129894	0.159119	0.187639	0.19798	0.229596	0.186008	0.180415	0.255567	0.439796	0.446417	0.378374	0.207543	0.484298	0.419183
cg07312631_BC21	0.610584	0.434054	0.417207	0.495599	0.627563	0.550263	0.526124	0.494675	0.530474	0.499279	0.395112	0.394618	0.293192	0.330068	0.376319	0.566441	0.317798	0.548555	0.35425	0.326994	0.320091	0.314623	0.329943	0.563779	0.304454	0.314357	0.499141	0.320853	0.359191	0.410716	0.320825	0.375375	0.547535	0.316378	0.553378	0.304702	0.311936	0.369663	0.346702	0.406115	0.318103	0.33578	0.43024	0.590901	0.638335	0.557161	0.389665	0.609826	0.620821
cg09645574_BC11	0.463078	0.451986	0.375151	0.363595	0.605384	0.454977	0.447217	0.40042	0.457351	0.333857	0.303608	0.273685	0.200617	0.217164	0.260649	0.518304	0.223796	0.45792	0.25038	0.24293	0.265518	0.205502	0.282427	0.50374	0.315076	0.342997	0.430699	0.245951	0.298772	0.280406	0.278384	0.271293	0.494552	0.212021	0.458035	0.252021	0.281763	0.280983	0.271514	0.330325	0.262006	0.242355	0.358813	0.544176	0.539902	0.463948	0.295821	0.454081	0.494621
cg25533774_TC21	0.485701	0.413633	0.473828	0.302405	0.472439	0.452385	0.408835	0.32242	0.379301	0.495638	0.224621	0.354522	0.181019	0.178816	0.202128	0.420182	0.185008	0.378076	0.239107	0.231738	0.194588	0.211059	0.255566	0.465343	0.320173	0.234302	0.374083	0.239939	0.229994	0.222114	0.204628	0.202604	0.517661	0.193226	0.42877	0.185741	0.228011	0.255432	0.196099	0.298914	0.202097	0.21905	0.354803	0.677796	0.45045	0.478106	0.235269	0.487344	0.549291
cg16821226_BC21	0.640587	0.704264	0.588585	0.681339	0.663493	0.590225	0.593419	0.644961	0.629806	0.695697	0.805179	0.763549	0.822146	0.823145	0.836035	0.652787	0.805017	0.598346	0.79809	0.828659	0.782912	0.79171	0.800432	0.58396	0.863594	0.78721	0.695499	0.79372	0.821864	0.81875	0.786975	0.821295	0.563639	0.847308	0.524552	0.78501	0.85629	0.807516	0.831576	0.630649	0.802882	0.785589	0.637259	0.664147	0.458829	0.574209	0.809306	0.480608	0.514881
cg26014409_TC21	0.592964	0.609791	0.454909	0.599714	0.419564	0.577828	0.528876	0.569592	0.578349	0.539417	0.683478	0.649349	0.798207	0.770906	0.727656	0.643082	0.689165	0.523552	0.730207	0.746326	0.712345	0.743327	0.66508	0.56143	0.749627	0.720753	0.627951	0.731611	0.704255	0.690503	0.742685	0.729001	0.428988	0.798128	0.516808	0.703133	0.763789	0.662439	0.771946	0.477207	0.705988	0.732878	0.560131	0.496044	0.434665	0.582154	0.688738	0.457277	0.394094
cg22674789_TC21	0.794766	0.641111	0.615481	0.603241	0.806031	0.625506	0.730884	0.63773	0.723837	0.681523	0.530089	0.509475	0.337533	0.450903	0.396487	0.752277	0.533468	0.702872	0.444221	0.453172	0.404344	0.378906	0.442266	0.739888	0.478455	0.435498	0.689259	0.473343	0.441675	0.577359	0.489145	0.409674	0.730006	0.421313	0.733921	0.339715	0.44192	0.455018	0.481797	0.618588	0.487855	0.406831	0.595513	0.781896	0.831062	0.813019	0.440594	0.74652	0.774257
cg18082515_TC21	0.643164	0.543258	0.426298	0.4212	0.607656	0.543412	0.460261	0.473185	0.505837	0.448155	0.371134	0.388051	0.296105	0.350073	0.276702	0.548296	0.286028	0.441709	0.301472	0.26618	0.263366	0.268645	0.300203	0.514226	0.305312	0.292847	0.462246	0.256921	0.352378	0.350774	0.271969	0.309369	0.544803	0.304324	0.56418	0.280258	0.264633	0.314606	0.301637	0.343418	0.280495	0.306353	0.394033	0.638205	0.674537	0.558407	0.341349	0.682955	0.655935
cg14574728_TC21	0.407278	0.272152	0.427489	0.433037	0.563	0.530676	0.508713	0.425907	0.458553	0.439159	0.357193	0.341919	0.186724	0.281581	0.270961	0.467672	0.261777	0.512829	0.337203	0.282001	0.252907	0.257142	0.304533	0.504092	0.294449	0.240869	0.50466	0.264937	0.2814	0.289409	0.286885	0.300584	0.418077	0.261366	0.526751	0.209901	0.242593	0.26183	0.2617	0.40522	0.261387	0.240473	0.397008	0.593846	0.593806	0.521039	0.30087	0.500351	0.543389
cg16835957_TC21	0.587084	0.639265	0.565313	0.637722	0.438012	0.547205	0.577737	0.536544	0.564462	0.563128	0.711398	0.628065	0.824889	0.76919	0.761435	0.620006	0.658757	0.54903	0.756399	0.805351	0.806568	0.774069	0.724732	0.648423	0.792943	0.730963	0.660417	0.763501	0.753647	0.648771	0.746243	0.761417	0.510311	0.774038	0.500947	0.742811	0.807977	0.706398	0.745248	0.492816	0.744039	0.730327	0.587036	0.610247	0.417841	0.562611	0.725478	0.46657	0.501412
cg18195560_TC21	0.445335	0.41492	0.233558	0.393711	0.549763	0.441301	0.494957	0.387479	0.470843	0.251585	0.312593	0.358451	0.208845	0.244188	0.271942	0.480044	0.262069	0.514241	0.2892	0.266884	0.260125	0.224937	0.267059	0.498081	0.277748	0.310162	0.425709	0.26339	0.299218	0.304122	0.285267	0.283846	0.443344	0.271302	0.506114	0.221499	0.250325	0.314059	0.243588	0.332224	0.268381	0.259978	0.360776	0.543363	0.536891	0.530924	0.301537	0.551492	0.556544
cg12942878_TC22	0.317357	0.503774	0.430386	0.488695	0.376469	0.531847	0.413206	0.422901	0.536287	0.46959	0.611577	0.512975	0.639784	0.686026	0.657219	0.494157	0.617787	0.42681	0.723752	0.658584	0.675602	0.687985	0.647692	0.434058	0.609408	0.646126	0.494713	0.634954	0.690196	0.567102	0.657578	0.647574	0.362856	0.674302	0.410974	0.618049	0.588793	0.612603	0.577936	0.433863	0.616211	0.665356	0.501234	0.326505	0.369592	0.415736	0.632632	0.394283	0.343678
cg24518925_BC21	0.79003	0.633294	0.690843	0.684427	0.778291	0.660738	0.748155	0.646333	0.719359	0.66196	0.527169	0.599567	0.469692	0.509401	0.465043	0.740726	0.503085	0.66915	0.474798	0.52197	0.421341	0.392312	0.507625	0.665555	0.566171	0.471701	0.718986	0.462717	0.478704	0.589172	0.495854	0.425798	0.669115	0.475408	0.735337	0.435231	0.474948	0.481666	0.561365	0.634021	0.533667	0.415146	0.654146	0.758616	0.774899	0.730183	0.478863	0.755327	0.777823
cg22488256_TC21	0.422668	0.468428	0.289229	0.341656	0.586809	0.393523	0.413602	0.391319	0.40592	0.267654	0.284761	0.267717	0.247608	0.250939	0.215391	0.471505	0.222498	0.408111	0.2452	0.223084	0.245774	0.220264	0.257973	0.447514	0.256831	0.228708	0.424359	0.225533	0.26699	0.311019	0.274395	0.239209	0.450681	0.222418	0.359755	0.234796	0.283646	0.227271	0.271974	0.296623	0.218025	0.23817	0.340205	0.535393	0.505667	0.423669	0.276838	0.492223	0.42946
cg05652942_BC21	0.446057	0.33874	0.339766	0.385901	0.50295	0.439664	0.45193	0.382222	0.454528	0.394641	0.312729	0.369072	0.130783	0.281974	0.179637	0.421714	0.249413	0.477664	0.278683	0.226917	0.1878	0.179711	0.286858	0.43376	0.224915	0.205593	0.378743	0.197621	0.255141	0.372238	0.205195	0.211597	0.435642	0.165483	0.446055	0.164046	0.167754	0.20812	0.206427	0.338765	0.203067	0.178092	0.348395	0.500714	0.413651	0.43275	0.277152	0.458538	0.453399
cg04507515_BC11	0.572	0.36361	0.280506	0.389858	0.540168	0.524065	0.507854	0.399662	0.52984	0.38271	0.302126	0.187645	0.18192	0.206991	0.231786	0.439545	0.18671	0.470301	0.20365	0.195305	0.210667	0.211774	0.253733	0.510568	0.215394	0.254853	0.483325	0.197859	0.26638	0.274542	0.229288	0.224811	0.472602	0.206435	0.489858	0.200537	0.228026	0.208058	0.23565	0.320951	0.206344	0.19839	0.362097	0.441238	0.503195	0.485284	0.272787	0.61279	0.526016
cg20944283_BC21	0.563183	0.605488	0.429172	0.54793	0.454249	0.55994	0.540019	0.511015	0.592467	0.571313	0.657847	0.60225	0.696836	0.700125	0.701533	0.625451	0.664502	0.476789	0.706187	0.687976	0.663323	0.677198	0.658811	0.532598	0.698374	0.682584	0.651681	0.70662	0.697966	0.597466	0.708477	0.731432	0.466463	0.650316	0.438424	0.672529	0.761955	0.675013	0.656521	0.461335	0.700597	0.643045	0.550746	0.412036	0.435657	0.605456	0.696297	0.473694	0.449709
cg17851868_TC21	0.516213	0.555213	0.506928	0.586206	0.394758	0.555799	0.523134	0.551032	0.571369	0.497353	0.732659	0.582534	0.79296	0.742547	0.727174	0.585269	0.658817	0.510217	0.767478	0.693952	0.758189	0.715565	0.71438	0.534882	0.772994	0.710109	0.577926	0.715943	0.687714	0.622335	0.727693	0.723828	0.501516	0.751365	0.418352	0.701061	0.759036	0.658042	0.66271	0.428303	0.772492	0.734853	0.620972	0.425375	0.38395	0.532995	0.683904	0.429549	0.424735
cg16749867_TC21	0.605786	0.701641	0.55389	0.716156	0.545943	0.643576	0.737567	0.703506	0.650697	0.719806	0.781413	0.770716	0.820209	0.770745	0.815016	0.614945	0.784653	0.638587	0.828267	0.775545	0.833837	0.816332	0.793714	0.535737	0.825274	0.782073	0.587876	0.755212	0.813472	0.763716	0.822267	0.830464	0.777996	0.82862	0.528598	0.79427	0.83987	0.797183	0.835367	0.505069	0.802503	0.832573	0.600427	0.726678	0.543233	0.595367	0.800975	0.484305	0.533705
cg04877695_BC21	0.485988	0.571711	0.546818	0.598248	0.473827	0.520435	0.564435	0.578668	0.633099	0.567402	0.662594	0.711909	0.768997	0.697492	0.71293	0.606279	0.679133	0.499595	0.765941	0.74613	0.764138	0.772973	0.686905	0.540073	0.805097	0.727694	0.609592	0.727388	0.717846	0.677328	0.74005	0.73536	0.45464	0.768258	0.480396	0.699931	0.766396	0.689035	0.670276	0.455561	0.759294	0.706108	0.591895	0.399329	0.419466	0.571771	0.746281	0.446126	0.457372
cg06452129_TC21	0.607575	0.521141	0.507357	0.505519	0.695424	0.521235	0.56317	0.544961	0.572191	0.552097	0.361248	0.444233	0.303014	0.355003	0.331162	0.647666	0.373856	0.559225	0.377346	0.388535	0.34567	0.331072	0.386303	0.515186	0.291792	0.350946	0.501555	0.414486	0.390411	0.403283	0.409494	0.375391	0.62292	0.319424	0.566592	0.346379	0.313185	0.342011	0.332106	0.42566	0.397625	0.368482	0.492432	0.598843	0.615545	0.615768	0.376683	0.63176	0.65577
cg14861089_TC11	0.474323	0.43625	0.327528	0.399962	0.580706	0.513941	0.489044	0.429044	0.496117	0.427097	0.367074	0.284597	0.234555	0.201623	0.195131	0.56876	0.189627	0.432341	0.225158	0.207242	0.214959	0.194967	0.238948	0.502516	0.226709	0.286205	0.453171	0.229242	0.262106	0.28245	0.216869	0.223066	0.469789	0.214383	0.473593	0.174586	0.278632	0.222906	0.256963	0.285513	0.20579	0.204433	0.386583	0.563827	0.558014	0.443271	0.284184	0.494785	0.512273
cg08435386_TC21	0.495689	0.691511	0.544413	0.667129	0.448014	0.56814	0.591011	0.663702	0.641601	0.58187	0.716755	0.745939	0.788886	0.778863	0.725746	0.624305	0.734014	0.560517	0.819384	0.704622	0.763593	0.781371	0.767549	0.543335	0.786204	0.755218	0.575118	0.795326	0.785643	0.757158	0.787411	0.765103	0.584309	0.818006	0.487633	0.745068	0.824173	0.757064	0.746721	0.530964	0.727437	0.768966	0.61455	0.590342	0.448899	0.573953	0.747525	0.470353	0.510657
cg21283412_BC21	0.562038	0.674489	0.543949	0.671143	0.410423	0.574527	0.522713	0.649127	0.629233	0.565907	0.704625	0.711674	0.799856	0.770088	0.755566	0.599514	0.724171	0.508372	0.784063	0.714418	0.76636	0.744265	0.760693	0.569198	0.839634	0.776637	0.610916	0.775715	0.772056	0.736744	0.772503	0.765027	0.520689	0.834461	0.555143	0.765424	0.810058	0.745328	0.830294	0.521372	0.724188	0.772461	0.572022	0.60811	0.511892	0.604079	0.744156	0.497258	0.502532
cg00684125_TC21	0.536728	0.49068	0.398711	0.429314	0.597854	0.457267	0.509417	0.461188	0.501673	0.379609	0.340115	0.400837	0.211479	0.324422	0.301049	0.556865	0.293039	0.558334	0.321616	0.263387	0.321591	0.313038	0.303301	0.56285	0.267355	0.261603	0.403934	0.316679	0.35623	0.393927	0.321134	0.328177	0.545531	0.30366	0.607826	0.276025	0.288991	0.298596	0.388182	0.355531	0.303035	0.301623	0.409508	0.584549	0.569138	0.490858	0.274537	0.512633	0.551219
cg12250993_BC21	0.573313	0.470673	0.332262	0.321853	0.542446	0.50579	0.43764	0.454268	0.476511	0.367014	0.3266	0.307662	0.240143	0.296453	0.281696	0.532764	0.315028	0.494308	0.277568	0.258502	0.255021	0.222698	0.305152	0.460726	0.246135	0.257918	0.418557	0.31758	0.257275	0.324598	0.303311	0.311584	0.479484	0.207483	0.447075	0.189796	0.246391	0.249233	0.342663	0.326497	0.277048	0.244767	0.319031	0.549036	0.568287	0.522061	0.239136	0.559945	0.583858
cg10568043_BC21	0.505842	0.496768	0.640484	0.48482	0.641436	0.452448	0.497144	0.491159	0.500661	0.478663	0.362724	0.427514	0.319437	0.309581	0.353449	0.617892	0.379774	0.611553	0.31461	0.364155	0.324474	0.313962	0.374877	0.598719	0.283851	0.324334	0.496498	0.32057	0.326835	0.411084	0.342091	0.325552	0.503774	0.294245	0.57984	0.301411	0.281605	0.343984	0.381898	0.433173	0.402254	0.338687	0.49916	0.608464	0.638969	0.577171	0.357397	0.597238	0.598945
cg15955653_BC21	0.595006	0.545961	0.410122	0.444619	0.597003	0.518389	0.548967	0.49413	0.517339	0.401703	0.390489	0.406217	0.312718	0.328818	0.333701	0.529583	0.369998	0.522481	0.359198	0.329629	0.273142	0.296799	0.377157	0.50471	0.265446	0.290225	0.497344	0.287675	0.391516	0.379147	0.30736	0.367685	0.52857	0.304919	0.633103	0.248919	0.245304	0.344979	0.321544	0.385567	0.298303	0.324207	0.422056	0.566214	0.603625	0.580673	0.335412	0.609162	0.614967
cg22935450_TC21	0.55236	0.407574	0.316925	0.400518	0.582833	0.509187	0.490184	0.409531	0.489065	0.442191	0.339946	0.350036	0.260903	0.306161	0.287212	0.493313	0.265537	0.519014	0.356322	0.25465	0.234615	0.238916	0.316513	0.493586	0.268893	0.29361	0.469611	0.275905	0.352583	0.385336	0.304743	0.277832	0.50487	0.215136	0.52603	0.230343	0.23738	0.263035	0.246578	0.338068	0.248676	0.265269	0.40151	0.5561	0.605924	0.52077	0.267578	0.591878	0.588599
cg22340042_TC21	0.644807	0.664806	0.664491	0.697882	0.518298	0.629852	0.632253	0.657768	0.724936	0.720743	0.762208	0.643318	0.814749	0.828002	0.763379	0.671462	0.799331	0.577996	0.748061	0.779441	0.810695	0.743342	0.76975	0.63034	0.81057	0.810412	0.778677	0.803271	0.797074	0.757559	0.811145	0.826349	0.519567	0.850712	0.582934	0.797542	0.807616	0.786583	0.809291	0.676171	0.794285	0.78843	0.658811	0.44888	0.501399	0.678236	0.819438	0.567864	0.494593
cg19636519_BC21	0.615933	0.579306	0.487457	0.497863	0.671041	0.494424	0.613751	0.505749	0.545061	0.53872	0.377223	0.503286	0.363736	0.40837	0.412674	0.54802	0.352842	0.60868	0.351406	0.313546	0.356972	0.320559	0.379618	0.623334	0.344043	0.391521	0.563904	0.342993	0.402025	0.407501	0.412577	0.379293	0.592656	0.36585	0.647389	0.330391	0.344652	0.389084	0.45546	0.461007	0.405197	0.320878	0.431912	0.656834	0.585633	0.594035	0.391256	0.577547	0.621204
cg05530612_BC21	0.602266	0.704063	0.616063	0.67772	0.483505	0.578517	0.662769	0.634266	0.650411	0.688795	0.710929	0.681493	0.80739	0.784617	0.779493	0.64846	0.752424	0.607938	0.781259	0.788353	0.768368	0.770493	0.756904	0.632114	0.739294	0.756515	0.665558	0.771979	0.780565	0.732781	0.788427	0.79316	0.577163	0.800919	0.613975	0.743118	0.80132	0.720937	0.73909	0.54946	0.798258	0.768379	0.616592	0.526023	0.510714	0.631288	0.78061	0.587054	0.514309
cg09063158_BC21	0.760112	0.632547	0.680275	0.527736	0.572472	0.554438	0.671013	0.61318	0.597309	0.535345	0.327734	0.516593	0.287647	0.344982	0.281326	0.601204	0.404851	0.513831	0.333642	0.323316	0.28073	0.242287	0.359746	0.636187	0.383501	0.323864	0.518278	0.315316	0.316462	0.423432	0.337782	0.271279	0.710519	0.33902	0.623729	0.296576	0.387598	0.38018	0.414304	0.488892	0.347606	0.252403	0.55694	0.775665	0.650518	0.638218	0.311324	0.684223	0.708289
cg09445979_BC21	0.582877	0.413285	0.414246	0.438097	0.454702	0.453337	0.449862	0.411206	0.431085	0.454224	0.34696	0.414137	0.245143	0.265155	0.273131	0.440532	0.29437	0.487662	0.25624	0.296101	0.266452	0.239399	0.343854	0.474848	0.314263	0.292779	0.481237	0.27988	0.34168	0.35414	0.269376	0.290766	0.517833	0.24255	0.571934	0.215496	0.292832	0.278723	0.274279	0.381879	0.29778	0.262657	0.344139	0.495496	0.615117	0.539074	0.307951	0.378019	0.599138
cg26733301_TC11	0.525269	0.510071	0.445363	0.52557	0.618915	0.601073	0.532737	0.484333	0.581872	0.512558	0.374691	0.389614	0.323081	0.359982	0.364332	0.615505	0.32544	0.534735	0.307791	0.315122	0.29494	0.298908	0.386933	0.530857	0.322975	0.292352	0.557085	0.280785	0.400767	0.448537	0.297756	0.325493	0.547565	0.28243	0.563922	0.258226	0.316349	0.308438	0.287524	0.395707	0.311383	0.339873	0.469127	0.637284	0.604159	0.558791	0.331174	0.625271	0.576199
cg04950452_TC21	0.518557	0.716851	0.521249	0.614872	0.543065	0.564021	0.597929	0.639878	0.626538	0.58452	0.691869	0.724139	0.779756	0.786684	0.738894	0.586365	0.758763	0.538803	0.75972	0.74895	0.749156	0.779422	0.746092	0.538155	0.794531	0.718263	0.663435	0.761899	0.756556	0.705807	0.757316	0.754782	0.474207	0.769851	0.546233	0.730902	0.767291	0.716093	0.664865	0.538809	0.733993	0.756687	0.556015	0.43883	0.424214	0.555775	0.770618	0.551765	0.470202
cg13977280_TC21	0.767075	0.616074	0.573349	0.58474	0.728973	0.602377	0.622855	0.578899	0.687418	0.621014	0.459182	0.519316	0.360638	0.46118	0.400796	0.662273	0.484323	0.679531	0.41371	0.440694	0.350796	0.337297	0.396725	0.632811	0.466661	0.357959	0.58927	0.396144	0.394888	0.518346	0.429223	0.343458	0.67111	0.317684	0.698234	0.332517	0.374251	0.388599	0.487027	0.563875	0.505032	0.3488	0.514785	0.681132	0.754923	0.711684	0.393992	0.693019	0.713388
cg18292394_TC21	0.68893	0.644842	0.523443	0.518454	0.760612	0.620878	0.651521	0.549787	0.639546	0.563489	0.46212	0.485831	0.346465	0.447074	0.412293	0.727016	0.491431	0.649163	0.408148	0.434425	0.38582	0.362872	0.398457	0.644251	0.465028	0.383186	0.64334	0.409762	0.444023	0.474451	0.432136	0.379266	0.660604	0.378125	0.675206	0.390194	0.427601	0.399825	0.479513	0.515176	0.484172	0.369124	0.531942	0.731591	0.710436	0.706434	0.376629	0.717517	0.649635
cg00458932_TC21	0.547597	0.478478	0.378687	0.418135	0.587679	0.42612	0.505992	0.422515	0.456898	0.42361	0.345299	0.370551	0.228766	0.320274	0.359835	0.486074	0.306854	0.490941	0.330558	0.397515	0.27474	0.22339	0.293687	0.486616	0.260462	0.277853	0.375346	0.240692	0.327719	0.357193	0.276865	0.28441	0.518518	0.232189	0.527342	0.237627	0.281821	0.226714	0.296424	0.380426	0.285212	0.273763	0.377072	0.557039	0.57251	0.54953	0.343217	0.597111	0.586966
cg16434510_TC21	0.605281	0.740712	0.554263	0.679634	0.481732	0.714342	0.545075	0.649935	0.678394	0.678382	0.784919	0.790264	0.850949	0.910371	0.800275	0.655074	0.82167	0.60525	0.882218	0.826696	0.852543	0.824303	0.822996	0.560754	0.84818	0.830024	0.66033	0.828672	0.846945	0.797386	0.794648	0.840151	0.627425	0.866247	0.563639	0.790623	0.841435	0.783039	0.854252	0.557063	0.811625	0.817695	0.662727	0.560839	0.460526	0.6316	0.769491	0.483276	0.522387
cg05880258_BC21	0.707356	0.727421	0.645291	0.834181	0.812434	0.770558	0.626513	0.698755	0.743485	0.710892	0.849403	0.786593	0.849493	0.92272	0.892376	0.737892	0.898412	0.6457	0.865501	0.873641	0.891889	0.885431	0.8457	0.705805	0.868214	0.851955	0.765818	0.868045	0.867474	0.768291	0.879754	0.892091	0.610159	0.899789	0.62328	0.812578	0.878749	0.815033	0.877071	0.70465	0.865142	0.870503	0.696189	0.729272	0.578639	0.715961	0.865375	0.602496	0.618911
cg02958263_BC21	0.631962	0.600188	0.500808	0.387443	0.660069	0.577748	0.588037	0.523828	0.536455	0.447509	0.262333	0.361091	0.223323	0.282876	0.239743	0.555599	0.247545	0.344378	0.250841	0.232296	0.252178	0.227524	0.26449	0.537672	0.262808	0.233151	0.502077	0.174042	0.30427	0.374823	0.267397	0.288668	0.582146	0.228483	0.502474	0.22049	0.247919	0.288688	0.297704	0.433295	0.281117	0.309109	0.419295	0.655623	0.627046	0.566453	0.257064	0.758835	0.571084
cg02245020_TC21	0.448216	0.439846	0.481112	0.325131	0.579938	0.421767	0.489469	0.361562	0.470967	0.3307	0.245954	0.29919	0.158882	0.20784	0.208006	0.510692	0.278567	0.474141	0.244564	0.231231	0.205846	0.212699	0.242452	0.534514	0.221112	0.199324	0.353717	0.173932	0.252746	0.358671	0.232832	0.217959	0.513931	0.20427	0.558632	0.1699	0.156924	0.20691	0.226473	0.3333	0.204847	0.236429	0.357199	0.592178	0.60676	0.336448	0.228172	0.588781	0.543553
cg26786980_BC11	0.630297	0.378902	0.379933	0.280963	0.549954	0.463479	0.424238	0.314311	0.445371	0.444587	0.280501	0.413148	0.143647	0.251369	0.280244	0.491584	0.23838	0.490251	0.276381	0.211562	0.205252	0.233801	0.252218	0.44034	0.239699	0.200799	0.34734	0.211813	0.234004	0.322325	0.229601	0.20586	0.511663	0.195482	0.464369	0.180495	0.159291	0.203075	0.217945	0.301655	0.210935	0.193391	0.310354	0.5341	0.570662	0.422996	0.237677	0.589592	0.532154
cg21526205_TC11	0.44891	0.407199	0.326553	0.440324	0.52763	0.489287	0.47348	0.41845	0.454108	0.404803	0.280381	0.271598	0.180388	0.249941	0.229516	0.493907	0.19711	0.461526	0.278272	0.234118	0.259347	0.216472	0.28585	0.473746	0.243436	0.24793	0.363434	0.23243	0.301984	0.410411	0.237106	0.251591	0.452411	0.23686	0.495285	0.186403	0.217174	0.280329	0.254913	0.15663	0.231642	0.228445	0.406424	0.558297	0.540773	0.477262	0.291652	0.579472	0.530973
cg14127046_BC21	0.535968	0.498252	0.471043	0.469652	0.670045	0.557884	0.459731	0.49427	0.484183	0.439469	0.39978	0.361427	0.252743	0.352571	0.34576	0.547256	0.363438	0.500108	0.355336	0.357268	0.33815	0.272954	0.38487	0.547764	0.331489	0.345081	0.550166	0.342682	0.35291	0.396991	0.35022	0.397579	0.541959	0.296975	0.591575	0.274928	0.287571	0.397267	0.337431	0.384095	0.373909	0.297374	0.426727	0.579114	0.627165	0.537378	0.330315	0.503236	0.615015
cg14783368_BC21	0.554225	0.618891	0.356978	0.453454	0.654875	0.523972	0.590593	0.52669	0.494159	0.469861	0.378226	0.438679	0.298688	0.323589	0.291044	0.605548	0.347663	0.55569	0.306353	0.284739	0.297694	0.254405	0.328659	0.514734	0.311537	0.338809	0.531963	0.353772	0.348892	0.395989	0.379921	0.303975	0.547552	0.334072	0.573182	0.322747	0.267019	0.3242	0.390565	0.398597	0.400177	0.289033	0.40519	0.654725	0.653311	0.567761	0.306058	0.52279	0.583968
cg08763705_TC11	0.523071	0.400461	0.409305	0.457765	0.386924	0.501298	0.480907	0.436889	0.477448	0.495251	0.409758	0.327593	0.208485	0.2223	0.223779	0.237291	0.203545	0.385074	0.228632	0.240894	0.224945	0.218004	0.202819	0.504981	0.240018	0.222472	0.513592	0.247132	0.237484	0.232687	0.218415	0.239501	0.41949	0.201152	0.561736	0.240359	0.213124	0.253137	0.235655	0.415219	0.214232	0.216621	0.396975	0.450212	0.531204	0.55738	0.245644	0.599932	0.527335
cg16390680_BC21	0.807193	0.632485	0.660159	0.664518	0.792488	0.623545	0.769682	0.633148	0.753062	0.690657	0.548026	0.621069	0.424893	0.492507	0.505986	0.760676	0.569923	0.72776	0.473926	0.467678	0.434302	0.421254	0.471523	0.750232	0.551985	0.469527	0.749288	0.481127	0.479658	0.57	0.510368	0.471942	0.742602	0.50935	0.779702	0.41381	0.470452	0.483641	0.548793	0.60498	0.578164	0.437415	0.585879	0.777465	0.787362	0.775411	0.496442	0.758564	0.749924
cg18583828_TC21	0.723952	0.575772	0.680091	0.580009	0.792363	0.618049	0.624469	0.666017	0.694647	0.634956	0.539626	0.56331	0.380874	0.383137	0.364851	0.670564	0.406458	0.595037	0.375504	0.341749	0.397949	0.360292	0.434678	0.688325	0.507121	0.374313	0.651535	0.400088	0.453045	0.491691	0.407346	0.410992	0.721996	0.381406	0.665703	0.385563	0.398357	0.424348	0.431598	0.541779	0.377685	0.411216	0.527703	0.744706	0.809421	0.731633	0.43697	0.712213	0.713616
cg23733123_TC21	0.614145	0.588051	0.52607	0.532967	0.743183	0.594023	0.563329	0.586464	0.553884	0.506469	0.380392	0.471464	0.323286	0.337301	0.371796	0.668188	0.416996	0.630759	0.369764	0.35502	0.361845	0.306145	0.384026	0.601035	0.315855	0.340852	0.554015	0.330307	0.379687	0.399364	0.38127	0.393076	0.61453	0.320731	0.627691	0.347827	0.320817	0.393458	0.366417	0.449444	0.423221	0.318682	0.443079	0.675036	0.712714	0.62252	0.342439	0.721588	0.715672
cg03652110_BC21	0.713887	0.571233	0.598446	0.518753	0.760984	0.542696	0.620149	0.554563	0.653242	0.603151	0.438278	0.520715	0.348072	0.377293	0.371407	0.564526	0.415867	0.647798	0.322345	0.412028	0.312506	0.320432	0.375893	0.680871	0.460667	0.383181	0.586985	0.37434	0.369328	0.51555	0.410184	0.325293	0.678639	0.363803	0.683594	0.354996	0.361104	0.401998	0.488595	0.510425	0.519087	0.342558	0.550614	0.674409	0.774265	0.682171	0.376429	0.642439	0.704919
cg27172557_BC21	0.606549	0.552941	0.651403	0.501766	0.697099	0.588967	0.603696	0.550604	0.595801	0.556947	0.442507	0.453243	0.370358	0.413688	0.405358	0.715041	0.40999	0.636558	0.406632	0.487469	0.351761	0.372658	0.423367	0.612464	0.356069	0.369628	0.591723	0.367717	0.403845	0.425019	0.389253	0.405944	0.628545	0.369401	0.647586	0.32266	0.32547	0.396785	0.332493	0.432357	0.466588	0.403183	0.485315	0.671663	0.696259	0.66242	0.440116	0.65373	0.690725
cg00991994_TC21	0.652697	0.589745	0.369934	0.52828	0.656484	0.552381	0.544194	0.497135	0.598668	0.542149	0.397755	0.426302	0.318498	0.326016	0.298307	0.560938	0.375804	0.564885	0.366359	0.318096	0.306148	0.323866	0.372971	0.60261	0.339115	0.374181	0.556064	0.371845	0.371522	0.39151	0.313932	0.355376	0.585193	0.298616	0.617125	0.308197	0.354049	0.355406	0.344145	0.4287	0.217737	0.294137	0.519017	0.654726	0.6183	0.597156	0.38828	0.610608	0.610891
cg21647621_BC21	0.714671	0.606845	0.711081	0.584955	0.797817	0.629927	0.728196	0.695982	0.697095	0.656663	0.515756	0.637569	0.394564	0.482375	0.438379	0.768524	0.447888	0.70705	0.456694	0.387972	0.388259	0.350383	0.374955	0.720351	0.497704	0.413763	0.730845	0.378855	0.456132	0.532914	0.451585	0.468081	0.727647	0.41417	0.7124	0.423702	0.469516	0.461597	0.515853	0.615105	0.509684	0.393584	0.612219	0.800823	0.829218	0.797677	0.497061	0.692559	0.802659
cg00502662_TC21	0.676912	0.581861	0.472171	0.522299	0.734783	0.629695	0.511327	0.509603	0.610242	0.592906	0.461539	0.492417	0.390853	0.414517	0.397119	0.692427	0.391748	0.615227	0.384776	0.420698	0.349695	0.369521	0.422616	0.634705	0.395279	0.406587	0.603174	0.376116	0.439892	0.433073	0.442443	0.400802	0.60366	0.380538	0.662532	0.36924	0.460349	0.427604	0.437651	0.501555	0.455407	0.356863	0.479754	0.651965	0.717853	0.655426	0.465523	0.672472	0.697425
cg16412937_TC21	0.72411	0.599354	0.591657	0.53494	0.728733	0.628829	0.644218	0.551749	0.634792	0.61252	0.459224	0.540909	0.432477	0.461556	0.413761	0.682444	0.464895	0.651178	0.403123	0.380717	0.402033	0.399404	0.436369	0.674343	0.428546	0.403483	0.639553	0.444972	0.443974	0.529412	0.442792	0.408018	0.651121	0.408097	0.678873	0.408848	0.411227	0.430137	0.449446	0.565859	0.518702	0.401252	0.524228	0.718474	0.734905	0.688573	0.4229	0.68659	0.696904
cg06088324_TC21	0.493996	0.517342	0.315472	0.423074	0.612496	0.323008	0.349804	0.453031	0.430029	0.421233	0.289327	0.337573	0.188151	0.270817	0.26931	0.425533	0.243303	0.372078	0.269673	0.2766	0.244454	0.242323	0.262339	0.426023	0.289099	0.236954	0.48308	0.258871	0.272652	0.330274	0.291319	0.274535	0.505166	0.242156	0.513958	0.232316	0.225225	0.248635	0.264977	0.370371	0.245281	0.229549	0.39511	0.526093	0.562831	0.327351	0.279965	0.543329	0.487002
cg10266490_TC21	0.614769	0.499375	0.44826	0.42398	0.654094	0.481893	0.533108	0.505046	0.534749	0.448627	0.393038	0.401564	0.305578	0.408971	0.383019	0.528273	0.327947	0.512246	0.352932	0.347093	0.319758	0.306821	0.390827	0.522317	0.322517	0.326914	0.543554	0.332349	0.396786	0.416006	0.32306	0.33259	0.559128	0.312804	0.525918	0.306318	0.292437	0.351138	0.333576	0.411149	0.336271	0.300175	0.394234	0.601854	0.628798	0.54112	0.368518	0.539147	0.59362
cg16717356_BC21	0.543966	0.77671	0.586478	0.649317	0.509764	0.65769	0.5706	0.603116	0.666178	0.666254	0.800035	0.652503	0.835873	0.799406	0.793493	0.733562	0.823478	0.610571	0.836337	0.85992	0.853968	0.737623	0.77342	0.576117	0.823257	0.779734	0.695506	0.77626	0.784652	0.712115	0.792133	0.792445	0.556154	0.762817	0.563843	0.781441	0.834723	0.738232	0.800764	0.584399	0.740189	0.804605	0.678778	0.53303	0.408935	0.615799	0.792491	0.544844	0.537579
cg07621385_TC21	0.680484	0.594699	0.39699	0.472882	0.693933	0.599752	0.573367	0.507112	0.552506	0.477995	0.373487	0.44823	0.310961	0.352671	0.338905	0.627303	0.351018	0.583644	0.330573	0.382705	0.31426	0.312639	0.304564	0.57857	0.329997	0.310537	0.541726	0.323172	0.355939	0.378268	0.304455	0.390886	0.597358	0.318526	0.610906	0.256374	0.267459	0.339668	0.303235	0.412406	0.34908	0.298187	0.479414	0.68519	0.715823	0.643399	0.334371	0.706454	0.707574
cg02058870_BC21	0.549157	0.503544	0.164262	0.328865	0.541639	0.392569	0.489581	0.395728	0.385977	0.396028	0.197742	0.324356	0.117767	0.123501	0.102377	0.371221	0.185061	0.446739	0.153659	0.177815	0.155015	0.164955	0.198557	0.468038	0.242642	0.162021	0.376462	0.191153	0.230481	0.275759	0.171462	0.206507	0.428731	0.197664	0.423996	0.087702	0.177898	0.214758	0.223702	0.203899	0.171086	0.129974	0.34105	0.504877	0.585774	0.436067	0.238865	0.555405	0.58568
cg07547279_TC21	0.619927	0.581039	0.393783	0.498267	0.720706	0.527875	0.541535	0.418019	0.497914	0.399077	0.357837	0.367859	0.248935	0.238109	0.202788	0.579568	0.265538	0.505045	0.300228	0.214513	0.293702	0.227887	0.304816	0.550843	0.257382	0.257226	0.490416	0.287809	0.3089	0.362769	0.272048	0.294916	0.569532	0.262675	0.606882	0.23635	0.245827	0.304799	0.336123	0.40296	0.247099	0.288024	0.412355	0.635703	0.659211	0.599352	0.284754	0.696179	0.665083
cg10879986_TC21	0.612384	0.700661	0.601178	0.789021	0.653045	0.613757	0.67303	0.7317	0.693282	0.6714	0.846292	0.768858	0.861941	0.90898	0.873057	0.776133	0.860916	0.683675	0.842279	0.890861	0.864222	0.874727	0.80975	0.5997	0.863576	0.837909	0.673986	0.869995	0.878137	0.844215	0.900748	0.888701	0.573077	0.891053	0.545478	0.77192	0.860236	0.823527	0.830853	0.705443	0.833114	0.845403	0.725365	0.634691	0.560301	0.731234	0.891984	0.729336	0.595486
cg00855137_BC21	0.401323	0.454287	0.418397	0.382967	0.543385	0.442354	0.489218	0.40995	0.507953	0.366937	0.322067	0.257156	0.256192	0.305509	0.306976	0.488656	0.297604	0.4692	0.303281	0.265995	0.236629	0.278567	0.339536	0.378856	0.275662	0.262079	0.441672	0.247612	0.294663	0.338987	0.294443	0.263902	0.495599	0.277366	0.475652	0.184982	0.287942	0.248194	0.286647	0.342824	0.278334	0.300414	0.336769	0.529016	0.552935	0.546728	0.344118	0.531872	0.498207
cg08843517_BC11	0.579119	0.526353	0.492421	0.453802	0.592887	0.625206	0.553069	0.540886	0.631177	0.575516	0.394972	0.516296	0.323493	0.340819	0.377569	0.615033	0.310169	0.556969	0.340293	0.292304	0.259755	0.239431	0.35713	0.548652	0.271003	0.241895	0.487483	0.221776	0.375263	0.474125	0.290282	0.374196	0.500578	0.22997	0.610061	0.223169	0.218712	0.267098	0.275036	0.43292	0.279573	0.340397	0.511039	0.593949	0.580218	0.509242	0.311137	0.640271	0.593241
cg25124406_BC21	0.395597	0.442525	0.237511	0.407313	0.530381	0.470676	0.441331	0.423749	0.240003	0.398053	0.233363	0.269588	0.134663	0.213255	0.188128	0.433341	0.132752	0.434747	0.193923	0.145664	0.177679	0.186978	0.164661	0.511803	0.244753	0.17472	0.387531	0.175059	0.184043	0.242929	0.182788	0.179697	0.47022	0.152376	0.4889	0.107252	0.123135	0.186618	0.221913	0.144512	0.153611	0.188679	0.371656	0.219134	0.119798	0.392057	0.162011	0.521472	0.547633
[truncated: 8,626 more rows]
[truncated: 44 more columns]
