# Supplementary material for: Methylation reprogramming associated with aggressive prostate cancer and ancestral disparities
Source: Mol Syst Biol. 2025 Oct 7;21(12):1676–701. doi: 10.1038/s44320-025-00153-x (PMC12673094; doi:10.1038/s44320-025-00153-x)
Supplement: Supplementary file 42 — Source data Fig. 4 [file 44320_2025_153_MOESM42_ESM.zip › MSB202513061T_SourceDataForFig4/Fig4C/SourceDataForFig4C.xlsx]

## Sheet: Description
Source Data for Figure 4C Volcano plot representing 9,501 DMPs by cancer status (prostate tumour versus normal tissue) significance (BH FDR p <0.05, |Δ| ≥30% and 40%, dashed lines), including hypermethylated (green) or hypomethylated (blue), compared with non-significant (grey) DMPs.

## Sheet: SourceData
absmediff	logPvalue	p_shape	threshold
0.443219	25.6635	circle	v_hyper_sig
0.391192	25.6635	circle	hyper_sig
0.461592	25.6624	circle	v_hyper_sig
0.543576	25.5314	circle	v_hyper_sig
0.330292	25.0522	circle	hyper_sig
0.409648	25.0522	circle	v_hyper_sig
0.409618	24.5116	circle	v_hyper_sig
0.37906	24.4985	circle	hyper_sig
0.423153	24.3451	circle	v_hyper_sig
0.324007	24.3451	circle	hyper_sig
0.5235	24.3066	circle	v_hyper_sig
0.402407	24.2953	circle	v_hyper_sig
0.437292	24.2953	circle	v_hyper_sig
0.32047	24.1005	circle	hyper_sig
0.471148	24.0712	circle	v_hyper_sig
0.46809	24.0712	circle	v_hyper_sig
0.338426	24.0712	circle	hyper_sig
0.439532	24.0712	circle	v_hyper_sig
0.270644	24.0679	circle	not_sig
0.444849	23.8081	circle	v_hyper_sig
0.404676	23.6595	circle	v_hyper_sig
0.387943	23.5896	circle	hyper_sig
0.461217	23.5896	circle	v_hyper_sig
0.326097	23.5433	circle	hyper_sig
0.463068	23.4224	circle	v_hyper_sig
0.280246	23.4085	circle	not_sig
0.317412	23.3228	circle	hyper_sig
0.445362	23.2912	circle	v_hyper_sig
0.359823	23.2872	circle	hyper_sig
0.424287	23.2872	circle	v_hyper_sig
0.350401	23.2574	circle	hyper_sig
0.456411	23.1971	circle	v_hyper_sig
0.47139	23.1103	circle	v_hyper_sig
0.454203	23.0723	circle	v_hyper_sig
0.429551	22.9942	circle	v_hyper_sig
0.313252	22.8602	circle	hyper_sig
0.339937	22.8437	circle	hyper_sig
0.441342	22.5474	circle	v_hyper_sig
0.408849	22.5111	circle	v_hyper_sig
0.398801	22.4543	circle	hyper_sig
0.236321	22.4543	circle	not_sig
0.422411	22.4512	circle	v_hyper_sig
0.488705	22.4035	circle	v_hyper_sig
0.353754	22.3871	circle	hyper_sig
0.289432	22.3864	circle	not_sig
0.50881	22.3328	circle	v_hyper_sig
0.322314	22.2847	circle	hyper_sig
0.328015	22.1543	circle	hyper_sig
0.381886	22.0988	circle	hyper_sig
0.344553	22.0603	circle	hyper_sig
0.296837	21.9956	circle	not_sig
0.361289	21.9783	circle	hyper_sig
0.330293	21.9462	circle	hyper_sig
0.491408	21.9432	circle	v_hyper_sig
0.377321	21.9432	circle	hyper_sig
0.284561	21.9107	circle	not_sig
0.326206	21.8994	circle	hyper_sig
0.435353	21.8994	circle	v_hyper_sig
0.403965	21.8994	circle	v_hyper_sig
0.336178	21.8529	circle	hyper_sig
-0.302297	21.8446	circle	hypo_sig
0.347112	21.8415	circle	hyper_sig
0.339923	21.8207	circle	hyper_sig
0.381129	21.7905	circle	hyper_sig
0.34885	21.7785	circle	hyper_sig
0.260832	21.7656	circle	not_sig
0.300992	21.7194	circle	hyper_sig
0.365472	21.7182	circle	hyper_sig
0.39819	21.6783	circle	hyper_sig
0.374557	21.6688	circle	hyper_sig
0.336817	21.6251	circle	hyper_sig
0.342269	21.6251	circle	hyper_sig
0.358773	21.6251	circle	hyper_sig
0.309668	21.6251	circle	hyper_sig
0.321325	21.5987	circle	hyper_sig
0.464239	21.5984	circle	v_hyper_sig
0.388672	21.5753	circle	hyper_sig
0.348239	21.5546	circle	hyper_sig
0.433472	21.4943	circle	v_hyper_sig
0.320966	21.4703	circle	hyper_sig
0.379228	21.4703	circle	hyper_sig
0.448234	21.4703	circle	v_hyper_sig
0.443591	21.4493	circle	v_hyper_sig
0.362176	21.4408	circle	hyper_sig
0.288218	21.4382	circle	not_sig
0.326552	21.4382	circle	hyper_sig
0.498766	21.4285	circle	v_hyper_sig
0.406174	21.4232	circle	v_hyper_sig
0.317374	21.4232	circle	hyper_sig
0.307181	21.4078	circle	hyper_sig
-0.361869	21.404	circle	hypo_sig
0.310252	21.3643	circle	hyper_sig
0.268706	21.3643	circle	not_sig
0.379265	21.2975	circle	hyper_sig
0.430938	21.2861	circle	v_hyper_sig
0.398333	21.2861	circle	hyper_sig
0.502775	21.2838	circle	v_hyper_sig
0.310484	21.2838	circle	hyper_sig
0.343271	21.2838	circle	hyper_sig
0.294066	21.2838	circle	not_sig
0.351043	21.2838	circle	hyper_sig
0.42071	21.2565	circle	v_hyper_sig
0.423241	21.2486	circle	v_hyper_sig
0.31765	21.2323	circle	hyper_sig
0.237166	21.1559	circle	not_sig
0.368817	21.137	circle	hyper_sig
0.376807	21.137	circle	hyper_sig
-0.305758	21.1252	circle	hypo_sig
0.424863	21.1222	circle	v_hyper_sig
0.328371	21.1154	circle	hyper_sig
0.304077	21.0971	circle	hyper_sig
0.418149	21.0971	circle	v_hyper_sig
0.346792	21.0656	circle	hyper_sig
0.385446	21.0549	circle	hyper_sig
0.489236	21.0317	circle	v_hyper_sig
0.343199	21.0255	circle	hyper_sig
0.420406	21.0255	circle	v_hyper_sig
0.368617	21.0255	circle	hyper_sig
0.328933	21.0255	circle	hyper_sig
0.341078	21.0219	circle	hyper_sig
0.329527	21.0184	circle	hyper_sig
0.402897	21.0184	circle	v_hyper_sig
0.370131	21.0114	circle	hyper_sig
0.344899	20.972	circle	hyper_sig
0.353357	20.9491	circle	hyper_sig
-0.40771	20.949	circle	v_hypo_sig
0.265881	20.9299	circle	not_sig
0.294663	20.9219	circle	not_sig
0.353538	20.906	circle	hyper_sig
0.385889	20.906	circle	hyper_sig
0.347695	20.8889	circle	hyper_sig
0.347596	20.8861	circle	hyper_sig
0.250496	20.8793	circle	not_sig
0.412254	20.8693	circle	v_hyper_sig
0.301959	20.8693	circle	hyper_sig
0.413676	20.8318	circle	v_hyper_sig
0.372709	20.8242	circle	hyper_sig
0.354965	20.7455	circle	hyper_sig
0.277598	20.7455	circle	not_sig
0.302893	20.7455	circle	hyper_sig
0.339446	20.7356	circle	hyper_sig
-0.387717	20.7295	circle	hypo_sig
0.304177	20.7097	circle	hyper_sig
0.318404	20.7077	circle	hyper_sig
0.437592	20.7028	circle	v_hyper_sig
0.34989	20.6764	circle	hyper_sig
0.345916	20.6537	circle	hyper_sig
-0.345622	20.6285	circle	hypo_sig
0.428745	20.6285	circle	v_hyper_sig
-0.430308	20.6285	circle	v_hypo_sig
0.272097	20.5983	circle	not_sig
0.311525	20.5948	circle	hyper_sig
0.295095	20.5948	circle	not_sig
0.462273	20.5948	circle	v_hyper_sig
0.359295	20.5889	circle	hyper_sig
0.313524	20.5037	circle	hyper_sig
-0.366142	20.5025	circle	hypo_sig
0.343124	20.4916	circle	hyper_sig
0.396043	20.4916	circle	hyper_sig
-0.327901	20.4754	circle	hypo_sig
0.368402	20.4497	circle	hyper_sig
0.271618	20.4496	circle	not_sig
0.442814	20.4023	circle	v_hyper_sig
0.419622	20.394	circle	v_hyper_sig
0.425052	20.3779	circle	v_hyper_sig
0.408597	20.3779	circle	v_hyper_sig
0.420522	20.3742	circle	v_hyper_sig
0.369637	20.3622	circle	hyper_sig
0.331082	20.3622	circle	hyper_sig
0.35788	20.3461	circle	hyper_sig
-0.363346	20.322	circle	hypo_sig
0.392851	20.3086	circle	hyper_sig
0.406176	20.2984	circle	v_hyper_sig
0.375209	20.2891	circle	hyper_sig
0.395264	20.2599	circle	hyper_sig
0.336997	20.236	circle	hyper_sig
0.342263	20.2334	circle	hyper_sig
-0.380812	20.2323	circle	hypo_sig
0.371995	20.2189	circle	hyper_sig
0.277368	20.2162	circle	not_sig
-0.2708	20.1905	circle	not_sig
0.312255	20.186	circle	hyper_sig
-0.346836	20.1709	circle	hypo_sig
0.423694	20.169	circle	v_hyper_sig
0.448555	20.1556	circle	v_hyper_sig
0.381628	20.1556	circle	hyper_sig
0.499148	20.1427	circle	v_hyper_sig
-0.343023	20.1334	circle	hypo_sig
0.326627	20.1196	circle	hyper_sig
0.420244	20.118	circle	v_hyper_sig
0.415269	20.1158	circle	v_hyper_sig
-0.258998	20.0983	circle	not_sig
0.377422	20.0808	circle	hyper_sig
0.322347	20.0803	circle	hyper_sig
0.327621	20.0728	circle	hyper_sig
0.282966	20.0475	circle	not_sig
0.367709	20.0422	circle	hyper_sig
0.37349	20.0422	circle	hyper_sig
0.404715	20.0124	circle	v_hyper_sig
0.502037	20.0093	circle	v_hyper_sig
0.293328	20.0093	circle	not_sig
0.427531	20.0093	circle	v_hyper_sig
0.35595	20.0036	circle	hyper_sig
0.478777	19.9952	circle	v_hyper_sig
0.294809	19.9808	circle	not_sig
0.47947	19.9808	circle	v_hyper_sig
0.303306	19.9342	circle	hyper_sig
0.363634	19.9282	circle	hyper_sig
0.326696	19.9134	circle	hyper_sig
0.353558	19.9112	circle	hyper_sig
0.380651	19.9112	circle	hyper_sig
0.245057	19.9112	circle	not_sig
0.356029	19.9011	circle	hyper_sig
0.405841	19.8836	circle	v_hyper_sig
0.345176	19.8718	circle	hyper_sig
0.382853	19.8712	circle	hyper_sig
0.366392	19.8556	circle	hyper_sig
0.337622	19.8506	circle	hyper_sig
0.343272	19.8473	circle	hyper_sig
0.359773	19.8325	circle	hyper_sig
0.3619	19.831	circle	hyper_sig
0.434799	19.8153	circle	v_hyper_sig
0.286212	19.8084	circle	not_sig
0.36054	19.8076	circle	hyper_sig
0.360674	19.8076	circle	hyper_sig
0.329429	19.7923	circle	hyper_sig
0.328367	19.7822	circle	hyper_sig
0.358014	19.7746	circle	hyper_sig
0.334208	19.7659	circle	hyper_sig
0.36975	19.7644	circle	hyper_sig
0.394765	19.7644	circle	hyper_sig
0.315192	19.7644	circle	hyper_sig
0.353425	19.7559	circle	hyper_sig
0.415827	19.7559	circle	v_hyper_sig
0.310497	19.7512	circle	hyper_sig
0.380115	19.7411	circle	hyper_sig
0.266817	19.7098	circle	not_sig
0.347083	19.7027	circle	hyper_sig
0.341965	19.6986	circle	hyper_sig
-0.355436	19.6925	circle	hypo_sig
0.334733	19.683	circle	hyper_sig
0.363075	19.683	circle	hyper_sig
0.321664	19.6747	circle	hyper_sig
0.222846	19.6701	circle	not_sig
0.395984	19.665	circle	hyper_sig
0.376686	19.665	circle	hyper_sig
0.509059	19.6637	circle	v_hyper_sig
0.368993	19.6637	circle	hyper_sig
0.327653	19.6617	circle	hyper_sig
0.321649	19.6617	circle	hyper_sig
0.283291	19.6475	circle	not_sig
0.366182	19.6453	circle	hyper_sig
0.292789	19.6453	circle	not_sig
0.336537	19.6051	circle	hyper_sig
0.311684	19.5996	circle	hyper_sig
-0.321425	19.58	circle	hypo_sig
0.380245	19.5631	circle	hyper_sig
0.360905	19.5603	circle	hyper_sig
-0.344023	19.5602	circle	hypo_sig
0.282964	19.5579	circle	not_sig
0.357004	19.5574	circle	hyper_sig
0.341985	19.551	circle	hyper_sig
-0.445711	19.5508	circle	v_hypo_sig
0.427304	19.5455	circle	v_hyper_sig
0.281825	19.537	circle	not_sig
0.396294	19.5222	circle	hyper_sig
0.436426	19.5075	circle	v_hyper_sig
0.387884	19.5075	circle	hyper_sig
0.288682	19.501	circle	not_sig
0.284429	19.4826	circle	not_sig
0.268095	19.478	circle	not_sig
0.31587	19.478	circle	hyper_sig
0.482027	19.4768	circle	v_hyper_sig
0.332032	19.4763	circle	hyper_sig
0.329159	19.4726	circle	hyper_sig
0.270436	19.4602	circle	not_sig
0.298374	19.4391	circle	not_sig
0.263648	19.4388	circle	not_sig
0.318415	19.4388	circle	hyper_sig
0.377783	19.4364	circle	hyper_sig
0.255493	19.4325	circle	not_sig
0.372636	19.4299	circle	hyper_sig
0.397246	19.4289	circle	hyper_sig
-0.373808	19.4268	circle	hypo_sig
0.343109	19.4268	circle	hyper_sig
0.413712	19.4268	circle	v_hyper_sig
0.433836	19.4244	circle	v_hyper_sig
-0.306892	19.4192	circle	hypo_sig
-0.356497	19.4192	circle	hypo_sig
-0.386015	19.4192	circle	hypo_sig
-0.414014	19.4129	circle	v_hypo_sig
0.298952	19.4105	circle	not_sig
0.349639	19.4093	circle	hyper_sig
-0.48517	19.4093	circle	v_hypo_sig
0.329636	19.3548	circle	hyper_sig
0.38258	19.3548	circle	hyper_sig
-0.333006	19.3423	circle	hypo_sig
0.272608	19.3313	circle	not_sig
0.301604	19.3313	circle	hyper_sig
0.35042	19.3203	circle	hyper_sig
0.343799	19.3203	circle	hyper_sig
0.289025	19.3199	circle	not_sig
-0.387811	19.319	circle	hypo_sig
0.339715	19.3105	circle	hyper_sig
0.461864	19.3014	circle	v_hyper_sig
0.23	19.2937	circle	not_sig
0.324957	19.2915	circle	hyper_sig
0.373989	19.2664	circle	hyper_sig
0.323385	19.262	circle	hyper_sig
0.366748	19.2504	circle	hyper_sig
0.314081	19.2504	circle	hyper_sig
-0.313647	19.2504	circle	hypo_sig
0.342611	19.2449	circle	hyper_sig
0.371225	19.2449	circle	hyper_sig
-0.381527	19.2449	circle	hypo_sig
0.379241	19.237	circle	hyper_sig
0.315206	19.2309	circle	hyper_sig
-0.360124	19.2291	circle	hypo_sig
0.258249	19.2286	circle	not_sig
-0.331365	19.2075	circle	hypo_sig
0.297585	19.2023	circle	not_sig
0.282285	19.1941	circle	not_sig
-0.392733	19.1941	circle	hypo_sig
0.279615	19.1828	circle	not_sig
0.301751	19.1828	circle	hyper_sig
0.303219	19.1823	circle	hyper_sig
0.255655	19.1823	circle	not_sig
0.38997	19.1784	circle	hyper_sig
0.275421	19.1731	circle	not_sig
0.397036	19.1703	circle	hyper_sig
0.411593	19.1683	circle	v_hyper_sig
-0.355155	19.1668	circle	hypo_sig
0.419548	19.1627	circle	v_hyper_sig
-0.313007	19.1624	circle	hypo_sig
-0.307769	19.1602	circle	hypo_sig
0.298652	19.1442	circle	not_sig
0.420119	19.1419	circle	v_hyper_sig
0.27631	19.139	circle	not_sig
0.358986	19.1321	circle	hyper_sig
0.33504	19.1321	circle	hyper_sig
0.489806	19.1317	circle	v_hyper_sig
0.395547	19.1277	circle	hyper_sig
-0.360863	19.1245	circle	hypo_sig
-0.363982	19.1067	circle	hypo_sig
0.33678	19.1066	circle	hyper_sig
0.339195	19.0985	circle	hyper_sig
0.453513	19.0906	circle	v_hyper_sig
-0.369182	19.0897	circle	hypo_sig
0.297021	19.0897	circle	not_sig
0.311578	19.0839	circle	hyper_sig
0.410644	19.08	circle	v_hyper_sig
0.37283	19.08	circle	hyper_sig
0.350076	19.0725	circle	hyper_sig
0.342871	19.0692	circle	hyper_sig
0.429363	19.0646	circle	v_hyper_sig
0.345763	19.0639	circle	hyper_sig
0.417248	19.0636	circle	v_hyper_sig
0.351431	19.0636	circle	hyper_sig
0.388602	19.0602	circle	hyper_sig
0.317675	19.0563	circle	hyper_sig
0.338129	19.0563	circle	hyper_sig
0.331813	19.0541	circle	hyper_sig
0.389656	19.0535	circle	hyper_sig
0.314434	19.0513	circle	hyper_sig
0.433227	19.0495	circle	v_hyper_sig
0.29865	19.0433	circle	not_sig
-0.385105	19.0414	circle	hypo_sig
0.350116	19.0408	circle	hyper_sig
0.450993	19.039	circle	v_hyper_sig
0.33414	19.0297	circle	hyper_sig
0.321589	19.0295	circle	hyper_sig
0.365758	19.0223	circle	hyper_sig
0.302609	19.0223	circle	hyper_sig
0.376107	19.0223	circle	hyper_sig
-0.313399	19.0187	circle	hypo_sig
0.398516	19.0183	circle	hyper_sig
0.327797	19.014	circle	hyper_sig
0.328658	18.9932	circle	hyper_sig
0.401458	18.9911	circle	v_hyper_sig
-0.399623	18.9868	circle	hypo_sig
0.243989	18.9863	circle	not_sig
0.299333	18.9863	circle	not_sig
0.437671	18.9781	circle	v_hyper_sig
0.331609	18.9715	circle	hyper_sig
0.308022	18.9664	circle	hyper_sig
-0.335133	18.9637	circle	hypo_sig
0.333704	18.9603	circle	hyper_sig
-0.399713	18.9584	circle	hypo_sig
-0.354892	18.9584	circle	hypo_sig
0.397616	18.9433	circle	hyper_sig
0.364861	18.9343	circle	hyper_sig
0.332571	18.9333	circle	hyper_sig
0.468625	18.9323	circle	v_hyper_sig
0.291096	18.9309	circle	not_sig
0.344567	18.9289	circle	hyper_sig
0.364471	18.9274	circle	hyper_sig
-0.338925	18.9274	circle	hypo_sig
-0.331572	18.9238	circle	hypo_sig
0.283191	18.923	circle	not_sig
0.239581	18.9008	circle	not_sig
0.278489	18.8844	circle	not_sig
0.304387	18.8785	circle	hyper_sig
0.227999	18.8752	circle	not_sig
0.281562	18.8708	circle	not_sig
0.258231	18.8665	circle	not_sig
0.359446	18.864	circle	hyper_sig
0.335086	18.8631	circle	hyper_sig
0.435045	18.8617	circle	v_hyper_sig
0.359285	18.8466	circle	hyper_sig
0.428016	18.8445	circle	v_hyper_sig
0.372536	18.8434	circle	hyper_sig
0.252711	18.8391	circle	not_sig
0.427829	18.8362	circle	v_hyper_sig
0.323121	18.8362	circle	hyper_sig
0.362318	18.8267	circle	hyper_sig
0.303971	18.8219	circle	hyper_sig
0.37547	18.8219	circle	hyper_sig
0.339737	18.8159	circle	hyper_sig
0.270747	18.792	circle	not_sig
0.347991	18.7814	circle	hyper_sig
0.447332	18.7812	circle	v_hyper_sig
-0.317614	18.7692	circle	hypo_sig
0.343532	18.7641	circle	hyper_sig
-0.33319	18.7585	circle	hypo_sig
0.332194	18.7365	circle	hyper_sig
0.36742	18.7249	circle	hyper_sig
0.3559	18.7249	circle	hyper_sig
0.305525	18.7191	circle	hyper_sig
0.259589	18.7054	circle	not_sig
0.329596	18.7021	circle	hyper_sig
-0.321339	18.6926	circle	hypo_sig
0.347258	18.6897	circle	hyper_sig
-0.378328	18.6779	circle	hypo_sig
0.324853	18.6745	circle	hyper_sig
-0.344668	18.6702	circle	hypo_sig
0.325493	18.6661	circle	hyper_sig
0.306519	18.6661	circle	hyper_sig
-0.36078	18.6641	circle	hypo_sig
0.380758	18.6497	circle	hyper_sig
-0.392969	18.6391	circle	hypo_sig
-0.334128	18.6381	circle	hypo_sig
0.313084	18.6195	circle	hyper_sig
-0.390628	18.6195	circle	hypo_sig
0.346253	18.6176	circle	hyper_sig
0.370685	18.6135	circle	hyper_sig
0.391286	18.6135	circle	hyper_sig
0.402478	18.6135	circle	v_hyper_sig
0.40469	18.6099	circle	v_hyper_sig
-0.339295	18.6082	circle	hypo_sig
0.367235	18.6075	circle	hyper_sig
0.286651	18.6032	circle	not_sig
0.310843	18.6022	circle	hyper_sig
0.359809	18.6	circle	hyper_sig
0.243633	18.5938	circle	not_sig
0.342553	18.5891	circle	hyper_sig
-0.323771	18.5891	circle	hypo_sig
0.434436	18.5793	circle	v_hyper_sig
0.384673	18.5774	circle	hyper_sig
0.329706	18.5774	circle	hyper_sig
0.347556	18.5774	circle	hyper_sig
0.31541	18.5655	circle	hyper_sig
-0.383582	18.5655	circle	hypo_sig
0.33742	18.5594	circle	hyper_sig
0.267288	18.5474	circle	not_sig
0.372233	18.541	circle	hyper_sig
0.272583	18.541	circle	not_sig
0.3661	18.541	circle	hyper_sig
0.313414	18.5361	circle	hyper_sig
0.292139	18.5251	circle	not_sig
0.346024	18.5251	circle	hyper_sig
0.270402	18.52	circle	not_sig
0.359126	18.5194	circle	hyper_sig
0.258144	18.519	circle	not_sig
0.302178	18.4946	circle	hyper_sig
0.343859	18.4814	circle	hyper_sig
0.339063	18.4802	circle	hyper_sig
0.350242	18.4789	circle	hyper_sig
-0.412735	18.4789	circle	v_hypo_sig
-0.312604	18.4789	circle	hypo_sig
0.380515	18.4782	circle	hyper_sig
0.373181	18.4782	circle	hyper_sig
0.358145	18.4741	circle	hyper_sig
0.217842	18.473	circle	not_sig
0.369851	18.4675	circle	hyper_sig
0.345111	18.4675	circle	hyper_sig
-0.299064	18.4675	circle	not_sig
-0.413269	18.4675	circle	v_hypo_sig
0.335746	18.4611	circle	hyper_sig
0.362439	18.4611	circle	hyper_sig
-0.294614	18.4611	circle	not_sig
0.314269	18.4611	circle	hyper_sig
0.411195	18.4568	circle	v_hyper_sig
0.371231	18.4533	circle	hyper_sig
0.324847	18.4533	circle	hyper_sig
0.356834	18.4533	circle	hyper_sig
0.253993	18.4453	circle	not_sig
-0.334426	18.4453	circle	hypo_sig
0.268068	18.4453	circle	not_sig
0.328347	18.4453	circle	hyper_sig
0.427332	18.4434	circle	v_hyper_sig
0.371626	18.4296	circle	hyper_sig
0.32129	18.4244	circle	hyper_sig
0.378767	18.412	circle	hyper_sig
-0.335277	18.412	circle	hypo_sig
0.229955	18.401	circle	not_sig
0.307826	18.401	circle	hyper_sig
0.293171	18.401	circle	not_sig
0.270663	18.3963	circle	not_sig
0.432676	18.3916	circle	v_hyper_sig
0.27148	18.3853	circle	not_sig
0.396851	18.3771	circle	hyper_sig
0.46453	18.3771	circle	v_hyper_sig
0.305058	18.36	circle	hyper_sig
0.323997	18.3549	circle	hyper_sig
-0.336804	18.3536	circle	hypo_sig
-0.323757	18.34	circle	hypo_sig
0.385151	18.3305	circle	hyper_sig
0.3523	18.3253	circle	hyper_sig
0.320614	18.3252	circle	hyper_sig
0.294541	18.3252	circle	not_sig
0.327507	18.3252	circle	hyper_sig
0.326109	18.3251	circle	hyper_sig
0.35191	18.323	circle	hyper_sig
0.351597	18.3202	circle	hyper_sig
0.425883	18.32	circle	v_hyper_sig
0.344291	18.3196	circle	hyper_sig
0.436247	18.3143	circle	v_hyper_sig
0.363939	18.3141	circle	hyper_sig
0.311223	18.3141	circle	hyper_sig
0.314476	18.305	circle	hyper_sig
0.555053	18.3048	circle	v_hyper_sig
0.386008	18.2948	circle	hyper_sig
0.39817	18.2918	circle	hyper_sig
0.473955	18.2916	circle	v_hyper_sig
0.310292	18.2916	circle	hyper_sig
0.273249	18.2916	circle	not_sig
0.356572	18.2915	circle	hyper_sig
0.34701	18.2891	circle	hyper_sig
-0.364143	18.2889	circle	hypo_sig
-0.3225	18.2874	circle	hypo_sig
0.335292	18.2874	circle	hyper_sig
0.425396	18.2855	circle	v_hyper_sig
0.323074	18.2845	circle	hyper_sig
0.360824	18.2834	circle	hyper_sig
0.384423	18.2766	circle	hyper_sig
0.393895	18.2766	circle	hyper_sig
0.374528	18.2766	circle	hyper_sig
-0.397404	18.2766	circle	hypo_sig
0.331527	18.2766	circle	hyper_sig
0.302161	18.2766	circle	hyper_sig
0.385022	18.2685	circle	hyper_sig
0.266188	18.2681	circle	not_sig
0.414893	18.2666	circle	v_hyper_sig
0.456599	18.2662	circle	v_hyper_sig
0.399343	18.2608	circle	hyper_sig
0.297147	18.2602	circle	not_sig
0.295534	18.2566	circle	not_sig
0.350644	18.2459	circle	hyper_sig
0.331298	18.2307	circle	hyper_sig
0.31652	18.2182	circle	hyper_sig
0.392889	18.2168	circle	hyper_sig
0.406429	18.2155	circle	v_hyper_sig
-0.311486	18.2137	circle	hypo_sig
0.36587	18.2119	circle	hyper_sig
0.238575	18.2102	circle	not_sig
0.406584	18.199	circle	v_hyper_sig
0.261374	18.1981	circle	not_sig
0.300934	18.1962	circle	hyper_sig
0.329237	18.1962	circle	hyper_sig
-0.370388	18.1918	circle	hypo_sig
0.289129	18.1887	circle	not_sig
0.28778	18.1835	circle	not_sig
-0.351887	18.1826	circle	hypo_sig
-0.317394	18.1636	circle	hypo_sig
0.304579	18.1576	circle	hyper_sig
-0.338736	18.1567	circle	hypo_sig
0.363221	18.1547	circle	hyper_sig
0.337174	18.1505	circle	hyper_sig
0.3537	18.1453	circle	hyper_sig
0.375872	18.1453	circle	hyper_sig
0.34368	18.1452	circle	hyper_sig
0.32637	18.1452	circle	hyper_sig
0.271678	18.1333	circle	not_sig
0.338393	18.1333	circle	hyper_sig
0.305153	18.1333	circle	hyper_sig
0.293299	18.1304	circle	not_sig
-0.272434	18.1255	circle	not_sig
0.313642	18.109	circle	hyper_sig
0.406257	18.1068	circle	v_hyper_sig
0.260498	18.1015	circle	not_sig
-0.322178	18.1015	circle	hypo_sig
-0.291277	18.1003	circle	not_sig
0.431284	18.1003	circle	v_hyper_sig
0.353684	18.0961	circle	hyper_sig
0.273544	18.0944	circle	not_sig
0.271404	18.091	circle	not_sig
-0.301551	18.091	circle	hypo_sig
0.351956	18.0879	circle	hyper_sig
0.339576	18.0879	circle	hyper_sig
0.484285	18.0776	circle	v_hyper_sig
-0.332611	18.0776	circle	hypo_sig
0.235976	18.0774	circle	not_sig
0.284099	18.0724	circle	not_sig
0.433395	18.0718	circle	v_hyper_sig
-0.402689	18.0658	circle	v_hypo_sig
0.384078	18.065	circle	hyper_sig
0.330094	18.0566	circle	hyper_sig
0.223666	18.0566	circle	not_sig
0.358436	18.0566	circle	hyper_sig
-0.294325	18.0505	circle	not_sig
0.345438	18.0497	circle	hyper_sig
0.342	18.0481	circle	hyper_sig
0.247277	18.0403	circle	not_sig
0.360702	18.039	circle	hyper_sig
0.293447	18.0345	circle	not_sig
0.342162	18.0311	circle	hyper_sig
-0.373659	18.0208	circle	hypo_sig
0.317982	18.0208	circle	hyper_sig
-0.335987	18.0208	circle	hypo_sig
0.357114	18.0171	circle	hyper_sig
-0.341618	18.0059	circle	hypo_sig
0.422611	18.0039	circle	v_hyper_sig
0.429729	17.9998	circle	v_hyper_sig
0.329168	17.9959	circle	hyper_sig
0.31805	17.9959	circle	hyper_sig
0.346541	17.9956	circle	hyper_sig
0.325595	17.9918	circle	hyper_sig
0.334585	17.9913	circle	hyper_sig
0.330086	17.9905	circle	hyper_sig
-0.360874	17.9893	circle	hypo_sig
-0.229115	17.9886	circle	not_sig
0.325267	17.9824	circle	hyper_sig
0.27734	17.9815	circle	not_sig
0.351679	17.978	circle	hyper_sig
-0.334885	17.9757	circle	hypo_sig
0.345287	17.9657	circle	hyper_sig
0.369628	17.9655	circle	hyper_sig
0.396203	17.9628	circle	hyper_sig
0.239419	17.9618	circle	not_sig
0.422355	17.9605	circle	v_hyper_sig
0.296077	17.9583	circle	not_sig
0.367323	17.9573	circle	hyper_sig
0.293142	17.9526	circle	not_sig
-0.370521	17.9483	circle	hypo_sig
0.34002	17.9483	circle	hyper_sig
0.314164	17.9448	circle	hyper_sig
0.321356	17.9447	circle	hyper_sig
-0.366871	17.9399	circle	hypo_sig
0.326863	17.9364	circle	hyper_sig
0.350065	17.9346	circle	hyper_sig
-0.334003	17.9346	circle	hypo_sig
-0.408887	17.9326	circle	v_hypo_sig
0.299497	17.9326	circle	not_sig
0.236213	17.9326	circle	not_sig
-0.363863	17.9326	circle	hypo_sig
-0.348896	17.9326	circle	hypo_sig
0.336236	17.9319	circle	hyper_sig
0.377031	17.9278	circle	hyper_sig
0.349159	17.9271	circle	hyper_sig
0.490354	17.9219	circle	v_hyper_sig
-0.272912	17.9217	circle	not_sig
-0.294218	17.9217	circle	not_sig
0.332495	17.9215	circle	hyper_sig
0.27681	17.9213	circle	not_sig
0.347806	17.9213	circle	hyper_sig
0.274735	17.9213	circle	not_sig
0.280945	17.9155	circle	not_sig
0.405795	17.9153	circle	v_hyper_sig
0.339079	17.9094	circle	hyper_sig
0.35934	17.9093	circle	hyper_sig
0.35471	17.9062	circle	hyper_sig
0.268548	17.9029	circle	not_sig
0.392581	17.9017	circle	hyper_sig
0.261049	17.8998	circle	not_sig
0.347761	17.8998	circle	hyper_sig
0.398937	17.8988	circle	hyper_sig
0.344136	17.8843	circle	hyper_sig
0.382308	17.8805	circle	hyper_sig
-0.326844	17.8796	circle	hypo_sig
0.40337	17.8769	circle	v_hyper_sig
-0.338365	17.8675	circle	hypo_sig
0.316975	17.8644	circle	hyper_sig
0.399965	17.8631	circle	hyper_sig
-0.31205	17.8631	circle	hypo_sig
-0.324016	17.8605	circle	hypo_sig
0.302516	17.8595	circle	hyper_sig
0.384663	17.859	circle	hyper_sig
0.337826	17.859	circle	hyper_sig
0.275139	17.859	circle	not_sig
0.282608	17.859	circle	not_sig
-0.314992	17.859	circle	hypo_sig
0.365767	17.8551	circle	hyper_sig
-0.264881	17.8547	circle	not_sig
-0.35997	17.8547	circle	hypo_sig
0.285472	17.8544	circle	not_sig
-0.26973	17.8541	circle	not_sig
0.303371	17.8537	circle	hyper_sig
0.311614	17.8533	circle	hyper_sig
0.297182	17.8489	circle	not_sig
0.310505	17.8479	circle	hyper_sig
0.273369	17.847	circle	not_sig
0.325103	17.8438	circle	hyper_sig
0.387943	17.8424	circle	hyper_sig
-0.310372	17.8424	circle	hypo_sig
-0.290593	17.841	circle	not_sig
0.365935	17.8382	circle	hyper_sig
-0.377871	17.8378	circle	hypo_sig
-0.317357	17.8378	circle	hypo_sig
0.343997	17.8231	circle	hyper_sig
0.371014	17.8231	circle	hyper_sig
0.316755	17.8226	circle	hyper_sig
0.339872	17.822	circle	hyper_sig
0.362199	17.8212	circle	hyper_sig
0.328772	17.8189	circle	hyper_sig
0.415796	17.812	circle	v_hyper_sig
0.377751	17.812	circle	hyper_sig
-0.391846	17.812	circle	hypo_sig
-0.282008	17.8104	circle	not_sig
0.310493	17.8104	circle	hyper_sig
-0.3147	17.8072	circle	hypo_sig
-0.383063	17.8072	circle	hypo_sig
0.368389	17.8052	circle	hyper_sig
0.289213	17.8052	circle	not_sig
0.309208	17.8052	circle	hyper_sig
0.446154	17.805	circle	v_hyper_sig
0.333167	17.8041	circle	hyper_sig
0.319224	17.8038	circle	hyper_sig
-0.321571	17.8038	circle	hypo_sig
-0.45411	17.8028	circle	v_hypo_sig
0.341831	17.8008	circle	hyper_sig
0.32127	17.8006	circle	hyper_sig
0.247468	17.8006	circle	not_sig
0.341419	17.7987	circle	hyper_sig
0.267765	17.7981	circle	not_sig
-0.338343	17.7926	circle	hypo_sig
-0.319422	17.791	circle	hypo_sig
-0.386685	17.7901	circle	hypo_sig
0.345611	17.784	circle	hyper_sig
0.295232	17.7811	circle	not_sig
0.366521	17.7671	circle	hyper_sig
0.375563	17.7671	circle	hyper_sig
0.374449	17.7671	circle	hyper_sig
-0.388988	17.7635	circle	hypo_sig
0.336015	17.7635	circle	hyper_sig
0.379005	17.7632	circle	hyper_sig
0.335499	17.7613	circle	hyper_sig
0.342283	17.7613	circle	hyper_sig
0.289906	17.7572	circle	not_sig
0.366284	17.754	circle	hyper_sig
-0.30968	17.7538	circle	hypo_sig
0.357967	17.7521	circle	hyper_sig
0.334248	17.7482	circle	hyper_sig
0.355614	17.7468	circle	hyper_sig
0.368053	17.7455	circle	hyper_sig
0.298818	17.744	circle	not_sig
-0.344051	17.7437	circle	hypo_sig
-0.386114	17.7388	circle	hypo_sig
0.24023	17.7361	circle	not_sig
0.289221	17.7345	circle	not_sig
-0.358021	17.726	circle	hypo_sig
0.342824	17.7222	circle	hyper_sig
0.289211	17.7222	circle	not_sig
0.313997	17.7222	circle	hyper_sig
0.326365	17.7181	circle	hyper_sig
0.292233	17.7172	circle	not_sig
0.33968	17.7172	circle	hyper_sig
0.315352	17.7149	circle	hyper_sig
-0.307573	17.7117	circle	hypo_sig
0.317373	17.7114	circle	hyper_sig
0.307662	17.7114	circle	hyper_sig
0.308463	17.7114	circle	hyper_sig
0.393933	17.7071	circle	hyper_sig
-0.271541	17.6937	circle	not_sig
-0.327991	17.6937	circle	hypo_sig
-0.253583	17.6937	circle	not_sig
0.406913	17.6935	circle	v_hyper_sig
0.319448	17.6914	circle	hyper_sig
-0.268065	17.6898	circle	not_sig
0.341555	17.6893	circle	hyper_sig
0.358788	17.6893	circle	hyper_sig
0.382729	17.688	circle	hyper_sig
0.339102	17.688	circle	hyper_sig
0.301556	17.688	circle	hyper_sig
0.286934	17.6874	circle	not_sig
0.305602	17.6874	circle	hyper_sig
0.363612	17.6868	circle	hyper_sig
0.251601	17.6861	circle	not_sig
0.289514	17.6804	circle	not_sig
0.341521	17.6789	circle	hyper_sig
-0.293926	17.6779	circle	not_sig
0.412131	17.6767	circle	v_hyper_sig
0.275378	17.6761	circle	not_sig
0.397559	17.6761	circle	hyper_sig
0.408154	17.6744	circle	v_hyper_sig
-0.366115	17.6733	circle	hypo_sig
0.296139	17.6712	circle	not_sig
-0.329397	17.6696	circle	hypo_sig
0.262195	17.6687	circle	not_sig
-0.349582	17.6684	circle	hypo_sig
-0.308284	17.6666	circle	hypo_sig
-0.315312	17.6666	circle	hypo_sig
0.356894	17.6645	circle	hyper_sig
0.342025	17.6638	circle	hyper_sig
0.292502	17.6617	circle	not_sig
0.353377	17.6617	circle	hyper_sig
0.344048	17.6617	circle	hyper_sig
0.313781	17.6611	circle	hyper_sig
0.445859	17.6587	circle	v_hyper_sig
0.300341	17.6509	circle	hyper_sig
0.290186	17.6503	circle	not_sig
0.388937	17.6503	circle	hyper_sig
0.382926	17.6503	circle	hyper_sig
0.316149	17.6498	circle	hyper_sig
-0.265019	17.6488	circle	not_sig
0.39667	17.6488	circle	hyper_sig
0.357382	17.6488	circle	hyper_sig
0.343631	17.6425	circle	hyper_sig
-0.297747	17.6419	circle	not_sig
-0.291273	17.6418	circle	not_sig
-0.275629	17.6418	circle	not_sig
0.284498	17.6412	circle	not_sig
0.374148	17.641	circle	hyper_sig
0.356789	17.641	circle	hyper_sig
0.368484	17.6352	circle	hyper_sig
0.340246	17.6344	circle	hyper_sig
-0.347934	17.6321	circle	hypo_sig
0.312331	17.6265	circle	hyper_sig
0.367594	17.6256	circle	hyper_sig
0.225686	17.6254	circle	not_sig
0.280589	17.6153	circle	not_sig
-0.330349	17.6099	circle	hypo_sig
0.270619	17.6088	circle	not_sig
0.241325	17.6077	circle	not_sig
-0.309813	17.607	circle	hypo_sig
0.2424	17.6046	circle	not_sig
0.364251	17.603	circle	hyper_sig
0.253454	17.6028	circle	not_sig
0.579471	17.6028	circle	v_hyper_sig
0.380568	17.6018	circle	hyper_sig
0.3572	17.598	circle	hyper_sig
0.381476	17.5977	circle	hyper_sig
0.228705	17.5977	circle	not_sig
0.409742	17.5969	circle	v_hyper_sig
0.336339	17.5965	circle	hyper_sig
0.360868	17.595	circle	hyper_sig
0.260326	17.5933	circle	not_sig
0.324732	17.5909	circle	hyper_sig
0.498647	17.5907	circle	v_hyper_sig
0.379894	17.59	circle	hyper_sig
0.388224	17.5899	circle	hyper_sig
0.335144	17.5899	circle	hyper_sig
0.382847	17.5899	circle	hyper_sig
0.279523	17.5894	circle	not_sig
0.298378	17.5894	circle	not_sig
-0.313673	17.5865	circle	hypo_sig
-0.358484	17.5863	circle	hypo_sig
-0.30206	17.5863	circle	hypo_sig
0.339734	17.5827	circle	hyper_sig
0.295446	17.5815	circle	not_sig
0.295837	17.5815	circle	not_sig
0.286387	17.5815	circle	not_sig
0.285825	17.5724	circle	not_sig
0.324964	17.5719	circle	hyper_sig
0.323152	17.5719	circle	hyper_sig
-0.385011	17.5717	circle	hypo_sig
0.504903	17.5704	circle	v_hyper_sig
0.288483	17.5704	circle	not_sig
0.435511	17.5687	circle	v_hyper_sig
0.421232	17.5686	circle	v_hyper_sig
0.428017	17.565	circle	v_hyper_sig
0.323035	17.565	circle	hyper_sig
0.329415	17.5634	circle	hyper_sig
-0.347942	17.5595	circle	hypo_sig
-0.303717	17.5595	circle	hypo_sig
0.25346	17.5595	circle	not_sig
0.362559	17.5595	circle	hyper_sig
-0.280482	17.5573	circle	not_sig
0.243081	17.5566	circle	not_sig
0.318001	17.556	circle	hyper_sig
-0.339734	17.5516	circle	hypo_sig
0.368797	17.5499	circle	hyper_sig
-0.327512	17.5499	circle	hypo_sig
0.355819	17.5497	circle	hyper_sig
0.303505	17.541	circle	hyper_sig
0.318767	17.541	circle	hyper_sig
0.323125	17.5401	circle	hyper_sig
0.218905	17.5392	circle	not_sig
0.292524	17.5366	circle	not_sig
0.340023	17.5366	circle	hyper_sig
-0.35785	17.5366	circle	hypo_sig
0.332594	17.5366	circle	hyper_sig
0.289996	17.5366	circle	not_sig
0.391209	17.5366	circle	hyper_sig
0.35412	17.5366	circle	hyper_sig
0.359589	17.5366	circle	hyper_sig
-0.243695	17.5365	circle	not_sig
0.403738	17.5323	circle	v_hyper_sig
-0.269648	17.5323	circle	not_sig
0.339053	17.5323	circle	hyper_sig
0.311136	17.5323	circle	hyper_sig
0.346834	17.5308	circle	hyper_sig
-0.370689	17.5257	circle	hypo_sig
0.411508	17.5253	circle	v_hyper_sig
0.330205	17.5221	circle	hyper_sig
0.308615	17.5196	circle	hyper_sig
0.251531	17.5187	circle	not_sig
0.27133	17.5187	circle	not_sig
0.284384	17.5118	circle	not_sig
0.415424	17.5117	circle	v_hyper_sig
-0.313011	17.5117	circle	hypo_sig
0.272665	17.5102	circle	not_sig
-0.287014	17.5047	circle	not_sig
0.280227	17.5011	circle	not_sig
0.333349	17.4978	circle	hyper_sig
0.396572	17.4977	circle	hyper_sig
0.321974	17.4941	circle	hyper_sig
-0.37318	17.4929	circle	hypo_sig
0.45008	17.492	circle	v_hyper_sig
0.277896	17.4887	circle	not_sig
0.353582	17.4871	circle	hyper_sig
-0.360921	17.4871	circle	hypo_sig
0.373877	17.4853	circle	hyper_sig
0.228812	17.4824	circle	not_sig
0.230033	17.4811	circle	not_sig
0.27835	17.4811	circle	not_sig
0.305198	17.4807	circle	hyper_sig
0.375979	17.4797	circle	hyper_sig
0.343654	17.4769	circle	hyper_sig
0.347818	17.4769	circle	hyper_sig
0.295787	17.4745	circle	not_sig
-0.322155	17.4734	circle	hypo_sig
0.303419	17.4734	circle	hyper_sig
0.352636	17.4734	circle	hyper_sig
0.295859	17.4727	circle	not_sig
-0.359591	17.4678	circle	hypo_sig
0.268569	17.466	circle	not_sig
-0.329939	17.458	circle	hypo_sig
-0.328265	17.4554	circle	hypo_sig
0.27302	17.4554	circle	not_sig
0.390805	17.4554	circle	hyper_sig
0.315168	17.4554	circle	hyper_sig
-0.326547	17.4554	circle	hypo_sig
0.377784	17.4554	circle	hyper_sig
0.38762	17.4554	circle	hyper_sig
-0.360211	17.4554	circle	hypo_sig
0.395001	17.4554	circle	hyper_sig
-0.295	17.4501	circle	not_sig
-0.260071	17.4499	circle	not_sig
0.288949	17.4462	circle	not_sig
-0.353516	17.4462	circle	hypo_sig
0.288892	17.4402	circle	not_sig
0.377542	17.4354	circle	hyper_sig
-0.359532	17.4354	circle	hypo_sig
0.274971	17.4309	circle	not_sig
0.285003	17.4309	circle	not_sig
-0.347771	17.4309	circle	hypo_sig
0.368391	17.4266	circle	hyper_sig
-0.418839	17.4266	circle	v_hypo_sig
0.324388	17.4266	circle	hyper_sig
0.329004	17.4266	circle	hyper_sig
0.385415	17.423	circle	hyper_sig
0.206175	17.423	circle	not_sig
0.34747	17.4204	circle	hyper_sig
0.333021	17.4174	circle	hyper_sig
0.263644	17.4174	circle	not_sig
0.254517	17.4165	circle	not_sig
0.30503	17.4149	circle	hyper_sig
0.266176	17.4144	circle	not_sig
0.299634	17.4134	circle	not_sig
0.258575	17.4108	circle	not_sig
0.339305	17.4108	circle	hyper_sig
-0.316685	17.4108	circle	hypo_sig
0.309931	17.4101	circle	hyper_sig
-0.23834	17.4096	circle	not_sig
-0.298931	17.4076	circle	not_sig
-0.310251	17.4065	circle	hypo_sig
0.373941	17.4029	circle	hyper_sig
0.432348	17.4029	circle	v_hyper_sig
0.307001	17.4019	circle	hyper_sig
-0.434089	17.4019	circle	v_hypo_sig
0.228958	17.4004	circle	not_sig
-0.364904	17.4003	circle	hypo_sig
0.384353	17.4002	circle	hyper_sig
-0.360229	17.3976	circle	hypo_sig
0.401749	17.3975	circle	v_hyper_sig
0.321622	17.3975	circle	hyper_sig
0.436638	17.3933	circle	v_hyper_sig
0.264595	17.3933	circle	not_sig
0.291181	17.3933	circle	not_sig
0.356154	17.3888	circle	hyper_sig
0.307452	17.3843	circle	hyper_sig
0.230703	17.3838	circle	not_sig
0.2881	17.3826	circle	not_sig
0.345639	17.3803	circle	hyper_sig
-0.279128	17.3803	circle	not_sig
0.445523	17.3777	circle	v_hyper_sig
0.318049	17.3777	circle	hyper_sig
0.492702	17.3726	circle	v_hyper_sig
0.339274	17.3707	circle	hyper_sig
-0.30243	17.3707	circle	hypo_sig
0.405342	17.37	circle	v_hyper_sig
0.251873	17.3692	circle	not_sig
0.202251	17.367	circle	not_sig
0.371562	17.367	circle	hyper_sig
0.316992	17.3634	circle	hyper_sig
0.301643	17.3626	circle	hyper_sig
0.351622	17.3606	circle	hyper_sig
0.28367	17.3606	circle	not_sig
0.420839	17.3606	circle	v_hyper_sig
0.36459	17.3591	circle	hyper_sig
-0.296982	17.3523	circle	not_sig
0.322298	17.3522	circle	hyper_sig
0.343988	17.3509	circle	hyper_sig
0.365182	17.3504	circle	hyper_sig
0.371719	17.3504	circle	hyper_sig
-0.326984	17.3504	circle	hypo_sig
0.338843	17.3494	circle	hyper_sig
0.352668	17.348	circle	hyper_sig
-0.300412	17.347	circle	hypo_sig
0.353055	17.345	circle	hyper_sig
0.371913	17.3448	circle	hyper_sig
0.248224	17.3417	circle	not_sig
0.271165	17.3416	circle	not_sig
0.358002	17.3416	circle	hyper_sig
0.339688	17.3377	circle	hyper_sig
0.303867	17.3353	circle	hyper_sig
0.258279	17.3346	circle	not_sig
0.254181	17.3314	circle	not_sig
0.324232	17.3274	circle	hyper_sig
0.278958	17.3274	circle	not_sig
0.376576	17.3274	circle	hyper_sig
-0.368997	17.3243	circle	hypo_sig
0.260896	17.3181	circle	not_sig
-0.344308	17.3175	circle	hypo_sig
0.38668	17.315	circle	hyper_sig
0.358769	17.3125	circle	hyper_sig
0.286593	17.3118	circle	not_sig
0.238389	17.311	circle	not_sig
0.342521	17.3072	circle	hyper_sig
0.273894	17.3069	circle	not_sig
-0.24913	17.3069	circle	not_sig
-0.35991	17.3069	circle	hypo_sig
0.324674	17.3038	circle	hyper_sig
-0.335569	17.3034	circle	hypo_sig
-0.243868	17.303	circle	not_sig
0.288858	17.3026	circle	not_sig
-0.217717	17.302	circle	not_sig
-0.239638	17.301	circle	not_sig
0.31094	17.3005	circle	hyper_sig
-0.265777	17.3005	circle	not_sig
0.306152	17.2999	circle	hyper_sig
0.284758	17.2991	circle	not_sig
0.361629	17.2989	circle	hyper_sig
0.383513	17.2983	circle	hyper_sig
-0.302117	17.298	circle	hypo_sig
-0.282259	17.298	circle	not_sig
-0.223359	17.2975	circle	not_sig
-0.381439	17.2973	circle	hypo_sig
-0.373142	17.2973	circle	hypo_sig
-0.356946	17.2958	circle	hypo_sig
0.322862	17.2958	circle	hyper_sig
0.388195	17.295	circle	hyper_sig
0.252227	17.2941	circle	not_sig
-0.369306	17.2927	circle	hypo_sig
-0.355559	17.2897	circle	hypo_sig
0.322112	17.2893	circle	hyper_sig
0.280418	17.2893	circle	not_sig
0.353151	17.2893	circle	hyper_sig
0.337501	17.2882	circle	hyper_sig
0.333935	17.2862	circle	hyper_sig
0.35408	17.2828	circle	hyper_sig
-0.345572	17.2806	circle	hypo_sig
0.300796	17.2782	circle	hyper_sig
-0.308953	17.2775	circle	hypo_sig
0.274688	17.2753	circle	not_sig
0.444134	17.2751	circle	v_hyper_sig
0.329179	17.2708	circle	hyper_sig
0.336653	17.2669	circle	hyper_sig
0.213557	17.2653	circle	not_sig
-0.344263	17.264	circle	hypo_sig
0.371704	17.264	circle	hyper_sig
0.33974	17.2604	circle	hyper_sig
0.243416	17.2604	circle	not_sig
0.327609	17.2579	circle	hyper_sig
-0.41015	17.2557	circle	v_hypo_sig
-0.358953	17.2557	circle	hypo_sig
0.44474	17.2557	circle	v_hyper_sig
0.426463	17.2552	circle	v_hyper_sig
0.289542	17.2542	circle	not_sig
0.279511	17.2536	circle	not_sig
0.273537	17.2526	circle	not_sig
0.298945	17.2516	circle	not_sig
-0.287356	17.2502	circle	not_sig
0.403379	17.2484	circle	v_hyper_sig
0.353375	17.2461	circle	hyper_sig
0.311808	17.2461	circle	hyper_sig
0.34835	17.2448	circle	hyper_sig
0.257509	17.2428	circle	not_sig
0.403437	17.2422	circle	v_hyper_sig
0.325533	17.2419	circle	hyper_sig
0.381311	17.2419	circle	hyper_sig
0.387109	17.2415	circle	hyper_sig
0.38376	17.2413	circle	hyper_sig
0.334106	17.2354	circle	hyper_sig
0.257879	17.2344	circle	not_sig
0.234093	17.2314	circle	not_sig
0.369321	17.2246	circle	hyper_sig
0.373165	17.2242	circle	hyper_sig
0.317799	17.2236	circle	hyper_sig
0.298605	17.222	circle	not_sig
0.29997	17.2185	circle	not_sig
0.304406	17.2156	circle	hyper_sig
0.26496	17.2156	circle	not_sig
0.331778	17.2148	circle	hyper_sig
0.301756	17.2148	circle	hyper_sig
0.27156	17.2141	circle	not_sig
-0.36569	17.2141	circle	hypo_sig
0.40275	17.2122	circle	v_hyper_sig
0.242293	17.207	circle	not_sig
0.243018	17.2066	circle	not_sig
0.250627	17.2066	circle	not_sig
0.430418	17.2064	circle	v_hyper_sig
0.288262	17.203	circle	not_sig
0.419094	17.1984	circle	v_hyper_sig
-0.218839	17.1977	circle	not_sig
-0.396353	17.1977	circle	hypo_sig
0.302509	17.1968	circle	hyper_sig
0.419913	17.1963	circle	v_hyper_sig
0.286388	17.195	circle	not_sig
0.41238	17.1932	circle	v_hyper_sig
0.317391	17.192	circle	hyper_sig
0.34015	17.1913	circle	hyper_sig
0.295075	17.1913	circle	not_sig
0.339562	17.1913	circle	hyper_sig
0.340392	17.1903	circle	hyper_sig
0.298006	17.1899	circle	not_sig
0.361782	17.1864	circle	hyper_sig
0.305671	17.1863	circle	hyper_sig
0.307341	17.1828	circle	hyper_sig
0.400354	17.1814	circle	v_hyper_sig
0.305516	17.181	circle	hyper_sig
0.398859	17.181	circle	hyper_sig
0.251033	17.1776	circle	not_sig
0.229985	17.1773	circle	not_sig
0.369891	17.1748	circle	hyper_sig
0.377814	17.1724	circle	hyper_sig
0.385161	17.1721	circle	hyper_sig
0.395975	17.1696	circle	hyper_sig
-0.374582	17.1681	circle	hypo_sig
0.352726	17.1681	circle	hyper_sig
0.285198	17.1659	circle	not_sig
-0.341907	17.1616	circle	hypo_sig
0.338923	17.1591	circle	hyper_sig
0.269135	17.1574	circle	not_sig
-0.332169	17.1572	circle	hypo_sig
-0.377863	17.1563	circle	hypo_sig
0.246984	17.1556	circle	not_sig
0.445369	17.1496	circle	v_hyper_sig
0.452602	17.1496	circle	v_hyper_sig
0.362164	17.1496	circle	hyper_sig
-0.371798	17.1496	circle	hypo_sig
0.331454	17.1485	circle	hyper_sig
0.323091	17.1478	circle	hyper_sig
0.270407	17.1412	circle	not_sig
-0.346421	17.1412	circle	hypo_sig
0.407979	17.1396	circle	v_hyper_sig
0.211088	17.1392	circle	not_sig
0.341988	17.1385	circle	hyper_sig
0.308723	17.1336	circle	hyper_sig
0.372796	17.1336	circle	hyper_sig
0.360655	17.1328	circle	hyper_sig
0.353305	17.1328	circle	hyper_sig
0.387575	17.1313	circle	hyper_sig
0.362717	17.1308	circle	hyper_sig
0.403968	17.1302	circle	v_hyper_sig
0.358911	17.1302	circle	hyper_sig
-0.331445	17.1294	circle	hypo_sig
-0.30531	17.1294	circle	hypo_sig
0.237035	17.1287	circle	not_sig
-0.274987	17.1284	circle	not_sig
0.248036	17.1281	circle	not_sig
0.268326	17.1262	circle	not_sig
0.277055	17.1262	circle	not_sig
0.40728	17.1248	circle	v_hyper_sig
0.326218	17.123	circle	hyper_sig
-0.362845	17.1164	circle	hypo_sig
-0.325955	17.1164	circle	hypo_sig
0.32613	17.1164	circle	hyper_sig
0.399372	17.1153	circle	hyper_sig
0.412508	17.1153	circle	v_hyper_sig
0.306411	17.1111	circle	hyper_sig
0.312399	17.1111	circle	hyper_sig
0.220795	17.11	circle	not_sig
0.227118	17.1088	circle	not_sig
0.427082	17.1052	circle	v_hyper_sig
0.324276	17.1052	circle	hyper_sig
0.362121	17.1046	circle	hyper_sig
-0.266015	17.1042	circle	not_sig
0.33967	17.1042	circle	hyper_sig
0.32077	17.1029	circle	hyper_sig
-0.286748	17.1024	circle	not_sig
-0.460744	17.1024	circle	v_hypo_sig
0.267279	17.1021	circle	not_sig
0.245879	17.1021	circle	not_sig
0.361868	17.1017	circle	hyper_sig
0.322415	17.1016	circle	hyper_sig
-0.296332	17.1006	circle	not_sig
-0.376715	17.1004	circle	hypo_sig
0.281496	17.0998	circle	not_sig
0.28186	17.0998	circle	not_sig
0.337465	17.0995	circle	hyper_sig
0.327381	17.0993	circle	hyper_sig
-0.307595	17.0993	circle	hypo_sig
0.357149	17.0925	circle	hyper_sig
0.303068	17.0919	circle	hyper_sig
0.28872	17.0919	circle	not_sig
0.297779	17.0906	circle	not_sig
0.465922	17.0906	circle	v_hyper_sig
0.331193	17.0898	circle	hyper_sig
0.398432	17.0893	circle	hyper_sig
-0.36142	17.088	circle	hypo_sig
0.348822	17.0876	circle	hyper_sig
0.310828	17.0834	circle	hyper_sig
0.28713	17.0834	circle	not_sig
0.380795	17.0815	circle	hyper_sig
0.327099	17.0803	circle	hyper_sig
0.220553	17.0727	circle	not_sig
-0.318912	17.0727	circle	hypo_sig
0.296701	17.0727	circle	not_sig
-0.308617	17.0702	circle	hypo_sig
0.298391	17.069	circle	not_sig
-0.356461	17.069	circle	hypo_sig
0.239966	17.069	circle	not_sig
0.234714	17.069	circle	not_sig
-0.344828	17.0658	circle	hypo_sig
0.27284	17.0658	circle	not_sig
-0.324366	17.0655	circle	hypo_sig
0.262179	17.0655	circle	not_sig
0.281848	17.0653	circle	not_sig
0.368545	17.0653	circle	hyper_sig
-0.331815	17.0644	circle	hypo_sig
0.299264	17.0626	circle	not_sig
0.372398	17.061	circle	hyper_sig
0.289889	17.0604	circle	not_sig
-0.294268	17.0604	circle	not_sig
0.270613	17.0596	circle	not_sig
0.291252	17.0592	circle	not_sig
0.298654	17.0575	circle	not_sig
0.333265	17.0542	circle	hyper_sig
-0.262826	17.0502	circle	not_sig
-0.359503	17.049	circle	hypo_sig
-0.368491	17.049	circle	hypo_sig
0.377449	17.049	circle	hyper_sig
0.359843	17.049	circle	hyper_sig
-0.313512	17.049	circle	hypo_sig
0.316016	17.049	circle	hyper_sig
0.350176	17.0486	circle	hyper_sig
0.327766	17.0418	circle	hyper_sig
0.271153	17.0381	circle	not_sig
0.300429	17.0376	circle	hyper_sig
0.305962	17.0348	circle	hyper_sig
0.288854	17.0291	circle	not_sig
-0.342668	17.0289	circle	hypo_sig
0.313092	17.0241	circle	hyper_sig
0.347552	17.0234	circle	hyper_sig
-0.301317	17.0228	circle	hypo_sig
-0.231843	17.0224	circle	not_sig
0.356291	17.0218	circle	hyper_sig
0.383692	17.0204	circle	hyper_sig
0.339868	17.0204	circle	hyper_sig
0.249495	17.0198	circle	not_sig
0.307664	17.0189	circle	hyper_sig
0.446454	17.0188	circle	v_hyper_sig
0.285609	17.0179	circle	not_sig
0.326152	17.0173	circle	hyper_sig
-0.313894	17.0172	circle	hypo_sig
-0.329185	17.0172	circle	hypo_sig
0.280993	17.0172	circle	not_sig
0.299333	17.009	circle	not_sig
0.275104	17.0086	circle	not_sig
0.332881	17.0058	circle	hyper_sig
0.319327	17.0027	circle	hyper_sig
-0.349032	17.0027	circle	hypo_sig
0.322058	17.0006	circle	hyper_sig
-0.317339	17	circle	hypo_sig
-0.345538	17	circle	hypo_sig
-0.261703	16.9984	circle	not_sig
0.282806	16.9955	circle	not_sig
0.326899	16.9905	circle	hyper_sig
0.266644	16.9902	circle	not_sig
0.411924	16.9868	circle	v_hyper_sig
0.321488	16.9861	circle	hyper_sig
0.248452	16.9842	circle	not_sig
0.293549	16.9822	circle	not_sig
-0.367995	16.9759	circle	hypo_sig
-0.368105	16.9759	circle	hypo_sig
0.375607	16.9759	circle	hyper_sig
0.267897	16.9748	circle	not_sig
0.323572	16.9741	circle	hyper_sig
0.298282	16.9738	circle	not_sig
0.324612	16.9738	circle	hyper_sig
0.287353	16.972	circle	not_sig
0.340242	16.971	circle	hyper_sig
-0.351299	16.9703	circle	hypo_sig
0.269285	16.9663	circle	not_sig
0.332535	16.9663	circle	hyper_sig
0.246316	16.9654	circle	not_sig
0.270307	16.9624	circle	not_sig
0.359066	16.9623	circle	hyper_sig
-0.370951	16.9622	circle	hypo_sig
0.313834	16.9617	circle	hyper_sig
-0.350398	16.9609	circle	hypo_sig
0.401299	16.9608	circle	v_hyper_sig
-0.363832	16.9608	circle	hypo_sig
-0.263593	16.9603	circle	not_sig
0.244674	16.9603	circle	not_sig
0.265753	16.9569	circle	not_sig
0.297175	16.9547	circle	not_sig
0.36637	16.9543	circle	hyper_sig
0.350222	16.9543	circle	hyper_sig
0.339969	16.9542	circle	hyper_sig
-0.372391	16.9528	circle	hypo_sig
-0.3227	16.9528	circle	hypo_sig
-0.356884	16.9519	circle	hypo_sig
0.33026	16.9519	circle	hyper_sig
-0.350702	16.9519	circle	hypo_sig
0.381997	16.9519	circle	hyper_sig
0.292145	16.9519	circle	not_sig
0.320578	16.949	circle	hyper_sig
-0.280484	16.9482	circle	not_sig
0.391123	16.9482	circle	hyper_sig
-0.320511	16.9454	circle	hypo_sig
0.333563	16.9443	circle	hyper_sig
0.422957	16.941	circle	v_hyper_sig
-0.355197	16.941	circle	hypo_sig
-0.257176	16.9401	circle	not_sig
0.364513	16.9374	circle	hyper_sig
0.275876	16.9373	circle	not_sig
-0.324043	16.9373	circle	hypo_sig
-0.262234	16.9361	circle	not_sig
0.374744	16.936	circle	hyper_sig
0.32384	16.9331	circle	hyper_sig
0.391175	16.9325	circle	hyper_sig
-0.329641	16.9325	circle	hypo_sig
0.406106	16.9325	circle	v_hyper_sig
-0.337642	16.9324	circle	hypo_sig
0.273794	16.9311	circle	not_sig
0.35293	16.9311	circle	hyper_sig
0.333406	16.9296	circle	hyper_sig
0.328707	16.9268	circle	hyper_sig
0.34182	16.9268	circle	hyper_sig
0.295169	16.9228	circle	not_sig
0.285017	16.9228	circle	not_sig
0.308958	16.9201	circle	hyper_sig
0.237013	16.9201	circle	not_sig
-0.335938	16.92	circle	hypo_sig
-0.354263	16.9188	circle	hypo_sig
0.349484	16.9188	circle	hyper_sig
0.351322	16.9188	circle	hyper_sig
0.308676	16.9139	circle	hyper_sig
-0.235748	16.9134	circle	not_sig
0.299256	16.9124	circle	not_sig
0.333571	16.9087	circle	hyper_sig
0.380811	16.9073	circle	hyper_sig
0.344963	16.9073	circle	hyper_sig
0.264247	16.9073	circle	not_sig
-0.355067	16.9073	circle	hypo_sig
-0.503513	16.9073	circle	v_hypo_sig
-0.318618	16.9071	circle	hypo_sig
-0.384296	16.9051	circle	hypo_sig
0.381661	16.9045	circle	hyper_sig
0.357723	16.9044	circle	hyper_sig
0.304323	16.9041	circle	hyper_sig
0.405761	16.9041	circle	v_hyper_sig
0.28511	16.9038	circle	not_sig
0.215716	16.9033	circle	not_sig
0.31192	16.8992	circle	hyper_sig
0.396119	16.8992	circle	hyper_sig
0.389883	16.8969	circle	hyper_sig
0.372351	16.894	circle	hyper_sig
0.242682	16.8934	circle	not_sig
0.337459	16.8933	circle	hyper_sig
0.385464	16.8929	circle	hyper_sig
-0.316767	16.8922	circle	hypo_sig
0.376115	16.892	circle	hyper_sig
-0.333074	16.892	circle	hypo_sig
0.431143	16.8907	circle	v_hyper_sig
0.353666	16.8873	circle	hyper_sig
0.320595	16.8866	circle	hyper_sig
-0.323133	16.8846	circle	hypo_sig
0.27397	16.8829	circle	not_sig
0.343167	16.8812	circle	hyper_sig
0.405252	16.8792	circle	v_hyper_sig
0.332364	16.8783	circle	hyper_sig
0.296056	16.8783	circle	not_sig
0.287383	16.8783	circle	not_sig
-0.314061	16.8778	circle	hypo_sig
0.368208	16.8776	circle	hyper_sig
0.306385	16.8718	circle	hyper_sig
0.189371	16.8717	circle	not_sig
0.249241	16.8709	circle	not_sig
0.336239	16.8704	circle	hyper_sig
0.24838	16.8704	circle	not_sig
0.282718	16.8704	circle	not_sig
0.376684	16.8689	circle	hyper_sig
-0.304425	16.8664	circle	hypo_sig
0.311502	16.8649	circle	hyper_sig
0.197457	16.8649	circle	not_sig
0.32511	16.8648	circle	hyper_sig
-0.366134	16.8617	circle	hypo_sig
0.341936	16.8615	circle	hyper_sig
0.332244	16.8615	circle	hyper_sig
0.256398	16.8615	circle	not_sig
0.371017	16.861	circle	hyper_sig
0.394187	16.861	circle	hyper_sig
0.308825	16.8609	circle	hyper_sig
0.280748	16.8596	circle	not_sig
0.258762	16.8577	circle	not_sig
0.374092	16.8564	circle	hyper_sig
0.260556	16.8508	circle	not_sig
0.293242	16.8508	circle	not_sig
0.256187	16.8484	circle	not_sig
-0.346833	16.8484	circle	hypo_sig
0.267274	16.8481	circle	not_sig
-0.33873	16.8438	circle	hypo_sig
-0.270754	16.8408	circle	not_sig
-0.318841	16.84	circle	hypo_sig
0.398594	16.84	circle	hyper_sig
-0.242526	16.8391	circle	not_sig
0.404625	16.839	circle	v_hyper_sig
0.282953	16.838	circle	not_sig
0.307877	16.833	circle	hyper_sig
0.308744	16.833	circle	hyper_sig
-0.387764	16.8292	circle	hypo_sig
0.368764	16.8285	circle	hyper_sig
0.228844	16.8283	circle	not_sig
0.347074	16.8278	circle	hyper_sig
0.249654	16.8271	circle	not_sig
0.302848	16.8241	circle	hyper_sig
0.3511	16.8215	circle	hyper_sig
0.375778	16.8215	circle	hyper_sig
0.219948	16.8209	circle	not_sig
-0.319235	16.8208	circle	hypo_sig
0.258744	16.8208	circle	not_sig
-0.270608	16.8191	circle	not_sig
0.388483	16.818	circle	hyper_sig
0.258638	16.8171	circle	not_sig
0.405518	16.8167	circle	v_hyper_sig
0.297839	16.8154	circle	not_sig
0.303368	16.8146	circle	hyper_sig
0.331382	16.8146	circle	hyper_sig
0.340767	16.8146	circle	hyper_sig
-0.304146	16.8146	circle	hypo_sig
0.409959	16.8146	circle	v_hyper_sig
0.32253	16.8143	circle	hyper_sig
0.353464	16.8124	circle	hyper_sig
0.262583	16.8124	circle	not_sig
-0.313263	16.8123	circle	hypo_sig
-0.287982	16.8123	circle	not_sig
0.3842	16.8122	circle	hyper_sig
0.26077	16.8121	circle	not_sig
0.38613	16.8102	circle	hyper_sig
0.308469	16.8079	circle	hyper_sig
0.305473	16.8052	circle	hyper_sig
0.238204	16.8049	circle	not_sig
0.325481	16.801	circle	hyper_sig
0.329921	16.7998	circle	hyper_sig
0.25193	16.7997	circle	not_sig
0.383325	16.7996	circle	hyper_sig
-0.325322	16.7976	circle	hypo_sig
0.360785	16.7969	circle	hyper_sig
0.335478	16.7946	circle	hyper_sig
0.303784	16.7929	circle	hyper_sig
0.273187	16.7924	circle	not_sig
0.334477	16.7924	circle	hyper_sig
-0.403603	16.7916	circle	v_hypo_sig
-0.265905	16.7915	circle	not_sig
0.387472	16.7893	circle	hyper_sig
0.275284	16.7883	circle	not_sig
0.304154	16.7873	circle	hyper_sig
-0.368729	16.7865	circle	hypo_sig
0.342084	16.7859	circle	hyper_sig
0.209437	16.7855	circle	not_sig
0.291126	16.7853	circle	not_sig
0.300921	16.7847	circle	hyper_sig
0.374285	16.7839	circle	hyper_sig
0.302582	16.7832	circle	hyper_sig
0.347156	16.7832	circle	hyper_sig
0.30583	16.7806	circle	hyper_sig
0.353169	16.7785	circle	hyper_sig
0.395126	16.7767	circle	hyper_sig
0.330939	16.7747	circle	hyper_sig
0.392108	16.7738	circle	hyper_sig
0.281473	16.7707	circle	not_sig
0.37231	16.7698	circle	hyper_sig
0.443099	16.7661	circle	v_hyper_sig
-0.306154	16.7619	circle	hypo_sig
-0.287085	16.7605	circle	not_sig
0.317101	16.7605	circle	hyper_sig
0.348831	16.7592	circle	hyper_sig
-0.352334	16.7572	circle	hypo_sig
0.345901	16.7561	circle	hyper_sig
0.257168	16.7514	circle	not_sig
0.262924	16.7505	circle	not_sig
-0.303278	16.7496	circle	hypo_sig
0.361908	16.7483	circle	hyper_sig
-0.302188	16.7456	circle	hypo_sig
0.305814	16.7453	circle	hyper_sig
-0.235393	16.744	circle	not_sig
0.370507	16.7396	circle	hyper_sig
0.292612	16.7381	circle	not_sig
0.419963	16.7381	circle	v_hyper_sig
0.246385	16.738	circle	not_sig
0.364219	16.7364	circle	hyper_sig
-0.358783	16.7364	circle	hypo_sig
0.278776	16.7364	circle	not_sig
-0.333212	16.7324	circle	hypo_sig
0.327673	16.73	circle	hyper_sig
0.370559	16.7284	circle	hyper_sig
-0.345909	16.7284	circle	hypo_sig
-0.303134	16.7281	circle	hypo_sig
-0.285402	16.7272	circle	not_sig
0.286115	16.7262	circle	not_sig
0.278802	16.7258	circle	not_sig
0.293596	16.7247	circle	not_sig
0.244224	16.7239	circle	not_sig
0.259055	16.7235	circle	not_sig
-0.306805	16.7208	circle	hypo_sig
0.35647	16.7208	circle	hyper_sig
0.360889	16.7207	circle	hyper_sig
0.35879	16.7196	circle	hyper_sig
-0.334831	16.7187	circle	hypo_sig
-0.189632	16.7181	circle	not_sig
0.377448	16.7168	circle	hyper_sig
0.333747	16.7152	circle	hyper_sig
0.322521	16.715	circle	hyper_sig
0.300015	16.7122	circle	hyper_sig
0.364089	16.7122	circle	hyper_sig
0.321093	16.7122	circle	hyper_sig
0.339739	16.7122	circle	hyper_sig
-0.338048	16.7113	circle	hypo_sig
-0.317254	16.7113	circle	hypo_sig
0.255312	16.7102	circle	not_sig
0.291934	16.7093	circle	not_sig
0.284364	16.7073	circle	not_sig
0.283183	16.7073	circle	not_sig
0.278306	16.7073	circle	not_sig
0.258296	16.7073	circle	not_sig
0.362039	16.7056	circle	hyper_sig
0.374933	16.7049	circle	hyper_sig
-0.334269	16.7042	circle	hypo_sig
-0.322618	16.704	circle	hypo_sig
0.294721	16.704	circle	not_sig
0.395784	16.7039	circle	hyper_sig
0.32693	16.7039	circle	hyper_sig
-0.350345	16.7031	circle	hypo_sig
0.391004	16.7027	circle	hyper_sig
-0.401957	16.7015	circle	v_hypo_sig
0.355966	16.7008	circle	hyper_sig
0.236367	16.6986	circle	not_sig
0.363385	16.6975	circle	hyper_sig
0.291309	16.6947	circle	not_sig
-0.359373	16.6937	circle	hypo_sig
0.343273	16.6915	circle	hyper_sig
0.30784	16.6902	circle	hyper_sig
-0.342095	16.6897	circle	hypo_sig
-0.36582	16.6874	circle	hypo_sig
-0.283187	16.6854	circle	not_sig
-0.414294	16.6844	circle	v_hypo_sig
0.298443	16.6826	circle	not_sig
0.249306	16.6825	circle	not_sig
0.350889	16.6802	circle	hyper_sig
-0.278254	16.6802	circle	not_sig
0.200142	16.6797	circle	not_sig
0.401247	16.6782	circle	v_hyper_sig
0.229395	16.6781	circle	not_sig
0.326818	16.6781	circle	hyper_sig
0.343342	16.6761	circle	hyper_sig
0.35052	16.6761	circle	hyper_sig
0.347623	16.6761	circle	hyper_sig
-0.302558	16.6758	circle	hypo_sig
0.346747	16.6744	circle	hyper_sig
-0.284197	16.6744	circle	not_sig
-0.340727	16.6737	circle	hypo_sig
0.341985	16.6732	circle	hyper_sig
-0.302123	16.6732	circle	hypo_sig
0.349646	16.6707	circle	hyper_sig
-0.293992	16.6688	circle	not_sig
0.30588	16.6688	circle	hyper_sig
-0.114246	16.6684	circle	not_sig
0.34957	16.6664	circle	hyper_sig
0.360339	16.6651	circle	hyper_sig
0.331226	16.665	circle	hyper_sig
0.359728	16.6647	circle	hyper_sig
0.227622	16.6647	circle	not_sig
0.309163	16.6639	circle	hyper_sig
0.260432	16.6636	circle	not_sig
-0.302003	16.6633	circle	hypo_sig
0.381925	16.6633	circle	hyper_sig
-0.276682	16.6633	circle	not_sig
0.389228	16.6624	circle	hyper_sig
-0.334575	16.6614	circle	hypo_sig
0.317842	16.6599	circle	hyper_sig
-0.355496	16.6599	circle	hypo_sig
0.307382	16.6599	circle	hyper_sig
0.287027	16.6599	circle	not_sig
0.303838	16.6577	circle	hyper_sig
0.308228	16.6576	circle	hyper_sig
0.308955	16.6568	circle	hyper_sig
0.341505	16.6549	circle	hyper_sig
-0.204289	16.653	circle	not_sig
0.342631	16.6527	circle	hyper_sig
0.38699	16.6498	circle	hyper_sig
0.282474	16.6493	circle	not_sig
0.389631	16.6491	circle	hyper_sig
0.42187	16.6488	circle	v_hyper_sig
0.349674	16.6486	circle	hyper_sig
-0.309283	16.6478	circle	hypo_sig
-0.256215	16.6476	circle	not_sig
-0.293535	16.6468	circle	not_sig
0.334187	16.6468	circle	hyper_sig
0.37109	16.6465	circle	hyper_sig
0.410627	16.646	circle	v_hyper_sig
0.321144	16.6456	circle	hyper_sig
0.322564	16.6452	circle	hyper_sig
0.316152	16.644	circle	hyper_sig
-0.360456	16.6431	circle	hypo_sig
-0.283641	16.6431	circle	not_sig
0.326143	16.6428	circle	hyper_sig
0.338094	16.6427	circle	hyper_sig
0.296016	16.6421	circle	not_sig
0.273957	16.6421	circle	not_sig
0.370945	16.6421	circle	hyper_sig
0.29027	16.6408	circle	not_sig
0.245133	16.6407	circle	not_sig
-0.276073	16.6394	circle	not_sig
0.283005	16.6394	circle	not_sig
0.266416	16.6391	circle	not_sig
-0.347821	16.6382	circle	hypo_sig
0.381859	16.6375	circle	hyper_sig
0.424539	16.6375	circle	v_hyper_sig
-0.346233	16.6375	circle	hypo_sig
-0.409883	16.6337	circle	v_hypo_sig
0.374574	16.6337	circle	hyper_sig
0.340713	16.6326	circle	hyper_sig
0.290937	16.6308	circle	not_sig
0.40588	16.6299	circle	v_hyper_sig
0.313815	16.6296	circle	hyper_sig
-0.295818	16.6295	circle	not_sig
0.24279	16.6293	circle	not_sig
0.357902	16.629	circle	hyper_sig
-0.343633	16.6275	circle	hypo_sig
0.352426	16.6265	circle	hyper_sig
0.332263	16.6251	circle	hyper_sig
0.269607	16.6247	circle	not_sig
-0.330793	16.6225	circle	hypo_sig
-0.232588	16.6221	circle	not_sig
0.33716	16.6213	circle	hyper_sig
0.374893	16.6208	circle	hyper_sig
0.431392	16.6208	circle	v_hyper_sig
0.332883	16.6203	circle	hyper_sig
0.385418	16.6201	circle	hyper_sig
0.320552	16.62	circle	hyper_sig
0.301404	16.6185	circle	hyper_sig
-0.222682	16.6157	circle	not_sig
0.255438	16.6142	circle	not_sig
-0.251699	16.6138	circle	not_sig
0.250513	16.6133	circle	not_sig
-0.282188	16.6123	circle	not_sig
0.402606	16.6123	circle	v_hyper_sig
0.330773	16.6115	circle	hyper_sig
0.41375	16.6095	circle	v_hyper_sig
-0.366242	16.6091	circle	hypo_sig
0.298923	16.6091	circle	not_sig
-0.379807	16.6075	circle	hypo_sig
0.390591	16.607	circle	hyper_sig
-0.235031	16.607	circle	not_sig
0.339086	16.606	circle	hyper_sig
0.336127	16.6053	circle	hyper_sig
0.319177	16.6053	circle	hyper_sig
0.275702	16.6042	circle	not_sig
0.225699	16.6038	circle	not_sig
0.230438	16.6038	circle	not_sig
0.327118	16.6033	circle	hyper_sig
0.460774	16.6029	circle	v_hyper_sig
0.377094	16.6026	circle	hyper_sig
0.331362	16.602	circle	hyper_sig
-0.420999	16.6017	circle	v_hypo_sig
0.285324	16.6017	circle	not_sig
0.23394	16.6017	circle	not_sig
0.25002	16.6003	circle	not_sig
0.193877	16.5999	circle	not_sig
0.36027	16.5999	circle	hyper_sig
-0.229685	16.5975	circle	not_sig
-0.344126	16.5962	circle	hypo_sig
0.267507	16.5931	circle	not_sig
0.286285	16.5928	circle	not_sig
0.372729	16.5919	circle	hyper_sig
-0.340556	16.5913	circle	hypo_sig
0.302098	16.5906	circle	hyper_sig
0.349367	16.5898	circle	hyper_sig
0.326094	16.5898	circle	hyper_sig
-0.354818	16.5886	circle	hypo_sig
0.348398	16.5872	circle	hyper_sig
0.223444	16.5852	circle	not_sig
0.309499	16.5849	circle	hyper_sig
0.317789	16.5833	circle	hyper_sig
-0.346522	16.5833	circle	hypo_sig
-0.316796	16.5822	circle	hypo_sig
-0.313848	16.5814	circle	hypo_sig
0.206016	16.5808	circle	not_sig
0.303309	16.5804	circle	hyper_sig
0.246694	16.5803	circle	not_sig
0.318602	16.5794	circle	hyper_sig
-0.254459	16.5758	circle	not_sig
0.268288	16.5758	circle	not_sig
0.29401	16.5758	circle	not_sig
0.357396	16.5746	circle	hyper_sig
0.23869	16.5732	circle	not_sig
-0.335774	16.5728	circle	hypo_sig
-0.345923	16.5728	circle	hypo_sig
0.376002	16.5718	circle	hyper_sig
0.376527	16.5718	circle	hyper_sig
0.27039	16.5718	circle	not_sig
-0.292182	16.5718	circle	not_sig
0.350348	16.5702	circle	hyper_sig
0.355483	16.5702	circle	hyper_sig
-0.26134	16.5702	circle	not_sig
0.317516	16.5699	circle	hyper_sig
0.314612	16.5699	circle	hyper_sig
-0.31594	16.5699	circle	hypo_sig
0.35554	16.5683	circle	hyper_sig
0.341022	16.5673	circle	hyper_sig
-0.360866	16.5647	circle	hypo_sig
0.315017	16.5646	circle	hyper_sig
0.285159	16.5621	circle	not_sig
0.524679	16.5616	circle	v_hyper_sig
0.231537	16.5614	circle	not_sig
0.332243	16.5568	circle	hyper_sig
0.421402	16.5552	circle	v_hyper_sig
0.212534	16.554	circle	not_sig
0.304132	16.5518	circle	hyper_sig
0.320865	16.5518	circle	hyper_sig
0.280272	16.5512	circle	not_sig
0.306777	16.5502	circle	hyper_sig
0.356999	16.5495	circle	hyper_sig
-0.343627	16.5484	circle	hypo_sig
-0.324489	16.5484	circle	hypo_sig
0.356772	16.5484	circle	hyper_sig
0.273391	16.5483	circle	not_sig
0.313704	16.5466	circle	hyper_sig
0.320987	16.5466	circle	hyper_sig
0.257744	16.5463	circle	not_sig
-0.346721	16.5463	circle	hypo_sig
0.300849	16.544	circle	hyper_sig
-0.29846	16.5434	circle	not_sig
0.318391	16.5426	circle	hyper_sig
0.30572	16.5426	circle	hyper_sig
0.354364	16.5418	circle	hyper_sig
0.277391	16.5418	circle	not_sig
0.270368	16.5415	circle	not_sig
0.333515	16.5386	circle	hyper_sig
0.362427	16.538	circle	hyper_sig
0.326263	16.5374	circle	hyper_sig
0.367759	16.5339	circle	hyper_sig
-0.29705	16.5333	circle	not_sig
-0.356331	16.5306	circle	hypo_sig
0.325899	16.5306	circle	hyper_sig
0.344048	16.53	circle	hyper_sig
0.338014	16.5289	circle	hyper_sig
-0.267893	16.5285	circle	not_sig
0.232815	16.5285	circle	not_sig
-0.308059	16.5275	circle	hypo_sig
0.34528	16.5251	circle	hyper_sig
0.327931	16.5237	circle	hyper_sig
0.21147	16.5233	circle	not_sig
0.30775	16.5226	circle	hyper_sig
0.250657	16.5222	circle	not_sig
-0.337425	16.5222	circle	hypo_sig
0.353849	16.5222	circle	hyper_sig
0.260432	16.5209	circle	not_sig
0.314167	16.5204	circle	hyper_sig
0.391146	16.5189	circle	hyper_sig
0.321813	16.5189	circle	hyper_sig
0.317396	16.5185	circle	hyper_sig
0.312991	16.5185	circle	hyper_sig
0.370407	16.5185	circle	hyper_sig
0.288185	16.5174	circle	not_sig
0.464402	16.5172	circle	v_hyper_sig
-0.353119	16.5164	circle	hypo_sig
0.275476	16.5155	circle	not_sig
-0.251411	16.5155	circle	not_sig
0.348211	16.5137	circle	hyper_sig
0.257022	16.5112	circle	not_sig
0.273667	16.5109	circle	not_sig
0.380341	16.5098	circle	hyper_sig
0.201215	16.5095	circle	not_sig
0.312273	16.5089	circle	hyper_sig
0.310358	16.5056	circle	hyper_sig
-0.301473	16.5045	circle	hypo_sig
0.291918	16.5041	circle	not_sig
-0.267871	16.5035	circle	not_sig
0.319882	16.5019	circle	hyper_sig
0.306734	16.5019	circle	hyper_sig
-0.320273	16.501	circle	hypo_sig
-0.275388	16.501	circle	not_sig
0.303677	16.501	circle	hyper_sig
0.337352	16.5002	circle	hyper_sig
-0.364298	16.4991	circle	hypo_sig
0.400186	16.4979	circle	v_hyper_sig
0.281563	16.4974	circle	not_sig
0.228726	16.4974	circle	not_sig
0.327921	16.4974	circle	hyper_sig
0.295912	16.4973	circle	not_sig
-0.337493	16.4972	circle	hypo_sig
0.368001	16.4964	circle	hyper_sig
0.310566	16.4954	circle	hyper_sig
0.361025	16.4954	circle	hyper_sig
-0.391723	16.4954	circle	hypo_sig
0.335957	16.4952	circle	hyper_sig
0.400478	16.4944	circle	v_hyper_sig
0.265106	16.4935	circle	not_sig
0.365441	16.4912	circle	hyper_sig
-0.324992	16.4908	circle	hypo_sig
-0.311115	16.4894	circle	hypo_sig
0.228627	16.4876	circle	not_sig
-0.29471	16.4876	circle	not_sig
0.305071	16.4876	circle	hyper_sig
0.319551	16.4876	circle	hyper_sig
0.329319	16.4876	circle	hyper_sig
0.468924	16.4874	circle	v_hyper_sig
0.335528	16.4874	circle	hyper_sig
0.319286	16.4872	circle	hyper_sig
0.313549	16.4868	circle	hyper_sig
0.249552	16.4868	circle	not_sig
0.333934	16.4856	circle	hyper_sig
0.30415	16.4856	circle	hyper_sig
0.39946	16.4856	circle	hyper_sig
-0.348552	16.4854	circle	hypo_sig
-0.222738	16.4841	circle	not_sig
-0.325534	16.4814	circle	hypo_sig
0.371628	16.4798	circle	hyper_sig
-0.326159	16.4776	circle	hypo_sig
0.336821	16.4761	circle	hyper_sig
0.321142	16.4757	circle	hyper_sig
0.384563	16.4741	circle	hyper_sig
0.326367	16.4705	circle	hyper_sig
0.344755	16.4702	circle	hyper_sig
-0.281007	16.4702	circle	not_sig
0.176787	16.4702	circle	not_sig
0.355748	16.4688	circle	hyper_sig
-0.327989	16.4667	circle	hypo_sig
0.30239	16.4666	circle	hyper_sig
0.355558	16.4664	circle	hyper_sig
0.340939	16.4662	circle	hyper_sig
0.368644	16.4652	circle	hyper_sig
0.277662	16.4649	circle	not_sig
0.298011	16.4649	circle	not_sig
0.272196	16.4649	circle	not_sig
0.320849	16.4649	circle	hyper_sig
0.359091	16.4649	circle	hyper_sig
-0.248331	16.4647	circle	not_sig
0.268508	16.4637	circle	not_sig
0.348094	16.4632	circle	hyper_sig
0.222477	16.4621	circle	not_sig
0.354801	16.4612	circle	hyper_sig
0.264573	16.4608	circle	not_sig
0.256091	16.4608	circle	not_sig
0.334015	16.4608	circle	hyper_sig
-0.329065	16.4603	circle	hypo_sig
0.395928	16.4588	circle	hyper_sig
0.275726	16.4586	circle	not_sig
0.30438	16.4586	circle	hyper_sig
0.327445	16.4579	circle	hyper_sig
0.494448	16.4579	circle	v_hyper_sig
0.220336	16.4559	circle	not_sig
0.365839	16.4553	circle	hyper_sig
0.236226	16.4553	circle	not_sig
0.454999	16.4539	circle	v_hyper_sig
-0.29982	16.4535	circle	not_sig
0.360442	16.4488	circle	hyper_sig
0.292153	16.4484	circle	not_sig
0.335875	16.4483	circle	hyper_sig
0.383435	16.448	circle	hyper_sig
0.32493	16.4476	circle	hyper_sig
0.325514	16.4476	circle	hyper_sig
-0.355046	16.4476	circle	hypo_sig
0.336332	16.4474	circle	hyper_sig
-0.306585	16.4473	circle	hypo_sig
0.375663	16.4471	circle	hyper_sig
0.296654	16.4467	circle	not_sig
0.298694	16.4447	circle	not_sig
0.25927	16.4421	circle	not_sig
0.343517	16.4403	circle	hyper_sig
0.31268	16.4387	circle	hyper_sig
0.291289	16.4382	circle	not_sig
-0.313924	16.4382	circle	hypo_sig
0.316306	16.4376	circle	hyper_sig
-0.240184	16.4371	circle	not_sig
0.374144	16.4361	circle	hyper_sig
0.265044	16.4354	circle	not_sig
0.282455	16.4328	circle	not_sig
0.230653	16.4319	circle	not_sig
-0.348813	16.4319	circle	hypo_sig
0.333468	16.4319	circle	hyper_sig
0.277929	16.4319	circle	not_sig
0.349554	16.4296	circle	hyper_sig
0.40003	16.4282	circle	v_hyper_sig
0.345926	16.4274	circle	hyper_sig
0.391916	16.4246	circle	hyper_sig
0.280273	16.4246	circle	not_sig
0.263168	16.4195	circle	not_sig
0.278966	16.4184	circle	not_sig
0.380234	16.418	circle	hyper_sig
0.282155	16.4153	circle	not_sig
0.226722	16.4151	circle	not_sig
0.243496	16.415	circle	not_sig
0.284655	16.4147	circle	not_sig
-0.367034	16.4145	circle	hypo_sig
-0.287107	16.4145	circle	not_sig
-0.292356	16.4145	circle	not_sig
0.307236	16.4115	circle	hyper_sig
0.374466	16.4109	circle	hyper_sig
-0.30632	16.4098	circle	hypo_sig
0.311338	16.4083	circle	hyper_sig
0.294825	16.4067	circle	not_sig
-0.413269	16.4066	circle	v_hypo_sig
0.318666	16.4061	circle	hyper_sig
0.30314	16.4057	circle	hyper_sig
0.288908	16.4033	circle	not_sig
0.274259	16.4015	circle	not_sig
-0.358667	16.4015	circle	hypo_sig
-0.314219	16.4006	circle	hypo_sig
0.30958	16.3994	circle	hyper_sig
0.210501	16.3988	circle	not_sig
0.302595	16.3987	circle	hyper_sig
-0.301133	16.397	circle	hypo_sig
-0.335805	16.3964	circle	hypo_sig
0.249953	16.3958	circle	not_sig
0.293627	16.3938	circle	not_sig
-0.342068	16.392	circle	hypo_sig
0.326801	16.3903	circle	hyper_sig
0.3989	16.3903	circle	hyper_sig
0.203348	16.3893	circle	not_sig
0.373352	16.3856	circle	hyper_sig
0.314958	16.3845	circle	hyper_sig
-0.26856	16.3844	circle	not_sig
-0.426782	16.3825	circle	v_hypo_sig
0.28509	16.3817	circle	not_sig
0.380433	16.3813	circle	hyper_sig
0.287465	16.3807	circle	not_sig
-0.224958	16.3795	circle	not_sig
0.358071	16.3763	circle	hyper_sig
-0.297756	16.376	circle	not_sig
-0.332688	16.376	circle	hypo_sig
0.2745	16.376	circle	not_sig
0.297091	16.3746	circle	not_sig
-0.336768	16.374	circle	hypo_sig
-0.258917	16.3717	circle	not_sig
0.295535	16.3712	circle	not_sig
0.299555	16.3711	circle	not_sig
0.216351	16.3703	circle	not_sig
0.284042	16.3692	circle	not_sig
0.298927	16.3685	circle	not_sig
0.382838	16.3652	circle	hyper_sig
-0.410455	16.3651	circle	v_hypo_sig
0.275313	16.3651	circle	not_sig
0.27647	16.3648	circle	not_sig
0.317157	16.3644	circle	hyper_sig
0.24349	16.364	circle	not_sig
0.321199	16.3635	circle	hyper_sig
0.406751	16.3631	circle	v_hyper_sig
0.2982	16.3628	circle	not_sig
0.280118	16.3623	circle	not_sig
-0.365899	16.3615	circle	hypo_sig
0.352445	16.3615	circle	hyper_sig
0.308736	16.3611	circle	hyper_sig
0.321503	16.3611	circle	hyper_sig
0.315583	16.3611	circle	hyper_sig
0.332022	16.3609	circle	hyper_sig
0.278621	16.3597	circle	not_sig
-0.247577	16.3596	circle	not_sig
0.324889	16.3596	circle	hyper_sig
0.375261	16.3591	circle	hyper_sig
0.318753	16.3583	circle	hyper_sig
0.317973	16.358	circle	hyper_sig
0.426332	16.358	circle	v_hyper_sig
0.298922	16.3578	circle	not_sig
0.281469	16.3578	circle	not_sig
0.293212	16.356	circle	not_sig
0.242736	16.356	circle	not_sig
0.341691	16.3547	circle	hyper_sig
0.34979	16.353	circle	hyper_sig
0.288425	16.3527	circle	not_sig
0.291466	16.3525	circle	not_sig
-0.302793	16.3514	circle	hypo_sig
-0.389857	16.3507	circle	hypo_sig
0.291469	16.3479	circle	not_sig
0.321678	16.3469	circle	hyper_sig
[truncated: 792,019+ more rows]
