# Supplementary material for: Methylation reprogramming associated with aggressive prostate cancer and ancestral disparities
Source: Mol Syst Biol. 2025 Oct 7;21(12):1676–701. doi: 10.1038/s44320-025-00153-x (PMC12673094; doi:10.1038/s44320-025-00153-x)
Supplement: Supplementary file 42 — Source data Fig. 4 [file 44320_2025_153_MOESM42_ESM.zip › MSB202513061T_SourceDataForFig4/Fig4B/SourceDataForFig4B.xlsx]

## Sheet: Description
Source Data for Figure 4B Boxplots of global DNA methylation levels in African prostate tumour versus normal tissue samples across CpG islands, CpG island shores, LINE-1 repetitive elements and LTRs. Each dot represents the median methylation value for each patient. The “X” indicates group mean.

## Sheet: SourceData
CpG islands				CpG island shores				LINE-1				LTR
Sample_ID	median	status		Sample_ID	median	status		Sample_ID	median	status		Sample_ID	median	status
KAL0057	0.0466944	PCa		KAL0057	0.496643	PCa		KAL0057	0.838289	PCa		KAL0057	0.788201	PCa
KAL0067	0.0369295	PCa		KAL0067	0.468075	PCa		KAL0067	0.880814	PCa		KAL0067	0.860665	PCa
KAL0075	0.0522853	PCa		KAL0075	0.497634	PCa		KAL0075	0.877897	PCa		KAL0075	0.840472	PCa
SMU248	0.0420976	PCa		SMU248	0.457485	PCa		SMU248	0.877967	PCa		SMU248	0.840431	PCa
SMU237	0.0444306	PCa		SMU237	0.512617	PCa		SMU237	0.871391	PCa		SMU237	0.82578	PCa
DOD041	0.0444381	PCa		DOD041	0.439886	PCa		DOD041	0.82827	PCa		DOD041	0.793933	PCa
DSM011	0.0418189	PCa		DSM011	0.469919	PCa		DSM011	0.873638	PCa		DSM011	0.844964	PCa
DSM044	0.0446251	PCa		DSM044	0.472905	PCa		DSM044	0.888246	PCa		DSM044	0.85714	PCa
DSM083	0.0429234	PCa		DSM083	0.467086	PCa		DSM083	0.847665	PCa		DSM083	0.808753	PCa
NAM5054	0.0462269	PCa		NAM5054	0.483847	PCa		NAM5054	0.886519	PCa		NAM5054	0.860849	PCa
TAF009	0.0291141	PCa		TAF009	0.412901	PCa		TAF009	0.859125	PCa		TAF009	0.857537	PCa
TAF017	0.0368283	PCa		TAF017	0.44665	PCa		TAF017	0.805186	PCa		TAF017	0.756377	PCa
DOD002	0.0378452	PCa		DOD002	0.439156	PCa		DOD002	0.85816	PCa		DOD002	0.823518	PCa
DOD015	0.0392419	PCa		DOD015	0.45487	PCa		DOD015	0.829746	PCa		DOD015	0.790795	PCa
DSM002	0.0517722	PCa		DSM002	0.488935	PCa		DSM002	0.824143	PCa		DSM002	0.778231	PCa
DOD053	0.0449603	PCa		DOD053	0.502843	PCa		DOD053	0.869534	PCa		DOD053	0.841045	PCa
DOD055	0.0439296	PCa		DOD055	0.47687	PCa		DOD055	0.85558	PCa		DOD055	0.816814	PCa
DOD062	0.0498277	PCa		DOD062	0.519023	PCa		DOD062	0.886974	PCa		DOD062	0.84756	PCa
DOD065	0.0358181	PCa		DOD065	0.449565	PCa		DOD065	0.870061	PCa		DOD065	0.852316	PCa
DOD066	0.0399005	PCa		DOD066	0.522844	PCa		DOD066	0.87251	PCa		DOD066	0.858656	PCa
DOD067	0.0417589	PCa		DOD067	0.495812	PCa		DOD067	0.828231	PCa		DOD067	0.78621	PCa
DOD068	0.0431381	PCa		DOD068	0.430338	PCa		DOD068	0.789135	PCa		DOD068	0.741307	PCa
DOD073	0.0360133	PCa		DOD073	0.51797	PCa		DOD073	0.843728	PCa		DOD073	0.829986	PCa
DOD074	0.0388812	PCa		DOD074	0.536493	PCa		DOD074	0.859961	PCa		DOD074	0.836964	PCa
DSM022	0.0407046	PCa		DSM022	0.454834	PCa		DSM022	0.874499	PCa		DSM022	0.844681	PCa
DOD084	0.0496609	PCa		DOD084	0.522838	PCa		DOD084	0.885644	PCa		DOD084	0.850419	PCa
DOD086	0.0400948	PCa		DOD086	0.461294	PCa		DOD086	0.839283	PCa		DOD086	0.811268	PCa
DOD087	0.0434299	PCa		DOD087	0.467808	PCa		DOD087	0.860051	PCa		DOD087	0.826973	PCa
TAF012	0.0548722	PCa		TAF012	0.492778	PCa		TAF012	0.878924	PCa		TAF012	0.855143	PCa
DSM010	0.037582	PCa		DSM010	0.443605	PCa		DSM010	0.862112	PCa		DSM010	0.841135	PCa
DSM033	0.0359546	PCa		DSM033	0.459961	PCa		DSM033	0.860638	PCa		DSM033	0.840583	PCa
DSM025	0.0366443	PCa		DSM025	0.422449	PCa		DSM025	0.844052	PCa		DSM025	0.826791	PCa
DOD045	0.0388232	PCa		DOD045	0.457994	PCa		DOD045	0.848796	PCa		DOD045	0.82621	PCa
DSM091	0.0477837	PCa		DSM091	0.485734	PCa		DSM091	0.843847	PCa		DSM091	0.806375	PCa
DOD031	0.0475597	PCa		DOD031	0.541122	PCa		DOD031	0.858403	PCa		DOD031	0.828655	PCa
NAM5055	0.0392533	No PCa		NAM5055	0.424976	No PCa		NAM5055	0.894764	No PCa		NAM5055	0.865606	No PCa
TAF011	0.0341735	No PCa		TAF011	0.424471	No PCa		TAF011	0.910547	No PCa		TAF011	0.881099	No PCa
TAF015	0.0341355	No PCa		TAF015	0.425574	No PCa		TAF015	0.897884	No PCa		TAF015	0.878349	No PCa
TAF016	0.0318951	No PCa		TAF016	0.402386	No PCa		TAF016	0.899086	No PCa		TAF016	0.87421	No PCa
TAF019	0.0334416	No PCa		TAF019	0.409876	No PCa		TAF019	0.89705	No PCa		TAF019	0.869688	No PCa
DOD003	0.0297828	No PCa		DOD003	0.391843	No PCa		DOD003	0.903575	No PCa		DOD003	0.879826	No PCa
DOD004	0.022341	No PCa		DOD004	0.394977	No PCa		DOD004	0.847522	No PCa		DOD004	0.851242	No PCa
DOD006	0.0327243	No PCa		DOD006	0.379571	No PCa		DOD006	0.902816	No PCa		DOD006	0.874446	No PCa
DOD007	0.0323813	No PCa		DOD007	0.369493	No PCa		DOD007	0.898888	No PCa		DOD007	0.867557	No PCa
DOD009	0.0365934	No PCa		DOD009	0.41966	No PCa		DOD009	0.906522	No PCa		DOD009	0.877909	No PCa
DOD017	0.0302213	No PCa		DOD017	0.406895	No PCa		DOD017	0.867129	No PCa		DOD017	0.867066	No PCa
DOD019	0.0352362	No PCa		DOD019	0.426878	No PCa		DOD019	0.902468	No PCa		DOD019	0.870891	No PCa
DSM003	0.033554	No PCa		DSM003	0.416909	No PCa		DSM003	0.891352	No PCa		DSM003	0.872367	No PCa
DSM008	0.0349212	No PCa		DSM008	0.411813	No PCa		DSM008	0.892019	No PCa		DSM008	0.866812	No PCa
DSM004	0.0349082	No PCa		DSM004	0.435028	No PCa		DSM004	0.884143	No PCa		DSM004	0.85779	No PCa
DOD050	0.0323645	No PCa		DOD050	0.412438	No PCa		DOD050	0.892551	No PCa		DOD050	0.863829	No PCa
DOD052	0.0363933	No PCa		DOD052	0.407854	No PCa		DOD052	0.905298	No PCa		DOD052	0.87568	No PCa
DOD054	0.0332148	No PCa		DOD054	0.399776	No PCa		DOD054	0.89351	No PCa		DOD054	0.874397	No PCa
DOD056	0.0355447	No PCa		DOD056	0.439981	No PCa		DOD056	0.901116	No PCa		DOD056	0.879688	No PCa
DOD059	0.0330751	No PCa		DOD059	0.427836	No PCa		DOD059	0.900902	No PCa		DOD059	0.874013	No PCa
DOD060	0.0356513	No PCa		DOD060	0.415615	No PCa		DOD060	0.87838	No PCa		DOD060	0.850073	No PCa
DOD061	0.0353899	No PCa		DOD061	0.445895	No PCa		DOD061	0.89779	No PCa		DOD061	0.872733	No PCa
DOD063	0.0302174	No PCa		DOD063	0.431106	No PCa		DOD063	0.890784	No PCa		DOD063	0.863853	No PCa
DOD064	0.0307684	No PCa		DOD064	0.391583	No PCa		DOD064	0.897392	No PCa		DOD064	0.873611	No PCa
DOD071	0.0369991	No PCa		DOD071	0.411775	No PCa		DOD071	0.893097	No PCa		DOD071	0.862198	No PCa
DOD076	0.0300434	No PCa		DOD076	0.426346	No PCa		DOD076	0.897181	No PCa		DOD076	0.872817	No PCa
DOD078	0.0333592	No PCa		DOD078	0.420929	No PCa		DOD078	0.910451	No PCa		DOD078	0.88321	No PCa
DOD079	0.0331485	No PCa		DOD079	0.427752	No PCa		DOD079	0.910726	No PCa		DOD079	0.888439	No PCa
DOD085	0.035115	No PCa		DOD085	0.408942	No PCa		DOD085	0.889867	No PCa		DOD085	0.869913	No PCa
DOD088	0.038494	No PCa		DOD088	0.422722	No PCa		DOD088	0.882353	No PCa		DOD088	0.851419	No PCa
TAF013	0.0356354	No PCa		TAF013	0.421979	No PCa		TAF013	0.893051	No PCa		TAF013	0.864731	No PCa
TAF014	0.030755	No PCa		TAF014	0.421552	No PCa		TAF014	0.891015	No PCa		TAF014	0.868687	No PCa
DSM032	0.0364498	No PCa		DSM032	0.418224	No PCa		DSM032	0.89258	No PCa		DSM032	0.869874	No PCa
DSM034	0.032551	No PCa		DSM034	0.396144	No PCa		DSM034	0.887278	No PCa		DSM034	0.865883	No PCa
DSM036	0.0334689	No PCa		DSM036	0.407699	No PCa		DSM036	0.875853	No PCa		DSM036	0.852754	No PCa
DSM037	0.0340907	No PCa		DSM037	0.411761	No PCa		DSM037	0.900481	No PCa		DSM037	0.882062	No PCa
DSM027	0.0307592	No PCa		DSM027	0.369894	No PCa		DSM027	0.893474	No PCa		DSM027	0.877314	No PCa
DSM028	0.035022	No PCa		DSM028	0.405064	No PCa		DSM028	0.914439	No PCa		DSM028	0.887892	No PCa
DSM029	0.0346683	No PCa		DSM029	0.390995	No PCa		DSM029	0.896514	No PCa		DSM029	0.872054	No PCa
DSM023	0.0299465	No PCa		DSM023	0.378754	No PCa		DSM023	0.892511	No PCa		DSM023	0.873482	No PCa
DSM017	0.0400318	No PCa		DSM017	0.415476	No PCa		DSM017	0.891279	No PCa		DSM017	0.874499	No PCa
DSM018	0.0354137	No PCa		DSM018	0.410554	No PCa		DSM018	0.896186	No PCa		DSM018	0.872282	No PCa
DSM019	0.0311291	No PCa		DSM019	0.424911	No PCa		DSM019	0.889472	No PCa		DSM019	0.868201	No PCa
DSM040	0.0355874	No PCa		DSM040	0.413975	No PCa		DSM040	0.895449	No PCa		DSM040	0.876453	No PCa
DSM041	0.0368949	No PCa		DSM041	0.449291	No PCa		DSM041	0.909695	No PCa		DSM041	0.883375	No PCa
DSM043	0.0379383	No PCa		DSM043	0.453508	No PCa		DSM043	0.906207	No PCa		DSM043	0.881413	No PCa
DSM046	0.0336022	No PCa		DSM046	0.439516	No PCa		DSM046	0.908471	No PCa		DSM046	0.883967	No PCa
DSM048	0.0322441	No PCa		DSM048	0.401625	No PCa		DSM048	0.902651	No PCa		DSM048	0.885099	No PCa
DSM050	0.0293755	No PCa		DSM050	0.395592	No PCa		DSM050	0.892506	No PCa		DSM050	0.881364	No PCa
DSM078	0.0320081	No PCa		DSM078	0.400894	No PCa		DSM078	0.879173	No PCa		DSM078	0.865055	No PCa
DSM081	0.0368613	No PCa		DSM081	0.453264	No PCa		DSM081	0.874357	No PCa		DSM081	0.864701	No PCa
DSM012	0.0352153	No PCa		DSM012	0.416895	No PCa		DSM012	0.881626	No PCa		DSM012	0.857986	No PCa
DOD036	0.0347821	No PCa		DOD036	0.432633	No PCa		DOD036	0.871002	No PCa		DOD036	0.84938	No PCa
DOD044	0.033133	No PCa		DOD044	0.40716	No PCa		DOD044	0.894731	No PCa		DOD044	0.882588	No PCa
DOD046	0.033813	No PCa		DOD046	0.395087	No PCa		DOD046	0.899674	No PCa		DOD046	0.875288	No PCa
DOD047	0.0361655	No PCa		DOD047	0.408397	No PCa		DOD047	0.903442	No PCa		DOD047	0.88147	No PCa
DOD048	0.0367748	No PCa		DOD048	0.481901	No PCa		DOD048	0.921232	No PCa		DOD048	0.907591	No PCa
DOD049	0.0348402	No PCa		DOD049	0.407043	No PCa		DOD049	0.908395	No PCa		DOD049	0.880533	No PCa
