# Supplementary material for: Methylation reprogramming associated with aggressive prostate cancer and ancestral disparities
Source: Mol Syst Biol. 2025 Oct 7;21(12):1676–701. doi: 10.1038/s44320-025-00153-x (PMC12673094; doi:10.1038/s44320-025-00153-x)
Supplement: Supplementary file 43 — Source data Fig. 5 [file 44320_2025_153_MOESM43_ESM.zip]

Archive with 5 entries (4 files):
- MSB202513061T_SourceDataForFig5/
- MSB202513061T_SourceDataForFig5/.DS_Store
- __MACOSX/MSB202513061T_SourceDataForFig5/._.DS_Store
- MSB202513061T_SourceDataForFig5/SourceDataForFig5.xlsx
- __MACOSX/MSB202513061T_SourceDataForFig5/._SourceDataForFig5.xlsx
