# Supplementary material for: Methylation reprogramming associated with aggressive prostate cancer and ancestral disparities
Source: Mol Syst Biol. 2025 Oct 7;21(12):1676–701. doi: 10.1038/s44320-025-00153-x (PMC12673094; doi:10.1038/s44320-025-00153-x)
Supplement: Supplementary file 43 — Source data Fig. 5 [file 44320_2025_153_MOESM43_ESM.zip › MSB202513061T_SourceDataForFig5/SourceDataForFig5.xlsx]

## Sheet: Description
Source Data for Figure 5 African prostate tumour versus normal tissue gene methylation plots highlighting two individual potentially unknown African-specific CpG prostate cancer targets. Differential methylation over noteworthy genes SLC12A9 and PYCARD, highlighting (in bold) significant potentially unknown African-specific prostate tumour versus normal CpG targets. Probes overlapping CpG islands…

## Sheet: SourceData
SLC12A9											PYCARD
CpG	group_mean	adj.P.Val	MAPINFO	cgi	group	is_sig	CpG_edit	Afr_specific	in_cgi		CpG	group_mean	adj.P.Val	MAPINFO	cgi	group	is_sig	CpG_edit	Afr_specific	in_cgi
cg10350880_BC11	0.181058	9.28805e-06	100825598	Shore	PCa	*	*cg10350880_BC11	0	0		cg09055507_BC21	0.372906	3.49616e-11	31201501	Shore	PCa	*	* cg09055507_BC21	0	0
cg01869186_TC21	0.0411619	1.14815e-08	100826365	Shore	PCa	*	*cg01869186_TC21	0	0		cg22068208_BC21	0.345304	1.05061e-16	31201694	Shore	PCa	*	* cg22068208_BC21	0	0
cg24452303_BC21	0	4.17416e-06	100826733	Shore	PCa	*	*cg24452303_BC21	0	0		cg05355172_BC21	0.410498	3.62319e-15	31201719	Shore	PCa	*	* cg05355172_BC21	0	0
cg05378894_BC21	0.0572671	1.21651e-05	100826910	Shelf	PCa	*	*cg05378894_BC21	0	0		cg27615603_BC21	0.269269	1.64154e-17	31201724	Shore	PCa	*	* cg27615603_BC21	0	0
cg11469404_BC21	0.916471	0.638767	100851371	Shore	PCa		cg11469404_BC21	0	0		cg11970458_BC21	0.148738	7.95782e-05	31202160	Shore	PCa	*	* cg11970458_BC21	1	0
cg10220488_BC21	0.78804	0.00567915	100851864	Shore	PCa	*	*cg10220488_BC21	0	0		cg21384355_BC21	0	7.18554e-12	31202546	Island	PCa	*	* cg21384355_BC21	0	1
cg22376661_TC21	0.319653	0.287964	100852025	Shore	PCa		cg22376661_TC21	0	0		cg05361373_TC21	0.0250973	1.16993e-10	31202562	Island	PCa	*	* cg05361373_TC21	0	1
cg22693458_TC21	0.141234	0.169214	100852357	Island	PCa		cg22693458_TC21	0	1		cg07461837_TC21	0.748576	0.390692	31203559	Shore	PCa		cg07461837_TC21	0	0
cg27352136_TC21	0.130357	0.790153	100852371	Island	PCa		cg27352136_TC21	0	1		cg00327577_BC21	1	0.0215454	31203672	Shore	PCa	*	* cg00327577_BC21	0	0
cg15062310_TC11	0.11763	0.271306	100852498	Island	PCa		cg15062310_TC11	0	1		cg16413327_BC21	0.95315	2.30134e-08	31204130	Shore	PCa	*	* cg16413327_BC21	0	0
cg09294139_TC11	0.121105	0.986057	100852746	Island	PCa		cg09294139_TC11	0	1		cg09055507_BC21	0.398181	3.49616e-11	31201501	Shore	No PCa	*	* cg09055507_BC21	0	0
cg15950723_TC21	0.960409	0.0182679	100854624	Shore	PCa	*	*cg15950723_TC21	0	0		cg22068208_BC21	0.633196	1.05061e-16	31201694	Shore	No PCa	*	* cg22068208_BC21	0	0
cg04122320_BC21	0.927054	0.668002	100855788	Shelf	PCa		cg04122320_BC21	0	0		cg05355172_BC21	0.50901	3.62319e-15	31201719	Shore	No PCa	*	* cg05355172_BC21	0	0
cg04712361_BC21	0.726421	0.002362	100856891	Shelf	PCa	*	*cg04712361_BC21	0	0		cg27615603_BC21	0.442385	1.64154e-17	31201724	Shore	No PCa	*	* cg27615603_BC21	0	0
cg11469621_BC21	0.951554	0.000905861	100858866	OpenSea	PCa	*	*cg11469621_BC21	0	0		cg11970458_BC21	0	7.95782e-05	31202160	Shore	No PCa	*	* cg11970458_BC21	1	0
cg27244140_TC21	1	0.587547	100859918	OpenSea	PCa		cg27244140_TC21	0	0		cg21384355_BC21	0.122727	7.18554e-12	31202546	Island	No PCa	*	* cg21384355_BC21	0	1
cg23254148_BC21	0.707883	2.30294e-06	100860151	OpenSea	PCa	*	*cg23254148_BC21	0	0		cg05361373_TC21	0.0994591	1.16993e-10	31202562	Island	No PCa	*	* cg05361373_TC21	0	1
cg18742189_TC21	0.700528	1.12433e-07	100861476	OpenSea	PCa	*	*cg18742189_TC21	0	0		cg07461837_TC21	0.662682	0.390692	31203559	Shore	No PCa		cg07461837_TC21	0	0
cg00374672_TC21	0.24829	3.88071e-14	100865794	Shore	PCa	*	*cg00374672_TC21	0	0		cg00327577_BC21	1	0.0215454	31203672	Shore	No PCa	*	* cg00327577_BC21	0	0
cg19279257_TC11	0.394854	2.54863e-07	100865886	Shore	PCa	*	*cg19279257_TC11	0	0		cg16413327_BC21	0.771344	2.30134e-08	31204130	Shore	No PCa	*	* cg16413327_BC21	0	0
cg26305174_TC11	0.378354	5.16842e-07	100865961	Shore	PCa	*	*cg26305174_TC11	0	0
cg04742719_BC21	0.311125	7.38907e-06	100866137	Island	PCa	*	*cg04742719_BC21	1	1
cg01008256_TC11	0.373725	0.147538	100866363	Island	PCa		cg01008256_TC11	0	1
cg12967723_TC21	0.495129	7.1751e-09	100866523	Island	PCa	*	*cg12967723_TC21	0	1
cg21406967_TC21	0.247119	9.59318e-07	100866931	Shore	PCa	*	*cg21406967_TC21	0	0
cg27008901_TC21	0.130708	1.26686e-06	100866956	Shore	PCa	*	*cg27008901_TC21	0	0
cg10350880_BC11	0.243038	9.28805e-06	100825598	Shore	NoPCa	*	*cg10350880_BC11	0	0
cg01869186_TC21	0.100336	1.14815e-08	100826365	Shore	NoPCa	*	*cg01869186_TC21	0	0
cg24452303_BC21	0.0371471	4.17416e-06	100826733	Shore	NoPCa	*	*cg24452303_BC21	0	0
cg05378894_BC21	0.0733709	1.21651e-05	100826910	Shelf	NoPCa	*	*cg05378894_BC21	0	0
cg11469404_BC21	0.893498	0.638767	100851371	Shore	NoPCa		cg11469404_BC21	0	0
cg10220488_BC21	0.66722	0.00567915	100851864	Shore	NoPCa	*	*cg10220488_BC21	0	0
cg22376661_TC21	0.211681	0.287964	100852025	Shore	NoPCa		cg22376661_TC21	0	0
cg22693458_TC21	0.0224221	0.169214	100852357	Island	NoPCa		cg22693458_TC21	0	1
cg27352136_TC21	0.0188642	0.790153	100852371	Island	NoPCa		cg27352136_TC21	0	1
cg15062310_TC11	0	0.271306	100852498	Island	NoPCa		cg15062310_TC11	0	1
cg09294139_TC11	0.00682028	0.986057	100852746	Island	NoPCa		cg09294139_TC11	0	1
cg15950723_TC21	0.966262	0.0182679	100854624	Shore	NoPCa	*	*cg15950723_TC21	0	0
cg04122320_BC21	0.916876	0.668002	100855788	Shelf	NoPCa		cg04122320_BC21	0	0
cg04712361_BC21	0.735936	0.002362	100856891	Shelf	NoPCa	*	*cg04712361_BC21	0	0
cg11469621_BC21	0.866581	0.000905861	100858866	OpenSea	NoPCa	*	*cg11469621_BC21	0	0
cg27244140_TC21	1	0.587547	100859918	OpenSea	NoPCa		cg27244140_TC21	0	0
cg23254148_BC21	0.780635	2.30294e-06	100860151	OpenSea	NoPCa	*	*cg23254148_BC21	0	0
cg18742189_TC21	0.772611	1.12433e-07	100861476	OpenSea	NoPCa	*	*cg18742189_TC21	0	0
cg00374672_TC21	0.439895	3.88071e-14	100865794	Shore	NoPCa	*	*cg00374672_TC21	0	0
cg19279257_TC11	0.445737	2.54863e-07	100865886	Shore	NoPCa	*	*cg19279257_TC11	0	0
cg26305174_TC11	0.390676	5.16842e-07	100865961	Shore	NoPCa	*	*cg26305174_TC11	0	0
cg04742719_BC21	0.292721	7.38907e-06	100866137	Island	NoPCa	*	*cg04742719_BC21	1	1
cg01008256_TC11	0.339215	0.147538	100866363	Island	NoPCa		cg01008256_TC11	0	1
cg12967723_TC21	0.540056	7.1751e-09	100866523	Island	NoPCa	*	*cg12967723_TC21	0	1
cg21406967_TC21	0.274152	9.59318e-07	100866931	Shore	NoPCa	*	*cg21406967_TC21	0	0
cg27008901_TC21	0.173566	1.26686e-06	100866956	Shore	NoPCa	*	*cg27008901_TC21	0	0
